# Supplementary material for: The cervicovaginal microbiome associates with spatially restricted host transcriptional signatures throughout the human ectocervical epithelium and submucosa
Source: PLoS Pathog. 2025 Nov 11;21(11):e1013677. doi: 10.1371/journal.ppat.1013677 (PMC12626330; doi:10.1371/journal.ppat.1013677)
Supplement: S1 Table — The top marker genes for each cluster, identified through one-vs-rest differential expression analysis The list of genes in each cluster is shown in separate sheets. (XLSX) [file ppat.1013677.s006.xlsx]

## Sheet: Superficial
S1 Table Marker genes for the superficial layer vs rest
p_val	avg_log2FC	pct.1	pct.2	p_val_adj	cluster	gene	pct.diff	log.pct.diff	clus	Clusters	Regulation
1.66346e-252	3.24399	0.984	0.867	4.27209e-248	5_all	CRCT1	-1.851	0.182626	5	Superficial	UP
1.25921e-246	2.94155	0.976	0.748	3.23391e-242	5_all	ERO1A	-1.724	0.383843	5	Superficial	UP
4.95243e-241	2.83513	0.971	0.755	1.27188e-236	5_all	ECM1	-1.726	0.362995	5	Superficial	UP
5.76988e-240	2.68439	0.951	0.576	1.48182e-235	5_all	KRT78	-1.527	0.723377	5	Superficial	UP
8.2091e-240	2.63341	0.99	0.794	2.10826e-235	5_all	LCN2	-1.784	0.31829	5	Superficial	UP
4.86766e-233	2.9404	0.995	0.895	1.25011e-228	5_all	SPRR2D	-1.89	0.152809	5	Superficial	UP
3.16936e-227	2.12308	1	0.977	8.13956e-223	5_all	SPRR2A	-1.977	0.0335695	5	Superficial	UP
6.69313e-226	2.2065	0.998	0.928	1.71893e-221	5_all	MAL	-1.926	0.104915	5	Superficial	UP
2.09277e-222	2.43534	0.983	0.91	5.37465e-218	5_all	GLUL	-1.893	0.111325	5	Superficial	UP
2.73295e-216	3.65859	0.952	0.693	7.01877e-212	5_all	LCE3D	-1.645	0.458106	5	Superficial	UP
1.12936e-215	2.44177	0.867	0.336	2.90041e-211	5_all	PSCA	-1.203	1.36757	5	Superficial	UP
2.32468e-215	2.00675	1	0.931	5.97024e-211	5_all	CNFN	-1.931	0.103147	5	Superficial	UP
4.80985e-210	2.99687	0.959	0.647	1.23527e-205	5_all	FAM25A	-1.606	0.567765	5	Superficial	UP
5.98058e-209	1.99916	0.992	0.966	1.53593e-204	5_all	EMP1	-1.958	0.0383169	5	Superficial	UP
6.00419e-203	1.74106	1	1	1.542e-198	5_all	SPRR3	-2	0	5	Superficial	UP
4.12762e-200	2.07035	0.822	0.321	1.06006e-195	5_all	SPNS2	-1.143	1.35657	5	Superficial	UP
6.77727e-200	2.98926	0.86	0.395	1.74054e-195	5_all	LCE3E	-1.255	1.12248	5	Superficial	UP
6.22017e-199	1.97912	0.954	0.706	1.59746e-194	5_all	TMPRSS11E	-1.66	0.434321	5	Superficial	UP
1.82282e-198	1.42152	0.995	0.99	4.68137e-194	5_all	PABPC1	-1.985	0.007268	5	Superficial	UP
9.73272e-194	1.66151	0.998	0.961	2.49956e-189	5_all	SPINK5	-1.959	0.0545034	5	Superficial	UP
2.11949e-193	2.365	0.854	0.411	5.44328e-189	5_all	C15orf48	-1.265	1.0551	5	Superficial	UP
1.86431e-191	1.80533	0.948	0.678	4.78792e-187	5_all	SCEL	-1.626	0.483602	5	Superficial	UP
2.12908e-191	1.77217	0.998	0.944	5.46789e-187	5_all	CRNN	-1.942	0.080253	5	Superficial	UP
4.23643e-191	2.03773	0.881	0.459	1.088e-186	5_all	MXD1	-1.34	0.940648	5	Superficial	UP
7.94798e-184	1.83392	0.968	0.702	2.0412e-179	5_all	TMPRSS11B	-1.67	0.463536	5	Superficial	UP
5.46143e-182	2.4362	0.925	0.591	1.4026e-177	5_all	CRISP3	-1.516	0.646295	5	Superficial	UP
1.88739e-179	2.44436	0.721	0.213	4.8472e-175	5_all	RNASE7	-0.934	1.75915	5	Superficial	UP
1.19297e-177	1.63863	0.987	0.865	3.06378e-173	5_all	IL1RN	-1.852	0.19035	5	Superficial	UP
4.60998e-177	2.69925	0.976	0.838	1.18393e-172	5_all	SPRR2E	-1.814	0.219931	5	Superficial	UP
4.33756e-174	1.9696	0.968	0.772	1.11397e-169	5_all	SPINK7	-1.74	0.326406	5	Superficial	UP
1.16101e-172	1.82305	0.649	0.146	2.98171e-168	5_all	DUOXA2	-0.795	2.15225	5	Superficial	UP
2.36996e-170	1.39359	0.989	0.893	6.08654e-166	5_all	PPL	-1.882	0.14731	5	Superficial	UP
5.43435e-170	1.87729	0.9	0.642	1.39565e-165	5_all	QSOX1	-1.542	0.487352	5	Superficial	UP
6.35934e-168	1.4683	0.617	0.129	1.6332e-163	5_all	DHRS9	-0.746	2.2579	5	Superficial	UP
7.785e-167	3.11384	0.733	0.245	1.99934e-162	5_all	FLG	-0.978	1.58103	5	Superficial	UP
3.93182e-164	1.7801	0.87	0.452	1.00977e-159	5_all	EPS8L1	-1.322	0.944693	5	Superficial	UP
5.18672e-164	1.81672	0.733	0.246	1.33205e-159	5_all	HMOX1	-0.979	1.57515	5	Superficial	UP
5.5369e-160	1.44385	0.956	0.835	1.42199e-155	5_all	TMPRSS11D	-1.791	0.195234	5	Superficial	UP
4.68147e-157	1.63173	0.822	0.391	1.20229e-152	5_all	LMO7	-1.213	1.07197	5	Superficial	UP
8.40446e-156	1.82355	0.943	0.641	2.15843e-151	5_all	ALOX12	-1.584	0.556933	5	Superficial	UP
1.75506e-154	1.53027	0.971	0.815	4.50735e-150	5_all	MUC21	-1.786	0.252671	5	Superficial	UP
1.99211e-151	1.15598	1	0.994	5.11614e-147	5_all	SPRR1B	-1.994	0.00868224	5	Superficial	UP
4.99443e-151	1.68222	0.871	0.531	1.28267e-146	5_all	PRSS27	-1.402	0.713961	5	Superficial	UP
9.95257e-146	1.75834	0.784	0.37	2.55602e-141	5_all	LPIN1	-1.154	1.08333	5	Superficial	UP
6.17831e-144	1.4126	0.946	0.746	1.58671e-139	5_all	NCCRP1	-1.692	0.342665	5	Superficial	UP
1.21127e-143	1.26145	0.997	0.988	3.11078e-139	5_all	ANXA1	-1.985	0.0130825	5	Superficial	UP
7.1208e-143	1.56629	0.775	0.359	1.82877e-138	5_all	AIF1L	-1.134	1.11021	5	Superficial	UP
1.16138e-141	1.46486	0.963	0.773	2.98265e-137	5_all	KLK13	-1.736	0.317067	5	Superficial	UP
1.12647e-138	1.49976	0.803	0.437	2.89299e-134	5_all	ELF3	-1.24	0.877767	5	Superficial	UP
1.11143e-136	1.47011	0.99	0.928	2.85438e-132	5_all	SLPI	-1.918	0.0933037	5	Superficial	UP
9.96545e-134	0.984467	1	1	2.55933e-129	5_all	S100A9	-2	0	5	Superficial	UP
9.21944e-132	1.23639	0.995	0.985	2.36774e-127	5_all	CSTB	-1.98	0.0145728	5	Superficial	UP
1.48315e-131	1.23016	0.954	0.871	3.80902e-127	5_all	KLK10	-1.825	0.131317	5	Superficial	UP
2.38316e-131	1.46279	0.768	0.335	6.12044e-127	5_all	CEACAM7	-1.103	1.19695	5	Superficial	UP
1.25465e-129	1.59466	0.689	0.253	3.22218e-125	5_all	GPRC5A	-0.942	1.44537	5	Superficial	UP
3.22141e-125	-0.854955	0.998	1	8.27323e-121	5_all	EEF1A1	-1.998	-0.00288828	5	Superficial	DOWN
3.65631e-124	1.75407	0.657	0.247	9.39012e-120	5_all	YOD1	-0.904	1.41138	5	Superficial	UP
3.98698e-124	1.50735	0.851	0.549	1.02394e-119	5_all	UPP1	-1.4	0.632353	5	Superficial	UP
4.32018e-123	1.05972	0.483	0.088	1.10951e-118	5_all	ATG9B	-0.571	2.45645	5	Superficial	UP
1.84484e-119	1.66831	0.702	0.332	4.73793e-115	5_all	GRPEL2	-1.034	1.08029	5	Superficial	UP
1.07804e-118	0.992493	0.998	0.97	2.76863e-114	5_all	RHCG	-1.968	0.0410551	5	Superficial	UP
5.93151e-118	-0.932648	0.956	0.998	1.52333e-113	5_all	RPL17	-1.954	-0.0620292	5	Superficial	DOWN
1.77438e-117	0.959859	0.421	0.062	4.55695e-113	5_all	CHAC1	-0.483	2.76348	5	Superficial	UP
4.04377e-117	-0.938488	0.965	0.999	1.03852e-112	5_all	RPS4X	-1.964	-0.0499557	5	Superficial	DOWN
5.21639e-116	-1.02827	0.946	0.995	1.33967e-111	5_all	RPS27A	-1.941	-0.0728563	5	Superficial	DOWN
5.10614e-114	-1.00735	0.998	1	1.31136e-109	5_all	FABP5	-1.998	-0.00288828	5	Superficial	DOWN
3.15994e-113	1.68644	0.668	0.276	8.11536e-109	5_all	ANKRD37	-0.944	1.27518	5	Superficial	UP
6.74285e-113	-1.01476	0.913	0.993	1.7317e-108	5_all	PTMA	-1.906	-0.121179	5	Superficial	DOWN
2.39259e-111	1.55743	0.697	0.345	6.14465e-107	5_all	CITED2	-1.042	1.01456	5	Superficial	UP
4.61209e-110	-0.820356	0.929	0.988	1.18448e-105	5_all	ITM2B	-1.917	-0.0888324	5	Superficial	DOWN
7.66321e-110	1.35301	0.508	0.13	1.96806e-105	5_all	DUSP5	-0.638	1.96632	5	Superficial	UP
8.36452e-110	-1.01306	0.87	0.98	2.14818e-105	5_all	TMSB4X	-1.85	-0.171766	5	Superficial	DOWN
1.46623e-109	-0.773223	0.983	0.997	3.76557e-105	5_all	RPL9	-1.98	-0.0204021	5	Superficial	DOWN
2.33433e-109	1.08731	0.51	0.131	5.99504e-105	5_all	TMPRSS2	-0.641	1.96093	5	Superficial	UP
7.53954e-108	-0.889032	0.976	0.997	1.93631e-103	5_all	RPS6	-1.973	-0.0307124	5	Superficial	DOWN
1.88699e-107	1.62627	0.613	0.232	4.84617e-103	5_all	KLK6	-0.845	1.40176	5	Superficial	UP
1.78118e-106	1.2629	0.814	0.515	4.57442e-102	5_all	CYSRT1	-1.329	0.660456	5	Superficial	UP
6.52268e-106	1.17844	0.532	0.149	1.67515e-101	5_all	CLDN17	-0.681	1.83611	5	Superficial	UP
1.16777e-105	-0.771325	0.983	0.998	2.99908e-101	5_all	RPS2	-1.981	-0.0218484	5	Superficial	DOWN
3.80049e-104	1.03565	0.929	0.816	9.76042e-100	5_all	MALL	-1.745	0.187109	5	Superficial	UP
4.31056e-104	-0.956601	0.925	0.996	1.10704e-99	5_all	RPS23	-1.921	-0.106692	5	Superficial	DOWN
6.77944e-104	1.50454	0.687	0.321	1.7411e-99	5_all	DUOX2	-1.008	1.09774	5	Superficial	UP
6.90974e-104	1.11312	0.563	0.174	1.77456e-99	5_all	HEPHL1	-0.737	1.69405	5	Superficial	UP
3.5154e-103	1.49764	0.684	0.357	9.02824e-99	5_all	PRSS22	-1.041	0.938072	5	Superficial	UP
6.19324e-103	-0.769618	0.986	0.999	1.59055e-98	5_all	RPS8	-1.985	-0.018897	5	Superficial	DOWN
9.80759e-101	-1.39631	0.783	0.964	2.51879e-96	5_all	MIR205HG	-1.747	-0.300021	5	Superficial	DOWN
2.15414e-100	1.14247	0.922	0.689	5.53225e-96	5_all	KLK12	-1.611	0.420263	5	Superficial	UP
1.91254e-98	-0.962927	0.852	0.98	4.91178e-94	5_all	RPL5	-1.832	-0.201928	5	Superficial	DOWN
2.02371e-98	0.910119	0.994	0.884	5.1973e-94	5_all	A2ML1	-1.878	0.169199	5	Superficial	UP
6.01545e-98	1.24056	0.841	0.565	1.54489e-93	5_all	ATP1B1	-1.406	0.573855	5	Superficial	UP
6.83212e-97	2.14509	0.619	0.264	1.75463e-92	5_all	SPRR2B	-0.883	1.2294	5	Superficial	UP
1.11397e-96	-1.41963	0.597	0.897	2.86089e-92	5_all	MT1X	-1.494	-0.587377	5	Superficial	DOWN
2.93692e-96	-0.81504	0.938	0.994	7.5426e-92	5_all	RPL21	-1.932	-0.0836579	5	Superficial	DOWN
6.52435e-96	-0.865291	0.938	0.992	1.67558e-91	5_all	RPL19	-1.93	-0.0807522	5	Superficial	DOWN
2.05282e-95	-0.93564	0.927	0.989	5.27204e-91	5_all	RPS15A	-1.916	-0.0934012	5	Superficial	DOWN
2.40254e-95	1.10172	0.883	0.655	6.17021e-91	5_all	PPP1R3C	-1.538	0.430919	5	Superficial	UP
3.90406e-95	-0.740716	0.949	0.995	1.00264e-90	5_all	RPL31	-1.944	-0.0682884	5	Superficial	DOWN
6.3681e-95	1.0142	0.908	0.842	1.63545e-90	5_all	NIBAN2	-1.75	0.108872	5	Superficial	UP
2.15741e-93	1.19099	0.613	0.241	5.54066e-89	5_all	LYPD2	-0.854	1.34685	5	Superficial	UP
2.80151e-92	2.70236	0.679	0.368	7.19483e-88	5_all	SPRR2F	-1.047	0.883706	5	Superficial	UP
2.87198e-92	0.948233	0.521	0.167	7.37582e-88	5_all	GCOM1	-0.688	1.64144	5	Superficial	UP
1.4386e-91	-0.871603	0.973	0.998	3.69462e-87	5_all	B2M	-1.971	-0.0366	5	Superficial	DOWN
1.67943e-91	-0.907258	0.929	0.991	4.31311e-87	5_all	HLA-B	-1.92	-0.0932065	5	Superficial	DOWN
2.37973e-91	1.41952	0.538	0.193	6.11163e-87	5_all	HILPDA	-0.731	1.47901	5	Superficial	UP
2.71515e-91	1.14468	0.663	0.311	6.97305e-87	5_all	KRT80	-0.974	1.09209	5	Superficial	UP
3.78793e-91	-0.870563	0.935	0.992	9.72815e-87	5_all	RPS3A	-1.927	-0.0853738	5	Superficial	DOWN
4.16388e-91	-0.712101	0.979	0.998	1.06937e-86	5_all	RPS24	-1.977	-0.027731	5	Superficial	DOWN
8.46089e-91	-0.885177	0.67	0.928	2.17292e-86	5_all	HNRNPA2B1	-1.598	-0.469964	5	Superficial	DOWN
6.07786e-90	-0.685461	0.987	1	1.56092e-85	5_all	RPL13	-1.987	-0.018878	5	Superficial	DOWN
1.07721e-89	1.4519	0.976	0.975	2.76648e-85	5_all	FTH1	-1.951	0.00147893	5	Superficial	UP
2.44206e-89	1.53992	0.678	0.315	6.2717e-85	5_all	TGM3	-0.993	1.10593	5	Superficial	UP
4.00076e-89	-0.860923	0.973	0.997	1.02748e-84	5_all	RPS12	-1.97	-0.0351537	5	Superficial	DOWN
9.46218e-89	-0.866515	0.9	0.986	2.43008e-84	5_all	RPL22	-1.886	-0.131663	5	Superficial	DOWN
3.00216e-88	-0.961578	0.594	0.905	7.71015e-84	5_all	HNRNPH1	-1.499	-0.607455	5	Superficial	DOWN
5.39905e-88	-0.677998	0.971	0.997	1.38658e-83	5_all	RPS17	-1.968	-0.0381222	5	Superficial	DOWN
8.84775e-88	-0.886016	0.773	0.955	2.27228e-83	5_all	GJA1	-1.728	-0.305032	5	Superficial	DOWN
1.39361e-87	1.21872	0.802	0.526	3.57907e-83	5_all	CLCA4	-1.328	0.608539	5	Superficial	UP
2.24315e-87	-0.757121	0.938	0.993	5.76086e-83	5_all	RPL4	-1.931	-0.0822058	5	Superficial	DOWN
2.88394e-87	-0.877028	0.727	0.942	7.40653e-83	5_all	DDX5	-1.669	-0.373772	5	Superficial	DOWN
5.33691e-87	-0.955248	0.694	0.932	1.37063e-82	5_all	NME2	-1.626	-0.425394	5	Superficial	DOWN
6.39138e-87	0.917254	0.465	0.126	1.64143e-82	5_all	PADI1	-0.591	1.88381	5	Superficial	UP
7.79939e-87	1.30784	0.517	0.176	2.00304e-82	5_all	PAPSS2	-0.693	1.55459	5	Superficial	UP
8.33802e-87	0.872389	0.427	0.106	2.14137e-82	5_all	GPAT3	-0.533	2.01017	5	Superficial	UP
2.08949e-86	1.1071	0.913	0.901	5.36622e-82	5_all	HOPX	-1.814	0.0190878	5	Superficial	UP
4.7878e-86	-0.637533	0.989	1	1.2296e-81	5_all	RPS29	-1.989	-0.0159576	5	Superficial	DOWN
2.88273e-85	-0.69289	0.975	0.997	7.40343e-81	5_all	RPS21	-1.972	-0.0321913	5	Superficial	DOWN
3.86357e-85	-0.702851	0.948	0.994	9.92242e-81	5_all	TMSB10	-1.942	-0.0683588	5	Superficial	DOWN
1.28784e-84	-0.735651	0.976	0.996	3.30743e-80	5_all	RPL32	-1.972	-0.0292646	5	Superficial	DOWN
3.936e-84	-0.760258	0.948	0.995	1.01084e-79	5_all	RPL12	-1.943	-0.0698095	5	Superficial	DOWN
6.88922e-84	-0.722604	0.943	0.994	1.76929e-79	5_all	RPS13	-1.937	-0.0759881	5	Superficial	DOWN
7.89725e-84	1.21645	0.592	0.256	2.02817e-79	5_all	NABP1	-0.848	1.20945	5	Superficial	UP
2.67307e-83	0.958756	0.837	0.665	6.86498e-79	5_all	TMEM40	-1.502	0.331873	5	Superficial	UP
5.5104e-83	1.19031	0.8	0.666	1.41518e-78	5_all	IL18	-1.466	0.264478	5	Superficial	UP
8.75341e-83	1.45925	0.71	0.468	2.24805e-78	5_all	PPIF	-1.178	0.60131	5	Superficial	UP
1.46637e-82	-0.676786	0.986	0.999	3.76594e-78	5_all	RPL13A	-1.985	-0.018897	5	Superficial	DOWN
1.54131e-82	-0.763205	0.91	0.986	3.9584e-78	5_all	RPSA	-1.896	-0.115721	5	Superficial	DOWN
5.66111e-82	-0.831345	0.735	0.929	1.45389e-77	5_all	PFN1	-1.664	-0.337934	5	Superficial	DOWN
6.2207e-82	1.22045	0.937	0.844	1.5976e-77	5_all	PI3	-1.781	0.150806	5	Superficial	UP
1.4782e-81	0.895049	0.889	0.83	3.79632e-77	5_all	C4orf3	-1.719	0.0990721	5	Superficial	UP
4.03126e-81	-0.658918	0.967	0.996	1.03531e-76	5_all	RPL8	-1.963	-0.0426299	5	Superficial	DOWN
6.10223e-81	-0.764527	0.821	0.963	1.56717e-76	5_all	PKM	-1.784	-0.230154	5	Superficial	DOWN
2.07657e-80	-0.836056	0.725	0.944	5.33304e-76	5_all	HNRNPA1	-1.669	-0.380806	5	Superficial	DOWN
2.64867e-80	1.02327	0.743	0.432	6.80231e-76	5_all	VSIG10L	-1.175	0.782331	5	Superficial	UP
3.5321e-80	-0.774177	0.949	0.995	9.07115e-76	5_all	RPL11	-1.944	-0.0682884	5	Superficial	DOWN
4.53964e-80	-0.688847	0.937	0.987	1.16587e-75	5_all	PPIA	-1.924	-0.075001	5	Superficial	DOWN
5.85056e-80	-0.863288	0.784	0.948	1.50254e-75	5_all	SNHG29	-1.732	-0.274033	5	Superficial	DOWN
9.42305e-80	-1.35493	0.93	0.986	2.42003e-75	5_all	KRT15	-1.916	-0.0843569	5	Superficial	DOWN
1.61645e-79	-0.665812	0.956	0.994	4.15137e-75	5_all	RPL3	-1.95	-0.0562352	5	Superficial	DOWN
2.05005e-79	0.885333	0.894	0.712	5.26493e-75	5_all	CLIC3	-1.606	0.328398	5	Superficial	UP
4.6613e-79	0.887091	0.524	0.187	1.19712e-74	5_all	LRRC20	-0.711	1.48653	5	Superficial	UP
5.7325e-79	1.28698	0.824	0.686	1.47222e-74	5_all	ADIRF	-1.51	0.264436	5	Superficial	UP
8.67544e-79	-0.893966	0.425	0.803	2.22803e-74	5_all	NCL	-1.228	-0.917937	5	Superficial	DOWN
4.27882e-78	1.06895	0.74	0.525	1.09889e-73	5_all	GALNT1	-1.265	0.495208	5	Superficial	UP
6.52998e-78	1.33387	0.4	0.104	1.67703e-73	5_all	KPRP	-0.504	1.94342	5	Superficial	UP
1.22128e-77	-0.901755	0.543	0.854	3.13648e-73	5_all	HMGN2	-1.397	-0.653284	5	Superficial	DOWN
2.21962e-77	-0.813953	0.883	0.981	5.70042e-73	5_all	RPS26	-1.864	-0.15184	5	Superficial	DOWN
2.53518e-77	0.776836	0.917	0.895	6.51084e-73	5_all	CD59	-1.812	0.0350341	5	Superficial	UP
3.0795e-77	-0.698796	0.937	0.988	7.90878e-73	5_all	RPL36A	-1.925	-0.076462	5	Superficial	DOWN
3.91252e-77	-0.729698	0.94	0.99	1.00481e-72	5_all	RPS7	-1.93	-0.0747678	5	Superficial	DOWN
4.0742e-77	1.16959	0.514	0.201	1.04634e-72	5_all	CTSV	-0.715	1.35457	5	Superficial	UP
5.52955e-77	-0.729866	0.946	0.991	1.4201e-72	5_all	RPL26	-1.937	-0.0670449	5	Superficial	DOWN
1.44719e-76	1.16943	0.729	0.436	3.71668e-72	5_all	CEACAM6	-1.165	0.741591	5	Superficial	UP
2.97585e-76	-0.683767	0.941	0.989	7.64257e-72	5_all	RPL7	-1.93	-0.0717758	5	Superficial	DOWN
8.38307e-76	-0.60262	0.986	0.999	2.15294e-71	5_all	RPL37A	-1.985	-0.018897	5	Superficial	DOWN
1.00929e-75	-0.611412	0.971	0.999	2.59207e-71	5_all	RPLP2	-1.97	-0.0410134	5	Superficial	DOWN
1.09895e-75	-0.67131	0.944	0.99	2.82231e-71	5_all	RPS3	-1.934	-0.0686417	5	Superficial	DOWN
1.18416e-75	-0.853879	0.938	0.988	3.04116e-71	5_all	RPL34	-1.926	-0.0749231	5	Superficial	DOWN
1.19785e-75	-0.664625	0.944	0.992	3.07632e-71	5_all	RPL7A	-1.936	-0.0715533	5	Superficial	DOWN
1.62166e-75	-0.695324	0.927	0.988	4.16474e-71	5_all	RPL15	-1.915	-0.0919417	5	Superficial	DOWN
2.37299e-75	1.11281	0.629	0.331	6.09431e-71	5_all	SNX9	-0.96	0.926229	5	Superficial	UP
2.44512e-75	0.936559	0.616	0.298	6.27956e-71	5_all	SH3BGRL2	-0.914	1.04762	5	Superficial	UP
5.59036e-75	1.04428	0.81	0.676	1.43572e-70	5_all	CRYBG1	-1.486	0.260899	5	Superficial	UP
1.03578e-74	-0.621888	0.967	0.994	2.66008e-70	5_all	RPL29	-1.961	-0.03973	5	Superficial	DOWN
1.6726e-74	1.4966	0.973	0.888	4.29557e-70	5_all	MTRNR2L12	-1.861	0.13188	5	Superficial	UP
1.67477e-74	-0.701131	0.962	0.997	4.30116e-70	5_all	RPS15	-1.959	-0.0515566	5	Superficial	DOWN
1.87357e-74	1.0873	0.617	0.317	4.81169e-70	5_all	TTC9	-0.934	0.960788	5	Superficial	UP
2.50801e-74	-0.669447	0.937	0.988	6.44107e-70	5_all	RPL6	-1.925	-0.076462	5	Superficial	DOWN
2.83126e-74	1.32062	0.744	0.558	7.27124e-70	5_all	HPGD	-1.302	0.415037	5	Superficial	UP
3.56015e-74	-0.840467	0.921	0.991	9.14317e-70	5_all	LY6D	-1.912	-0.105684	5	Superficial	DOWN
5.18493e-74	-1.07156	0.533	0.865	1.33159e-69	5_all	TXNIP	-1.398	-0.698565	5	Superficial	DOWN
5.98892e-74	1.22027	0.549	0.251	1.53807e-69	5_all	NT5C3A	-0.8	1.12912	5	Superficial	UP
1.34681e-73	1.05303	0.732	0.501	3.45889e-69	5_all	RANBP9	-1.233	0.547033	5	Superficial	UP
2.69524e-73	-0.76748	0.579	0.87	6.92191e-69	5_all	MYH9	-1.449	-0.587452	5	Superficial	DOWN
5.27064e-73	0.88565	0.449	0.141	1.35361e-68	5_all	FMO2	-0.59	1.67102	5	Superficial	UP
1.82772e-72	1.22012	0.616	0.29	4.69394e-68	5_all	CD177	-0.906	1.08688	5	Superficial	UP
2.30812e-72	-0.696185	0.978	0.997	5.92772e-68	5_all	RPL37	-1.975	-0.027759	5	Superficial	DOWN
3.8071e-72	-0.721621	0.917	0.986	9.77739e-68	5_all	RPL35A	-1.903	-0.104666	5	Superficial	DOWN
1.15266e-71	0.965113	0.735	0.504	2.96025e-67	5_all	C1orf116	-1.239	0.544321	5	Superficial	UP
1.63914e-71	0.945543	0.581	0.26	4.20963e-67	5_all	AL355312.4	-0.841	1.16003	5	Superficial	UP
2.91661e-71	1.04702	0.611	0.314	7.49043e-67	5_all	FAM83A	-0.925	0.960408	5	Superficial	UP
3.1438e-71	-1.27125	0.705	0.92	8.0739e-67	5_all	CXCL14	-1.625	-0.384011	5	Superficial	DOWN
1.35035e-70	-0.624798	0.948	0.993	3.46798e-66	5_all	RPS11	-1.941	-0.0669067	5	Superficial	DOWN
4.16523e-70	0.90221	0.868	0.633	1.06971e-65	5_all	SLURP1	-1.501	0.45549	5	Superficial	UP
4.91384e-70	-0.718573	0.814	0.948	1.26197e-65	5_all	CD9	-1.762	-0.219858	5	Superficial	DOWN
5.53225e-70	-0.787693	0.475	0.818	1.42079e-65	5_all	HNRNPDL	-1.293	-0.784173	5	Superficial	DOWN
1.40085e-69	0.553923	0.289	0.048	3.59767e-65	5_all	CRYM	-0.337	2.58996	5	Superficial	UP
2.23341e-69	-0.734377	0.573	0.865	5.73584e-65	5_all	CNBP	-1.438	-0.594165	5	Superficial	DOWN
3.36153e-69	-0.664031	0.93	0.988	8.63308e-65	5_all	RPL23	-1.918	-0.0872803	5	Superficial	DOWN
4.356e-69	-0.877305	0.6	0.865	1.11871e-64	5_all	ATP1B3	-1.465	-0.527738	5	Superficial	DOWN
4.69496e-69	-0.772305	0.667	0.9	1.20576e-64	5_all	HSP90AB1	-1.567	-0.432238	5	Superficial	DOWN
2.56122e-68	1.1479	0.763	0.591	6.57773e-64	5_all	ZFP36	-1.354	0.368525	5	Superficial	UP
2.88011e-68	-0.753633	0.727	0.929	7.39669e-64	5_all	COX7C	-1.656	-0.353723	5	Superficial	DOWN
2.90247e-68	-0.704434	0.275	0.687	7.45411e-64	5_all	JAG1	-0.962	-1.32088	5	Superficial	DOWN
4.05334e-68	0.96842	0.546	0.231	1.04098e-63	5_all	IL36RN	-0.777	1.24101	5	Superficial	UP
4.27687e-68	-0.653799	0.948	0.982	1.09839e-63	5_all	RPS25	-1.93	-0.050836	5	Superficial	DOWN
4.75999e-68	0.726793	0.348	0.082	1.22246e-63	5_all	KRT23	-0.43	2.08539	5	Superficial	UP
8.49534e-68	-0.710863	0.746	0.944	2.18177e-63	5_all	CD44	-1.69	-0.339611	5	Superficial	DOWN
9.89956e-68	0.941353	0.81	0.675	2.5424e-63	5_all	TMOD3	-1.485	0.263034	5	Superficial	UP
1.39934e-67	-0.708787	0.91	0.989	3.59379e-63	5_all	RPS16	-1.899	-0.120104	5	Superficial	DOWN
3.09019e-67	-0.660278	0.932	0.984	7.93622e-63	5_all	RPL10A	-1.916	-0.0783284	5	Superficial	DOWN
5.91978e-67	1.10021	0.684	0.471	1.52032e-62	5_all	PRSS8	-1.155	0.538269	5	Superficial	UP
1.89035e-66	-0.759063	0.646	0.905	4.8548e-62	5_all	GAS5	-1.551	-0.486384	5	Superficial	DOWN
6.16166e-66	-0.634869	0.921	0.987	1.58244e-61	5_all	RACK1	-1.908	-0.0998489	5	Superficial	DOWN
8.56746e-66	-0.788238	0.576	0.86	2.20029e-61	5_all	SELENOP	-1.436	-0.578268	5	Superficial	DOWN
1.1745e-65	-0.59443	0.968	0.995	3.01635e-61	5_all	RPS14	-1.963	-0.0396895	5	Superficial	DOWN
5.64815e-65	-1.04522	0.265	0.661	1.45056e-60	5_all	COL7A1	-0.926	-1.31866	5	Superficial	DOWN
6.90099e-65	-1.07595	0.525	0.843	1.77231e-60	5_all	IFITM3	-1.368	-0.683215	5	Superficial	DOWN
1.69648e-64	-0.608092	0.967	0.999	4.35691e-60	5_all	RPS19	-1.966	-0.0469688	5	Superficial	DOWN
2.01808e-64	-0.651248	0.724	0.923	5.18284e-60	5_all	HNRNPK	-1.647	-0.350341	5	Superficial	DOWN
3.24026e-64	-0.711382	0.589	0.87	8.32162e-60	5_all	ATP5F1A	-1.459	-0.562748	5	Superficial	DOWN
3.35816e-64	1.05072	0.64	0.388	8.62443e-60	5_all	CCNG2	-1.028	0.722015	5	Superficial	UP
4.05036e-64	0.921661	0.37	0.105	1.04021e-59	5_all	S100P	-0.475	1.81714	5	Superficial	UP
5.2666e-64	0.962193	0.759	0.606	1.35257e-59	5_all	C6orf132	-1.365	0.324782	5	Superficial	UP
7.05697e-64	0.719825	0.922	0.845	1.81237e-59	5_all	GLTP	-1.767	0.125815	5	Superficial	UP
7.84915e-64	0.874305	0.508	0.209	2.01582e-59	5_all	SFTA2	-0.717	1.28133	5	Superficial	UP
1.18303e-63	-0.532023	0.975	0.998	3.03825e-59	5_all	RPL28	-1.973	-0.0336376	5	Superficial	DOWN
1.42625e-63	-0.612911	0.91	0.984	3.66289e-59	5_all	EEF2	-1.894	-0.112792	5	Superficial	DOWN
1.42722e-63	0.942697	0.665	0.417	3.66539e-59	5_all	SCNN1B	-1.082	0.673307	5	Superficial	UP
4.08847e-63	-0.731474	0.743	0.933	1.05e-58	5_all	TUBA1B	-1.676	-0.328515	5	Superficial	DOWN
1.22806e-62	-0.478205	0.998	0.999	3.15391e-58	5_all	RPS18	-1.997	-0.00144486	5	Superficial	DOWN
1.31068e-62	-0.518669	1	1	3.3661e-58	5_all	MT-CO2	-2	0	5	Superficial	DOWN
1.66752e-62	-0.668193	0.608	0.884	4.28253e-58	5_all	ZFP36L1	-1.492	-0.539975	5	Superficial	DOWN
1.82672e-62	-0.63706	0.459	0.811	4.69139e-58	5_all	SYPL1	-1.27	-0.821208	5	Superficial	DOWN
1.86507e-62	-0.723087	0.554	0.869	4.78987e-58	5_all	SELENOW	-1.423	-0.64947	5	Superficial	DOWN
2.05947e-62	-0.732035	0.663	0.896	5.28912e-58	5_all	HINT1	-1.559	-0.43449	5	Superficial	DOWN
3.82536e-62	-0.765693	0.49	0.813	9.8243e-58	5_all	CCND1	-1.303	-0.730474	5	Superficial	DOWN
4.26196e-62	-0.653572	0.913	0.987	1.09456e-57	5_all	RPS10	-1.9	-0.112435	5	Superficial	DOWN
2.27643e-61	0.970882	0.686	0.436	5.84633e-57	5_all	CD55	-1.122	0.65388	5	Superficial	UP
3.55858e-61	-0.738638	0.416	0.761	9.13914e-57	5_all	SLC38A2	-1.177	-0.871313	5	Superficial	DOWN
5.12804e-61	0.962425	0.551	0.242	1.31698e-56	5_all	LINC02487	-0.793	1.18705	5	Superficial	UP
6.36472e-61	-0.732595	0.935	0.994	1.63459e-56	5_all	S100A6	-1.929	-0.0882795	5	Superficial	DOWN
1.64359e-60	0.796453	0.849	0.67	4.22106e-56	5_all	SLURP2	-1.519	0.341603	5	Superficial	UP
6.3453e-60	-0.710169	0.302	0.686	1.6296e-55	5_all	IVNS1ABP	-0.988	-1.18366	5	Superficial	DOWN
1.48797e-59	-0.653484	0.343	0.72	3.82141e-55	5_all	DDX39B	-1.063	-1.06979	5	Superficial	DOWN
1.62256e-59	-0.736147	0.306	0.7	4.16705e-55	5_all	LMO4	-1.006	-1.19382	5	Superficial	DOWN
1.67084e-59	0.890773	0.605	0.332	4.29106e-55	5_all	PRDM1	-0.937	0.865752	5	Superficial	UP
2.13195e-59	-0.694508	0.279	0.658	5.47527e-55	5_all	SRSF7	-0.937	-1.23782	5	Superficial	DOWN
3.20142e-59	0.777372	0.478	0.2	8.22188e-55	5_all	ZNF426	-0.678	1.25701	5	Superficial	UP
3.74376e-59	-0.537564	0.976	0.996	9.61473e-55	5_all	RPL36	-1.972	-0.0292646	5	Superficial	DOWN
4.13006e-59	-0.641389	0.529	0.836	1.06068e-54	5_all	EIF4A2	-1.365	-0.660235	5	Superficial	DOWN
4.16234e-59	0.957034	0.703	0.44	1.06897e-54	5_all	UPK1A	-1.143	0.676021	5	Superficial	UP
2.23412e-58	-0.968689	0.437	0.765	5.73767e-54	5_all	SPARCL1	-1.202	-0.807826	5	Superficial	DOWN
2.38318e-58	-0.760093	0.486	0.798	6.12049e-54	5_all	FGFR3	-1.284	-0.715432	5	Superficial	DOWN
3.29356e-58	-0.66796	0.398	0.758	8.45852e-54	5_all	CBR1	-1.156	-0.929429	5	Superficial	DOWN
4.29837e-58	0.682229	0.405	0.132	1.10391e-53	5_all	SLC6A14	-0.537	1.61738	5	Superficial	UP
4.45007e-58	-0.629989	0.983	0.998	1.14287e-53	5_all	RPS27	-1.981	-0.0218484	5	Superficial	DOWN
4.61734e-58	-0.674009	0.86	0.976	1.18582e-53	5_all	HLA-A	-1.836	-0.182544	5	Superficial	DOWN
6.38343e-58	0.783777	0.525	0.226	1.63939e-53	5_all	CEACAM5	-0.751	1.21599	5	Superficial	UP
8.6107e-58	-0.695469	0.26	0.65	2.2114e-53	5_all	PLXNB1	-0.91	-1.32193	5	Superficial	DOWN
9.56694e-58	-0.703658	0.732	0.91	2.45698e-53	5_all	DSC3	-1.642	-0.314023	5	Superficial	DOWN
1.22367e-57	0.918571	0.571	0.309	3.14262e-53	5_all	C18orf25	-0.88	0.885884	5	Superficial	UP
1.61324e-57	0.943698	0.616	0.371	4.14313e-53	5_all	UGCG	-0.987	0.731511	5	Superficial	UP
1.87864e-57	0.557609	1	0.999	4.82473e-53	5_all	CSTA	-1.999	0.00144342	5	Superficial	UP
2.79999e-57	-0.652415	0.678	0.907	7.19094e-53	5_all	TAGLN2	-1.585	-0.419817	5	Superficial	DOWN
4.12844e-57	0.557105	0.197	0.022	1.06027e-52	5_all	ACP7	-0.219	3.16262	5	Superficial	UP
4.9169e-57	-0.703394	0.292	0.669	1.26276e-52	5_all	LRP1	-0.961	-1.19604	5	Superficial	DOWN
5.69595e-57	0.901489	0.649	0.433	1.46283e-52	5_all	SASH1	-1.082	0.583851	5	Superficial	UP
6.35554e-57	-0.630586	0.629	0.887	1.63223e-52	5_all	SERBP1	-1.516	-0.495874	5	Superficial	DOWN
7.92004e-57	-0.779383	0.925	0.972	2.03402e-52	5_all	RPL30	-1.897	-0.0715029	5	Superficial	DOWN
1.07145e-56	0.49941	0.235	0.038	2.75171e-52	5_all	TCP11L2	-0.273	2.62859	5	Superficial	UP
1.39336e-56	-0.563162	0.978	0.998	3.57843e-52	5_all	RPL10	-1.976	-0.0292054	5	Superficial	DOWN
2.61723e-56	0.778544	0.39	0.137	6.72156e-52	5_all	LY6K	-0.527	1.5093	5	Superficial	UP
3.72099e-56	0.975702	0.767	0.638	9.55626e-52	5_all	B4GALT1	-1.405	0.26567	5	Superficial	UP
5.26046e-56	-0.617701	0.624	0.88	1.35099e-51	5_all	SLC25A3	-1.504	-0.495957	5	Superficial	DOWN
6.1482e-56	-0.684156	0.232	0.599	1.57898e-51	5_all	LAMB3	-0.831	-1.36843	5	Superficial	DOWN
7.22721e-56	0.694629	0.422	0.153	1.85609e-51	5_all	ATP6V1C2	-0.575	1.46371	5	Superficial	UP
8.89635e-56	-0.688786	0.484	0.796	2.28476e-51	5_all	SRSF2	-1.28	-0.717761	5	Superficial	DOWN
1.05787e-55	-0.732716	0.473	0.787	2.71682e-51	5_all	ATP1A1	-1.26	-0.734523	5	Superficial	DOWN
1.11514e-55	1.10432	0.459	0.196	2.86389e-51	5_all	PLCXD1	-0.655	1.22764	5	Superficial	UP
1.59009e-55	-0.668476	0.662	0.88	4.08368e-51	5_all	COX6C	-1.542	-0.410672	5	Superficial	DOWN
1.5997e-55	-0.638907	0.878	0.973	4.10836e-51	5_all	RPS20	-1.851	-0.148219	5	Superficial	DOWN
1.66558e-55	-0.622753	0.416	0.774	4.27754e-51	5_all	HNRNPD	-1.19	-0.89575	5	Superficial	DOWN
1.80921e-55	0.832892	0.721	0.516	4.64642e-51	5_all	PIM1	-1.237	0.482628	5	Superficial	UP
2.39115e-55	-0.730534	0.433	0.766	6.14095e-51	5_all	COMMD6	-1.199	-0.822977	5	Superficial	DOWN
3.11461e-55	-0.632746	0.254	0.632	7.99893e-51	5_all	RNPS1	-0.886	-1.3151	5	Superficial	DOWN
4.16054e-55	-0.686276	0.619	0.877	1.06851e-50	5_all	TUBB	-1.496	-0.502637	5	Superficial	DOWN
5.4775e-55	-0.93892	0.451	0.762	1.40673e-50	5_all	COL17A1	-1.213	-0.756664	5	Superficial	DOWN
5.66728e-55	0.639658	0.37	0.118	1.45547e-50	5_all	AMPD3	-0.488	1.64874	5	Superficial	UP
6.02509e-55	-0.667714	0.478	0.813	1.54736e-50	5_all	SNRPD2	-1.291	-0.766245	5	Superficial	DOWN
6.78086e-55	0.779723	0.486	0.221	1.74146e-50	5_all	MUC20	-0.707	1.13691	5	Superficial	UP
6.79697e-55	-0.642056	0.56	0.85	1.7456e-50	5_all	SOD1	-1.41	-0.602036	5	Superficial	DOWN
7.50172e-55	-0.654093	0.505	0.818	1.92659e-50	5_all	HNRNPU	-1.323	-0.695817	5	Superficial	DOWN
8.87507e-55	0.879812	0.725	0.44	2.2793e-50	5_all	PLA2G4D	-1.165	0.720477	5	Superficial	UP
1.17708e-54	-0.656464	0.617	0.874	3.02297e-50	5_all	HMGB1	-1.491	-0.502363	5	Superficial	DOWN
1.23355e-54	-0.568826	0.919	0.978	3.16802e-50	5_all	NACA	-1.897	-0.0897696	5	Superficial	DOWN
1.30443e-54	-0.70213	0.406	0.748	3.35004e-50	5_all	TP63	-1.154	-0.881559	5	Superficial	DOWN
1.35206e-54	0.940536	0.743	0.584	3.47236e-50	5_all	NAMPT	-1.327	0.347394	5	Superficial	UP
1.42088e-54	-0.660005	0.308	0.668	3.64911e-50	5_all	SNRNP70	-0.976	-1.11692	5	Superficial	DOWN
1.75649e-54	-0.615904	0.771	0.945	4.51103e-50	5_all	COX4I1	-1.716	-0.293583	5	Superficial	DOWN
1.85587e-54	-0.463713	0.975	0.995	4.76626e-50	5_all	RPL35	-1.97	-0.0292943	5	Superficial	DOWN
4.38948e-54	-0.649151	0.402	0.743	1.12731e-49	5_all	HNRNPAB	-1.145	-0.886167	5	Superficial	DOWN
4.8744e-54	1.79422	0.365	0.123	1.25184e-49	5_all	SPRR2G	-0.488	1.56924	5	Superficial	UP
5.05824e-54	-0.546415	0.852	0.966	1.29906e-49	5_all	ENO1	-1.818	-0.18117	5	Superficial	DOWN
6.33701e-54	-0.597644	0.76	0.926	1.62747e-49	5_all	TMA7	-1.686	-0.285013	5	Superficial	DOWN
6.81834e-54	-0.623425	0.33	0.689	1.75109e-49	5_all	PARK7	-1.019	-1.06204	5	Superficial	DOWN
8.00957e-54	-0.628887	0.957	0.991	2.05702e-49	5_all	RPS28	-1.948	-0.0503661	5	Superficial	DOWN
8.89301e-54	-0.616826	0.56	0.839	2.2839e-49	5_all	RAN	-1.399	-0.583244	5	Superficial	DOWN
9.73673e-54	-0.545269	0.837	0.971	2.50059e-49	5_all	EEF1B2	-1.808	-0.214244	5	Superficial	DOWN
1.46071e-53	-0.698443	0.159	0.519	3.75139e-49	5_all	MEGF6	-0.678	-1.70671	5	Superficial	DOWN
1.74285e-53	0.912457	0.632	0.422	4.476e-49	5_all	EPHA2	-1.054	0.582682	5	Superficial	UP
1.93649e-53	-0.470853	0.973	0.995	4.97331e-49	5_all	RPLP0	-1.968	-0.0322567	5	Superficial	DOWN
3.24766e-53	-0.786497	0.408	0.748	8.34063e-49	5_all	DST	-1.156	-0.874469	5	Superficial	DOWN
3.46608e-53	-0.739377	0.463	0.785	8.90158e-49	5_all	CLSTN1	-1.248	-0.76168	5	Superficial	DOWN
4.63558e-53	-0.675069	0.873	0.954	1.19051e-48	5_all	AQP3	-1.827	-0.128008	5	Superficial	DOWN
5.14601e-53	0.783657	0.73	0.531	1.3216e-48	5_all	TPRG1	-1.261	0.459185	5	Superficial	UP
5.68972e-53	0.728377	0.432	0.178	1.46123e-48	5_all	MYZAP	-0.61	1.27915	5	Superficial	UP
7.3043e-53	-0.635558	0.311	0.677	1.87589e-48	5_all	RNF7	-0.988	-1.12224	5	Superficial	DOWN
7.77484e-53	-0.641809	0.29	0.66	1.99674e-48	5_all	PRNP	-0.95	-1.18641	5	Superficial	DOWN
8.41652e-53	-0.581179	0.771	0.939	2.16153e-48	5_all	PRDX1	-1.71	-0.284394	5	Superficial	DOWN
1.0583e-52	-0.684417	0.446	0.768	2.71793e-48	5_all	HSPE1	-1.214	-0.784063	5	Superficial	DOWN
1.25732e-52	-0.571228	0.314	0.691	3.22904e-48	5_all	CCNL2	-1.005	-1.13792	5	Superficial	DOWN
1.61263e-52	-0.604895	0.387	0.742	4.14155e-48	5_all	MAF	-1.129	-0.939086	5	Superficial	DOWN
1.61743e-52	-0.578854	0.889	0.975	4.15389e-48	5_all	SERF2	-1.864	-0.133219	5	Superficial	DOWN
2.5237e-52	-0.616999	0.987	0.999	6.48136e-48	5_all	RPLP1	-1.986	-0.0174346	5	Superficial	DOWN
2.75929e-52	-0.590104	0.343	0.697	7.08642e-48	5_all	REEP5	-1.04	-1.02295	5	Superficial	DOWN
3.1921e-52	-0.659751	0.213	0.581	8.19795e-48	5_all	SNHG7	-0.794	-1.44768	5	Superficial	DOWN
3.74531e-52	-0.785566	0.606	0.873	9.6187e-48	5_all	CD81	-1.479	-0.526664	5	Superficial	DOWN
4.07547e-52	-0.601794	0.778	0.932	1.04666e-47	5_all	EIF4A1	-1.71	-0.26056	5	Superficial	DOWN
6.15953e-52	-0.494159	0.929	0.987	1.58189e-47	5_all	UBA52	-1.916	-0.0873715	5	Superficial	DOWN
7.87269e-52	-0.563119	0.408	0.747	2.02186e-47	5_all	HNRNPM	-1.155	-0.872539	5	Superficial	DOWN
8.16742e-52	0.632874	0.338	0.103	2.09756e-47	5_all	ADGRF1	-0.441	1.71438	5	Superficial	UP
8.44e-52	-0.559483	0.217	0.588	2.16756e-47	5_all	CAV2	-0.805	-1.43812	5	Superficial	DOWN
1.02808e-51	-0.609284	0.324	0.683	2.64033e-47	5_all	HMGN3	-1.007	-1.07589	5	Superficial	DOWN
1.07419e-51	1.40037	0.914	0.856	2.75874e-47	5_all	S100A7	-1.77	0.0945834	5	Superficial	UP
1.35634e-51	0.699212	0.403	0.151	3.48335e-47	5_all	HCG22	-0.554	1.41623	5	Superficial	UP
1.53644e-51	-0.681759	0.521	0.83	3.9459e-47	5_all	SNHG25	-1.351	-0.671828	5	Superficial	DOWN
1.62997e-51	-0.633406	0.892	0.974	4.1861e-47	5_all	RPL23A	-1.866	-0.126878	5	Superficial	DOWN
1.7948e-51	0.519426	0.978	0.95	4.6094e-47	5_all	PITX1	-1.928	0.041907	5	Superficial	UP
1.83061e-51	0.681746	0.951	0.944	4.70137e-47	5_all	PPDPF	-1.895	0.0106585	5	Superficial	UP
2.36928e-51	-0.5791	0.719	0.899	6.08479e-47	5_all	CHCHD2	-1.618	-0.322329	5	Superficial	DOWN
2.89994e-51	-0.606532	0.394	0.729	7.44763e-47	5_all	DEGS1	-1.123	-0.887723	5	Superficial	DOWN
3.68868e-51	-0.505186	0.913	0.98	9.47326e-47	5_all	RPL27	-1.893	-0.102167	5	Superficial	DOWN
4.71643e-51	-0.654312	0.737	0.915	1.21127e-46	5_all	ATP5ME	-1.652	-0.312107	5	Superficial	DOWN
5.3616e-51	0.557952	0.941	0.953	1.37697e-46	5_all	UBC	-1.894	-0.0182815	5	Superficial	UP
7.32661e-51	-0.620823	0.886	0.972	1.88162e-46	5_all	RPL14	-1.858	-0.13365	5	Superficial	DOWN
8.1165e-51	-0.672542	0.922	0.985	2.08448e-46	5_all	RPL18A	-1.907	-0.095357	5	Superficial	DOWN
8.51397e-51	-0.582775	0.21	0.574	2.18656e-46	5_all	IFNGR1	-0.784	-1.45066	5	Superficial	DOWN
1.29241e-50	0.784606	0.5	0.255	3.31918e-46	5_all	TGFA	-0.755	0.971431	5	Superficial	UP
1.39185e-50	-0.656468	0.29	0.643	3.57454e-46	5_all	SNHG8	-0.933	-1.14877	5	Superficial	DOWN
2.05857e-50	-0.560136	0.678	0.909	5.28683e-46	5_all	DDX17	-1.587	-0.422995	5	Superficial	DOWN
2.65433e-50	-0.564605	0.465	0.789	6.81686e-46	5_all	PTBP1	-1.254	-0.762795	5	Superficial	DOWN
2.65544e-50	0.818441	0.481	0.232	6.81969e-46	5_all	SAMD9	-0.713	1.05191	5	Superficial	UP
2.97586e-50	1.0328	0.543	0.306	7.64261e-46	5_all	TSC22D2	-0.849	0.827421	5	Superficial	UP
3.09758e-50	0.858123	0.66	0.476	7.9552e-46	5_all	SDCBP2	-1.136	0.471504	5	Superficial	UP
3.32168e-50	0.994338	0.973	0.968	8.53074e-46	5_all	NEAT1	-1.941	0.00743276	5	Superficial	UP
4.57778e-50	-0.543051	0.922	0.981	1.17566e-45	5_all	RPL38	-1.903	-0.0894864	5	Superficial	DOWN
4.93313e-50	-0.569752	0.327	0.691	1.26693e-45	5_all	CCT4	-1.018	-1.0794	5	Superficial	DOWN
6.24942e-50	-0.615983	0.589	0.865	1.60498e-45	5_all	CIRBP	-1.454	-0.554432	5	Superficial	DOWN
1.22066e-49	-0.57381	0.448	0.783	3.13491e-45	5_all	MICOS10	-1.231	-0.805514	5	Superficial	DOWN
1.3866e-49	0.499432	1	1	3.56106e-45	5_all	S100A8	-2	0	5	Superficial	UP
1.46152e-49	-0.674647	0.425	0.761	3.75347e-45	5_all	NAP1L1	-1.186	-0.840434	5	Superficial	DOWN
1.70818e-49	-0.639986	0.517	0.814	4.38694e-45	5_all	MZT2B	-1.331	-0.654865	5	Superficial	DOWN
1.73504e-49	0.684831	0.262	0.06	4.45593e-45	5_all	SYNPO2L	-0.322	2.12653	5	Superficial	UP
1.81032e-49	0.908203	0.662	0.496	4.64926e-45	5_all	RMND5A	-1.158	0.416491	5	Superficial	UP
2.02267e-49	-0.587068	0.387	0.727	5.19461e-45	5_all	WDR83OS	-1.114	-0.909622	5	Superficial	DOWN
2.8136e-49	-0.576361	0.308	0.66	7.2259e-45	5_all	GNB1	-0.968	-1.09954	5	Superficial	DOWN
2.9575e-49	-0.783782	0.571	0.837	7.59545e-45	5_all	HLA-C	-1.408	-0.551737	5	Superficial	DOWN
3.2645e-49	-0.596091	0.595	0.845	8.38389e-45	5_all	HNRNPC	-1.44	-0.506062	5	Superficial	DOWN
3.68305e-49	-0.662396	0.343	0.688	9.45882e-45	5_all	THSD4	-1.031	-1.0042	5	Superficial	DOWN
3.74535e-49	-0.582434	0.635	0.867	9.61882e-45	5_all	POLR2L	-1.502	-0.449275	5	Superficial	DOWN
4.86486e-49	0.792936	0.53	0.277	1.24939e-44	5_all	S100A12	-0.807	0.936106	5	Superficial	UP
5.71522e-49	-0.588257	0.389	0.734	1.46778e-44	5_all	PSME2	-1.123	-0.91601	5	Superficial	DOWN
5.76505e-49	-0.554991	0.233	0.593	1.48058e-44	5_all	STARD7	-0.826	-1.3477	5	Superficial	DOWN
6.7846e-49	-0.582458	0.249	0.598	1.74242e-44	5_all	CSRP2	-0.847	-1.264	5	Superficial	DOWN
7.22391e-49	-0.593979	0.602	0.85	1.85524e-44	5_all	PDCD4	-1.452	-0.497699	5	Superficial	DOWN
8.42489e-49	-0.580512	0.521	0.817	2.16368e-44	5_all	SRSF3	-1.338	-0.649053	5	Superficial	DOWN
1.03047e-48	-0.556337	0.381	0.713	2.64644e-44	5_all	NDUFB9	-1.094	-0.904111	5	Superficial	DOWN
1.03945e-48	-0.554696	0.456	0.771	2.66953e-44	5_all	SFPQ	-1.227	-0.757697	5	Superficial	DOWN
1.54621e-48	-0.583645	0.638	0.892	3.97098e-44	5_all	NDUFA4	-1.53	-0.483487	5	Superficial	DOWN
1.6848e-48	0.623168	0.363	0.127	4.3269e-44	5_all	LINC01214	-0.49	1.51514	5	Superficial	UP
1.96522e-48	-0.565866	0.219	0.574	5.04707e-44	5_all	RPS27L	-0.793	-1.39012	5	Superficial	DOWN
2.31173e-48	0.868168	0.611	0.406	5.93699e-44	5_all	MYO6	-1.017	0.589693	5	Superficial	UP
3.42176e-48	-0.697211	0.263	0.604	8.78777e-44	5_all	GPNMB	-0.867	-1.19949	5	Superficial	DOWN
3.92886e-48	-0.573363	0.941	0.973	1.00901e-43	5_all	PKP1	-1.914	-0.0482451	5	Superficial	DOWN
4.31785e-48	-1.19017	0.524	0.81	1.10891e-43	5_all	VIM	-1.334	-0.628355	5	Superficial	DOWN
6.16962e-48	-0.55452	0.47	0.761	1.58448e-43	5_all	NOTCH3	-1.231	-0.695236	5	Superficial	DOWN
7.30706e-48	-0.604644	0.73	0.914	1.8766e-43	5_all	PCBP2	-1.644	-0.324298	5	Superficial	DOWN
1.41147e-47	-0.595092	0.149	0.49	3.62494e-43	5_all	HSPG2	-0.639	-1.71747	5	Superficial	DOWN
1.68305e-47	-0.585454	0.551	0.824	4.3224e-43	5_all	HMGN1	-1.375	-0.580592	5	Superficial	DOWN
1.71329e-47	-0.542327	0.322	0.68	4.40006e-43	5_all	ILF3	-1.002	-1.07847	5	Superficial	DOWN
1.85345e-47	-0.619174	0.64	0.863	4.76003e-43	5_all	UQCRB	-1.503	-0.431289	5	Superficial	DOWN
2.06409e-47	0.81932	0.563	0.34	5.30099e-43	5_all	PHACTR4	-0.903	0.7276	5	Superficial	UP
2.06692e-47	-0.613434	0.632	0.87	5.30827e-43	5_all	TLE5	-1.502	-0.461091	5	Superficial	DOWN
2.31465e-47	-0.548233	0.335	0.685	5.94448e-43	5_all	HSPD1	-1.02	-1.03194	5	Superficial	DOWN
2.3444e-47	1.04794	0.521	0.259	6.02089e-43	5_all	RPTN	-0.78	1.00833	5	Superficial	UP
2.44709e-47	-0.511188	0.287	0.642	6.28463e-43	5_all	EWSR1	-0.929	-1.16152	5	Superficial	DOWN
2.75413e-47	-0.515869	0.735	0.903	7.07315e-43	5_all	SPINT2	-1.638	-0.296982	5	Superficial	DOWN
3.08036e-47	-0.598087	0.651	0.887	7.91099e-43	5_all	TOMM7	-1.538	-0.446277	5	Superficial	DOWN
3.08328e-47	-0.491916	0.292	0.649	7.91847e-43	5_all	PRXL2A	-0.941	-1.15225	5	Superficial	DOWN
3.14869e-47	-0.637194	0.644	0.878	8.08645e-43	5_all	NPM1	-1.522	-0.44716	5	Superficial	DOWN
3.35352e-47	-0.646464	0.494	0.798	8.61252e-43	5_all	FLNA	-1.292	-0.691878	5	Superficial	DOWN
4.20529e-47	-0.5792	0.137	0.471	1.08e-42	5_all	PAXX	-0.608	-1.78155	5	Superficial	DOWN
4.85388e-47	0.725061	0.862	0.764	1.24657e-42	5_all	GPX3	-1.626	0.174115	5	Superficial	UP
1.28419e-46	0.874154	0.649	0.487	3.29805e-42	5_all	PLBD1	-1.136	0.414297	5	Superficial	UP
1.29985e-46	-0.479126	0.992	0.999	3.33828e-42	5_all	RPL41	-1.991	-0.0101446	5	Superficial	DOWN
1.33167e-46	-0.520587	0.257	0.604	3.42e-42	5_all	MBNL1	-0.861	-1.23278	5	Superficial	DOWN
1.434e-46	-0.574774	0.367	0.709	3.68279e-42	5_all	JTB	-1.076	-0.950006	5	Superficial	DOWN
1.63816e-46	-0.532669	0.505	0.807	4.20712e-42	5_all	SRRM2	-1.312	-0.676285	5	Superficial	DOWN
1.87482e-46	-0.534837	0.91	0.979	4.81492e-42	5_all	RPL24	-1.889	-0.105442	5	Superficial	DOWN
2.58697e-46	-0.520271	0.224	0.573	6.64385e-42	5_all	IFI16	-0.797	-1.35504	5	Superficial	DOWN
3.01424e-46	0.75489	0.768	0.612	7.74117e-42	5_all	TIMP2	-1.38	0.327575	5	Superficial	UP
3.02492e-46	-0.438714	0.949	0.991	7.76859e-42	5_all	GSTP1	-1.94	-0.062477	5	Superficial	DOWN
3.91727e-46	-0.913965	0.917	0.984	1.00603e-41	5_all	KRT14	-1.901	-0.101737	5	Superficial	DOWN
4.06212e-46	0.878703	0.752	0.649	1.04323e-41	5_all	RIOK3	-1.401	0.212514	5	Superficial	UP
4.284e-46	-0.484507	0.27	0.631	1.10022e-41	5_all	HNRNPA0	-0.901	-1.22468	5	Superficial	DOWN
4.91251e-46	-0.545032	0.538	0.818	1.26163e-41	5_all	ATP5PF	-1.356	-0.604495	5	Superficial	DOWN
5.38801e-46	-0.46373	0.279	0.651	1.38375e-41	5_all	DYNC1H1	-0.93	-1.22239	5	Superficial	DOWN
5.83987e-46	-0.557363	0.19	0.526	1.4998e-41	5_all	NOTCH1	-0.716	-1.46906	5	Superficial	DOWN
6.1733e-46	-0.478627	0.171	0.514	1.58543e-41	5_all	ISCU	-0.685	-1.58777	5	Superficial	DOWN
7.15319e-46	-0.510721	0.294	0.638	1.83708e-41	5_all	BLCAP	-0.932	-1.11774	5	Superficial	DOWN
8.00371e-46	0.636213	0.814	0.63	2.05551e-41	5_all	SULT2B1	-1.444	0.369677	5	Superficial	UP
1.04844e-45	-0.542619	0.283	0.628	2.69261e-41	5_all	LSM7	-0.911	-1.14996	5	Superficial	DOWN
1.30004e-45	-0.538397	0.911	0.974	3.33875e-41	5_all	RPS5	-1.885	-0.0964707	5	Superficial	DOWN
1.54904e-45	-0.596372	0.275	0.63	3.97825e-41	5_all	GAS6	-0.905	-1.19592	5	Superficial	DOWN
2.19832e-45	0.839622	0.451	0.215	5.64572e-41	5_all	ALDH1A3	-0.666	1.06879	5	Superficial	UP
2.56246e-45	-0.614511	0.557	0.824	6.58092e-41	5_all	ATP5MPL	-1.381	-0.564967	5	Superficial	DOWN
2.68415e-45	-0.526035	0.246	0.589	6.89343e-41	5_all	CTBP1	-0.835	-1.25961	5	Superficial	DOWN
2.81536e-45	-0.61401	0.443	0.758	7.23041e-41	5_all	NDUFB2	-1.201	-0.774891	5	Superficial	DOWN
3.49631e-45	-0.547589	0.386	0.725	8.97922e-41	5_all	NUCKS1	-1.111	-0.90938	5	Superficial	DOWN
3.77411e-45	-0.602558	0.256	0.592	9.69267e-41	5_all	LDHB	-0.848	-1.20945	5	Superficial	DOWN
4.27037e-45	-0.552882	0.343	0.687	1.09672e-40	5_all	LTB4R	-1.03	-1.0021	5	Superficial	DOWN
4.34262e-45	-0.585861	0.392	0.715	1.11527e-40	5_all	HSPA1A	-1.107	-0.86709	5	Superficial	DOWN
4.66912e-45	-0.555978	0.238	0.574	1.19912e-40	5_all	CBX3	-0.812	-1.27009	5	Superficial	DOWN
4.73879e-45	-0.482917	0.308	0.667	1.21702e-40	5_all	SRSF11	-0.975	-1.11476	5	Superficial	DOWN
4.90093e-45	-0.561526	0.563	0.843	1.25866e-40	5_all	ATF4	-1.406	-0.582398	5	Superficial	DOWN
5.57447e-45	-0.60814	0.257	0.589	1.43164e-40	5_all	STMN1	-0.846	-1.1965	5	Superficial	DOWN
6.20454e-45	-0.556536	0.721	0.898	1.59345e-40	5_all	UQCRH	-1.619	-0.316716	5	Superficial	DOWN
6.67173e-45	-0.596374	0.475	0.785	1.71343e-40	5_all	GPC1	-1.26	-0.724765	5	Superficial	DOWN
7.15543e-45	-0.501079	0.371	0.704	1.83766e-40	5_all	CCT6A	-1.075	-0.924156	5	Superficial	DOWN
7.30238e-45	0.809377	0.602	0.378	1.8754e-40	5_all	PRSS3	-0.98	0.671377	5	Superficial	UP
1.07136e-44	-0.594648	0.475	0.778	2.75148e-40	5_all	PSME1	-1.253	-0.711843	5	Superficial	DOWN
1.15776e-44	0.804111	0.763	0.7	2.97336e-40	5_all	PLIN3	-1.463	0.124328	5	Superficial	UP
1.32506e-44	0.81569	0.517	0.287	3.40303e-40	5_all	FBXO32	-0.804	0.849114	5	Superficial	UP
1.45984e-44	-0.538024	0.276	0.611	3.74917e-40	5_all	HNRNPF	-0.887	-1.1465	5	Superficial	DOWN
1.49764e-44	-0.53298	0.768	0.916	3.84625e-40	5_all	ATP5F1B	-1.684	-0.254241	5	Superficial	DOWN
1.5175e-44	-0.509876	0.654	0.876	3.89724e-40	5_all	HNRNPA3	-1.53	-0.42164	5	Superficial	DOWN
1.81866e-44	-0.53105	0.357	0.699	4.67069e-40	5_all	PRKAR1A	-1.056	-0.969368	5	Superficial	DOWN
1.87785e-44	-0.448018	0.156	0.483	4.82269e-40	5_all	DHX9	-0.639	-1.63048	5	Superficial	DOWN
2.1079e-44	-0.55361	0.117	0.434	5.41352e-40	5_all	NFIB	-0.551	-1.89119	5	Superficial	DOWN
2.78392e-44	-0.501398	0.222	0.569	7.14966e-40	5_all	TMEM43	-0.791	-1.35787	5	Superficial	DOWN
2.98641e-44	-0.587272	0.389	0.718	7.66969e-40	5_all	TMEM259	-1.107	-0.884214	5	Superficial	DOWN
3.71381e-44	-0.683196	0.594	0.846	9.5378e-40	5_all	GSN	-1.44	-0.510195	5	Superficial	DOWN
3.82951e-44	-0.593551	0.363	0.689	9.83494e-40	5_all	AOPEP	-1.052	-0.924534	5	Superficial	DOWN
3.88672e-44	-0.551142	0.597	0.853	9.98188e-40	5_all	SLC25A6	-1.45	-0.514815	5	Superficial	DOWN
6.05025e-44	-0.537496	0.259	0.617	1.55382e-39	5_all	CALD1	-0.876	-1.25232	5	Superficial	DOWN
6.11695e-44	-0.517599	0.21	0.549	1.57096e-39	5_all	ITGB4	-0.759	-1.38642	5	Superficial	DOWN
6.43695e-44	-1.21835	0.589	0.83	1.65314e-39	5_all	DCN	-1.419	-0.494844	5	Superficial	DOWN
6.66863e-44	-0.573829	0.456	0.756	1.71264e-39	5_all	DDR1	-1.212	-0.729352	5	Superficial	DOWN
8.76419e-44	0.762746	0.648	0.448	2.25082e-39	5_all	HSPB8	-1.096	0.532495	5	Superficial	UP
9.18082e-44	-0.591967	0.203	0.53	2.35782e-39	5_all	LAMA5	-0.733	-1.38451	5	Superficial	DOWN
9.73748e-44	-0.499864	0.383	0.702	2.50078e-39	5_all	HDGF	-1.085	-0.874127	5	Superficial	DOWN
9.96095e-44	-1.4938	0.541	0.802	2.55817e-39	5_all	IGFBP7	-1.343	-0.567974	5	Superficial	DOWN
1.08465e-43	-0.444447	0.197	0.54	2.78561e-39	5_all	EFS	-0.737	-1.45476	5	Superficial	DOWN
1.38438e-43	-0.467252	0.259	0.601	3.55537e-39	5_all	ARL6IP5	-0.86	-1.21441	5	Superficial	DOWN
1.39507e-43	-0.558635	0.66	0.879	3.58282e-39	5_all	COX5B	-1.539	-0.413397	5	Superficial	DOWN
1.50368e-43	-0.401218	0.068	0.368	3.86175e-39	5_all	NSUN5	-0.436	-2.4361	5	Superficial	DOWN
1.73292e-43	-0.490786	0.208	0.547	4.45048e-39	5_all	CTSC	-0.755	-1.39496	5	Superficial	DOWN
2.11207e-43	0.842803	0.478	0.255	5.42421e-39	5_all	USP53	-0.733	0.906513	5	Superficial	UP
2.20656e-43	-0.475136	0.394	0.721	5.66688e-39	5_all	HP1BP3	-1.115	-0.871804	5	Superficial	DOWN
2.24572e-43	-0.796916	0.749	0.933	5.76745e-39	5_all	CD74	-1.682	-0.316911	5	Superficial	DOWN
2.78832e-43	-0.546417	0.411	0.727	7.16095e-39	5_all	NDUFC1	-1.138	-0.822817	5	Superficial	DOWN
2.90103e-43	-0.491932	0.287	0.639	7.45042e-39	5_all	NDUFAB1	-0.926	-1.15477	5	Superficial	DOWN
2.95053e-43	-0.490107	0.238	0.589	7.57756e-39	5_all	BANF1	-0.827	-1.30731	5	Superficial	DOWN
5.04429e-43	0.767057	0.695	0.497	1.29547e-38	5_all	BNIP3	-1.192	0.483767	5	Superficial	UP
8.19519e-43	-0.499947	0.281	0.62	2.10469e-38	5_all	SLC44A1	-0.901	-1.1417	5	Superficial	DOWN
8.79343e-43	-0.520568	0.319	0.652	2.25833e-38	5_all	WASHC1	-0.971	-1.03132	5	Superficial	DOWN
9.56055e-43	-0.663134	0.406	0.708	2.45534e-38	5_all	H2AFZ	-1.114	-0.80227	5	Superficial	DOWN
9.90207e-43	-0.508541	0.302	0.632	2.54305e-38	5_all	SNRPF	-0.934	-1.06538	5	Superficial	DOWN
1.02844e-42	-0.467238	0.141	0.464	2.64124e-38	5_all	WDR6	-0.605	-1.71843	5	Superficial	DOWN
1.30361e-42	-0.502802	0.408	0.727	3.34792e-38	5_all	TMEM123	-1.135	-0.833386	5	Superficial	DOWN
1.66976e-42	-0.473314	0.171	0.491	4.28829e-38	5_all	EFNA1	-0.662	-1.52173	5	Superficial	DOWN
1.70882e-42	-0.448565	0.302	0.645	4.38859e-38	5_all	FAT2	-0.947	-1.09475	5	Superficial	DOWN
1.739e-42	-0.443589	0.162	0.491	4.4661e-38	5_all	MLLT6	-0.653	-1.59973	5	Superficial	DOWN
2.31204e-42	-0.549635	0.54	0.818	5.93779e-38	5_all	CTNNB1	-1.358	-0.599141	5	Superficial	DOWN
2.64991e-42	-0.481343	0.338	0.672	6.80551e-38	5_all	PSMA1	-1.01	-0.991438	5	Superficial	DOWN
2.87834e-42	0.367889	0.137	0.013	7.39216e-38	5_all	LCE3A	-0.15	3.39759	5	Superficial	UP
3.03595e-42	-0.501485	0.319	0.659	7.79692e-38	5_all	SHISA5	-0.978	-1.04672	5	Superficial	DOWN
3.18409e-42	-0.482385	0.4	0.732	8.17737e-38	5_all	SF1	-1.132	-0.871844	5	Superficial	DOWN
3.25243e-42	-0.492705	0.321	0.656	8.3529e-38	5_all	SNU13	-0.977	-1.03112	5	Superficial	DOWN
3.79613e-42	0.492186	0.306	0.097	9.74921e-38	5_all	SLCO4A1	-0.403	1.65748	5	Superficial	UP
4.06867e-42	-0.47566	0.275	0.611	1.04492e-37	5_all	IMP3	-0.886	-1.15174	5	Superficial	DOWN
4.33201e-42	-0.477811	0.224	0.563	1.11255e-37	5_all	SNRPD1	-0.787	-1.32964	5	Superficial	DOWN
4.70428e-42	-0.581499	0.459	0.775	1.20815e-37	5_all	GPX4	-1.234	-0.755702	5	Superficial	DOWN
4.84289e-42	-0.460892	0.154	0.48	1.24375e-37	5_all	RHOT2	-0.634	-1.6401	5	Superficial	DOWN
4.98818e-42	-0.569964	0.387	0.711	1.28106e-37	5_all	SNRPG	-1.098	-0.877516	5	Superficial	DOWN
5.17114e-42	-0.569881	0.424	0.728	1.32805e-37	5_all	PHGDH	-1.152	-0.779874	5	Superficial	DOWN
5.66181e-42	-0.61952	0.994	1	1.45407e-37	5_all	KRT5	-1.994	-0.00868224	5	Superficial	DOWN
6.4372e-42	-0.433583	0.221	0.565	1.6532e-37	5_all	NFE2L1	-0.786	-1.3542	5	Superficial	DOWN
6.48378e-42	-0.54895	0.571	0.833	1.66517e-37	5_all	ATP5MC3	-1.404	-0.544826	5	Superficial	DOWN
6.58944e-42	-0.44707	0.367	0.704	1.6923e-37	5_all	EIF3B	-1.071	-0.939795	5	Superficial	DOWN
7.01776e-42	-0.485917	0.357	0.668	1.8023e-37	5_all	LMAN2	-1.025	-0.903924	5	Superficial	DOWN
8.03942e-42	0.614705	0.178	0.029	2.06468e-37	5_all	WFDC12	-0.207	2.61775	5	Superficial	UP
8.46972e-42	-0.475176	0.224	0.556	2.17519e-37	5_all	IP6K2	-0.78	-1.31159	5	Superficial	DOWN
8.898e-42	0.693528	0.835	0.74	2.28518e-37	5_all	ABLIM1	-1.575	0.174251	5	Superficial	UP
1.0522e-41	-0.416784	0.2	0.529	2.70225e-37	5_all	RBBP4	-0.729	-1.40327	5	Superficial	DOWN
1.08198e-41	-0.634071	0.597	0.834	2.77873e-37	5_all	AKR1B10	-1.431	-0.482316	5	Superficial	DOWN
1.16855e-41	0.788694	0.633	0.446	3.00106e-37	5_all	PHLDA1	-1.079	0.505162	5	Superficial	UP
1.23276e-41	-0.542219	0.476	0.766	3.16599e-37	5_all	PTPRF	-1.242	-0.686383	5	Superficial	DOWN
1.441e-41	0.656072	0.81	0.771	3.70078e-37	5_all	LRP10	-1.581	0.071191	5	Superficial	UP
1.55811e-41	-0.431805	0.146	0.464	4.00154e-37	5_all	MGAT4B	-0.61	-1.66816	5	Superficial	DOWN
1.6066e-41	-0.561253	0.47	0.769	4.12607e-37	5_all	TAPBP	-1.239	-0.710323	5	Superficial	DOWN
1.88589e-41	-0.542532	0.433	0.741	4.84335e-37	5_all	MORF4L1	-1.174	-0.775107	5	Superficial	DOWN
1.9148e-41	-0.532459	0.343	0.685	4.91759e-37	5_all	PTMS	-1.028	-0.997895	5	Superficial	DOWN
1.93549e-41	-0.425514	0.194	0.53	4.97071e-37	5_all	IPO7	-0.724	-1.44994	5	Superficial	DOWN
2.20911e-41	-0.531747	0.29	0.607	5.67344e-37	5_all	STAT6	-0.897	-1.06564	5	Superficial	DOWN
2.71547e-41	-0.452888	0.225	0.555	6.97388e-37	5_all	ATP2B4	-0.78	-1.30256	5	Superficial	DOWN
2.76734e-41	0.565437	0.346	0.131	7.10708e-37	5_all	RNF39	-0.477	1.40121	5	Superficial	UP
2.76752e-41	-0.426566	0.179	0.507	7.10754e-37	5_all	ANXA4	-0.686	-1.50203	5	Superficial	DOWN
3.17923e-41	0.645195	0.459	0.225	8.16491e-37	5_all	KIFC3	-0.684	1.02857	5	Superficial	UP
3.43293e-41	-0.526105	0.416	0.727	8.81645e-37	5_all	MTCH1	-1.143	-0.805372	5	Superficial	DOWN
3.47079e-41	-0.515065	0.332	0.653	8.91369e-37	5_all	SPPL3	-0.985	-0.9759	5	Superficial	DOWN
3.60914e-41	-0.473684	0.39	0.708	9.26898e-37	5_all	TIMM13	-1.098	-0.860275	5	Superficial	DOWN
3.7388e-41	-0.555186	0.387	0.694	9.602e-37	5_all	ZFAS1	-1.081	-0.842602	5	Superficial	DOWN
3.76752e-41	-0.416459	0.875	0.963	9.67574e-37	5_all	H3F3B	-1.838	-0.138253	5	Superficial	DOWN
3.94016e-41	-0.503954	0.394	0.723	1.01191e-36	5_all	SGK1	-1.117	-0.8758	5	Superficial	DOWN
4.15613e-41	-0.549336	0.33	0.652	1.06738e-36	5_all	RPL22L1	-0.982	-0.982406	5	Superficial	DOWN
4.30353e-41	-0.51405	0.373	0.69	1.10523e-36	5_all	LGALS3BP	-1.063	-0.887421	5	Superficial	DOWN
4.63814e-41	1.03499	0.36	0.145	1.19117e-36	5_all	DKK1	-0.505	1.31194	5	Superficial	UP
4.70039e-41	-0.482021	0.395	0.723	1.20715e-36	5_all	FUS	-1.118	-0.872143	5	Superficial	DOWN
4.85741e-41	-0.592891	0.657	0.861	1.24748e-36	5_all	ATP5MD	-1.518	-0.39012	5	Superficial	DOWN
4.98127e-41	0.619007	0.944	0.933	1.27929e-36	5_all	TACSTD2	-1.877	0.0169098	5	Superficial	UP
6.25151e-41	-0.808986	0.568	0.837	1.60551e-36	5_all	HLA-DRA	-1.405	-0.559337	5	Superficial	DOWN
6.29785e-41	-0.495518	0.44	0.736	1.61741e-36	5_all	ATP5IF1	-1.176	-0.742202	5	Superficial	DOWN
7.51065e-41	-0.541816	0.727	0.912	1.92888e-36	5_all	UQCRQ	-1.639	-0.327078	5	Superficial	DOWN
8.77567e-41	-0.470599	0.317	0.654	2.25377e-36	5_all	ANXA7	-0.971	-1.04481	5	Superficial	DOWN
9.15148e-41	-0.466914	0.398	0.719	2.35028e-36	5_all	FKBP1A	-1.117	-0.853223	5	Superficial	DOWN
9.32449e-41	-0.534124	0.17	0.485	2.39472e-36	5_all	FGFR2	-0.655	-1.51245	5	Superficial	DOWN
1.00068e-40	-0.518564	0.619	0.845	2.56994e-36	5_all	COX7A2	-1.464	-0.449012	5	Superficial	DOWN
1.01798e-40	-0.561898	0.94	0.975	2.61439e-36	5_all	CRABP2	-1.915	-0.0527415	5	Superficial	DOWN
1.01807e-40	-0.488035	0.203	0.531	2.61461e-36	5_all	CRTAP	-0.734	-1.38723	5	Superficial	DOWN
1.04801e-40	-0.476466	0.306	0.627	2.6915e-36	5_all	EGFR	-0.933	-1.03493	5	Superficial	DOWN
1.08659e-40	0.791836	0.487	0.273	2.79059e-36	5_all	MACO1	-0.76	0.835021	5	Superficial	UP
1.11973e-40	0.61596	0.367	0.142	2.8757e-36	5_all	ABLIM3	-0.509	1.36989	5	Superficial	UP
1.56988e-40	-0.503518	0.248	0.576	4.03176e-36	5_all	CD151	-0.824	-1.21573	5	Superficial	DOWN
1.61204e-40	-0.532137	0.225	0.538	4.14004e-36	5_all	MXRA7	-0.763	-1.25768	5	Superficial	DOWN
1.8452e-40	-0.40638	0.13	0.437	4.73885e-36	5_all	E2F4	-0.567	-1.74912	5	Superficial	DOWN
2.18333e-40	0.273357	0.135	0.014	5.60722e-36	5_all	DUSP4	-0.149	3.26946	5	Superficial	UP
2.34656e-40	-0.633194	0.203	0.514	6.02643e-36	5_all	APCDD1	-0.717	-1.34029	5	Superficial	DOWN
2.72456e-40	-0.725137	0.249	0.561	6.99722e-36	5_all	IFITM2	-0.81	-1.17186	5	Superficial	DOWN
2.97107e-40	-0.498579	0.317	0.648	7.63029e-36	5_all	POMP	-0.965	-1.03151	5	Superficial	DOWN
3.04478e-40	-0.533009	0.581	0.843	7.8196e-36	5_all	NDUFS5	-1.424	-0.536994	5	Superficial	DOWN
3.6172e-40	-0.389074	0.125	0.433	9.28968e-36	5_all	WDR61	-0.558	-1.79244	5	Superficial	DOWN
3.70225e-40	0.630964	0.33	0.118	9.50811e-36	5_all	GPSM1	-0.448	1.48368	5	Superficial	UP
3.97762e-40	-0.449967	0.294	0.627	1.02153e-35	5_all	SRSF1	-0.921	-1.09265	5	Superficial	DOWN
4.15731e-40	-0.48127	0.367	0.682	1.06768e-35	5_all	TMEM165	-1.049	-0.893992	5	Superficial	DOWN
4.66373e-40	-0.474959	0.329	0.661	1.19774e-35	5_all	UBE2I	-0.99	-1.00656	5	Superficial	DOWN
4.73942e-40	-0.526603	0.3	0.613	1.21718e-35	5_all	CYC1	-0.913	-1.03092	5	Superficial	DOWN
4.74312e-40	-0.4594	0.146	0.453	1.21813e-35	5_all	KCTD15	-0.599	-1.63354	5	Superficial	DOWN
4.78357e-40	-0.4791	0.192	0.504	1.22852e-35	5_all	PCNA	-0.696	-1.39232	5	Superficial	DOWN
4.90871e-40	0.376887	0.217	0.05	1.26066e-35	5_all	B3GNT3	-0.267	2.1177	5	Superficial	UP
5.17891e-40	-0.463059	0.27	0.605	1.33005e-35	5_all	RALY	-0.875	-1.16398	5	Superficial	DOWN
5.59547e-40	-0.580216	0.29	0.625	1.43703e-35	5_all	MFGE8	-0.915	-1.1078	5	Superficial	DOWN
6.03333e-40	-0.43038	0.17	0.485	1.54948e-35	5_all	ESD	-0.655	-1.51245	5	Superficial	DOWN
6.20395e-40	-0.417251	0.283	0.619	1.5933e-35	5_all	BRD2	-0.902	-1.12914	5	Superficial	DOWN
6.61074e-40	-0.451712	0.238	0.56	1.69777e-35	5_all	DUT	-0.798	-1.23447	5	Superficial	DOWN
7.41592e-40	-0.469625	0.446	0.747	1.90456e-35	5_all	MRFAP1	-1.193	-0.744065	5	Superficial	DOWN
1.11205e-39	-0.405632	0.122	0.427	2.85596e-35	5_all	FZD1	-0.549	-1.80735	5	Superficial	DOWN
1.12933e-39	-0.498848	0.357	0.687	2.90034e-35	5_all	PHB2	-1.044	-0.944386	5	Superficial	DOWN
1.13852e-39	-0.455133	0.321	0.648	2.92395e-35	5_all	CDK2AP1	-0.969	-1.01342	5	Superficial	DOWN
1.15471e-39	-0.431186	0.205	0.526	2.96553e-35	5_all	NDUFAF8	-0.731	-1.35944	5	Superficial	DOWN
1.20044e-39	-0.449916	0.27	0.593	3.08297e-35	5_all	COMT	-0.863	-1.13507	5	Superficial	DOWN
1.25103e-39	-0.452448	0.262	0.59	3.2129e-35	5_all	GANAB	-0.852	-1.17115	5	Superficial	DOWN
1.27718e-39	-0.369642	0.095	0.391	3.28005e-35	5_all	SLBP	-0.486	-2.04117	5	Superficial	DOWN
1.36918e-39	-0.538954	0.784	0.931	3.51633e-35	5_all	PSAP	-1.715	-0.247928	5	Superficial	DOWN
1.38576e-39	-0.479077	0.279	0.617	3.55891e-35	5_all	ACAP3	-0.896	-1.14501	5	Superficial	DOWN
1.40879e-39	0.84089	0.722	0.666	3.61806e-35	5_all	BLVRB	-1.388	0.116477	5	Superficial	UP
1.48262e-39	-0.502732	0.403	0.712	3.80766e-35	5_all	TRMT112	-1.115	-0.821097	5	Superficial	DOWN
1.50714e-39	-0.513116	0.505	0.802	3.87063e-35	5_all	NORAD	-1.307	-0.667319	5	Superficial	DOWN
1.57853e-39	-0.496633	0.241	0.564	4.05398e-35	5_all	DEK	-0.805	-1.22666	5	Superficial	DOWN
1.71121e-39	-0.426249	0.178	0.497	4.39473e-35	5_all	DANCR	-0.675	-1.48137	5	Superficial	DOWN
2.166e-39	-0.523832	0.329	0.645	5.56272e-35	5_all	CA12	-0.974	-0.971212	5	Superficial	DOWN
2.17465e-39	-0.479236	0.221	0.537	5.58493e-35	5_all	FKBP9	-0.758	-1.28088	5	Superficial	DOWN
2.2155e-39	-0.430351	0.244	0.574	5.68986e-35	5_all	HNRNPR	-0.818	-1.23417	5	Superficial	DOWN
2.33831e-39	-0.424777	0.259	0.59	6.00525e-35	5_all	MTDH	-0.849	-1.18776	5	Superficial	DOWN
3.13872e-39	-0.464276	0.359	0.678	8.06086e-35	5_all	CYB5R3	-1.037	-0.917301	5	Superficial	DOWN
3.16425e-39	-0.414284	0.297	0.618	8.12642e-35	5_all	GRK2	-0.915	-1.05714	5	Superficial	DOWN
3.43695e-39	-0.535893	0.662	0.87	8.82676e-35	5_all	ATP5MG	-1.532	-0.394184	5	Superficial	DOWN
3.44557e-39	-0.427741	0.206	0.531	8.8489e-35	5_all	POLD2	-0.737	-1.36607	5	Superficial	DOWN
3.53666e-39	-0.462508	0.305	0.626	9.08286e-35	5_all	ANAPC16	-0.931	-1.03735	5	Superficial	DOWN
4.48695e-39	-0.492739	0.486	0.77	1.15234e-34	5_all	AP2M1	-1.256	-0.663902	5	Superficial	DOWN
4.48698e-39	-0.477036	0.322	0.647	1.15235e-34	5_all	ADAM15	-0.969	-1.00671	5	Superficial	DOWN
4.54501e-39	-0.480787	0.397	0.699	1.16725e-34	5_all	SLIRP	-1.096	-0.816153	5	Superficial	DOWN
4.82113e-39	-0.561684	0.116	0.405	1.23816e-34	5_all	HTRA1	-0.521	-1.8038	5	Superficial	DOWN
4.91211e-39	-0.454952	0.194	0.505	1.26153e-34	5_all	PRMT1	-0.699	-1.38023	5	Superficial	DOWN
5.01974e-39	-0.589949	0.257	0.576	1.28917e-34	5_all	LTBP4	-0.833	-1.1643	5	Superficial	DOWN
5.06553e-39	-0.48243	0.379	0.702	1.30093e-34	5_all	MRPS21	-1.081	-0.889273	5	Superficial	DOWN
5.29953e-39	-0.515675	0.519	0.783	1.36102e-34	5_all	CALM2	-1.302	-0.593278	5	Superficial	DOWN
5.54034e-39	-0.47041	0.21	0.521	1.42287e-34	5_all	TP53AIP1	-0.731	-1.31089	5	Superficial	DOWN
5.648e-39	-0.417637	0.838	0.949	1.45052e-34	5_all	CFL1	-1.787	-0.179458	5	Superficial	DOWN
5.76954e-39	-0.521276	0.684	0.901	1.48173e-34	5_all	EEF1D	-1.585	-0.397531	5	Superficial	DOWN
6.31688e-39	-0.598147	0.998	0.998	1.6223e-34	5_all	SFN	-1.996	0	5	Superficial	DOWN
6.91191e-39	-0.699563	0.311	0.625	1.77512e-34	5_all	COL18A1	-0.936	-1.00694	5	Superficial	DOWN
7.10864e-39	-0.511128	0.305	0.621	1.82564e-34	5_all	ALDH2	-0.926	-1.02578	5	Superficial	DOWN
7.24662e-39	-0.426932	0.167	0.474	1.86108e-34	5_all	BTG3	-0.641	-1.50504	5	Superficial	DOWN
7.60071e-39	-0.486027	0.789	0.937	1.95202e-34	5_all	HSPA8	-1.726	-0.248024	5	Superficial	DOWN
7.87828e-39	-0.42425	0.154	0.464	2.0233e-34	5_all	ARPC1B	-0.618	-1.59119	5	Superficial	DOWN
7.88207e-39	0.598676	0.322	0.121	2.02427e-34	5_all	SESN2	-0.443	1.41205	5	Superficial	UP
8.54593e-39	0.611693	0.384	0.169	2.19477e-34	5_all	PMAIP1	-0.553	1.18408	5	Superficial	UP
8.78646e-39	-0.48834	0.267	0.578	2.25654e-34	5_all	VSNL1	-0.845	-1.11423	5	Superficial	DOWN
9.93564e-39	-0.44109	0.705	0.895	2.55167e-34	5_all	SRP14	-1.6	-0.344264	5	Superficial	DOWN
1.22446e-38	-0.476127	0.316	0.637	3.14466e-34	5_all	IRF2BP2	-0.953	-1.01137	5	Superficial	DOWN
1.33145e-38	-0.439949	0.192	0.513	3.41943e-34	5_all	YWHAH	-0.705	-1.41785	5	Superficial	DOWN
1.50203e-38	-0.543577	0.224	0.538	3.85752e-34	5_all	PIK3R1	-0.762	-1.26411	5	Superficial	DOWN
1.5123e-38	-0.480612	0.441	0.733	3.88388e-34	5_all	RBX1	-1.174	-0.733035	5	Superficial	DOWN
1.77987e-38	-0.41345	0.133	0.429	4.57106e-34	5_all	SSB	-0.562	-1.68955	5	Superficial	DOWN
1.78269e-38	-0.37753	0.156	0.458	4.57829e-34	5_all	LARS	-0.614	-1.5538	5	Superficial	DOWN
1.90167e-38	-0.470175	0.329	0.655	4.88386e-34	5_all	IMPDH2	-0.984	-0.993407	5	Superficial	DOWN
1.96639e-38	-0.393582	0.319	0.649	5.05007e-34	5_all	OGT	-0.968	-1.02466	5	Superficial	DOWN
2.12489e-38	-0.519907	0.414	0.724	5.45714e-34	5_all	ZFP36L2	-1.138	-0.806359	5	Superficial	DOWN
2.17365e-38	-0.470776	0.206	0.522	5.58237e-34	5_all	WNT5A	-0.728	-1.34141	5	Superficial	DOWN
2.2153e-38	-0.435829	0.267	0.583	5.68933e-34	5_all	MDH1	-0.85	-1.12666	5	Superficial	DOWN
2.50534e-38	-0.383016	0.19	0.505	6.43422e-34	5_all	TOMM22	-0.695	-1.41028	5	Superficial	DOWN
2.54123e-38	-0.403847	0.181	0.496	6.52639e-34	5_all	SRSF10	-0.677	-1.45435	5	Superficial	DOWN
2.59705e-38	-0.460981	0.33	0.639	6.66974e-34	5_all	CCT5	-0.969	-0.95335	5	Superficial	DOWN
2.80824e-38	-0.48095	0.341	0.647	7.21213e-34	5_all	SF3B6	-0.988	-0.923994	5	Superficial	DOWN
2.92678e-38	-0.543434	0.205	0.519	7.51657e-34	5_all	MRC2	-0.724	-1.34011	5	Superficial	DOWN
2.95047e-38	-0.485588	0.3	0.606	7.57738e-34	5_all	MGST3	-0.906	-1.01436	5	Superficial	DOWN
3.30915e-38	-0.433711	0.205	0.517	8.49855e-34	5_all	GSTA4	-0.722	-1.33454	5	Superficial	DOWN
3.70119e-38	-0.430259	0.281	0.61	9.5054e-34	5_all	LPAR6	-0.891	-1.11824	5	Superficial	DOWN
3.75858e-38	-0.463256	0.276	0.6	9.65279e-34	5_all	USP22	-0.876	-1.12029	5	Superficial	DOWN
4.03589e-38	0.4497	0.267	0.083	1.0365e-33	5_all	LNX1	-0.35	1.68566	5	Superficial	UP
4.05617e-38	-0.431442	0.363	0.673	1.0417e-33	5_all	PGRMC2	-1.036	-0.890637	5	Superficial	DOWN
4.19336e-38	-0.543199	0.114	0.399	1.07694e-33	5_all	CYBRD1	-0.513	-1.80735	5	Superficial	DOWN
4.60074e-38	-0.373615	0.095	0.381	1.18156e-33	5_all	SUGP2	-0.476	-2.00379	5	Superficial	DOWN
5.04029e-38	-0.440057	0.141	0.439	1.29445e-33	5_all	RBM14	-0.58	-1.63853	5	Superficial	DOWN
5.12353e-38	-0.452972	0.257	0.571	1.31583e-33	5_all	KIAA1522	-0.828	-1.15172	5	Superficial	DOWN
5.40434e-38	-0.387269	0.246	0.563	1.38794e-33	5_all	SSBP1	-0.809	-1.19448	5	Superficial	DOWN
5.44709e-38	-0.377843	0.206	0.526	1.39892e-33	5_all	MYOF	-0.732	-1.35242	5	Superficial	DOWN
5.8913e-38	-0.40354	0.262	0.591	1.513e-33	5_all	MRPS24	-0.853	-1.17359	5	Superficial	DOWN
5.94705e-38	0.661962	0.546	0.322	1.52732e-33	5_all	LYPD5	-0.868	0.76184	5	Superficial	UP
6.13577e-38	-0.478393	0.294	0.606	1.57579e-33	5_all	TOMM5	-0.9	-1.0435	5	Superficial	DOWN
6.30902e-38	0.351196	0.159	0.025	1.62028e-33	5_all	LHX4	-0.184	2.66903	5	Superficial	UP
6.41279e-38	-0.464935	0.337	0.649	1.64693e-33	5_all	PSMA4	-0.986	-0.94547	5	Superficial	DOWN
6.86273e-38	-0.380588	0.1	0.386	1.76249e-33	5_all	GAS2L1	-0.486	-1.9486	5	Superficial	DOWN
7.12944e-38	0.661126	0.783	0.694	1.83098e-33	5_all	MAB21L4	-1.477	0.174077	5	Superficial	UP
7.86528e-38	-0.480193	0.805	0.917	2.01996e-33	5_all	FXYD3	-1.722	-0.187933	5	Superficial	DOWN
8.19912e-38	-0.405295	0.225	0.551	2.1057e-33	5_all	SNRNP200	-0.776	-1.29213	5	Superficial	DOWN
9.22206e-38	-0.424803	0.117	0.406	2.36841e-33	5_all	PKD1	-0.523	-1.79497	5	Superficial	DOWN
9.36373e-38	-0.397958	0.132	0.426	2.40479e-33	5_all	FUBP1	-0.558	-1.69032	5	Superficial	DOWN
9.44544e-38	-0.437639	0.259	0.58	2.42578e-33	5_all	NFIC	-0.839	-1.1631	5	Superficial	DOWN
9.99211e-38	-0.4807	0.584	0.836	2.56617e-33	5_all	ATP5MC2	-1.42	-0.517535	5	Superficial	DOWN
1.0221e-37	-0.855041	0.222	0.521	2.62495e-33	5_all	MMP2	-0.743	-1.23072	5	Superficial	DOWN
1.03194e-37	-0.421856	0.137	0.431	2.65024e-33	5_all	PNKD	-0.568	-1.65351	5	Superficial	DOWN
1.053e-37	-0.477256	0.394	0.692	2.70431e-33	5_all	NAGK	-1.086	-0.812576	5	Superficial	DOWN
1.23696e-37	-0.377387	0.17	0.477	3.17677e-33	5_all	IPO5	-0.647	-1.48845	5	Superficial	DOWN
1.35007e-37	-0.441363	0.233	0.545	3.46726e-33	5_all	SCPEP1	-0.778	-1.22593	5	Superficial	DOWN
1.4503e-37	-0.48802	0.44	0.737	3.72467e-33	5_all	ATP5PB	-1.177	-0.744161	5	Superficial	DOWN
1.49899e-37	-0.455518	0.341	0.65	3.8497e-33	5_all	CCT7	-0.991	-0.930668	5	Superficial	DOWN
1.55723e-37	-0.428085	0.19	0.497	3.99928e-33	5_all	UBTF	-0.687	-1.38725	5	Superficial	DOWN
1.5795e-37	-0.513697	0.79	0.926	4.05647e-33	5_all	BTF3	-1.716	-0.22916	5	Superficial	DOWN
1.69785e-37	0.683085	0.438	0.23	4.36042e-33	5_all	STEAP4	-0.668	0.929297	5	Superficial	UP
1.72074e-37	-0.509523	0.475	0.759	4.4192e-33	5_all	SET	-1.234	-0.676172	5	Superficial	DOWN
1.82715e-37	-0.440378	0.146	0.438	4.6925e-33	5_all	MRPL34	-0.584	-1.58496	5	Superficial	DOWN
1.86647e-37	-0.429559	0.33	0.642	4.79346e-33	5_all	SEPTIN2	-0.972	-0.960107	5	Superficial	DOWN
1.87683e-37	0.359184	0.997	0.977	4.82007e-33	5_all	KRT4	-1.974	0.0292349	5	Superficial	UP
1.89157e-37	-0.341515	0.241	0.565	4.85792e-33	5_all	SLC3A2	-0.806	-1.22922	5	Superficial	DOWN
1.94229e-37	-0.438903	0.252	0.574	4.98818e-33	5_all	PRRC2B	-0.826	-1.18763	5	Superficial	DOWN
2.10271e-37	-0.450776	0.332	0.65	5.40018e-33	5_all	CDC37	-0.982	-0.969256	5	Superficial	DOWN
2.12052e-37	-0.497662	0.195	0.508	5.44593e-33	5_all	NME3	-0.703	-1.38135	5	Superficial	DOWN
2.15026e-37	-0.388741	0.232	0.552	5.5223e-33	5_all	TOP2B	-0.784	-1.25054	5	Superficial	DOWN
2.26199e-37	-0.514846	0.411	0.714	5.80925e-33	5_all	TMEM258	-1.125	-0.796786	5	Superficial	DOWN
2.30023e-37	-0.416609	0.187	0.492	5.90745e-33	5_all	SPG7	-0.679	-1.39562	5	Superficial	DOWN
2.47907e-37	-0.603454	0.633	0.879	6.36675e-33	5_all	NBL1	-1.512	-0.473658	5	Superficial	DOWN
2.60941e-37	-0.393298	0.129	0.42	6.7015e-33	5_all	M6PR	-0.549	-1.70302	5	Superficial	DOWN
3.00649e-37	-0.394285	0.271	0.603	7.72126e-33	5_all	KHDRBS1	-0.874	-1.15387	5	Superficial	DOWN
3.01248e-37	-0.445598	0.259	0.577	7.73665e-33	5_all	EBPL	-0.836	-1.15562	5	Superficial	DOWN
3.14594e-37	-0.387323	0.183	0.496	8.0794e-33	5_all	MBD3	-0.679	-1.4385	5	Superficial	DOWN
3.26209e-37	-0.468463	0.484	0.768	8.37771e-33	5_all	CLIC1	-1.252	-0.666099	5	Superficial	DOWN
3.71554e-37	-0.415309	0.224	0.54	9.54226e-33	5_all	SNHG32	-0.764	-1.26946	5	Superficial	DOWN
3.80784e-37	-0.454809	0.114	0.399	9.77929e-33	5_all	CCND2	-0.513	-1.80735	5	Superficial	DOWN
4.10314e-37	-0.571831	0.581	0.844	1.05377e-32	5_all	MT2A	-1.425	-0.538705	5	Superficial	DOWN
4.15831e-37	-0.521618	0.314	0.622	1.06794e-32	5_all	ANXA5	-0.936	-0.98615	5	Superficial	DOWN
4.42406e-37	-0.458444	0.348	0.663	1.13619e-32	5_all	SREBF1	-1.011	-0.929922	5	Superficial	DOWN
4.59189e-37	0.733092	0.671	0.548	1.17929e-32	5_all	WDR26	-1.219	0.292137	5	Superficial	UP
4.65134e-37	-0.493008	0.31	0.632	1.19456e-32	5_all	CRIP2	-0.942	-1.02766	5	Superficial	DOWN
4.65148e-37	-0.449201	0.081	0.345	1.19459e-32	5_all	BOC	-0.426	-2.0906	5	Superficial	DOWN
5.25296e-37	-0.425167	0.168	0.469	1.34907e-32	5_all	DUSP23	-0.637	-1.48113	5	Superficial	DOWN
5.8931e-37	-0.502782	0.483	0.761	1.51347e-32	5_all	SYTL1	-1.244	-0.655873	5	Superficial	DOWN
6.72048e-37	-0.415465	0.908	0.974	1.72595e-32	5_all	ATP5F1E	-1.882	-0.101229	5	Superficial	DOWN
6.88603e-37	-0.391729	0.359	0.681	1.76847e-32	5_all	NGRN	-1.04	-0.923671	5	Superficial	DOWN
7.26075e-37	-0.394202	0.254	0.581	1.86471e-32	5_all	STK25	-0.835	-1.19371	5	Superficial	DOWN
7.88013e-37	-0.530837	0.641	0.864	2.02377e-32	5_all	RPL36AL	-1.505	-0.430707	5	Superficial	DOWN
8.61228e-37	-0.618453	0.146	0.428	2.21181e-32	5_all	TNC	-0.574	-1.55164	5	Superficial	DOWN
8.9614e-37	-0.460847	0.225	0.536	2.30147e-32	5_all	SIVA1	-0.761	-1.25231	5	Superficial	DOWN
1.01893e-36	-0.398139	0.162	0.466	2.61683e-32	5_all	TCEAL4	-0.628	-1.52434	5	Superficial	DOWN
1.06377e-36	-0.459725	0.276	0.593	2.73198e-32	5_all	CELSR2	-0.869	-1.10336	5	Superficial	DOWN
1.06838e-36	-0.412462	0.214	0.523	2.74382e-32	5_all	VAV3	-0.737	-1.2892	5	Superficial	DOWN
1.0912e-36	-0.408568	0.122	0.409	2.80243e-32	5_all	PLCH2	-0.531	-1.74522	5	Superficial	DOWN
1.09336e-36	-0.428122	0.692	0.874	2.80798e-32	5_all	PLP2	-1.566	-0.336861	5	Superficial	DOWN
1.12545e-36	-0.518164	0.738	0.912	2.89038e-32	5_all	UBB	-1.65	-0.305413	5	Superficial	DOWN
1.27228e-36	-0.38439	0.313	0.642	3.26748e-32	5_all	SLC2A4RG	-0.955	-1.03641	5	Superficial	DOWN
1.33295e-36	-0.426383	0.351	0.67	3.42329e-32	5_all	ERP29	-1.021	-0.93269	5	Superficial	DOWN
1.44874e-36	-0.310396	0.097	0.378	3.72065e-32	5_all	SMIM29	-0.475	-1.96233	5	Superficial	DOWN
2.03475e-36	-0.447473	0.443	0.737	5.22565e-32	5_all	CYCS	-1.18	-0.734358	5	Superficial	DOWN
2.22575e-36	-0.370124	0.211	0.518	5.71617e-32	5_all	CPNE1	-0.729	-1.29571	5	Superficial	DOWN
2.31669e-36	-0.472597	0.33	0.637	5.94973e-32	5_all	FBL	-0.967	-0.948827	5	Superficial	DOWN
2.33396e-36	-0.396724	0.163	0.457	5.99406e-32	5_all	PRDX3	-0.62	-1.48732	5	Superficial	DOWN
2.44632e-36	0.254069	0.143	0.02	6.28264e-32	5_all	MUC22	-0.163	2.83794	5	Superficial	UP
2.54261e-36	-0.324525	0.146	0.446	6.52992e-32	5_all	LRRC47	-0.592	-1.61108	5	Superficial	DOWN
2.63641e-36	-0.365194	0.2	0.516	6.77084e-32	5_all	OXA1L	-0.716	-1.36737	5	Superficial	DOWN
2.79559e-36	-0.445587	0.438	0.739	7.17963e-32	5_all	EIF2S3	-1.177	-0.754643	5	Superficial	DOWN
3.03357e-36	-0.434637	0.411	0.701	7.79083e-32	5_all	RAPGEFL1	-1.112	-0.770276	5	Superficial	DOWN
4.30642e-36	-0.41329	0.24	0.563	1.10597e-31	5_all	SPTBN1	-0.803	-1.2301	5	Superficial	DOWN
4.52418e-36	-0.412513	0.298	0.629	1.1619e-31	5_all	LUC7L3	-0.927	-1.07775	5	Superficial	DOWN
4.55615e-36	-0.522091	0.411	0.696	1.17011e-31	5_all	NUPR1	-1.107	-0.759949	5	Superficial	DOWN
4.7656e-36	-0.451402	0.321	0.641	1.2239e-31	5_all	SRSF6	-0.962	-0.997751	5	Superficial	DOWN
4.94774e-36	-0.401778	0.21	0.519	1.27068e-31	5_all	AGAP3	-0.729	-1.30535	5	Superficial	DOWN
5.22237e-36	-0.439656	0.348	0.651	1.34121e-31	5_all	LAMTOR5	-0.999	-0.90357	5	Superficial	DOWN
5.29769e-36	-0.420347	0.148	0.438	1.36055e-31	5_all	ADH5	-0.586	-1.56533	5	Superficial	DOWN
5.33192e-36	-0.367968	0.187	0.492	1.36934e-31	5_all	NAB1	-0.679	-1.39562	5	Superficial	DOWN
5.35339e-36	-0.522552	0.476	0.74	1.37486e-31	5_all	SLC25A5	-1.216	-0.636564	5	Superficial	DOWN
5.35354e-36	-0.431714	0.337	0.644	1.3749e-31	5_all	UQCRFS1	-0.981	-0.934312	5	Superficial	DOWN
5.43648e-36	-0.424006	0.295	0.613	1.3962e-31	5_all	PDCD5	-0.908	-1.05517	5	Superficial	DOWN
5.50135e-36	-0.37281	0.216	0.535	1.41286e-31	5_all	FGD5-AS1	-0.751	-1.30851	5	Superficial	DOWN
5.97292e-36	-0.652073	0.256	0.557	1.53396e-31	5_all	C1R	-0.813	-1.12153	5	Superficial	DOWN
6.14136e-36	-0.364141	0.146	0.44	1.57722e-31	5_all	LGR4	-0.586	-1.59154	5	Superficial	DOWN
6.24529e-36	-0.409017	0.911	0.953	1.60392e-31	5_all	TRIM29	-1.864	-0.0650252	5	Superficial	DOWN
6.66491e-36	-0.384321	0.156	0.444	1.71168e-31	5_all	POLR2H	-0.6	-1.50901	5	Superficial	DOWN
6.71487e-36	0.82779	0.513	0.326	1.72451e-31	5_all	DUSP14	-0.839	0.654087	5	Superficial	UP
6.79981e-36	-0.439051	0.068	0.324	1.74633e-31	5_all	MATN2	-0.392	-2.25239	5	Superficial	DOWN
7.00798e-36	-0.478572	0.398	0.695	1.79979e-31	5_all	C6orf62	-1.093	-0.804245	5	Superficial	DOWN
7.05492e-36	-0.449925	0.368	0.656	1.81184e-31	5_all	MRPL51	-1.024	-0.83399	5	Superficial	DOWN
7.50407e-36	-0.409886	0.194	0.49	1.9272e-31	5_all	PRKDC	-0.684	-1.33673	5	Superficial	DOWN
7.58987e-36	-0.366133	0.148	0.442	1.94923e-31	5_all	NXF1	-0.59	-1.57845	5	Superficial	DOWN
7.61476e-36	0.72658	0.495	0.306	1.95562e-31	5_all	PELI1	-0.801	0.693897	5	Superficial	UP
7.67164e-36	-0.311658	0.992	0.998	1.97023e-31	5_all	ACTB	-1.99	-0.00869969	5	Superficial	DOWN
7.83314e-36	-0.421316	0.127	0.406	2.01171e-31	5_all	MAN2C1	-0.533	-1.67665	5	Superficial	DOWN
7.84728e-36	-0.373915	0.263	0.581	2.01534e-31	5_all	PCNP	-0.844	-1.14348	5	Superficial	DOWN
7.89682e-36	0.448294	0.194	0.043	2.02806e-31	5_all	DEFB4B	-0.237	2.17365	5	Superficial	UP
8.08161e-36	-0.469985	0.219	0.519	2.07552e-31	5_all	SLC9A3-AS1	-0.738	-1.2448	5	Superficial	DOWN
8.19914e-36	-0.449987	0.411	0.711	2.1057e-31	5_all	COA3	-1.122	-0.790711	5	Superficial	DOWN
8.45862e-36	-0.531149	0.651	0.855	2.17234e-31	5_all	DAPL1	-1.506	-0.393267	5	Superficial	DOWN
8.65857e-36	-0.365298	0.129	0.416	2.22369e-31	5_all	SUPT16H	-0.545	-1.68921	5	Superficial	DOWN
8.94283e-36	-0.432693	0.356	0.665	2.2967e-31	5_all	PSMA2	-1.021	-0.901477	5	Superficial	DOWN
9.24713e-36	-0.349405	0.198	0.504	2.37485e-31	5_all	FASTK	-0.702	-1.34792	5	Superficial	DOWN
9.8184e-36	-0.452224	0.333	0.648	2.52156e-31	5_all	NONO	-0.981	-0.960472	5	Superficial	DOWN
1.17116e-35	-0.426236	0.137	0.425	3.00778e-31	5_all	PRRX1	-0.562	-1.63329	5	Superficial	DOWN
1.34103e-35	0.674862	0.39	0.192	3.44405e-31	5_all	AVPI1	-0.582	1.02237	5	Superficial	UP
1.34694e-35	-0.430375	0.394	0.705	3.4592e-31	5_all	PSMA7	-1.099	-0.839428	5	Superficial	DOWN
1.43683e-35	-0.382873	0.963	0.989	3.69005e-31	5_all	RPL27A	-1.952	-0.0384347	5	Superficial	DOWN
1.45402e-35	-0.357475	0.079	0.341	3.73421e-31	5_all	KDM1A	-0.42	-2.10985	5	Superficial	DOWN
1.47118e-35	-0.487801	0.429	0.709	3.77828e-31	5_all	PDLIM1	-1.138	-0.724808	5	Superficial	DOWN
1.62265e-35	-0.410039	0.311	0.63	4.16728e-31	5_all	LAMTOR4	-0.941	-1.01844	5	Superficial	DOWN
1.77539e-35	-0.649668	0.338	0.632	4.55955e-31	5_all	HLA-DPA1	-0.97	-0.902901	5	Superficial	DOWN
2.06801e-35	-0.392292	0.276	0.594	5.31106e-31	5_all	DAZAP1	-0.87	-1.10579	5	Superficial	DOWN
2.09913e-35	-0.371433	0.938	0.983	5.39098e-31	5_all	EEF1G	-1.921	-0.0676035	5	Superficial	DOWN
2.10255e-35	-0.363406	0.23	0.53	5.39976e-31	5_all	CLUH	-0.76	-1.20436	5	Superficial	DOWN
2.11926e-35	-0.343153	0.149	0.448	5.44269e-31	5_all	UBE2G2	-0.597	-1.58819	5	Superficial	DOWN
2.30205e-35	-0.34655	0.151	0.449	5.91212e-31	5_all	IDH3B	-0.6	-1.57217	5	Superficial	DOWN
2.40781e-35	-0.342458	0.143	0.439	6.18375e-31	5_all	PIAS3	-0.582	-1.61821	5	Superficial	DOWN
2.41857e-35	-0.424198	0.324	0.643	6.21138e-31	5_all	MRPL20	-0.967	-0.988825	5	Superficial	DOWN
2.6867e-35	-0.494004	0.356	0.658	6.89997e-31	5_all	ATP5MC1	-1.014	-0.88621	5	Superficial	DOWN
2.73153e-35	-0.424716	0.113	0.388	7.0151e-31	5_all	KAT2A	-0.501	-1.77973	5	Superficial	DOWN
2.74069e-35	-0.362362	0.203	0.521	7.03863e-31	5_all	STOML2	-0.724	-1.3598	5	Superficial	DOWN
3.01966e-35	-0.464984	0.403	0.719	7.75509e-31	5_all	RPN2	-1.122	-0.835212	5	Superficial	DOWN
3.17402e-35	-0.402405	0.263	0.577	8.15153e-31	5_all	RAP1B	-0.84	-1.13351	5	Superficial	DOWN
3.2212e-35	-0.449456	0.325	0.628	8.27269e-31	5_all	ADGRG1	-0.953	-0.950325	5	Superficial	DOWN
3.26292e-35	-0.470484	0.878	0.954	8.37984e-31	5_all	SDC1	-1.832	-0.119768	5	Superficial	DOWN
3.35412e-35	-0.376665	0.09	0.359	8.61405e-31	5_all	SESN3	-0.449	-1.99599	5	Superficial	DOWN
3.72398e-35	-0.412787	0.273	0.586	9.56392e-31	5_all	ERH	-0.859	-1.102	5	Superficial	DOWN
3.76139e-35	-0.40209	0.198	0.501	9.65999e-31	5_all	STOM	-0.699	-1.33931	5	Superficial	DOWN
3.82328e-35	-0.511129	0.524	0.781	9.81895e-31	5_all	TXNDC17	-1.305	-0.575756	5	Superficial	DOWN
4.66086e-35	0.791717	0.668	0.549	1.197e-30	5_all	HECTD1	-1.217	0.283042	5	Superficial	UP
4.89648e-35	-0.431969	0.116	0.384	1.25751e-30	5_all	ABCC5	-0.5	-1.72698	5	Superficial	DOWN
4.93527e-35	-0.538855	0.452	0.727	1.26748e-30	5_all	RHOV	-1.179	-0.685633	5	Superficial	DOWN
5.03054e-35	-0.401706	0.138	0.418	1.29194e-30	5_all	MAT2B	-0.556	-1.59883	5	Superficial	DOWN
5.55172e-35	-0.409963	0.286	0.598	1.42579e-30	5_all	RANGAP1	-0.884	-1.06413	5	Superficial	DOWN
5.56051e-35	-0.38138	0.149	0.446	1.42805e-30	5_all	NKTR	-0.595	-1.58173	5	Superficial	DOWN
5.67277e-35	-0.351874	0.146	0.434	1.45688e-30	5_all	BAP1	-0.58	-1.57173	5	Superficial	DOWN
5.75426e-35	0.929917	0.505	0.331	1.47781e-30	5_all	CPA4	-0.836	0.609452	5	Superficial	UP
6.42318e-35	-0.411749	0.181	0.476	1.6496e-30	5_all	EVL	-0.657	-1.39497	5	Superficial	DOWN
7.64653e-35	-0.33943	0.167	0.462	1.96378e-30	5_all	PRCP	-0.629	-1.46804	5	Superficial	DOWN
7.73222e-35	-0.449215	0.398	0.691	1.98579e-30	5_all	SYNGR2	-1.089	-0.795917	5	Superficial	DOWN
7.90547e-35	-0.329676	0.17	0.47	2.03028e-30	5_all	TFDP1	-0.64	-1.46713	5	Superficial	DOWN
7.92038e-35	-0.428091	0.322	0.627	2.03411e-30	5_all	EIF3G	-0.949	-0.961405	5	Superficial	DOWN
7.97057e-35	-0.35551	0.19	0.5	2.047e-30	5_all	UBE2Z	-0.69	-1.39593	5	Superficial	DOWN
8.03507e-35	-0.437055	0.095	0.364	2.06357e-30	5_all	CPE	-0.459	-1.93794	5	Superficial	DOWN
8.56777e-35	-0.400948	0.252	0.559	2.20037e-30	5_all	NISCH	-0.811	-1.14942	5	Superficial	DOWN
8.72341e-35	-0.421108	0.338	0.647	2.24035e-30	5_all	SSR1	-0.985	-0.936742	5	Superficial	DOWN
9.51121e-35	-0.418362	0.443	0.729	2.44267e-30	5_all	CD47	-1.172	-0.718612	5	Superficial	DOWN
9.8962e-35	-0.436762	0.352	0.65	2.54154e-30	5_all	CIB1	-1.002	-0.884864	5	Superficial	DOWN
1.01935e-34	-0.339611	0.265	0.59	2.6179e-30	5_all	SCARB2	-0.855	-1.15472	5	Superficial	DOWN
1.06441e-34	-0.498066	0.416	0.716	2.73362e-30	5_all	RBIS	-1.132	-0.783376	5	Superficial	DOWN
1.06853e-34	0.925971	0.551	0.387	2.74421e-30	5_all	RND3	-0.938	0.509719	5	Superficial	UP
1.103e-34	-0.438017	0.114	0.38	2.83273e-30	5_all	RBBP8	-0.494	-1.73697	5	Superficial	DOWN
1.16515e-34	-0.404486	0.159	0.442	2.99234e-30	5_all	SAFB	-0.601	-1.47502	5	Superficial	DOWN
1.16711e-34	0.303835	0.184	0.04	2.99737e-30	5_all	TMEM86A	-0.224	2.20163	5	Superficial	UP
1.26202e-34	-0.361712	0.256	0.573	3.24112e-30	5_all	RBMX	-0.829	-1.16239	5	Superficial	DOWN
1.3246e-34	-0.402616	0.248	0.548	3.40183e-30	5_all	OCIAD1	-0.796	-1.14384	5	Superficial	DOWN
1.39086e-34	-0.343703	0.116	0.391	3.572e-30	5_all	HGSNAT	-0.507	-1.75304	5	Superficial	DOWN
1.48791e-34	-0.447132	0.402	0.694	3.82124e-30	5_all	TOMM20	-1.096	-0.78774	5	Superficial	DOWN
1.48922e-34	-0.3809	0.176	0.465	3.82463e-30	5_all	HADH	-0.641	-1.40166	5	Superficial	DOWN
1.50372e-34	-0.361699	0.159	0.448	3.86185e-30	5_all	IGSF3	-0.607	-1.49447	5	Superficial	DOWN
1.51911e-34	-0.52701	0.397	0.7	3.90138e-30	5_all	CAVIN1	-1.097	-0.818216	5	Superficial	DOWN
1.5207e-34	-0.425777	0.33	0.633	3.90546e-30	5_all	NDUFV1	-0.963	-0.939739	5	Superficial	DOWN
1.6706e-34	-0.373507	0.14	0.422	4.29043e-30	5_all	SCAP	-0.562	-1.59182	5	Superficial	DOWN
1.72133e-34	0.66733	0.332	0.139	4.42073e-30	5_all	RASGEF1B	-0.471	1.2561	5	Superficial	UP
1.75495e-34	-0.371052	0.303	0.61	4.50706e-30	5_all	EIF3M	-0.913	-1.00949	5	Superficial	DOWN
1.82977e-34	-0.307593	0.102	0.377	4.69922e-30	5_all	PTCD3	-0.479	-1.886	5	Superficial	DOWN
1.99522e-34	-0.381144	0.152	0.439	5.12413e-30	5_all	TBCB	-0.591	-1.53015	5	Superficial	DOWN
2.06354e-34	-0.3919	0.229	0.534	5.29958e-30	5_all	DHX15	-0.763	-1.22149	5	Superficial	DOWN
2.20816e-34	-0.375497	0.265	0.573	5.67099e-30	5_all	BCLAF1	-0.838	-1.11254	5	Superficial	DOWN
2.25451e-34	-0.38956	0.229	0.529	5.79002e-30	5_all	ANAPC5	-0.758	-1.20792	5	Superficial	DOWN
2.32972e-34	-0.364229	0.27	0.589	5.98319e-30	5_all	CCT3	-0.859	-1.12531	5	Superficial	DOWN
2.61136e-34	-0.415209	0.232	0.531	6.70651e-30	5_all	SEPTIN9	-0.763	-1.19459	5	Superficial	DOWN
2.68362e-34	-0.353344	0.237	0.549	6.89208e-30	5_all	RBM25	-0.786	-1.21192	5	Superficial	DOWN
2.7512e-34	-0.369558	0.192	0.495	7.06564e-30	5_all	ANKRD13D	-0.687	-1.36632	5	Superficial	DOWN
2.8506e-34	-0.304847	0.176	0.476	7.3209e-30	5_all	HIBCH	-0.652	-1.43539	5	Superficial	DOWN
2.90711e-34	-0.428631	0.251	0.537	7.46605e-30	5_all	OAT	-0.788	-1.09723	5	Superficial	DOWN
2.90734e-34	-0.365294	0.206	0.501	7.46663e-30	5_all	LIMK2	-0.707	-1.28217	5	Superficial	DOWN
2.92929e-34	-0.473185	0.486	0.769	7.523e-30	5_all	APRT	-1.255	-0.662027	5	Superficial	DOWN
2.97915e-34	-0.41077	0.449	0.754	7.65104e-30	5_all	SEC61A1	-1.203	-0.747849	5	Superficial	DOWN
2.99048e-34	-0.527473	0.183	0.471	7.68015e-30	5_all	CAV1	-0.654	-1.36388	5	Superficial	DOWN
3.08514e-34	-0.424055	0.23	0.531	7.92326e-30	5_all	CDK5RAP3	-0.761	-1.20708	5	Superficial	DOWN
3.14964e-34	-0.435285	0.441	0.743	8.08891e-30	5_all	ATP5F1D	-1.184	-0.752584	5	Superficial	DOWN
3.38521e-34	-0.349024	0.127	0.408	8.6939e-30	5_all	BLOC1S2	-0.535	-1.68374	5	Superficial	DOWN
3.59468e-34	-0.36841	0.17	0.461	9.23187e-30	5_all	CELF1	-0.631	-1.43923	5	Superficial	DOWN
3.67924e-34	-0.603086	0.937	0.995	9.44903e-30	5_all	S100A2	-1.932	-0.0866475	5	Superficial	DOWN
3.86798e-34	-0.481244	0.141	0.413	9.93374e-30	5_all	TSC22D1	-0.554	-1.55045	5	Superficial	DOWN
3.93465e-34	-0.37724	0.184	0.481	1.0105e-29	5_all	LTBP3	-0.665	-1.38633	5	Superficial	DOWN
4.09731e-34	0.569456	0.217	0.06	1.05227e-29	5_all	CDSN	-0.277	1.85466	5	Superficial	UP
4.13645e-34	-0.413662	0.221	0.518	1.06232e-29	5_all	TAP1	-0.739	-1.22891	5	Superficial	DOWN
4.51075e-34	-0.32628	0.125	0.408	1.15845e-29	5_all	NOL7	-0.533	-1.70664	5	Superficial	DOWN
4.61321e-34	-0.366036	0.137	0.415	1.18476e-29	5_all	D2HGDH	-0.552	-1.59894	5	Superficial	DOWN
4.66385e-34	-0.351698	0.214	0.513	1.19777e-29	5_all	APEX1	-0.727	-1.26135	5	Superficial	DOWN
4.76006e-34	-0.395599	0.194	0.486	1.22248e-29	5_all	ITGAV	-0.68	-1.3249	5	Superficial	DOWN
4.82557e-34	-0.600343	0.335	0.638	1.2393e-29	5_all	S100A4	-0.973	-0.929395	5	Superficial	DOWN
5.02646e-34	-0.474511	0.154	0.442	1.2909e-29	5_all	ODC1	-0.596	-1.52112	5	Superficial	DOWN
5.24922e-34	-0.399839	0.4	0.694	1.34811e-29	5_all	TMED9	-1.094	-0.794936	5	Superficial	DOWN
5.28341e-34	-0.478479	0.117	0.38	1.35689e-29	5_all	NTRK2	-0.497	-1.69949	5	Superficial	DOWN
5.28378e-34	-0.449979	0.711	0.881	1.35698e-29	5_all	SLC9A3R1	-1.592	-0.309292	5	Superficial	DOWN
5.39267e-34	-0.327477	0.371	0.68	1.38494e-29	5_all	PA2G4	-1.051	-0.874116	5	Superficial	DOWN
5.58055e-34	-0.46797	0.463	0.725	1.4332e-29	5_all	BHLHE40	-1.188	-0.646969	5	Superficial	DOWN
5.71598e-34	-0.340669	0.152	0.44	1.46798e-29	5_all	SPTSSA	-0.592	-1.53343	5	Superficial	DOWN
5.99767e-34	-0.332014	0.095	0.364	1.54032e-29	5_all	FAM193B	-0.459	-1.93794	5	Superficial	DOWN
6.11916e-34	-0.436112	0.489	0.755	1.57152e-29	5_all	GPI	-1.244	-0.626642	5	Superficial	DOWN
6.27888e-34	-0.299946	0.205	0.516	1.61254e-29	5_all	WDR82	-0.721	-1.33175	5	Superficial	DOWN
6.33918e-34	-0.385924	0.224	0.523	1.62803e-29	5_all	GADD45GIP1	-0.747	-1.22331	5	Superficial	DOWN
6.51114e-34	-0.453431	0.302	0.607	1.67219e-29	5_all	IGFBP2	-0.909	-1.00715	5	Superficial	DOWN
6.55036e-34	-0.36697	0.103	0.368	1.68226e-29	5_all	TSC22D3	-0.471	-1.83706	5	Superficial	DOWN
7.0083e-34	-0.451908	0.198	0.483	1.79987e-29	5_all	DGKA	-0.681	-1.28652	5	Superficial	DOWN
7.16501e-34	-0.381766	0.303	0.615	1.84012e-29	5_all	ADAR	-0.918	-1.02127	5	Superficial	DOWN
7.17331e-34	-0.40219	0.227	0.529	1.84225e-29	5_all	SNHG16	-0.756	-1.22058	5	Superficial	DOWN
7.61105e-34	-0.733778	0.208	0.485	1.95467e-29	5_all	C1S	-0.693	-1.2214	5	Superficial	DOWN
7.90119e-34	-0.389259	0.079	0.333	2.02918e-29	5_all	GSDMD	-0.412	-2.0756	5	Superficial	DOWN
8.45543e-34	-0.292005	0.195	0.493	2.17152e-29	5_all	SVIL	-0.688	-1.33811	5	Superficial	DOWN
8.5856e-34	-0.392244	0.34	0.639	2.20495e-29	5_all	LAMTOR1	-0.979	-0.910281	5	Superficial	DOWN
8.68493e-34	-0.376798	0.11	0.376	2.23046e-29	5_all	PILRB	-0.486	-1.77323	5	Superficial	DOWN
9.08732e-34	-0.435333	0.325	0.634	2.33381e-29	5_all	ARF3	-0.959	-0.964043	5	Superficial	DOWN
9.16401e-34	-0.450484	0.541	0.807	2.3535e-29	5_all	EIF3K	-1.348	-0.57694	5	Superficial	DOWN
1.02069e-33	-0.403281	0.117	0.383	2.62135e-29	5_all	RCN1	-0.5	-1.71084	5	Superficial	DOWN
1.03975e-33	-0.434659	0.638	0.857	2.67028e-29	5_all	CANX	-1.495	-0.425739	5	Superficial	DOWN
1.23451e-33	-0.439559	0.984	0.997	3.17047e-29	5_all	RPL39	-1.981	-0.0189352	5	Superficial	DOWN
1.35618e-33	-0.345072	0.151	0.431	3.48293e-29	5_all	CRNDE	-0.582	-1.51314	5	Superficial	DOWN
1.38526e-33	-0.425622	0.616	0.837	3.55763e-29	5_all	ENSA	-1.453	-0.442297	5	Superficial	DOWN
1.41548e-33	-0.448596	0.303	0.606	3.63522e-29	5_all	NSA2	-0.909	-1	5	Superficial	DOWN
1.46797e-33	-0.454407	0.141	0.414	3.77004e-29	5_all	EFEMP1	-0.555	-1.55394	5	Superficial	DOWN
1.47573e-33	-0.350259	0.154	0.444	3.78997e-29	5_all	RGS14	-0.598	-1.52763	5	Superficial	DOWN
1.49022e-33	-0.362224	0.184	0.475	3.82719e-29	5_all	DPP7	-0.659	-1.36822	5	Superficial	DOWN
1.6993e-33	-0.433715	0.279	0.571	4.36413e-29	5_all	FSCN1	-0.85	-1.03323	5	Superficial	DOWN
1.74114e-33	-0.395932	0.308	0.608	4.4716e-29	5_all	NME1	-0.916	-0.981141	5	Superficial	DOWN
1.74905e-33	0.643137	0.446	0.251	4.4919e-29	5_all	HIST1H2AC	-0.697	0.829356	5	Superficial	UP
1.79778e-33	-0.434808	0.295	0.592	4.61706e-29	5_all	NDUFB10	-0.887	-1.00488	5	Superficial	DOWN
1.79793e-33	-0.7102	0.138	0.4	4.61745e-29	5_all	CXCL12	-0.538	-1.53533	5	Superficial	DOWN
1.87551e-33	-0.442224	0.376	0.666	4.81669e-29	5_all	G3BP1	-1.042	-0.82479	5	Superficial	DOWN
1.98901e-33	-0.358231	0.214	0.517	5.10818e-29	5_all	PRRC2A	-0.731	-1.27255	5	Superficial	DOWN
2.12518e-33	-0.377644	0.124	0.391	5.45789e-29	5_all	RNASET2	-0.515	-1.65683	5	Superficial	DOWN
2.28809e-33	-0.414461	0.367	0.655	5.87628e-29	5_all	CD164	-1.022	-0.835715	5	Superficial	DOWN
2.30763e-33	-0.47146	0.367	0.643	5.92644e-29	5_all	SNHG6	-1.01	-0.809039	5	Superficial	DOWN
2.36266e-33	-0.33742	0.181	0.476	6.06778e-29	5_all	UPF1	-0.657	-1.39497	5	Superficial	DOWN
2.49094e-33	0.625889	0.381	0.185	6.39723e-29	5_all	TP53BP2	-0.566	1.04227	5	Superficial	UP
2.71979e-33	0.542665	0.406	0.202	6.98498e-29	5_all	CGNL1	-0.608	1.00712	5	Superficial	UP
2.75014e-33	-0.442107	0.797	0.925	7.06292e-29	5_all	PFDN5	-1.722	-0.214874	5	Superficial	DOWN
3.28441e-33	-0.37329	0.252	0.555	8.43502e-29	5_all	PHB	-0.807	-1.13906	5	Superficial	DOWN
3.30258e-33	-0.392026	0.473	0.741	8.48169e-29	5_all	XRCC6	-1.214	-0.647633	5	Superficial	DOWN
3.31054e-33	-0.356798	0.232	0.535	8.50214e-29	5_all	RSL1D1	-0.767	-1.20541	5	Superficial	DOWN
3.38104e-33	-0.497412	0.465	0.731	8.68319e-29	5_all	IMPA2	-1.196	-0.652641	5	Superficial	DOWN
3.41075e-33	-0.404097	0.344	0.644	8.75949e-29	5_all	FIS1	-0.988	-0.904652	5	Superficial	DOWN
3.54571e-33	-0.658543	0.267	0.558	9.1061e-29	5_all	TIMP1	-0.825	-1.06343	5	Superficial	DOWN
3.78589e-33	-0.35491	0.179	0.466	9.72291e-29	5_all	SNHG19	-0.645	-1.38037	5	Superficial	DOWN
3.84855e-33	-0.361948	0.211	0.505	9.88384e-29	5_all	ATXN10	-0.716	-1.25904	5	Superficial	DOWN
4.23533e-33	-0.442586	0.343	0.639	1.08772e-28	5_all	TNFAIP2	-0.982	-0.897607	5	Superficial	DOWN
4.30982e-33	-0.31573	0.092	0.354	1.10685e-28	5_all	MARS	-0.446	-1.94404	5	Superficial	DOWN
4.36715e-33	-0.412206	0.329	0.628	1.12157e-28	5_all	PSMB3	-0.957	-0.932677	5	Superficial	DOWN
4.42635e-33	-0.462833	0.416	0.692	1.13677e-28	5_all	SEM1	-1.108	-0.734189	5	Superficial	DOWN
4.46093e-33	-0.453139	0.629	0.843	1.14566e-28	5_all	RTN4	-1.472	-0.422473	5	Superficial	DOWN
4.51634e-33	-0.323041	0.179	0.474	1.15989e-28	5_all	RSL24D1	-0.653	-1.40493	5	Superficial	DOWN
4.55892e-33	-0.380968	0.24	0.529	1.17082e-28	5_all	SNRPC	-0.769	-1.14023	5	Superficial	DOWN
4.57991e-33	-0.335882	0.144	0.424	1.17621e-28	5_all	FAM160B2	-0.568	-1.558	5	Superficial	DOWN
4.75661e-33	-0.323476	0.197	0.491	1.22159e-28	5_all	TAF1D	-0.688	-1.31753	5	Superficial	DOWN
5.48176e-33	0.688694	0.702	0.596	1.40783e-28	5_all	AFDN	-1.298	0.236159	5	Superficial	UP
5.50786e-33	-0.448092	0.602	0.829	1.41453e-28	5_all	UQCR10	-1.431	-0.461609	5	Superficial	DOWN
5.96442e-33	-0.310095	0.143	0.422	1.53178e-28	5_all	ARID1A	-0.565	-1.56123	5	Superficial	DOWN
6.28006e-33	-0.398152	0.281	0.584	1.61284e-28	5_all	RBM5	-0.865	-1.0554	5	Superficial	DOWN
6.50692e-33	-0.336952	0.279	0.588	1.67111e-28	5_all	FAM120A	-0.867	-1.07555	5	Superficial	DOWN
6.61871e-33	-0.313793	0.167	0.458	1.69982e-28	5_all	SNHG1	-0.625	-1.4555	5	Superficial	DOWN
6.68141e-33	-0.435373	0.519	0.77	1.71592e-28	5_all	PPP1R14B	-1.289	-0.569124	5	Superficial	DOWN
7.10247e-33	-0.434923	0.483	0.763	1.82406e-28	5_all	BSG	-1.246	-0.65966	5	Superficial	DOWN
7.23286e-33	-0.333252	0.162	0.448	1.85754e-28	5_all	KLF10	-0.61	-1.4675	5	Superficial	DOWN
7.72128e-33	-0.421101	0.421	0.718	1.98298e-28	5_all	PSMB1	-1.139	-0.770164	5	Superficial	DOWN
7.90594e-33	-0.33184	0.121	0.391	2.0304e-28	5_all	SLC35C2	-0.512	-1.69216	5	Superficial	DOWN
8.07516e-33	-0.382553	0.211	0.506	2.07386e-28	5_all	RAD23A	-0.717	-1.26189	5	Superficial	DOWN
8.83009e-33	-0.406746	0.454	0.719	2.26774e-28	5_all	GHITM	-1.173	-0.663299	5	Superficial	DOWN
8.94474e-33	-0.448107	0.495	0.76	2.29719e-28	5_all	ACADVL	-1.255	-0.618571	5	Superficial	DOWN
8.97599e-33	-0.381257	0.252	0.556	2.30521e-28	5_all	FLOT2	-0.808	-1.14166	5	Superficial	DOWN
9.15002e-33	-0.367769	0.143	0.412	2.34991e-28	5_all	EPHX2	-0.555	-1.52663	5	Superficial	DOWN
9.52077e-33	0.552296	0.356	0.161	2.44513e-28	5_all	MAP3K9	-0.517	1.14482	5	Superficial	UP
9.99925e-33	1.31617	0.557	0.38	2.56801e-28	5_all	AL627171.2	-0.937	0.551678	5	Superficial	UP
1.01398e-32	-0.364945	0.095	0.351	2.60412e-28	5_all	CDH13	-0.446	-1.88547	5	Superficial	DOWN
1.13654e-32	-0.374311	0.098	0.355	2.91887e-28	5_all	BOLA3	-0.453	-1.85697	5	Superficial	DOWN
1.18234e-32	-0.405738	0.222	0.529	3.0365e-28	5_all	TTC3	-0.751	-1.25271	5	Superficial	DOWN
1.18846e-32	-0.39082	0.206	0.497	3.05221e-28	5_all	C1QBP	-0.703	-1.2706	5	Superficial	DOWN
1.24474e-32	-0.491312	0.592	0.818	3.19675e-28	5_all	PLEC	-1.41	-0.466504	5	Superficial	DOWN
1.36272e-32	-0.355748	0.181	0.468	3.49973e-28	5_all	SLC38A10	-0.649	-1.37052	5	Superficial	DOWN
1.39967e-32	-0.363667	0.202	0.484	3.59464e-28	5_all	SRI	-0.686	-1.26065	5	Superficial	DOWN
1.50906e-32	-0.375347	0.273	0.572	3.87556e-28	5_all	PSMB5	-0.845	-1.06711	5	Superficial	DOWN
1.70212e-32	-0.365842	0.173	0.462	4.37139e-28	5_all	TIA1	-0.635	-1.41712	5	Superficial	DOWN
1.72515e-32	-0.325103	0.119	0.391	4.43053e-28	5_all	MYC	-0.51	-1.71621	5	Superficial	DOWN
1.74082e-32	-0.347598	0.222	0.519	4.47077e-28	5_all	ARPP19	-0.741	-1.22517	5	Superficial	DOWN
1.75064e-32	-0.338339	0.144	0.421	4.496e-28	5_all	STX16	-0.565	-1.54775	5	Superficial	DOWN
1.77602e-32	-0.419343	0.243	0.545	4.56117e-28	5_all	MRPL12	-0.788	-1.1653	5	Superficial	DOWN
1.78712e-32	-0.482338	0.54	0.775	4.58967e-28	5_all	NDUFA1	-1.315	-0.521237	5	Superficial	DOWN
1.83061e-32	-0.340568	0.133	0.407	4.70137e-28	5_all	PKP4	-0.54	-1.6136	5	Superficial	DOWN
2.08e-32	-0.381719	0.187	0.485	5.34186e-28	5_all	CLPTM1L	-0.672	-1.37495	5	Superficial	DOWN
2.14856e-32	-0.321365	0.111	0.372	5.51792e-28	5_all	ACTN1	-0.483	-1.74474	5	Superficial	DOWN
2.53445e-32	-0.409498	0.308	0.595	6.50898e-28	5_all	IFI27L2	-0.903	-0.949959	5	Superficial	DOWN
2.65359e-32	-0.414936	0.17	0.449	6.81495e-28	5_all	CSKMT	-0.619	-1.40118	5	Superficial	DOWN
2.6598e-32	-0.340353	0.162	0.45	6.83091e-28	5_all	UBAP2L	-0.612	-1.47393	5	Superficial	DOWN
2.71359e-32	-0.414381	0.287	0.572	6.96903e-28	5_all	NPTN	-0.859	-0.994964	5	Superficial	DOWN
2.73168e-32	-0.281862	0.116	0.385	7.01549e-28	5_all	ATN1	-0.501	-1.73073	5	Superficial	DOWN
2.82089e-32	-0.443584	0.7	0.884	7.24462e-28	5_all	LMNA	-1.584	-0.336691	5	Superficial	DOWN
2.87944e-32	-0.351444	0.194	0.485	7.39499e-28	5_all	HR	-0.679	-1.32193	5	Superficial	DOWN
3.28724e-32	-0.34155	0.178	0.466	8.44229e-28	5_all	CNPY2	-0.644	-1.38845	5	Superficial	DOWN
3.28783e-32	-0.381562	0.17	0.453	8.44379e-28	5_all	U2SURP	-0.623	-1.41398	5	Superficial	DOWN
3.48944e-32	-0.371138	0.222	0.515	8.96159e-28	5_all	SH3BGRL	-0.737	-1.21401	5	Superficial	DOWN
3.4983e-32	-0.337922	0.138	0.407	8.98432e-28	5_all	EFTUD2	-0.545	-1.56036	5	Superficial	DOWN
3.52522e-32	0.600098	0.519	0.328	9.05347e-28	5_all	MPZL3	-0.847	0.662039	5	Superficial	UP
3.57111e-32	-0.296328	0.135	0.411	9.17132e-28	5_all	CPSF6	-0.546	-1.60618	5	Superficial	DOWN
3.57462e-32	-0.340835	0.249	0.556	9.18035e-28	5_all	SF3B2	-0.805	-1.15894	5	Superficial	DOWN
3.57481e-32	-0.343202	0.322	0.627	9.18082e-28	5_all	NDUFA10	-0.949	-0.961405	5	Superficial	DOWN
3.65357e-32	-0.317803	0.113	0.377	9.3831e-28	5_all	GGA2	-0.49	-1.73824	5	Superficial	DOWN
3.82249e-32	-0.402647	0.081	0.327	9.81691e-28	5_all	ANTXR1	-0.408	-2.0133	5	Superficial	DOWN
4.25061e-32	0.38916	0.287	0.106	1.09164e-27	5_all	RNF222	-0.393	1.43699	5	Superficial	UP
4.42988e-32	-0.416615	0.541	0.798	1.13768e-27	5_all	COPS9	-1.339	-0.56076	5	Superficial	DOWN
4.45295e-32	-0.433476	0.397	0.684	1.14361e-27	5_all	PSMB4	-1.081	-0.784857	5	Superficial	DOWN
4.46097e-32	-0.341583	0.108	0.369	1.14567e-27	5_all	PRPF38B	-0.477	-1.77259	5	Superficial	DOWN
4.49236e-32	-0.380261	0.175	0.458	1.15373e-27	5_all	SLC7A1	-0.633	-1.38799	5	Superficial	DOWN
4.56245e-32	-0.413609	0.208	0.499	1.17173e-27	5_all	POLR2G	-0.707	-1.26246	5	Superficial	DOWN
4.60409e-32	-0.371472	0.14	0.41	1.18242e-27	5_all	PFDN2	-0.55	-1.5502	5	Superficial	DOWN
4.66144e-32	-0.380293	0.306	0.62	1.19715e-27	5_all	MICOS13	-0.926	-1.01874	5	Superficial	DOWN
4.69396e-32	-0.347807	0.189	0.472	1.2055e-27	5_all	PITPNB	-0.661	-1.3204	5	Superficial	DOWN
4.79566e-32	-0.334253	0.11	0.365	1.23162e-27	5_all	TRIM47	-0.475	-1.73039	5	Superficial	DOWN
4.87128e-32	-0.349793	0.278	0.579	1.25104e-27	5_all	TRIP6	-0.857	-1.05848	5	Superficial	DOWN
4.90397e-32	-0.308482	0.119	0.387	1.25944e-27	5_all	REPIN1	-0.506	-1.70137	5	Superficial	DOWN
5.20545e-32	-0.416932	0.387	0.687	1.33686e-27	5_all	CHCHD10	-1.074	-0.827977	5	Superficial	DOWN
5.49841e-32	-0.491816	0.603	0.811	1.4121e-27	5_all	SERPINB5	-1.414	-0.427544	5	Superficial	DOWN
5.81689e-32	-0.340113	0.17	0.452	1.49389e-27	5_all	GTF3A	-0.622	-1.41079	5	Superficial	DOWN
5.82949e-32	0.278872	0.144	0.026	1.49713e-27	5_all	HIST1H2BC	-0.17	2.46949	5	Superficial	UP
6.03372e-32	-0.311025	0.17	0.462	1.54958e-27	5_all	SREK1	-0.632	-1.44236	5	Superficial	DOWN
6.17728e-32	-0.432404	0.257	0.549	1.58645e-27	5_all	SNRPE	-0.806	-1.09504	5	Superficial	DOWN
6.68808e-32	-0.355901	0.187	0.475	1.71763e-27	5_all	COX14	-0.662	-1.34489	5	Superficial	DOWN
6.74953e-32	-0.32911	0.248	0.543	1.73341e-27	5_all	THOC7	-0.791	-1.13061	5	Superficial	DOWN
6.77632e-32	-0.347237	0.14	0.405	1.74029e-27	5_all	PRPF31	-0.545	-1.5325	5	Superficial	DOWN
7.08333e-32	-0.369318	0.162	0.433	1.81914e-27	5_all	NASP	-0.595	-1.41837	5	Superficial	DOWN
7.29059e-32	-0.30966	0.224	0.521	1.87237e-27	5_all	INPP1	-0.745	-1.21778	5	Superficial	DOWN
7.36906e-32	-0.337952	0.171	0.455	1.89252e-27	5_all	CSE1L	-0.626	-1.41187	5	Superficial	DOWN
7.43801e-32	-0.335482	0.251	0.546	1.91023e-27	5_all	PPCS	-0.797	-1.12121	5	Superficial	DOWN
7.54787e-32	-0.46138	0.249	0.538	1.93844e-27	5_all	RHOC	-0.787	-1.11146	5	Superficial	DOWN
8.14054e-32	-0.296225	0.165	0.448	2.09065e-27	5_all	EBNA1BP2	-0.613	-1.44103	5	Superficial	DOWN
8.29568e-32	-0.36461	0.183	0.461	2.1305e-27	5_all	KXD1	-0.644	-1.33292	5	Superficial	DOWN
8.46268e-32	-0.379383	0.24	0.533	2.17339e-27	5_all	ANAPC7	-0.773	-1.1511	5	Superficial	DOWN
8.52028e-32	-0.373483	0.205	0.496	2.18818e-27	5_all	PAFAH1B2	-0.701	-1.27472	5	Superficial	DOWN
8.53226e-32	-0.329336	0.133	0.401	2.19125e-27	5_all	DDX56	-0.534	-1.59218	5	Superficial	DOWN
8.89739e-32	0.284163	0.14	0.024	2.28503e-27	5_all	HIST1H2BG	-0.164	2.54432	5	Superficial	UP
9.04057e-32	-0.489463	0.838	0.948	2.3218e-27	5_all	TXN	-1.786	-0.177937	5	Superficial	DOWN
9.27243e-32	-0.310501	0.119	0.383	2.38135e-27	5_all	PLXNA1	-0.502	-1.68638	5	Superficial	DOWN
9.37315e-32	-0.417392	0.232	0.524	2.40721e-27	5_all	MAZ	-0.756	-1.17544	5	Superficial	DOWN
9.8447e-32	-0.441093	0.367	0.654	2.52831e-27	5_all	UQCRC2	-1.021	-0.833511	5	Superficial	DOWN
1.02628e-31	-0.317079	0.103	0.358	2.63569e-27	5_all	DDB2	-0.461	-1.79732	5	Superficial	DOWN
1.11766e-31	-0.333643	0.175	0.456	2.87037e-27	5_all	LUC7L2	-0.631	-1.38168	5	Superficial	DOWN
1.16239e-31	-0.2685	0.143	0.418	2.98525e-27	5_all	NELFCD	-0.561	-1.54749	5	Superficial	DOWN
1.22592e-31	-0.319489	0.157	0.437	3.14841e-27	5_all	UBAC1	-0.594	-1.47687	5	Superficial	DOWN
1.23253e-31	-0.35282	0.194	0.484	3.16539e-27	5_all	TBX3	-0.678	-1.31895	5	Superficial	DOWN
1.2432e-31	-0.371917	0.23	0.512	3.19277e-27	5_all	CAPNS2	-0.742	-1.15451	5	Superficial	DOWN
1.30523e-31	-0.297751	0.157	0.435	3.35209e-27	5_all	CLIP4	-0.592	-1.47025	5	Superficial	DOWN
1.34596e-31	-0.363906	0.216	0.515	3.4567e-27	5_all	NUDC	-0.731	-1.25354	5	Superficial	DOWN
1.35532e-31	-0.346513	0.208	0.492	3.48074e-27	5_all	PYURF	-0.7	-1.24207	5	Superficial	DOWN
1.36739e-31	-0.394781	0.292	0.594	3.51172e-27	5_all	NAP1L4	-0.886	-1.02449	5	Superficial	DOWN
1.38796e-31	-0.359455	0.184	0.452	3.56456e-27	5_all	HMGB2	-0.636	-1.29662	5	Superficial	DOWN
1.42256e-31	-0.447209	0.363	0.658	3.65342e-27	5_all	ITGB5	-1.021	-0.858118	5	Superficial	DOWN
1.43034e-31	-0.391753	0.222	0.513	3.67339e-27	5_all	PABPN1	-0.735	-1.2084	5	Superficial	DOWN
1.46957e-31	-0.330952	0.143	0.414	3.77416e-27	5_all	BNIP2	-0.557	-1.53362	5	Superficial	DOWN
1.49277e-31	-0.36914	0.202	0.484	3.83373e-27	5_all	MRPL43	-0.686	-1.26065	5	Superficial	DOWN
1.56485e-31	-0.32002	0.138	0.414	4.01884e-27	5_all	RBM26	-0.552	-1.58496	5	Superficial	DOWN
1.81274e-31	-0.285713	0.116	0.375	4.65549e-27	5_all	TRIM7	-0.491	-1.69277	5	Superficial	DOWN
1.86772e-31	-0.411992	0.432	0.71	4.79668e-27	5_all	PALLD	-1.142	-0.716788	5	Superficial	DOWN
1.91074e-31	-0.381651	0.256	0.543	4.90717e-27	5_all	BRI3	-0.799	-1.08481	5	Superficial	DOWN
1.9388e-31	-0.3573	0.225	0.512	4.97923e-27	5_all	PGRMC1	-0.737	-1.18622	5	Superficial	DOWN
2.05391e-31	-0.322312	0.268	0.569	5.27484e-27	5_all	MYO1C	-0.837	-1.0862	5	Superficial	DOWN
2.07773e-31	-0.333691	0.354	0.646	5.33603e-27	5_all	CDC42SE1	-1	-0.867785	5	Superficial	DOWN
2.11511e-31	0.533187	0.297	0.12	5.43203e-27	5_all	PLK3	-0.417	1.30743	5	Superficial	UP
2.26236e-31	-0.329328	0.198	0.479	5.8102e-27	5_all	ATRAID	-0.677	-1.27453	5	Superficial	DOWN
2.28115e-31	-0.303355	0.179	0.459	5.85845e-27	5_all	PEF1	-0.638	-1.35853	5	Superficial	DOWN
2.39785e-31	-0.356628	0.283	0.575	6.15815e-27	5_all	ILF2	-0.858	-1.02276	5	Superficial	DOWN
2.48384e-31	-0.33034	0.203	0.493	6.37899e-27	5_all	DMAC1	-0.696	-1.28011	5	Superficial	DOWN
2.51508e-31	-0.431195	0.416	0.692	6.45924e-27	5_all	ARL6IP4	-1.108	-0.734189	5	Superficial	DOWN
2.52601e-31	-0.316076	0.102	0.359	6.48731e-27	5_all	ANKRD10	-0.461	-1.81541	5	Superficial	DOWN
2.54131e-31	-0.585365	0.416	0.694	6.52659e-27	5_all	HLA-DRB1	-1.11	-0.738352	5	Superficial	DOWN
2.70669e-31	-0.357631	0.306	0.616	6.95131e-27	5_all	APP	-0.922	-1.0094	5	Superficial	DOWN
2.90654e-31	-0.37648	0.083	0.324	7.46456e-27	5_all	LTBP2	-0.407	-1.96481	5	Superficial	DOWN
2.91192e-31	-0.302297	0.221	0.518	7.47838e-27	5_all	IRAK1	-0.739	-1.22891	5	Superficial	DOWN
2.96424e-31	-0.342442	0.127	0.392	7.61275e-27	5_all	SPIN1	-0.519	-1.62603	5	Superficial	DOWN
3.04742e-31	-0.340239	0.248	0.544	7.82639e-27	5_all	GOT2	-0.792	-1.13327	5	Superficial	DOWN
3.17657e-31	-0.424461	0.441	0.725	8.15806e-27	5_all	SF3B1	-1.166	-0.717202	5	Superficial	DOWN
3.18107e-31	-0.348565	0.146	0.423	8.16961e-27	5_all	KIFC2	-0.569	-1.53469	5	Superficial	DOWN
3.32349e-31	-0.429747	0.529	0.788	8.53539e-27	5_all	NDUFB1	-1.317	-0.574928	5	Superficial	DOWN
3.55385e-31	-0.378996	0.449	0.739	9.12699e-27	5_all	RBM39	-1.188	-0.718859	5	Superficial	DOWN
3.70629e-31	-0.313373	0.1	0.353	9.51849e-27	5_all	HACD3	-0.453	-1.81967	5	Superficial	DOWN
3.7276e-31	-0.366615	0.33	0.632	9.57323e-27	5_all	TMEM219	-0.962	-0.937459	5	Superficial	DOWN
3.79201e-31	-0.401639	0.1	0.346	9.73865e-27	5_all	MCM3	-0.446	-1.79077	5	Superficial	DOWN
4.01473e-31	-0.313714	0.213	0.502	1.03106e-26	5_all	TM7SF3	-0.715	-1.23683	5	Superficial	DOWN
4.07722e-31	-0.305307	0.167	0.445	1.04711e-26	5_all	REX1BD	-0.612	-1.41396	5	Superficial	DOWN
4.18926e-31	-0.301509	0.143	0.417	1.07588e-26	5_all	VMA21	-0.56	-1.54403	5	Superficial	DOWN
4.50875e-31	-0.878212	0.187	0.445	1.15794e-26	5_all	LUM	-0.632	-1.25077	5	Superficial	DOWN
4.51609e-31	0.571602	0.384	0.191	1.15982e-26	5_all	EGLN3	-0.575	1.00753	5	Superficial	UP
4.5352e-31	-0.256753	0.221	0.522	1.16473e-26	5_all	YTHDF2	-0.743	-1.24	5	Superficial	DOWN
4.66434e-31	-0.366537	0.208	0.485	1.19789e-26	5_all	NOP56	-0.693	-1.2214	5	Superficial	DOWN
4.78946e-31	-0.34802	0.208	0.495	1.23003e-26	5_all	SSRP1	-0.703	-1.25084	5	Superficial	DOWN
4.99458e-31	-0.457989	0.446	0.724	1.28271e-26	5_all	ATP5PO	-1.17	-0.698946	5	Superficial	DOWN
4.99846e-31	-0.336048	0.176	0.452	1.2837e-26	5_all	ALDH7A1	-0.628	-1.36075	5	Superficial	DOWN
5.09184e-31	-0.403726	0.168	0.441	1.30769e-26	5_all	NT5C	-0.609	-1.39232	5	Superficial	DOWN
5.49201e-31	-0.377204	0.306	0.597	1.41046e-26	5_all	NSG1	-0.903	-0.964199	5	Superficial	DOWN
5.63183e-31	-0.36094	0.119	0.381	1.44637e-26	5_all	PPP1R16A	-0.5	-1.67883	5	Superficial	DOWN
5.67288e-31	-0.346128	0.162	0.434	1.45691e-26	5_all	MLLT1	-0.596	-1.4217	5	Superficial	DOWN
5.70408e-31	-0.325467	0.14	0.404	1.46492e-26	5_all	WBP1	-0.544	-1.52893	5	Superficial	DOWN
5.77942e-31	-0.38433	0.346	0.636	1.48427e-26	5_all	MOB1A	-0.982	-0.878255	5	Superficial	DOWN
6.00834e-31	-0.380122	0.219	0.498	1.54306e-26	5_all	LSM14A	-0.717	-1.18521	5	Superficial	DOWN
6.06183e-31	-0.470042	0.751	0.881	1.5568e-26	5_all	TUBA1C	-1.632	-0.230329	5	Superficial	DOWN
6.08617e-31	-0.355484	0.17	0.442	1.56305e-26	5_all	PCBD1	-0.612	-1.37851	5	Superficial	DOWN
6.68512e-31	-0.331499	0.844	0.947	1.71687e-26	5_all	HSP90AA1	-1.791	-0.166121	5	Superficial	DOWN
6.74841e-31	-0.370549	0.3	0.602	1.73313e-26	5_all	APH1A	-0.902	-1.0048	5	Superficial	DOWN
7.12788e-31	-0.375005	0.39	0.666	1.83058e-26	5_all	SNRPB	-1.056	-0.772048	5	Superficial	DOWN
7.2739e-31	-0.353394	0.151	0.41	1.86808e-26	5_all	MBNL2	-0.561	-1.44108	5	Superficial	DOWN
7.3733e-31	-0.278064	0.149	0.425	1.89361e-26	5_all	ABCE1	-0.574	-1.51215	5	Superficial	DOWN
7.52454e-31	-0.315182	0.179	0.459	1.93245e-26	5_all	MSL1	-0.638	-1.35853	5	Superficial	DOWN
7.53095e-31	-0.353711	0.208	0.493	1.9341e-26	5_all	ZNF703	-0.701	-1.245	5	Superficial	DOWN
7.85002e-31	-0.338375	0.144	0.407	2.01604e-26	5_all	THBD	-0.551	-1.49896	5	Superficial	DOWN
8.0285e-31	-0.294269	0.076	0.316	2.06188e-26	5_all	DHX38	-0.392	-2.05585	5	Superficial	DOWN
8.03149e-31	-0.36655	0.171	0.455	2.06265e-26	5_all	COLGALT1	-0.626	-1.41187	5	Superficial	DOWN
8.59384e-31	-0.31606	0.213	0.5	2.20707e-26	5_all	MRPL27	-0.713	-1.23107	5	Superficial	DOWN
8.86448e-31	-0.337473	0.21	0.505	2.27658e-26	5_all	DUS1L	-0.715	-1.26589	5	Superficial	DOWN
8.94908e-31	-0.427312	0.271	0.563	2.2983e-26	5_all	EHD2	-0.834	-1.05484	5	Superficial	DOWN
8.95045e-31	-0.37922	0.316	0.608	2.29865e-26	5_all	TCP1	-0.924	-0.944147	5	Superficial	DOWN
8.96351e-31	-0.324754	0.213	0.499	2.30201e-26	5_all	CDC16	-0.712	-1.22819	5	Superficial	DOWN
9.14651e-31	-0.357082	0.2	0.479	2.34901e-26	5_all	CHTOP	-0.679	-1.26003	5	Superficial	DOWN
9.32267e-31	-0.400461	0.349	0.639	2.39425e-26	5_all	SELENOH	-0.988	-0.872589	5	Superficial	DOWN
9.36251e-31	-0.355407	0.178	0.45	2.40448e-26	5_all	GRINA	-0.628	-1.33805	5	Superficial	DOWN
9.61033e-31	-0.381181	0.211	0.497	2.46812e-26	5_all	EID1	-0.708	-1.236	5	Superficial	DOWN
9.85435e-31	-0.354325	0.221	0.507	2.53079e-26	5_all	CENPX	-0.728	-1.19794	5	Superficial	DOWN
9.91354e-31	-0.329641	0.154	0.427	2.54599e-26	5_all	TRABD	-0.581	-1.47131	5	Superficial	DOWN
9.93521e-31	-0.400922	0.338	0.61	2.55156e-26	5_all	SEMA4B	-0.948	-0.851786	5	Superficial	DOWN
1.00162e-30	-0.355086	0.179	0.459	2.57237e-26	5_all	LMF2	-0.638	-1.35853	5	Superficial	DOWN
1.00799e-30	-0.402962	0.425	0.711	2.58872e-26	5_all	TUFM	-1.136	-0.742387	5	Superficial	DOWN
1.0178e-30	-0.391422	0.275	0.558	2.61392e-26	5_all	H2AFV	-0.833	-1.02083	5	Superficial	DOWN
1.04357e-30	-0.356876	0.26	0.558	2.6801e-26	5_all	TRAPPC1	-0.818	-1.10175	5	Superficial	DOWN
1.09373e-30	-0.328396	0.221	0.501	2.80892e-26	5_all	SLC1A5	-0.722	-1.18076	5	Superficial	DOWN
1.10269e-30	-0.324105	0.095	0.345	2.83192e-26	5_all	GCLC	-0.44	-1.8606	5	Superficial	DOWN
1.20233e-30	-0.365211	0.246	0.541	3.08782e-26	5_all	CHD4	-0.787	-1.13697	5	Superficial	DOWN
1.22599e-30	-0.330148	0.106	0.358	3.14858e-26	5_all	EPHB4	-0.464	-1.7559	5	Superficial	DOWN
1.2446e-30	-0.386852	0.262	0.541	3.19637e-26	5_all	NDUFB6	-0.803	-1.04606	5	Superficial	DOWN
1.24885e-30	1.13458	0.786	0.671	3.2073e-26	5_all	PABPC3	-1.457	0.228217	5	Superficial	UP
1.25514e-30	-0.31787	0.159	0.433	3.22345e-26	5_all	GATAD2A	-0.592	-1.44534	5	Superficial	DOWN
1.29623e-30	-0.287713	0.943	0.991	3.32898e-26	5_all	MYL6	-1.934	-0.0716273	5	Superficial	DOWN
1.30945e-30	-0.334297	0.127	0.39	3.36294e-26	5_all	CDK10	-0.517	-1.61865	5	Superficial	DOWN
1.32818e-30	-0.310406	0.178	0.45	3.41104e-26	5_all	PCMT1	-0.628	-1.33805	5	Superficial	DOWN
1.39321e-30	-0.307935	0.108	0.359	3.57804e-26	5_all	DNAJC19	-0.467	-1.73295	5	Superficial	DOWN
1.39727e-30	-0.260943	0.138	0.403	3.58847e-26	5_all	EIF2A	-0.541	-1.54611	5	Superficial	DOWN
1.41165e-30	-0.343042	0.135	0.394	3.62541e-26	5_all	TMEM230	-0.529	-1.54524	5	Superficial	DOWN
1.48652e-30	-0.328958	0.135	0.401	3.81768e-26	5_all	TNFRSF25	-0.536	-1.57064	5	Superficial	DOWN
1.52135e-30	-0.36398	0.23	0.52	3.90712e-26	5_all	ITGA6	-0.75	-1.17688	5	Superficial	DOWN
1.54173e-30	-0.466719	0.548	0.797	3.95946e-26	5_all	NOP53	-1.345	-0.540404	5	Superficial	DOWN
1.57051e-30	-0.354174	0.41	0.711	4.03338e-26	5_all	XRCC5	-1.121	-0.794226	5	Superficial	DOWN
1.57616e-30	-0.325704	0.257	0.553	4.0479e-26	5_all	PTP4A2	-0.81	-1.10551	5	Superficial	DOWN
1.61819e-30	-0.384236	0.408	0.693	4.15585e-26	5_all	PSMC5	-1.101	-0.764286	5	Superficial	DOWN
1.64547e-30	-0.408	0.232	0.517	4.2259e-26	5_all	GPX2	-0.749	-1.15604	5	Superficial	DOWN
1.65965e-30	-0.301406	0.179	0.463	4.26232e-26	5_all	ENAH	-0.642	-1.37105	5	Superficial	DOWN
1.67337e-30	-0.445343	0.122	0.374	4.29755e-26	5_all	TCF4	-0.496	-1.61616	5	Superficial	DOWN
1.69914e-30	-0.30687	0.221	0.502	4.36372e-26	5_all	ZBTB7C	-0.723	-1.18364	5	Superficial	DOWN
1.80825e-30	-0.707466	0.238	0.499	4.64396e-26	5_all	A2M	-0.737	-1.06808	5	Superficial	DOWN
1.81091e-30	-0.335934	0.276	0.565	4.65079e-26	5_all	HNRNPH3	-0.841	-1.03358	5	Superficial	DOWN
1.82786e-30	-0.33853	0.149	0.415	4.69432e-26	5_all	SMPD4	-0.564	-1.4778	5	Superficial	DOWN
1.83735e-30	-0.356869	0.233	0.522	4.71869e-26	5_all	MARCH6	-0.755	-1.16372	5	Superficial	DOWN
1.97019e-30	-0.361099	0.322	0.614	5.05983e-26	5_all	RPN1	-0.936	-0.931178	5	Superficial	DOWN
1.97893e-30	-0.287231	0.079	0.319	5.0823e-26	5_all	NAB2	-0.398	-2.01363	5	Superficial	DOWN
2.04068e-30	-0.41126	0.373	0.655	5.24087e-26	5_all	EIF3I	-1.028	-0.812319	5	Superficial	DOWN
2.08146e-30	-0.406878	0.121	0.375	5.34561e-26	5_all	DKK3	-0.496	-1.63188	5	Superficial	DOWN
2.10983e-30	-0.368732	0.384	0.673	5.41846e-26	5_all	SEPTIN7	-1.057	-0.8095	5	Superficial	DOWN
2.1506e-30	-0.502965	0.319	0.602	5.52318e-26	5_all	C12orf57	-0.921	-0.916207	5	Superficial	DOWN
2.19197e-30	-0.294922	0.216	0.509	5.62941e-26	5_all	OGFRL1	-0.725	-1.23663	5	Superficial	DOWN
2.4111e-30	-0.411352	0.332	0.619	6.19218e-26	5_all	CTDSP1	-0.951	-0.898756	5	Superficial	DOWN
2.46445e-30	-0.328653	0.079	0.317	6.32919e-26	5_all	LFNG	-0.396	-2.00456	5	Superficial	DOWN
2.47942e-30	-0.301247	0.141	0.406	6.36764e-26	5_all	TMPO	-0.547	-1.52578	5	Superficial	DOWN
2.75352e-30	-0.332999	0.159	0.43	7.0716e-26	5_all	BTBD2	-0.589	-1.43531	5	Superficial	DOWN
2.80377e-30	0.33346	0.176	0.042	7.20063e-26	5_all	ZNF365	-0.218	2.06711	5	Superficial	UP
2.81569e-30	-0.422226	0.571	0.797	7.23126e-26	5_all	NECTIN1	-1.368	-0.481089	5	Superficial	DOWN
2.824e-30	-0.416311	0.344	0.629	7.25259e-26	5_all	HNRNPL	-0.973	-0.870651	5	Superficial	DOWN
2.85854e-30	-0.387461	0.249	0.525	7.34129e-26	5_all	BEX3	-0.774	-1.07617	5	Superficial	DOWN
2.89777e-30	-0.232369	0.07	0.307	7.44206e-26	5_all	TMEM168	-0.377	-2.13281	5	Superficial	DOWN
2.97719e-30	-0.321489	0.21	0.503	7.64601e-26	5_all	NFIX	-0.713	-1.26017	5	Superficial	DOWN
3.30773e-30	-0.355752	0.216	0.501	8.49491e-26	5_all	CHD3	-0.717	-1.21378	5	Superficial	DOWN
3.31688e-30	-0.351521	0.132	0.387	8.5184e-26	5_all	AHR	-0.519	-1.5518	5	Superficial	DOWN
3.32631e-30	-0.279503	0.075	0.308	8.54263e-26	5_all	DNAJC10	-0.383	-2.03797	5	Superficial	DOWN
3.43653e-30	-0.352632	0.175	0.451	8.8257e-26	5_all	STAT1	-0.626	-1.36577	5	Superficial	DOWN
3.55761e-30	-0.388698	0.278	0.569	9.13666e-26	5_all	PLD3	-0.847	-1.03334	5	Superficial	DOWN
3.64307e-30	-0.244753	0.094	0.341	9.35612e-26	5_all	MRPS35	-0.435	-1.85904	5	Superficial	DOWN
3.66044e-30	-0.360212	0.143	0.404	9.40073e-26	5_all	AP1G2	-0.547	-1.49834	5	Superficial	DOWN
3.74174e-30	-0.264379	0.283	0.583	9.60953e-26	5_all	ABR	-0.866	-1.04269	5	Superficial	DOWN
3.75101e-30	-0.335324	0.241	0.525	9.63334e-26	5_all	ZNF219	-0.766	-1.12328	5	Superficial	DOWN
3.79437e-30	-0.447582	0.597	0.817	9.7447e-26	5_all	ATP5MF	-1.414	-0.452605	5	Superficial	DOWN
3.82308e-30	-0.572145	0.343	0.618	9.81842e-26	5_all	HLA-DPB1	-0.961	-0.849398	5	Superficial	DOWN
4.14347e-30	-0.27211	0.078	0.315	1.06413e-25	5_all	C5orf15	-0.393	-2.01381	5	Superficial	DOWN
4.27818e-30	-0.309397	0.078	0.313	1.09872e-25	5_all	ISOC1	-0.391	-2.00462	5	Superficial	DOWN
4.30464e-30	0.554562	0.322	0.144	1.10552e-25	5_all	CNST	-0.466	1.16099	5	Superficial	UP
4.37766e-30	-0.338012	0.214	0.486	1.12427e-25	5_all	RCN2	-0.7	-1.18335	5	Superficial	DOWN
4.40743e-30	-0.329915	0.186	0.466	1.13192e-25	5_all	INTS11	-0.652	-1.32503	5	Superficial	DOWN
4.41197e-30	0.393378	0.981	0.927	1.13308e-25	5_all	SBSN	-1.908	0.0816838	5	Superficial	UP
4.54293e-30	-0.357688	0.171	0.433	1.16672e-25	5_all	SDCBP	-0.604	-1.34037	5	Superficial	DOWN
4.63828e-30	-0.335905	0.257	0.553	1.1912e-25	5_all	RGS12	-0.81	-1.10551	5	Superficial	DOWN
4.77167e-30	-0.311983	0.162	0.433	1.22546e-25	5_all	TNPO1	-0.595	-1.41837	5	Superficial	DOWN
4.85964e-30	-0.379204	0.27	0.553	1.24805e-25	5_all	GLUD1	-0.823	-1.03432	5	Superficial	DOWN
5.03445e-30	-0.335923	0.103	0.348	1.29295e-25	5_all	POLG	-0.451	-1.75644	5	Superficial	DOWN
5.06598e-30	-0.274928	0.141	0.407	1.30104e-25	5_all	GLRX5	-0.548	-1.52933	5	Superficial	DOWN
5.37079e-30	-0.420732	0.643	0.865	1.37933e-25	5_all	HSP90B1	-1.508	-0.427881	5	Superficial	DOWN
5.42929e-30	-0.272905	0.083	0.322	1.39435e-25	5_all	RABGGTB	-0.405	-1.95588	5	Superficial	DOWN
5.47586e-30	-0.355316	0.125	0.375	1.40631e-25	5_all	IRF3	-0.5	-1.58496	5	Superficial	DOWN
5.49752e-30	-0.32024	0.13	0.39	1.41187e-25	5_all	TUBGCP2	-0.52	-1.58496	5	Superficial	DOWN
5.59878e-30	-0.302051	0.205	0.495	1.43788e-25	5_all	SMARCE1	-0.7	-1.2718	5	Superficial	DOWN
5.754e-30	-0.32405	0.154	0.42	1.47774e-25	5_all	CASC3	-0.574	-1.44746	5	Superficial	DOWN
5.78005e-30	-0.270222	0.071	0.303	1.48443e-25	5_all	CLASRP	-0.374	-2.09343	5	Superficial	DOWN
5.83048e-30	-0.316771	0.119	0.375	1.49738e-25	5_all	WLS	-0.494	-1.65593	5	Superficial	DOWN
5.84135e-30	-0.37739	0.179	0.448	1.50018e-25	5_all	TRAP1	-0.627	-1.32354	5	Superficial	DOWN
6.03835e-30	-0.414351	0.268	0.543	1.55077e-25	5_all	NDUFS7	-0.811	-1.01872	5	Superficial	DOWN
6.09901e-30	-0.434361	0.224	0.491	1.56635e-25	5_all	RANBP1	-0.715	-1.13222	5	Superficial	DOWN
6.13095e-30	-0.320835	0.116	0.368	1.57455e-25	5_all	NOP58	-0.484	-1.66558	5	Superficial	DOWN
6.28666e-30	-0.346281	0.159	0.427	1.61454e-25	5_all	NOLC1	-0.586	-1.42521	5	Superficial	DOWN
6.51932e-30	-0.399922	0.124	0.379	1.67429e-25	5_all	NPDC1	-0.503	-1.61186	5	Superficial	DOWN
6.61335e-30	-0.380199	0.23	0.505	1.69844e-25	5_all	PNN	-0.735	-1.13465	5	Superficial	DOWN
6.67636e-30	-0.303196	0.23	0.522	1.71462e-25	5_all	PSMB8	-0.752	-1.18242	5	Superficial	DOWN
6.69203e-30	-0.344186	0.27	0.553	1.71865e-25	5_all	SNX1	-0.823	-1.03432	5	Superficial	DOWN
6.97642e-30	-0.399703	0.346	0.628	1.79168e-25	5_all	TKT	-0.974	-0.859993	5	Superficial	DOWN
7.1304e-30	-0.349517	0.314	0.604	1.83123e-25	5_all	ECH1	-0.918	-0.943784	5	Superficial	DOWN
7.22784e-30	-0.258463	0.097	0.341	1.85625e-25	5_all	POP5	-0.438	-1.81372	5	Superficial	DOWN
7.72254e-30	-0.257611	0.216	0.502	1.9833e-25	5_all	CALCOCO2	-0.718	-1.21666	5	Superficial	DOWN
8.47966e-30	-0.38222	0.278	0.555	2.17775e-25	5_all	CCT8	-0.833	-0.997403	5	Superficial	DOWN
8.70364e-30	-0.298807	0.14	0.396	2.23527e-25	5_all	SP3	-0.536	-1.50007	5	Superficial	DOWN
8.78925e-30	-0.393263	0.383	0.68	2.25725e-25	5_all	MLF2	-1.063	-0.82819	5	Superficial	DOWN
8.80526e-30	-0.383155	0.256	0.541	2.26137e-25	5_all	STAT2	-0.797	-1.07948	5	Superficial	DOWN
8.92706e-30	-0.330051	0.224	0.51	2.29265e-25	5_all	SUMO1	-0.734	-1.187	5	Superficial	DOWN
1.00887e-29	-0.284926	0.141	0.402	2.59098e-25	5_all	ZFP91	-0.543	-1.5115	5	Superficial	DOWN
1.08683e-29	-0.339814	0.125	0.377	2.79119e-25	5_all	HLA-F	-0.502	-1.59264	5	Superficial	DOWN
1.13236e-29	-0.369014	0.335	0.621	2.90811e-25	5_all	CUTA	-0.956	-0.890432	5	Superficial	DOWN
1.14736e-29	-0.26598	0.146	0.413	2.94666e-25	5_all	COA4	-0.559	-1.50017	5	Superficial	DOWN
1.17557e-29	-0.370684	0.394	0.66	3.01909e-25	5_all	MAFB	-1.054	-0.74427	5	Superficial	DOWN
1.19595e-29	-0.39099	0.421	0.702	3.07143e-25	5_all	NDUFC2	-1.123	-0.737651	5	Superficial	DOWN
1.21783e-29	-0.369071	0.186	0.448	3.12763e-25	5_all	SMIM26	-0.634	-1.2682	5	Superficial	DOWN
1.23455e-29	-0.310882	0.144	0.406	3.17057e-25	5_all	VGLL4	-0.55	-1.49541	5	Superficial	DOWN
1.24783e-29	-0.302921	0.165	0.439	3.20467e-25	5_all	TSN	-0.604	-1.41175	5	Superficial	DOWN
1.26465e-29	-0.299933	0.127	0.385	3.24788e-25	5_all	SRSF8	-0.512	-1.60003	5	Superficial	DOWN
1.31676e-29	-0.290852	0.125	0.384	3.38172e-25	5_all	SIGMAR1	-0.509	-1.61918	5	Superficial	DOWN
1.38948e-29	0.638717	0.627	0.503	3.56846e-25	5_all	CSNK1E	-1.13	0.317907	5	Superficial	UP
1.39065e-29	-0.349024	0.173	0.441	3.57148e-25	5_all	MCM7	-0.614	-1.35001	5	Superficial	DOWN
1.40377e-29	-0.302714	0.144	0.404	3.60516e-25	5_all	PDHA1	-0.548	-1.48829	5	Superficial	DOWN
1.41423e-29	-0.284771	0.154	0.418	3.63202e-25	5_all	AHSA1	-0.572	-1.44057	5	Superficial	DOWN
1.48844e-29	0.516138	0.317	0.142	3.82261e-25	5_all	AC004816.1	-0.459	1.15859	5	Superficial	UP
1.51679e-29	-0.314125	0.194	0.471	3.89542e-25	5_all	RPL7L1	-0.665	-1.27967	5	Superficial	DOWN
1.57502e-29	-0.333342	0.125	0.379	4.04496e-25	5_all	TNFRSF14	-0.504	-1.60027	5	Superficial	DOWN
1.57594e-29	-0.557451	0.11	0.347	4.04732e-25	5_all	CTSK	-0.457	-1.65743	5	Superficial	DOWN
1.59506e-29	-0.27178	0.117	0.369	4.09644e-25	5_all	BTG2	-0.486	-1.65711	5	Superficial	DOWN
1.67007e-29	-0.35296	0.279	0.564	4.28907e-25	5_all	CTDSP2	-0.843	-1.01543	5	Superficial	DOWN
1.72007e-29	-0.33979	0.2	0.476	4.41748e-25	5_all	MRPS7	-0.676	-1.25096	5	Superficial	DOWN
1.78962e-29	-0.364647	0.135	0.392	4.59609e-25	5_all	CDK4	-0.527	-1.53789	5	Superficial	DOWN
1.80951e-29	-0.314481	0.173	0.449	4.64718e-25	5_all	TPR	-0.622	-1.37594	5	Superficial	DOWN
1.81315e-29	-0.403181	0.844	0.956	4.65653e-25	5_all	SH3BGRL3	-1.8	-0.179768	5	Superficial	DOWN
1.92296e-29	-0.33343	0.113	0.36	4.93855e-25	5_all	LUC7L	-0.473	-1.67167	5	Superficial	DOWN
1.94344e-29	-0.3086	0.135	0.394	4.99113e-25	5_all	RUFY3	-0.529	-1.54524	5	Superficial	DOWN
1.94431e-29	0.577945	0.413	0.232	4.99337e-25	5_all	USP6NL	-0.645	0.832017	5	Superficial	UP
2.02473e-29	-0.277521	0.278	0.573	5.1999e-25	5_all	XPO1	-0.851	-1.04345	5	Superficial	DOWN
2.07592e-29	-0.407032	0.427	0.677	5.33137e-25	5_all	TOMM6	-1.104	-0.66492	5	Superficial	DOWN
2.09224e-29	0.646084	0.581	0.443	5.3733e-25	5_all	TRIP10	-1.024	0.391231	5	Superficial	UP
2.12356e-29	-0.422051	0.443	0.713	5.45373e-25	5_all	TRIR	-1.156	-0.686595	5	Superficial	DOWN
2.15114e-29	-0.468173	0.479	0.726	5.52457e-25	5_all	MT1E	-1.205	-0.599944	5	Superficial	DOWN
2.2985e-29	-0.28122	0.175	0.442	5.90301e-25	5_all	SMARCA2	-0.617	-1.33669	5	Superficial	DOWN
2.37774e-29	-0.34809	0.292	0.583	6.10652e-25	5_all	SEC11A	-0.875	-0.997528	5	Superficial	DOWN
2.41675e-29	-0.345423	0.308	0.602	6.20669e-25	5_all	MINK1	-0.91	-0.966833	5	Superficial	DOWN
2.704e-29	-0.403578	0.933	0.972	6.94442e-25	5_all	RPS9	-1.905	-0.0590792	5	Superficial	DOWN
2.73505e-29	-0.348312	0.165	0.431	7.02415e-25	5_all	SELENON	-0.596	-1.38522	5	Superficial	DOWN
2.8269e-29	-0.241893	0.114	0.374	7.26004e-25	5_all	ACTR1B	-0.488	-1.714	5	Superficial	DOWN
2.83048e-29	-0.399041	0.343	0.63	7.26924e-25	5_all	TXNL4A	-0.973	-0.877143	5	Superficial	DOWN
2.8804e-29	-0.251817	0.171	0.447	7.39744e-25	5_all	TMEM179B	-0.618	-1.38628	5	Superficial	DOWN
2.89201e-29	-0.317231	0.227	0.509	7.42727e-25	5_all	SNX17	-0.736	-1.16497	5	Superficial	DOWN
2.9465e-29	-0.258883	0.119	0.375	7.5672e-25	5_all	C5orf24	-0.494	-1.65593	5	Superficial	DOWN
2.9502e-29	-0.306124	0.184	0.457	7.5767e-25	5_all	SUSD4	-0.641	-1.31249	5	Superficial	DOWN
2.98677e-29	-0.293363	0.081	0.313	7.67061e-25	5_all	CREBZF	-0.394	-1.95017	5	Superficial	DOWN
3.01007e-29	-0.295299	0.102	0.343	7.73047e-25	5_all	ATXN2L	-0.445	-1.74964	5	Superficial	DOWN
3.04453e-29	-0.30494	0.156	0.424	7.81896e-25	5_all	URI1	-0.58	-1.44252	5	Superficial	DOWN
3.04913e-29	-0.40736	0.429	0.693	7.83077e-25	5_all	SRP9	-1.122	-0.691878	5	Superficial	DOWN
3.19081e-29	-0.499104	0.637	0.859	8.19465e-25	5_all	CD63	-1.496	-0.431365	5	Superficial	DOWN
3.201e-29	-0.464493	0.183	0.446	8.2208e-25	5_all	SERPINH1	-0.629	-1.2852	5	Superficial	DOWN
3.25946e-29	-0.338245	0.356	0.653	8.37094e-25	5_all	PRPF8	-1.009	-0.875206	5	Superficial	DOWN
3.33064e-29	-0.327034	0.259	0.542	8.55376e-25	5_all	NDUFS2	-0.801	-1.06534	5	Superficial	DOWN
3.74682e-29	-0.362516	0.34	0.633	9.62258e-25	5_all	CALM3	-0.973	-0.896671	5	Superficial	DOWN
3.81194e-29	-0.307283	0.119	0.37	9.78983e-25	5_all	IFRD2	-0.489	-1.63656	5	Superficial	DOWN
3.93839e-29	-0.292666	0.095	0.335	1.01146e-24	5_all	INO80E	-0.43	-1.81816	5	Superficial	DOWN
3.95736e-29	-0.315525	0.098	0.333	1.01633e-24	5_all	DEF6	-0.431	-1.76467	5	Superficial	DOWN
4.01744e-29	-0.391157	0.249	0.526	1.03176e-24	5_all	EIF3L	-0.775	-1.07892	5	Superficial	DOWN
4.19343e-29	-0.330967	0.121	0.364	1.07696e-24	5_all	RNF44	-0.485	-1.58893	5	Superficial	DOWN
4.23338e-29	-0.283828	0.176	0.445	1.08722e-24	5_all	KMT5A	-0.621	-1.33823	5	Superficial	DOWN
4.25006e-29	-0.388835	0.717	0.891	1.0915e-24	5_all	GUK1	-1.608	-0.313452	5	Superficial	DOWN
4.63683e-29	-0.26261	0.171	0.45	1.19083e-24	5_all	NELFE	-0.621	-1.39593	5	Superficial	DOWN
4.68342e-29	-0.449558	0.129	0.371	1.2028e-24	5_all	COL16A1	-0.5	-1.52405	5	Superficial	DOWN
4.82875e-29	-0.308991	0.168	0.44	1.24012e-24	5_all	MRPL37	-0.608	-1.38904	5	Superficial	DOWN
4.96993e-29	-0.333927	0.905	0.966	1.27638e-24	5_all	TSPO	-1.871	-0.0941054	5	Superficial	DOWN
4.98581e-29	-0.272515	0.083	0.316	1.28046e-24	5_all	DNMT1	-0.399	-1.92874	5	Superficial	DOWN
5.08113e-29	-0.303468	0.19	0.468	1.30494e-24	5_all	PAICS	-0.658	-1.30051	5	Superficial	DOWN
5.28746e-29	-0.267112	0.202	0.489	1.35793e-24	5_all	COX7A2L	-0.691	-1.27548	5	Superficial	DOWN
5.43896e-29	-0.439002	0.771	0.919	1.39683e-24	5_all	DBI	-1.69	-0.253334	5	Superficial	DOWN
5.54923e-29	-0.278801	0.16	0.432	1.42515e-24	5_all	MRPL3	-0.592	-1.43296	5	Superficial	DOWN
5.5631e-29	-0.34721	0.359	0.658	1.42871e-24	5_all	TNFRSF1A	-1.017	-0.874104	5	Superficial	DOWN
5.61264e-29	-0.322312	0.149	0.411	1.44144e-24	5_all	AFF1	-0.56	-1.46383	5	Superficial	DOWN
5.65547e-29	-0.329494	0.202	0.474	1.45244e-24	5_all	CCT2	-0.676	-1.23053	5	Superficial	DOWN
5.90509e-29	-0.379379	0.408	0.69	1.51654e-24	5_all	UQCRC1	-1.098	-0.758027	5	Superficial	DOWN
6.18811e-29	-0.255228	0.17	0.448	1.58923e-24	5_all	RBM6	-0.618	-1.39796	5	Superficial	DOWN
6.45329e-29	-0.301766	0.257	0.547	1.65733e-24	5_all	KLC1	-0.804	-1.08977	5	Superficial	DOWN
6.72584e-29	-0.35999	0.338	0.634	1.72733e-24	5_all	AK2	-0.972	-0.90746	5	Superficial	DOWN
7.01248e-29	-0.325818	0.163	0.424	1.80094e-24	5_all	TLN1	-0.587	-1.37919	5	Superficial	DOWN
7.47075e-29	-0.385459	0.259	0.535	1.91864e-24	5_all	NDUFA12	-0.794	-1.04659	5	Superficial	DOWN
7.60738e-29	-0.253778	0.119	0.373	1.95373e-24	5_all	ACAT1	-0.492	-1.64821	5	Superficial	DOWN
7.61553e-29	-0.307748	0.24	0.516	1.95582e-24	5_all	SH3RF2	-0.756	-1.10434	5	Superficial	DOWN
7.83342e-29	-0.24612	0.105	0.354	2.01178e-24	5_all	SLC25A28	-0.459	-1.75336	5	Superficial	DOWN
8.21316e-29	-0.264611	0.165	0.434	2.1093e-24	5_all	SRSF4	-0.599	-1.39523	5	Superficial	DOWN
8.22164e-29	-0.36128	0.308	0.586	2.11148e-24	5_all	IFNGR2	-0.894	-0.92797	5	Superficial	DOWN
8.22578e-29	-0.290765	0.221	0.503	2.11254e-24	5_all	MTCH2	-0.724	-1.18651	5	Superficial	DOWN
8.38009e-29	-0.365899	0.206	0.467	2.15217e-24	5_all	IER3IP1	-0.673	-1.18078	5	Superficial	DOWN
8.52306e-29	-0.369455	0.273	0.553	2.18889e-24	5_all	FNTA	-0.826	-1.01838	5	Superficial	DOWN
8.66216e-29	-0.325743	0.238	0.523	2.22462e-24	5_all	TIAL1	-0.761	-1.13585	5	Superficial	DOWN
8.75227e-29	-0.29549	0.192	0.473	2.24776e-24	5_all	ACP1	-0.665	-1.30073	5	Superficial	DOWN
8.87205e-29	-0.702404	0.875	0.957	2.27852e-24	5_all	FTL	-1.832	-0.129236	5	Superficial	DOWN
9.02089e-29	-0.256243	0.168	0.435	2.31674e-24	5_all	METAP2	-0.603	-1.37255	5	Superficial	DOWN
9.47662e-29	-0.413427	0.698	0.874	2.43378e-24	5_all	COX7B	-1.572	-0.324406	5	Superficial	DOWN
9.72306e-29	-0.346575	0.094	0.325	2.49708e-24	5_all	PPP5C	-0.419	-1.78971	5	Superficial	DOWN
1.00409e-28	-0.317347	0.192	0.468	2.57869e-24	5_all	DAG1	-0.66	-1.2854	5	Superficial	DOWN
1.0189e-28	-0.308413	0.235	0.516	2.61673e-24	5_all	HNRNPUL2	-0.751	-1.13471	5	Superficial	DOWN
1.02989e-28	-0.330521	0.157	0.411	2.64496e-24	5_all	CELSR1	-0.568	-1.38837	5	Superficial	DOWN
1.03711e-28	-0.298563	0.122	0.37	2.66349e-24	5_all	ARMC10	-0.492	-1.60064	5	Superficial	DOWN
1.05514e-28	-0.311048	0.194	0.469	2.70982e-24	5_all	PRPF4B	-0.663	-1.27353	5	Superficial	DOWN
1.07329e-28	-0.365678	0.359	0.65	2.75642e-24	5_all	SF3B5	-1.009	-0.856456	5	Superficial	DOWN
1.07391e-28	-0.224512	0.092	0.334	2.75803e-24	5_all	MTA1	-0.426	-1.86014	5	Superficial	DOWN
1.12335e-28	-0.339553	0.481	0.745	2.88498e-24	5_all	IL20RB	-1.226	-0.631204	5	Superficial	DOWN
1.12341e-28	-0.374861	0.348	0.617	2.88513e-24	5_all	GLO1	-0.965	-0.826183	5	Superficial	DOWN
1.12861e-28	-0.336458	0.214	0.488	2.89848e-24	5_all	SRP72	-0.702	-1.18927	5	Superficial	DOWN
1.14363e-28	-0.391073	0.359	0.633	2.93707e-24	5_all	SREBF2	-0.992	-0.818222	5	Superficial	DOWN
1.15817e-28	-0.322053	0.179	0.446	2.97441e-24	5_all	RHEB	-0.625	-1.31708	5	Superficial	DOWN
1.18646e-28	0.379321	0.162	0.038	3.04706e-24	5_all	DEFB4A	-0.2	2.09192	5	Superficial	UP
1.22559e-28	-0.239501	0.092	0.331	3.14756e-24	5_all	ERLIN2	-0.423	-1.84713	5	Superficial	DOWN
1.22929e-28	-0.336573	0.246	0.523	3.15707e-24	5_all	GLRX3	-0.769	-1.08815	5	Superficial	DOWN
1.25207e-28	-0.298391	0.151	0.411	3.21557e-24	5_all	COMMD3	-0.562	-1.44459	5	Superficial	DOWN
1.29054e-28	-0.24238	0.1	0.343	3.31436e-24	5_all	MPHOSPH10	-0.443	-1.77821	5	Superficial	DOWN
1.31296e-28	0.507336	0.341	0.161	3.37194e-24	5_all	FAM107B	-0.502	1.08271	5	Superficial	UP
1.33761e-28	-0.407645	0.419	0.688	3.43525e-24	5_all	ERBB2	-1.107	-0.715458	5	Superficial	DOWN
1.34122e-28	-0.333906	0.075	0.298	3.44452e-24	5_all	UBA7	-0.373	-1.99035	5	Superficial	DOWN
1.37269e-28	-0.394497	0.351	0.623	3.52534e-24	5_all	FDFT1	-0.974	-0.827761	5	Superficial	DOWN
1.43713e-28	-0.295425	0.186	0.458	3.69083e-24	5_all	RIC8A	-0.644	-1.30004	5	Superficial	DOWN
1.51202e-28	-0.320412	0.124	0.373	3.88316e-24	5_all	SMAD5	-0.497	-1.58884	5	Superficial	DOWN
1.52e-28	-0.448135	0.24	0.521	3.90366e-24	5_all	CLU	-0.761	-1.11825	5	Superficial	DOWN
1.53921e-28	-0.388649	0.13	0.378	3.953e-24	5_all	EMP3	-0.508	-1.53987	5	Superficial	DOWN
1.54587e-28	-0.370693	0.543	0.789	3.97011e-24	5_all	EMP2	-1.332	-0.539073	5	Superficial	DOWN
1.5861e-28	-0.304227	0.281	0.569	4.07343e-24	5_all	TCF25	-0.85	-1.01786	5	Superficial	DOWN
1.71413e-28	-0.346778	0.317	0.602	4.40222e-24	5_all	AUP1	-0.919	-0.925281	5	Superficial	DOWN
1.72086e-28	-0.264543	0.111	0.358	4.4195e-24	5_all	LAP3	-0.469	-1.6894	5	Superficial	DOWN
1.77807e-28	-0.273448	0.219	0.502	4.56643e-24	5_all	YY1	-0.721	-1.19676	5	Superficial	DOWN
1.86012e-28	-0.318612	0.143	0.396	4.77716e-24	5_all	EFNB1	-0.539	-1.46949	5	Superficial	DOWN
1.8821e-28	-0.284658	0.176	0.436	4.83362e-24	5_all	CLNS1A	-0.612	-1.30875	5	Superficial	DOWN
1.8973e-28	-0.291451	0.086	0.315	4.87264e-24	5_all	DGKZ	-0.401	-1.87294	5	Superficial	DOWN
1.91696e-28	-0.308152	0.216	0.485	4.92313e-24	5_all	FKBP3	-0.701	-1.16695	5	Superficial	DOWN
1.99749e-28	-0.429455	0.638	0.822	5.12995e-24	5_all	SUMO2	-1.46	-0.365582	5	Superficial	DOWN
2.05725e-28	-0.268555	0.09	0.323	5.28342e-24	5_all	RNF220	-0.413	-1.84354	5	Superficial	DOWN
2.0826e-28	-0.321063	0.257	0.546	5.34853e-24	5_all	MRPS34	-0.803	-1.08713	5	Superficial	DOWN
2.10872e-28	-0.28479	0.102	0.342	5.4156e-24	5_all	BRAT1	-0.444	-1.74543	5	Superficial	DOWN
2.18743e-28	-0.430013	0.2	0.458	5.61775e-24	5_all	FCGRT	-0.658	-1.19535	5	Superficial	DOWN
2.21889e-28	0.636073	0.429	0.256	5.69855e-24	5_all	AL512274.1	-0.685	0.744834	5	Superficial	UP
2.21998e-28	-0.312237	0.198	0.469	5.70136e-24	5_all	ENY2	-0.667	-1.24409	5	Superficial	DOWN
2.25376e-28	-0.311154	0.095	0.328	5.78811e-24	5_all	PWWP3A	-0.423	-1.7877	5	Superficial	DOWN
2.25399e-28	-0.314665	0.217	0.496	5.78869e-24	5_all	EHBP1L1	-0.713	-1.19265	5	Superficial	DOWN
2.29802e-28	-0.265182	0.125	0.38	5.90176e-24	5_all	NFKB1	-0.505	-1.60407	5	Superficial	DOWN
2.32446e-28	-0.352243	0.283	0.564	5.96967e-24	5_all	TMEM109	-0.847	-0.994893	5	Superficial	DOWN
2.32925e-28	-0.296199	0.183	0.458	5.98197e-24	5_all	PRPF19	-0.641	-1.3235	5	Superficial	DOWN
2.34476e-28	-0.26377	0.121	0.369	6.02182e-24	5_all	OLFML2A	-0.49	-1.60861	5	Superficial	DOWN
2.37176e-28	0.673879	0.824	0.809	6.09115e-24	5_all	KRT19	-1.633	0.0265046	5	Superficial	UP
2.373e-28	-0.293506	0.078	0.303	6.09433e-24	5_all	RPAIN	-0.381	-1.95777	5	Superficial	DOWN
2.40302e-28	-0.347535	0.463	0.736	6.17143e-24	5_all	PDIA6	-1.199	-0.668694	5	Superficial	DOWN
2.4082e-28	-0.346173	0.305	0.597	6.18474e-24	5_all	UBXN6	-0.902	-0.968922	5	Superficial	DOWN
2.55252e-28	-0.503678	0.121	0.356	6.55539e-24	5_all	PLPP3	-0.477	-1.55687	5	Superficial	DOWN
2.59494e-28	-0.348896	0.39	0.676	6.66432e-24	5_all	SON	-1.066	-0.793549	5	Superficial	DOWN
2.61838e-28	-0.334292	0.23	0.507	6.72453e-24	5_all	MVP	-0.737	-1.14035	5	Superficial	DOWN
2.6486e-28	-0.325336	0.322	0.61	6.80213e-24	5_all	ARHGEF12	-0.932	-0.921749	5	Superficial	DOWN
2.74649e-28	-0.225163	0.089	0.321	7.05353e-24	5_all	TCF12	-0.41	-1.8507	5	Superficial	DOWN
3.02663e-28	-0.279731	0.159	0.42	7.77299e-24	5_all	EIF2B5	-0.579	-1.40136	5	Superficial	DOWN
3.10798e-28	-0.307708	0.295	0.577	7.98192e-24	5_all	LSM3	-0.872	-0.967856	5	Superficial	DOWN
3.11508e-28	-0.309682	0.225	0.502	8.00014e-24	5_all	NDUFS3	-0.727	-1.15776	5	Superficial	DOWN
3.12713e-28	-0.319839	0.087	0.32	8.03111e-24	5_all	PARP10	-0.407	-1.87898	5	Superficial	DOWN
3.14637e-28	-0.42196	0.994	0.998	8.08051e-24	5_all	MT-CYB	-1.992	-0.00579396	5	Superficial	DOWN
3.1498e-28	-0.279278	0.192	0.468	8.08932e-24	5_all	UBXN4	-0.66	-1.2854	5	Superficial	DOWN
3.25763e-28	-0.402388	0.427	0.686	8.36625e-24	5_all	CSRP1	-1.113	-0.683973	5	Superficial	DOWN
3.38778e-28	-0.292868	0.176	0.44	8.7005e-24	5_all	CSNK1G2	-0.616	-1.32193	5	Superficial	DOWN
3.39976e-28	0.683051	0.467	0.302	8.73126e-24	5_all	FAM214A	-0.769	0.628874	5	Superficial	UP
3.60624e-28	-0.270735	0.089	0.321	9.26154e-24	5_all	NSUN2	-0.41	-1.8507	5	Superficial	DOWN
3.66643e-28	-0.271231	0.141	0.401	9.41611e-24	5_all	CCAR1	-0.542	-1.50791	5	Superficial	DOWN
3.75336e-28	-0.367127	1	1	9.63939e-24	5_all	MT-CO3	-2	0	5	Superficial	DOWN
3.90552e-28	-0.309804	0.095	0.327	1.00302e-23	5_all	PTPMT1	-0.422	-1.78329	5	Superficial	DOWN
3.92785e-28	-0.384575	0.381	0.647	1.00875e-23	5_all	RBM8A	-1.028	-0.763975	5	Superficial	DOWN
3.94929e-28	-0.299067	0.156	0.415	1.01426e-23	5_all	DDX21	-0.571	-1.41157	5	Superficial	DOWN
4.0566e-28	-0.363136	0.29	0.568	1.04182e-23	5_all	TRA2A	-0.858	-0.969838	5	Superficial	DOWN
4.06834e-28	-0.333798	0.267	0.548	1.04483e-23	5_all	SSBP3	-0.815	-1.03734	5	Superficial	DOWN
4.29614e-28	-0.287883	0.108	0.351	1.10333e-23	5_all	MRPS6	-0.459	-1.70044	5	Superficial	DOWN
4.30121e-28	-0.363785	0.246	0.522	1.10464e-23	5_all	ZYX	-0.768	-1.08539	5	Superficial	DOWN
4.48152e-28	-0.289165	0.108	0.35	1.15094e-23	5_all	ELK4	-0.458	-1.69632	5	Superficial	DOWN
4.55001e-28	-0.352474	0.302	0.582	1.16853e-23	5_all	HRAS	-0.884	-0.946471	5	Superficial	DOWN
4.61167e-28	-0.288658	0.151	0.408	1.18437e-23	5_all	FXR1	-0.559	-1.43402	5	Superficial	DOWN
4.68589e-28	-0.318109	0.23	0.507	1.20343e-23	5_all	DENR	-0.737	-1.14035	5	Superficial	DOWN
4.70962e-28	-0.328931	0.192	0.454	1.20952e-23	5_all	RPP21	-0.646	-1.24159	5	Superficial	DOWN
4.84664e-28	-0.386149	0.524	0.77	1.24471e-23	5_all	SUB1	-1.294	-0.555292	5	Superficial	DOWN
4.92745e-28	-0.409831	0.454	0.716	1.26547e-23	5_all	NDUFB7	-1.17	-0.657267	5	Superficial	DOWN
4.96748e-28	-0.2926	0.252	0.536	1.27575e-23	5_all	METAP1	-0.788	-1.08881	5	Superficial	DOWN
5.11087e-28	-0.36243	0.421	0.697	1.31257e-23	5_all	NHP2	-1.118	-0.727338	5	Superficial	DOWN
5.12805e-28	-0.383243	0.367	0.639	1.31699e-23	5_all	PHLDA3	-1.006	-0.800036	5	Superficial	DOWN
5.31904e-28	-0.351229	0.924	0.969	1.36604e-23	5_all	GNAS	-1.893	-0.0686038	5	Superficial	DOWN
5.32186e-28	-0.307487	0.187	0.454	1.36676e-23	5_all	SRRT	-0.641	-1.27965	5	Superficial	DOWN
5.46914e-28	-0.298527	0.098	0.332	1.40458e-23	5_all	ATG16L2	-0.43	-1.76033	5	Superficial	DOWN
5.5099e-28	-0.278379	0.113	0.351	1.41505e-23	5_all	NIPSNAP2	-0.464	-1.63515	5	Superficial	DOWN
5.61223e-28	-0.404768	0.508	0.77	1.44133e-23	5_all	NEDD8	-1.278	-0.60003	5	Superficial	DOWN
5.69108e-28	0.471747	0.371	0.189	1.46158e-23	5_all	RNF223	-0.56	0.973033	5	Superficial	UP
5.78136e-28	-0.31741	0.271	0.555	1.48477e-23	5_all	COX16	-0.826	-1.03419	5	Superficial	DOWN
5.80511e-28	-0.32892	0.186	0.448	1.49087e-23	5_all	TXLNA	-0.634	-1.2682	5	Superficial	DOWN
5.91371e-28	-0.315627	0.098	0.332	1.51876e-23	5_all	SP100	-0.43	-1.76033	5	Superficial	DOWN
6.10249e-28	-0.307511	0.275	0.558	1.56724e-23	5_all	SUMO3	-0.833	-1.02083	5	Superficial	DOWN
6.40904e-28	0.633869	0.702	0.623	1.64597e-23	5_all	TAX1BP1	-1.325	0.172239	5	Superficial	UP
6.55925e-28	-0.273192	0.138	0.389	1.68455e-23	5_all	ORMDL1	-0.527	-1.4951	5	Superficial	DOWN
6.65045e-28	-0.311943	0.11	0.348	1.70797e-23	5_all	PLOD1	-0.458	-1.66158	5	Superficial	DOWN
6.65883e-28	-0.706232	0.497	0.754	1.71012e-23	5_all	IGFBP4	-1.251	-0.601319	5	Superficial	DOWN
7.02011e-28	-0.371184	0.895	0.973	1.8029e-23	5_all	MIF	-1.868	-0.120552	5	Superficial	DOWN
7.10317e-28	-0.277404	0.094	0.326	1.82424e-23	5_all	ARHGEF1	-0.42	-1.79414	5	Superficial	DOWN
7.268e-28	-0.358937	0.235	0.511	1.86657e-23	5_all	SH3BP2	-0.746	-1.12066	5	Superficial	DOWN
7.49329e-28	-0.31459	0.298	0.582	1.92443e-23	5_all	PPP2R5A	-0.88	-0.965707	5	Superficial	DOWN
7.6873e-28	-0.294151	0.219	0.491	1.97425e-23	5_all	TSKU	-0.71	-1.16479	5	Superficial	DOWN
7.77201e-28	-0.312127	0.197	0.469	1.99601e-23	5_all	TMX2	-0.666	-1.25139	5	Superficial	DOWN
7.78691e-28	-0.293546	0.141	0.392	1.99983e-23	5_all	USP5	-0.533	-1.47516	5	Superficial	DOWN
8.07103e-28	-0.362434	0.332	0.616	2.0728e-23	5_all	ECHS1	-0.948	-0.891747	5	Superficial	DOWN
8.17524e-28	-0.314236	0.227	0.505	2.09957e-23	5_all	PSMD13	-0.732	-1.15359	5	Superficial	DOWN
8.18941e-28	-0.357843	0.487	0.745	2.1032e-23	5_all	CAPG	-1.232	-0.613319	5	Superficial	DOWN
8.79477e-28	-0.413248	0.476	0.72	2.25867e-23	5_all	ATP6V1F	-1.196	-0.597035	5	Superficial	DOWN
9.00003e-28	0.640166	0.397	0.221	2.31139e-23	5_all	FAM83D	-0.618	0.845093	5	Superficial	UP
9.26991e-28	-0.289265	0.135	0.385	2.3807e-23	5_all	SPPL2A	-0.52	-1.5119	5	Superficial	DOWN
9.66482e-28	-0.362156	0.354	0.63	2.48212e-23	5_all	WSB1	-0.984	-0.831602	5	Superficial	DOWN
9.79259e-28	-0.272009	0.156	0.414	2.51493e-23	5_all	HSF1	-0.57	-1.40808	5	Superficial	DOWN
1.00014e-27	-0.357238	0.432	0.697	2.56856e-23	5_all	ZNF706	-1.129	-0.690127	5	Superficial	DOWN
1.03863e-27	-0.310628	0.106	0.343	2.66741e-23	5_all	EXOSC7	-0.449	-1.69414	5	Superficial	DOWN
1.06867e-27	-0.305477	0.202	0.464	2.74456e-23	5_all	PPA2	-0.666	-1.19977	5	Superficial	DOWN
1.06986e-27	-0.264529	0.232	0.498	2.74761e-23	5_all	RNF167	-0.73	-1.10202	5	Superficial	DOWN
1.07411e-27	-0.432044	0.559	0.775	2.75854e-23	5_all	HMGCS1	-1.334	-0.471348	5	Superficial	DOWN
1.09783e-27	-0.259432	0.098	0.333	2.81944e-23	5_all	UPF3A	-0.431	-1.76467	5	Superficial	DOWN
1.10294e-27	-0.297335	0.338	0.614	2.83256e-23	5_all	C1orf21	-0.952	-0.861215	5	Superficial	DOWN
1.11038e-27	-0.298835	0.149	0.402	2.85168e-23	5_all	TTC37	-0.551	-1.43188	5	Superficial	DOWN
1.1256e-27	-0.301629	0.21	0.479	2.89078e-23	5_all	CAND1	-0.689	-1.18964	5	Superficial	DOWN
1.20418e-27	-0.270339	0.09	0.324	3.09258e-23	5_all	ELP2	-0.414	-1.848	5	Superficial	DOWN
1.24747e-27	-0.31479	0.111	0.353	3.20375e-23	5_all	APMAP	-0.464	-1.66911	5	Superficial	DOWN
1.24847e-27	-0.368793	0.144	0.389	3.20632e-23	5_all	ID3	-0.533	-1.4337	5	Superficial	DOWN
1.29814e-27	-0.21919	0.1	0.337	3.33388e-23	5_all	LANCL1	-0.437	-1.75275	5	Superficial	DOWN
1.31451e-27	-0.28648	0.184	0.454	3.37592e-23	5_all	TOMM40	-0.638	-1.30299	5	Superficial	DOWN
1.31847e-27	-0.311733	0.154	0.406	3.3861e-23	5_all	METTL26	-0.56	-1.39855	5	Superficial	DOWN
1.32015e-27	-0.286705	0.202	0.474	3.39041e-23	5_all	CNIH4	-0.676	-1.23053	5	Superficial	DOWN
1.32329e-27	-0.285315	0.173	0.436	3.39848e-23	5_all	RBBP7	-0.609	-1.33356	5	Superficial	DOWN
1.35055e-27	-0.454061	0.113	0.345	3.46849e-23	5_all	PAMR1	-0.458	-1.61027	5	Superficial	DOWN
1.40077e-27	-0.509374	0.213	0.472	3.59747e-23	5_all	BGN	-0.685	-1.14793	5	Superficial	DOWN
1.41244e-27	-0.252799	0.071	0.295	3.62743e-23	5_all	AKAP8	-0.366	-2.05482	5	Superficial	DOWN
1.42525e-27	-0.286549	0.079	0.303	3.66032e-23	5_all	TCF3	-0.382	-1.93939	5	Superficial	DOWN
1.47705e-27	-0.30184	0.176	0.436	3.79335e-23	5_all	RAB7B	-0.612	-1.30875	5	Superficial	DOWN
1.49449e-27	0.172059	0.092	0.009	3.83816e-23	5_all	PADI3	-0.101	3.35364	5	Superficial	UP
1.4965e-27	0.655414	0.517	0.345	3.84332e-23	5_all	SERPINB2	-0.862	0.583568	5	Superficial	UP
1.49959e-27	-0.379008	0.337	0.615	3.85125e-23	5_all	SNHG5	-0.952	-0.867838	5	Superficial	DOWN
1.51072e-27	0.659298	0.614	0.501	3.87983e-23	5_all	CLDN7	-1.115	0.293428	5	Superficial	UP
1.51614e-27	-0.344582	0.078	0.296	3.89375e-23	5_all	OBSCN	-0.374	-1.92405	5	Superficial	DOWN
1.53572e-27	-0.295828	0.125	0.37	3.94404e-23	5_all	DNM1L	-0.495	-1.5656	5	Superficial	DOWN
1.60512e-27	-0.291014	0.181	0.448	4.12226e-23	5_all	FAM210B	-0.629	-1.30751	5	Superficial	DOWN
1.6126e-27	-0.339957	0.19	0.452	4.14147e-23	5_all	PPFIBP1	-0.642	-1.25032	5	Superficial	DOWN
1.697e-27	-0.303492	0.16	0.413	4.35823e-23	5_all	POLR2B	-0.573	-1.36807	5	Superficial	DOWN
1.71307e-27	0.441688	0.876	0.839	4.3995e-23	5_all	ZNF185	-1.715	0.0622601	5	Superficial	UP
1.75874e-27	-0.296471	0.111	0.348	4.51681e-23	5_all	PLEKHG3	-0.459	-1.64853	5	Superficial	DOWN
1.86829e-27	-0.399794	0.327	0.608	4.79815e-23	5_all	TYMP	-0.935	-0.894781	5	Superficial	DOWN
1.96296e-27	-0.231492	0.195	0.471	5.04126e-23	5_all	TAF15	-0.666	-1.27225	5	Superficial	DOWN
1.9652e-27	-0.302459	0.124	0.365	5.04702e-23	5_all	RXRB	-0.489	-1.55756	5	Superficial	DOWN
2.07211e-27	-0.317703	0.168	0.421	5.32158e-23	5_all	UBA2	-0.589	-1.32536	5	Superficial	DOWN
2.08222e-27	-0.306178	0.238	0.515	5.34756e-23	5_all	NT5DC2	-0.753	-1.11361	5	Superficial	DOWN
2.11902e-27	-0.294792	0.103	0.336	5.44208e-23	5_all	GIT1	-0.439	-1.70582	5	Superficial	DOWN
2.18148e-27	-0.412144	0.47	0.739	5.60248e-23	5_all	ST13	-1.209	-0.652914	5	Superficial	DOWN
2.21902e-27	-0.260956	0.157	0.413	5.69889e-23	5_all	FBXO7	-0.57	-1.39538	5	Superficial	DOWN
2.22132e-27	-0.393224	0.349	0.626	5.70479e-23	5_all	ERGIC3	-0.975	-0.842936	5	Superficial	DOWN
2.22887e-27	-0.243121	0.097	0.328	5.72417e-23	5_all	MCCC2	-0.425	-1.75764	5	Superficial	DOWN
2.27202e-27	-0.347994	0.232	0.495	5.83501e-23	5_all	TSPAN3	-0.727	-1.0933	5	Superficial	DOWN
2.31087e-27	-0.35246	0.265	0.537	5.93478e-23	5_all	ESRP2	-0.802	-1.01893	5	Superficial	DOWN
2.3187e-27	-0.304019	0.31	0.603	5.95489e-23	5_all	DYNLL2	-0.913	-0.95989	5	Superficial	DOWN
2.3415e-27	0.42337	0.346	0.163	6.01344e-23	5_all	ESAM	-0.509	1.0859	5	Superficial	UP
2.37087e-27	-0.279859	0.171	0.43	6.08888e-23	5_all	IARS	-0.601	-1.33034	5	Superficial	DOWN
2.37259e-27	-0.336219	0.27	0.541	6.09329e-23	5_all	MPZL1	-0.811	-1.00267	5	Superficial	DOWN
2.43251e-27	-0.271566	0.156	0.408	6.24717e-23	5_all	GSS	-0.564	-1.38702	5	Superficial	DOWN
2.49377e-27	-0.416617	0.143	0.375	6.40451e-23	5_all	ABI3BP	-0.518	-1.39088	5	Superficial	DOWN
2.61916e-27	-0.358234	0.24	0.516	6.72652e-23	5_all	MRPS26	-0.756	-1.10434	5	Superficial	DOWN
2.69252e-27	-0.268276	0.07	0.285	6.91494e-23	5_all	ZNF273	-0.355	-2.02554	5	Superficial	DOWN
2.74119e-27	-0.291038	0.086	0.312	7.03993e-23	5_all	HMGN4	-0.398	-1.85914	5	Superficial	DOWN
2.77041e-27	-0.330345	0.073	0.289	7.11496e-23	5_all	TPBG	-0.362	-1.9851	5	Superficial	DOWN
2.84376e-27	-0.313875	0.224	0.499	7.30334e-23	5_all	MRPS16	-0.723	-1.15554	5	Superficial	DOWN
2.86466e-27	-0.3124	0.157	0.405	7.35702e-23	5_all	LSM8	-0.562	-1.36716	5	Superficial	DOWN
2.88883e-27	-0.232688	0.067	0.284	7.41911e-23	5_all	FASTKD2	-0.351	-2.08366	5	Superficial	DOWN
2.90119e-27	-0.287694	0.222	0.493	7.45083e-23	5_all	PNISR	-0.715	-1.15103	5	Superficial	DOWN
2.90849e-27	-0.326136	0.263	0.548	7.46959e-23	5_all	RCC2	-0.811	-1.05911	5	Superficial	DOWN
2.96846e-27	-0.338111	0.324	0.603	7.6236e-23	5_all	FLNB	-0.927	-0.896164	5	Superficial	DOWN
3.13077e-27	-0.40129	0.746	0.9	8.04044e-23	5_all	LAPTM4A	-1.646	-0.270749	5	Superficial	DOWN
3.20167e-27	-0.321832	0.124	0.363	8.22253e-23	5_all	CLK2	-0.487	-1.54963	5	Superficial	DOWN
3.29244e-27	-0.237884	0.135	0.389	8.45565e-23	5_all	C9orf78	-0.524	-1.52681	5	Superficial	DOWN
3.36544e-27	-0.367522	0.598	0.819	8.64313e-23	5_all	CAPZB	-1.417	-0.453718	5	Superficial	DOWN
3.44173e-27	-0.272638	0.214	0.487	8.83905e-23	5_all	N4BP2L2	-0.701	-1.18631	5	Superficial	DOWN
3.5003e-27	-0.263614	0.19	0.461	8.98947e-23	5_all	RPA1	-0.651	-1.27877	5	Superficial	DOWN
3.50464e-27	-0.289373	0.227	0.5	9.00063e-23	5_all	SLTM	-0.727	-1.13924	5	Superficial	DOWN
3.7248e-27	-0.274821	0.111	0.345	9.56604e-23	5_all	SMU1	-0.456	-1.63604	5	Superficial	DOWN
3.76703e-27	-0.318295	0.243	0.524	9.67448e-23	5_all	SCAF11	-0.767	-1.10861	5	Superficial	DOWN
3.79237e-27	-0.290107	0.146	0.409	9.73956e-23	5_all	LENG8	-0.555	-1.48613	5	Superficial	DOWN
3.81497e-27	-0.274125	0.125	0.367	9.79762e-23	5_all	TAP2	-0.492	-1.55385	5	Superficial	DOWN
3.81571e-27	-0.380255	0.387	0.649	9.7995e-23	5_all	HSPA9	-1.036	-0.745885	5	Superficial	DOWN
3.83035e-27	-0.350356	0.241	0.516	9.8371e-23	5_all	EMC10	-0.757	-1.09834	5	Superficial	DOWN
3.88401e-27	-0.239999	0.102	0.337	9.9749e-23	5_all	MED10	-0.439	-1.72418	5	Superficial	DOWN
3.90358e-27	-0.258679	0.113	0.348	1.00252e-22	5_all	DDX18	-0.461	-1.62276	5	Superficial	DOWN
3.91531e-27	-0.362618	0.335	0.612	1.00553e-22	5_all	METTL7A	-0.947	-0.869371	5	Superficial	DOWN
4.04929e-27	-0.287922	0.238	0.512	1.03994e-22	5_all	NSFL1C	-0.75	-1.10518	5	Superficial	DOWN
4.15088e-27	-0.305262	0.116	0.354	1.06603e-22	5_all	GNPAT	-0.47	-1.60962	5	Superficial	DOWN
4.16418e-27	-0.274245	0.156	0.411	1.06944e-22	5_all	CIAO1	-0.567	-1.39759	5	Superficial	DOWN
4.1827e-27	-0.286821	0.227	0.503	1.0742e-22	5_all	GRHPR	-0.73	-1.14787	5	Superficial	DOWN
4.41271e-27	-0.324951	0.286	0.561	1.13327e-22	5_all	LSM4	-0.847	-0.971986	5	Superficial	DOWN
4.47204e-27	-0.240956	0.076	0.295	1.14851e-22	5_all	SLC39A6	-0.371	-1.95664	5	Superficial	DOWN
4.59707e-27	-0.260458	0.137	0.387	1.18062e-22	5_all	DDX39A	-0.524	-1.49816	5	Superficial	DOWN
5.0129e-27	-0.313022	0.165	0.42	1.28741e-22	5_all	ERCC1	-0.585	-1.34792	5	Superficial	DOWN
5.09013e-27	-0.25598	0.135	0.384	1.30725e-22	5_all	ACLY	-0.519	-1.50815	5	Superficial	DOWN
5.16103e-27	-0.288064	0.081	0.3	1.32545e-22	5_all	MFSD2A	-0.381	-1.88897	5	Superficial	DOWN
5.17413e-27	-0.449248	0.141	0.375	1.32882e-22	5_all	EDN3	-0.516	-1.4112	5	Superficial	DOWN
5.26301e-27	-0.267747	0.257	0.541	1.35165e-22	5_all	CEBPB	-0.798	-1.07386	5	Superficial	DOWN
5.51583e-27	-0.261986	0.184	0.446	1.41657e-22	5_all	DLD	-0.63	-1.27734	5	Superficial	DOWN
5.90084e-27	-0.280283	0.119	0.356	1.51545e-22	5_all	GRAMD4	-0.475	-1.58092	5	Superficial	DOWN
5.99146e-27	-0.423604	0.273	0.546	1.53873e-22	5_all	LAMB2	-0.819	-1	5	Superficial	DOWN
6.26722e-27	-0.262238	0.184	0.443	1.60955e-22	5_all	SNX5	-0.627	-1.2676	5	Superficial	DOWN
6.54588e-27	-0.273736	0.097	0.325	1.68111e-22	5_all	DKC1	-0.422	-1.74438	5	Superficial	DOWN
6.5985e-27	-0.323245	0.143	0.387	1.69463e-22	5_all	MRPL38	-0.53	-1.43632	5	Superficial	DOWN
6.82746e-27	-0.301494	0.192	0.452	1.75343e-22	5_all	KARS	-0.644	-1.23522	5	Superficial	DOWN
6.84787e-27	-0.267634	0.117	0.357	1.75867e-22	5_all	ELAC2	-0.474	-1.60942	5	Superficial	DOWN
6.88629e-27	-0.273745	0.075	0.292	1.76854e-22	5_all	CUEDC1	-0.367	-1.96101	5	Superficial	DOWN
6.89214e-27	-0.267328	0.056	0.259	1.77004e-22	5_all	CCDC88C	-0.315	-2.20945	5	Superficial	DOWN
6.89407e-27	-0.280103	0.302	0.579	1.77053e-22	5_all	FKBP4	-0.881	-0.939015	5	Superficial	DOWN
6.93952e-27	0.542793	0.459	0.288	1.78221e-22	5_all	RAB11FIP1	-0.747	0.672425	5	Superficial	UP
6.98933e-27	-0.353655	0.221	0.485	1.795e-22	5_all	RGL2	-0.706	-1.13394	5	Superficial	DOWN
7.15945e-27	-0.256688	0.068	0.282	1.83869e-22	5_all	GRTP1	-0.35	-2.05209	5	Superficial	DOWN
7.73344e-27	-0.359182	0.187	0.44	1.9861e-22	5_all	SNHG3	-0.627	-1.23447	5	Superficial	DOWN
7.80477e-27	-0.249619	0.1	0.333	2.00442e-22	5_all	MTREX	-0.433	-1.73552	5	Superficial	DOWN
7.9226e-27	-0.301334	0.1	0.324	2.03468e-22	5_all	ZNF276	-0.424	-1.69599	5	Superficial	DOWN
8.09164e-27	-0.266299	0.124	0.369	2.0781e-22	5_all	LIMA1	-0.493	-1.57328	5	Superficial	DOWN
8.14297e-27	-0.317217	0.216	0.475	2.09128e-22	5_all	DNAJC8	-0.691	-1.1369	5	Superficial	DOWN
8.18058e-27	-0.315247	0.11	0.335	2.10094e-22	5_all	PARP1	-0.445	-1.60666	5	Superficial	DOWN
8.24373e-27	-0.304051	0.116	0.351	2.11715e-22	5_all	NME4	-0.467	-1.59735	5	Superficial	DOWN
8.24375e-27	-0.249898	0.086	0.309	2.11716e-22	5_all	PARP6	-0.395	-1.8452	5	Superficial	DOWN
8.38757e-27	-0.280771	0.056	0.262	2.1541e-22	5_all	SPART	-0.318	-2.22607	5	Superficial	DOWN
8.50701e-27	-0.30298	0.367	0.649	2.18477e-22	5_all	KTN1	-1.016	-0.822438	5	Superficial	DOWN
8.534e-27	-0.25535	0.235	0.512	2.1917e-22	5_all	SELENOT	-0.747	-1.12348	5	Superficial	DOWN
8.60001e-27	-0.263753	0.187	0.449	2.20865e-22	5_all	MRPL18	-0.636	-1.26368	5	Superficial	DOWN
8.62176e-27	-0.338679	0.151	0.394	2.21424e-22	5_all	MAGOH	-0.545	-1.38365	5	Superficial	DOWN
8.6295e-27	-0.284534	0.244	0.516	2.21623e-22	5_all	AMOTL1	-0.76	-1.08049	5	Superficial	DOWN
8.64069e-27	-0.247638	0.098	0.328	2.2191e-22	5_all	RAI1	-0.426	-1.74284	5	Superficial	DOWN
8.78805e-27	-0.322432	0.222	0.482	2.25695e-22	5_all	ACO2	-0.704	-1.11847	5	Superficial	DOWN
8.80819e-27	-0.265471	0.087	0.31	2.26212e-22	5_all	HSPB11	-0.397	-1.83318	5	Superficial	DOWN
9.02191e-27	0.740728	0.559	0.421	2.31701e-22	5_all	POF1B	-0.98	0.409028	5	Superficial	UP
9.23487e-27	-0.34372	0.303	0.581	2.3717e-22	5_all	CHCHD1	-0.884	-0.93922	5	Superficial	DOWN
9.24526e-27	-0.26889	0.117	0.353	2.37437e-22	5_all	TIMM23	-0.47	-1.59316	5	Superficial	DOWN
9.36161e-27	-0.235836	0.148	0.404	2.40425e-22	5_all	KCNJ15	-0.552	-1.44876	5	Superficial	DOWN
1.05536e-26	-0.430054	0.129	0.359	2.71039e-22	5_all	IL1R2	-0.488	-1.47661	5	Superficial	DOWN
1.0654e-26	-0.298002	0.294	0.566	2.73615e-22	5_all	MACF1	-0.86	-0.944986	5	Superficial	DOWN
1.11529e-26	-0.300864	0.102	0.324	2.86429e-22	5_all	SLC30A5	-0.426	-1.66742	5	Superficial	DOWN
1.15951e-26	-0.230671	0.122	0.364	2.97785e-22	5_all	ADSS	-0.486	-1.57706	5	Superficial	DOWN
1.16209e-26	-0.313031	0.273	0.553	2.98447e-22	5_all	AKR1A1	-0.826	-1.01838	5	Superficial	DOWN
1.16637e-26	-0.268382	0.094	0.321	2.99546e-22	5_all	TXNDC12	-0.415	-1.77184	5	Superficial	DOWN
1.16806e-26	-0.31427	0.2	0.46	2.99982e-22	5_all	LSM5	-0.66	-1.20163	5	Superficial	DOWN
1.20506e-26	-0.313586	0.19	0.444	3.09485e-22	5_all	KEAP1	-0.634	-1.22456	5	Superficial	DOWN
1.253e-26	-0.29122	0.316	0.597	3.21795e-22	5_all	STUB1	-0.913	-0.917806	5	Superficial	DOWN
1.28367e-26	-0.32696	0.246	0.519	3.29671e-22	5_all	HSD17B10	-0.765	-1.07708	5	Superficial	DOWN
1.33289e-26	-0.256633	0.119	0.359	3.42314e-22	5_all	INTS10	-0.478	-1.59302	5	Superficial	DOWN
1.33438e-26	-0.250046	0.113	0.345	3.42695e-22	5_all	NIT2	-0.458	-1.61027	5	Superficial	DOWN
1.37083e-26	-0.259964	0.11	0.343	3.52057e-22	5_all	EML2	-0.453	-1.64071	5	Superficial	DOWN
1.37497e-26	0.347855	0.211	0.069	3.5312e-22	5_all	ANXA9	-0.28	1.61257	5	Superficial	UP
1.38898e-26	-0.248662	0.09	0.316	3.56718e-22	5_all	ZBED5	-0.406	-1.81193	5	Superficial	DOWN
1.40261e-26	-0.27507	0.217	0.482	3.60217e-22	5_all	THRAP3	-0.699	-1.15134	5	Superficial	DOWN
1.40673e-26	-0.285317	0.154	0.395	3.61277e-22	5_all	BABAM1	-0.549	-1.35892	5	Superficial	DOWN
1.41415e-26	-0.382894	0.406	0.679	3.63183e-22	5_all	SEC61B	-1.085	-0.741932	5	Superficial	DOWN
1.43505e-26	-0.232598	0.105	0.334	3.68549e-22	5_all	MMS19	-0.439	-1.66946	5	Superficial	DOWN
1.46098e-26	-0.260502	0.133	0.38	3.7521e-22	5_all	APPL1	-0.513	-1.51457	5	Superficial	DOWN
1.50518e-26	-0.415778	0.684	0.847	3.86561e-22	5_all	DHCR24	-1.531	-0.308366	5	Superficial	DOWN
1.51151e-26	-0.28331	0.102	0.333	3.88185e-22	5_all	PACS2	-0.435	-1.70695	5	Superficial	DOWN
1.53045e-26	-0.30208	0.254	0.523	3.9305e-22	5_all	JPT2	-0.777	-1.04198	5	Superficial	DOWN
1.57578e-26	-0.419288	0.719	0.876	4.04692e-22	5_all	MPZL2	-1.595	-0.284939	5	Superficial	DOWN
1.60665e-26	-0.269819	0.114	0.351	4.1262e-22	5_all	CPSF1	-0.465	-1.62244	5	Superficial	DOWN
1.63092e-26	-0.352267	0.287	0.556	4.18854e-22	5_all	GGCT	-0.843	-0.954034	5	Superficial	DOWN
1.69661e-26	-0.378695	0.195	0.446	4.35723e-22	5_all	LAPTM4B	-0.641	-1.19357	5	Superficial	DOWN
1.69877e-26	-0.234647	0.13	0.373	4.36279e-22	5_all	PAIP1	-0.503	-1.52066	5	Superficial	DOWN
1.71734e-26	-0.230401	0.105	0.339	4.41047e-22	5_all	MRPL11	-0.444	-1.6909	5	Superficial	DOWN
1.7189e-26	-0.274942	0.221	0.496	4.41449e-22	5_all	RPS19BP1	-0.717	-1.16629	5	Superficial	DOWN
1.75001e-26	-0.350268	0.506	0.766	4.49439e-22	5_all	TPM3	-1.272	-0.598207	5	Superficial	DOWN
1.80451e-26	-0.276688	0.284	0.565	4.63433e-22	5_all	NARS	-0.849	-0.99236	5	Superficial	DOWN
1.81946e-26	-0.297054	0.206	0.477	4.67274e-22	5_all	GOLGA8A	-0.683	-1.21134	5	Superficial	DOWN
1.84186e-26	-0.303435	0.283	0.55	4.73026e-22	5_all	PSMB2	-0.833	-0.95863	5	Superficial	DOWN
1.85091e-26	-0.301742	0.194	0.454	4.7535e-22	5_all	ILK	-0.648	-1.22664	5	Superficial	DOWN
1.8566e-26	-0.261306	0.198	0.464	4.76813e-22	5_all	LIN7C	-0.662	-1.22862	5	Superficial	DOWN
1.86267e-26	-0.286944	0.102	0.33	4.78372e-22	5_all	BMP1	-0.432	-1.6939	5	Superficial	DOWN
1.88214e-26	-0.289106	0.157	0.407	4.83372e-22	5_all	PPP1R12C	-0.564	-1.37426	5	Superficial	DOWN
1.9169e-26	-0.388404	0.419	0.671	4.92298e-22	5_all	PSMD8	-1.09	-0.679363	5	Superficial	DOWN
1.92568e-26	-0.264684	0.103	0.335	4.94552e-22	5_all	HTATSF1	-0.438	-1.70152	5	Superficial	DOWN
1.99505e-26	-0.250084	0.211	0.472	5.1237e-22	5_all	ANKRD11	-0.683	-1.16154	5	Superficial	DOWN
2.09414e-26	-0.211632	0.111	0.349	5.37817e-22	5_all	ZNF146	-0.46	-1.65267	5	Superficial	DOWN
2.09632e-26	-0.280707	0.143	0.385	5.38378e-22	5_all	MRPS25	-0.528	-1.42884	5	Superficial	DOWN
2.11864e-26	-0.295901	0.167	0.42	5.44109e-22	5_all	APEH	-0.587	-1.33054	5	Superficial	DOWN
2.15571e-26	-0.309126	0.252	0.523	5.5363e-22	5_all	TARDBP	-0.775	-1.05339	5	Superficial	DOWN
2.28596e-26	-0.415258	0.679	0.863	5.8708e-22	5_all	UQCR11	-1.542	-0.345949	5	Superficial	DOWN
2.33123e-26	-0.309042	0.1	0.323	5.98706e-22	5_all	LAMB1	-0.423	-1.69153	5	Superficial	DOWN
2.3909e-26	-0.303465	0.205	0.466	6.1403e-22	5_all	TFAP2A	-0.671	-1.18471	5	Superficial	DOWN
2.4143e-26	-0.800273	0.246	0.487	6.20041e-22	5_all	COL6A3	-0.733	-0.985263	5	Superficial	DOWN
2.41905e-26	-0.277698	0.097	0.322	6.2126e-22	5_all	CISD3	-0.419	-1.731	5	Superficial	DOWN
2.41982e-26	-0.368057	0.559	0.801	6.21458e-22	5_all	TMED10	-1.36	-0.518954	5	Superficial	DOWN
2.45031e-26	-0.291274	0.09	0.308	6.29288e-22	5_all	SNRNP40	-0.398	-1.77493	5	Superficial	DOWN
2.46872e-26	-0.282905	0.086	0.305	6.34018e-22	5_all	CDH3	-0.391	-1.8264	5	Superficial	DOWN
2.51103e-26	-0.205882	0.144	0.396	6.44882e-22	5_all	FAM234A	-0.54	-1.45943	5	Superficial	DOWN
2.51884e-26	-0.255139	0.168	0.428	6.46888e-22	5_all	CDIPT	-0.596	-1.34915	5	Superficial	DOWN
2.57118e-26	-0.313012	0.073	0.283	6.6033e-22	5_all	NDN	-0.356	-1.95483	5	Superficial	DOWN
2.57841e-26	-0.282133	0.24	0.507	6.62188e-22	5_all	MTSS1	-0.747	-1.07895	5	Superficial	DOWN
2.57891e-26	-0.316423	0.179	0.435	6.62316e-22	5_all	VPS36	-0.614	-1.28106	5	Superficial	DOWN
2.61432e-26	-0.263655	0.19	0.454	6.71411e-22	5_all	HDAC2	-0.644	-1.25669	5	Superficial	DOWN
2.73699e-26	-0.275759	0.124	0.363	7.02915e-22	5_all	EMG1	-0.487	-1.54963	5	Superficial	DOWN
2.81375e-26	-0.511268	0.824	0.948	7.22626e-22	5_all	FAU	-1.772	-0.202243	5	Superficial	DOWN
2.85083e-26	-0.252414	0.157	0.401	7.32151e-22	5_all	CYB5A	-0.558	-1.35284	5	Superficial	DOWN
2.95473e-26	-0.284776	0.162	0.416	7.58833e-22	5_all	COMMD4	-0.578	-1.36059	5	Superficial	DOWN
2.99629e-26	-0.271992	0.151	0.393	7.69506e-22	5_all	PRKX	-0.544	-1.37998	5	Superficial	DOWN
3.00169e-26	-0.27268	0.076	0.291	7.70894e-22	5_all	TAF1C	-0.367	-1.93695	5	Superficial	DOWN
3.02552e-26	-0.268984	0.113	0.345	7.77015e-22	5_all	WRNIP1	-0.458	-1.61027	5	Superficial	DOWN
3.12904e-26	-0.302092	0.138	0.38	8.03599e-22	5_all	ZMIZ2	-0.518	-1.46133	5	Superficial	DOWN
3.33128e-26	-0.298592	0.254	0.533	8.5554e-22	5_all	NDUFA5	-0.787	-1.06931	5	Superficial	DOWN
3.4374e-26	-0.35294	0.416	0.684	8.82792e-22	5_all	ARPC5	-1.1	-0.717413	5	Superficial	DOWN
3.57737e-26	-0.369949	0.176	0.422	9.18741e-22	5_all	NINJ1	-0.598	-1.26167	5	Superficial	DOWN
3.59859e-26	-0.306095	0.098	0.32	9.24189e-22	5_all	TNS4	-0.418	-1.70722	5	Superficial	DOWN
3.69632e-26	-0.232034	0.14	0.387	9.49289e-22	5_all	DCTD	-0.527	-1.46691	5	Superficial	DOWN
3.71138e-26	-0.273236	0.16	0.411	9.53157e-22	5_all	CENPB	-0.571	-1.36107	5	Superficial	DOWN
3.88962e-26	0.345916	0.273	0.114	9.98932e-22	5_all	MAFF	-0.387	1.25987	5	Superficial	UP
3.93583e-26	-0.26204	0.083	0.3	1.0108e-21	5_all	PMPCA	-0.383	-1.85378	5	Superficial	DOWN
3.9497e-26	-0.233761	0.071	0.282	1.01436e-21	5_all	DTYMK	-0.353	-1.9898	5	Superficial	DOWN
4.10145e-26	-0.282	0.192	0.456	1.05333e-21	5_all	LRPPRC	-0.648	-1.24793	5	Superficial	DOWN
4.13228e-26	-0.278575	0.09	0.309	1.06125e-21	5_all	PRPS2	-0.399	-1.77961	5	Superficial	DOWN
4.22259e-26	-0.297556	0.127	0.359	1.08444e-21	5_all	SAT2	-0.486	-1.49916	5	Superficial	DOWN
4.37043e-26	-0.27199	0.183	0.441	1.12241e-21	5_all	FBXO9	-0.624	-1.26894	5	Superficial	DOWN
4.38724e-26	-0.261233	0.162	0.413	1.12673e-21	5_all	ZNF664	-0.575	-1.35015	5	Superficial	DOWN
4.40549e-26	-0.265157	0.09	0.307	1.13142e-21	5_all	TYK2	-0.397	-1.77024	5	Superficial	DOWN
4.41345e-26	-0.325371	0.173	0.419	1.13346e-21	5_all	MBTPS1	-0.592	-1.27618	5	Superficial	DOWN
4.48788e-26	-0.251747	0.129	0.372	1.15258e-21	5_all	MDM4	-0.501	-1.52793	5	Superficial	DOWN
4.52543e-26	-0.268891	0.163	0.41	1.16222e-21	5_all	HSPA4L	-0.573	-1.33075	5	Superficial	DOWN
4.62291e-26	-0.282977	0.256	0.53	1.18725e-21	5_all	VSIR	-0.786	-1.04985	5	Superficial	DOWN
4.69566e-26	-0.271303	0.222	0.49	1.20594e-21	5_all	RNF213	-0.712	-1.14222	5	Superficial	DOWN
4.9704e-26	-0.22885	0.07	0.283	1.2765e-21	5_all	TUBGCP6	-0.353	-2.01538	5	Superficial	DOWN
4.97741e-26	-0.25152	0.097	0.319	1.2783e-21	5_all	DCAF6	-0.416	-1.7175	5	Superficial	DOWN
5.01638e-26	-0.250106	0.103	0.328	1.28831e-21	5_all	NTPCR	-0.431	-1.67105	5	Superficial	DOWN
5.02578e-26	-0.227078	0.163	0.421	1.29072e-21	5_all	SUGT1	-0.584	-1.36895	5	Superficial	DOWN
5.11447e-26	-0.282128	0.222	0.491	1.3135e-21	5_all	COX17	-0.713	-1.14516	5	Superficial	DOWN
5.21147e-26	-0.241502	0.156	0.407	1.33841e-21	5_all	PTGFRN	-0.563	-1.38348	5	Superficial	DOWN
5.31625e-26	-0.257602	0.135	0.378	1.36532e-21	5_all	UBP1	-0.513	-1.48543	5	Superficial	DOWN
5.35484e-26	0.212803	0.095	0.012	1.37523e-21	5_all	IL36A	-0.107	2.98489	5	Superficial	UP
5.35859e-26	-0.272102	0.111	0.342	1.37619e-21	5_all	SNTB2	-0.453	-1.62344	5	Superficial	DOWN
5.40925e-26	-0.263312	0.175	0.433	1.3892e-21	5_all	MRPL4	-0.608	-1.30701	5	Superficial	DOWN
5.4457e-26	-0.207875	0.14	0.384	1.39856e-21	5_all	DNPEP	-0.524	-1.45568	5	Superficial	DOWN
5.52527e-26	-0.294135	0.286	0.576	1.419e-21	5_all	MRPL57	-0.862	-1.01005	5	Superficial	DOWN
5.54964e-26	-0.201587	0.095	0.322	1.42526e-21	5_all	COPS3	-0.417	-1.76106	5	Superficial	DOWN
5.61839e-26	-0.297613	0.176	0.428	1.44291e-21	5_all	TMEM19	-0.604	-1.28204	5	Superficial	DOWN
5.66724e-26	-0.237548	0.124	0.359	1.45546e-21	5_all	LSM1	-0.483	-1.53364	5	Superficial	DOWN
5.74659e-26	-0.310219	0.256	0.522	1.47584e-21	5_all	FAM83G	-0.778	-1.02791	5	Superficial	DOWN
5.74715e-26	0.326958	0.248	0.093	1.47598e-21	5_all	GYS2	-0.341	1.41504	5	Superficial	UP
5.78565e-26	-0.243711	0.102	0.329	1.48587e-21	5_all	GPAT4	-0.431	-1.68952	5	Superficial	DOWN
5.96725e-26	-0.246977	0.117	0.353	1.53251e-21	5_all	PREB	-0.47	-1.59316	5	Superficial	DOWN
6.21931e-26	-0.263751	0.149	0.392	1.59724e-21	5_all	TMEM106B	-0.541	-1.39554	5	Superficial	DOWN
6.23869e-26	-0.320864	0.283	0.551	1.60222e-21	5_all	OTUB1	-0.834	-0.96125	5	Superficial	DOWN
6.38374e-26	-0.245868	0.178	0.436	1.63947e-21	5_all	COASY	-0.614	-1.29245	5	Superficial	DOWN
6.43788e-26	-0.269995	0.094	0.314	1.65338e-21	5_all	CABIN1	-0.408	-1.74003	5	Superficial	DOWN
6.63575e-26	-0.248594	0.046	0.241	1.70419e-21	5_all	RBFA	-0.287	-2.38933	5	Superficial	DOWN
6.65852e-26	-0.255306	0.098	0.321	1.71004e-21	5_all	SKI	-0.419	-1.71172	5	Superficial	DOWN
6.70622e-26	-0.376703	0.481	0.744	1.72229e-21	5_all	PPP1CA	-1.225	-0.629266	5	Superficial	DOWN
6.75114e-26	-0.229553	0.087	0.306	1.73383e-21	5_all	PYCR2	-0.393	-1.81444	5	Superficial	DOWN
7.13542e-26	-0.22985	0.159	0.403	1.83252e-21	5_all	SARNP	-0.562	-1.34175	5	Superficial	DOWN
7.29974e-26	-0.241786	0.156	0.409	1.87472e-21	5_all	ECPAS	-0.565	-1.39055	5	Superficial	DOWN
7.41685e-26	-0.387509	0.432	0.694	1.90479e-21	5_all	NBEAL2	-1.126	-0.683904	5	Superficial	DOWN
7.43979e-26	-0.232802	0.132	0.374	1.91069e-21	5_all	XPO6	-0.506	-1.5025	5	Superficial	DOWN
7.45964e-26	-0.26728	0.114	0.35	1.91578e-21	5_all	TRIM26	-0.464	-1.61832	5	Superficial	DOWN
7.49088e-26	0.577516	0.373	0.205	1.92381e-21	5_all	TP53INP2	-0.578	0.863552	5	Superficial	UP
7.65859e-26	-0.315586	0.349	0.623	1.96688e-21	5_all	IRF6	-0.972	-0.836005	5	Superficial	DOWN
7.8852e-26	-0.276289	0.227	0.498	2.02508e-21	5_all	FBXL5	-0.725	-1.13345	5	Superficial	DOWN
7.96399e-26	-0.271247	0.281	0.562	2.04531e-21	5_all	AMD1	-0.843	-1	5	Superficial	DOWN
8.4569e-26	-1.14676	0.373	0.603	2.1719e-21	5_all	APOD	-0.976	-0.692982	5	Superficial	DOWN
8.5227e-26	-0.298749	0.219	0.487	2.1888e-21	5_all	HCFC1R1	-0.706	-1.15299	5	Superficial	DOWN
8.66147e-26	-0.32261	0.337	0.604	2.22444e-21	5_all	BAG6	-0.941	-0.8418	5	Superficial	DOWN
8.77887e-26	-0.281854	0.165	0.42	2.25459e-21	5_all	SCAMP3	-0.585	-1.34792	5	Superficial	DOWN
8.99075e-26	-0.210561	0.241	0.523	2.309e-21	5_all	AC005261.1	-0.764	-1.11778	5	Superficial	DOWN
9.0578e-26	-0.28191	0.221	0.475	2.32622e-21	5_all	PUF60	-0.696	-1.10388	5	Superficial	DOWN
9.12829e-26	-0.289615	0.152	0.393	2.34433e-21	5_all	SHMT2	-0.545	-1.37046	5	Superficial	DOWN
9.27108e-26	-0.273894	0.184	0.438	2.381e-21	5_all	IQANK1	-0.622	-1.25123	5	Superficial	DOWN
9.30375e-26	-0.299057	0.325	0.602	2.38939e-21	5_all	EIF2S2	-0.927	-0.889324	5	Superficial	DOWN
9.34351e-26	-0.358517	0.584	0.814	2.3996e-21	5_all	RBM3	-1.398	-0.47906	5	Superficial	DOWN
9.39563e-26	-0.239859	0.224	0.503	2.41299e-21	5_all	PRPF40A	-0.727	-1.16706	5	Superficial	DOWN
9.66124e-26	-0.281698	0.192	0.447	2.4812e-21	5_all	FAM168B	-0.639	-1.21917	5	Superficial	DOWN
9.69001e-26	-0.842306	0.467	0.706	2.48859e-21	5_all	COL6A2	-1.173	-0.596246	5	Superficial	DOWN
9.79627e-26	0.663168	0.689	0.637	2.51588e-21	5_all	CARHSP1	-1.326	0.113211	5	Superficial	UP
9.93644e-26	-0.448965	0.548	0.762	2.55188e-21	5_all	GBP6	-1.31	-0.475615	5	Superficial	DOWN
1.00226e-25	-0.253749	0.221	0.488	2.57401e-21	5_all	MYCBP2	-0.709	-1.14283	5	Superficial	DOWN
1.01253e-25	-0.294424	0.183	0.429	2.60039e-21	5_all	TRAK1	-0.612	-1.22913	5	Superficial	DOWN
1.05287e-25	-0.285179	0.117	0.346	2.70399e-21	5_all	ITGAE	-0.463	-1.56426	5	Superficial	DOWN
1.06626e-25	-0.270829	0.129	0.364	2.73837e-21	5_all	DDX41	-0.493	-1.49657	5	Superficial	DOWN
1.08235e-25	-0.38686	0.319	0.577	2.7797e-21	5_all	PHPT1	-0.896	-0.855015	5	Superficial	DOWN
1.12212e-25	-0.337962	0.227	0.487	2.88183e-21	5_all	STARD10	-0.714	-1.10123	5	Superficial	DOWN
1.17515e-25	-0.265481	0.241	0.507	3.01801e-21	5_all	CHURC1	-0.748	-1.07295	5	Superficial	DOWN
1.18893e-25	-0.376823	0.621	0.835	3.05342e-21	5_all	OST4	-1.456	-0.427183	5	Superficial	DOWN
1.20209e-25	-0.342443	0.622	0.842	3.08721e-21	5_all	PTGES3	-1.464	-0.436906	5	Superficial	DOWN
1.2168e-25	-0.238008	0.141	0.388	3.12499e-21	5_all	CYB5B	-0.529	-1.46036	5	Superficial	DOWN
1.23298e-25	-0.327046	0.327	0.59	3.16654e-21	5_all	GLG1	-0.917	-0.851424	5	Superficial	DOWN
1.26084e-25	-0.29211	0.143	0.375	3.23808e-21	5_all	ACAT2	-0.518	-1.39088	5	Superficial	DOWN
1.29112e-25	-0.3035	0.132	0.361	3.31585e-21	5_all	PPP3CA	-0.493	-1.45146	5	Superficial	DOWN
1.34179e-25	-0.301991	0.316	0.577	3.44597e-21	5_all	BARX2	-0.893	-0.868647	5	Superficial	DOWN
1.38521e-25	-0.291597	0.162	0.406	3.5575e-21	5_all	PSMG3	-0.568	-1.32549	5	Superficial	DOWN
1.39123e-25	-0.322595	0.178	0.423	3.57295e-21	5_all	CLIC4	-0.601	-1.24878	5	Superficial	DOWN
1.39618e-25	-0.263964	0.097	0.314	3.58567e-21	5_all	CNOT9	-0.411	-1.69471	5	Superficial	DOWN
1.40464e-25	-0.216657	0.173	0.423	3.6074e-21	5_all	MRPL36	-0.596	-1.28989	5	Superficial	DOWN
1.46798e-25	-0.238836	0.152	0.397	3.77008e-21	5_all	HARS	-0.549	-1.38507	5	Superficial	DOWN
1.47535e-25	-0.275931	0.243	0.508	3.78898e-21	5_all	TPD52	-0.751	-1.06387	5	Superficial	DOWN
1.49094e-25	-0.332596	0.332	0.602	3.82903e-21	5_all	NDUFS8	-0.934	-0.85858	5	Superficial	DOWN
1.51037e-25	-0.349786	0.403	0.66	3.87894e-21	5_all	ATP6AP2	-1.063	-0.711686	5	Superficial	DOWN
1.51161e-25	-0.242769	0.154	0.399	3.88211e-21	5_all	TMX1	-0.553	-1.37346	5	Superficial	DOWN
1.57146e-25	-0.283764	0.179	0.431	4.03583e-21	5_all	PHF10	-0.61	-1.26773	5	Superficial	DOWN
1.58438e-25	-0.402	0.608	0.824	4.069e-21	5_all	PRDX2	-1.432	-0.438573	5	Superficial	DOWN
1.59359e-25	-0.266706	0.235	0.5	4.09265e-21	5_all	VCL	-0.735	-1.08927	5	Superficial	DOWN
1.59414e-25	-0.344959	0.368	0.64	4.09408e-21	5_all	POLR2A	-1.008	-0.798366	5	Superficial	DOWN
1.63771e-25	-0.240741	0.176	0.431	4.20597e-21	5_all	PLEKHA1	-0.607	-1.29211	5	Superficial	DOWN
1.66697e-25	-0.385686	0.319	0.576	4.28111e-21	5_all	TSTD1	-0.895	-0.852512	5	Superficial	DOWN
1.67347e-25	0.461426	0.24	0.091	4.29781e-21	5_all	SCNN1D	-0.331	1.3991	5	Superficial	UP
1.69451e-25	-0.30449	0.17	0.418	4.35184e-21	5_all	LRRC59	-0.588	-1.29797	5	Superficial	DOWN
1.80982e-25	-0.231339	0.138	0.378	4.64797e-21	5_all	ARHGAP23	-0.516	-1.45372	5	Superficial	DOWN
1.82958e-25	-0.281387	0.143	0.381	4.69872e-21	5_all	MBD6	-0.524	-1.41378	5	Superficial	DOWN
1.85765e-25	-0.343801	0.356	0.618	4.77082e-21	5_all	NAA38	-0.974	-0.79573	5	Superficial	DOWN
1.91255e-25	-0.304236	0.079	0.285	4.91181e-21	5_all	RRM2	-0.364	-1.85104	5	Superficial	DOWN
1.91322e-25	-0.254244	0.075	0.283	4.91354e-21	5_all	EEF2K	-0.358	-1.91584	5	Superficial	DOWN
1.91902e-25	-0.278198	0.097	0.316	4.92842e-21	5_all	CCAR2	-0.413	-1.70387	5	Superficial	DOWN
1.98055e-25	-0.274957	0.06	0.26	5.08645e-21	5_all	NPIPA1	-0.32	-2.11548	5	Superficial	DOWN
2.05434e-25	-0.291166	0.135	0.369	5.27596e-21	5_all	RRAS	-0.504	-1.45066	5	Superficial	DOWN
2.10807e-25	-0.264782	0.221	0.482	5.41394e-21	5_all	SRPRB	-0.703	-1.12499	5	Superficial	DOWN
2.16637e-25	-0.491722	0.229	0.479	5.56367e-21	5_all	CRIP1	-0.708	-1.06468	5	Superficial	DOWN
2.16733e-25	-0.334481	0.222	0.481	5.56614e-21	5_all	BST2	-0.703	-1.11548	5	Superficial	DOWN
2.20829e-25	-0.392431	0.503	0.735	5.67133e-21	5_all	SLC2A1	-1.238	-0.547186	5	Superficial	DOWN
2.24303e-25	-0.214438	0.084	0.3	5.76056e-21	5_all	NOL11	-0.384	-1.8365	5	Superficial	DOWN
2.25223e-25	-0.552429	0.19	0.432	5.78417e-21	5_all	COL5A1	-0.622	-1.18503	5	Superficial	DOWN
2.25395e-25	-0.294304	0.148	0.385	5.78859e-21	5_all	ROBO1	-0.533	-1.37926	5	Superficial	DOWN
2.31434e-25	-0.250577	0.084	0.297	5.94369e-21	5_all	WIZ	-0.381	-1.822	5	Superficial	DOWN
2.35176e-25	-0.334243	0.265	0.521	6.0398e-21	5_all	POLR2E	-0.786	-0.975291	5	Superficial	DOWN
2.35787e-25	-0.297052	0.144	0.379	6.05548e-21	5_all	MRPS12	-0.523	-1.39613	5	Superficial	DOWN
2.36919e-25	-0.274705	0.129	0.359	6.08456e-21	5_all	MOV10	-0.488	-1.47661	5	Superficial	DOWN
2.43438e-25	-0.259566	0.07	0.274	6.25197e-21	5_all	BMI1	-0.344	-1.96875	5	Superficial	DOWN
2.51511e-25	-0.345375	0.3	0.571	6.45931e-21	5_all	DRAP1	-0.871	-0.928528	5	Superficial	DOWN
2.66669e-25	-0.28275	0.213	0.473	6.84859e-21	5_all	CCDC12	-0.686	-1.15099	5	Superficial	DOWN
2.70762e-25	-0.345135	0.198	0.447	6.95371e-21	5_all	VKORC1	-0.645	-1.17477	5	Superficial	DOWN
2.72944e-25	-0.249941	0.327	0.595	7.00976e-21	5_all	RAB14	-0.922	-0.863599	5	Superficial	DOWN
2.82795e-25	-0.219057	0.162	0.414	7.26274e-21	5_all	BCAS2	-0.576	-1.35364	5	Superficial	DOWN
2.86277e-25	-0.284125	0.13	0.36	7.35218e-21	5_all	RAB34	-0.49	-1.46949	5	Superficial	DOWN
2.86287e-25	-0.201107	0.048	0.241	7.35243e-21	5_all	EEF1E1	-0.289	-2.32793	5	Superficial	DOWN
2.91504e-25	-0.210527	0.122	0.356	7.48641e-21	5_all	SRD5A1	-0.478	-1.545	5	Superficial	DOWN
2.99993e-25	-0.357916	0.583	0.813	7.70441e-21	5_all	EIF6	-1.396	-0.479759	5	Superficial	DOWN
3.06379e-25	-0.24901	0.113	0.34	7.86842e-21	5_all	SF3A3	-0.453	-1.58921	5	Superficial	DOWN
3.18453e-25	-0.348135	0.07	0.272	8.1785e-21	5_all	IL32	-0.342	-1.95818	5	Superficial	DOWN
3.19834e-25	-0.280683	0.092	0.305	8.21399e-21	5_all	CDC42EP4	-0.397	-1.7291	5	Superficial	DOWN
3.2071e-25	-0.273443	0.1	0.319	8.23647e-21	5_all	PPIE	-0.419	-1.67356	5	Superficial	DOWN
3.34446e-25	-0.2942	0.317	0.593	8.58923e-21	5_all	BAG1	-0.91	-0.903549	5	Superficial	DOWN
3.39964e-25	-0.256543	0.138	0.374	8.73096e-21	5_all	MAOA	-0.512	-1.43837	5	Superficial	DOWN
3.51677e-25	-0.238622	0.16	0.409	9.03177e-21	5_all	DDX42	-0.569	-1.35403	5	Superficial	DOWN
3.54172e-25	-0.291492	0.24	0.504	9.09583e-21	5_all	PSMA3	-0.744	-1.07039	5	Superficial	DOWN
3.58185e-25	-0.239107	0.14	0.382	9.19891e-21	5_all	HDDC2	-0.522	-1.44815	5	Superficial	DOWN
3.64883e-25	-0.24722	0.103	0.329	9.37093e-21	5_all	NUP62	-0.432	-1.67544	5	Superficial	DOWN
3.67102e-25	-0.336444	0.449	0.72	9.42791e-21	5_all	KDELR2	-1.169	-0.681281	5	Superficial	DOWN
3.7612e-25	-0.265399	0.184	0.433	9.65953e-21	5_all	NDUFAF3	-0.617	-1.23466	5	Superficial	DOWN
3.9162e-25	0.709984	0.529	0.415	1.00576e-20	5_all	DENND10	-0.944	0.350156	5	Superficial	UP
4.00311e-25	-0.290326	0.305	0.573	1.02808e-20	5_all	ETFA	-0.878	-0.909726	5	Superficial	DOWN
4.00915e-25	-0.228201	0.208	0.465	1.02963e-20	5_all	CEBPA	-0.673	-1.16065	5	Superficial	DOWN
4.09259e-25	-0.271936	0.124	0.353	1.05106e-20	5_all	TMEM222	-0.477	-1.50933	5	Superficial	DOWN
4.10508e-25	-0.245484	0.081	0.291	1.05427e-20	5_all	ACTL6A	-0.372	-1.84503	5	Superficial	DOWN
4.12659e-25	-0.245526	0.11	0.332	1.05979e-20	5_all	MTHFD1	-0.442	-1.59368	5	Superficial	DOWN
4.1308e-25	-0.529169	0.225	0.47	1.06087e-20	5_all	SERPING1	-0.695	-1.06274	5	Superficial	DOWN
4.1791e-25	0.318694	0.99	0.958	1.07328e-20	5_all	CD24	-1.948	0.0474029	5	Superficial	UP
4.20722e-25	-0.274966	0.175	0.422	1.0805e-20	5_all	MRFAP1L1	-0.597	-1.26989	5	Superficial	DOWN
4.25717e-25	-0.367118	0.546	0.78	1.09333e-20	5_all	VCP	-1.326	-0.514573	5	Superficial	DOWN
4.29597e-25	-0.236557	0.175	0.419	1.10329e-20	5_all	ELAVL1	-0.594	-1.2596	5	Superficial	DOWN
4.36647e-25	-0.295824	0.275	0.541	1.1214e-20	5_all	TMCO1	-0.816	-0.976197	5	Superficial	DOWN
4.40859e-25	-0.294775	0.267	0.527	1.13221e-20	5_all	FAR1	-0.794	-0.980963	5	Superficial	DOWN
4.45837e-25	-0.238601	0.106	0.33	1.145e-20	5_all	BLMH	-0.436	-1.6384	5	Superficial	DOWN
4.49615e-25	-0.299007	0.214	0.477	1.1547e-20	5_all	SORBS3	-0.691	-1.15638	5	Superficial	DOWN
4.56752e-25	-0.229924	0.075	0.28	1.17303e-20	5_all	RABEP2	-0.355	-1.90046	5	Superficial	DOWN
4.83631e-25	-0.261692	0.124	0.353	1.24206e-20	5_all	TMEM173	-0.477	-1.50933	5	Superficial	DOWN
4.86963e-25	-0.245498	0.125	0.361	1.25062e-20	5_all	PSMA3-AS1	-0.486	-1.53007	5	Superficial	DOWN
4.95562e-25	-0.220194	0.163	0.41	1.2727e-20	5_all	IMMT	-0.573	-1.33075	5	Superficial	DOWN
4.98783e-25	-0.281886	0.225	0.485	1.28097e-20	5_all	MRPL14	-0.71	-1.10806	5	Superficial	DOWN
4.99897e-25	-0.221186	0.114	0.341	1.28384e-20	5_all	MALSU1	-0.455	-1.58074	5	Superficial	DOWN
5.20469e-25	-0.268912	0.149	0.384	1.33667e-20	5_all	PSMD9	-0.533	-1.36579	5	Superficial	DOWN
5.32955e-25	-0.277808	0.213	0.472	1.36874e-20	5_all	PDS5A	-0.685	-1.14793	5	Superficial	DOWN
5.39389e-25	-0.267749	0.202	0.458	1.38526e-20	5_all	CACYBP	-0.66	-1.18099	5	Superficial	DOWN
5.41064e-25	-0.297666	0.133	0.36	1.38956e-20	5_all	U2AF2	-0.493	-1.43657	5	Superficial	DOWN
5.42214e-25	-0.253041	0.289	0.563	1.39251e-20	5_all	FRMD6	-0.852	-0.962065	5	Superficial	DOWN
5.75159e-25	-0.213541	0.068	0.272	1.47712e-20	5_all	SLC25A24	-0.34	-2	5	Superficial	DOWN
6.10486e-25	-0.274288	0.208	0.467	1.56785e-20	5_all	ANKHD1	-0.675	-1.16684	5	Superficial	DOWN
6.23941e-25	-0.279198	0.224	0.478	1.6024e-20	5_all	KIAA1217	-0.702	-1.09351	5	Superficial	DOWN
6.33124e-25	-0.311723	0.427	0.688	1.62599e-20	5_all	NDUFB8	-1.115	-0.688172	5	Superficial	DOWN
6.52367e-25	-0.255997	0.137	0.369	1.67541e-20	5_all	DDX23	-0.506	-1.42944	5	Superficial	DOWN
6.55365e-25	-0.284888	0.176	0.421	1.68311e-20	5_all	TM9SF4	-0.597	-1.25824	5	Superficial	DOWN
6.77926e-25	-0.267232	0.233	0.493	1.74105e-20	5_all	NRDC	-0.726	-1.08126	5	Superficial	DOWN
6.84236e-25	0.62873	0.414	0.246	1.75726e-20	5_all	ZNF431	-0.66	0.750972	5	Superficial	UP
6.86567e-25	-0.266361	0.165	0.413	1.76324e-20	5_all	CBX5	-0.578	-1.32368	5	Superficial	DOWN
7.06527e-25	-0.247451	0.081	0.289	1.8145e-20	5_all	CRLS1	-0.37	-1.83508	5	Superficial	DOWN
7.10935e-25	-0.270139	0.143	0.377	1.82582e-20	5_all	SPG21	-0.52	-1.39855	5	Superficial	DOWN
7.2988e-25	-0.2652	0.105	0.321	1.87448e-20	5_all	CCDC115	-0.426	-1.61218	5	Superficial	DOWN
7.33884e-25	-0.408656	0.059	0.249	1.88476e-20	5_all	SPON1	-0.308	-2.07736	5	Superficial	DOWN
7.43377e-25	-0.283067	0.241	0.505	1.90914e-20	5_all	STRAP	-0.746	-1.06725	5	Superficial	DOWN
7.6328e-25	-0.245281	0.105	0.327	1.96026e-20	5_all	XRN2	-0.432	-1.6389	5	Superficial	DOWN
7.67334e-25	-0.361064	0.384	0.647	1.97067e-20	5_all	FASN	-1.031	-0.752659	5	Superficial	DOWN
7.67562e-25	-0.227529	0.13	0.364	1.97125e-20	5_all	SPAG7	-0.494	-1.48543	5	Superficial	DOWN
7.69677e-25	-0.42045	0.081	0.285	1.97669e-20	5_all	GNG11	-0.366	-1.81497	5	Superficial	DOWN
8.04092e-25	-0.544906	0.189	0.422	2.06507e-20	5_all	FBLN2	-0.611	-1.15886	5	Superficial	DOWN
8.09981e-25	-0.295319	0.31	0.571	2.08019e-20	5_all	MSN	-0.881	-0.881223	5	Superficial	DOWN
8.3776e-25	-0.22864	0.063	0.265	2.15154e-20	5_all	JOSD1	-0.328	-2.07257	5	Superficial	DOWN
8.43231e-25	-0.30351	0.2	0.449	2.16558e-20	5_all	ARL2	-0.649	-1.16672	5	Superficial	DOWN
8.43299e-25	-0.251998	0.097	0.313	2.16576e-20	5_all	PLAU	-0.41	-1.69011	5	Superficial	DOWN
8.53533e-25	-0.29279	0.208	0.462	2.19204e-20	5_all	MRPS18C	-0.67	-1.15131	5	Superficial	DOWN
8.57128e-25	-0.273354	0.183	0.432	2.20127e-20	5_all	C14orf119	-0.615	-1.23919	5	Superficial	DOWN
8.62697e-25	-0.238169	0.04	0.223	2.21558e-20	5_all	IGSF9	-0.263	-2.47897	5	Superficial	DOWN
8.75602e-25	-0.408869	0.571	0.775	2.24872e-20	5_all	TUBA4A	-1.346	-0.440706	5	Superficial	DOWN
8.75744e-25	-0.280848	0.208	0.465	2.24909e-20	5_all	RARS	-0.673	-1.16065	5	Superficial	DOWN
8.78434e-25	-0.337419	0.435	0.687	2.25599e-20	5_all	MDH2	-1.122	-0.659295	5	Superficial	DOWN
8.7895e-25	-0.271737	0.159	0.394	2.25732e-20	5_all	ATXN7L3B	-0.553	-1.30917	5	Superficial	DOWN
8.84655e-25	-0.359659	0.163	0.399	2.27197e-20	5_all	PSMB9	-0.562	-1.29152	5	Superficial	DOWN
9.17734e-25	-0.267562	0.068	0.267	2.35692e-20	5_all	ZNF692	-0.335	-1.97323	5	Superficial	DOWN
9.21051e-25	-0.28381	0.205	0.457	2.36544e-20	5_all	SEC13	-0.662	-1.15657	5	Superficial	DOWN
9.51178e-25	-0.231041	0.162	0.406	2.44282e-20	5_all	RUSC1	-0.568	-1.32549	5	Superficial	DOWN
9.52126e-25	-0.28201	0.295	0.551	2.44525e-20	5_all	VPS35	-0.846	-0.901337	5	Superficial	DOWN
9.59409e-25	-0.341957	0.544	0.788	2.46395e-20	5_all	YBX1	-1.332	-0.534589	5	Superficial	DOWN
9.60217e-25	-0.244835	0.04	0.223	2.46603e-20	5_all	FAM13B	-0.263	-2.47897	5	Superficial	DOWN
9.6516e-25	-0.231457	0.16	0.398	2.47872e-20	5_all	ATG3	-0.558	-1.3147	5	Superficial	DOWN
9.67605e-25	-0.774546	0.362	0.604	2.485e-20	5_all	AEBP1	-0.966	-0.738559	5	Superficial	DOWN
9.9658e-25	-0.22982	0.071	0.277	2.55942e-20	5_all	ABCB6	-0.348	-1.964	5	Superficial	DOWN
9.99503e-25	-0.258172	0.04	0.22	2.56692e-20	5_all	MAGEF1	-0.26	-2.45943	5	Superficial	DOWN
1.00068e-24	-0.212621	0.178	0.431	2.56994e-20	5_all	PJA2	-0.609	-1.27581	5	Superficial	DOWN
1.02592e-24	-0.313366	0.17	0.418	2.63478e-20	5_all	RING1	-0.588	-1.29797	5	Superficial	DOWN
1.03384e-24	-0.194571	0.092	0.307	2.65512e-20	5_all	MEF2A	-0.399	-1.73853	5	Superficial	DOWN
1.05755e-24	-0.283965	0.103	0.32	2.71601e-20	5_all	IMPDH1	-0.423	-1.63543	5	Superficial	DOWN
1.0757e-24	-0.388603	0.184	0.425	2.76262e-20	5_all	MXRA5	-0.609	-1.20776	5	Superficial	DOWN
1.09876e-24	-0.269403	0.089	0.298	2.82184e-20	5_all	RASSF1	-0.387	-1.74344	5	Superficial	DOWN
1.11467e-24	-0.257575	0.098	0.315	2.86269e-20	5_all	BDH2	-0.413	-1.6845	5	Superficial	DOWN
1.11532e-24	-0.264603	0.094	0.304	2.86437e-20	5_all	TMEM237	-0.398	-1.69334	5	Superficial	DOWN
1.1207e-24	-0.262071	0.141	0.377	2.87819e-20	5_all	PPIG	-0.518	-1.41887	5	Superficial	DOWN
1.12397e-24	-0.217784	0.092	0.306	2.88658e-20	5_all	C8orf33	-0.398	-1.73383	5	Superficial	DOWN
1.14948e-24	-0.255325	0.086	0.297	2.95208e-20	5_all	DNAJC11	-0.383	-1.78805	5	Superficial	DOWN
1.16518e-24	-0.292506	0.206	0.455	2.99242e-20	5_all	MFN2	-0.661	-1.14322	5	Superficial	DOWN
1.16982e-24	-0.376663	0.162	0.394	3.00433e-20	5_all	PLTP	-0.556	-1.2822	5	Superficial	DOWN
1.17139e-24	-0.245925	0.075	0.277	3.00836e-20	5_all	LAMA3	-0.352	-1.88492	5	Superficial	DOWN
1.18686e-24	-0.317031	0.183	0.425	3.04808e-20	5_all	KIAA0930	-0.608	-1.21562	5	Superficial	DOWN
1.20707e-24	-0.223406	0.092	0.305	3.1e-20	5_all	SEPHS1	-0.397	-1.7291	5	Superficial	DOWN
1.22174e-24	-0.309215	0.114	0.327	3.13768e-20	5_all	PTTG1	-0.441	-1.52026	5	Superficial	DOWN
1.22301e-24	-0.291832	0.224	0.482	3.14095e-20	5_all	PSMD3	-0.706	-1.10553	5	Superficial	DOWN
1.25024e-24	-0.307249	0.367	0.63	3.21087e-20	5_all	ATP5F1C	-0.997	-0.779572	5	Superficial	DOWN
1.2719e-24	-0.417876	0.056	0.245	3.26649e-20	5_all	MAP3K12	-0.301	-2.12928	5	Superficial	DOWN
1.27784e-24	-0.289095	0.116	0.334	3.28174e-20	5_all	CDK2AP2	-0.45	-1.52572	5	Superficial	DOWN
1.27918e-24	0.56996	0.414	0.241	3.28519e-20	5_all	CEACAM1	-0.655	0.780598	5	Superficial	UP
1.33261e-24	-0.376335	0.221	0.467	3.42242e-20	5_all	EPAS1	-0.688	-1.07938	5	Superficial	DOWN
1.33961e-24	-0.320876	0.406	0.662	3.44039e-20	5_all	NDUFA3	-1.068	-0.705351	5	Superficial	DOWN
1.38169e-24	-0.299697	0.102	0.314	3.54847e-20	5_all	AKAP1	-0.416	-1.6222	5	Superficial	DOWN
1.41748e-24	-0.236156	0.114	0.336	3.64037e-20	5_all	YTHDF1	-0.45	-1.55943	5	Superficial	DOWN
1.44112e-24	-0.259981	0.173	0.414	3.70107e-20	5_all	ATP2C1	-0.587	-1.25886	5	Superficial	DOWN
1.45226e-24	-0.227098	0.087	0.298	3.72969e-20	5_all	PIP4P1	-0.385	-1.77623	5	Superficial	DOWN
1.46944e-24	-0.278786	0.16	0.405	3.7738e-20	5_all	ISOC2	-0.565	-1.33985	5	Superficial	DOWN
1.47906e-24	-0.236376	0.225	0.487	3.79853e-20	5_all	DGCR2	-0.712	-1.114	5	Superficial	DOWN
1.48176e-24	-0.302461	0.098	0.314	3.80545e-20	5_all	PTK7	-0.412	-1.67991	5	Superficial	DOWN
1.48531e-24	-0.218504	0.079	0.287	3.81458e-20	5_all	PARP4	-0.366	-1.86113	5	Superficial	DOWN
1.50937e-24	-0.22561	0.089	0.303	3.87637e-20	5_all	SF3B4	-0.392	-1.76744	5	Superficial	DOWN
1.58298e-24	-0.285012	0.119	0.343	4.0654e-20	5_all	AARS	-0.462	-1.52725	5	Superficial	DOWN
1.65452e-24	-0.260793	0.138	0.371	4.24914e-20	5_all	MFN1	-0.509	-1.42675	5	Superficial	DOWN
1.72928e-24	-0.202247	0.083	0.294	4.44114e-20	5_all	PCID2	-0.377	-1.82463	5	Superficial	DOWN
1.81033e-24	-0.22634	0.146	0.378	4.64928e-20	5_all	STON2	-0.524	-1.37242	5	Superficial	DOWN
1.82744e-24	-0.176492	0.11	0.335	4.69323e-20	5_all	VBP1	-0.445	-1.60666	5	Superficial	DOWN
1.86431e-24	-0.261128	0.129	0.354	4.78793e-20	5_all	BUD23	-0.483	-1.45638	5	Superficial	DOWN
1.87076e-24	-0.222471	0.078	0.286	4.80448e-20	5_all	ZC3H14	-0.364	-1.87447	5	Superficial	DOWN
1.90238e-24	-0.275963	0.092	0.302	4.8857e-20	5_all	TGFBI	-0.394	-1.71484	5	Superficial	DOWN
1.92179e-24	-0.255391	0.149	0.386	4.93553e-20	5_all	ARHGAP35	-0.535	-1.37329	5	Superficial	DOWN
1.94875e-24	-0.270418	0.086	0.296	5.00477e-20	5_all	CSAD	-0.382	-1.78319	5	Superficial	DOWN
1.96924e-24	-0.351235	0.571	0.802	5.05741e-20	5_all	LAMP1	-1.373	-0.490111	5	Superficial	DOWN
1.98137e-24	-0.224584	0.294	0.57	5.08855e-20	5_all	ZFYVE21	-0.864	-0.955146	5	Superficial	DOWN
2.05277e-24	-0.199928	0.054	0.245	5.27193e-20	5_all	AARSD1	-0.299	-2.18175	5	Superficial	DOWN
2.06262e-24	-0.278625	0.138	0.368	5.29722e-20	5_all	QRICH1	-0.506	-1.41504	5	Superficial	DOWN
2.11769e-24	-0.277189	0.162	0.402	5.43865e-20	5_all	TMEM9	-0.564	-1.3112	5	Superficial	DOWN
2.18296e-24	-0.343859	0.352	0.61	5.60627e-20	5_all	PITPNA	-0.962	-0.793234	5	Superficial	DOWN
2.27182e-24	-0.307958	0.452	0.713	5.83449e-20	5_all	MORF4L2	-1.165	-0.657579	5	Superficial	DOWN
2.34615e-24	-0.282928	0.173	0.413	6.02537e-20	5_all	ITPA	-0.586	-1.25537	5	Superficial	DOWN
2.44004e-24	-0.343921	0.417	0.682	6.26651e-20	5_all	CNN2	-1.099	-0.709724	5	Superficial	DOWN
2.46294e-24	-0.245269	0.121	0.343	6.32531e-20	5_all	ESYT1	-0.464	-1.5032	5	Superficial	DOWN
2.47528e-24	-0.226573	0.295	0.561	6.35702e-20	5_all	GSPT1	-0.856	-0.927286	5	Superficial	DOWN
2.50698e-24	0.630854	0.586	0.472	6.43844e-20	5_all	DTX2	-1.058	0.312114	5	Superficial	UP
2.51348e-24	0.393974	0.154	0.04	6.45513e-20	5_all	MYOZ1	-0.194	1.94486	5	Superficial	UP
2.52709e-24	-0.245335	0.124	0.35	6.49008e-20	5_all	CIC	-0.474	-1.49701	5	Superficial	DOWN
2.53041e-24	-0.263048	0.181	0.427	6.49859e-20	5_all	NDUFS4	-0.608	-1.23825	5	Superficial	DOWN
2.57337e-24	-0.270384	0.175	0.419	6.60893e-20	5_all	TIMM17A	-0.594	-1.2596	5	Superficial	DOWN
2.6713e-24	-0.30187	0.192	0.43	6.86043e-20	5_all	HES2	-0.622	-1.16323	5	Superficial	DOWN
2.68888e-24	-0.340811	0.471	0.733	6.90557e-20	5_all	SNX3	-1.204	-0.638086	5	Superficial	DOWN
2.69812e-24	-0.243239	0.194	0.45	6.92932e-20	5_all	STIP1	-0.644	-1.21387	5	Superficial	DOWN
2.76459e-24	-0.33798	0.084	0.288	7.10001e-20	5_all	TGFBR2	-0.372	-1.77761	5	Superficial	DOWN
2.8773e-24	-0.219668	0.108	0.332	7.38948e-20	5_all	CTBP2	-0.44	-1.62015	5	Superficial	DOWN
2.91548e-24	-0.282269	0.167	0.405	7.48754e-20	5_all	EPHB6	-0.572	-1.27807	5	Superficial	DOWN
3.01988e-24	-0.205491	0.086	0.294	7.75566e-20	5_all	SGMS1	-0.38	-1.77341	5	Superficial	DOWN
3.05405e-24	-0.292104	0.284	0.537	7.84342e-20	5_all	RAB5C	-0.821	-0.919031	5	Superficial	DOWN
3.0714e-24	-0.250021	0.149	0.391	7.88796e-20	5_all	TMEM183A	-0.54	-1.39186	5	Superficial	DOWN
3.07661e-24	-0.346689	0.102	0.31	7.90134e-20	5_all	JAG2	-0.412	-1.6037	5	Superficial	DOWN
3.17224e-24	0.581511	0.548	0.411	8.14695e-20	5_all	SORT1	-0.959	0.415037	5	Superficial	UP
3.18369e-24	-0.261232	0.089	0.299	8.17635e-20	5_all	PEMT	-0.388	-1.74827	5	Superficial	DOWN
3.23039e-24	-0.340805	0.446	0.692	8.2963e-20	5_all	TIMM8B	-1.138	-0.633728	5	Superficial	DOWN
3.24937e-24	-0.343763	0.371	0.627	8.34503e-20	5_all	PSMB6	-0.998	-0.757046	5	Superficial	DOWN
3.29296e-24	-0.351307	0.421	0.682	8.45697e-20	5_all	SARAF	-1.103	-0.695952	5	Superficial	DOWN
3.31117e-24	-0.241928	0.137	0.369	8.50375e-20	5_all	PRCC	-0.506	-1.42944	5	Superficial	DOWN
3.32707e-24	-0.290771	0.051	0.233	8.54459e-20	5_all	TP73	-0.284	-2.19176	5	Superficial	DOWN
3.37823e-24	-0.256787	0.162	0.403	8.67596e-20	5_all	CARM1	-0.565	-1.31479	5	Superficial	DOWN
3.38376e-24	-0.191477	0.119	0.35	8.69017e-20	5_all	MYBBP1A	-0.469	-1.55639	5	Superficial	DOWN
3.40338e-24	0.754518	0.603	0.514	8.74055e-20	5_all	BNIP3L	-1.117	0.23039	5	Superficial	UP
3.40893e-24	-0.259872	0.108	0.331	8.75481e-20	5_all	EPB41L1	-0.439	-1.6158	5	Superficial	DOWN
3.45825e-24	-0.288567	0.132	0.357	8.88147e-20	5_all	DPM2	-0.489	-1.43539	5	Superficial	DOWN
3.56067e-24	-0.223605	0.117	0.345	9.14452e-20	5_all	ARAF	-0.462	-1.56009	5	Superficial	DOWN
3.57209e-24	-0.203869	0.154	0.389	9.17384e-20	5_all	BMP7	-0.543	-1.33684	5	Superficial	DOWN
3.57588e-24	-0.232845	0.097	0.308	9.18358e-20	5_all	ILKAP	-0.405	-1.66687	5	Superficial	DOWN
3.61496e-24	-0.310532	0.317	0.59	9.28395e-20	5_all	ADD1	-0.907	-0.896232	5	Superficial	DOWN
3.63697e-24	-0.235431	0.149	0.386	9.34046e-20	5_all	SELENOO	-0.535	-1.37329	5	Superficial	DOWN
3.65002e-24	-0.265157	0.189	0.435	9.37399e-20	5_all	LSS	-0.624	-1.20263	5	Superficial	DOWN
3.78925e-24	-0.344299	0.111	0.326	9.73154e-20	5_all	LBH	-0.437	-1.55431	5	Superficial	DOWN
3.84289e-24	-0.50426	0.133	0.351	9.86932e-20	5_all	COL4A1	-0.484	-1.40004	5	Superficial	DOWN
3.8651e-24	-0.249788	0.078	0.28	9.92635e-20	5_all	CASK	-0.358	-1.84388	5	Superficial	DOWN
3.89269e-24	-0.232271	0.121	0.341	9.99721e-20	5_all	KIF22	-0.462	-1.49476	5	Superficial	DOWN
3.95321e-24	-0.248042	0.143	0.375	1.01526e-19	5_all	RRP7A	-0.518	-1.39088	5	Superficial	DOWN
3.97848e-24	-0.269413	0.095	0.303	1.02175e-19	5_all	MRTO4	-0.398	-1.67332	5	Superficial	DOWN
3.99734e-24	-0.28763	0.183	0.425	1.0266e-19	5_all	RAB8A	-0.608	-1.21562	5	Superficial	DOWN
4.06466e-24	-0.259247	0.094	0.3	1.04389e-19	5_all	MPV17	-0.394	-1.67423	5	Superficial	DOWN
4.11189e-24	-0.290174	0.303	0.564	1.05602e-19	5_all	PRKCSH	-0.867	-0.896377	5	Superficial	DOWN
4.14703e-24	-0.204047	0.083	0.287	1.06504e-19	5_all	DNAJC13	-0.37	-1.78987	5	Superficial	DOWN
4.19721e-24	-0.189519	0.133	0.369	1.07793e-19	5_all	RTL8A	-0.502	-1.47219	5	Superficial	DOWN
4.19803e-24	0.37026	0.96	0.92	1.07814e-19	5_all	SERPINB13	-1.88	0.0614005	5	Superficial	UP
4.19833e-24	-0.289339	0.248	0.507	1.07822e-19	5_all	DYNC1LI2	-0.755	-1.03165	5	Superficial	DOWN
4.22223e-24	-0.304553	0.129	0.349	1.08435e-19	5_all	SLC1A4	-0.478	-1.43586	5	Superficial	DOWN
4.38438e-24	-0.264571	0.065	0.258	1.126e-19	5_all	MEIS2	-0.323	-1.98886	5	Superficial	DOWN
4.45407e-24	0.552987	0.743	0.741	1.1439e-19	5_all	HMGA1	-1.484	0.00388867	5	Superficial	UP
4.53805e-24	-0.275253	0.14	0.368	1.16546e-19	5_all	MAN1B1	-0.508	-1.39428	5	Superficial	DOWN
4.55942e-24	-0.25673	0.3	0.572	1.17095e-19	5_all	PABPC4	-0.872	-0.931053	5	Superficial	DOWN
4.63955e-24	0.585221	0.656	0.571	1.19153e-19	5_all	H2AFJ	-1.227	0.200205	5	Superficial	UP
4.65839e-24	-0.299962	0.238	0.498	1.19637e-19	5_all	SNHG9	-0.736	-1.06518	5	Superficial	DOWN
4.7127e-24	-0.58832	0.19	0.419	1.21032e-19	5_all	CCDC80	-0.609	-1.14095	5	Superficial	DOWN
4.71571e-24	-0.228713	0.097	0.309	1.21109e-19	5_all	NSD1	-0.406	-1.67155	5	Superficial	DOWN
4.73595e-24	-0.255662	0.092	0.3	1.21629e-19	5_all	NUP188	-0.392	-1.70526	5	Superficial	DOWN
4.74805e-24	-0.229301	0.148	0.385	1.21939e-19	5_all	ANKH	-0.533	-1.37926	5	Superficial	DOWN
4.74986e-24	-0.276859	0.17	0.409	1.21986e-19	5_all	DHX30	-0.579	-1.26657	5	Superficial	DOWN
4.75176e-24	-0.281207	0.206	0.453	1.22035e-19	5_all	EIF5B	-0.659	-1.13687	5	Superficial	DOWN
4.7773e-24	-0.25241	0.098	0.311	1.22691e-19	5_all	RCOR3	-0.409	-1.66606	5	Superficial	DOWN
4.79562e-24	-0.284333	0.214	0.46	1.23161e-19	5_all	HDAC5	-0.674	-1.10402	5	Superficial	DOWN
4.88936e-24	-0.271534	0.27	0.517	1.25569e-19	5_all	SSNA1	-0.787	-0.937205	5	Superficial	DOWN
4.89478e-24	-0.265184	0.175	0.419	1.25708e-19	5_all	PIK3R2	-0.594	-1.2596	5	Superficial	DOWN
5.07417e-24	-0.295604	0.346	0.62	1.30315e-19	5_all	SSR2	-0.966	-0.841496	5	Superficial	DOWN
5.08255e-24	-0.3037	0.21	0.457	1.3053e-19	5_all	SHC1	-0.667	-1.1218	5	Superficial	DOWN
5.12564e-24	-0.267086	0.246	0.506	1.31637e-19	5_all	VPS25	-0.752	-1.04048	5	Superficial	DOWN
5.2867e-24	-0.245806	0.078	0.282	1.35773e-19	5_all	METTL17	-0.36	-1.85415	5	Superficial	DOWN
5.32364e-24	-0.273531	0.108	0.321	1.36722e-19	5_all	QSER1	-0.429	-1.57154	5	Superficial	DOWN
5.34347e-24	-0.242345	0.152	0.387	1.37231e-19	5_all	RHBDD2	-0.539	-1.34826	5	Superficial	DOWN
5.35797e-24	-0.316816	0.329	0.586	1.37603e-19	5_all	RTRAF	-0.915	-0.832813	5	Superficial	DOWN
5.45267e-24	-0.237528	0.192	0.442	1.40035e-19	5_all	ZBTB4	-0.634	-1.20294	5	Superficial	DOWN
5.46297e-24	-0.309003	0.17	0.404	1.403e-19	5_all	MRPL23	-0.574	-1.24882	5	Superficial	DOWN
5.52156e-24	-0.492758	0.167	0.386	1.41805e-19	5_all	PDGFRB	-0.553	-1.20875	5	Superficial	DOWN
5.57132e-24	-0.261742	0.087	0.291	1.43083e-19	5_all	BCCIP	-0.378	-1.74193	5	Superficial	DOWN
5.63013e-24	-0.301679	0.314	0.578	1.44593e-19	5_all	ZNHIT1	-0.892	-0.880305	5	Superficial	DOWN
5.64168e-24	-0.268164	0.124	0.347	1.4489e-19	5_all	HCFC1	-0.471	-1.4846	5	Superficial	DOWN
5.68437e-24	-0.191912	0.078	0.283	1.45986e-19	5_all	EMC1	-0.361	-1.85926	5	Superficial	DOWN
5.69039e-24	-0.288547	0.303	0.569	1.46141e-19	5_all	HUWE1	-0.872	-0.909111	5	Superficial	DOWN
5.74676e-24	-0.251621	0.189	0.437	1.47588e-19	5_all	TPP1	-0.626	-1.20925	5	Superficial	DOWN
5.78589e-24	-0.264911	0.1	0.314	1.48593e-19	5_all	UCK2	-0.414	-1.65076	5	Superficial	DOWN
5.87252e-24	-0.196831	0.137	0.367	1.50818e-19	5_all	MEAF6	-0.504	-1.4216	5	Superficial	DOWN
5.91461e-24	-0.38916	0.202	0.441	1.51899e-19	5_all	FXYD5	-0.643	-1.12642	5	Superficial	DOWN
5.95329e-24	-0.269291	0.098	0.305	1.52892e-19	5_all	DAB2IP	-0.403	-1.63796	5	Superficial	DOWN
5.99584e-24	-0.259555	0.106	0.322	1.53985e-19	5_all	EAPP	-0.428	-1.603	5	Superficial	DOWN
6.03054e-24	-0.277022	0.068	0.266	1.54876e-19	5_all	SNHG15	-0.334	-1.96782	5	Superficial	DOWN
6.21682e-24	-0.255068	0.11	0.326	1.5966e-19	5_all	AJUBA	-0.436	-1.56737	5	Superficial	DOWN
6.26403e-24	-0.239206	0.073	0.273	1.60873e-19	5_all	BCAT2	-0.346	-1.90293	5	Superficial	DOWN
6.31368e-24	-0.252825	0.113	0.331	1.62148e-19	5_all	TMUB2	-0.444	-1.55051	5	Superficial	DOWN
6.49547e-24	-0.297017	0.395	0.658	1.66817e-19	5_all	PSMA6	-1.053	-0.736235	5	Superficial	DOWN
7.05799e-24	-0.259301	0.176	0.426	1.81263e-19	5_all	EPRS	-0.602	-1.27528	5	Superficial	DOWN
7.08337e-24	-0.250588	0.151	0.384	1.81915e-19	5_all	ZNF395	-0.535	-1.34656	5	Superficial	DOWN
7.42035e-24	-0.258115	0.125	0.353	1.90569e-19	5_all	DDX46	-0.478	-1.49774	5	Superficial	DOWN
7.43056e-24	-0.282623	0.219	0.472	1.90832e-19	5_all	ESRRA	-0.691	-1.10786	5	Superficial	DOWN
7.52574e-24	-0.200461	0.238	0.502	1.93276e-19	5_all	AKT2	-0.74	-1.07673	5	Superficial	DOWN
7.579e-24	-0.236343	0.157	0.398	1.94644e-19	5_all	UNC5B	-0.555	-1.342	5	Superficial	DOWN
7.73713e-24	-0.287209	0.183	0.421	1.98705e-19	5_all	PLEKHJ1	-0.604	-1.20198	5	Superficial	DOWN
7.91624e-24	-0.193719	0.054	0.246	2.03305e-19	5_all	ZNHIT6	-0.3	-2.18763	5	Superficial	DOWN
7.94369e-24	-0.269112	0.049	0.23	2.0401e-19	5_all	CDC42SE2	-0.279	-2.23078	5	Superficial	DOWN
7.97369e-24	-0.221707	0.063	0.26	2.0478e-19	5_all	TRAF3	-0.323	-2.04509	5	Superficial	DOWN
8.08092e-24	-0.226283	0.108	0.324	2.07534e-19	5_all	WDR5	-0.432	-1.58496	5	Superficial	DOWN
8.16738e-24	-0.249211	0.243	0.51	2.09755e-19	5_all	PRMT2	-0.753	-1.06954	5	Superficial	DOWN
8.37931e-24	-0.377934	0.083	0.277	2.15197e-19	5_all	CCL2	-0.36	-1.7387	5	Superficial	DOWN
8.47758e-24	-0.317788	0.278	0.537	2.17721e-19	5_all	LRPAP1	-0.815	-0.949837	5	Superficial	DOWN
8.50561e-24	-0.196456	0.11	0.327	2.18441e-19	5_all	NSMCE4A	-0.437	-1.57179	5	Superficial	DOWN
8.56899e-24	-0.287273	0.189	0.423	2.20069e-19	5_all	SELENOS	-0.612	-1.16227	5	Superficial	DOWN
9.02026e-24	-0.266066	0.194	0.439	2.31658e-19	5_all	MYDGF	-0.633	-1.17816	5	Superficial	DOWN
9.08019e-24	-0.341806	0.611	0.817	2.33197e-19	5_all	DDX3X	-1.428	-0.419164	5	Superficial	DOWN
9.13169e-24	0.60025	0.468	0.317	2.3452e-19	5_all	ABHD5	-0.785	0.562026	5	Superficial	UP
9.17026e-24	-0.362438	0.54	0.776	2.35511e-19	5_all	PDIA3	-1.316	-0.523097	5	Superficial	DOWN
9.59037e-24	-0.279574	0.092	0.298	2.463e-19	5_all	SNRPN	-0.39	-1.69561	5	Superficial	DOWN
9.69223e-24	-0.32166	0.292	0.547	2.48916e-19	5_all	SZRD1	-0.839	-0.905572	5	Superficial	DOWN
9.83523e-24	-0.215231	0.049	0.234	2.52588e-19	5_all	LINC00667	-0.283	-2.25565	5	Superficial	DOWN
1.00645e-23	-0.212361	0.094	0.3	2.58475e-19	5_all	TM2D3	-0.394	-1.67423	5	Superficial	DOWN
1.01013e-23	-0.285634	0.302	0.56	2.59421e-19	5_all	HDAC1	-0.862	-0.890878	5	Superficial	DOWN
1.01176e-23	-0.251554	0.13	0.359	2.5984e-19	5_all	MTMR10	-0.489	-1.46547	5	Superficial	DOWN
1.01992e-23	-0.281828	0.27	0.522	2.61935e-19	5_all	DDB1	-0.792	-0.95109	5	Superficial	DOWN
1.04456e-23	-0.219557	0.135	0.359	2.68263e-19	5_all	CYLD	-0.494	-1.41102	5	Superficial	DOWN
1.06237e-23	-0.293889	0.278	0.533	2.72837e-19	5_all	CHMP1A	-0.811	-0.939051	5	Superficial	DOWN
1.09935e-23	-0.244629	0.059	0.247	2.82335e-19	5_all	AK6	-0.306	-2.06572	5	Superficial	DOWN
1.14452e-23	-0.22177	0.095	0.305	2.93936e-19	5_all	P4HA2	-0.4	-1.68281	5	Superficial	DOWN
1.15754e-23	-0.333568	0.084	0.285	2.97279e-19	5_all	DPYSL2	-0.369	-1.7625	5	Superficial	DOWN
1.15843e-23	-0.314289	0.325	0.593	2.97508e-19	5_all	C19orf53	-0.918	-0.867592	5	Superficial	DOWN
1.16564e-23	-0.239716	0.097	0.306	2.99359e-19	5_all	ACOT7	-0.403	-1.65748	5	Superficial	DOWN
1.18441e-23	-0.210233	0.151	0.392	3.04179e-19	5_all	CPSF7	-0.543	-1.37631	5	Superficial	DOWN
1.2427e-23	-0.284759	0.071	0.27	3.19151e-19	5_all	MICALL2	-0.341	-1.92707	5	Superficial	DOWN
1.26015e-23	-0.278719	0.135	0.362	3.23633e-19	5_all	FTX	-0.497	-1.42303	5	Superficial	DOWN
1.26606e-23	-0.269209	0.119	0.334	3.25151e-19	5_all	SMO	-0.453	-1.48889	5	Superficial	DOWN
1.26697e-23	-0.511348	0.554	0.765	3.25384e-19	5_all	FGFBP1	-1.319	-0.465574	5	Superficial	DOWN
1.26959e-23	-0.274475	0.152	0.379	3.26056e-19	5_all	PGAP2	-0.531	-1.31813	5	Superficial	DOWN
1.28817e-23	-0.244373	0.179	0.423	3.30829e-19	5_all	USP34	-0.602	-1.2407	5	Superficial	DOWN
1.30084e-23	-0.216626	0.11	0.324	3.34081e-19	5_all	AP1S1	-0.434	-1.55849	5	Superficial	DOWN
1.30996e-23	-0.192169	0.111	0.326	3.36425e-19	5_all	PCMTD2	-0.437	-1.55431	5	Superficial	DOWN
1.32185e-23	-0.218726	0.052	0.241	3.39476e-19	5_all	PHKA2	-0.293	-2.21245	5	Superficial	DOWN
1.32795e-23	0.603803	0.405	0.249	3.41045e-19	5_all	EHF	-0.654	0.701776	5	Superficial	UP
1.33524e-23	-0.219159	0.076	0.277	3.42917e-19	5_all	TMX3	-0.353	-1.86581	5	Superficial	DOWN
1.34187e-23	-0.240162	0.078	0.278	3.4462e-19	5_all	PCGF5	-0.356	-1.83354	5	Superficial	DOWN
1.35003e-23	-0.180952	0.094	0.303	3.46715e-19	5_all	EHMT1	-0.397	-1.68859	5	Superficial	DOWN
1.35147e-23	-0.221972	0.079	0.281	3.47086e-19	5_all	PRKAA1	-0.36	-1.83065	5	Superficial	DOWN
1.39356e-23	-0.203424	0.06	0.25	3.57893e-19	5_all	RCBTB2	-0.31	-2.05889	5	Superficial	DOWN
1.43246e-23	-0.208875	0.071	0.267	3.67884e-19	5_all	ZNF593	-0.338	-1.91095	5	Superficial	DOWN
1.4688e-23	-0.190173	0.138	0.368	3.77218e-19	5_all	C18orf32	-0.506	-1.41504	5	Superficial	DOWN
1.4732e-23	-0.517628	0.157	0.372	3.78346e-19	5_all	LYZ	-0.529	-1.24454	5	Superficial	DOWN
1.49125e-23	-0.350302	0.711	0.863	3.82983e-19	5_all	YWHAE	-1.574	-0.279511	5	Superficial	DOWN
1.50312e-23	-0.195426	0.146	0.384	3.86032e-19	5_all	ABCF1	-0.53	-1.39514	5	Superficial	DOWN
1.51958e-23	-0.179158	0.129	0.353	3.90259e-19	5_all	GLOD4	-0.482	-1.4523	5	Superficial	DOWN
1.52275e-23	-0.220224	0.089	0.294	3.91073e-19	5_all	CCDC130	-0.383	-1.72394	5	Superficial	DOWN
1.52292e-23	-0.324592	0.557	0.78	3.91116e-19	5_all	EIF4G1	-1.337	-0.485797	5	Superficial	DOWN
1.53228e-23	-0.211017	0.194	0.442	3.9352e-19	5_all	ATL2	-0.636	-1.18799	5	Superficial	DOWN
1.53352e-23	-0.237489	0.224	0.47	3.93839e-19	5_all	GRB2	-0.694	-1.06916	5	Superficial	DOWN
1.56092e-23	-0.239224	0.119	0.341	4.00876e-19	5_all	FAM110A	-0.46	-1.51881	5	Superficial	DOWN
1.57542e-23	-0.234787	0.184	0.436	4.04599e-19	5_all	KCTD1	-0.62	-1.24462	5	Superficial	DOWN
1.58398e-23	-0.197913	0.098	0.317	4.06797e-19	5_all	CD58	-0.415	-1.69363	5	Superficial	DOWN
1.58857e-23	-0.371445	0.579	0.792	4.07978e-19	5_all	TAX1BP3	-1.371	-0.451937	5	Superficial	DOWN
1.59384e-23	-0.272097	0.168	0.409	4.0933e-19	5_all	ATG4B	-0.577	-1.28364	5	Superficial	DOWN
1.59458e-23	-0.371561	0.778	0.922	4.09519e-19	5_all	CTSD	-1.7	-0.244997	5	Superficial	DOWN
1.61231e-23	-0.29653	0.3	0.554	4.14074e-19	5_all	ARL6IP1	-0.854	-0.884923	5	Superficial	DOWN
1.62052e-23	-0.252289	0.108	0.319	4.16181e-19	5_all	NMT1	-0.427	-1.56253	5	Superficial	DOWN
1.67089e-23	-0.31769	0.349	0.611	4.29119e-19	5_all	TRA2B	-0.96	-0.807945	5	Superficial	DOWN
1.68884e-23	-0.212357	0.052	0.236	4.33728e-19	5_all	CBWD5	-0.288	-2.1822	5	Superficial	DOWN
1.70406e-23	-0.27573	0.157	0.39	4.37636e-19	5_all	TLCD3A	-0.547	-1.31271	5	Superficial	DOWN
1.71436e-23	-0.283722	0.09	0.293	4.40281e-19	5_all	TMEM129	-0.383	-1.7029	5	Superficial	DOWN
1.73376e-23	-0.265736	0.294	0.55	4.45265e-19	5_all	AAMP	-0.844	-0.903615	5	Superficial	DOWN
1.73378e-23	-0.200492	0.044	0.225	4.45268e-19	5_all	RTKN	-0.269	-2.35435	5	Superficial	DOWN
1.73717e-23	-0.185157	0.127	0.351	4.46141e-19	5_all	ERI3	-0.478	-1.46664	5	Superficial	DOWN
1.76391e-23	-0.239114	0.262	0.515	4.53006e-19	5_all	KANK1	-0.777	-0.975006	5	Superficial	DOWN
1.78551e-23	-0.248017	0.216	0.466	4.58555e-19	5_all	MAP3K6	-0.682	-1.1093	5	Superficial	DOWN
1.79555e-23	-0.227745	0.059	0.246	4.61132e-19	5_all	MLLT10	-0.305	-2.05987	5	Superficial	DOWN
1.81125e-23	-0.290212	0.106	0.312	4.65165e-19	5_all	ZSCAN18	-0.418	-1.55748	5	Superficial	DOWN
1.8138e-23	-0.291636	0.063	0.253	4.6582e-19	5_all	PHLDB1	-0.316	-2.00571	5	Superficial	DOWN
[truncated: 20,607 more rows]

## Sheet: Upper IM
S1 Table Marker genes for the upper intermediate layer vs rest
p_val	avg_log2FC	pct.1	pct.2	p_val_adj	cluster	gene	pct.diff	log.pct.diff	clus	Clusters	Regulation
1.20066e-233	1.57394	1	0.968	3.08353e-229	6_all	GJB2	-1.968	0.046921	6	Upper IM	UP
7.41254e-200	1.15921	1	0.955	1.90369e-195	6_all	CD24	-1.955	0.0664274	6	Upper IM	UP
1.0322e-190	1.23643	0.994	0.849	2.65091e-186	6_all	GJB6	-1.843	0.227481	6	Upper IM	UP
1.77931e-182	1.18418	1	0.999	4.56961e-178	6_all	CSTA	-1.999	0.00144342	6	Upper IM	UP
1.10846e-176	1.2199	0.998	0.921	2.84676e-172	6_all	SBSN	-1.919	0.115839	6	Upper IM	UP
2.15481e-173	1.17802	0.998	0.909	5.53398e-169	6_all	SERPINB13	-1.907	0.13476	6	Upper IM	UP
3.78313e-172	0.955859	1	0.986	9.71583e-168	6_all	S100A14	-1.986	0.0203404	6	Upper IM	UP
1.04706e-157	1.57839	1	0.976	2.68906e-153	6_all	KRT4	-1.976	0.0350469	6	Upper IM	UP
6.27435e-152	1.14343	1	0.882	1.61138e-147	6_all	A2ML1	-1.882	0.181149	6	Upper IM	UP
7.88319e-151	0.950181	1	1	2.02456e-146	6_all	S100A8	-2	0	6	Upper IM	UP
1.28536e-146	1.07834	0.998	0.97	3.30107e-142	6_all	RHCG	-1.968	0.0410551	6	Upper IM	UP
4.35946e-142	1.0122	0.863	0.353	1.1196e-137	6_all	ENDOU	-1.216	1.28969	6	Upper IM	UP
1.71082e-141	1.17424	0.94	0.539	4.39372e-137	6_all	TGM1	-1.479	0.802375	6	Upper IM	UP
6.41682e-132	0.896768	0.998	0.95	1.64797e-127	6_all	DSC2	-1.948	0.0711123	6	Upper IM	UP
6.03544e-131	1.17008	0.99	0.834	1.55002e-126	6_all	IVL	-1.824	0.247381	6	Upper IM	UP
8.14599e-131	0.689154	1	0.996	2.09205e-126	6_all	PERP	-1.996	0.00578235	6	Upper IM	UP
1.6793e-128	0.91249	0.994	0.912	4.31279e-124	6_all	DSG3	-1.906	0.124212	6	Upper IM	UP
4.63458e-127	0.926244	1	1	1.19025e-122	6_all	KRT6A	-2	0	6	Upper IM	UP
1.56032e-126	1.129	0.822	0.364	4.00722e-122	6_all	F3	-1.186	1.1752	6	Upper IM	UP
1.8837e-125	0.905962	0.841	0.353	4.83771e-121	6_all	CYP4F22	-1.194	1.25244	6	Upper IM	UP
3.16922e-123	0.938596	0.83	0.339	8.13919e-119	6_all	FAM3D	-1.169	1.29183	6	Upper IM	UP
4.85519e-122	0.96105	0.986	0.892	1.24691e-117	6_all	LYPD3	-1.878	0.144544	6	Upper IM	UP
1.67375e-119	0.638637	1	1	4.29851e-115	6_all	KRT13	-2	0	6	Upper IM	UP
3.06678e-119	1.17451	0.951	0.638	7.87609e-115	6_all	SLURP2	-1.589	0.575889	6	Upper IM	UP
2.91345e-113	1.31786	0.935	0.612	7.48233e-109	6_all	SLURP1	-1.547	0.611435	6	Upper IM	UP
8.67244e-113	0.825654	0.813	0.34	2.22726e-108	6_all	CDA	-1.153	1.25772	6	Upper IM	UP
1.01535e-110	1.10528	0.994	0.808	2.60762e-106	6_all	MUC21	-1.802	0.298891	6	Upper IM	UP
1.77012e-107	0.829229	1	1	4.54603e-103	6_all	S100A9	-2	0	6	Upper IM	UP
8.92799e-105	0.970457	0.959	0.777	2.29289e-100	6_all	SERPINB1	-1.736	0.303616	6	Upper IM	UP
2.53323e-102	1.14439	0.998	0.969	6.50584e-98	6_all	KRTDAP	-1.967	0.0425431	6	Upper IM	UP
2.23686e-100	0.857888	0.962	0.691	5.74471e-96	6_all	CLIC3	-1.653	0.477351	6	Upper IM	UP
4.62305e-100	0.920239	0.997	0.944	1.18729e-95	6_all	CRNN	-1.941	0.0788066	6	Upper IM	UP
6.61429e-100	0.894482	1	1	1.69868e-95	6_all	SPRR3	-2	0	6	Upper IM	UP
2.60442e-98	1.03852	0.995	0.985	6.68867e-94	6_all	CSTB	-1.98	0.0145728	6	Upper IM	UP
1.24061e-97	0.784178	1	0.889	3.18613e-93	6_all	PPL	-1.889	0.169745	6	Upper IM	UP
3.45714e-97	0.811252	0.938	0.603	8.87862e-93	6_all	TMEM79	-1.541	0.63743	6	Upper IM	UP
1.13203e-96	0.923046	0.981	0.67	2.90727e-92	6_all	KLK12	-1.651	0.550092	6	Upper IM	UP
2.9674e-95	0.945695	0.997	0.988	7.62087e-91	6_all	ANXA1	-1.985	0.0130825	6	Upper IM	UP
3.22942e-95	0.608329	0.997	0.944	8.2938e-91	6_all	P4HB	-1.941	0.0788066	6	Upper IM	UP
9.46126e-94	0.756398	0.705	0.294	2.42984e-89	6_all	ACPP	-0.999	1.26181	6	Upper IM	UP
2.39284e-93	-1.17094	0.914	0.945	6.1453e-89	6_all	FTL	-1.859	-0.0481202	6	Upper IM	DOWN
1.46845e-92	0.802245	0.935	0.592	3.77127e-88	6_all	SULT2B1	-1.527	0.659369	6	Upper IM	UP
3.24381e-91	-1.32651	0.975	0.976	8.33076e-87	6_all	FTH1	-1.951	-0.00147893	6	Upper IM	DOWN
3.80006e-91	-0.706284	0.998	0.995	9.75931e-87	6_all	RPL13A	-1.993	0.00434329	6	Upper IM	DOWN
5.65135e-91	0.86507	1	0.961	1.45138e-86	6_all	SPINK5	-1.961	0.0573917	6	Upper IM	UP
5.382e-90	0.726996	0.995	0.917	1.38221e-85	6_all	TACSTD2	-1.912	0.117775	6	Upper IM	UP
6.94937e-86	-0.733194	0.995	0.99	1.78474e-81	6_all	RPL32	-1.985	0.007268	6	Upper IM	DOWN
1.45385e-85	0.714552	0.983	0.799	3.73377e-81	6_all	MALL	-1.782	0.298996	6	Upper IM	UP
4.53274e-85	0.57312	1	0.973	1.1641e-80	6_all	S100A16	-1.973	0.0394883	6	Upper IM	UP
8.1038e-85	0.684635	0.61	0.213	2.08122e-80	6_all	ALOX12B	-0.823	1.51796	6	Upper IM	UP
3.01584e-84	0.882155	0.99	0.912	7.74529e-80	6_all	SERPINB3	-1.902	0.118395	6	Upper IM	UP
4.16257e-84	0.766819	0.97	0.731	1.06903e-79	6_all	GPX3	-1.701	0.408113	6	Upper IM	UP
8.32475e-84	0.682577	0.981	0.735	2.13796e-79	6_all	NCCRP1	-1.716	0.416509	6	Upper IM	UP
1.13173e-83	-0.701802	1	1	2.90651e-79	6_all	EEF1A1	-2	0	6	Upper IM	DOWN
1.3852e-83	-0.855726	0.997	0.991	3.55747e-79	6_all	B2M	-1.988	0.00870845	6	Upper IM	DOWN
5.83244e-82	-0.809134	0.984	0.977	1.49789e-77	6_all	RPL19	-1.961	0.0102998	6	Upper IM	DOWN
1.14874e-81	-0.668789	1	0.991	2.95018e-77	6_all	RPL10	-1.991	0.013043	6	Upper IM	DOWN
1.6447e-81	0.633424	0.767	0.351	4.22393e-77	6_all	SDR9C7	-1.118	1.12776	6	Upper IM	UP
3.72684e-81	0.754316	0.932	0.602	9.57127e-77	6_all	GRHL1	-1.534	0.630566	6	Upper IM	UP
6.7738e-81	0.721992	0.846	0.464	1.73965e-76	6_all	BICDL2	-1.31	0.866533	6	Upper IM	UP
8.8594e-81	0.690049	0.994	0.933	2.27527e-76	6_all	CNFN	-1.927	0.0913688	6	Upper IM	UP
1.28848e-80	0.733588	0.973	0.859	3.30906e-76	6_all	NDRG1	-1.832	0.179782	6	Upper IM	UP
2.04373e-80	0.648414	0.706	0.286	5.24871e-76	6_all	SERPINB2	-0.992	1.30365	6	Upper IM	UP
2.36959e-80	0.678954	0.84	0.402	6.08559e-76	6_all	VSIG10L	-1.242	1.06319	6	Upper IM	UP
3.13749e-80	-0.909474	0.973	0.977	8.0577e-76	6_all	RPL34	-1.95	-0.00591876	6	Upper IM	DOWN
8.22377e-80	0.684135	0.825	0.459	2.11203e-75	6_all	CLDN4	-1.284	0.8459	6	Upper IM	UP
1.01578e-79	-0.631172	1	0.996	2.60874e-75	6_all	RPL13	-1.996	0.00578235	6	Upper IM	DOWN
2.67181e-79	0.71255	0.903	0.577	6.86174e-75	6_all	TTC22	-1.48	0.646155	6	Upper IM	UP
9.46748e-79	0.614169	0.995	0.927	2.43144e-74	6_all	SLPI	-1.922	0.102127	6	Upper IM	UP
1.08267e-78	0.467801	0.497	0.144	2.78051e-74	6_all	SLC5A1	-0.641	1.78718	6	Upper IM	UP
9.44137e-78	1.12678	0.802	0.417	2.42473e-73	6_all	PLA2G4D	-1.219	0.943555	6	Upper IM	UP
1.05166e-77	0.785099	0.976	0.699	2.70086e-73	6_all	TMPRSS11B	-1.675	0.481589	6	Upper IM	UP
3.01745e-77	-0.734592	0.992	0.992	7.74941e-73	6_all	RPL37	-1.984	0	6	Upper IM	DOWN
5.20165e-77	-0.865813	0.96	0.947	1.33589e-72	6_all	RPL5	-1.907	0.01967	6	Upper IM	DOWN
1.44203e-76	-0.752358	0.998	0.988	3.70342e-72	6_all	RPS4X	-1.986	0.0145288	6	Upper IM	DOWN
1.58552e-76	0.676649	0.797	0.4	4.07194e-72	6_all	TMEM184A	-1.197	0.99458	6	Upper IM	UP
1.83462e-76	0.70103	0.932	0.729	4.71167e-72	6_all	MAL2	-1.661	0.354411	6	Upper IM	UP
3.81701e-76	0.669487	0.811	0.423	9.80284e-72	6_all	SCNN1A	-1.234	0.939044	6	Upper IM	UP
4.25695e-76	-0.754106	0.997	0.985	1.09327e-71	6_all	RPL17	-1.982	0.0174698	6	Upper IM	DOWN
4.43636e-76	0.630851	0.99	0.824	1.13935e-71	6_all	TMPRSS11D	-1.814	0.264784	6	Upper IM	UP
5.74547e-76	0.713265	0.803	0.409	1.47555e-71	6_all	UPK1A	-1.212	0.973299	6	Upper IM	UP
6.47663e-76	0.751363	0.844	0.496	1.66333e-71	6_all	TPRG1	-1.34	0.766903	6	Upper IM	UP
8.62045e-76	-0.738599	0.994	0.995	2.21391e-71	6_all	RPS27	-1.989	-0.00145067	6	Upper IM	DOWN
1.25438e-75	-0.651984	0.992	0.983	3.2215e-71	6_all	RPL3	-1.975	0.0131487	6	Upper IM	DOWN
1.56866e-75	-1.34068	0.978	0.971	4.02863e-71	6_all	KRT15	-1.949	0.0103632	6	Upper IM	DOWN
3.17794e-75	-0.841985	0.976	0.974	8.16159e-71	6_all	RPS15A	-1.95	0.00295938	6	Upper IM	DOWN
4.12457e-75	0.782247	0.973	0.77	1.05927e-70	6_all	KLK13	-1.743	0.337581	6	Upper IM	UP
5.94115e-75	-0.809334	0.99	0.976	1.52581e-70	6_all	RPS23	-1.966	0.0205474	6	Upper IM	DOWN
8.76931e-75	-0.821149	0.984	0.97	2.25213e-70	6_all	PTMA	-1.954	0.0206736	6	Upper IM	DOWN
9.65961e-75	0.539007	0.997	0.929	2.48078e-70	6_all	MAL	-1.926	0.101915	6	Upper IM	UP
9.46057e-74	0.536797	0.714	0.328	2.42966e-69	6_all	MBOAT2	-1.042	1.12223	6	Upper IM	UP
1.70195e-73	0.653893	0.79	0.418	4.37094e-69	6_all	GRHL3	-1.208	0.91835	6	Upper IM	UP
1.86952e-73	-0.80005	0.997	0.99	4.8013e-69	6_all	RPS12	-1.987	0.010165	6	Upper IM	DOWN
4.97212e-73	0.564889	0.711	0.306	1.27694e-68	6_all	FUT3	-1.017	1.21632	6	Upper IM	UP
9.21841e-73	-0.799217	0.983	0.977	2.36747e-68	6_all	RPS3A	-1.96	0.00883285	6	Upper IM	DOWN
4.01516e-72	0.712832	0.79	0.442	1.03117e-67	6_all	CXCL17	-1.232	0.837806	6	Upper IM	UP
6.4526e-72	0.741477	0.889	0.55	1.65716e-67	6_all	ATP1B1	-1.439	0.692752	6	Upper IM	UP
6.87396e-72	-0.735791	0.989	0.982	1.76537e-67	6_all	RPL11	-1.971	0.0102475	6	Upper IM	DOWN
7.91458e-72	-0.71857	0.986	0.966	2.03262e-67	6_all	RPS16	-1.952	0.0295645	6	Upper IM	DOWN
9.66293e-72	-0.814829	0.989	0.982	2.48163e-67	6_all	RPS27A	-1.971	0.0102475	6	Upper IM	DOWN
1.02207e-71	-0.652174	0.998	0.995	2.62487e-67	6_all	RPS8	-1.993	0.00434329	6	Upper IM	DOWN
3.04046e-71	0.525698	0.654	0.272	7.8085e-67	6_all	SMIM5	-0.926	1.26568	6	Upper IM	UP
5.98414e-71	-0.73805	0.995	0.996	1.53685e-66	6_all	RPLP1	-1.991	-0.00144922	6	Upper IM	DOWN
8.09673e-71	-0.81401	1	0.998	2.0794e-66	6_all	KRT5	-1.998	0.00288828	6	Upper IM	DOWN
9.9608e-71	0.627934	0.727	0.362	2.55813e-66	6_all	TP53I3	-1.089	1.00597	6	Upper IM	UP
1.41287e-70	-0.69697	0.994	0.977	3.62852e-66	6_all	RPL21	-1.971	0.0248873	6	Upper IM	DOWN
3.22682e-70	0.678889	0.883	0.547	8.28713e-66	6_all	SCD	-1.43	0.690873	6	Upper IM	UP
3.68188e-70	-0.681557	0.992	0.988	9.45579e-66	6_all	RPS15	-1.98	0.00582908	6	Upper IM	DOWN
1.0414e-69	-0.708445	0.992	0.977	2.67452e-65	6_all	RPL26	-1.969	0.0219816	6	Upper IM	DOWN
1.84316e-69	0.637301	0.91	0.672	4.7336e-65	6_all	EVPL	-1.582	0.437405	6	Upper IM	UP
6.89765e-69	-0.600721	0.997	0.993	1.77146e-64	6_all	RPL9	-1.99	0.00579979	6	Upper IM	DOWN
7.50548e-69	-0.645656	0.984	0.976	1.92756e-64	6_all	RPL7	-1.96	0.0117772	6	Upper IM	DOWN
2.81979e-68	0.691517	0.929	0.621	7.24179e-64	6_all	TMPRSS11A	-1.55	0.581085	6	Upper IM	UP
3.96031e-68	0.6515	0.811	0.461	1.01709e-63	6_all	BNIP3	-1.272	0.814935	6	Upper IM	UP
4.08036e-68	0.533879	0.684	0.301	1.04792e-63	6_all	CST6	-0.985	1.18423	6	Upper IM	UP
5.82834e-68	-0.6163	0.997	0.99	1.49683e-63	6_all	RPS21	-1.987	0.010165	6	Upper IM	DOWN
6.1035e-68	-0.711174	0.997	0.991	1.5675e-63	6_all	RPS6	-1.988	0.00870845	6	Upper IM	DOWN
7.36907e-68	-1.4412	0.841	0.878	1.89252e-63	6_all	CXCL14	-1.719	-0.0621151	6	Upper IM	DOWN
8.21203e-68	0.811694	0.87	0.505	2.10901e-63	6_all	CLCA4	-1.375	0.784732	6	Upper IM	UP
1.85722e-67	-0.647772	0.987	0.977	4.76971e-63	6_all	RPS3	-1.964	0.0146915	6	Upper IM	DOWN
1.87204e-67	-0.682716	0.979	0.977	4.80777e-63	6_all	RPS7	-1.956	0.0029503	6	Upper IM	DOWN
2.45581e-67	0.710153	0.919	0.643	6.30701e-63	6_all	PPP1R3C	-1.562	0.515246	6	Upper IM	UP
4.41916e-67	-0.591152	0.998	0.993	1.13493e-62	6_all	RPS2	-1.991	0.0072461	6	Upper IM	DOWN
1.77971e-66	0.410655	0.538	0.186	4.57064e-62	6_all	EPB41L3	-0.724	1.5323	6	Upper IM	UP
2.08804e-66	0.417167	0.448	0.133	5.36251e-62	6_all	RAET1L	-0.581	1.75207	6	Upper IM	UP
3.50904e-66	-0.660906	0.983	0.971	9.01192e-62	6_all	RPL15	-1.954	0.0177201	6	Upper IM	DOWN
5.10489e-66	0.39754	1	0.977	1.31104e-61	6_all	SPRR2A	-1.977	0.0335695	6	Upper IM	UP
1.18105e-65	1.20451	0.962	0.836	3.03318e-61	6_all	PI3	-1.798	0.202534	6	Upper IM	UP
4.56514e-65	0.478637	1	0.994	1.17242e-60	6_all	SPRR1B	-1.994	0.00868224	6	Upper IM	UP
4.70104e-65	-0.574277	0.998	0.99	1.20732e-60	6_all	RPLP2	-1.988	0.0116113	6	Upper IM	DOWN
6.53411e-65	-0.865684	0.956	0.963	1.67809e-60	6_all	RPL30	-1.919	-0.0105252	6	Upper IM	DOWN
1.60116e-64	0.597073	0.66	0.301	4.1121e-60	6_all	ME1	-0.961	1.1327	6	Upper IM	UP
1.61174e-64	-0.694955	0.976	0.968	4.13928e-60	6_all	RPL35A	-1.944	0.0118741	6	Upper IM	DOWN
2.94389e-64	-0.796156	0.984	0.974	7.5605e-60	6_all	HLA-B	-1.958	0.0147365	6	Upper IM	DOWN
3.03045e-64	0.556128	0.984	0.826	7.78281e-60	6_all	GLTP	-1.81	0.252517	6	Upper IM	UP
3.54065e-64	-0.621586	0.981	0.974	9.09309e-60	6_all	RPL6	-1.955	0.0103314	6	Upper IM	DOWN
3.96857e-64	0.546828	0.624	0.266	1.01921e-59	6_all	NUAK2	-0.89	1.23012	6	Upper IM	UP
4.15447e-64	0.651834	0.929	0.748	1.06695e-59	6_all	CRYAB	-1.677	0.31264	6	Upper IM	UP
4.69219e-64	-0.647142	0.975	0.971	1.20505e-59	6_all	RPL10A	-1.946	0.00593092	6	Upper IM	DOWN
5.2519e-64	0.584548	0.74	0.38	1.34879e-59	6_all	RDH12	-1.12	0.961526	6	Upper IM	UP
5.70711e-64	0.584624	0.935	0.77	1.4657e-59	6_all	RAB10	-1.705	0.280108	6	Upper IM	UP
8.58028e-64	-0.640897	0.99	0.979	2.20359e-59	6_all	RPS13	-1.969	0.0161197	6	Upper IM	DOWN
1.20263e-63	-1.04214	0.714	0.802	3.0886e-59	6_all	MT2A	-1.516	-0.167678	6	Upper IM	DOWN
1.20784e-63	0.702198	0.786	0.418	3.10199e-59	6_all	CEACAM6	-1.204	0.911026	6	Upper IM	UP
1.50861e-63	0.87478	0.824	0.501	3.87441e-59	6_all	CALML5	-1.325	0.717834	6	Upper IM	UP
3.3219e-63	0.637485	0.954	0.637	8.5313e-59	6_all	ALOX12	-1.591	0.582696	6	Upper IM	UP
5.34012e-63	-0.666218	0.976	0.973	1.37145e-58	6_all	RPS25	-1.949	0.00444134	6	Upper IM	DOWN
1.69002e-62	-0.677613	0.992	0.981	4.3403e-58	6_all	RPL12	-1.973	0.016087	6	Upper IM	DOWN
5.04759e-62	-0.633609	0.992	0.976	1.29632e-57	6_all	RPL4	-1.968	0.023459	6	Upper IM	DOWN
8.67727e-62	-1.26107	0.698	0.789	2.2285e-57	6_all	IFITM3	-1.487	-0.176798	6	Upper IM	DOWN
9.31849e-62	-0.586353	0.998	0.989	2.39318e-57	6_all	RPS19	-1.987	0.0130693	6	Upper IM	DOWN
3.23134e-61	-0.616269	0.983	0.968	8.29873e-57	6_all	RACK1	-1.951	0.0221844	6	Upper IM	DOWN
5.20915e-61	0.413789	0.378	0.098	1.33781e-56	6_all	VSIG8	-0.476	1.94753	6	Upper IM	UP
6.64159e-61	0.520131	0.994	0.863	1.70569e-56	6_all	IL1RN	-1.857	0.203885	6	Upper IM	UP
7.09996e-61	-0.589346	0.998	0.992	1.82341e-56	6_all	RPS24	-1.99	0.00869969	6	Upper IM	DOWN
1.11353e-60	0.676743	0.8	0.494	2.85977e-56	6_all	NDUFA4L2	-1.294	0.695489	6	Upper IM	UP
1.17633e-60	-0.579842	0.994	0.987	3.02104e-56	6_all	RPS14	-1.981	0.0101958	6	Upper IM	DOWN
1.28078e-60	-0.744438	0.976	0.962	3.28931e-56	6_all	RPL22	-1.938	0.0208443	6	Upper IM	DOWN
1.3115e-60	0.542937	0.995	0.965	3.36818e-56	6_all	EMP1	-1.96	0.0441676	6	Upper IM	UP
1.40467e-60	-0.740904	0.97	0.97	3.60746e-56	6_all	RPL18A	-1.94	0	6	Upper IM	DOWN
1.67778e-60	0.575686	0.887	0.555	4.30887e-56	6_all	NECTIN4	-1.442	0.676446	6	Upper IM	UP
2.21535e-60	-0.584865	0.984	0.975	5.68946e-56	6_all	RPL18	-1.959	0.0132561	6	Upper IM	DOWN
5.56676e-60	0.576808	0.825	0.484	1.42966e-55	6_all	PIM1	-1.309	0.769387	6	Upper IM	UP
1.28849e-59	0.376401	0.406	0.119	3.30911e-55	6_all	ANXA3	-0.525	1.77052	6	Upper IM	UP
1.40513e-59	0.513261	0.654	0.294	3.60866e-55	6_all	ASPG	-0.948	1.15347	6	Upper IM	UP
3.2172e-59	0.86759	0.943	0.78	8.26241e-55	6_all	SPINK7	-1.723	0.273784	6	Upper IM	UP
4.36291e-59	-0.5765	0.986	0.979	1.12048e-54	6_all	RPL7A	-1.965	0.0102788	6	Upper IM	DOWN
9.27745e-59	-0.462769	1	0.998	2.38263e-54	6_all	RPS18	-1.998	0.00288828	6	Upper IM	DOWN
1.08441e-58	0.518438	0.86	0.5	2.78497e-54	6_all	CYSRT1	-1.36	0.782409	6	Upper IM	UP
1.17556e-58	0.530606	0.956	0.815	3.01908e-54	6_all	ZNF185	-1.771	0.230211	6	Upper IM	UP
2.35068e-58	-0.521269	0.998	0.995	6.03702e-54	6_all	RPL37A	-1.993	0.00434329	6	Upper IM	DOWN
4.22076e-58	0.638867	0.852	0.555	1.08398e-53	6_all	CITED4	-1.407	0.618366	6	Upper IM	UP
9.95402e-58	0.506442	0.716	0.373	2.55639e-53	6_all	TM7SF2	-1.089	0.940784	6	Upper IM	UP
1.27257e-57	0.556413	0.99	0.919	3.26821e-53	6_all	SDC1	-1.909	0.107364	6	Upper IM	UP
1.46247e-57	0.36002	0.424	0.136	3.75591e-53	6_all	RAET1E	-0.56	1.64046	6	Upper IM	UP
1.95839e-57	-0.561661	0.989	0.98	5.02953e-53	6_all	RPS11	-1.969	0.0131888	6	Upper IM	DOWN
3.35535e-57	-0.546408	0.997	0.997	8.6172e-53	6_all	RPL41	-1.994	0	6	Upper IM	DOWN
3.99716e-57	-0.417319	0.997	0.997	1.02655e-52	6_all	TPT1	-1.994	0	6	Upper IM	DOWN
8.60007e-57	0.560712	0.646	0.291	2.20867e-52	6_all	LYPD5	-0.937	1.15052	6	Upper IM	UP
1.67758e-56	0.524473	0.783	0.42	4.30836e-52	6_all	TMEM45B	-1.203	0.898623	6	Upper IM	UP
1.76834e-56	-1.52276	0.694	0.798	4.54146e-52	6_all	DCN	-1.492	-0.201453	6	Upper IM	DOWN
2.16634e-56	-0.626256	0.981	0.964	5.56359e-52	6_all	RPSA	-1.945	0.02522	6	Upper IM	DOWN
2.62471e-56	-1.06997	0.963	0.97	6.74078e-52	6_all	KRT14	-1.933	-0.0104489	6	Upper IM	DOWN
4.94371e-56	-0.529618	0.994	0.986	1.26964e-51	6_all	RPL29	-1.98	0.0116582	6	Upper IM	DOWN
7.49185e-56	-0.664353	0.984	0.982	1.92406e-51	6_all	RPS28	-1.966	0.00293529	6	Upper IM	DOWN
8.81503e-56	0.551748	0.897	0.672	2.26388e-51	6_all	RAB25	-1.569	0.416647	6	Upper IM	UP
9.60301e-56	-0.688034	0.949	0.953	2.46624e-51	6_all	RPL14	-1.902	-0.00606813	6	Upper IM	DOWN
9.73553e-56	0.436533	0.557	0.226	2.50028e-51	6_all	DGAT2	-0.783	1.30135	6	Upper IM	UP
3.66594e-55	-1.82696	0.644	0.77	9.41487e-51	6_all	IGFBP7	-1.414	-0.257798	6	Upper IM	DOWN
4.32856e-55	-0.664761	0.954	0.955	1.11166e-50	6_all	RPL23A	-1.909	-0.00151147	6	Upper IM	DOWN
4.47826e-55	0.50315	0.922	0.713	1.15011e-50	6_all	ABLIM1	-1.635	0.370865	6	Upper IM	UP
5.02212e-55	0.564454	0.816	0.515	1.28978e-50	6_all	MSMO1	-1.331	0.663997	6	Upper IM	UP
5.8322e-55	-1.13878	0.567	0.725	1.49783e-50	6_all	SPARCL1	-1.292	-0.354632	6	Upper IM	DOWN
1.29814e-54	-0.483892	0.998	0.989	3.33389e-50	6_all	RPL36	-1.987	0.0130693	6	Upper IM	DOWN
1.77917e-54	0.337856	0.297	0.064	4.56927e-50	6_all	ARHGAP40	-0.361	2.21432	6	Upper IM	UP
2.23052e-54	0.419177	0.389	0.116	5.72842e-50	6_all	CD36	-0.505	1.74565	6	Upper IM	UP
3.12559e-54	0.366083	0.386	0.114	8.02714e-50	6_all	SERPINB11	-0.5	1.75957	6	Upper IM	UP
4.47186e-54	0.564357	0.775	0.462	1.14846e-49	6_all	LRRFIP2	-1.237	0.746303	6	Upper IM	UP
1.1e-53	-0.589522	0.995	0.994	2.82503e-49	6_all	RPL39	-1.989	0.00145067	6	Upper IM	DOWN
1.94186e-53	0.304841	0.368	0.104	4.98709e-49	6_all	TGM5	-0.472	1.82312	6	Upper IM	UP
2.01405e-53	0.815849	0.995	0.965	5.17249e-49	6_all	KRT6C	-1.96	0.0441676	6	Upper IM	UP
2.7712e-53	0.454974	0.686	0.363	7.11699e-49	6_all	CDKN2B	-1.049	0.918239	6	Upper IM	UP
3.37122e-53	0.484682	0.817	0.491	8.65796e-49	6_all	BNIPL	-1.308	0.734613	6	Upper IM	UP
3.78275e-53	0.542635	0.744	0.43	9.71485e-49	6_all	LGMN	-1.174	0.790966	6	Upper IM	UP
9.27841e-53	0.549115	0.676	0.364	2.38288e-48	6_all	GALNT5	-1.04	0.893085	6	Upper IM	UP
1.04314e-52	0.588061	0.77	0.473	2.679e-48	6_all	SDR16C5	-1.243	0.703018	6	Upper IM	UP
1.24062e-52	0.538769	0.871	0.628	3.18617e-48	6_all	ELOVL1	-1.499	0.471908	6	Upper IM	UP
1.36501e-52	-0.509408	0.998	0.997	3.50562e-48	6_all	RPS29	-1.995	0.00144631	6	Upper IM	DOWN
1.93076e-52	0.526264	0.949	0.812	4.95859e-48	6_all	C4orf3	-1.761	0.224928	6	Upper IM	UP
2.79393e-52	-0.589319	0.981	0.974	7.17536e-48	6_all	RPL36A	-1.955	0.0103314	6	Upper IM	DOWN
2.87722e-52	0.341042	0.489	0.175	7.38928e-48	6_all	ATP13A4	-0.664	1.48248	6	Upper IM	UP
2.95332e-52	0.431936	0.53	0.226	7.58472e-48	6_all	MUC15	-0.756	1.22967	6	Upper IM	UP
2.37798e-51	0.4314	0.589	0.268	6.10714e-47	6_all	OVOL1	-0.857	1.13603	6	Upper IM	UP
7.18392e-51	-0.639673	0.962	0.947	1.84497e-46	6_all	RPS20	-1.909	0.0226725	6	Upper IM	DOWN
1.0391e-50	0.532793	0.683	0.349	2.66862e-46	6_all	VEGFA	-1.032	0.968659	6	Upper IM	UP
1.07672e-50	-0.549294	0.968	0.962	2.76524e-46	6_all	RPS9	-1.93	0.00897015	6	Upper IM	DOWN
1.35436e-50	0.429478	0.605	0.252	3.47827e-46	6_all	AL355312.4	-0.857	1.26351	6	Upper IM	UP
1.52571e-50	0.679583	0.916	0.715	3.91832e-46	6_all	SERPINB4	-1.631	0.357404	6	Upper IM	UP
2.58842e-50	-0.543423	0.983	0.962	6.64757e-46	6_all	RPL38	-1.945	0.0311545	6	Upper IM	DOWN
4.76672e-50	0.563772	0.541	0.221	1.22419e-45	6_all	CEACAM5	-0.762	1.29158	6	Upper IM	UP
5.40533e-50	0.2525	0.275	0.061	1.3882e-45	6_all	AC011139.1	-0.336	2.17255	6	Upper IM	UP
5.82318e-50	0.565087	0.692	0.356	1.49551e-45	6_all	KLK7	-1.048	0.958895	6	Upper IM	UP
1.16804e-49	0.513594	0.754	0.418	2.99976e-45	6_all	DUOXA1	-1.172	0.851062	6	Upper IM	UP
3.22754e-49	0.318443	0.963	0.703	8.28897e-45	6_all	TMPRSS11E	-1.666	0.454011	6	Upper IM	UP
3.55088e-49	0.524157	0.813	0.518	9.11937e-45	6_all	PDLIM2	-1.331	0.650303	6	Upper IM	UP
8.25499e-49	0.339911	0.884	0.527	2.12005e-44	6_all	PRSS27	-1.411	0.746243	6	Upper IM	UP
9.88515e-49	0.460011	0.84	0.554	2.53871e-44	6_all	NAMPT	-1.394	0.600503	6	Upper IM	UP
1.58656e-48	0.620817	0.567	0.244	4.07461e-44	6_all	RPTN	-0.811	1.21647	6	Upper IM	UP
1.62876e-48	-0.820262	0.784	0.808	4.18297e-44	6_all	ATP1B3	-1.592	-0.0435016	6	Upper IM	DOWN
4.24546e-48	0.372947	0.941	0.68	1.09032e-43	6_all	SCEL	-1.621	0.46866	6	Upper IM	UP
4.6189e-48	-0.559316	0.967	0.957	1.18623e-43	6_all	RPS5	-1.924	0.014997	6	Upper IM	DOWN
4.76027e-48	0.480846	0.776	0.474	1.22253e-43	6_all	CERS3	-1.25	0.71117	6	Upper IM	UP
8.41383e-48	0.484441	0.721	0.35	2.16084e-43	6_all	CEACAM7	-1.071	1.04264	6	Upper IM	UP
1.26724e-47	0.39621	0.525	0.225	3.25452e-43	6_all	PLEKHA7	-0.75	1.22239	6	Upper IM	UP
1.47743e-47	0.413858	0.657	0.331	3.79433e-43	6_all	GGT6	-0.988	0.989062	6	Upper IM	UP
1.73639e-47	-0.676918	0.914	0.908	4.45938e-43	6_all	SNHG29	-1.822	0.00950187	6	Upper IM	DOWN
7.55016e-47	-0.469597	0.994	0.99	1.93903e-42	6_all	RPS17	-1.984	0.00581733	6	Upper IM	DOWN
8.3979e-47	0.524438	0.97	0.771	2.15675e-42	6_all	PKP3	-1.741	0.331254	6	Upper IM	UP
1.10619e-46	0.506938	0.902	0.679	2.84093e-42	6_all	NPEPPS	-1.581	0.409716	6	Upper IM	UP
1.13551e-46	0.368698	0.892	0.537	2.91622e-42	6_all	UPP1	-1.429	0.732122	6	Upper IM	UP
1.21225e-46	-0.523669	0.971	0.962	3.11329e-42	6_all	RPL27	-1.933	0.0134344	6	Upper IM	DOWN
1.2646e-46	0.438518	0.805	0.482	3.24774e-42	6_all	C1orf116	-1.287	0.739956	6	Upper IM	UP
1.28024e-46	-0.466526	0.989	0.969	3.28792e-42	6_all	UBA52	-1.958	0.0294739	6	Upper IM	DOWN
1.28622e-46	0.469684	0.93	0.734	3.30326e-42	6_all	LRP10	-1.664	0.341451	6	Upper IM	UP
1.37852e-46	0.302344	0.365	0.116	3.54032e-42	6_all	EPGN	-0.481	1.65377	6	Upper IM	UP
3.14586e-46	-0.94992	0.548	0.705	8.0792e-42	6_all	DST	-1.253	-0.363447	6	Upper IM	DOWN
3.5676e-46	0.451938	0.921	0.651	9.16231e-42	6_all	MAB21L4	-1.572	0.500544	6	Upper IM	UP
4.35138e-46	0.380867	0.478	0.194	1.11752e-41	6_all	AMACR	-0.672	1.30095	6	Upper IM	UP
6.2819e-46	0.517789	0.981	0.895	1.61332e-41	6_all	DMKN	-1.876	0.132365	6	Upper IM	UP
6.86296e-46	0.406446	0.571	0.261	1.76255e-41	6_all	PLEKHN1	-0.832	1.12944	6	Upper IM	UP
6.98327e-46	0.440868	0.987	0.861	1.79344e-41	6_all	KLK10	-1.848	0.197037	6	Upper IM	UP
1.68266e-45	-0.666526	0.917	0.885	4.3214e-41	6_all	HNRNPA1	-1.802	0.0512443	6	Upper IM	DOWN
2.07445e-45	0.0220119	0.981	0.797	5.32761e-41	6_all	LCN2	-1.778	0.299673	6	Upper IM	UP
2.13176e-45	0.426344	0.995	0.944	5.47478e-41	6_all	PITX1	-1.939	0.0759097	6	Upper IM	UP
2.16776e-45	-0.594357	0.976	0.967	5.56724e-41	6_all	RPS10	-1.943	0.0133653	6	Upper IM	DOWN
2.94097e-45	0.407046	0.997	0.93	7.55299e-41	6_all	PPDPF	-1.927	0.100363	6	Upper IM	UP
4.58703e-45	0.475079	0.613	0.299	1.17804e-40	6_all	MPZL3	-0.912	1.03574	6	Upper IM	UP
7.00274e-45	0.461514	0.729	0.425	1.79844e-40	6_all	RHOD	-1.154	0.778456	6	Upper IM	UP
7.59474e-45	-0.732154	0.849	0.842	1.95048e-40	6_all	GAS5	-1.691	0.0119443	6	Upper IM	DOWN
1.45206e-44	0.402147	0.69	0.351	3.72918e-40	6_all	PRSS3	-1.041	0.975125	6	Upper IM	UP
1.50524e-44	-1.11126	0.817	0.829	3.86576e-40	6_all	MT1X	-1.646	-0.021036	6	Upper IM	DOWN
2.07743e-44	-0.728807	0.887	0.872	5.33526e-40	6_all	NME2	-1.759	0.024606	6	Upper IM	DOWN
6.86628e-44	0.472335	0.956	0.781	1.7634e-39	6_all	EPS8L2	-1.737	0.291688	6	Upper IM	UP
2.47151e-43	0.459052	0.989	0.926	6.34734e-39	6_all	CALML3	-1.915	0.0949583	6	Upper IM	UP
7.62988e-43	-0.607871	0.965	0.943	1.95951e-38	6_all	HLA-A	-1.908	0.0332712	6	Upper IM	DOWN
8.78644e-43	0.361616	0.498	0.217	2.25653e-38	6_all	FAM3B	-0.715	1.19845	6	Upper IM	UP
1.01132e-42	0.387335	0.689	0.367	2.59726e-38	6_all	SORT1	-1.056	0.908724	6	Upper IM	UP
1.02252e-42	0.471081	0.649	0.345	2.62603e-38	6_all	MIR210HG	-0.994	0.911622	6	Upper IM	UP
1.63198e-42	0.327622	0.889	0.602	4.19124e-38	6_all	CRISP3	-1.491	0.56242	6	Upper IM	UP
1.67848e-42	0.437408	0.544	0.259	4.31067e-38	6_all	PFKFB3	-0.803	1.07065	6	Upper IM	UP
2.63677e-42	-0.620397	0.967	0.955	6.77174e-38	6_all	RPS26	-1.922	0.0180152	6	Upper IM	DOWN
2.84713e-42	-0.681761	0.919	0.919	7.31199e-38	6_all	FAU	-1.838	0	6	Upper IM	DOWN
4.84193e-42	0.417806	0.727	0.415	1.24351e-37	6_all	ABHD17C	-1.142	0.808844	6	Upper IM	UP
5.86123e-42	-1.00227	0.61	0.713	1.50528e-37	6_all	COL17A1	-1.323	-0.225093	6	Upper IM	DOWN
6.22327e-42	-0.459589	0.998	0.986	1.59826e-37	6_all	RPL8	-1.984	0.0174522	6	Upper IM	DOWN
1.08695e-41	0.793645	0.984	0.885	2.79151e-37	6_all	KRT6B	-1.869	0.152981	6	Upper IM	UP
1.47443e-41	0.320486	0.575	0.274	3.78663e-37	6_all	PCDH1	-0.849	1.06939	6	Upper IM	UP
2.41493e-41	-0.507151	0.963	0.964	6.20203e-37	6_all	NACA	-1.927	-0.00149735	6	Upper IM	DOWN
2.84118e-41	0.530999	0.975	0.838	7.29673e-37	6_all	ACTN4	-1.813	0.218452	6	Upper IM	UP
2.97993e-41	-0.515751	0.987	0.97	7.65304e-37	6_all	RPL23	-1.957	0.0250653	6	Upper IM	DOWN
4.73822e-41	0.444252	0.767	0.496	1.21687e-36	6_all	ZNF750	-1.263	0.628886	6	Upper IM	UP
9.00738e-41	0.42535	0.776	0.481	2.31328e-36	6_all	PTK6	-1.257	0.69002	6	Upper IM	UP
1.09419e-40	0.400742	0.514	0.24	2.8101e-36	6_all	PGLYRP4	-0.754	1.09873	6	Upper IM	UP
1.09465e-40	-0.425867	0.995	0.991	2.81128e-36	6_all	RPL28	-1.986	0.00581147	6	Upper IM	DOWN
1.15877e-40	0.4425	0.83	0.556	2.97596e-36	6_all	AFDN	-1.386	0.578026	6	Upper IM	UP
1.2825e-40	-0.416892	0.994	0.989	3.29371e-36	6_all	RPLP0	-1.983	0.00727533	6	Upper IM	DOWN
2.01485e-40	0.477585	0.773	0.479	5.17453e-36	6_all	KLK8	-1.252	0.690443	6	Upper IM	UP
2.826e-40	-0.385833	0.994	0.989	7.25774e-36	6_all	RPL35	-1.983	0.00727533	6	Upper IM	DOWN
3.2979e-40	0.279027	0.625	0.295	8.46967e-36	6_all	SH3BGRL2	-0.92	1.08314	6	Upper IM	UP
4.46522e-40	-0.463842	0.998	0.979	1.14676e-35	6_all	RPL31	-1.977	0.027731	6	Upper IM	DOWN
6.17006e-40	0.362182	0.494	0.223	1.5846e-35	6_all	KCTD11	-0.717	1.14747	6	Upper IM	UP
7.43853e-40	0.481762	0.805	0.569	1.91036e-35	6_all	PITHD1	-1.374	0.50056	6	Upper IM	UP
1.03401e-39	0.478704	0.959	0.762	2.65555e-35	6_all	DHCR24	-1.721	0.33174	6	Upper IM	UP
1.09466e-39	0.422198	0.827	0.561	2.81132e-35	6_all	CNN3	-1.388	0.559887	6	Upper IM	UP
1.45655e-39	0.336648	0.592	0.293	3.74072e-35	6_all	FAM43A	-0.885	1.0147	6	Upper IM	UP
1.52336e-39	0.380149	0.53	0.256	3.91229e-35	6_all	DEGS2	-0.786	1.04985	6	Upper IM	UP
1.56546e-39	0.615969	0.851	0.634	4.02042e-35	6_all	TM4SF1	-1.485	0.424676	6	Upper IM	UP
2.40455e-39	0.345258	0.395	0.151	6.17536e-35	6_all	EREG	-0.546	1.3873	6	Upper IM	UP
4.59131e-39	0.483955	0.854	0.594	1.17914e-34	6_all	PDZK1IP1	-1.448	0.523773	6	Upper IM	UP
4.60795e-39	0.179394	0.159	0.023	1.18341e-34	6_all	SLC46A2	-0.182	2.78932	6	Upper IM	UP
4.81329e-39	0.530976	0.889	0.656	1.23615e-34	6_all	GBP6	-1.545	0.438488	6	Upper IM	UP
4.89731e-39	0.382064	0.483	0.218	1.25773e-34	6_all	LY6G6C	-0.701	1.1477	6	Upper IM	UP
1.37633e-38	-0.48157	0.978	0.958	3.5347e-34	6_all	RPL24	-1.936	0.0298088	6	Upper IM	DOWN
1.42716e-38	-0.840303	0.802	0.812	3.66523e-34	6_all	CD81	-1.614	-0.0178775	6	Upper IM	DOWN
2.72519e-38	0.300044	0.505	0.219	6.99882e-34	6_all	LINC02560	-0.724	1.20535	6	Upper IM	UP
3.44982e-38	0.419158	0.717	0.424	8.85982e-34	6_all	EPHA1	-1.141	0.757909	6	Upper IM	UP
5.36148e-38	0.277173	0.408	0.163	1.37693e-33	6_all	CYP2C18	-0.571	1.3237	6	Upper IM	UP
6.01881e-38	0.289285	0.459	0.198	1.54575e-33	6_all	SLC35C1	-0.657	1.21299	6	Upper IM	UP
6.4151e-38	-0.745442	0.671	0.743	1.64753e-33	6_all	FLNA	-1.414	-0.147049	6	Upper IM	DOWN
6.43326e-38	0.419909	0.746	0.45	1.65219e-33	6_all	ARHGAP27	-1.196	0.729251	6	Upper IM	UP
7.53052e-38	-0.972152	0.779	0.789	1.93399e-33	6_all	TXNIP	-1.568	-0.018402	6	Upper IM	DOWN
8.10823e-38	0.370474	0.97	0.879	2.08236e-33	6_all	CLTB	-1.849	0.142122	6	Upper IM	UP
1.30107e-37	0.210932	0.271	0.076	3.3414e-33	6_all	FLVCR2	-0.347	1.83422	6	Upper IM	UP
1.38739e-37	-1.36802	0.687	0.759	3.56309e-33	6_all	VIM	-1.446	-0.14379	6	Upper IM	DOWN
1.39074e-37	-1.53887	0.757	0.814	3.5717e-33	6_all	FBLN1	-1.571	-0.104735	6	Upper IM	DOWN
1.53616e-37	0.419533	0.8	0.513	3.94517e-33	6_all	SCRIB	-1.313	0.641041	6	Upper IM	UP
1.95342e-37	0.457737	0.883	0.649	5.01678e-33	6_all	CDH1	-1.532	0.444195	6	Upper IM	UP
2.09761e-37	-0.697914	0.778	0.797	5.38707e-33	6_all	SELENOP	-1.575	-0.0348096	6	Upper IM	DOWN
2.27727e-37	0.305684	0.5	0.238	5.84848e-33	6_all	CWH43	-0.738	1.07097	6	Upper IM	UP
2.34912e-37	0.256256	0.341	0.117	6.03301e-33	6_all	FUT6	-0.458	1.54326	6	Upper IM	UP
2.40101e-37	0.286714	0.338	0.119	6.16626e-33	6_all	SLC37A2	-0.457	1.50606	6	Upper IM	UP
2.88653e-37	0.343629	0.573	0.294	7.41319e-33	6_all	FRMD4B	-0.867	0.962719	6	Upper IM	UP
4.88448e-37	0.379455	0.703	0.405	1.25443e-32	6_all	GPR87	-1.108	0.795603	6	Upper IM	UP
5.17774e-37	0.137411	0.175	0.03	1.32975e-32	6_all	ACER1	-0.205	2.54432	6	Upper IM	UP
7.15002e-37	-0.397063	0.987	0.968	1.83627e-32	6_all	EEF1G	-1.955	0.028043	6	Upper IM	DOWN
8.33266e-37	0.293759	0.565	0.255	2.13999e-32	6_all	LYPD2	-0.82	1.14775	6	Upper IM	UP
1.37611e-36	0.381971	0.948	0.854	3.53412e-32	6_all	PGAM1	-1.802	0.150651	6	Upper IM	UP
1.58663e-36	0.243227	0.356	0.131	4.0748e-32	6_all	KALRN	-0.487	1.44231	6	Upper IM	UP
1.7411e-36	0.360156	0.6	0.325	4.47148e-32	6_all	SEMA4D	-0.925	0.884523	6	Upper IM	UP
2.72296e-36	-0.945934	0.946	0.913	6.99311e-32	6_all	MIR205HG	-1.859	0.0512253	6	Upper IM	DOWN
2.76716e-36	0.420536	0.714	0.427	7.10662e-32	6_all	HSPB8	-1.141	0.741688	6	Upper IM	UP
2.79994e-36	0.392768	0.706	0.422	7.19081e-32	6_all	ERBB3	-1.128	0.742425	6	Upper IM	UP
3.25471e-36	-0.484287	0.989	0.981	8.35874e-32	6_all	TMSB10	-1.97	0.0117174	6	Upper IM	DOWN
3.9265e-36	-0.998473	0.435	0.608	1.0084e-31	6_all	COL7A1	-1.043	-0.483056	6	Upper IM	DOWN
4.03466e-36	0.335102	0.583	0.303	1.03618e-31	6_all	MVK	-0.886	0.944178	6	Upper IM	UP
6.21127e-36	0.263581	0.363	0.137	1.59518e-31	6_all	SPTSSB	-0.5	1.40579	6	Upper IM	UP
6.81215e-36	0.373891	0.998	0.967	1.7495e-31	6_all	AHNAK	-1.965	0.0455239	6	Upper IM	UP
9.75102e-36	0.402813	0.96	0.839	2.50426e-31	6_all	ATP6V0C	-1.799	0.194364	6	Upper IM	UP
1.04279e-35	-1.04858	0.681	0.765	2.6781e-31	6_all	LGALS1	-1.446	-0.167805	6	Upper IM	DOWN
1.33849e-35	0.416316	0.668	0.383	3.43751e-31	6_all	NMRK1	-1.051	0.802504	6	Upper IM	UP
1.41261e-35	0.372116	0.767	0.488	3.62787e-31	6_all	TOM1	-1.255	0.652345	6	Upper IM	UP
1.71491e-35	-0.596186	0.863	0.839	4.40423e-31	6_all	HSP90AB1	-1.702	0.0406897	6	Upper IM	DOWN
1.93555e-35	0.269811	0.492	0.214	4.97089e-31	6_all	SFTA2	-0.706	1.20105	6	Upper IM	UP
1.97867e-35	0.320883	0.675	0.385	5.08162e-31	6_all	POF1B	-1.06	0.810029	6	Upper IM	UP
2.45438e-35	0.217285	0.356	0.126	6.30333e-31	6_all	HPSE	-0.482	1.49845	6	Upper IM	UP
2.52525e-35	0.317137	0.446	0.201	6.48535e-31	6_all	HOMER2	-0.647	1.14985	6	Upper IM	UP
2.65764e-35	-1.43768	0.719	0.791	6.82535e-31	6_all	IGFBP5	-1.51	-0.137686	6	Upper IM	DOWN
2.80304e-35	0.382855	0.754	0.457	7.19878e-31	6_all	CLDN7	-1.211	0.72237	6	Upper IM	UP
2.98155e-35	0.243094	0.319	0.11	7.65722e-31	6_all	BIK	-0.429	1.53605	6	Upper IM	UP
3.22826e-35	0.346687	0.851	0.587	8.29082e-31	6_all	CARHSP1	-1.438	0.535799	6	Upper IM	UP
3.48433e-35	0.342635	0.544	0.281	8.94846e-31	6_all	SLC6A9	-0.825	0.953037	6	Upper IM	UP
3.78122e-35	0.233636	0.386	0.152	9.71093e-31	6_all	IL22RA1	-0.538	1.34453	6	Upper IM	UP
4.85578e-35	-0.397981	0.987	0.981	1.24706e-30	6_all	RPL27A	-1.968	0.00879695	6	Upper IM	DOWN
5.09392e-35	-0.61388	0.843	0.84	1.30822e-30	6_all	HINT1	-1.683	0.0051433	6	Upper IM	DOWN
5.59665e-35	-0.514669	0.994	0.976	1.43733e-30	6_all	S100A6	-1.97	0.0263647	6	Upper IM	DOWN
6.80487e-35	0.608901	0.981	0.88	1.74763e-30	6_all	KRT16	-1.861	0.15675	6	Upper IM	UP
7.40646e-35	-0.760767	0.61	0.704	1.90213e-30	6_all	NAP1L1	-1.314	-0.206766	6	Upper IM	DOWN
7.62213e-35	0.459654	0.889	0.672	1.95752e-30	6_all	HMGCS1	-1.561	0.403722	6	Upper IM	UP
1.1138e-34	-0.617436	0.819	0.812	2.86046e-30	6_all	HMGB1	-1.631	0.0123837	6	Upper IM	DOWN
1.80273e-34	0.373382	0.952	0.827	4.62977e-30	6_all	CAST	-1.779	0.203074	6	Upper IM	UP
2.06337e-34	0.375978	0.798	0.513	5.29914e-30	6_all	KIF1C	-1.311	0.63743	6	Upper IM	UP
2.24057e-34	0.383423	0.924	0.766	5.75423e-30	6_all	HEBP2	-1.69	0.270548	6	Upper IM	UP
2.38973e-34	-0.618881	0.829	0.821	6.1373e-30	6_all	NPM1	-1.65	0.0139899	6	Upper IM	DOWN
3.18766e-34	0.421874	0.803	0.578	8.18655e-30	6_all	ARRDC3	-1.381	0.47433	6	Upper IM	UP
4.54118e-34	0.349391	0.727	0.458	1.16627e-29	6_all	CDKN1A	-1.185	0.666608	6	Upper IM	UP
6.0934e-34	0.326922	0.768	0.472	1.56491e-29	6_all	METRNL	-1.24	0.702319	6	Upper IM	UP
6.51347e-34	0.390991	0.735	0.472	1.67279e-29	6_all	TUBB2A	-1.207	0.638957	6	Upper IM	UP
8.89997e-34	0.325681	0.989	0.951	2.28569e-29	6_all	JUP	-1.94	0.0565252	6	Upper IM	UP
9.02185e-34	-0.818441	0.403	0.597	2.31699e-29	6_all	COL18A1	-1	-0.566951	6	Upper IM	DOWN
1.54267e-33	0.198036	0.265	0.081	3.96188e-29	6_all	CGN	-0.346	1.71	6	Upper IM	UP
2.28757e-33	0.155187	0.211	0.052	5.87494e-29	6_all	LIPH	-0.263	2.02066	6	Upper IM	UP
2.59468e-33	0.346835	0.717	0.446	6.66365e-29	6_all	CMAS	-1.163	0.684929	6	Upper IM	UP
3.45512e-33	0.33439	0.73	0.455	8.87345e-29	6_all	EPHX3	-1.185	0.68203	6	Upper IM	UP
4.28994e-33	0.276321	0.422	0.187	1.10174e-28	6_all	CXCR2	-0.609	1.1742	6	Upper IM	UP
4.61221e-33	0.236641	0.27	0.084	1.18451e-28	6_all	SLC15A1	-0.354	1.6845	6	Upper IM	UP
5.49087e-33	0.322351	0.911	0.642	1.41017e-28	6_all	TMEM40	-1.553	0.504878	6	Upper IM	UP
5.91674e-33	0.387743	0.951	0.801	1.51954e-28	6_all	EZR	-1.752	0.247643	6	Upper IM	UP
6.80155e-33	0.794429	0.473	0.236	1.74677e-28	6_all	SPRR1A	-0.709	1.00305	6	Upper IM	UP
8.10843e-33	0.192356	0.265	0.084	2.08241e-28	6_all	GPR1	-0.349	1.65753	6	Upper IM	UP
8.97247e-33	0.30658	0.557	0.296	2.30431e-28	6_all	MYO5B	-0.853	0.91208	6	Upper IM	UP
1.36032e-32	0.259911	0.368	0.148	3.49358e-28	6_all	RASAL1	-0.516	1.31411	6	Upper IM	UP
1.43156e-32	0.279266	0.462	0.218	3.67653e-28	6_all	UNC13D	-0.68	1.08356	6	Upper IM	UP
1.72954e-32	0.273943	0.473	0.221	4.44179e-28	6_all	NOD2	-0.694	1.09779	6	Upper IM	UP
2.05862e-32	-0.68659	0.702	0.747	5.28694e-28	6_all	CCND1	-1.449	-0.0896372	6	Upper IM	DOWN
2.52155e-32	-0.611284	0.827	0.812	6.47584e-28	6_all	TUBB	-1.639	0.0264076	6	Upper IM	DOWN
4.47917e-32	-0.434714	0.987	0.971	1.15034e-27	6_all	PPIA	-1.958	0.0235788	6	Upper IM	DOWN
7.60616e-32	-0.356012	0.994	0.895	1.95342e-27	6_all	SPRR2D	-1.889	0.151358	6	Upper IM	DOWN
8.1234e-32	-0.559649	0.868	0.874	2.08625e-27	6_all	ATP5ME	-1.742	-0.00993824	6	Upper IM	DOWN
8.31948e-32	0.235893	0.44	0.199	2.13661e-27	6_all	GDPD3	-0.639	1.14474	6	Upper IM	UP
1.05423e-31	-0.575875	0.897	0.857	2.70748e-27	6_all	HNRNPA2B1	-1.754	0.0658128	6	Upper IM	DOWN
1.25279e-31	0.192647	0.806	0.472	3.21743e-27	6_all	EPS8L1	-1.278	0.771993	6	Upper IM	UP
1.31571e-31	0.404777	0.671	0.419	3.37901e-27	6_all	NMU	-1.09	0.679363	6	Upper IM	UP
1.35736e-31	0.324715	0.473	0.223	3.48596e-27	6_all	CEACAM1	-0.696	1.0848	6	Upper IM	UP
1.50508e-31	0.260206	0.49	0.233	3.86535e-27	6_all	ADGRL2	-0.723	1.07245	6	Upper IM	UP
1.53452e-31	-0.56159	0.91	0.881	3.94095e-27	6_all	TUBA1B	-1.791	0.0467245	6	Upper IM	DOWN
1.57185e-31	0.242537	0.354	0.144	4.03683e-27	6_all	FHDC1	-0.498	1.29768	6	Upper IM	UP
2.10277e-31	-1.54814	0.783	0.836	5.40033e-27	6_all	PTGDS	-1.619	-0.0944906	6	Upper IM	DOWN
2.40084e-31	0.303898	0.619	0.348	6.16583e-27	6_all	CLDN1	-0.967	0.830852	6	Upper IM	UP
2.43209e-31	0.314147	0.463	0.221	6.2461e-27	6_all	SH3BP5	-0.684	1.06697	6	Upper IM	UP
2.97332e-31	0.246041	0.344	0.137	7.63608e-27	6_all	ELOVL7	-0.481	1.32823	6	Upper IM	UP
3.04361e-31	0.280723	0.705	0.404	7.81661e-27	6_all	SCNN1B	-1.109	0.803268	6	Upper IM	UP
4.64195e-31	0.349815	0.706	0.429	1.19215e-26	6_all	CD55	-1.135	0.718691	6	Upper IM	UP
4.93235e-31	0.320138	0.778	0.516	1.26673e-26	6_all	CLIP1	-1.294	0.592399	6	Upper IM	UP
5.38932e-31	-1.50971	0.432	0.585	1.38409e-26	6_all	APOD	-1.017	-0.437405	6	Upper IM	DOWN
5.57765e-31	0.419915	0.513	0.253	1.43245e-26	6_all	LINC02487	-0.766	1.01982	6	Upper IM	UP
5.78223e-31	-0.511165	0.89	0.878	1.48499e-26	6_all	COX7C	-1.768	0.0195844	6	Upper IM	DOWN
6.56145e-31	0.207512	0.363	0.143	1.68511e-26	6_all	ST3GAL4	-0.506	1.34395	6	Upper IM	UP
6.83074e-31	-1.37595	0.625	0.739	1.75427e-26	6_all	SPARC	-1.364	-0.241718	6	Upper IM	DOWN
1.2393e-30	0.381539	0.911	0.729	3.18277e-26	6_all	CTNNBIP1	-1.64	0.321532	6	Upper IM	UP
1.35207e-30	0.351078	0.96	0.859	3.47239e-26	6_all	KLK11	-1.819	0.160376	6	Upper IM	UP
1.36776e-30	-0.561648	0.83	0.832	3.51269e-26	6_all	TOMM7	-1.662	-0.00347219	6	Upper IM	DOWN
1.38751e-30	0.320836	0.6	0.34	3.56341e-26	6_all	TMEM154	-0.94	0.819428	6	Upper IM	UP
1.54964e-30	0.293269	0.99	0.963	3.97979e-26	6_all	DYNLL1	-1.953	0.0398927	6	Upper IM	UP
2.48726e-30	-0.697741	0.602	0.688	6.38778e-26	6_all	MT1E	-1.29	-0.192645	6	Upper IM	DOWN
2.80432e-30	0.383667	0.868	0.667	7.20204e-26	6_all	PLS3	-1.535	0.380008	6	Upper IM	UP
3.08779e-30	0.264878	0.467	0.225	7.93006e-26	6_all	ALDOC	-0.692	1.0535	6	Upper IM	UP
3.22302e-30	0.291925	0.537	0.28	8.27736e-26	6_all	ZDHHC21	-0.817	0.939495	6	Upper IM	UP
6.39314e-30	0.248624	0.621	0.345	1.64189e-25	6_all	ARNTL2	-0.966	0.847997	6	Upper IM	UP
7.6354e-30	0.323569	0.663	0.412	1.96092e-25	6_all	TRIM16	-1.075	0.686365	6	Upper IM	UP
9.35047e-30	0.363198	0.9	0.792	2.40139e-25	6_all	GRN	-1.692	0.184425	6	Upper IM	UP
1.07451e-29	0.206909	0.402	0.173	2.75957e-25	6_all	PAX9	-0.575	1.21642	6	Upper IM	UP
1.08776e-29	-1.09061	0.538	0.667	2.79358e-25	6_all	COL6A1	-1.205	-0.310081	6	Upper IM	DOWN
1.16115e-29	0.235125	0.602	0.317	2.98206e-25	6_all	FAM83A	-0.919	0.925281	6	Upper IM	UP
1.31762e-29	-0.504294	0.889	0.865	3.38391e-25	6_all	PCBP2	-1.754	0.0394833	6	Upper IM	DOWN
1.41668e-29	0.302338	0.57	0.311	3.63833e-25	6_all	CD68	-0.881	0.874047	6	Upper IM	UP
1.72411e-29	0.357563	0.883	0.673	4.42787e-25	6_all	HIGD1A	-1.556	0.391807	6	Upper IM	UP
2.50933e-29	0.376765	0.752	0.516	6.44446e-25	6_all	SF3B3	-1.268	0.543362	6	Upper IM	UP
3.00023e-29	0.213674	0.452	0.213	7.7052e-25	6_all	HK2	-0.665	1.08547	6	Upper IM	UP
3.5129e-29	-0.519929	0.886	0.867	9.02183e-25	6_all	UBB	-1.753	0.0312747	6	Upper IM	DOWN
4.22005e-29	0.182327	0.241	0.075	1.08379e-24	6_all	LEXM	-0.316	1.68407	6	Upper IM	UP
4.22822e-29	0.297882	0.675	0.395	1.08589e-24	6_all	CRYBG2	-1.07	0.773035	6	Upper IM	UP
4.33148e-29	-0.622252	0.643	0.691	1.11241e-24	6_all	SLC38A2	-1.334	-0.103867	6	Upper IM	DOWN
5.37834e-29	0.283991	0.387	0.171	1.38127e-24	6_all	ZNF117	-0.558	1.17834	6	Upper IM	UP
5.99976e-29	0.280098	0.47	0.237	1.54086e-24	6_all	IKZF2	-0.707	0.987774	6	Upper IM	UP
7.48165e-29	-0.504784	0.894	0.88	1.92144e-24	6_all	PFN1	-1.774	0.0227713	6	Upper IM	DOWN
8.04016e-29	0.158513	0.275	0.096	2.06487e-24	6_all	ATP10B	-0.371	1.51833	6	Upper IM	UP
9.75588e-29	0.311069	0.532	0.276	2.50551e-24	6_all	S100A12	-0.808	0.946758	6	Upper IM	UP
1.11083e-28	0.252741	0.5	0.245	2.85284e-24	6_all	IL36RN	-0.745	1.02915	6	Upper IM	UP
1.3506e-28	0.358566	0.573	0.303	3.46862e-24	6_all	CD177	-0.876	0.919217	6	Upper IM	UP
1.55301e-28	0.264177	0.529	0.283	3.98843e-24	6_all	AIG1	-0.812	0.902466	6	Upper IM	UP
1.89664e-28	-0.723209	0.4	0.561	4.87094e-24	6_all	GPNMB	-0.961	-0.488001	6	Upper IM	DOWN
1.92497e-28	-0.676907	0.708	0.716	4.94372e-24	6_all	NCL	-1.424	-0.0162102	6	Upper IM	DOWN
2.53045e-28	0.317003	0.714	0.458	6.4987e-24	6_all	DUOX1	-1.172	0.640576	6	Upper IM	UP
2.87951e-28	0.355595	0.938	0.807	7.39515e-24	6_all	ARF6	-1.745	0.217019	6	Upper IM	UP
3.17928e-28	0.135456	0.171	0.041	8.16504e-24	6_all	SLC13A4	-0.212	2.0603	6	Upper IM	UP
4.50973e-28	0.27469	0.954	0.828	1.15819e-23	6_all	NIBAN2	-1.782	0.204358	6	Upper IM	UP
5.42023e-28	0.279484	0.479	0.244	1.39202e-23	6_all	VLDLR	-0.723	0.973145	6	Upper IM	UP
5.6584e-28	0.457868	0.852	0.669	1.45319e-23	6_all	FAM162A	-1.521	0.348847	6	Upper IM	UP
5.95906e-28	0.195518	0.397	0.18	1.53041e-23	6_all	BSPRY	-0.577	1.14114	6	Upper IM	UP
7.47679e-28	0.25157	0.408	0.195	1.92019e-23	6_all	PHLDB3	-0.603	1.0651	6	Upper IM	UP
9.67716e-28	0.268183	0.489	0.252	2.48529e-23	6_all	NCOA1	-0.741	0.956411	6	Upper IM	UP
1.08242e-27	0.187646	0.36	0.156	2.77987e-23	6_all	HCAR2	-0.516	1.20645	6	Upper IM	UP
1.27473e-27	-0.832252	0.279	0.482	3.27375e-23	6_all	FSTL1	-0.761	-0.788768	6	Upper IM	DOWN
1.3948e-27	0.322448	0.984	0.963	3.58213e-23	6_all	S100A10	-1.947	0.0311225	6	Upper IM	UP
2.14623e-27	-1.00075	0.624	0.714	5.51194e-23	6_all	IGFBP4	-1.338	-0.194378	6	Upper IM	DOWN
2.16211e-27	0.223213	0.738	0.452	5.55273e-23	6_all	SDCBP2	-1.19	0.707298	6	Upper IM	UP
2.61781e-27	-0.477294	0.875	0.846	6.72306e-23	6_all	TAGLN2	-1.721	0.0486254	6	Upper IM	DOWN
2.92854e-27	-1.7145	0.714	0.788	7.52108e-23	6_all	COL3A1	-1.502	-0.142272	6	Upper IM	DOWN
3.17629e-27	0.272799	0.484	0.249	8.15734e-23	6_all	CAMSAP3	-0.733	0.958861	6	Upper IM	UP
3.43305e-27	0.23141	0.324	0.133	8.81676e-23	6_all	RTKN2	-0.457	1.28457	6	Upper IM	UP
3.47209e-27	-0.439233	0.913	0.888	8.91702e-23	6_all	BTF3	-1.801	0.0400552	6	Upper IM	DOWN
3.56421e-27	0.385424	0.548	0.306	9.15361e-23	6_all	KIF21A	-0.854	0.840644	6	Upper IM	UP
3.57306e-27	-1.52766	0.794	0.844	9.17633e-23	6_all	COL1A2	-1.638	-0.088104	6	Upper IM	DOWN
3.92071e-27	-0.827029	0.363	0.525	1.00692e-22	6_all	IFITM2	-0.888	-0.532348	6	Upper IM	DOWN
4.42872e-27	-0.698099	0.371	0.541	1.13738e-22	6_all	LTBP4	-0.912	-0.544209	6	Upper IM	DOWN
5.08274e-27	0.231913	0.427	0.21	1.30535e-22	6_all	GAB1	-0.637	1.02385	6	Upper IM	UP
5.14042e-27	0.280579	0.454	0.233	1.32016e-22	6_all	IFFO2	-0.687	0.962362	6	Upper IM	UP
7.2881e-27	0.2656	0.502	0.269	1.87173e-22	6_all	NLRX1	-0.771	0.900081	6	Upper IM	UP
7.54361e-27	0.299819	0.649	0.413	1.93735e-22	6_all	CLCN3	-1.062	0.652077	6	Upper IM	UP
7.88356e-27	0.344203	0.919	0.773	2.02466e-22	6_all	RAB11A	-1.692	0.249596	6	Upper IM	UP
9.16804e-27	0.316779	0.689	0.446	2.35454e-22	6_all	CLDND1	-1.135	0.62746	6	Upper IM	UP
1.01366e-26	0.243796	0.517	0.278	2.60327e-22	6_all	EXPH5	-0.795	0.895079	6	Upper IM	UP
1.2654e-26	0.36984	0.805	0.611	3.24979e-22	6_all	KLF4	-1.416	0.397816	6	Upper IM	UP
1.34095e-26	0.238069	0.522	0.284	3.44382e-22	6_all	RMND5B	-0.806	0.878159	6	Upper IM	UP
1.495e-26	0.243173	0.452	0.232	3.83946e-22	6_all	ACOX3	-0.684	0.962198	6	Upper IM	UP
2.00201e-26	0.368492	0.902	0.725	5.14156e-22	6_all	CLCA2	-1.627	0.315146	6	Upper IM	UP
2.06707e-26	-0.577865	0.857	0.823	5.30865e-22	6_all	HNRNPH1	-1.68	0.0584028	6	Upper IM	DOWN
2.16672e-26	0.286485	0.581	0.333	5.56457e-22	6_all	SERINC2	-0.914	0.803016	6	Upper IM	UP
2.92079e-26	-0.703927	0.298	0.485	7.50117e-22	6_all	APCDD1	-0.783	-0.702672	6	Upper IM	DOWN
3.10312e-26	-1.00675	0.241	0.428	7.96942e-22	6_all	LUM	-0.669	-0.828578	6	Upper IM	DOWN
3.55185e-26	-0.547852	0.163	0.369	9.12187e-22	6_all	ABI3BP	-0.532	-1.17875	6	Upper IM	DOWN
3.74889e-26	0.345459	0.6	0.339	9.62791e-22	6_all	TGM3	-0.939	0.823677	6	Upper IM	UP
3.97627e-26	0.337758	0.727	0.473	1.02119e-21	6_all	DAAM1	-1.2	0.620115	6	Upper IM	UP
4.23862e-26	0.269799	0.61	0.364	1.08856e-21	6_all	MXI1	-0.974	0.744871	6	Upper IM	UP
4.35228e-26	0.339139	0.946	0.852	1.11775e-21	6_all	PGK1	-1.798	0.150987	6	Upper IM	UP
4.40512e-26	0.268918	0.538	0.297	1.13132e-21	6_all	DUSP16	-0.835	0.857143	6	Upper IM	UP
4.46646e-26	0.205014	0.349	0.151	1.14708e-21	6_all	FGF11	-0.5	1.20868	6	Upper IM	UP
4.5387e-26	-0.792862	0.351	0.532	1.16563e-21	6_all	TIMP1	-0.883	-0.599955	6	Upper IM	DOWN
6.32848e-26	0.307027	0.67	0.434	1.62528e-21	6_all	ATP11B	-1.104	0.626466	6	Upper IM	UP
6.4588e-26	-0.831102	0.27	0.466	1.65875e-21	6_all	C1S	-0.736	-0.787371	6	Upper IM	DOWN
7.56694e-26	0.272158	0.649	0.397	1.94334e-21	6_all	NEBL	-1.046	0.709079	6	Upper IM	UP
7.9441e-26	0.17426	0.221	0.07	2.0402e-21	6_all	STXBP5-AS1	-0.291	1.65862	6	Upper IM	UP
8.28568e-26	0.275647	0.987	0.976	2.12793e-21	6_all	ANXA2	-1.963	0.0161689	6	Upper IM	UP
8.44308e-26	0.17298	0.405	0.184	2.16835e-21	6_all	EGLN3	-0.589	1.13822	6	Upper IM	UP
8.58591e-26	0.211828	0.381	0.177	2.20503e-21	6_all	NIPAL1	-0.558	1.10604	6	Upper IM	UP
8.76444e-26	0.402243	0.871	0.644	2.25088e-21	6_all	PABPC3	-1.515	0.435612	6	Upper IM	UP
9.97993e-26	0.268381	0.708	0.446	2.56305e-21	6_all	NT5C2	-1.154	0.666706	6	Upper IM	UP
1.16926e-25	-0.50021	0.086	0.276	3.0029e-21	6_all	CCL2	-0.362	-1.68226	6	Upper IM	DOWN
1.20036e-25	0.291581	0.602	0.361	3.08277e-21	6_all	ANKRD22	-0.963	0.737765	6	Upper IM	UP
1.23725e-25	0.246374	0.462	0.242	3.17751e-21	6_all	CASTOR1	-0.704	0.932886	6	Upper IM	UP
1.26919e-25	-0.59846	0.692	0.714	3.25953e-21	6_all	CLSTN1	-1.406	-0.045152	6	Upper IM	DOWN
1.29727e-25	-0.809969	0.357	0.526	3.33166e-21	6_all	C1R	-0.883	-0.559139	6	Upper IM	DOWN
1.43365e-25	0.359002	0.817	0.586	3.68191e-21	6_all	HM13	-1.403	0.479435	6	Upper IM	UP
1.63914e-25	-0.589199	0.821	0.768	4.20963e-21	6_all	HMGN2	-1.589	0.0962759	6	Upper IM	DOWN
1.69783e-25	0.324675	0.827	0.635	4.36036e-21	6_all	TUBB6	-1.462	0.381131	6	Upper IM	UP
1.70798e-25	0.424067	0.952	0.889	4.38643e-21	6_all	HOPX	-1.841	0.0987782	6	Upper IM	UP
1.82994e-25	0.188344	0.397	0.181	4.69966e-21	6_all	RNF223	-0.578	1.13315	6	Upper IM	UP
2.14063e-25	-0.627842	0.651	0.698	5.49758e-21	6_all	COMMD6	-1.349	-0.100569	6	Upper IM	DOWN
2.34956e-25	-0.390759	0.951	0.756	6.03415e-21	6_all	ERO1A	-1.707	0.331059	6	Upper IM	DOWN
2.3713e-25	0.13813	0.141	0.03	6.08998e-21	6_all	GPR78	-0.171	2.23266	6	Upper IM	UP
3.00402e-25	-0.573682	0.341	0.508	7.71492e-21	6_all	ITGB4	-0.849	-0.575057	6	Upper IM	DOWN
3.02992e-25	0.271825	0.686	0.41	7.78143e-21	6_all	TRIP10	-1.096	0.742585	6	Upper IM	UP
3.45417e-25	0.207524	0.343	0.153	8.871e-21	6_all	TCAF2	-0.496	1.16468	6	Upper IM	UP
3.61621e-25	-0.484432	0.868	0.844	9.28716e-21	6_all	EEF1D	-1.712	0.040452	6	Upper IM	DOWN
3.75164e-25	0.249506	0.525	0.293	9.63496e-21	6_all	GALE	-0.818	0.841417	6	Upper IM	UP
3.93378e-25	0.135053	0.157	0.039	1.01027e-20	6_all	RGS20	-0.196	2.00922	6	Upper IM	UP
4.65196e-25	0.269918	0.629	0.388	1.19472e-20	6_all	DENND2C	-1.017	0.697003	6	Upper IM	UP
5.00491e-25	0.289201	0.578	0.332	1.28536e-20	6_all	PLEKHM1	-0.91	0.799886	6	Upper IM	UP
5.18043e-25	-0.670066	0.217	0.406	1.33044e-20	6_all	TNC	-0.623	-0.903785	6	Upper IM	DOWN
7.16394e-25	0.296139	0.635	0.4	1.83984e-20	6_all	KANK1	-1.035	0.666757	6	Upper IM	UP
7.24728e-25	0.127679	0.605	0.329	1.86125e-20	6_all	KRT80	-0.934	0.878848	6	Upper IM	UP
7.431e-25	0.335493	0.789	0.558	1.90843e-20	6_all	PROM2	-1.347	0.49976	6	Upper IM	UP
7.62256e-25	0.30808	0.841	0.649	1.95763e-20	6_all	RER1	-1.49	0.373887	6	Upper IM	UP
1.08147e-24	0.294969	0.752	0.52	2.77743e-20	6_all	ATP6V1D	-1.272	0.532221	6	Upper IM	UP
1.08439e-24	-0.650268	0.54	0.656	2.78492e-20	6_all	CAVIN1	-1.196	-0.280736	6	Upper IM	DOWN
1.12841e-24	-0.864678	0.305	0.478	2.89798e-20	6_all	A2M	-0.783	-0.648201	6	Upper IM	DOWN
1.2923e-24	0.229544	0.716	0.467	3.31888e-20	6_all	PLBD1	-1.183	0.616537	6	Upper IM	UP
1.5261e-24	-1.06308	0.573	0.673	3.91934e-20	6_all	COL6A2	-1.246	-0.232071	6	Upper IM	DOWN
1.55095e-24	0.256553	0.492	0.271	3.98315e-20	6_all	STXBP5	-0.763	0.860365	6	Upper IM	UP
1.59068e-24	-0.697924	0.268	0.455	4.08518e-20	6_all	BGN	-0.723	-0.763634	6	Upper IM	DOWN
1.84264e-24	-0.3916	0.968	0.93	4.73228e-20	6_all	EEF1B2	-1.898	0.0577763	6	Upper IM	DOWN
1.87578e-24	-0.508496	0.208	0.406	4.81738e-20	6_all	NFIB	-0.614	-0.964896	6	Upper IM	DOWN
2.06477e-24	0.381257	1	0.998	5.30275e-20	6_all	SFN	-1.998	0.00288828	6	Upper IM	UP
2.1026e-24	0.301986	0.613	0.39	5.3999e-20	6_all	SLC12A6	-1.003	0.652413	6	Upper IM	UP
2.1398e-24	0.178553	0.254	0.096	5.49543e-20	6_all	CYP2J2	-0.35	1.40372	6	Upper IM	UP
2.28351e-24	-0.645859	0.398	0.545	5.8645e-20	6_all	STMN1	-0.943	-0.453488	6	Upper IM	DOWN
2.394e-24	0.268163	0.711	0.461	6.14826e-20	6_all	GNA15	-1.172	0.625083	6	Upper IM	UP
2.44834e-24	0.175117	0.398	0.187	6.28782e-20	6_all	MROH6	-0.585	1.08973	6	Upper IM	UP
2.63509e-24	-0.58796	0.675	0.724	6.76745e-20	6_all	ATP1A1	-1.399	-0.101102	6	Upper IM	DOWN
2.69834e-24	-0.66154	0.3	0.476	6.92987e-20	6_all	MEGF6	-0.776	-0.665999	6	Upper IM	DOWN
2.98369e-24	-0.598689	0.586	0.67	7.66271e-20	6_all	ZFP36L2	-1.256	-0.19326	6	Upper IM	DOWN
3.42227e-24	-0.434003	0.943	0.883	8.78909e-20	6_all	CD44	-1.826	0.0948443	6	Upper IM	DOWN
3.4309e-24	0.316189	0.713	0.472	8.81123e-20	6_all	TENT5B	-1.185	0.595115	6	Upper IM	UP
3.55288e-24	-0.57084	0.406	0.551	9.12451e-20	6_all	ITGB1	-0.957	-0.440573	6	Upper IM	DOWN
3.57409e-24	-0.577735	0.817	0.803	9.17897e-20	6_all	CD63	-1.62	0.0249361	6	Upper IM	DOWN
3.64624e-24	0.345174	0.943	0.806	9.36428e-20	6_all	MPZL2	-1.749	0.226478	6	Upper IM	UP
3.72734e-24	0.201859	0.457	0.236	9.57255e-20	6_all	RECQL5	-0.693	0.953407	6	Upper IM	UP
4.4376e-24	-0.497789	0.956	0.912	1.13967e-19	6_all	HSP90AA1	-1.868	0.0679768	6	Upper IM	DOWN
5.63391e-24	0.312062	0.976	0.897	1.4469e-19	6_all	TPI1	-1.873	0.121773	6	Upper IM	UP
6.24086e-24	-0.569906	0.19	0.376	1.60278e-19	6_all	CYBRD1	-0.566	-0.984733	6	Upper IM	DOWN
6.91373e-24	-0.359766	0.992	0.958	1.77558e-19	6_all	EEF2	-1.95	0.0503145	6	Upper IM	DOWN
6.93858e-24	0.209341	0.359	0.167	1.78197e-19	6_all	CARD14	-0.526	1.10414	6	Upper IM	UP
7.0364e-24	0.30821	0.743	0.515	1.80709e-19	6_all	TNFAIP2	-1.258	0.52879	6	Upper IM	UP
7.08201e-24	0.18065	0.251	0.095	1.8188e-19	6_all	N4BP3	-0.346	1.40169	6	Upper IM	UP
9.06895e-24	-0.689882	0.546	0.626	2.32909e-19	6_all	LMO4	-1.172	-0.197262	6	Upper IM	DOWN
1.15224e-23	-0.551661	0.716	0.745	2.95917e-19	6_all	NOP53	-1.461	-0.0572808	6	Upper IM	DOWN
1.16507e-23	0.326442	0.822	0.62	2.99214e-19	6_all	TMED3	-1.442	0.40687	6	Upper IM	UP
1.31168e-23	-0.490213	0.152	0.346	3.36865e-19	6_all	CPE	-0.498	-1.1867	6	Upper IM	DOWN
1.48184e-23	0.305489	0.627	0.394	3.80567e-19	6_all	NDST1	-1.021	0.67027	6	Upper IM	UP
1.80976e-23	0.358319	0.837	0.611	4.64783e-19	6_all	MKNK2	-1.448	0.454055	6	Upper IM	UP
1.92816e-23	-0.398938	0.971	0.95	4.95189e-19	6_all	SERF2	-1.921	0.0315438	6	Upper IM	DOWN
2.32298e-23	-0.557536	0.676	0.708	5.96588e-19	6_all	GPX4	-1.384	-0.0667261	6	Upper IM	DOWN
2.68696e-23	0.369331	0.763	0.525	6.90066e-19	6_all	ALS2CL	-1.288	0.539366	6	Upper IM	UP
2.69172e-23	-0.49264	0.808	0.788	6.91287e-19	6_all	SLC25A6	-1.596	0.0361597	6	Upper IM	DOWN
2.88099e-23	-0.775454	0.47	0.596	7.39895e-19	6_all	S100A4	-1.066	-0.342652	6	Upper IM	DOWN
3.24366e-23	0.155646	0.224	0.078	8.33037e-19	6_all	SERPINB7	-0.302	1.52195	6	Upper IM	UP
3.43639e-23	-0.781808	0.579	0.67	8.82533e-19	6_all	TIMP2	-1.249	-0.210598	6	Upper IM	DOWN
3.67745e-23	0.210548	0.754	0.494	9.44442e-19	6_all	RANBP9	-1.248	0.610053	6	Upper IM	UP
3.8321e-23	-0.627116	0.843	0.815	9.84159e-19	6_all	NBL1	-1.658	0.0487326	6	Upper IM	DOWN
3.87206e-23	0.292747	0.889	0.687	9.94422e-19	6_all	FOSL2	-1.576	0.371873	6	Upper IM	UP
4.13215e-23	0.330851	0.71	0.496	1.06122e-18	6_all	VAT1	-1.206	0.517479	6	Upper IM	UP
4.31693e-23	0.285837	0.605	0.375	1.10867e-18	6_all	ULK3	-0.98	0.690045	6	Upper IM	UP
6.02407e-23	0.205845	0.562	0.319	1.5471e-18	6_all	GFOD2	-0.881	0.817014	6	Upper IM	UP
6.61903e-23	0.140991	0.584	0.328	1.6999e-18	6_all	TTC9	-0.912	0.832273	6	Upper IM	UP
6.81023e-23	0.177003	0.505	0.274	1.749e-18	6_all	RAB11FIP1	-0.779	0.882107	6	Upper IM	UP
7.41199e-23	0.133895	0.152	0.04	1.90355e-18	6_all	TMEM125	-0.192	1.926	6	Upper IM	UP
7.58168e-23	0.248559	0.508	0.289	1.94713e-18	6_all	DAPP1	-0.797	0.813759	6	Upper IM	UP
7.8338e-23	0.290951	0.579	0.35	2.01188e-18	6_all	RELCH	-0.929	0.726208	6	Upper IM	UP
9.32332e-23	-0.597862	0.413	0.544	2.39441e-18	6_all	LDHB	-0.957	-0.397465	6	Upper IM	DOWN
9.44179e-23	0.152047	0.254	0.098	2.42484e-18	6_all	DLX3	-0.352	1.37397	6	Upper IM	UP
1.15734e-22	0.276268	0.594	0.376	2.97228e-18	6_all	TRPS1	-0.97	0.65973	6	Upper IM	UP
1.24536e-22	0.281564	0.951	0.815	3.19833e-18	6_all	DNAJB1	-1.766	0.222645	6	Upper IM	UP
1.31762e-22	-0.21765	0.959	0.844	3.38392e-18	6_all	SPRR2E	-1.803	0.184288	6	Upper IM	DOWN
1.32924e-22	-0.388887	0.93	0.896	3.41375e-18	6_all	COX4I1	-1.826	0.053732	6	Upper IM	DOWN
1.48741e-22	-0.594321	0.224	0.398	3.81996e-18	6_all	PRRX1	-0.622	-0.82927	6	Upper IM	DOWN
1.51713e-22	-0.645168	0.457	0.574	3.8963e-18	6_all	GAS6	-1.031	-0.328857	6	Upper IM	DOWN
1.64725e-22	-0.620996	0.435	0.563	4.23047e-18	6_all	CALD1	-0.998	-0.37212	6	Upper IM	DOWN
1.85449e-22	0.199342	0.771	0.55	4.76269e-18	6_all	HPGD	-1.321	0.487299	6	Upper IM	UP
2.4003e-22	0.20929	0.275	0.11	6.16444e-18	6_all	RNF222	-0.385	1.32193	6	Upper IM	UP
2.40431e-22	-0.596083	0.543	0.626	6.17476e-18	6_all	THSD4	-1.169	-0.20521	6	Upper IM	DOWN
2.51629e-22	0.269074	0.638	0.403	6.46233e-18	6_all	DDIT4	-1.041	0.662777	6	Upper IM	UP
2.97728e-22	0.135765	0.175	0.053	7.64625e-18	6_all	TEX101	-0.228	1.72329	6	Upper IM	UP
3.68188e-22	-0.446093	0.111	0.291	9.4558e-18	6_all	SERPINE2	-0.402	-1.39046	6	Upper IM	DOWN
3.69524e-22	0.187998	0.206	0.071	9.49011e-18	6_all	C12orf56	-0.277	1.53675	6	Upper IM	UP
3.71961e-22	0.047639	0.716	0.424	9.55269e-18	6_all	LMO7	-1.14	0.755895	6	Upper IM	UP
4.16338e-22	0.285043	0.957	0.827	1.06924e-17	6_all	TPM4	-1.784	0.210632	6	Upper IM	UP
4.19695e-22	0.248676	0.384	0.191	1.07786e-17	6_all	NPAS2	-0.575	1.00753	6	Upper IM	UP
4.86575e-22	0.294255	0.365	0.182	1.24962e-17	6_all	PLA2G4E	-0.547	1.00396	6	Upper IM	UP
5.98197e-22	-0.687899	0.235	0.408	1.53629e-17	6_all	FBLN2	-0.643	-0.795908	6	Upper IM	DOWN
5.98348e-22	-0.555022	0.335	0.49	1.53668e-17	6_all	CRTAP	-0.825	-0.548621	6	Upper IM	DOWN
6.09481e-22	-0.586142	0.332	0.49	1.56527e-17	6_all	LAMA5	-0.822	-0.561599	6	Upper IM	DOWN
6.10751e-22	-0.582532	0.44	0.579	1.56853e-17	6_all	MFGE8	-1.019	-0.39606	6	Upper IM	DOWN
6.16847e-22	-0.552641	0.179	0.357	1.58419e-17	6_all	DKK3	-0.536	-0.995964	6	Upper IM	DOWN
7.44496e-22	-0.492418	0.978	0.947	1.91201e-17	6_all	TMSB4X	-1.925	0.04647	6	Upper IM	DOWN
8.77758e-22	-0.490778	0.994	0.977	2.25426e-17	6_all	S100A2	-1.971	0.0248873	6	Upper IM	DOWN
1.05551e-21	0.154988	0.241	0.093	2.71076e-17	6_all	SYT7	-0.334	1.37373	6	Upper IM	UP
1.17368e-21	0.106658	0.127	0.03	3.01424e-17	6_all	CIDEA	-0.157	2.08179	6	Upper IM	UP
1.40101e-21	-0.564244	0.303	0.488	3.59807e-17	6_all	MRC2	-0.791	-0.687563	6	Upper IM	DOWN
1.62785e-21	0.159708	0.279	0.119	4.18065e-17	6_all	CDK5R1	-0.398	1.2293	6	Upper IM	UP
1.72933e-21	0.198981	0.395	0.201	4.44127e-17	6_all	FUT2	-0.596	0.974657	6	Upper IM	UP
1.93156e-21	0.32943	0.902	0.711	4.96064e-17	6_all	ELL2	-1.613	0.343278	6	Upper IM	UP
2.02352e-21	0.262459	0.821	0.613	5.1968e-17	6_all	STMP1	-1.434	0.421495	6	Upper IM	UP
2.06671e-21	0.285313	0.614	0.398	5.30773e-17	6_all	ALDH3B2	-1.012	0.62547	6	Upper IM	UP
2.10999e-21	0.102173	0.102	0.018	5.41888e-17	6_all	AC116345.1	-0.12	2.5025	6	Upper IM	UP
2.1364e-21	-0.528308	0.176	0.356	5.48669e-17	6_all	COL16A1	-0.532	-1.0163	6	Upper IM	DOWN
2.32417e-21	0.348179	0.905	0.754	5.96893e-17	6_all	DSG1	-1.659	0.263353	6	Upper IM	UP
2.36011e-21	0.203839	0.471	0.259	6.06123e-17	6_all	KIAA0232	-0.73	0.862775	6	Upper IM	UP
2.66408e-21	-0.547051	0.4	0.529	6.84188e-17	6_all	CD151	-0.929	-0.403268	6	Upper IM	DOWN
3.04696e-21	0.29068	0.697	0.468	7.82519e-17	6_all	SORD	-1.165	0.57465	6	Upper IM	UP
4.12075e-21	-0.584003	0.249	0.425	1.05829e-16	6_all	SERPINH1	-0.674	-0.771317	6	Upper IM	DOWN
4.23548e-21	0.126978	0.437	0.214	1.08776e-16	6_all	LRRC20	-0.651	1.03002	6	Upper IM	UP
4.30739e-21	0.151972	0.244	0.094	1.10622e-16	6_all	GYS2	-0.338	1.37615	6	Upper IM	UP
5.55106e-21	0.216827	0.402	0.21	1.42562e-16	6_all	ESPL1	-0.612	0.936806	6	Upper IM	UP
5.79221e-21	0.22922	0.433	0.236	1.48755e-16	6_all	ZDHHC13	-0.669	0.87558	6	Upper IM	UP
5.94681e-21	0.142074	0.197	0.067	1.52726e-16	6_all	MAB21L3	-0.264	1.55596	6	Upper IM	UP
6.35275e-21	0.258834	0.449	0.249	1.63151e-16	6_all	STK39	-0.698	0.85057	6	Upper IM	UP
6.64578e-21	0.120028	0.817	0.574	1.70677e-16	6_all	ZFP36	-1.391	0.509285	6	Upper IM	UP
7.08489e-21	0.210261	0.398	0.211	1.81954e-16	6_all	AK4	-0.609	0.915525	6	Upper IM	UP
8.03106e-21	0.195335	0.356	0.174	2.06254e-16	6_all	MACC1	-0.53	1.03279	6	Upper IM	UP
9.02762e-21	0.18394	0.273	0.116	2.31847e-16	6_all	SMOX	-0.389	1.23478	6	Upper IM	UP
9.08907e-21	0.254987	0.64	0.411	2.33425e-16	6_all	KCTD3	-1.051	0.638934	6	Upper IM	UP
9.26117e-21	-0.538528	0.668	0.699	2.37845e-16	6_all	HSPE1	-1.367	-0.0654444	6	Upper IM	DOWN
1.0807e-20	0.28851	0.586	0.376	2.77545e-16	6_all	CES2	-0.962	0.640168	6	Upper IM	UP
1.13234e-20	0.216671	0.448	0.242	2.90807e-16	6_all	AMOTL2	-0.69	0.888492	6	Upper IM	UP
1.1853e-20	-0.553429	0.294	0.447	3.0441e-16	6_all	FGFR2	-0.741	-0.604459	6	Upper IM	DOWN
1.18888e-20	0.233254	0.594	0.371	3.05329e-16	6_all	SIRT7	-0.965	0.679044	6	Upper IM	UP
1.20498e-20	-0.625863	0.248	0.422	3.09464e-16	6_all	SFRP1	-0.67	-0.766903	6	Upper IM	DOWN
1.35231e-20	-0.624567	0.284	0.439	3.473e-16	6_all	CAV1	-0.723	-0.62833	6	Upper IM	DOWN
1.42251e-20	-0.489788	0.784	0.757	3.6533e-16	6_all	EIF4A2	-1.541	0.0505604	6	Upper IM	DOWN
1.44551e-20	0.239908	0.573	0.359	3.71237e-16	6_all	ENDOD1	-0.932	0.674551	6	Upper IM	UP
1.44998e-20	-0.418324	0.078	0.243	3.72385e-16	6_all	SPON1	-0.321	-1.63941	6	Upper IM	DOWN
1.52324e-20	-0.951009	0.344	0.483	3.91199e-16	6_all	MMP2	-0.827	-0.489615	6	Upper IM	DOWN
1.65509e-20	0.266944	0.565	0.344	4.25061e-16	6_all	PRDM1	-0.909	0.715842	6	Upper IM	UP
1.68475e-20	0.162352	0.297	0.135	4.32677e-16	6_all	TTC39A	-0.432	1.1375	6	Upper IM	UP
1.69376e-20	-0.512809	0.179	0.356	4.34992e-16	6_all	TCF4	-0.535	-0.991918	6	Upper IM	DOWN
1.81521e-20	0.150511	0.227	0.088	4.66182e-16	6_all	ST6GALNAC1	-0.315	1.36712	6	Upper IM	UP
1.81646e-20	0.1369	0.213	0.078	4.66503e-16	6_all	CPM	-0.291	1.44931	6	Upper IM	UP
1.9875e-20	0.21266	0.502	0.292	5.10429e-16	6_all	BTBD11	-0.794	0.781719	6	Upper IM	UP
2.30497e-20	0.11259	0.151	0.043	5.91963e-16	6_all	LINC01094	-0.194	1.81214	6	Upper IM	UP
2.64915e-20	0.272006	0.944	0.861	6.80354e-16	6_all	C19orf33	-1.805	0.132774	6	Upper IM	UP
2.81735e-20	0.170246	0.317	0.148	7.23552e-16	6_all	USP54	-0.465	1.09889	6	Upper IM	UP
2.86805e-20	0.2655	0.798	0.59	7.36573e-16	6_all	ST14	-1.388	0.435674	6	Upper IM	UP
3.07485e-20	0.264724	0.79	0.56	7.89682e-16	6_all	TST	-1.35	0.496426	6	Upper IM	UP
3.09706e-20	0.180366	0.348	0.174	7.95386e-16	6_all	TYRO3	-0.522	1	6	Upper IM	UP
3.36448e-20	0.243536	0.963	0.88	8.64066e-16	6_all	CD59	-1.843	0.130032	6	Upper IM	UP
3.38369e-20	0.194389	0.383	0.199	8.69e-16	6_all	TIFA	-0.582	0.944576	6	Upper IM	UP
4.1518e-20	0.232359	0.475	0.277	1.06626e-15	6_all	NIPAL4	-0.752	0.778042	6	Upper IM	UP
4.25772e-20	-0.446332	0.927	0.88	1.09347e-15	6_all	DDX5	-1.807	0.0750658	6	Upper IM	DOWN
4.64035e-20	0.210903	0.583	0.356	1.19173e-15	6_all	RALB	-0.939	0.711619	6	Upper IM	UP
5.53808e-20	-0.647973	0.208	0.373	1.42229e-15	6_all	PDGFRB	-0.581	-0.842592	6	Upper IM	DOWN
5.75117e-20	0.26801	0.821	0.614	1.47702e-15	6_all	SPINT1	-1.435	0.419144	6	Upper IM	UP
6.03343e-20	-0.515521	0.378	0.52	1.54951e-15	6_all	SPTBN1	-0.898	-0.460125	6	Upper IM	DOWN
6.2517e-20	0.258403	0.997	0.99	1.60556e-15	6_all	S100A11	-1.987	0.010165	6	Upper IM	UP
6.41375e-20	-0.596379	0.444	0.563	1.64718e-15	6_all	C12orf57	-1.007	-0.342575	6	Upper IM	DOWN
6.60833e-20	0.18107	0.425	0.233	1.69715e-15	6_all	BMP2K	-0.658	0.867133	6	Upper IM	UP
6.96034e-20	0.255999	0.817	0.576	1.78756e-15	6_all	RAPGEFL1	-1.393	0.504267	6	Upper IM	UP
7.31728e-20	-0.571601	0.492	0.58	1.87922e-15	6_all	SNHG8	-1.072	-0.237395	6	Upper IM	DOWN
7.5405e-20	0.260695	0.871	0.697	1.93655e-15	6_all	DBNL	-1.568	0.321514	6	Upper IM	UP
7.72307e-20	0.168391	0.463	0.257	1.98344e-15	6_all	CXXC5	-0.72	0.849244	6	Upper IM	UP
8.30879e-20	0.208989	0.556	0.342	2.13386e-15	6_all	MFSD5	-0.898	0.701089	6	Upper IM	UP
8.89076e-20	-0.613878	0.171	0.339	2.28333e-15	6_all	COL4A1	-0.51	-0.987289	6	Upper IM	DOWN
9.94069e-20	0.302189	0.606	0.401	2.55297e-15	6_all	SQLE	-1.007	0.595716	6	Upper IM	UP
1.08298e-19	-0.932851	0.313	0.466	2.78132e-15	6_all	COL6A3	-0.779	-0.574167	6	Upper IM	DOWN
1.13193e-19	0.144987	0.235	0.095	2.90702e-15	6_all	FBXL16	-0.33	1.30666	6	Upper IM	UP
1.22191e-19	0.372778	0.314	0.146	3.1381e-15	6_all	LOR	-0.46	1.1048	6	Upper IM	UP
1.23019e-19	0.307498	0.678	0.466	3.15937e-15	6_all	PLA2G4B	-1.144	0.540955	6	Upper IM	UP
1.25565e-19	0.279334	0.995	0.956	3.22476e-15	6_all	PKP1	-1.951	0.0576859	6	Upper IM	UP
1.26819e-19	0.261013	0.805	0.595	3.25697e-15	6_all	RAB5IF	-1.4	0.436099	6	Upper IM	UP
1.28631e-19	-0.415539	0.138	0.309	3.3035e-15	6_all	ANTXR1	-0.447	-1.16294	6	Upper IM	DOWN
1.37084e-19	0.257969	0.681	0.465	3.52059e-15	6_all	DYNLT3	-1.146	0.550424	6	Upper IM	UP
1.40569e-19	0.262751	0.624	0.405	3.6101e-15	6_all	RCOR1	-1.029	0.623624	6	Upper IM	UP
1.4631e-19	0.255973	0.662	0.443	3.75755e-15	6_all	IL13RA1	-1.105	0.579525	6	Upper IM	UP
1.54362e-19	0.156183	0.344	0.172	3.96433e-15	6_all	BLNK	-0.516	1	6	Upper IM	UP
1.54844e-19	-0.439458	0.84	0.805	3.97671e-15	6_all	TLE5	-1.645	0.0614005	6	Upper IM	DOWN
1.77632e-19	0.22662	0.484	0.288	4.56194e-15	6_all	OCLN	-0.772	0.748938	6	Upper IM	UP
1.86728e-19	-0.390493	0.906	0.891	4.79555e-15	6_all	PFDN5	-1.797	0.0240856	6	Upper IM	DOWN
1.87836e-19	-0.640281	0.298	0.447	4.82401e-15	6_all	SERPING1	-0.745	-0.584963	6	Upper IM	DOWN
2.0213e-19	-0.388343	0.133	0.301	5.19111e-15	6_all	JAG2	-0.434	-1.17834	6	Upper IM	DOWN
2.15397e-19	-0.0731604	0.773	0.492	5.53183e-15	6_all	MXD1	-1.265	0.65181	6	Upper IM	DOWN
2.15492e-19	0.219576	0.425	0.234	5.53427e-15	6_all	EPB41	-0.659	0.860954	6	Upper IM	UP
2.45136e-19	-0.548425	0.352	0.498	6.29559e-15	6_all	PIK3R1	-0.85	-0.50057	6	Upper IM	DOWN
3.14692e-19	-0.457298	0.137	0.303	8.08193e-15	6_all	THBS2	-0.44	-1.14514	6	Upper IM	DOWN
3.17858e-19	0.119319	0.263	0.113	8.16322e-15	6_all	AREG	-0.376	1.21874	6	Upper IM	UP
3.35829e-19	0.106152	0.2	0.074	8.62477e-15	6_all	KYNU	-0.274	1.4344	6	Upper IM	UP
3.45007e-19	-0.545527	0.427	0.538	8.86048e-15	6_all	LAMB3	-0.965	-0.33337	6	Upper IM	DOWN
3.45426e-19	0.31101	0.883	0.727	8.87124e-15	6_all	WNK1	-1.61	0.280458	6	Upper IM	UP
3.46561e-19	0.103555	0.162	0.052	8.90038e-15	6_all	TNFSF9	-0.214	1.63941	6	Upper IM	UP
3.50851e-19	0.099969	0.187	0.066	9.01055e-15	6_all	DSG1-AS1	-0.253	1.5025	6	Upper IM	UP
3.89169e-19	0.243972	0.659	0.448	9.99464e-15	6_all	MFSD14B	-1.107	0.55678	6	Upper IM	UP
4.0582e-19	0.20024	0.502	0.301	1.04223e-14	6_all	SPTLC2	-0.803	0.737924	6	Upper IM	UP
4.13267e-19	0.224278	0.64	0.421	1.06135e-14	6_all	TMEM254	-1.061	0.604252	6	Upper IM	UP
4.13509e-19	0.117256	0.108	0.024	1.06197e-14	6_all	RHBG	-0.132	2.16993	6	Upper IM	UP
4.43074e-19	0.220841	0.303	0.147	1.1379e-14	6_all	HLA-DQB2	-0.45	1.0435	6	Upper IM	UP
4.51415e-19	0.229669	0.584	0.378	1.15932e-14	6_all	ORMDL2	-0.962	0.627582	6	Upper IM	UP
4.62881e-19	-0.40407	0.138	0.302	1.18877e-14	6_all	MATN2	-0.44	-1.12988	6	Upper IM	DOWN
4.75363e-19	-0.521004	0.549	0.619	1.22083e-14	6_all	HSPD1	-1.168	-0.173133	6	Upper IM	DOWN
4.82363e-19	-0.479991	0.721	0.733	1.2388e-14	6_all	YBX1	-1.454	-0.0238139	6	Upper IM	DOWN
5.15417e-19	-0.645299	0.198	0.359	1.32369e-14	6_all	LYZ	-0.557	-0.858483	6	Upper IM	DOWN
5.27192e-19	-0.715055	0.302	0.452	1.35393e-14	6_all	SERPINF1	-0.754	-0.581774	6	Upper IM	DOWN
5.82919e-19	0.216218	0.424	0.237	1.49705e-14	6_all	DHCR7	-0.661	0.839177	6	Upper IM	UP
6.75874e-19	0.154002	0.267	0.12	1.73578e-14	6_all	B3GNT2	-0.387	1.15381	6	Upper IM	UP
7.26117e-19	-0.516057	0.335	0.482	1.86481e-14	6_all	TP53AIP1	-0.817	-0.524872	6	Upper IM	DOWN
7.75548e-19	0.11897	0.202	0.074	1.99176e-14	6_all	GCNT3	-0.276	1.44876	6	Upper IM	UP
7.9351e-19	-0.564588	0.543	0.623	2.03789e-14	6_all	PTMS	-1.166	-0.19828	6	Upper IM	DOWN
8.60535e-19	-0.425993	0.805	0.78	2.21003e-14	6_all	HNRNPC	-1.585	0.0455147	6	Upper IM	DOWN
8.67539e-19	-0.471443	0.367	0.495	2.22801e-14	6_all	SNHG32	-0.862	-0.431648	6	Upper IM	DOWN
1.00684e-18	-0.56786	0.602	0.647	2.58576e-14	6_all	H2AFZ	-1.249	-0.104002	6	Upper IM	DOWN
1.22794e-18	0.130958	0.37	0.19	3.15359e-14	6_all	SOCS6	-0.56	0.961526	6	Upper IM	UP
1.32772e-18	0.217394	0.649	0.428	3.40986e-14	6_all	MAPK3	-1.077	0.600608	6	Upper IM	UP
1.43333e-18	-0.511043	0.695	0.71	3.68107e-14	6_all	PSME1	-1.405	-0.030806	6	Upper IM	DOWN
1.44794e-18	0.276537	0.765	0.545	3.71859e-14	6_all	MAFB	-1.31	0.489204	6	Upper IM	UP
1.57767e-18	-0.42057	0.835	0.816	4.05176e-14	6_all	ATP5MG	-1.651	0.033207	6	Upper IM	DOWN
1.59831e-18	0.114018	0.192	0.07	4.10479e-14	6_all	ABLIM2	-0.262	1.45568	6	Upper IM	UP
1.61212e-18	-0.505373	0.211	0.376	4.14026e-14	6_all	HTRA1	-0.587	-0.83349	6	Upper IM	DOWN
1.68641e-18	0.209813	0.6	0.382	4.33105e-14	6_all	UACA	-0.982	0.65139	6	Upper IM	UP
1.68945e-18	0.16083	0.327	0.156	4.33883e-14	6_all	SLC6A14	-0.483	1.06774	6	Upper IM	UP
1.83867e-18	-0.902616	0.47	0.571	4.72207e-14	6_all	AEBP1	-1.041	-0.28083	6	Upper IM	DOWN
1.84066e-18	0.181488	0.4	0.216	4.72718e-14	6_all	SHB	-0.616	0.888969	6	Upper IM	UP
1.92261e-18	0.15493	0.286	0.135	4.93766e-14	6_all	SLC16A6	-0.421	1.08306	6	Upper IM	UP
1.9673e-18	0.234851	0.498	0.296	5.05241e-14	6_all	ARHGAP32	-0.794	0.750549	6	Upper IM	UP
1.97757e-18	0.125162	0.132	0.036	5.0788e-14	6_all	ACKR2	-0.168	1.87447	6	Upper IM	UP
2.37145e-18	-0.354499	0.144	0.309	6.09035e-14	6_all	LAMB1	-0.453	-1.10154	6	Upper IM	DOWN
2.55256e-18	-0.495512	0.795	0.818	6.55548e-14	6_all	KRT19	-1.613	-0.041146	6	Upper IM	DOWN
2.65248e-18	-0.527376	0.149	0.308	6.8121e-14	6_all	PMEPA1	-0.457	-1.04762	6	Upper IM	DOWN
2.86606e-18	-0.415504	0.16	0.321	7.36061e-14	6_all	BOC	-0.481	-1.0045	6	Upper IM	DOWN
3.48757e-18	-0.438082	0.91	0.892	8.95676e-14	6_all	PSAP	-1.802	0.0288228	6	Upper IM	DOWN
3.7582e-18	0.123739	0.284	0.128	9.65181e-14	6_all	SHROOM3	-0.412	1.14975	6	Upper IM	UP
4.25418e-18	-0.485478	0.871	0.674	1.09256e-13	6_all	FAM25A	-1.545	0.369924	6	Upper IM	DOWN
4.36521e-18	0.278888	0.838	0.65	1.12107e-13	6_all	HIF1A	-1.488	0.366511	6	Upper IM	UP
5.36553e-18	-0.754748	0.227	0.373	1.37797e-13	6_all	CXCL12	-0.6	-0.716483	6	Upper IM	DOWN
5.40547e-18	-0.534736	0.517	0.59	1.38823e-13	6_all	PRNP	-1.107	-0.190551	6	Upper IM	DOWN
5.84582e-18	-0.471341	0.686	0.694	1.50132e-13	6_all	SET	-1.38	-0.0167271	6	Upper IM	DOWN
5.89898e-18	0.139087	0.354	0.175	1.51498e-13	6_all	ATP6V1C2	-0.529	1.01639	6	Upper IM	UP
6.15344e-18	-0.287875	0.051	0.195	1.58033e-13	6_all	MAP1B	-0.246	-1.9349	6	Upper IM	DOWN
6.19341e-18	0.209656	0.479	0.289	1.59059e-13	6_all	CLOCK	-0.768	0.728956	6	Upper IM	UP
6.90724e-18	-0.483663	0.708	0.723	1.77392e-13	6_all	NDUFA1	-1.431	-0.0302463	6	Upper IM	DOWN
6.99002e-18	-0.520912	0.565	0.627	1.79518e-13	6_all	AOPEP	-1.192	-0.150215	6	Upper IM	DOWN
7.15095e-18	0.189954	0.832	0.624	1.83651e-13	6_all	RIOK3	-1.456	0.415037	6	Upper IM	UP
8.05724e-18	0.640871	0.438	0.26	2.06926e-13	6_all	KRT2	-0.698	0.752419	6	Upper IM	UP
8.06165e-18	-0.49026	0.295	0.445	2.07039e-13	6_all	HSPG2	-0.74	-0.59309	6	Upper IM	DOWN
8.60086e-18	-0.662085	0.19	0.341	2.20887e-13	6_all	RGS5	-0.531	-0.843772	6	Upper IM	DOWN
9.19698e-18	0.214548	0.59	0.373	2.36197e-13	6_all	PLD1	-0.963	0.661539	6	Upper IM	UP
9.3197e-18	-0.426032	0.852	0.821	2.39348e-13	6_all	COX6C	-1.673	0.0534712	6	Upper IM	DOWN
9.48124e-18	-0.807814	0.379	0.501	2.43497e-13	6_all	AQP1	-0.88	-0.402613	6	Upper IM	DOWN
9.75106e-18	0.136959	0.278	0.127	2.50427e-13	6_all	VSIG10	-0.405	1.13026	6	Upper IM	UP
9.81776e-18	-0.394922	0.86	0.817	2.5214e-13	6_all	COX5B	-1.677	0.0740006	6	Upper IM	DOWN
9.88223e-18	0.160323	0.311	0.154	2.53796e-13	6_all	PLEKHG6	-0.465	1.01398	6	Upper IM	UP
1.17231e-17	-0.491825	0.233	0.385	3.01071e-13	6_all	EFEMP1	-0.618	-0.724528	6	Upper IM	DOWN
1.17237e-17	0.0272653	0.66	0.394	3.01088e-13	6_all	AIF1L	-1.054	0.74427	6	Upper IM	UP
1.18767e-17	0.152449	0.262	0.12	3.05018e-13	6_all	GALNT12	-0.382	1.12653	6	Upper IM	UP
1.23448e-17	0.18753	0.471	0.278	3.1704e-13	6_all	SLC27A4	-0.749	0.760642	6	Upper IM	UP
1.35111e-17	0.188871	0.3	0.147	3.46992e-13	6_all	CCDC9B	-0.447	1.02915	6	Upper IM	UP
1.41001e-17	0.177842	0.23	0.1	3.62119e-13	6_all	BCO2	-0.33	1.20163	6	Upper IM	UP
1.46274e-17	-0.557491	0.37	0.5	3.75661e-13	6_all	RHOC	-0.87	-0.434403	6	Upper IM	DOWN
1.62486e-17	-0.456129	0.5	0.585	4.17298e-13	6_all	FBL	-1.085	-0.226509	6	Upper IM	DOWN
1.67809e-17	-0.473672	0.563	0.639	4.30968e-13	6_all	ZFAS1	-1.202	-0.182681	6	Upper IM	DOWN
1.70285e-17	0.158067	0.275	0.131	4.37326e-13	6_all	AC068587.4	-0.406	1.06986	6	Upper IM	UP
1.71854e-17	0.266793	0.805	0.637	4.41355e-13	6_all	RAB2A	-1.442	0.337695	6	Upper IM	UP
1.73586e-17	-0.120448	0.884	0.647	4.45804e-13	6_all	QSOX1	-1.531	0.450281	6	Upper IM	DOWN
1.76127e-17	-0.49249	0.624	0.649	4.52329e-13	6_all	PDLIM1	-1.273	-0.0566724	6	Upper IM	DOWN
1.90212e-17	-1.03194	0.773	0.777	4.88502e-13	6_all	CFD	-1.55	-0.00744618	6	Upper IM	DOWN
1.93078e-17	0.282507	0.83	0.653	4.95864e-13	6_all	MTPN	-1.483	0.346028	6	Upper IM	UP
2.24278e-17	0.225726	0.514	0.314	5.7599e-13	6_all	FAM135A	-0.828	0.711004	6	Upper IM	UP
2.2612e-17	-0.34511	0.132	0.291	5.80722e-13	6_all	ECE1	-0.423	-1.14048	6	Upper IM	DOWN
2.42024e-17	-0.496103	0.563	0.617	6.21565e-13	6_all	PARK7	-1.18	-0.132136	6	Upper IM	DOWN
2.58109e-17	0.195543	0.468	0.28	6.62875e-13	6_all	ANKRD35	-0.748	0.741082	6	Upper IM	UP
2.71923e-17	0.212668	0.598	0.382	6.98354e-13	6_all	DUSP22	-0.98	0.646573	6	Upper IM	UP
3.02533e-17	-0.301081	1	0.996	7.76964e-13	6_all	MT-CYB	-1.996	0.00578235	6	Upper IM	DOWN
3.051e-17	-0.389727	0.178	0.333	7.83559e-13	6_all	SLC1A4	-0.511	-0.903645	6	Upper IM	DOWN
3.10788e-17	-0.343662	0.124	0.282	7.98167e-13	6_all	OBSCN	-0.406	-1.18536	6	Upper IM	DOWN
3.11861e-17	0.0853511	0.097	0.022	8.00922e-13	6_all	AC104695.3	-0.119	2.14048	6	Upper IM	UP
3.17447e-17	-0.338885	0.048	0.182	8.15268e-13	6_all	PDGFRA	-0.23	-1.92283	6	Upper IM	DOWN
3.21273e-17	-0.367973	0.167	0.323	8.25092e-13	6_all	GCLC	-0.49	-0.951686	6	Upper IM	DOWN
3.24038e-17	-0.456233	0.738	0.732	8.32195e-13	6_all	SNRPD2	-1.47	0.0117772	6	Upper IM	DOWN
3.43272e-17	-0.441287	0.198	0.355	8.81592e-13	6_all	NTRK2	-0.553	-0.842319	6	Upper IM	DOWN
3.44409e-17	0.120513	0.097	0.022	8.84512e-13	6_all	CRISP2	-0.119	2.14048	6	Upper IM	UP
3.6196e-17	-0.374986	0.873	0.6	9.29586e-13	6_all	KRT78	-1.473	0.541019	6	Upper IM	DOWN
4.06216e-17	-0.420528	0.817	0.771	1.04324e-12	6_all	SOD1	-1.588	0.0836052	6	Upper IM	DOWN
4.35288e-17	0.159139	0.4	0.223	1.11791e-12	6_all	TMEM41A	-0.623	0.842956	6	Upper IM	UP
4.59419e-17	-0.349361	0.908	0.88	1.17988e-12	6_all	TMA7	-1.788	0.0451888	6	Upper IM	DOWN
4.95491e-17	0.193433	0.492	0.306	1.27252e-12	6_all	GPR157	-0.798	0.685127	6	Upper IM	UP
5.31677e-17	0.183798	0.379	0.211	1.36545e-12	6_all	PPP1R3B	-0.59	0.844955	6	Upper IM	UP
5.55229e-17	0.100627	0.181	0.067	1.42594e-12	6_all	TNFAIP8L3	-0.248	1.43376	6	Upper IM	UP
5.57223e-17	-0.707342	0.965	0.873	1.43106e-12	6_all	CRCT1	-1.838	0.144547	6	Upper IM	DOWN
6.22083e-17	0.166397	0.644	0.407	1.59763e-12	6_all	RBM47	-1.051	0.662032	6	Upper IM	UP
7.2661e-17	-0.497548	0.189	0.34	1.86608e-12	6_all	IL1R2	-0.529	-0.847149	6	Upper IM	DOWN
7.99105e-17	0.162867	0.379	0.207	2.05226e-12	6_all	XG	-0.586	0.872567	6	Upper IM	UP
8.5537e-17	-0.514238	0.175	0.326	2.19676e-12	6_all	PAMR1	-0.501	-0.897517	6	Upper IM	DOWN
8.79474e-17	0.17251	0.217	0.092	2.25866e-12	6_all	TMEM229B	-0.309	1.23799	6	Upper IM	UP
1.01319e-16	0.186133	0.338	0.181	2.60208e-12	6_all	MAPK7	-0.519	0.901034	6	Upper IM	UP
1.06122e-16	-0.468965	0.513	0.598	2.72543e-12	6_all	SNHG6	-1.111	-0.221187	6	Upper IM	DOWN
1.07099e-16	0.261793	0.668	0.461	2.75052e-12	6_all	MGLL	-1.129	0.535081	6	Upper IM	UP
1.08552e-16	-0.477335	0.286	0.431	2.78782e-12	6_all	FCGRT	-0.717	-0.591673	6	Upper IM	DOWN
1.11433e-16	0.0853401	0.114	0.031	2.86181e-12	6_all	AADACL2	-0.145	1.87869	6	Upper IM	UP
1.21606e-16	0.0895773	0.225	0.096	3.12309e-12	6_all	C1orf210	-0.321	1.22882	6	Upper IM	UP
1.25198e-16	-0.53657	0.187	0.335	3.21534e-12	6_all	PLPP3	-0.522	-0.841123	6	Upper IM	DOWN
1.29452e-16	0.235984	0.641	0.455	3.32457e-12	6_all	MFSD1	-1.096	0.494458	6	Upper IM	UP
1.32652e-16	-0.237898	1	1	3.40676e-12	6_all	MT-CO2	-2	0	6	Upper IM	DOWN
1.47499e-16	-0.601623	0.368	0.481	3.78806e-12	6_all	CLU	-0.849	-0.386331	6	Upper IM	DOWN
1.52381e-16	-0.514809	0.624	0.643	3.91344e-12	6_all	HSPA1A	-1.267	-0.0432727	6	Upper IM	DOWN
1.54416e-16	0.145846	0.27	0.127	3.96571e-12	6_all	SH3TC1	-0.397	1.08813	6	Upper IM	UP
1.57086e-16	0.196669	0.53	0.33	4.03427e-12	6_all	NUCB2	-0.86	0.683526	6	Upper IM	UP
1.68592e-16	0.164286	0.329	0.171	4.32979e-12	6_all	ARG2	-0.5	0.944091	6	Upper IM	UP
1.7713e-16	0.269184	0.949	0.807	4.54906e-12	6_all	SLC9A3R1	-1.756	0.233839	6	Upper IM	UP
1.79595e-16	0.219888	0.637	0.435	4.61235e-12	6_all	MYH14	-1.072	0.550278	6	Upper IM	UP
1.81128e-16	0.281049	0.892	0.698	4.65172e-12	6_all	NECTIN1	-1.59	0.353817	6	Upper IM	UP
1.90464e-16	0.084962	0.306	0.145	4.89148e-12	6_all	LINC01214	-0.451	1.07748	6	Upper IM	UP
1.97476e-16	0.161542	0.451	0.271	5.07158e-12	6_all	RFFL	-0.722	0.734835	6	Upper IM	UP
2.11374e-16	-0.433701	0.219	0.367	5.4285e-12	6_all	CCND2	-0.586	-0.744849	6	Upper IM	DOWN
2.37049e-16	-1.46161	0.675	0.741	6.08789e-12	6_all	COL1A1	-1.416	-0.134586	6	Upper IM	DOWN
2.49963e-16	0.251992	0.286	0.139	6.41955e-12	6_all	SPINK6	-0.425	1.04093	6	Upper IM	UP
2.50333e-16	-0.450386	0.729	0.718	6.42905e-12	6_all	CALM2	-1.447	0.021935	6	Upper IM	DOWN
2.553e-16	-0.444523	0.829	0.805	6.55662e-12	6_all	UQCRB	-1.634	0.0423833	6	Upper IM	DOWN
2.56175e-16	0.248719	0.537	0.342	6.5791e-12	6_all	MVD	-0.879	0.650926	6	Upper IM	UP
2.57479e-16	0.264222	0.9	0.781	6.61257e-12	6_all	PGD	-1.681	0.204602	6	Upper IM	UP
2.72366e-16	-0.457501	0.237	0.383	6.99489e-12	6_all	TSC22D1	-0.62	-0.692457	6	Upper IM	DOWN
2.77391e-16	0.208453	0.667	0.458	7.12395e-12	6_all	GTF3C1	-1.125	0.542339	6	Upper IM	UP
2.79539e-16	-0.568491	0.394	0.509	7.17913e-12	6_all	LAMB2	-0.903	-0.36947	6	Upper IM	DOWN
2.85508e-16	0.23839	0.8	0.619	7.33242e-12	6_all	TNFSF10	-1.419	0.370061	6	Upper IM	UP
2.86821e-16	0.12177	0.646	0.418	7.36614e-12	6_all	EPHA2	-1.064	0.628031	6	Upper IM	UP
3.01548e-16	0.272001	0.821	0.616	7.74435e-12	6_all	HK1	-1.437	0.414452	6	Upper IM	UP
3.07785e-16	0.150817	0.297	0.15	7.90453e-12	6_all	RNF208	-0.447	0.9855	6	Upper IM	UP
3.14233e-16	0.25039	0.797	0.605	8.07014e-12	6_all	ESRP1	-1.402	0.397645	6	Upper IM	UP
3.17435e-16	0.0926709	0.446	0.251	8.15236e-12	6_all	HIST1H2AC	-0.697	0.829356	6	Upper IM	UP
3.20337e-16	0.145848	0.81	0.59	8.22689e-12	6_all	C6orf132	-1.4	0.457207	6	Upper IM	UP
3.33178e-16	0.196908	0.576	0.368	8.55667e-12	6_all	PLD2	-0.944	0.646363	6	Upper IM	UP
3.45371e-16	-0.446143	0.494	0.562	8.86983e-12	6_all	ALDH2	-1.056	-0.186059	6	Upper IM	DOWN
3.67314e-16	0.172457	0.619	0.414	9.43337e-12	6_all	PGM2	-1.033	0.580309	6	Upper IM	UP
4.03419e-16	0.761381	0.924	0.853	1.03606e-11	6_all	S100A7	-1.777	0.115347	6	Upper IM	UP
4.22018e-16	-0.654542	0.251	0.4	1.08383e-11	6_all	CCDC80	-0.651	-0.672313	6	Upper IM	DOWN
4.30295e-16	-0.426798	0.784	0.753	1.10508e-11	6_all	EIF4B	-1.537	0.0582038	6	Upper IM	DOWN
4.48946e-16	0.266126	0.878	0.711	1.15298e-11	6_all	AHNAK2	-1.589	0.304371	6	Upper IM	UP
4.71874e-16	0.147773	0.471	0.283	1.21187e-11	6_all	RASAL2	-0.754	0.734925	6	Upper IM	UP
4.79542e-16	0.0817311	0.113	0.031	1.23156e-11	6_all	CT69	-0.144	1.86598	6	Upper IM	UP
4.8601e-16	0.191428	0.443	0.264	1.24817e-11	6_all	RRAGD	-0.707	0.746769	6	Upper IM	UP
5.02568e-16	-0.553308	0.162	0.312	1.29069e-11	6_all	VCAN	-0.474	-0.945552	6	Upper IM	DOWN
5.37187e-16	0.239381	0.7	0.522	1.3796e-11	6_all	TWF1	-1.222	0.423305	6	Upper IM	UP
5.49809e-16	0.10673	0.13	0.04	1.41202e-11	6_all	ANKRD31	-0.17	1.70044	6	Upper IM	UP
5.6898e-16	-0.449928	0.735	0.718	1.46125e-11	6_all	SRSF2	-1.453	0.0337604	6	Upper IM	DOWN
5.70656e-16	0.120044	0.337	0.171	1.46556e-11	6_all	HCG22	-0.508	0.978752	6	Upper IM	UP
6.06221e-16	0.208607	0.563	0.365	1.5569e-11	6_all	ALOX15B	-0.928	0.625238	6	Upper IM	UP
6.20611e-16	0.244277	0.99	0.928	1.59385e-11	6_all	TRIM29	-1.918	0.0933037	6	Upper IM	UP
6.22228e-16	-0.390813	0.792	0.777	1.59801e-11	6_all	NDUFS5	-1.569	0.0275858	6	Upper IM	DOWN
6.76881e-16	0.22142	0.694	0.489	1.73837e-11	6_all	TJP1	-1.183	0.505101	6	Upper IM	UP
6.9234e-16	0.171445	0.524	0.328	1.77807e-11	6_all	GSDMC	-0.852	0.675871	6	Upper IM	UP
6.96396e-16	0.211217	0.389	0.223	1.78848e-11	6_all	AMMECR1	-0.612	0.802726	6	Upper IM	UP
7.54769e-16	-0.0230615	0.587	0.352	1.9384e-11	6_all	DUOX2	-0.939	0.737785	6	Upper IM	DOWN
8.06108e-16	0.169444	0.54	0.344	2.07025e-11	6_all	NIPAL2	-0.884	0.650551	6	Upper IM	UP
8.48305e-16	0.249266	0.749	0.543	2.17862e-11	6_all	MAST4	-1.292	0.464014	6	Upper IM	UP
8.71969e-16	-0.497735	0.757	0.757	2.23939e-11	6_all	SNHG25	-1.514	0	6	Upper IM	DOWN
9.01855e-16	0.203999	0.586	0.39	2.31615e-11	6_all	MMP24OS	-0.976	0.587427	6	Upper IM	UP
9.68511e-16	0.157184	0.543	0.347	2.48733e-11	6_all	PNP	-0.89	0.646017	6	Upper IM	UP
9.95759e-16	-0.447277	0.403	0.514	2.55731e-11	6_all	DEK	-0.917	-0.350989	6	Upper IM	DOWN
1.01369e-15	0.198057	0.598	0.392	2.60337e-11	6_all	ACSL3	-0.99	0.609292	6	Upper IM	UP
1.07331e-15	0.145405	0.724	0.501	2.75648e-11	6_all	TOB1	-1.225	0.531179	6	Upper IM	UP
1.10039e-15	-0.313731	0.933	0.904	2.82603e-11	6_all	LGALS3	-1.837	0.0455543	6	Upper IM	DOWN
1.14533e-15	0.136051	0.424	0.246	2.94144e-11	6_all	HSDL2	-0.67	0.785406	6	Upper IM	UP
1.16668e-15	-0.373477	0.2	0.354	2.99627e-11	6_all	RBBP8	-0.554	-0.823749	6	Upper IM	DOWN
1.18068e-15	0.180771	0.838	0.654	3.03223e-11	6_all	IL18	-1.492	0.35766	6	Upper IM	UP
1.20466e-15	-0.472721	0.529	0.604	3.09381e-11	6_all	ATP5MC1	-1.133	-0.191281	6	Upper IM	DOWN
1.20555e-15	0.101471	0.281	0.136	3.09609e-11	6_all	GP1BB	-0.417	1.04696	6	Upper IM	UP
1.29489e-15	-0.418998	0.127	0.273	3.32553e-11	6_all	COL12A1	-0.4	-1.10407	6	Upper IM	DOWN
1.30799e-15	-0.469807	0.34	0.458	3.35918e-11	6_all	PCNA	-0.798	-0.429813	6	Upper IM	DOWN
1.31503e-15	0.102945	0.14	0.047	3.37726e-11	6_all	ALOXE3	-0.187	1.57469	6	Upper IM	UP
1.42479e-15	-0.365311	0.127	0.272	3.65915e-11	6_all	DPYSL2	-0.399	-1.09878	6	Upper IM	DOWN
1.45565e-15	0.155026	0.376	0.213	3.73841e-11	6_all	EPB41L4A	-0.589	0.819879	6	Upper IM	UP
1.47031e-15	-0.462462	0.405	0.509	3.77604e-11	6_all	DUT	-0.914	-0.329744	6	Upper IM	DOWN
1.5019e-15	0.153877	0.446	0.268	3.85718e-11	6_all	C12orf29	-0.714	0.734811	6	Upper IM	UP
1.56432e-15	0.185794	0.594	0.406	4.01748e-11	6_all	CMTM6	-1	0.548983	6	Upper IM	UP
1.58052e-15	0.195971	0.521	0.331	4.05909e-11	6_all	BAIAP2L1	-0.852	0.654452	6	Upper IM	UP
1.59176e-15	0.172006	0.237	0.11	4.08796e-11	6_all	CD207	-0.347	1.10738	6	Upper IM	UP
1.64454e-15	-0.664524	0.26	0.399	4.2235e-11	6_all	MGP	-0.659	-0.617877	6	Upper IM	DOWN
1.67752e-15	-0.372688	0.11	0.252	4.30822e-11	6_all	NR2F2	-0.362	-1.19592	6	Upper IM	DOWN
1.68955e-15	-0.625984	0.225	0.362	4.3391e-11	6_all	PCOLCE	-0.587	-0.686065	6	Upper IM	DOWN
1.81341e-15	-0.485312	0.924	0.769	4.6572e-11	6_all	ECM1	-1.693	0.264909	6	Upper IM	DOWN
1.90307e-15	-0.388086	0.87	0.82	4.88746e-11	6_all	NDUFA4	-1.69	0.0853915	6	Upper IM	DOWN
1.97716e-15	-0.323816	0.91	0.873	5.07775e-11	6_all	ATP5F1B	-1.783	0.0598849	6	Upper IM	DOWN
2.03078e-15	-0.358551	0.108	0.248	5.21546e-11	6_all	LAMC1	-0.356	-1.19931	6	Upper IM	DOWN
2.07556e-15	-0.438151	0.57	0.63	5.33047e-11	6_all	CHCHD10	-1.2	-0.14439	6	Upper IM	DOWN
2.08686e-15	0.251725	0.879	0.742	5.35947e-11	6_all	VAMP8	-1.621	0.244444	6	Upper IM	UP
2.11047e-15	0.134614	0.263	0.13	5.4201e-11	6_all	WAKMAR2	-0.393	1.01655	6	Upper IM	UP
2.15185e-15	0.168369	0.56	0.365	5.52638e-11	6_all	SLC22A23	-0.925	0.61753	6	Upper IM	UP
2.19804e-15	-0.54538	0.097	0.233	5.64501e-11	6_all	TPSB2	-0.33	-1.26427	6	Upper IM	DOWN
2.3827e-15	0.21627	0.162	0.061	6.11926e-11	6_all	APOBEC3A	-0.223	1.40911	6	Upper IM	UP
2.45541e-15	0.115026	0.451	0.262	6.30599e-11	6_all	ANGPTL4	-0.713	0.783561	6	Upper IM	UP
2.46925e-15	0.129777	0.473	0.276	6.34153e-11	6_all	VASN	-0.749	0.777172	6	Upper IM	UP
2.46933e-15	0.150817	0.333	0.181	6.34173e-11	6_all	INO80C	-0.514	0.879532	6	Upper IM	UP
2.5055e-15	0.190378	0.544	0.356	6.43462e-11	6_all	MPP7	-0.9	0.611729	6	Upper IM	UP
2.64505e-15	0.130969	0.306	0.159	6.79302e-11	6_all	SMCO4	-0.465	0.944505	6	Upper IM	UP
2.6463e-15	0.178244	0.449	0.274	6.79622e-11	6_all	CCDC120	-0.723	0.71254	6	Upper IM	UP
2.74153e-15	-0.429473	0.257	0.397	7.0408e-11	6_all	NINJ1	-0.654	-0.627371	6	Upper IM	DOWN
2.85632e-15	0.0851352	0.121	0.037	7.33561e-11	6_all	OTOP3	-0.158	1.70941	6	Upper IM	UP
2.87527e-15	0.0821539	0.157	0.058	7.38427e-11	6_all	SP6	-0.215	1.43664	6	Upper IM	UP
2.87866e-15	-0.460986	0.662	0.668	7.39298e-11	6_all	TP63	-1.33	-0.0130169	6	Upper IM	DOWN
3.12262e-15	-0.318984	0.121	0.264	8.01951e-11	6_all	CTSF	-0.385	-1.12553	6	Upper IM	DOWN
3.12439e-15	-0.365653	0.224	0.369	8.02405e-11	6_all	ITPRIPL2	-0.593	-0.720122	6	Upper IM	DOWN
3.3336e-15	-0.400946	0.749	0.742	8.56135e-11	6_all	EIF3K	-1.491	0.0135465	6	Upper IM	DOWN
3.35506e-15	-0.450148	0.584	0.626	8.61645e-11	6_all	PSMB4	-1.21	-0.100194	6	Upper IM	DOWN
3.47247e-15	-0.34528	0.16	0.311	8.91799e-11	6_all	LBH	-0.471	-0.958843	6	Upper IM	DOWN
3.52252e-15	-0.300237	0.087	0.222	9.04654e-11	6_all	CACHD1	-0.309	-1.35147	6	Upper IM	DOWN
3.5422e-15	-0.652477	0.268	0.408	9.09709e-11	6_all	COL5A1	-0.676	-0.606336	6	Upper IM	DOWN
3.73683e-15	0.217261	0.622	0.429	9.59692e-11	6_all	CLINT1	-1.051	0.535937	6	Upper IM	UP
3.86149e-15	-0.427613	0.34	0.459	9.91707e-11	6_all	PRMT1	-0.799	-0.432959	6	Upper IM	DOWN
3.9371e-15	-0.27875	0.1	0.242	1.01112e-10	6_all	PHLDB1	-0.342	-1.27501	6	Upper IM	DOWN
3.94058e-15	0.135788	0.192	0.083	1.01202e-10	6_all	COBL	-0.275	1.20992	6	Upper IM	UP
3.99409e-15	-0.55923	0.243	0.38	1.02576e-10	6_all	TIMP3	-0.623	-0.645043	6	Upper IM	DOWN
4.06856e-15	-0.409931	0.778	0.779	1.04489e-10	6_all	SUMO2	-1.557	-0.00185317	6	Upper IM	DOWN
4.41326e-15	-0.480873	0.411	0.511	1.13341e-10	6_all	IFNGR1	-0.922	-0.314185	6	Upper IM	DOWN
4.48868e-15	0.12298	0.267	0.13	1.15278e-10	6_all	GFOD1	-0.397	1.03833	6	Upper IM	UP
4.69351e-15	0.164665	0.259	0.129	1.20539e-10	6_all	SPAG17	-0.388	1.00558	6	Upper IM	UP
4.74616e-15	0.121327	0.303	0.159	1.21891e-10	6_all	NHSL1	-0.462	0.930291	6	Upper IM	UP
5.08124e-15	-0.491295	0.627	0.66	1.30496e-10	6_all	PSME2	-1.287	-0.0740006	6	Upper IM	DOWN
5.13111e-15	-0.565388	0.184	0.324	1.31777e-10	6_all	CTSK	-0.508	-0.816288	6	Upper IM	DOWN
5.3804e-15	0.189725	0.56	0.371	1.38179e-10	6_all	EPHB3	-0.931	0.594008	6	Upper IM	UP
5.40125e-15	-0.472141	0.162	0.308	1.38715e-10	6_all	RNASE1	-0.47	-0.926937	6	Upper IM	DOWN
5.64859e-15	0.164208	0.389	0.225	1.45067e-10	6_all	CCNYL1	-0.614	0.789845	6	Upper IM	UP
5.77606e-15	-0.477905	0.479	0.571	1.48341e-10	6_all	ANXA5	-1.05	-0.253465	6	Upper IM	DOWN
5.78718e-15	-0.349632	0.076	0.205	1.48626e-10	6_all	MFAP4	-0.281	-1.43155	6	Upper IM	DOWN
6.1967e-15	-0.459077	0.659	0.671	1.59144e-10	6_all	MORF4L1	-1.33	-0.0260343	6	Upper IM	DOWN
6.34626e-15	0.0617824	0.086	0.02	1.62985e-10	6_all	PRKAA2	-0.106	2.10434	6	Upper IM	UP
6.86219e-15	-0.457721	0.832	0.783	1.76235e-10	6_all	SELENOW	-1.615	0.0875712	6	Upper IM	DOWN
6.89652e-15	0.0850408	0.165	0.063	1.77116e-10	6_all	C3orf67	-0.228	1.38904	6	Upper IM	UP
7.07775e-15	0.266944	0.613	0.411	1.81771e-10	6_all	FAM83G	-1.024	0.576749	6	Upper IM	UP
7.14175e-15	-0.458317	0.675	0.679	1.83414e-10	6_all	SLC25A5	-1.354	-0.00852407	6	Upper IM	DOWN
7.43451e-15	0.149527	0.338	0.187	1.90933e-10	6_all	SMPD2	-0.525	0.853985	6	Upper IM	UP
7.55609e-15	0.234893	0.951	0.804	1.94055e-10	6_all	KLF5	-1.755	0.24225	6	Upper IM	UP
7.58096e-15	-0.403546	0.168	0.308	1.94694e-10	6_all	TPM2	-0.476	-0.874469	6	Upper IM	DOWN
7.69869e-15	0.155215	0.335	0.183	1.97718e-10	6_all	FNTB	-0.518	0.872317	6	Upper IM	UP
7.72567e-15	0.094803	0.175	0.07	1.98411e-10	6_all	SLC44A3	-0.245	1.32193	6	Upper IM	UP
7.73648e-15	0.137231	0.521	0.331	1.98688e-10	6_all	SEPTIN8	-0.852	0.654452	6	Upper IM	UP
8.30073e-15	-0.403908	0.762	0.742	2.13179e-10	6_all	SRSF3	-1.504	0.0383718	6	Upper IM	DOWN
8.32979e-15	-0.390008	0.187	0.329	2.13926e-10	6_all	SESN3	-0.516	-0.815049	6	Upper IM	DOWN
8.52268e-15	-0.438966	0.763	0.738	2.18879e-10	6_all	MZT2B	-1.501	0.0480622	6	Upper IM	DOWN
8.93725e-15	0.111504	0.316	0.165	2.29526e-10	6_all	GAS7	-0.481	0.937459	6	Upper IM	UP
9.87358e-15	-0.370631	0.084	0.215	2.53573e-10	6_all	SDC2	-0.299	-1.35588	6	Upper IM	DOWN
1.00497e-14	-0.415015	0.373	0.487	2.58096e-10	6_all	SEPTIN9	-0.86	-0.384746	6	Upper IM	DOWN
1.0169e-14	-0.382262	0.322	0.45	2.6116e-10	6_all	NOP56	-0.772	-0.482864	6	Upper IM	DOWN
1.07914e-14	0.0757318	0.149	0.054	2.77146e-10	6_all	MN1	-0.203	1.46428	6	Upper IM	UP
1.09337e-14	0.117801	0.214	0.096	2.808e-10	6_all	ACOT11	-0.31	1.1565	6	Upper IM	UP
1.18976e-14	0.212315	0.79	0.598	3.05555e-10	6_all	TOLLIP	-1.388	0.401707	6	Upper IM	UP
1.19129e-14	-0.483653	0.263	0.399	3.05947e-10	6_all	SELENOM	-0.662	-0.601326	6	Upper IM	DOWN
1.19157e-14	0.140823	0.278	0.141	3.06019e-10	6_all	DCUN1D3	-0.419	0.97939	6	Upper IM	UP
1.2692e-14	0.121459	0.284	0.146	3.25957e-10	6_all	AC104825.1	-0.43	0.959923	6	Upper IM	UP
1.33598e-14	-0.422072	0.679	0.693	3.43106e-10	6_all	HNRNPD	-1.372	-0.0294438	6	Upper IM	DOWN
1.38242e-14	0.224164	0.513	0.337	3.55033e-10	6_all	CERS4	-0.85	0.60621	6	Upper IM	UP
1.42271e-14	-0.280535	0.135	0.276	3.6538e-10	6_all	PXN	-0.411	-1.03171	6	Upper IM	DOWN
1.53401e-14	0.203543	0.698	0.513	3.93964e-10	6_all	NAA20	-1.211	0.444268	6	Upper IM	UP
1.58049e-14	0.120517	0.241	0.116	4.05903e-10	6_all	MAP2	-0.357	1.05491	6	Upper IM	UP
1.59945e-14	0.105565	0.206	0.091	4.10772e-10	6_all	SH3PXD2A-AS1	-0.297	1.17871	6	Upper IM	UP
1.60112e-14	0.155068	0.294	0.153	4.11199e-10	6_all	CRYL1	-0.447	0.942285	6	Upper IM	UP
1.64299e-14	-0.240142	0.062	0.19	4.21953e-10	6_all	MFAP2	-0.252	-1.61566	6	Upper IM	DOWN
1.76157e-14	0.14858	0.502	0.316	4.52407e-10	6_all	DENND2D	-0.818	0.667763	6	Upper IM	UP
1.86449e-14	0.183651	0.629	0.424	4.78839e-10	6_all	ESRP2	-1.053	0.568996	6	Upper IM	UP
1.88068e-14	0.168027	0.238	0.114	4.82996e-10	6_all	ANO8	-0.352	1.06193	6	Upper IM	UP
1.93378e-14	-0.506305	0.806	0.764	4.96634e-10	6_all	HLA-C	-1.57	0.0772072	6	Upper IM	DOWN
1.99912e-14	0.248641	0.71	0.518	5.13415e-10	6_all	ZBTB7A	-1.228	0.454867	6	Upper IM	UP
2.01801e-14	-0.335271	0.181	0.324	5.18265e-10	6_all	CDH13	-0.505	-0.840004	6	Upper IM	DOWN
2.08302e-14	0.223831	0.759	0.572	5.34962e-10	6_all	MIDN	-1.331	0.408085	6	Upper IM	UP
2.12842e-14	-0.382059	0.283	0.427	5.4662e-10	6_all	LMF2	-0.71	-0.593434	6	Upper IM	DOWN
2.19624e-14	-0.265167	0.081	0.21	5.64037e-10	6_all	CDC25B	-0.291	-1.3744	6	Upper IM	DOWN
2.2119e-14	0.162329	0.549	0.365	5.68059e-10	6_all	ARHGEF10L	-0.914	0.58891	6	Upper IM	UP
2.30564e-14	-0.440642	0.446	0.527	5.92134e-10	6_all	STARD7	-0.973	-0.240759	6	Upper IM	DOWN
2.30752e-14	0.206393	0.551	0.362	5.92616e-10	6_all	KCNK6	-0.913	0.606063	6	Upper IM	UP
2.31666e-14	0.0783959	0.148	0.055	5.94964e-10	6_all	OTUB2	-0.203	1.42809	6	Upper IM	UP
2.35797e-14	-0.414739	0.365	0.479	6.05573e-10	6_all	ITGA6	-0.844	-0.392129	6	Upper IM	DOWN
2.44766e-14	-0.499314	0.34	0.463	6.28609e-10	6_all	NME3	-0.803	-0.445477	6	Upper IM	DOWN
2.5845e-14	-0.327012	0.07	0.194	6.63751e-10	6_all	TWIST2	-0.264	-1.47063	6	Upper IM	DOWN
2.59241e-14	0.138683	0.381	0.22	6.65782e-10	6_all	HOOK1	-0.601	0.792287	6	Upper IM	UP
2.64386e-14	-0.471264	0.562	0.606	6.78996e-10	6_all	IVNS1ABP	-1.168	-0.108748	6	Upper IM	DOWN
2.67148e-14	0.206328	0.757	0.574	6.86088e-10	6_all	SH3GL1	-1.331	0.399243	6	Upper IM	UP
2.67332e-14	-0.409323	0.359	0.474	6.86562e-10	6_all	NOTCH1	-0.833	-0.400903	6	Upper IM	DOWN
3.07615e-14	0.142585	0.422	0.251	7.90016e-10	6_all	PIGN	-0.673	0.749556	6	Upper IM	UP
3.24139e-14	-0.430121	0.235	0.372	8.32454e-10	6_all	PLTP	-0.607	-0.662642	6	Upper IM	DOWN
3.42756e-14	-0.400826	0.284	0.418	8.80267e-10	6_all	LAPTM4B	-0.702	-0.557612	6	Upper IM	DOWN
3.49293e-14	0.210336	0.67	0.466	8.97055e-10	6_all	HMGCR	-1.136	0.523831	6	Upper IM	UP
3.54835e-14	-0.380792	0.219	0.352	9.11288e-10	6_all	RCN1	-0.571	-0.684645	6	Upper IM	DOWN
3.57684e-14	-0.403364	0.237	0.369	9.18604e-10	6_all	PKD1	-0.606	-0.638734	6	Upper IM	DOWN
3.86039e-14	-0.317649	0.206	0.349	9.91424e-10	6_all	CD109	-0.555	-0.760583	6	Upper IM	DOWN
3.92091e-14	-0.388183	0.283	0.407	1.00697e-09	6_all	MCM7	-0.69	-0.524227	6	Upper IM	DOWN
4.08259e-14	-0.439903	0.137	0.268	1.04849e-09	6_all	GNG11	-0.405	-0.968057	6	Upper IM	DOWN
4.09924e-14	0.0879415	0.065	0.012	1.05277e-09	6_all	CLEC18B	-0.077	2.43741	6	Upper IM	UP
4.57129e-14	-0.324304	0.079	0.206	1.174e-09	6_all	COL15A1	-0.285	-1.38272	6	Upper IM	DOWN
4.65662e-14	-0.416048	0.757	0.746	1.19591e-09	6_all	SQSTM1	-1.503	0.0211177	6	Upper IM	DOWN
4.87049e-14	-0.343653	0.208	0.343	1.25084e-09	6_all	LIMA1	-0.551	-0.721625	6	Upper IM	DOWN
5.06986e-14	0.158703	0.39	0.232	1.30204e-09	6_all	MTRNR2L1	-0.622	0.749349	6	Upper IM	UP
5.32683e-14	0.161866	0.57	0.38	1.36804e-09	6_all	PYGL	-0.95	0.584963	6	Upper IM	UP
6.01147e-14	0.141283	0.492	0.313	1.54387e-09	6_all	KAZN	-0.805	0.652496	6	Upper IM	UP
6.10185e-14	-0.419617	0.462	0.547	1.56708e-09	6_all	IFI27L2	-1.009	-0.243648	6	Upper IM	DOWN
6.22196e-14	-0.47736	0.143	0.274	1.59792e-09	6_all	CRISPLD2	-0.417	-0.938161	6	Upper IM	DOWN
6.54447e-14	0.222238	0.86	0.698	1.68075e-09	6_all	GIPC1	-1.558	0.30111	6	Upper IM	UP
6.69798e-14	0.238091	0.543	0.358	1.72018e-09	6_all	IPPK	-0.901	0.600993	6	Upper IM	UP
6.90144e-14	0.138573	0.303	0.164	1.77243e-09	6_all	NAV2	-0.467	0.885622	6	Upper IM	UP
7.00429e-14	0.117933	0.362	0.204	1.79884e-09	6_all	MDFIC	-0.566	0.827421	6	Upper IM	UP
7.00587e-14	-0.254392	0.952	0.915	1.79925e-09	6_all	OAZ1	-1.867	0.0571898	6	Upper IM	DOWN
7.13526e-14	0.240274	0.943	0.839	1.83248e-09	6_all	LAPTM4A	-1.782	0.168587	6	Upper IM	UP
7.32636e-14	0.00129893	0.7	0.469	1.88156e-09	6_all	ELF3	-1.169	0.577767	6	Upper IM	UP
7.34459e-14	-0.407911	0.64	0.675	1.88624e-09	6_all	NDUFB11	-1.315	-0.0768156	6	Upper IM	DOWN
7.57835e-14	-0.277118	0.119	0.251	1.94627e-09	6_all	SNAI2	-0.37	-1.07673	6	Upper IM	DOWN
7.75811e-14	0.177469	0.61	0.411	1.99244e-09	6_all	OSBPL2	-1.021	0.569671	6	Upper IM	UP
8.18768e-14	-0.409294	0.34	0.455	2.10276e-09	6_all	RANBP1	-0.795	-0.420332	6	Upper IM	DOWN
8.30968e-14	0.218447	0.652	0.462	2.13409e-09	6_all	KLF6	-1.114	0.496979	6	Upper IM	UP
8.45353e-14	-0.343593	0.26	0.395	2.17103e-09	6_all	SDHA	-0.655	-0.603341	6	Upper IM	DOWN
8.54859e-14	-0.437117	0.468	0.555	2.19545e-09	6_all	NSA2	-1.023	-0.245979	6	Upper IM	DOWN
8.56131e-14	0.11658	0.56	0.364	2.19871e-09	6_all	SERPINB6	-0.924	0.621488	6	Upper IM	UP
9.61119e-14	0.203525	0.486	0.31	2.46834e-09	6_all	LDLR	-0.796	0.648688	6	Upper IM	UP
9.79592e-14	-0.340027	0.124	0.257	2.51579e-09	6_all	EFEMP2	-0.381	-1.05143	6	Upper IM	DOWN
9.85354e-14	0.16486	0.611	0.426	2.53059e-09	6_all	OSTF1	-1.037	0.520319	6	Upper IM	UP
9.88507e-14	0.200699	0.433	0.272	2.53868e-09	6_all	GRB7	-0.705	0.67076	6	Upper IM	UP
9.9987e-14	0.181247	0.386	0.23	2.56787e-09	6_all	BDH1	-0.616	0.746967	6	Upper IM	UP
1.05697e-13	-0.417335	0.527	0.593	2.71451e-09	6_all	IMPDH2	-1.12	-0.170229	6	Upper IM	DOWN
1.10551e-13	-0.350692	0.163	0.299	2.83917e-09	6_all	LTBP2	-0.462	-0.875274	6	Upper IM	DOWN
1.13481e-13	0.12352	0.227	0.109	2.91442e-09	6_all	ELOVL4	-0.336	1.05836	6	Upper IM	UP
1.15447e-13	-0.387926	0.278	0.41	2.96492e-09	6_all	NCOR2	-0.688	-0.560539	6	Upper IM	DOWN
1.40435e-13	-0.320665	0.17	0.307	3.60665e-09	6_all	SOX4	-0.477	-0.852704	6	Upper IM	DOWN
1.53341e-13	-0.413281	0.214	0.351	3.93811e-09	6_all	NPDC1	-0.565	-0.71386	6	Upper IM	DOWN
1.59254e-13	-0.443712	0.448	0.524	4.08995e-09	6_all	BANF1	-0.972	-0.226068	6	Upper IM	DOWN
1.59646e-13	0.133255	0.357	0.207	4.10002e-09	6_all	PPP1R14B-AS1	-0.564	0.786293	6	Upper IM	UP
1.59999e-13	-0.319604	0.871	0.852	4.1091e-09	6_all	CHCHD2	-1.723	0.0318193	6	Upper IM	DOWN
1.64267e-13	-0.207674	0.076	0.202	4.2187e-09	6_all	PCDH7	-0.278	-1.41028	6	Upper IM	DOWN
1.69093e-13	-0.305699	0.127	0.262	4.34264e-09	6_all	BASP1	-0.389	-1.04474	6	Upper IM	DOWN
1.69552e-13	0.0688295	0.122	0.041	4.35445e-09	6_all	AKR1B15	-0.163	1.57319	6	Upper IM	UP
1.70642e-13	0.0866033	0.133	0.048	4.38243e-09	6_all	PCSK6	-0.181	1.47032	6	Upper IM	UP
1.7254e-13	0.134932	0.714	0.515	4.43118e-09	6_all	H1F0	-1.229	0.471352	6	Upper IM	UP
1.76327e-13	0.111594	0.232	0.113	4.52843e-09	6_all	EYA2	-0.345	1.0378	6	Upper IM	UP
1.7978e-13	0.0955946	0.27	0.138	4.61711e-09	6_all	SCNN1G	-0.408	0.968291	6	Upper IM	UP
1.85598e-13	0.184019	0.995	0.974	4.76652e-09	6_all	YWHAZ	-1.969	0.0307748	6	Upper IM	UP
2.0147e-13	-0.436614	0.27	0.399	5.17415e-09	6_all	MXRA5	-0.669	-0.563429	6	Upper IM	DOWN
2.01798e-13	0.197611	0.633	0.44	5.18259e-09	6_all	MREG	-1.073	0.524702	6	Upper IM	UP
2.14558e-13	0.0884255	0.692	0.486	5.51028e-09	6_all	BNIP3L	-1.178	0.509816	6	Upper IM	UP
2.20449e-13	-0.404855	0.359	0.468	5.66158e-09	6_all	APEX1	-0.827	-0.382525	6	Upper IM	DOWN
2.22253e-13	0.176368	0.67	0.483	5.7079e-09	6_all	SQOR	-1.153	0.472138	6	Upper IM	UP
2.24191e-13	-0.43963	0.171	0.3	5.75768e-09	6_all	SOD3	-0.471	-0.810966	6	Upper IM	DOWN
2.28387e-13	0.238708	0.93	0.794	5.86545e-09	6_all	LAD1	-1.724	0.228092	6	Upper IM	UP
2.40768e-13	0.121635	0.419	0.255	6.1834e-09	6_all	STK40	-0.674	0.716453	6	Upper IM	UP
2.53027e-13	-0.307368	0.083	0.204	6.49824e-09	6_all	FGFR1	-0.287	-1.29739	6	Upper IM	DOWN
2.66116e-13	-0.415157	0.695	0.703	6.83439e-09	6_all	ALDH3A2	-1.398	-0.0165117	6	Upper IM	DOWN
2.71482e-13	0.117268	0.646	0.434	6.97219e-09	6_all	SASH1	-1.08	0.573839	6	Upper IM	UP
2.7603e-13	0.130733	0.273	0.146	7.08899e-09	6_all	PLA2G3	-0.419	0.902933	6	Upper IM	UP
2.84635e-13	-0.374333	0.275	0.398	7.31e-09	6_all	ADH5	-0.673	-0.533337	6	Upper IM	DOWN
2.90708e-13	0.029992	0.405	0.223	7.46596e-09	6_all	HEPHL1	-0.628	0.860878	6	Upper IM	UP
2.93331e-13	-0.540395	0.108	0.229	7.53333e-09	6_all	SFRP2	-0.337	-1.08432	6	Upper IM	DOWN
2.99155e-13	-0.406916	0.341	0.456	7.6829e-09	6_all	EID1	-0.797	-0.419262	6	Upper IM	DOWN
3.07277e-13	-0.35414	0.213	0.345	7.89149e-09	6_all	RRAS	-0.558	-0.695743	6	Upper IM	DOWN
3.1191e-13	0.210917	0.771	0.572	8.01046e-09	6_all	NOTCH2	-1.343	0.430716	6	Upper IM	UP
3.25282e-13	0.157062	0.498	0.321	8.35389e-09	6_all	SPTBN2	-0.819	0.633572	6	Upper IM	UP
3.33695e-13	0.0983983	0.219	0.103	8.56995e-09	6_all	AC144831.1	-0.322	1.08829	6	Upper IM	UP
3.39536e-13	-0.20831	0.07	0.192	8.71995e-09	6_all	SLC43A3	-0.262	-1.45568	6	Upper IM	DOWN
3.49307e-13	-0.439607	0.222	0.35	8.97091e-09	6_all	EMP3	-0.572	-0.656795	6	Upper IM	DOWN
3.60506e-13	-0.353197	0.216	0.345	9.25851e-09	6_all	WLS	-0.561	-0.675565	6	Upper IM	DOWN
3.73471e-13	-0.346495	0.827	0.793	9.59149e-09	6_all	MYH9	-1.62	0.0605665	6	Upper IM	DOWN
3.75754e-13	0.226862	0.6	0.417	9.65011e-09	6_all	ECHDC2	-1.017	0.524915	6	Upper IM	UP
3.7864e-13	-0.359368	0.846	0.79	9.72424e-09	6_all	ATP5F1A	-1.636	0.098805	6	Upper IM	DOWN
4.02331e-13	-0.37693	0.503	0.575	1.03327e-08	6_all	PPP1CC	-1.078	-0.193004	6	Upper IM	DOWN
4.05192e-13	-0.257265	0.087	0.211	1.04061e-08	6_all	DLL1	-0.298	-1.27816	6	Upper IM	DOWN
4.16884e-13	-0.361741	0.292	0.415	1.07064e-08	6_all	GRINA	-0.707	-0.507143	6	Upper IM	DOWN
4.20062e-13	-0.497211	0.165	0.295	1.0788e-08	6_all	LTBP1	-0.46	-0.838249	6	Upper IM	DOWN
4.20464e-13	-0.440816	0.427	0.51	1.07984e-08	6_all	IFI16	-0.937	-0.256261	6	Upper IM	DOWN
4.29592e-13	0.204767	0.587	0.397	1.10328e-08	6_all	DNAJB2	-0.984	0.564221	6	Upper IM	UP
4.39294e-13	0.268811	0.792	0.617	1.1282e-08	6_all	TMEM45A	-1.409	0.36023	6	Upper IM	UP
4.51116e-13	-0.425058	0.308	0.424	1.15856e-08	6_all	SEC62	-0.732	-0.461134	6	Upper IM	DOWN
4.67938e-13	-0.246557	0.059	0.172	1.20176e-08	6_all	MAN1A1	-0.231	-1.54362	6	Upper IM	DOWN
4.85108e-13	0.192766	0.71	0.529	1.24585e-08	6_all	CDV3	-1.239	0.424551	6	Upper IM	UP
5.12965e-13	0.086724	0.121	0.042	1.3174e-08	6_all	SLC28A3	-0.163	1.52655	6	Upper IM	UP
5.76347e-13	0.16325	0.656	0.491	1.48017e-08	6_all	SCAMP2	-1.147	0.417973	6	Upper IM	UP
6.38178e-13	-0.356503	0.241	0.375	1.63897e-08	6_all	PSMB9	-0.616	-0.637857	6	Upper IM	DOWN
6.62044e-13	0.146075	0.629	0.437	1.70026e-08	6_all	ITSN2	-1.066	0.525427	6	Upper IM	UP
7.09219e-13	-0.377861	0.879	0.828	1.82142e-08	6_all	LMNA	-1.707	0.0862324	6	Upper IM	DOWN
7.20733e-13	0.195837	0.716	0.538	1.85099e-08	6_all	ATP6AP1	-1.254	0.412353	6	Upper IM	UP
7.36026e-13	0.172338	0.616	0.426	1.89026e-08	6_all	CYP51A1	-1.042	0.532077	6	Upper IM	UP
7.43244e-13	-0.279106	0.097	0.219	1.9088e-08	6_all	ITM2A	-0.316	-1.17487	6	Upper IM	DOWN
7.46263e-13	0.172787	0.557	0.38	1.91655e-08	6_all	RIPK4	-0.937	0.551678	6	Upper IM	UP
7.62194e-13	0.137668	0.248	0.126	1.95747e-08	6_all	C5orf66	-0.374	0.976916	6	Upper IM	UP
8.23395e-13	0.14755	0.74	0.551	2.11464e-08	6_all	VMP1	-1.291	0.425473	6	Upper IM	UP
8.53916e-13	-0.377863	0.232	0.356	2.19303e-08	6_all	AHR	-0.588	-0.617752	6	Upper IM	DOWN
8.55084e-13	0.0607984	0.081	0.021	2.19603e-08	6_all	SPACA4	-0.102	1.94753	6	Upper IM	UP
8.65553e-13	-0.344796	0.859	0.812	2.22291e-08	6_all	HNRNPA3	-1.671	0.0811784	6	Upper IM	DOWN
9.33018e-13	0.127136	0.471	0.297	2.39618e-08	6_all	SLC35A3	-0.768	0.665264	6	Upper IM	UP
9.59737e-13	-0.31449	0.105	0.226	2.4648e-08	6_all	PTN	-0.331	-1.10593	6	Upper IM	DOWN
9.9682e-13	-0.580455	0.214	0.336	2.56003e-08	6_all	COL14A1	-0.55	-0.65085	6	Upper IM	DOWN
1.01651e-12	0.0448928	0.133	0.05	2.61059e-08	6_all	STX19	-0.183	1.41143	6	Upper IM	UP
1.02248e-12	-0.432227	0.638	0.647	2.62592e-08	6_all	NUCKS1	-1.285	-0.0202093	6	Upper IM	DOWN
1.03667e-12	-0.200014	0.051	0.16	2.66238e-08	6_all	PDE5A	-0.211	-1.6495	6	Upper IM	DOWN
1.05191e-12	-0.414331	0.24	0.359	2.70153e-08	6_all	ID3	-0.599	-0.580949	6	Upper IM	DOWN
1.06213e-12	-0.458825	0.305	0.418	2.72777e-08	6_all	ARPC1B	-0.723	-0.454694	6	Upper IM	DOWN
1.07338e-12	-0.454529	0.184	0.308	2.75665e-08	6_all	MXRA8	-0.492	-0.743225	6	Upper IM	DOWN
1.10247e-12	-0.948959	0.302	0.414	2.83136e-08	6_all	SFRP4	-0.716	-0.455082	6	Upper IM	DOWN
1.10404e-12	-0.409197	0.7	0.696	2.8354e-08	6_all	BSG	-1.396	0.00826762	6	Upper IM	DOWN
1.11373e-12	-0.409725	0.771	0.727	2.86029e-08	6_all	HNRNPDL	-1.498	0.0847755	6	Upper IM	DOWN
1.19722e-12	-0.322663	0.175	0.304	3.0747e-08	6_all	GSDMD	-0.479	-0.796716	6	Upper IM	DOWN
1.20584e-12	-0.386352	0.652	0.666	3.09684e-08	6_all	HNRNPAB	-1.318	-0.0306502	6	Upper IM	DOWN
1.21103e-12	-0.446172	0.384	0.486	3.11016e-08	6_all	FKBP9	-0.87	-0.33985	6	Upper IM	DOWN
1.26978e-12	-0.49166	0.121	0.243	3.26104e-08	6_all	IGF1	-0.364	-1.00595	6	Upper IM	DOWN
1.29899e-12	-0.259211	0.111	0.234	3.33607e-08	6_all	FHL2	-0.345	-1.07595	6	Upper IM	DOWN
1.32122e-12	0.083943	0.416	0.251	3.39316e-08	6_all	DUSP1	-0.667	0.728896	6	Upper IM	UP
1.36283e-12	-0.409894	0.387	0.476	3.50002e-08	6_all	MAZ	-0.863	-0.298628	6	Upper IM	DOWN
1.4982e-12	0.227114	0.954	0.832	3.84768e-08	6_all	CSNK1A1	-1.786	0.197406	6	Upper IM	UP
1.49843e-12	0.167048	0.349	0.206	3.84827e-08	6_all	SLC24A3	-0.555	0.760583	6	Upper IM	UP
1.50629e-12	-0.201258	1	1	3.86846e-08	6_all	MT-CO3	-2	0	6	Upper IM	DOWN
1.54818e-12	0.101524	0.357	0.21	3.97605e-08	6_all	MYO1E	-0.567	0.765535	6	Upper IM	UP
1.66066e-12	-0.395811	0.392	0.482	4.2649e-08	6_all	EIF3L	-0.874	-0.298179	6	Upper IM	DOWN
1.6992e-12	-0.372639	0.394	0.493	4.36387e-08	6_all	OAT	-0.887	-0.323392	6	Upper IM	DOWN
1.85501e-12	-0.365383	0.792	0.765	4.76403e-08	6_all	ATP5MC3	-1.557	0.0500407	6	Upper IM	DOWN
1.86902e-12	-0.261893	0.062	0.172	4.80001e-08	6_all	PKIG	-0.234	-1.47207	6	Upper IM	DOWN
1.87961e-12	-0.335176	0.163	0.291	4.82722e-08	6_all	LFNG	-0.454	-0.836147	6	Upper IM	DOWN
1.8921e-12	0.237203	0.976	0.919	4.8593e-08	6_all	LDHA	-1.895	0.0868163	6	Upper IM	UP
1.92296e-12	-0.457278	0.602	0.619	4.93854e-08	6_all	LGALS3BP	-1.221	-0.0401759	6	Upper IM	DOWN
1.9278e-12	0.0582274	0.119	0.041	4.95098e-08	6_all	MMEL1	-0.16	1.53727	6	Upper IM	UP
1.96925e-12	-0.326445	0.062	0.17	5.05743e-08	6_all	PRELP	-0.232	-1.45519	6	Upper IM	DOWN
2.00255e-12	-0.441941	0.616	0.64	5.14295e-08	6_all	SNRPG	-1.256	-0.0551416	6	Upper IM	DOWN
2.11317e-12	0.22642	0.802	0.62	5.42705e-08	6_all	BHLHE40	-1.422	0.371334	6	Upper IM	UP
2.48262e-12	0.0647004	0.24	0.118	6.37586e-08	6_all	SLCO4A1	-0.358	1.02425	6	Upper IM	UP
2.54424e-12	0.0991944	0.229	0.113	6.53412e-08	6_all	GNE	-0.342	1.01902	6	Upper IM	UP
2.60109e-12	-0.299637	0.967	0.918	6.68012e-08	6_all	PKM	-1.885	0.0750217	6	Upper IM	DOWN
2.62739e-12	0.166271	0.665	0.477	6.74766e-08	6_all	ZDHHC5	-1.142	0.479365	6	Upper IM	UP
2.65504e-12	-0.325248	0.071	0.182	6.81867e-08	6_all	MASP1	-0.253	-1.35805	6	Upper IM	DOWN
2.68313e-12	0.0962879	0.333	0.191	6.8908e-08	6_all	WWC1	-0.524	0.80195	6	Upper IM	UP
2.79302e-12	-0.249227	0.073	0.186	7.17303e-08	6_all	EPS8	-0.259	-1.34933	6	Upper IM	DOWN
3.01566e-12	-0.201626	0.059	0.166	7.74482e-08	6_all	ACSL4	-0.225	-1.4924	6	Upper IM	DOWN
3.02129e-12	-0.402302	0.717	0.699	7.75927e-08	6_all	MICOS10	-1.416	0.0366807	6	Upper IM	DOWN
3.09604e-12	-0.321541	0.951	0.9	7.95126e-08	6_all	GJA1	-1.851	0.0795203	6	Upper IM	DOWN
3.14866e-12	0.0967912	0.386	0.233	8.0864e-08	6_all	RIT1	-0.619	0.728271	6	Upper IM	UP
3.22452e-12	-0.386036	0.352	0.453	8.28122e-08	6_all	STOM	-0.805	-0.363936	6	Upper IM	DOWN
3.34843e-12	-0.271004	0.063	0.173	8.59944e-08	6_all	LHFPL6	-0.236	-1.45735	6	Upper IM	DOWN
3.45215e-12	0.0828235	0.222	0.109	8.86581e-08	6_all	USP32	-0.331	1.02623	6	Upper IM	UP
3.48295e-12	0.13558	0.475	0.306	8.94491e-08	6_all	TBC1D10A	-0.781	0.634396	6	Upper IM	UP
3.49386e-12	0.122578	0.39	0.237	8.97293e-08	6_all	RDH13	-0.627	0.718587	6	Upper IM	UP
3.51579e-12	0.12908	0.429	0.275	9.02926e-08	6_all	CRYBG3	-0.704	0.641546	6	Upper IM	UP
3.65725e-12	0.115598	0.214	0.106	9.39255e-08	6_all	CALML3-AS1	-0.32	1.01355	6	Upper IM	UP
3.77332e-12	-0.368536	0.816	0.812	9.69065e-08	6_all	ATP5MD	-1.628	0.00708942	6	Upper IM	DOWN
3.79697e-12	-0.384824	0.324	0.438	9.75139e-08	6_all	LTBP3	-0.762	-0.434937	6	Upper IM	DOWN
3.97387e-12	-0.575435	0.26	0.376	1.02057e-07	6_all	ISLR	-0.636	-0.532221	6	Upper IM	DOWN
4.02189e-12	-0.230365	0.048	0.15	1.0329e-07	6_all	CPQ	-0.198	-1.64386	6	Upper IM	DOWN
4.06158e-12	-0.190851	0.06	0.169	1.04309e-07	6_all	PDPN	-0.229	-1.49399	6	Upper IM	DOWN
4.2598e-12	0.0809598	0.86	0.659	1.094e-07	6_all	TMOD3	-1.519	0.384058	6	Upper IM	UP
4.35574e-12	-0.383403	0.356	0.476	1.11864e-07	6_all	CKB	-0.832	-0.419084	6	Upper IM	DOWN
4.37317e-12	0.171468	0.563	0.395	1.12312e-07	6_all	AMFR	-0.958	0.511282	6	Upper IM	UP
4.48821e-12	0.141391	0.549	0.372	1.15266e-07	6_all	FAM219B	-0.921	0.561504	6	Upper IM	UP
4.51614e-12	0.193458	0.763	0.591	1.15983e-07	6_all	ASAH1	-1.354	0.368525	6	Upper IM	UP
4.74036e-12	0.190594	0.871	0.719	1.21742e-07	6_all	STK24	-1.59	0.276681	6	Upper IM	UP
5.01152e-12	0.174459	0.678	0.494	1.28706e-07	6_all	BICD2	-1.172	0.456774	6	Upper IM	UP
5.0998e-12	0.0351377	0.329	0.179	1.30973e-07	6_all	FMO2	-0.508	0.878128	6	Upper IM	UP
5.11604e-12	-0.286383	0.081	0.194	1.3139e-07	6_all	EDNRA	-0.275	-1.26006	6	Upper IM	DOWN
5.15592e-12	-0.437978	0.148	0.267	1.32414e-07	6_all	PLAC9	-0.415	-0.851243	6	Upper IM	DOWN
5.18426e-12	-0.22611	0.99	0.978	1.33142e-07	6_all	GSTP1	-1.968	0.0175941	6	Upper IM	DOWN
5.51027e-12	-0.457526	0.224	0.347	1.41515e-07	6_all	COL4A2	-0.571	-0.631437	6	Upper IM	DOWN
5.60675e-12	-0.3019	0.113	0.23	1.43993e-07	6_all	MARVELD1	-0.343	-1.02531	6	Upper IM	DOWN
5.69194e-12	0.0864717	0.213	0.104	1.4618e-07	6_all	AL033384.1	-0.317	1.03427	6	Upper IM	UP
5.7607e-12	-0.412812	0.424	0.516	1.47946e-07	6_all	EHD2	-0.94	-0.283307	6	Upper IM	DOWN
5.84472e-12	0.0732983	0.205	0.097	1.50104e-07	6_all	PANK1	-0.302	1.07957	6	Upper IM	UP
5.9512e-12	0.0375761	0.035	0.003	1.52839e-07	6_all	KLHDC7A	-0.038	3.54432	6	Upper IM	UP
6.09723e-12	0.122498	0.427	0.271	1.56589e-07	6_all	SRPK1	-0.698	0.655943	6	Upper IM	UP
6.75225e-12	0.102101	0.197	0.094	1.73411e-07	6_all	CBR3-AS1	-0.291	1.06746	6	Upper IM	UP
6.75278e-12	-0.424808	0.608	0.635	1.73425e-07	6_all	NUPR1	-1.243	-0.0626853	6	Upper IM	DOWN
6.81771e-12	-0.389967	0.356	0.464	1.75092e-07	6_all	CYBA	-0.82	-0.382248	6	Upper IM	DOWN
7.12115e-12	-0.248941	0.111	0.228	1.82885e-07	6_all	PHF1	-0.339	-1.03847	6	Upper IM	DOWN
7.26735e-12	-0.0262207	0.505	0.31	1.8664e-07	6_all	GPRC5A	-0.815	0.704015	6	Upper IM	DOWN
7.27059e-12	0.144358	0.47	0.31	1.86723e-07	6_all	STN1	-0.78	0.600393	6	Upper IM	UP
7.3122e-12	0.0938835	0.237	0.123	1.87792e-07	6_all	TRIM16L	-0.36	0.946229	6	Upper IM	UP
7.5227e-12	-0.32387	0.884	0.851	1.93198e-07	6_all	PCBP1	-1.735	0.0548872	6	Upper IM	DOWN
7.73511e-12	-0.244905	0.106	0.222	1.98653e-07	6_all	MYLIP	-0.328	-1.0665	6	Upper IM	DOWN
7.89846e-12	-0.356299	0.332	0.443	2.02848e-07	6_all	SYNE2	-0.775	-0.416123	6	Upper IM	DOWN
7.94698e-12	0.11464	0.314	0.182	2.04094e-07	6_all	SLC39A2	-0.496	0.786826	6	Upper IM	UP
8.04506e-12	0.131745	0.522	0.35	2.06613e-07	6_all	SREK1IP1	-0.872	0.576695	6	Upper IM	UP
8.45694e-12	-0.392593	0.143	0.266	2.17191e-07	6_all	C1QA	-0.409	-0.895411	6	Upper IM	DOWN
8.62396e-12	-0.370788	0.34	0.433	2.21481e-07	6_all	ESD	-0.773	-0.348832	6	Upper IM	DOWN
9.1907e-12	0.167049	0.329	0.195	2.36035e-07	6_all	ABO	-0.524	0.754613	6	Upper IM	UP
9.34232e-12	-0.272873	0.179	0.307	2.3993e-07	6_all	PTTG1	-0.486	-0.778279	6	Upper IM	DOWN
9.3942e-12	0.133391	0.302	0.174	2.41262e-07	6_all	RHBDL2	-0.476	0.795461	6	Upper IM	UP
9.60668e-12	-0.428116	0.497	0.565	2.46719e-07	6_all	SNHG5	-1.062	-0.185005	6	Upper IM	DOWN
9.64208e-12	-0.260806	0.092	0.207	2.47628e-07	6_all	RNASE4	-0.299	-1.16993	6	Upper IM	DOWN
9.82247e-12	-0.379346	0.624	0.644	2.52261e-07	6_all	TRMT112	-1.268	-0.0455147	6	Upper IM	DOWN
9.95457e-12	-0.592449	0.389	0.485	2.55653e-07	6_all	MYL9	-0.874	-0.318215	6	Upper IM	DOWN
1.00131e-11	-0.455683	0.91	0.883	2.57157e-07	6_all	CD74	-1.793	0.0434531	6	Upper IM	DOWN
1.00372e-11	0.147374	0.625	0.447	2.57776e-07	6_all	CSK	-1.072	0.483581	6	Upper IM	UP
1.0051e-11	-0.428225	0.395	0.483	2.5813e-07	6_all	SIVA1	-0.878	-0.290171	6	Upper IM	DOWN
1.03646e-11	-0.420325	0.537	0.578	2.66183e-07	6_all	SRSF7	-1.115	-0.106147	6	Upper IM	DOWN
1.0469e-11	0.0871542	0.237	0.122	2.68864e-07	6_all	PAQR8	-0.359	0.958006	6	Upper IM	UP
1.06455e-11	0.151677	0.511	0.354	2.73398e-07	6_all	ABCD3	-0.865	0.529574	6	Upper IM	UP
1.07115e-11	-0.401957	0.544	0.595	2.75093e-07	6_all	SNRNP70	-1.139	-0.129283	6	Upper IM	DOWN
1.07328e-11	0.147309	0.392	0.242	2.75639e-07	6_all	GALNT3	-0.634	0.695847	6	Upper IM	UP
1.07906e-11	-0.236015	0.102	0.218	2.77125e-07	6_all	LARGE2	-0.32	-1.09576	6	Upper IM	DOWN
1.1486e-11	0.184113	0.416	0.267	2.94984e-07	6_all	LGALSL	-0.683	0.639744	6	Upper IM	UP
1.18676e-11	-0.412822	0.66	0.668	3.04784e-07	6_all	HNRNPM	-1.328	-0.0173821	6	Upper IM	DOWN
1.20508e-11	-0.298538	0.06	0.165	3.09489e-07	6_all	POSTN	-0.225	-1.45943	6	Upper IM	DOWN
1.2551e-11	-0.448368	0.235	0.346	3.22335e-07	6_all	ENG	-0.581	-0.558111	6	Upper IM	DOWN
1.2582e-11	0.0876907	0.178	0.082	3.23132e-07	6_all	GALNT7	-0.26	1.11818	6	Upper IM	UP
1.28452e-11	0.142474	0.371	0.23	3.2989e-07	6_all	SMAP1	-0.601	0.689785	6	Upper IM	UP
1.29402e-11	-0.281072	0.163	0.288	3.32331e-07	6_all	SSBP4	-0.451	-0.821197	6	Upper IM	DOWN
1.42107e-11	-0.379025	0.773	0.746	3.6496e-07	6_all	CTNNB1	-1.519	0.0512928	6	Upper IM	DOWN
1.48297e-11	0.121441	0.546	0.367	3.80856e-07	6_all	SBF1	-0.913	0.573121	6	Upper IM	UP
1.49519e-11	-0.318466	0.059	0.159	3.83994e-07	6_all	SCARA5	-0.218	-1.43024	6	Upper IM	DOWN
1.51256e-11	0.13065	0.606	0.418	3.88455e-07	6_all	ERG28	-1.024	0.535815	6	Upper IM	UP
1.55269e-11	-0.276479	0.17	0.292	3.98762e-07	6_all	NUDT4	-0.462	-0.780434	6	Upper IM	DOWN
1.66983e-11	-0.184256	0.041	0.137	4.28845e-07	6_all	ST6GAL1	-0.178	-1.74048	6	Upper IM	DOWN
1.74495e-11	-0.330059	0.843	0.802	4.48138e-07	6_all	RPL36AL	-1.645	0.0719304	6	Upper IM	DOWN
1.77754e-11	0.149214	0.703	0.514	4.56507e-07	6_all	PPP4R1	-1.217	0.451756	6	Upper IM	UP
1.78526e-11	0.110466	0.541	0.37	4.58489e-07	6_all	NECTIN2	-0.911	0.548103	6	Upper IM	UP
1.80772e-11	0.0453508	0.084	0.025	4.6426e-07	6_all	CDH26	-0.109	1.74846	6	Upper IM	UP
1.82973e-11	0.125593	0.489	0.33	4.6991e-07	6_all	LRP11	-0.819	0.567368	6	Upper IM	UP
1.84872e-11	0.0637309	0.121	0.045	4.74787e-07	6_all	TCN1	-0.166	1.42701	6	Upper IM	UP
1.91366e-11	-0.412632	0.441	0.501	4.91466e-07	6_all	TMEM43	-0.942	-0.184032	6	Upper IM	DOWN
1.94653e-11	-0.388117	0.122	0.234	4.99909e-07	6_all	PMP22	-0.356	-0.939627	6	Upper IM	DOWN
2.00661e-11	-0.278503	0.176	0.296	5.15338e-07	6_all	TNS4	-0.472	-0.750022	6	Upper IM	DOWN
2.09113e-11	0.199463	0.79	0.606	5.37043e-07	6_all	IDH2	-1.396	0.382535	6	Upper IM	UP
2.14884e-11	-0.220107	0.105	0.221	5.51865e-07	6_all	PSIP1	-0.326	-1.07366	6	Upper IM	DOWN
2.16123e-11	0.0844269	0.176	0.08	5.55048e-07	6_all	ANXA9	-0.256	1.1375	6	Upper IM	UP
2.47355e-11	0.0819354	0.375	0.226	6.35258e-07	6_all	CREB3L2	-0.601	0.730568	6	Upper IM	UP
2.474e-11	-0.409291	0.511	0.57	6.35372e-07	6_all	NAA38	-1.081	-0.157639	6	Upper IM	DOWN
2.53407e-11	0.126772	0.319	0.189	6.50799e-07	6_all	DLG3	-0.508	0.75517	6	Upper IM	UP
2.57412e-11	-0.365097	0.779	0.732	6.61086e-07	6_all	HNRNPU	-1.511	0.0897797	6	Upper IM	DOWN
2.63306e-11	0.188894	0.941	0.829	6.76222e-07	6_all	RAC1	-1.77	0.182823	6	Upper IM	UP
2.70946e-11	0.0881954	0.19	0.091	6.95843e-07	6_all	CPEB3	-0.281	1.06206	6	Upper IM	UP
2.80562e-11	0.161492	0.813	0.634	7.20539e-07	6_all	ACTR3	-1.447	0.358773	6	Upper IM	UP
2.84934e-11	0.0757229	0.165	0.075	7.31768e-07	6_all	PAQR5	-0.24	1.1375	6	Upper IM	UP
2.88518e-11	0.0979036	0.356	0.212	7.40972e-07	6_all	TMPRSS13	-0.568	0.747813	6	Upper IM	UP
2.93683e-11	0.042446	0.07	0.018	7.54237e-07	6_all	BPIFC	-0.088	1.95936	6	Upper IM	UP
2.96778e-11	-0.984502	0.462	0.524	7.62185e-07	6_all	DIO2	-0.986	-0.181674	6	Upper IM	DOWN
3.09577e-11	0.169432	0.244	0.134	7.95055e-07	6_all	MOSPD2	-0.378	0.864648	6	Upper IM	UP
3.12069e-11	-0.394108	0.737	0.704	8.01456e-07	6_all	GPC1	-1.441	0.0660892	6	Upper IM	DOWN
3.12312e-11	0.179645	0.616	0.451	8.02079e-07	6_all	PHLDA1	-1.067	0.449803	6	Upper IM	UP
3.15836e-11	-0.376507	0.348	0.455	8.1113e-07	6_all	PNISR	-0.803	-0.386779	6	Upper IM	DOWN
3.18664e-11	-0.353371	0.837	0.788	8.18394e-07	6_all	CIRBP	-1.625	0.087032	6	Upper IM	DOWN
3.19892e-11	-0.391516	0.646	0.651	8.21546e-07	6_all	DEGS1	-1.297	-0.0111234	6	Upper IM	DOWN
3.21476e-11	-0.345674	0.276	0.39	8.25616e-07	6_all	TLN1	-0.666	-0.498806	6	Upper IM	DOWN
3.22207e-11	-0.181019	0.049	0.149	8.27491e-07	6_all	SULT1E1	-0.198	-1.60446	6	Upper IM	DOWN
3.23634e-11	-0.369669	0.443	0.529	8.31158e-07	6_all	MSN	-0.972	-0.255961	6	Upper IM	DOWN
3.32483e-11	0.20101	0.941	0.857	8.53882e-07	6_all	TMBIM6	-1.798	0.1349	6	Upper IM	UP
3.40054e-11	-0.152215	0.468	0.276	8.73327e-07	6_all	KLK6	-0.744	0.76184	6	Upper IM	DOWN
3.43054e-11	-0.419067	0.716	0.675	8.81031e-07	6_all	DDR1	-1.391	0.0850721	6	Upper IM	DOWN
3.47203e-11	-0.241345	0.178	0.305	8.91687e-07	6_all	AJUBA	-0.483	-0.776932	6	Upper IM	DOWN
3.50676e-11	-0.478246	0.16	0.275	9.00607e-07	6_all	FBN1	-0.435	-0.78136	6	Upper IM	DOWN
3.57575e-11	0.0803864	0.579	0.389	9.18325e-07	6_all	C5orf66-AS1	-0.968	0.573793	6	Upper IM	UP
3.59864e-11	0.0641705	0.108	0.038	9.24204e-07	6_all	SOWAHB	-0.146	1.50696	6	Upper IM	UP
3.64804e-11	-0.276377	0.981	0.972	9.36891e-07	6_all	ITM2B	-1.953	0.0132968	6	Upper IM	DOWN
3.69146e-11	-0.236621	0.067	0.17	9.4804e-07	6_all	SCUBE2	-0.237	-1.3433	6	Upper IM	DOWN
3.72662e-11	-0.344722	0.452	0.543	9.5707e-07	6_all	MBNL1	-0.995	-0.264629	6	Upper IM	DOWN
3.81798e-11	0.0960783	0.265	0.145	9.80533e-07	6_all	FZD10	-0.41	0.869939	6	Upper IM	UP
3.83028e-11	0.11318	0.379	0.238	9.83693e-07	6_all	RALGPS2	-0.617	0.671236	6	Upper IM	UP
3.9196e-11	0.06658	0.202	0.099	1.00663e-06	6_all	SLC19A2	-0.301	1.02885	6	Upper IM	UP
4.28046e-11	0.0519079	0.37	0.213	1.09931e-06	6_all	CGNL1	-0.583	0.796672	6	Upper IM	UP
4.29239e-11	-1.29578	0.27	0.38	1.10237e-06	6_all	JCHAIN	-0.65	-0.49304	6	Upper IM	DOWN
4.42683e-11	0.18828	0.921	0.777	1.1369e-06	6_all	TECR	-1.698	0.245287	6	Upper IM	UP
4.46734e-11	-0.264901	0.068	0.171	1.1473e-06	6_all	SLIT3	-0.239	-1.33039	6	Upper IM	DOWN
4.51061e-11	0.130755	0.359	0.216	1.15842e-06	6_all	SNX21	-0.575	0.732953	6	Upper IM	UP
4.52257e-11	0.0875443	0.478	0.313	1.16149e-06	6_all	STRN	-0.791	0.610848	6	Upper IM	UP
4.60447e-11	-0.365496	0.462	0.533	1.18252e-06	6_all	PHPT1	-0.995	-0.206243	6	Upper IM	DOWN
4.74401e-11	0.0414133	0.573	0.384	1.21836e-06	6_all	UGCG	-0.957	0.577429	6	Upper IM	UP
5.04777e-11	-0.196313	0.108	0.225	1.29637e-06	6_all	CX3CL1	-0.333	-1.05889	6	Upper IM	DOWN
5.19338e-11	-0.319863	0.208	0.326	1.33376e-06	6_all	ANKRD10	-0.534	-0.648288	6	Upper IM	DOWN
5.26087e-11	0.132533	0.548	0.384	1.3511e-06	6_all	BCL3	-0.932	0.51307	6	Upper IM	UP
5.29476e-11	-0.347192	0.916	0.853	1.3598e-06	6_all	DSC3	-1.769	0.102802	6	Upper IM	DOWN
5.32639e-11	0.191162	0.889	0.76	1.36792e-06	6_all	VDAC2	-1.649	0.226184	6	Upper IM	UP
5.38409e-11	0.157294	0.535	0.371	1.38274e-06	6_all	GJB5	-0.906	0.52812	6	Upper IM	UP
5.43494e-11	0.108155	0.408	0.263	1.3958e-06	6_all	KDM2B	-0.671	0.633506	6	Upper IM	UP
5.55862e-11	0.123505	0.624	0.448	1.42757e-06	6_all	RNF141	-1.072	0.478047	6	Upper IM	UP
5.60602e-11	0.287099	0.138	0.059	1.43974e-06	6_all	KRT76	-0.197	1.22588	6	Upper IM	UP
5.62052e-11	0.183975	0.946	0.844	1.44346e-06	6_all	CALM1	-1.79	0.164597	6	Upper IM	UP
5.77386e-11	0.0998478	0.271	0.152	1.48284e-06	6_all	SLC37A1	-0.423	0.834222	6	Upper IM	UP
5.80733e-11	0.21429	0.759	0.593	1.49144e-06	6_all	NBEAL2	-1.352	0.356068	6	Upper IM	UP
5.88213e-11	-0.229836	0.105	0.214	1.51065e-06	6_all	IRS1	-0.319	-1.02722	6	Upper IM	DOWN
5.90641e-11	-0.341503	0.167	0.282	1.51688e-06	6_all	CLEC11A	-0.449	-0.755847	6	Upper IM	DOWN
5.95442e-11	0.034686	0.722	0.53	1.52921e-06	6_all	GALNT1	-1.252	0.446006	6	Upper IM	UP
6.25057e-11	0.0470944	0.07	0.018	1.60527e-06	6_all	AC005532.1	-0.088	1.95936	6	Upper IM	UP
6.38749e-11	-0.349608	0.394	0.477	1.64044e-06	6_all	SNHG16	-0.871	-0.275794	6	Upper IM	DOWN
6.75614e-11	0.0791111	0.486	0.314	1.73511e-06	6_all	NFKBIZ	-0.8	0.630192	6	Upper IM	UP
7.02172e-11	0.0889145	0.375	0.233	1.80332e-06	6_all	B3GNT5	-0.608	0.686561	6	Upper IM	UP
7.03259e-11	-0.293426	0.137	0.249	1.80611e-06	6_all	TSPAN4	-0.386	-0.86197	6	Upper IM	DOWN
7.04025e-11	-0.451539	0.179	0.296	1.80808e-06	6_all	COL5A2	-0.475	-0.725638	6	Upper IM	DOWN
7.28692e-11	0.077333	0.243	0.131	1.87143e-06	6_all	C1GALT1	-0.374	0.89139	6	Upper IM	UP
7.60278e-11	-0.303399	0.243	0.359	1.95255e-06	6_all	CDK4	-0.602	-0.563028	6	Upper IM	DOWN
7.64714e-11	-0.19363	0.056	0.153	1.96394e-06	6_all	MT1M	-0.209	-1.45003	6	Upper IM	DOWN
7.82586e-11	-0.225256	0.094	0.199	2.00984e-06	6_all	AGRN	-0.293	-1.08204	6	Upper IM	DOWN
7.84805e-11	-0.433458	0.516	0.55	2.01554e-06	6_all	RNPS1	-1.066	-0.0920606	6	Upper IM	DOWN
8.13068e-11	0.134852	0.314	0.188	2.08812e-06	6_all	CYP4B1	-0.502	0.740032	6	Upper IM	UP
8.26871e-11	0.0549769	0.078	0.023	2.12357e-06	6_all	AFDN-DT	-0.101	1.76184	6	Upper IM	UP
8.63797e-11	0.157133	0.929	0.792	2.2184e-06	6_all	PRDX6	-1.721	0.230178	6	Upper IM	UP
8.79901e-11	-0.224825	0.105	0.216	2.25976e-06	6_all	TP73	-0.321	-1.04064	6	Upper IM	DOWN
8.97254e-11	-0.189378	0.03	0.115	2.30433e-06	6_all	DDR2	-0.145	-1.9386	6	Upper IM	DOWN
9.09493e-11	0.108882	0.454	0.299	2.33576e-06	6_all	ACBD3	-0.753	0.602547	6	Upper IM	UP
9.19389e-11	0.14337	0.508	0.352	2.36118e-06	6_all	SLC11A2	-0.86	0.529253	6	Upper IM	UP
9.33842e-11	0.164087	0.479	0.32	2.39829e-06	6_all	SLC35F6	-0.799	0.581954	6	Upper IM	UP
9.34115e-11	0.0784933	0.352	0.213	2.39899e-06	6_all	LPAR5	-0.565	0.724722	6	Upper IM	UP
9.5755e-11	-0.20747	0.073	0.175	2.45918e-06	6_all	BCAM	-0.248	-1.26139	6	Upper IM	DOWN
9.73019e-11	-0.289837	0.198	0.313	2.49891e-06	6_all	CKS1B	-0.511	-0.660662	6	Upper IM	DOWN
9.87721e-11	-0.32742	0.344	0.445	2.53666e-06	6_all	SRSF10	-0.789	-0.371397	6	Upper IM	DOWN
1.00705e-10	-0.171278	0.049	0.145	2.5863e-06	6_all	MOB3B	-0.194	-1.5652	6	Upper IM	DOWN
1.01979e-10	-0.181837	0.041	0.133	2.61902e-06	6_all	SSPN	-0.174	-1.69773	6	Upper IM	DOWN
1.03267e-10	-0.34284	0.603	0.632	2.65211e-06	6_all	TOMM20	-1.235	-0.0677666	6	Upper IM	DOWN
1.04312e-10	0.108019	0.184	0.09	2.67893e-06	6_all	ENC1	-0.274	1.03171	6	Upper IM	UP
1.09552e-10	0.0902575	0.371	0.228	2.81352e-06	6_all	B4GALT5	-0.599	0.702385	6	Upper IM	UP
1.10112e-10	0.167675	0.916	0.816	2.82791e-06	6_all	PPP1CB	-1.732	0.166778	6	Upper IM	UP
1.12011e-10	-0.270998	0.124	0.239	2.87667e-06	6_all	COL27A1	-0.363	-0.94667	6	Upper IM	DOWN
1.14642e-10	-0.367875	0.451	0.521	2.94424e-06	6_all	VSNL1	-0.972	-0.208156	6	Upper IM	DOWN
1.20315e-10	0.0619913	0.486	0.318	3.08992e-06	6_all	PPARD	-0.804	0.61193	6	Upper IM	UP
1.21438e-10	-0.211725	0.116	0.231	3.11878e-06	6_all	SPRED1	-0.347	-0.993768	6	Upper IM	DOWN
1.24354e-10	-0.383193	0.44	0.511	3.19367e-06	6_all	CBX3	-0.951	-0.21582	6	Upper IM	DOWN
1.25369e-10	0.116075	0.405	0.259	3.21973e-06	6_all	SUCO	-0.664	0.64497	6	Upper IM	UP
1.36848e-10	0.0955475	0.23	0.123	3.51453e-06	6_all	JAK2	-0.353	0.902976	6	Upper IM	UP
1.37051e-10	0.126948	0.505	0.349	3.51973e-06	6_all	BX255925.3	-0.854	0.533056	6	Upper IM	UP
1.41876e-10	0.115138	0.581	0.401	3.64365e-06	6_all	GOLGA2	-0.982	0.534936	6	Upper IM	UP
1.45578e-10	0.106406	0.367	0.23	3.73873e-06	6_all	GFPT1	-0.597	0.674146	6	Upper IM	UP
1.48108e-10	0.153179	0.429	0.287	3.8037e-06	6_all	ACAT2	-0.716	0.579927	6	Upper IM	UP
1.50092e-10	-0.275529	0.097	0.203	3.85467e-06	6_all	ALDH1A1	-0.3	-1.06542	6	Upper IM	DOWN
1.51678e-10	-0.38411	0.594	0.61	3.89538e-06	6_all	TRIM28	-1.204	-0.0383463	6	Upper IM	DOWN
1.54992e-10	0.128842	0.671	0.495	3.98049e-06	6_all	HACD2	-1.166	0.438884	6	Upper IM	UP
1.55146e-10	0.071491	0.119	0.046	3.98446e-06	6_all	PNLIPRP3	-0.165	1.37126	6	Upper IM	UP
1.55728e-10	0.112427	0.643	0.457	3.99941e-06	6_all	CUL3	-1.1	0.492625	6	Upper IM	UP
1.55806e-10	0.11068	0.302	0.175	4.00141e-06	6_all	ZBED2	-0.477	0.787194	6	Upper IM	UP
1.6066e-10	-0.398258	0.479	0.526	4.12606e-06	6_all	CSRP2	-1.005	-0.135037	6	Upper IM	DOWN
1.66302e-10	0.0727379	0.395	0.248	4.27097e-06	6_all	CHMP4C	-0.643	0.671513	6	Upper IM	UP
1.68376e-10	-0.198356	0.083	0.188	4.32423e-06	6_all	GABBR1	-0.271	-1.17955	6	Upper IM	DOWN
1.74553e-10	0.115016	0.206	0.109	4.48286e-06	6_all	ZNF107	-0.315	0.918316	6	Upper IM	UP
1.76054e-10	-0.37046	0.646	0.645	4.52142e-06	6_all	FUS	-1.291	0.002235	6	Upper IM	DOWN
1.76417e-10	-0.252407	0.116	0.226	4.53075e-06	6_all	CBX6	-0.342	-0.962198	6	Upper IM	DOWN
1.83506e-10	-0.402934	0.448	0.514	4.71281e-06	6_all	RBMX	-0.962	-0.19827	6	Upper IM	DOWN
1.92362e-10	-0.338773	0.286	0.389	4.94023e-06	6_all	CLIC4	-0.675	-0.443755	6	Upper IM	DOWN
1.92616e-10	0.149137	0.725	0.542	4.94675e-06	6_all	AP1B1	-1.267	0.419688	6	Upper IM	UP
1.9696e-10	-0.195548	0.054	0.148	5.05833e-06	6_all	PI15	-0.202	-1.45457	6	Upper IM	DOWN
1.99856e-10	-0.204226	0.125	0.239	5.1327e-06	6_all	SPATS2	-0.364	-0.935083	6	Upper IM	DOWN
2.03227e-10	-0.307724	0.214	0.334	5.21927e-06	6_all	RAB34	-0.548	-0.642237	6	Upper IM	DOWN
2.06674e-10	-0.287851	0.111	0.217	5.30781e-06	6_all	KCTD12	-0.328	-0.967135	6	Upper IM	DOWN
2.06682e-10	0.104494	0.284	0.162	5.308e-06	6_all	CRB3	-0.446	0.809897	6	Upper IM	UP
2.09413e-10	-0.260808	0.151	0.263	5.37814e-06	6_all	RRM2	-0.414	-0.800514	6	Upper IM	DOWN
2.11825e-10	0.118899	0.203	0.106	5.4401e-06	6_all	ZNF662	-0.309	0.937415	6	Upper IM	UP
2.13131e-10	0.101039	0.479	0.329	5.47362e-06	6_all	PFKP	-0.808	0.541938	6	Upper IM	UP
2.15202e-10	-0.354917	0.373	0.461	5.52683e-06	6_all	HIGD2A	-0.834	-0.305591	6	Upper IM	DOWN
2.169e-10	0.103317	0.429	0.28	5.57042e-06	6_all	SLC35E1	-0.709	0.615551	6	Upper IM	UP
2.17497e-10	-0.315944	0.89	0.845	5.58577e-06	6_all	UQCRH	-1.735	0.074854	6	Upper IM	DOWN
2.25142e-10	0.0753283	0.171	0.082	5.7821e-06	6_all	RASGRP1	-0.253	1.0603	6	Upper IM	UP
2.25395e-10	0.157096	0.565	0.395	5.7886e-06	6_all	ZBTB7C	-0.96	0.516398	6	Upper IM	UP
2.27407e-10	-0.358246	0.141	0.253	5.84026e-06	6_all	EGFL7	-0.394	-0.843442	6	Upper IM	DOWN
2.28257e-10	-0.222634	0.137	0.247	5.86209e-06	6_all	S1PR5	-0.384	-0.850335	6	Upper IM	DOWN
2.33879e-10	-0.368257	0.456	0.516	6.00648e-06	6_all	FSCN1	-0.972	-0.178337	6	Upper IM	DOWN
2.3761e-10	-0.207667	0.098	0.204	6.10229e-06	6_all	HOXB13	-0.302	-1.05772	6	Upper IM	DOWN
2.40284e-10	-0.379073	0.625	0.633	6.17098e-06	6_all	DDX39B	-1.258	-0.0183493	6	Upper IM	DOWN
2.50634e-10	0.066709	0.406	0.246	6.43679e-06	6_all	MUC20	-0.652	0.722821	6	Upper IM	UP
2.56285e-10	-0.370816	0.465	0.539	6.58192e-06	6_all	NDUFB10	-1.004	-0.213055	6	Upper IM	DOWN
2.65496e-10	-0.557868	0.281	0.377	6.81848e-06	6_all	RARRES2	-0.658	-0.423994	6	Upper IM	DOWN
2.66308e-10	0.0324796	0.04	0.006	6.83932e-06	6_all	ERVV-1	-0.046	2.73697	6	Upper IM	UP
2.67045e-10	0.150924	0.652	0.491	6.85825e-06	6_all	KLF3	-1.143	0.409149	6	Upper IM	UP
2.69377e-10	0.109266	0.214	0.113	6.91815e-06	6_all	ZNF254	-0.327	0.921288	6	Upper IM	UP
2.72475e-10	-0.185891	0.052	0.147	6.99772e-06	6_all	SLC12A7	-0.199	-1.49923	6	Upper IM	DOWN
2.7342e-10	0.0748987	0.063	0.016	7.02197e-06	6_all	UNC93A	-0.079	1.97728	6	Upper IM	UP
2.75573e-10	0.0627864	0.111	0.043	7.07727e-06	6_all	DOCK9-DT	-0.154	1.36815	6	Upper IM	UP
2.82054e-10	-0.116997	0.017	0.093	7.24371e-06	6_all	SLC27A6	-0.11	-2.4517	6	Upper IM	DOWN
2.82341e-10	-0.207696	0.143	0.256	7.25109e-06	6_all	LAMA3	-0.399	-0.840129	6	Upper IM	DOWN
2.85599e-10	-0.373097	0.597	0.613	7.33475e-06	6_all	PHB2	-1.21	-0.0381561	6	Upper IM	DOWN
2.92508e-10	0.0594477	0.167	0.078	7.51218e-06	6_all	WIPI1	-0.245	1.0983	6	Upper IM	UP
2.95126e-10	0.109207	0.327	0.198	7.57941e-06	6_all	AKTIP	-0.525	0.72379	6	Upper IM	UP
2.95845e-10	-0.340352	0.275	0.386	7.59789e-06	6_all	SSB	-0.661	-0.489169	6	Upper IM	DOWN
2.97518e-10	-0.179418	0.037	0.122	7.64085e-06	6_all	ABCA8	-0.159	-1.72128	6	Upper IM	DOWN
3.01865e-10	-0.142061	0.062	0.158	7.7525e-06	6_all	THOC6	-0.22	-1.34958	6	Upper IM	DOWN
3.02051e-10	0.0499909	0.06	0.015	7.75728e-06	6_all	AC112236.1	-0.075	2	6	Upper IM	UP
3.1439e-10	0.150081	1	0.992	8.07417e-06	6_all	GAPDH	-1.992	0.011588	6	Upper IM	UP
3.2192e-10	-0.372654	0.421	0.504	8.26755e-06	6_all	FLOT2	-0.925	-0.259604	6	Upper IM	DOWN
3.33252e-10	-0.266588	0.922	0.887	8.55858e-06	6_all	EIF4A1	-1.809	0.0558326	6	Upper IM	DOWN
3.41226e-10	-0.296765	0.106	0.211	8.76336e-06	6_all	ANXA6	-0.317	-0.993179	6	Upper IM	DOWN
3.47662e-10	-0.226031	0.106	0.215	8.92866e-06	6_all	COL21A1	-0.321	-1.02027	6	Upper IM	DOWN
3.48045e-10	-0.286737	0.221	0.331	8.9385e-06	6_all	TRIM47	-0.552	-0.582785	6	Upper IM	DOWN
3.50771e-10	-0.211005	0.083	0.185	9.0085e-06	6_all	CMTM3	-0.268	-1.15634	6	Upper IM	DOWN
3.54944e-10	-0.163662	0.054	0.147	9.11567e-06	6_all	SMARCA1	-0.201	-1.44478	6	Upper IM	DOWN
3.57907e-10	-0.233039	0.07	0.167	9.19176e-06	6_all	ZEB2	-0.237	-1.25442	6	Upper IM	DOWN
3.58414e-10	0.184917	0.881	0.726	9.20478e-06	6_all	CAPN1	-1.607	0.279172	6	Upper IM	UP
3.69866e-10	-0.231118	0.159	0.275	9.4989e-06	6_all	NREP	-0.434	-0.790405	6	Upper IM	DOWN
3.71545e-10	-0.30572	0.898	0.841	9.54202e-06	6_all	DDX17	-1.739	0.0946096	6	Upper IM	DOWN
3.75064e-10	0.0829835	0.173	0.083	9.6324e-06	6_all	ADAMTSL4	-0.256	1.05959	6	Upper IM	UP
3.93082e-10	0.0986661	0.243	0.136	1.00951e-05	6_all	ENTPD5	-0.379	0.83735	6	Upper IM	UP
3.93462e-10	-0.277161	0.176	0.29	1.01049e-05	6_all	PTK7	-0.466	-0.720477	6	Upper IM	DOWN
3.98566e-10	0.0705519	0.179	0.089	1.0236e-05	6_all	RAET1G	-0.268	1.00808	6	Upper IM	UP
4.10514e-10	-0.202134	0.044	0.133	1.05428e-05	6_all	TMEM204	-0.177	-1.59585	6	Upper IM	DOWN
4.1342e-10	-0.204545	0.097	0.203	1.06175e-05	6_all	STMN3	-0.3	-1.06542	6	Upper IM	DOWN
4.14127e-10	-0.373559	0.724	0.688	1.06356e-05	6_all	SFPQ	-1.412	0.0735811	6	Upper IM	DOWN
4.2182e-10	-0.0998657	0.6	0.417	1.08332e-05	6_all	FCGBP	-1.017	0.524915	6	Upper IM	DOWN
4.36036e-10	0.0400576	0.392	0.239	1.11983e-05	6_all	USP6NL	-0.631	0.713843	6	Upper IM	UP
4.49603e-10	0.0659721	0.178	0.088	1.15467e-05	6_all	FAAH2	-0.266	1.0163	6	Upper IM	UP
4.51534e-10	-0.272313	0.078	0.177	1.15963e-05	6_all	C3	-0.255	-1.1822	6	Upper IM	DOWN
4.53344e-10	-0.400569	0.583	0.592	1.16428e-05	6_all	JAG1	-1.175	-0.0221013	6	Upper IM	DOWN
4.57755e-10	-0.378941	0.737	0.706	1.17561e-05	6_all	EIF3E	-1.443	0.0619964	6	Upper IM	DOWN
4.57772e-10	0.0899436	0.265	0.151	1.17565e-05	6_all	DOP1B	-0.416	0.811444	6	Upper IM	UP
4.60122e-10	0.0931489	0.524	0.36	1.18169e-05	6_all	RAB22A	-0.884	0.54157	6	Upper IM	UP
4.65069e-10	-0.368061	0.514	0.566	1.19439e-05	6_all	CUTA	-1.08	-0.139034	6	Upper IM	DOWN
4.65136e-10	0.0840884	0.303	0.18	1.19456e-05	6_all	ASAP3	-0.483	0.751321	6	Upper IM	UP
4.66168e-10	-0.192004	0.051	0.142	1.19721e-05	6_all	ADAMTS1	-0.193	-1.47732	6	Upper IM	DOWN
4.68222e-10	0.100816	0.608	0.439	1.20249e-05	6_all	DOCK9	-1.047	0.46985	6	Upper IM	UP
4.68987e-10	-0.252549	0.198	0.307	1.20445e-05	6_all	GIT1	-0.505	-0.632738	6	Upper IM	DOWN
4.72663e-10	0.159448	0.995	0.979	1.21389e-05	6_all	DSP	-1.974	0.0233877	6	Upper IM	UP
4.82254e-10	-0.482178	0.211	0.315	1.23852e-05	6_all	THY1	-0.526	-0.578109	6	Upper IM	DOWN
4.97908e-10	-0.26644	0.16	0.271	1.27873e-05	6_all	UBA7	-0.431	-0.760221	6	Upper IM	DOWN
5.09507e-10	0.292682	0.74	0.606	1.30852e-05	6_all	UPK3BL1	-1.346	0.288207	6	Upper IM	UP
5.1236e-10	-0.271487	0.178	0.29	1.31584e-05	6_all	AKAP1	-0.468	-0.704176	6	Upper IM	DOWN
5.52488e-10	-0.437616	0.516	0.551	1.4189e-05	6_all	APP	-1.067	-0.0946813	6	Upper IM	DOWN
5.60276e-10	0.160328	0.714	0.551	1.4389e-05	6_all	CHP1	-1.265	0.373872	6	Upper IM	UP
6.2441e-10	-0.163704	0.057	0.149	1.60361e-05	6_all	EPCAM	-0.206	-1.38628	6	Upper IM	DOWN
6.30946e-10	0.146063	0.79	0.603	1.6204e-05	6_all	RNF187	-1.393	0.389695	6	Upper IM	UP
6.4914e-10	-0.161311	0.019	0.093	1.66712e-05	6_all	PCDH18	-0.112	-2.29123	6	Upper IM	DOWN
6.49747e-10	-0.227545	0.111	0.215	1.66868e-05	6_all	NFKB2	-0.326	-0.953777	6	Upper IM	DOWN
6.66744e-10	-0.195756	0.081	0.181	1.71233e-05	6_all	CTNNAL1	-0.262	-1.16	6	Upper IM	DOWN
6.74594e-10	-0.32979	0.322	0.408	1.73249e-05	6_all	PRDX3	-0.73	-0.341508	6	Upper IM	DOWN
6.78254e-10	-0.27359	0.871	0.814	1.74189e-05	6_all	GTF2I	-1.685	0.0976439	6	Upper IM	DOWN
6.81597e-10	-0.356186	0.675	0.676	1.75048e-05	6_all	MRFAP1	-1.351	-0.00213574	6	Upper IM	DOWN
6.89324e-10	-0.273711	0.21	0.317	1.77032e-05	6_all	ITGA3	-0.527	-0.594094	6	Upper IM	DOWN
7.0443e-10	0.162882	0.543	0.403	1.80912e-05	6_all	SMAGP	-0.946	0.430172	6	Upper IM	UP
7.14905e-10	0.0298834	0.413	0.261	1.83602e-05	6_all	AL512274.1	-0.674	0.662092	6	Upper IM	UP
7.33428e-10	-0.164452	0.071	0.17	1.88359e-05	6_all	MET	-0.241	-1.25964	6	Upper IM	DOWN
7.6585e-10	-0.276806	0.181	0.291	1.96686e-05	6_all	AR	-0.472	-0.685029	6	Upper IM	DOWN
7.78531e-10	0.164144	0.248	0.139	1.99942e-05	6_all	SLC16A3	-0.387	0.835255	6	Upper IM	UP
7.83539e-10	-0.14559	0.024	0.101	2.01229e-05	6_all	ST6GAL2	-0.125	-2.07325	6	Upper IM	DOWN
7.92056e-10	0.0895016	0.467	0.314	2.03416e-05	6_all	BDKRB2	-0.781	0.572658	6	Upper IM	UP
8.11583e-10	-0.376295	0.432	0.495	2.08431e-05	6_all	SNRPE	-0.927	-0.196397	6	Upper IM	DOWN
8.20371e-10	-0.260914	0.184	0.292	2.10688e-05	6_all	EPB41L4A-AS1	-0.476	-0.666263	6	Upper IM	DOWN
8.23486e-10	0.0485806	0.117	0.047	2.11488e-05	6_all	SULT1B1	-0.164	1.31578	6	Upper IM	UP
8.37931e-10	0.106219	0.454	0.306	2.15198e-05	6_all	SHMT1	-0.76	0.569161	6	Upper IM	UP
8.53086e-10	0.135719	0.663	0.473	2.19089e-05	6_all	CELSR2	-1.136	0.487169	6	Upper IM	UP
8.54349e-10	-0.142927	0.022	0.098	2.19414e-05	6_all	GEM	-0.12	-2.15528	6	Upper IM	DOWN
8.69796e-10	0.0719608	0.214	0.115	2.23381e-05	6_all	MTF1	-0.329	0.895977	6	Upper IM	UP
8.78552e-10	-0.304133	0.17	0.278	2.2563e-05	6_all	TGFBI	-0.448	-0.70955	6	Upper IM	DOWN
9.00503e-10	-0.202817	0.097	0.198	2.31267e-05	6_all	PRAC1	-0.295	-1.02944	6	Upper IM	DOWN
9.04306e-10	0.1	0.4	0.257	2.32244e-05	6_all	IL17RC	-0.657	0.638232	6	Upper IM	UP
9.16697e-10	0.100916	0.26	0.151	2.35426e-05	6_all	GID4	-0.411	0.783963	6	Upper IM	UP
9.24089e-10	0.11494	0.586	0.409	2.37325e-05	6_all	SH3RF2	-0.995	0.5188	6	Upper IM	UP
9.29436e-10	-0.351397	0.33	0.42	2.38698e-05	6_all	SNHG19	-0.75	-0.347923	6	Upper IM	DOWN
9.35304e-10	0.0738698	0.09	0.032	2.40205e-05	6_all	CARD18	-0.122	1.49185	6	Upper IM	UP
9.40663e-10	-0.252105	0.135	0.243	2.41581e-05	6_all	GOLGA8B	-0.378	-0.847997	6	Upper IM	DOWN
9.60283e-10	0.122701	0.53	0.371	2.4662e-05	6_all	SERINC5	-0.901	0.514573	6	Upper IM	UP
9.98492e-10	-0.223233	0.086	0.184	2.56433e-05	6_all	SMARCD3	-0.27	-1.0973	6	Upper IM	DOWN
1.00305e-09	-0.262979	0.938	0.895	2.57604e-05	6_all	HLA-E	-1.833	0.0677002	6	Upper IM	DOWN
1.00548e-09	-0.33994	0.452	0.519	2.58227e-05	6_all	RAP1B	-0.971	-0.199412	6	Upper IM	DOWN
1.01005e-09	0.157456	0.708	0.55	2.59402e-05	6_all	SLK	-1.258	0.364318	6	Upper IM	UP
1.0465e-09	0.120562	0.614	0.441	2.68763e-05	6_all	ZMIZ1	-1.055	0.47746	6	Upper IM	UP
1.05436e-09	0.105116	0.517	0.351	2.70781e-05	6_all	RAB38	-0.868	0.558693	6	Upper IM	UP
1.06625e-09	-0.312507	0.824	0.781	2.73835e-05	6_all	COX7A2	-1.605	0.0773218	6	Upper IM	DOWN
1.0684e-09	-0.299339	0.237	0.341	2.74387e-05	6_all	BCL11A	-0.578	-0.524885	6	Upper IM	DOWN
1.07147e-09	-0.375546	0.495	0.545	2.75175e-05	6_all	MGST3	-1.04	-0.138828	6	Upper IM	DOWN
1.08535e-09	-0.650208	0.402	0.481	2.7874e-05	6_all	PRSS23	-0.883	-0.258841	6	Upper IM	DOWN
1.11974e-09	-0.370761	0.505	0.551	2.87572e-05	6_all	SLC44A1	-1.056	-0.125769	6	Upper IM	DOWN
1.15829e-09	-0.297817	0.103	0.201	2.97471e-05	6_all	OLFML3	-0.304	-0.964551	6	Upper IM	DOWN
1.19439e-09	-0.203073	0.062	0.153	3.06744e-05	6_all	NRP1	-0.215	-1.30319	6	Upper IM	DOWN
1.20125e-09	-0.29462	0.244	0.354	3.08505e-05	6_all	DCTPP1	-0.598	-0.536868	6	Upper IM	DOWN
1.20588e-09	-0.216681	0.084	0.18	3.09693e-05	6_all	ETS1	-0.264	-1.09954	6	Upper IM	DOWN
1.2152e-09	0.158778	0.863	0.685	3.12087e-05	6_all	TUBA4A	-1.548	0.333257	6	Upper IM	UP
1.22847e-09	-0.168715	0.056	0.147	3.15494e-05	6_all	CCDC88A	-0.203	-1.39232	6	Upper IM	DOWN
1.23049e-09	0.0962187	0.084	0.029	3.16015e-05	6_all	AL359715.1	-0.113	1.53434	6	Upper IM	UP
1.23051e-09	-0.326905	0.21	0.312	3.16021e-05	6_all	MCM3	-0.522	-0.571157	6	Upper IM	DOWN
1.2478e-09	0.113109	0.337	0.21	3.2046e-05	6_all	SNX24	-0.547	0.682359	6	Upper IM	UP
1.2651e-09	0.0809314	0.184	0.095	3.24904e-05	6_all	KCTD21	-0.279	0.953706	6	Upper IM	UP
1.30535e-09	-0.231725	0.125	0.231	3.3524e-05	6_all	CCNB1IP1	-0.356	-0.885965	6	Upper IM	DOWN
1.3255e-09	0.0463771	0.227	0.123	3.40415e-05	6_all	EPB41L5	-0.35	0.884034	6	Upper IM	UP
1.34948e-09	-0.367396	0.324	0.413	3.46574e-05	6_all	PAXX	-0.737	-0.350148	6	Upper IM	DOWN
1.361e-09	0.127561	0.381	0.246	3.49533e-05	6_all	ELMO2	-0.627	0.631133	6	Upper IM	UP
1.37005e-09	-0.217857	0.129	0.235	3.51856e-05	6_all	CNPY3	-0.364	-0.86529	6	Upper IM	DOWN
1.41237e-09	-0.268032	0.237	0.347	3.62724e-05	6_all	ABCC5	-0.584	-0.550049	6	Upper IM	DOWN
1.42081e-09	-0.419771	0.451	0.502	3.64892e-05	6_all	RPS27L	-0.953	-0.15456	6	Upper IM	DOWN
1.441e-09	-0.194345	0.06	0.151	3.70077e-05	6_all	LIX1L	-0.211	-1.33151	6	Upper IM	DOWN
1.46258e-09	-0.191438	0.071	0.164	3.7562e-05	6_all	SLC5A3	-0.235	-1.2078	6	Upper IM	DOWN
1.47335e-09	-0.168517	0.06	0.151	3.78387e-05	6_all	TENM2	-0.211	-1.33151	6	Upper IM	DOWN
1.52854e-09	0.0765163	0.27	0.157	3.92559e-05	6_all	SNX11	-0.427	0.782195	6	Upper IM	UP
1.53938e-09	0.0967016	0.487	0.334	3.95344e-05	6_all	ARL5A	-0.821	0.544074	6	Upper IM	UP
1.5399e-09	0.126951	0.433	0.288	3.95476e-05	6_all	STK38L	-0.721	0.588298	6	Upper IM	UP
1.5843e-09	0.0953052	0.29	0.176	4.06881e-05	6_all	ADGRF4	-0.466	0.720477	6	Upper IM	UP
1.60478e-09	0.0927952	0.298	0.18	4.1214e-05	6_all	TIPARP	-0.478	0.727315	6	Upper IM	UP
1.66252e-09	0.134956	1	0.995	4.26969e-05	6_all	ACTB	-1.995	0.00723157	6	Upper IM	UP
1.69754e-09	-0.333656	0.6	0.632	4.35963e-05	6_all	CSRP1	-1.232	-0.0749621	6	Upper IM	DOWN
1.70339e-09	0.0483113	0.059	0.015	4.37466e-05	6_all	SPRR4	-0.074	1.97575	6	Upper IM	UP
1.7089e-09	-0.302609	0.224	0.333	4.3888e-05	6_all	PDLIM4	-0.557	-0.572023	6	Upper IM	DOWN
1.71425e-09	-0.358426	0.502	0.542	4.40254e-05	6_all	HNRNPF	-1.044	-0.110605	6	Upper IM	DOWN
1.80823e-09	0.129197	0.506	0.362	4.64389e-05	6_all	DLG1	-0.868	0.483148	6	Upper IM	UP
1.83054e-09	-0.23788	0.137	0.242	4.7012e-05	6_all	TMEM64	-0.379	-0.820831	6	Upper IM	DOWN
1.84939e-09	0.0961068	0.444	0.297	4.74961e-05	6_all	BCL10	-0.741	0.580097	6	Upper IM	UP
1.8561e-09	-0.401086	0.176	0.278	4.76683e-05	6_all	PLVAP	-0.454	-0.659509	6	Upper IM	DOWN
1.93675e-09	0.157572	0.535	0.389	4.97396e-05	6_all	SAMD4B	-0.924	0.459769	6	Upper IM	UP
1.93848e-09	-0.217208	0.081	0.175	4.97841e-05	6_all	LOXL1	-0.256	-1.11136	6	Upper IM	DOWN
1.95081e-09	0.0844441	0.421	0.275	5.01008e-05	6_all	TSPAN6	-0.696	0.614389	6	Upper IM	UP
1.96811e-09	0.139442	0.61	0.441	5.0545e-05	6_all	ZBTB7B	-1.051	0.468031	6	Upper IM	UP
2.02156e-09	0.116055	0.516	0.355	5.19176e-05	6_all	SUSD4	-0.871	0.539552	6	Upper IM	UP
2.03581e-09	-0.387394	0.446	0.509	5.22836e-05	6_all	SNHG7	-0.955	-0.190622	6	Upper IM	DOWN
2.05521e-09	-0.215651	0.076	0.168	5.2782e-05	6_all	ISYNA1	-0.244	-1.14439	6	Upper IM	DOWN
2.1777e-09	-0.160689	0.043	0.125	5.59277e-05	6_all	JAM3	-0.168	-1.53952	6	Upper IM	DOWN
2.18528e-09	0.102387	0.424	0.283	5.61223e-05	6_all	STX12	-0.707	0.583262	6	Upper IM	UP
2.2736e-09	-0.362203	0.61	0.627	5.83906e-05	6_all	UQCRC1	-1.237	-0.0396562	6	Upper IM	DOWN
2.28679e-09	0.0948177	0.432	0.288	5.87293e-05	6_all	TMEM265	-0.72	0.584963	6	Upper IM	UP
2.31001e-09	0.14866	0.694	0.551	5.93257e-05	6_all	TMEM54	-1.245	0.332883	6	Upper IM	UP
2.33626e-09	-0.235932	0.078	0.17	5.99999e-05	6_all	KANK2	-0.248	-1.12399	6	Upper IM	DOWN
2.40636e-09	0.111475	0.308	0.194	6.18002e-05	6_all	GAREM1	-0.502	0.666874	6	Upper IM	UP
2.49679e-09	-0.204663	0.116	0.217	6.41224e-05	6_all	RPS6KA1	-0.333	-0.90357	6	Upper IM	DOWN
2.52737e-09	-0.344799	0.692	0.681	6.49079e-05	6_all	NDUFB2	-1.373	0.0231172	6	Upper IM	DOWN
2.53722e-09	0.107323	0.578	0.412	6.51608e-05	6_all	WSB2	-0.99	0.488425	6	Upper IM	UP
2.56164e-09	0.0972219	0.344	0.213	6.57881e-05	6_all	TP53INP2	-0.557	0.691555	6	Upper IM	UP
2.64107e-09	-0.366348	0.586	0.598	6.7828e-05	6_all	ILF3	-1.184	-0.0292448	6	Upper IM	DOWN
2.6746e-09	0.102823	0.359	0.232	6.86891e-05	6_all	ARHGEF37	-0.591	0.629859	6	Upper IM	UP
2.78431e-09	-0.387698	0.411	0.481	7.15066e-05	6_all	MXRA7	-0.892	-0.226899	6	Upper IM	DOWN
2.79399e-09	0.087681	0.508	0.351	7.17553e-05	6_all	ZSWIM8	-0.859	0.533357	6	Upper IM	UP
2.79468e-09	0.122717	0.467	0.318	7.1773e-05	6_all	TIAM1	-0.785	0.554396	6	Upper IM	UP
2.80735e-09	-0.22007	0.143	0.248	7.20983e-05	6_all	RIN1	-0.391	-0.794325	6	Upper IM	DOWN
2.81926e-09	0.071512	0.219	0.119	7.24043e-05	6_all	B3GNT8	-0.338	0.879969	6	Upper IM	UP
2.86363e-09	0.145272	0.476	0.337	7.35436e-05	6_all	ABHD12	-0.813	0.498213	6	Upper IM	UP
2.86712e-09	0.168556	0.96	0.865	7.36335e-05	6_all	CTSD	-1.825	0.150334	6	Upper IM	UP
2.93009e-09	-0.26884	0.176	0.279	7.52507e-05	6_all	CDC42EP4	-0.455	-0.66469	6	Upper IM	DOWN
2.95461e-09	0.033578	0.067	0.02	7.58802e-05	6_all	AL049629.1	-0.087	1.74416	6	Upper IM	UP
3.00436e-09	0.0938287	0.419	0.278	7.7158e-05	6_all	TMEM246	-0.697	0.591865	6	Upper IM	UP
3.01588e-09	-0.143043	0.024	0.096	7.74539e-05	6_all	BMP4	-0.12	-2	6	Upper IM	DOWN
3.01819e-09	0.0342434	0.027	0.002	7.75132e-05	6_all	AC007182.1	-0.029	3.75489	6	Upper IM	UP
3.04479e-09	-0.25567	0.132	0.234	7.81963e-05	6_all	C12orf75	-0.366	-0.825971	6	Upper IM	DOWN
3.04507e-09	0.0641785	0.106	0.043	7.82034e-05	6_all	PPP1R3G	-0.149	1.30166	6	Upper IM	UP
3.14147e-09	-0.164298	0.044	0.126	8.06792e-05	6_all	PDGFC	-0.17	-1.51785	6	Upper IM	DOWN
3.17289e-09	0.075743	0.268	0.154	8.14863e-05	6_all	CCDC69	-0.422	0.799303	6	Upper IM	UP
3.23845e-09	0.0750005	0.421	0.279	8.31698e-05	6_all	CNOT11	-0.7	0.593555	6	Upper IM	UP
3.30633e-09	0.134422	0.592	0.433	8.49131e-05	6_all	FRMD8	-1.025	0.45123	6	Upper IM	UP
3.30833e-09	-0.342633	0.157	0.261	8.49645e-05	6_all	TNXB	-0.418	-0.733285	6	Upper IM	DOWN
3.31311e-09	-0.260478	0.102	0.198	8.50873e-05	6_all	SOSTDC1	-0.3	-0.956931	6	Upper IM	DOWN
3.35477e-09	0.05947	0.079	0.027	8.61572e-05	6_all	ARL11	-0.106	1.54889	6	Upper IM	UP
3.3562e-09	-0.240719	0.068	0.157	8.61939e-05	6_all	COX7A1	-0.225	-1.20716	6	Upper IM	DOWN
3.48888e-09	-0.354699	0.638	0.636	8.96013e-05	6_all	EIF3A	-1.274	0.00452966	6	Upper IM	DOWN
3.5302e-09	0.0524051	0.156	0.074	9.06625e-05	6_all	PLEKHG1	-0.23	1.07595	6	Upper IM	UP
3.53539e-09	-0.283589	0.132	0.229	9.07959e-05	6_all	ESAM	-0.361	-0.79481	6	Upper IM	DOWN
3.72387e-09	-0.29206	0.116	0.213	9.56363e-05	6_all	PECAM1	-0.329	-0.876729	6	Upper IM	DOWN
3.77619e-09	0.035214	0.046	0.01	9.69802e-05	6_all	FARP1-AS1	-0.056	2.20163	6	Upper IM	UP
3.78378e-09	-0.257766	0.076	0.167	9.7175e-05	6_all	LAMA2	-0.243	-1.13578	6	Upper IM	DOWN
3.81656e-09	-0.210419	0.108	0.208	9.80168e-05	6_all	SNHG14	-0.316	-0.945552	6	Upper IM	DOWN
3.83674e-09	0.0900027	0.137	0.062	9.85351e-05	6_all	KRT24	-0.199	1.14384	6	Upper IM	UP
3.84775e-09	0.105626	0.46	0.316	9.88179e-05	6_all	MFSD6	-0.776	0.541709	6	Upper IM	UP
3.86222e-09	0.0321391	0.037	0.006	9.91895e-05	6_all	HTR3B	-0.043	2.62449	6	Upper IM	UP
3.87002e-09	-0.360818	0.313	0.405	9.93898e-05	6_all	SLC7A5	-0.718	-0.371759	6	Upper IM	DOWN
3.94195e-09	-0.341654	0.533	0.579	0.000101237	6_all	SEPTIN2	-1.112	-0.119428	6	Upper IM	DOWN
3.98085e-09	-0.169955	0.084	0.18	0.000102236	6_all	CDCA7	-0.264	-1.09954	6	Upper IM	DOWN
4.01954e-09	0.0771131	0.175	0.089	0.00010323	6_all	SORBS1	-0.264	0.975478	6	Upper IM	UP
4.04724e-09	-0.163809	0.046	0.128	0.000103941	6_all	PTHLH	-0.174	-1.47644	6	Upper IM	DOWN
4.11489e-09	0.0286696	0.473	0.315	0.000105679	6_all	ABHD5	-0.788	0.586488	6	Upper IM	UP
4.13282e-09	0.0962953	0.317	0.198	0.000106139	6_all	PRR14L	-0.515	0.678982	6	Upper IM	UP
4.13426e-09	-0.146918	0.044	0.127	0.000106176	6_all	MCF2L	-0.171	-1.52925	6	Upper IM	DOWN
4.18799e-09	-0.162452	0.062	0.152	0.000107556	6_all	AL354836.1	-0.214	-1.29373	6	Upper IM	DOWN
4.39632e-09	-0.352349	0.486	0.526	0.000112906	6_all	COMT	-1.012	-0.114106	6	Upper IM	DOWN
4.3972e-09	-0.219129	0.09	0.184	0.000112929	6_all	TUSC3	-0.274	-1.03171	6	Upper IM	DOWN
4.47377e-09	-0.367541	0.56	0.578	0.000114895	6_all	NONO	-1.138	-0.0456427	6	Upper IM	DOWN
4.54183e-09	0.0858589	0.198	0.108	0.000116643	6_all	DBNDD1	-0.306	0.874469	6	Upper IM	UP
4.57661e-09	-0.188274	0.103	0.202	0.000117536	6_all	VPS13C	-0.305	-0.971711	6	Upper IM	DOWN
4.59219e-09	-0.246607	0.176	0.278	0.000117937	6_all	PYCR2	-0.454	-0.659509	6	Upper IM	DOWN
4.66513e-09	-0.26409	0.208	0.309	0.00011981	6_all	BRAT1	-0.517	-0.571023	6	Upper IM	DOWN
4.69051e-09	-0.406316	0.529	0.563	0.000120462	6_all	LAMTOR4	-1.092	-0.0898672	6	Upper IM	DOWN
4.70513e-09	0.0314127	0.06	0.017	0.000120837	6_all	AC092745.4	-0.077	1.81943	6	Upper IM	UP
4.81706e-09	0.0711216	0.146	0.069	0.000123712	6_all	SORBS2	-0.215	1.0813	6	Upper IM	UP
4.85552e-09	0.0808382	0.246	0.144	0.000124699	6_all	TMEM117	-0.39	0.77259	6	Upper IM	UP
4.86856e-09	-0.170249	0.044	0.125	0.000125034	6_all	F2R	-0.169	-1.50635	6	Upper IM	DOWN
4.93914e-09	-0.226469	0.184	0.29	0.000126847	6_all	PARP10	-0.474	-0.656347	6	Upper IM	DOWN
4.96411e-09	-0.248825	0.089	0.182	0.000127488	6_all	NID1	-0.271	-1.03206	6	Upper IM	DOWN
4.97776e-09	-0.171167	0.06	0.145	0.000127839	6_all	VIPR1	-0.205	-1.27302	6	Upper IM	DOWN
5.03376e-09	0.0577126	0.183	0.094	0.000129277	6_all	IL34	-0.277	0.961111	6	Upper IM	UP
5.0564e-09	0.0731631	0.179	0.092	0.000129858	6_all	ZNF823	-0.271	0.960254	6	Upper IM	UP
5.15426e-09	-0.160095	0.056	0.14	0.000132372	6_all	CYP2S1	-0.196	-1.32193	6	Upper IM	DOWN
5.30401e-09	-0.343835	0.527	0.572	0.000136218	6_all	TKT	-1.099	-0.118212	6	Upper IM	DOWN
5.41796e-09	0.109292	0.449	0.307	0.000139144	6_all	SIAH2	-0.756	0.548477	6	Upper IM	UP
5.47386e-09	0.0815704	0.621	0.443	0.00014058	6_all	ZNF770	-1.064	0.487287	6	Upper IM	UP
5.49193e-09	-0.248147	0.138	0.236	0.000141044	6_all	NPIPA1	-0.374	-0.774119	6	Upper IM	DOWN
5.55284e-09	-0.385771	0.541	0.56	0.000142608	6_all	NDUFAB1	-1.101	-0.0497982	6	Upper IM	DOWN
5.56744e-09	-0.228732	0.089	0.182	0.000142983	6_all	OAF	-0.271	-1.03206	6	Upper IM	DOWN
5.64378e-09	-0.313643	0.098	0.191	0.000144943	6_all	FN1	-0.289	-0.962719	6	Upper IM	DOWN
5.64498e-09	-0.343081	0.554	0.581	0.000144974	6_all	PHLDA3	-1.135	-0.0686522	6	Upper IM	DOWN
5.68108e-09	0.135057	0.648	0.486	0.000145901	6_all	UBA6	-1.134	0.415037	6	Upper IM	UP
5.75387e-09	-0.310444	0.24	0.338	0.000147771	6_all	KRT8	-0.578	-0.493989	6	Upper IM	DOWN
5.7683e-09	-0.352521	0.521	0.561	0.000148142	6_all	CTDSP1	-1.082	-0.106717	6	Upper IM	DOWN
5.81684e-09	0.090996	0.478	0.326	0.000149388	6_all	DHRS1	-0.804	0.552139	6	Upper IM	UP
5.86347e-09	0.114624	0.71	0.541	0.000150586	6_all	NAPRT	-1.251	0.39219	6	Upper IM	UP
5.98943e-09	-0.201114	0.067	0.152	0.000153821	6_all	SLC6A6	-0.219	-1.18184	6	Upper IM	DOWN
6.12651e-09	-0.338742	0.719	0.692	0.000157341	6_all	TAPBP	-1.411	0.0552197	6	Upper IM	DOWN
6.37527e-09	-0.166833	0.084	0.18	0.00016373	6_all	ASAP1	-0.264	-1.09954	6	Upper IM	DOWN
6.42656e-09	-0.276989	0.111	0.203	0.000165047	6_all	RAMP2	-0.314	-0.87092	6	Upper IM	DOWN
6.63267e-09	0.0458774	0.063	0.019	0.00017034	6_all	AL160408.1	-0.082	1.72935	6	Upper IM	UP
6.7059e-09	-0.37082	0.641	0.646	0.000172221	6_all	RBIS	-1.287	-0.0112098	6	Upper IM	DOWN
6.72125e-09	0.135818	0.613	0.458	0.000172615	6_all	ALDH9A1	-1.071	0.420539	6	Upper IM	UP
6.92004e-09	-0.275229	0.219	0.314	0.000177721	6_all	PLEKHG3	-0.533	-0.519834	6	Upper IM	DOWN
6.94834e-09	-0.129612	0.067	0.156	0.000178447	6_all	PGGHG	-0.223	-1.21931	6	Upper IM	DOWN
7.02107e-09	-0.325469	0.794	0.751	0.000180315	6_all	ATP5MPL	-1.545	0.0803261	6	Upper IM	DOWN
7.03162e-09	0.0107573	0.341	0.206	0.000180586	6_all	MYZAP	-0.547	0.727127	6	Upper IM	UP
7.27593e-09	0.0954367	0.167	0.084	0.00018686	6_all	IGFL1	-0.251	0.991387	6	Upper IM	UP
7.28123e-09	-0.151961	0.016	0.081	0.000186997	6_all	TCIM	-0.097	-2.33985	6	Upper IM	DOWN
7.40155e-09	-0.513193	0.783	0.77	0.000190087	6_all	HLA-DRA	-1.553	0.0241539	6	Upper IM	DOWN
7.40239e-09	-0.100875	0.017	0.084	0.000190108	6_all	FAM92A	-0.101	-2.30485	6	Upper IM	DOWN
7.4372e-09	-0.224772	0.089	0.182	0.000191002	6_all	SYNPO2	-0.271	-1.03206	6	Upper IM	DOWN
7.46398e-09	-0.313458	0.822	0.762	0.00019169	6_all	ATP5MC2	-1.584	0.109347	6	Upper IM	DOWN
7.70144e-09	0.0275166	0.27	0.156	0.000197788	6_all	AC004816.1	-0.426	0.791413	6	Upper IM	UP
7.84879e-09	-0.171411	0.083	0.176	0.000201573	6_all	MST1R	-0.259	-1.08439	6	Upper IM	DOWN
7.89545e-09	0.0613859	0.31	0.191	0.000202771	6_all	SLC31A1	-0.501	0.698696	6	Upper IM	UP
7.90259e-09	0.150329	0.751	0.561	0.000202954	6_all	SEMA3F	-1.312	0.420812	6	Upper IM	UP
7.91805e-09	-0.206313	0.179	0.282	0.000203351	6_all	MCM4	-0.461	-0.655736	6	Upper IM	DOWN
7.94374e-09	-0.357931	0.53	0.558	0.000204011	6_all	EGFR	-1.088	-0.0742728	6	Upper IM	DOWN
7.95102e-09	-0.197345	0.04	0.117	0.000204198	6_all	ANGPTL2	-0.157	-1.54844	6	Upper IM	DOWN
8.23285e-09	0.111486	0.546	0.386	0.000211436	6_all	PPIC	-0.932	0.5003	6	Upper IM	UP
8.40527e-09	-0.320738	0.111	0.203	0.000215864	6_all	CD248	-0.314	-0.87092	6	Upper IM	DOWN
8.50423e-09	0.0809883	0.194	0.104	0.000218406	6_all	INAFM2	-0.298	0.899473	6	Upper IM	UP
8.64026e-09	-0.23733	0.17	0.273	0.000221899	6_all	CRIM1	-0.443	-0.683366	6	Upper IM	DOWN
8.68461e-09	0.0526101	0.298	0.179	0.000223038	6_all	MAP3K9	-0.477	0.735353	6	Upper IM	UP
8.72639e-09	0.103325	0.554	0.393	0.000224111	6_all	RALA	-0.947	0.495357	6	Upper IM	UP
8.91416e-09	0.0630518	0.121	0.054	0.000228934	6_all	MIR34AHG	-0.175	1.16398	6	Upper IM	UP
9.21033e-09	0.0481917	0.416	0.274	0.00023654	6_all	GSKIP	-0.69	0.602408	6	Upper IM	UP
9.25816e-09	-0.172151	0.065	0.151	0.000237768	6_all	CDCA7L	-0.216	-1.21604	6	Upper IM	DOWN
9.47423e-09	0.0665428	0.298	0.183	0.000243317	6_all	B4GALNT3	-0.481	0.703469	6	Upper IM	UP
9.50608e-09	0.115267	0.335	0.216	0.000244135	6_all	KCNK1	-0.551	0.63313	6	Upper IM	UP
9.52546e-09	0.067104	0.211	0.118	0.000244633	6_all	CEACAM19	-0.329	0.838456	6	Upper IM	UP
9.80637e-09	-0.179249	0.037	0.112	0.000251847	6_all	TBX2	-0.149	-1.5979	6	Upper IM	DOWN
9.84648e-09	0.144407	0.652	0.48	0.000252877	6_all	GOLGA4	-1.132	0.441838	6	Upper IM	UP
9.93243e-09	-0.322464	0.378	0.455	0.000255085	6_all	YWHAH	-0.833	-0.26748	6	Upper IM	DOWN
1.03447e-08	-0.298833	0.103	0.192	0.000265671	6_all	CD34	-0.295	-0.898462	6	Upper IM	DOWN
1.04217e-08	0.070511	0.46	0.312	0.000267649	6_all	EXOC1	-0.772	0.560088	6	Upper IM	UP
1.04532e-08	-0.167532	0.106	0.201	0.000268459	6_all	TUBG2	-0.307	-0.923131	6	Upper IM	DOWN
1.04999e-08	-0.307524	0.33	0.419	0.000269659	6_all	CNPY2	-0.749	-0.344484	6	Upper IM	DOWN
1.06118e-08	-0.236547	0.178	0.283	0.000272533	6_all	CREBZF	-0.461	-0.668925	6	Upper IM	DOWN
1.06599e-08	-0.180351	0.054	0.136	0.000273768	6_all	SDC3	-0.19	-1.33258	6	Upper IM	DOWN
1.10657e-08	-0.239828	0.14	0.236	0.00028419	6_all	CERS2	-0.376	-0.75336	6	Upper IM	DOWN
1.11129e-08	0.104388	0.408	0.279	0.000285402	6_all	PANK2	-0.687	0.548304	6	Upper IM	UP
1.12856e-08	-0.159878	0.052	0.132	0.000289837	6_all	CTSO	-0.184	-1.34395	6	Upper IM	DOWN
1.13717e-08	-0.164765	0.06	0.144	0.000292047	6_all	TLE2	-0.204	-1.26303	6	Upper IM	DOWN
1.15179e-08	-0.397638	0.46	0.515	0.000295802	6_all	MACF1	-0.975	-0.162939	6	Upper IM	DOWN
1.17044e-08	-0.141389	0.044	0.121	0.000300593	6_all	C11orf95	-0.165	-1.45943	6	Upper IM	DOWN
1.17576e-08	0.153985	0.759	0.581	0.000301958	6_all	HES1	-1.34	0.385562	6	Upper IM	UP
1.1768e-08	0.0471888	0.221	0.123	0.000302227	6_all	EML1	-0.344	0.845388	6	Upper IM	UP
1.19128e-08	-0.4865	0.611	0.634	0.000305944	6_all	HLA-DRB1	-1.245	-0.0533105	6	Upper IM	DOWN
1.20067e-08	0.104403	0.638	0.464	0.000308356	6_all	NR2F6	-1.102	0.459432	6	Upper IM	UP
1.23256e-08	-0.252319	0.157	0.257	0.000316547	6_all	NDN	-0.414	-0.711004	6	Upper IM	DOWN
1.23439e-08	-0.341867	0.39	0.465	0.000317016	6_all	TAP1	-0.855	-0.253757	6	Upper IM	DOWN
1.23768e-08	-0.270163	0.292	0.393	0.000317862	6_all	NASP	-0.685	-0.428561	6	Upper IM	DOWN
1.24812e-08	-0.332672	0.363	0.437	0.000320543	6_all	NAB1	-0.8	-0.267664	6	Upper IM	DOWN
1.25034e-08	-0.306699	0.349	0.433	0.000321112	6_all	MLLT6	-0.782	-0.31114	6	Upper IM	DOWN
1.25261e-08	-0.154505	0.052	0.132	0.000321695	6_all	PRAF2	-0.184	-1.34395	6	Upper IM	DOWN
1.26071e-08	-0.194592	0.071	0.159	0.000323775	6_all	GASK1B	-0.23	-1.16314	6	Upper IM	DOWN
1.31829e-08	-0.149494	0.062	0.144	0.000338563	6_all	SSX2IP	-0.206	-1.21573	6	Upper IM	DOWN
1.37156e-08	0.076535	0.151	0.075	0.000352245	6_all	TMEM144	-0.226	1.00959	6	Upper IM	UP
1.38081e-08	-0.11936	0.025	0.095	0.000354619	6_all	LGR6	-0.12	-1.926	6	Upper IM	DOWN
1.38329e-08	-0.298539	0.663	0.659	0.000355256	6_all	EIF3F	-1.322	0.00873041	6	Upper IM	DOWN
1.38818e-08	0.060938	0.2	0.11	0.000356513	6_all	FMN1	-0.31	0.862496	6	Upper IM	UP
1.38928e-08	-0.159855	0.056	0.138	0.000356794	6_all	SOX12	-0.194	-1.30117	6	Upper IM	DOWN
1.40625e-08	0.116601	0.61	0.447	0.000361152	6_all	UGP2	-1.057	0.448534	6	Upper IM	UP
1.40984e-08	-0.181209	0.063	0.148	0.000362075	6_all	SPINK2	-0.211	-1.23217	6	Upper IM	DOWN
1.46215e-08	-0.180665	0.117	0.214	0.00037551	6_all	CHSY1	-0.331	-0.871102	6	Upper IM	DOWN
1.51993e-08	-0.259195	0.162	0.261	0.000390349	6_all	RESF1	-0.423	-0.688056	6	Upper IM	DOWN
1.54345e-08	-0.328711	0.798	0.754	0.000396389	6_all	PLEC	-1.552	0.0818242	6	Upper IM	DOWN
1.54741e-08	-0.382285	0.533	0.556	0.000397406	6_all	LUC7L3	-1.089	-0.0609493	6	Upper IM	DOWN
1.55344e-08	-0.162165	0.086	0.176	0.000398954	6_all	SCARA3	-0.262	-1.03317	6	Upper IM	DOWN
1.59245e-08	-0.245685	0.105	0.196	0.000408973	6_all	ITM2C	-0.301	-0.900464	6	Upper IM	DOWN
1.60182e-08	-0.240915	0.181	0.285	0.000411379	6_all	PIP4K2B	-0.466	-0.654972	6	Upper IM	DOWN
1.60855e-08	0.0550992	0.449	0.311	0.000413108	6_all	ZNRF1	-0.76	0.529801	6	Upper IM	UP
1.61067e-08	-0.11008	0.486	0.324	0.000413652	6_all	TSC22D2	-0.81	0.584963	6	Upper IM	DOWN
1.64417e-08	-0.179927	0.078	0.164	0.000422257	6_all	ENTPD1	-0.242	-1.07215	6	Upper IM	DOWN
1.6948e-08	0.0800316	0.373	0.248	0.000435258	6_all	KRAS	-0.621	0.588836	6	Upper IM	UP
1.70822e-08	-0.345897	0.635	0.654	0.000438705	6_all	BTG1	-1.289	-0.042534	6	Upper IM	DOWN
1.72626e-08	-0.173373	0.978	0.955	0.000443338	6_all	H3F3A	-1.933	0.0343337	6	Upper IM	DOWN
1.74596e-08	-0.165905	0.084	0.173	0.000448397	6_all	ERF	-0.257	-1.04231	6	Upper IM	DOWN
1.75834e-08	0.0483088	0.265	0.159	0.000451577	6_all	CAB39L	-0.424	0.736966	6	Upper IM	UP
1.7656e-08	0.0556079	0.17	0.088	0.00045344	6_all	TMTC2	-0.258	0.949959	6	Upper IM	UP
1.78072e-08	-0.386888	0.678	0.466	0.000457324	6_all	C15orf48	-1.144	0.540955	6	Upper IM	DOWN
1.79999e-08	0.132848	0.487	0.345	0.000462273	6_all	AC019349.1	-0.832	0.497325	6	Upper IM	UP
1.8097e-08	0.10057	0.638	0.472	0.000464768	6_all	ACAA1	-1.11	0.43477	6	Upper IM	UP
1.81798e-08	-0.341447	0.351	0.419	0.000466892	6_all	PAICS	-0.77	-0.255479	6	Upper IM	DOWN
1.84127e-08	-0.163571	0.119	0.218	0.000472875	6_all	SOGA1	-0.337	-0.873367	6	Upper IM	DOWN
1.8483e-08	0.0621651	0.367	0.24	0.000474681	6_all	SLC48A1	-0.607	0.612746	6	Upper IM	UP
1.86613e-08	-0.163137	0.027	0.095	0.000479258	6_all	DPT	-0.122	-1.81497	6	Upper IM	DOWN
1.88878e-08	-0.364787	0.465	0.506	0.000485075	6_all	HNRNPR	-0.971	-0.121907	6	Upper IM	DOWN
1.89361e-08	-0.180051	0.032	0.103	0.000486318	6_all	GUCY1A2	-0.135	-1.6865	6	Upper IM	DOWN
1.9062e-08	-0.438545	0.125	0.22	0.000489549	6_all	MMP11	-0.345	-0.815575	6	Upper IM	DOWN
1.91304e-08	0.046001	0.083	0.03	0.000491308	6_all	MUCL3	-0.113	1.46815	6	Upper IM	UP
1.91503e-08	-0.286063	0.373	0.444	0.000491817	6_all	PAFAH1B2	-0.817	-0.251384	6	Upper IM	DOWN
1.92002e-08	-0.257716	0.898	0.803	0.000493099	6_all	SERBP1	-1.701	0.161315	6	Upper IM	DOWN
1.92035e-08	-0.195158	0.132	0.229	0.000493183	6_all	PM20D2	-0.361	-0.79481	6	Upper IM	DOWN
1.97957e-08	-0.324056	0.34	0.417	0.000508392	6_all	LSM5	-0.757	-0.294513	6	Upper IM	DOWN
2.00508e-08	0.05753	0.144	0.069	0.000514944	6_all	SPAG1	-0.213	1.0614	6	Upper IM	UP
2.01413e-08	-0.336563	0.525	0.555	0.000517268	6_all	SRSF1	-1.08	-0.0801703	6	Upper IM	DOWN
2.03726e-08	0.114292	0.224	0.132	0.00052321	6_all	SH3D21	-0.356	0.762961	6	Upper IM	UP
2.04519e-08	-0.172542	0.07	0.154	0.000525247	6_all	CBX7	-0.224	-1.1375	6	Upper IM	DOWN
2.04948e-08	-0.299422	0.3	0.391	0.000526346	6_all	ITPR3	-0.691	-0.382206	6	Upper IM	DOWN
2.05566e-08	0.0426516	0.063	0.02	0.000527936	6_all	DARS-AS1	-0.083	1.65535	6	Upper IM	UP
2.05898e-08	-0.131426	0.027	0.095	0.000528787	6_all	NTN4	-0.122	-1.81497	6	Upper IM	DOWN
2.06088e-08	0.0330292	0.046	0.011	0.000529276	6_all	LINC01206	-0.057	2.06413	6	Upper IM	UP
2.06173e-08	-0.316592	0.47	0.519	0.000529493	6_all	TRIP6	-0.989	-0.143074	6	Upper IM	DOWN
2.09354e-08	-0.329035	0.36	0.443	0.000537662	6_all	HCFC1R1	-0.803	-0.29931	6	Upper IM	DOWN
2.11908e-08	-0.151762	0.038	0.112	0.000544223	6_all	ANTXR2	-0.15	-1.55943	6	Upper IM	DOWN
2.126e-08	-0.182396	0.048	0.125	0.000546	6_all	CDH11	-0.173	-1.38082	6	Upper IM	DOWN
2.14253e-08	-0.293792	0.583	0.602	0.000550244	6_all	G3BP1	-1.185	-0.0462676	6	Upper IM	DOWN
2.16691e-08	-0.233633	0.138	0.237	0.000556506	6_all	AXL	-0.375	-0.780219	6	Upper IM	DOWN
2.17207e-08	0.0349012	0.071	0.024	0.00055783	6_all	PPFIA4	-0.095	1.56478	6	Upper IM	UP
2.18621e-08	0.0471626	0.448	0.299	0.000561462	6_all	MAP1LC3A	-0.747	0.583353	6	Upper IM	UP
2.20354e-08	-0.292125	0.987	0.97	0.000565914	6_all	LY6D	-1.957	0.0250653	6	Upper IM	DOWN
2.22474e-08	-0.143047	0.067	0.152	0.000571358	6_all	ZNF22	-0.219	-1.18184	6	Upper IM	DOWN
2.25189e-08	0.0676792	0.073	0.025	0.000578332	6_all	CDRT1	-0.098	1.54597	6	Upper IM	UP
2.28914e-08	-0.231876	0.087	0.176	0.000587896	6_all	GGT5	-0.263	-1.01649	6	Upper IM	DOWN
2.29543e-08	-0.127369	0.048	0.126	0.000589512	6_all	SPRY2	-0.174	-1.39232	6	Upper IM	DOWN
2.30197e-08	0.0931256	0.352	0.234	0.000591191	6_all	PLAGL1	-0.586	0.589067	6	Upper IM	UP
2.31743e-08	0.139628	0.678	0.503	0.000595161	6_all	RPS6KB2	-1.181	0.430727	6	Upper IM	UP
2.33785e-08	-0.217139	0.151	0.249	0.000600407	6_all	TRIM22	-0.4	-0.721597	6	Upper IM	DOWN
2.36025e-08	-0.376472	0.525	0.553	0.000606159	6_all	LSM7	-1.078	-0.0749621	6	Upper IM	DOWN
2.37769e-08	-0.13406	0.043	0.118	0.000610638	6_all	TNS3	-0.161	-1.45638	6	Upper IM	DOWN
2.3947e-08	0.0972053	0.317	0.205	0.000615008	6_all	VARS2	-0.522	0.628859	6	Upper IM	UP
2.41882e-08	-0.158636	0.178	0.278	0.000621203	6_all	TMEM237	-0.456	-0.643208	6	Upper IM	DOWN
2.452e-08	0.0767982	0.33	0.214	0.000629723	6_all	RAP2A	-0.544	0.624855	6	Upper IM	UP
2.46763e-08	-0.205715	0.103	0.195	0.000633736	6_all	TCIRG1	-0.298	-0.92083	6	Upper IM	DOWN
2.47443e-08	-0.341609	0.271	0.362	0.000635484	6_all	ARHGDIB	-0.633	-0.417697	6	Upper IM	DOWN
2.47557e-08	-0.319769	0.306	0.397	0.000635776	6_all	NKTR	-0.703	-0.375607	6	Upper IM	DOWN
2.51592e-08	0.091498	0.502	0.358	0.000646139	6_all	FBRS	-0.86	0.487728	6	Upper IM	UP
2.52376e-08	0.116246	0.383	0.259	0.000648152	6_all	RABGGTA	-0.642	0.564392	6	Upper IM	UP
2.54818e-08	-0.188718	0.105	0.196	0.000654424	6_all	TNFRSF10B	-0.301	-0.900464	6	Upper IM	DOWN
2.70703e-08	-0.14128	0.04	0.114	0.000695218	6_all	DNM1	-0.154	-1.51096	6	Upper IM	DOWN
2.74521e-08	-0.284488	0.325	0.412	0.000705024	6_all	FLOT1	-0.737	-0.342205	6	Upper IM	DOWN
2.74719e-08	-0.219728	0.098	0.187	0.000705533	6_all	IRX4	-0.285	-0.932185	6	Upper IM	DOWN
2.76367e-08	0.0989548	0.651	0.485	0.000709766	6_all	MAPK1	-1.136	0.424673	6	Upper IM	UP
2.76924e-08	-0.119164	0.052	0.132	0.000711197	6_all	PLOD3	-0.184	-1.34395	6	Upper IM	DOWN
2.79724e-08	-0.298186	0.168	0.262	0.000718388	6_all	TGFBR2	-0.43	-0.641106	6	Upper IM	DOWN
2.8182e-08	0.082815	0.438	0.301	0.000723771	6_all	CDS1	-0.739	0.541167	6	Upper IM	UP
2.83496e-08	0.0760502	0.552	0.393	0.000728074	6_all	ITPKC	-0.945	0.490139	6	Upper IM	UP
2.86592e-08	-0.248014	0.094	0.18	0.000736025	6_all	PGR	-0.274	-0.937264	6	Upper IM	DOWN
2.87229e-08	0.0870827	0.465	0.327	0.000737662	6_all	MYD88	-0.792	0.50794	6	Upper IM	UP
2.90352e-08	-0.312908	0.837	0.753	0.000745683	6_all	RAN	-1.59	0.152578	6	Upper IM	DOWN
2.92965e-08	-0.176446	0.094	0.182	0.000752393	6_all	TFDP2	-0.276	-0.953206	6	Upper IM	DOWN
2.95477e-08	-0.313585	0.181	0.278	0.000758843	6_all	SEMA3C	-0.459	-0.619095	6	Upper IM	DOWN
2.96018e-08	-1.72875	0.708	0.713	0.000760232	6_all	IGKC	-1.421	-0.0101527	6	Upper IM	DOWN
2.98468e-08	-0.448559	0.167	0.256	0.000766525	6_all	FMOD	-0.423	-0.616296	6	Upper IM	DOWN
3.04376e-08	0.0993896	0.432	0.303	0.000781699	6_all	EEA1	-0.735	0.511714	6	Upper IM	UP
3.04666e-08	-0.278836	0.179	0.273	0.000782444	6_all	IRF1	-0.452	-0.608941	6	Upper IM	DOWN
3.07531e-08	0.0626579	0.124	0.057	0.000789801	6_all	PDZRN3	-0.181	1.12131	6	Upper IM	UP
3.08594e-08	-0.232398	0.079	0.163	0.00079253	6_all	TNS2	-0.242	-1.04495	6	Upper IM	DOWN
3.11533e-08	-0.162854	0.089	0.177	0.000800079	6_all	PFKM	-0.266	-0.991872	6	Upper IM	DOWN
3.12144e-08	-0.251996	0.086	0.172	0.000801649	6_all	STAB1	-0.258	-1	6	Upper IM	DOWN
3.18133e-08	-0.204355	0.114	0.208	0.000817028	6_all	CD276	-0.322	-0.86755	6	Upper IM	DOWN
3.19041e-08	-0.164775	0.1	0.192	0.000819362	6_all	COQ8A	-0.292	-0.941106	6	Upper IM	DOWN
3.21257e-08	0.0763841	0.276	0.172	0.000825053	6_all	DNAJB4	-0.448	0.68226	6	Upper IM	UP
3.21682e-08	0.0344302	0.219	0.124	0.000826143	6_all	RSPH3	-0.343	0.820591	6	Upper IM	UP
3.24707e-08	0.0529322	0.183	0.098	0.000833911	6_all	MAML3	-0.281	0.90099	6	Upper IM	UP
3.26564e-08	0.0976185	0.241	0.143	0.000838681	6_all	NINL	-0.384	0.753018	6	Upper IM	UP
3.28282e-08	-0.118339	0.041	0.115	0.000843095	6_all	DTX3	-0.156	-1.48794	6	Upper IM	DOWN
3.35419e-08	0.119057	0.7	0.558	0.000861423	6_all	METTL9	-1.258	0.32709	6	Upper IM	UP
3.37237e-08	0.0504378	0.105	0.045	0.000866093	6_all	ELF5	-0.15	1.22239	6	Upper IM	UP
3.41662e-08	-0.247355	0.286	0.382	0.000877455	6_all	SRM	-0.668	-0.417557	6	Upper IM	DOWN
3.46563e-08	-0.339956	0.249	0.345	0.000890042	6_all	SPON2	-0.594	-0.470451	6	Upper IM	DOWN
3.46601e-08	-0.212862	0.059	0.137	0.00089014	6_all	FHL1	-0.196	-1.21539	6	Upper IM	DOWN
3.5539e-08	-0.325846	0.432	0.491	0.000912714	6_all	ATP2B4	-0.923	-0.184692	6	Upper IM	DOWN
3.6343e-08	-0.13627	0.052	0.131	0.00093336	6_all	AMT	-0.183	-1.33298	6	Upper IM	DOWN
3.6571e-08	0.0961179	0.525	0.369	0.000939217	6_all	SC5D	-0.894	0.508697	6	Upper IM	UP
3.67219e-08	-0.160694	0.04	0.112	0.000943091	6_all	GPX8	-0.152	-1.48543	6	Upper IM	DOWN
3.67378e-08	-0.154941	0.071	0.155	0.000943501	6_all	KITLG	-0.226	-1.12638	6	Upper IM	DOWN
3.69325e-08	-0.170976	0.997	0.974	0.0009485	6_all	MYL6	-1.971	0.0336717	6	Upper IM	DOWN
3.7016e-08	0.0256137	0.052	0.014	0.000950646	6_all	FADS6	-0.066	1.89308	6	Upper IM	UP
3.74511e-08	-0.221191	0.037	0.106	0.00096182	6_all	TPSAB1	-0.143	-1.51847	6	Upper IM	DOWN
3.76884e-08	0.0527688	0.073	0.026	0.000967914	6_all	AC233266.2	-0.099	1.48938	6	Upper IM	UP
3.83092e-08	-0.187063	0.071	0.153	0.000983856	6_all	TRIB2	-0.224	-1.10764	6	Upper IM	DOWN
3.88736e-08	-0.218953	0.181	0.28	0.000998353	6_all	CTDSPL	-0.461	-0.629437	6	Upper IM	DOWN
3.89142e-08	-0.215436	0.225	0.328	0.000999395	6_all	SAT2	-0.553	-0.543771	6	Upper IM	DOWN
3.9197e-08	-0.14816	0.032	0.1	0.00100666	6_all	IL33	-0.132	-1.64386	6	Upper IM	DOWN
3.95021e-08	0.0723037	0.26	0.159	0.00101449	6_all	NAAA	-0.419	0.709485	6	Upper IM	UP
3.97154e-08	-0.195533	0.057	0.135	0.00101997	6_all	SLIT2	-0.192	-1.24393	6	Upper IM	DOWN
4.05722e-08	-0.203086	0.141	0.237	0.00104197	6_all	MMP28	-0.378	-0.749192	6	Upper IM	DOWN
4.08412e-08	0.149021	0.781	0.613	0.00104888	6_all	MCL1	-1.394	0.349435	6	Upper IM	UP
4.14126e-08	-0.36012	0.278	0.362	0.00106356	6_all	FBXO32	-0.64	-0.380905	6	Upper IM	DOWN
4.18783e-08	-0.343378	0.573	0.578	0.00107552	6_all	GNB1	-1.151	-0.0125344	6	Upper IM	DOWN
4.22038e-08	-0.199063	0.124	0.219	0.00108388	6_all	TYMS	-0.343	-0.820591	6	Upper IM	DOWN
4.22357e-08	0.105771	0.406	0.281	0.0010847	6_all	DEF8	-0.687	0.53091	6	Upper IM	UP
4.26946e-08	-0.18484	0.124	0.218	0.00109648	6_all	NSD2	-0.342	-0.813988	6	Upper IM	DOWN
4.34175e-08	0.108481	0.337	0.224	0.00111505	6_all	MIA2	-0.561	0.58925	6	Upper IM	UP
4.41574e-08	-0.303143	0.395	0.471	0.00113405	6_all	PSMB8	-0.866	-0.253874	6	Upper IM	DOWN
4.45972e-08	-0.319339	0.311	0.4	0.00114534	6_all	REX1BD	-0.711	-0.363085	6	Upper IM	DOWN
4.48344e-08	0.108535	0.429	0.302	0.00115144	6_all	PRKCH	-0.731	0.506429	6	Upper IM	UP
4.48927e-08	-0.264408	0.254	0.344	0.00115293	6_all	KAT2A	-0.598	-0.43758	6	Upper IM	DOWN
4.49316e-08	0.0506139	0.179	0.096	0.00115393	6_all	FLG-AS1	-0.275	0.898853	6	Upper IM	UP
4.53667e-08	0.0527201	0.103	0.044	0.00116511	6_all	HS3ST1	-0.147	1.22707	6	Upper IM	UP
4.5948e-08	0.100467	0.459	0.319	0.00118004	6_all	TJP2	-0.778	0.524938	6	Upper IM	UP
4.6219e-08	-0.977103	0.94	0.923	0.001187	6_all	GLUL	-1.863	0.0263301	6	Upper IM	DOWN
4.69712e-08	0.037685	0.089	0.035	0.00120632	6_all	ACE2	-0.124	1.34645	6	Upper IM	UP
4.74033e-08	-0.147464	0.063	0.145	0.00121741	6_all	CD320	-0.208	-1.20263	6	Upper IM	DOWN
4.76364e-08	-0.235881	0.181	0.279	0.0012234	6_all	RAPGEF1	-0.46	-0.624275	6	Upper IM	DOWN
4.78942e-08	-0.176707	0.048	0.122	0.00123002	6_all	RCN3	-0.17	-1.34577	6	Upper IM	DOWN
4.79356e-08	-0.226108	0.148	0.238	0.00123108	6_all	PTK2	-0.386	-0.685364	6	Upper IM	DOWN
4.79614e-08	-0.215595	0.133	0.224	0.00123174	6_all	MRTFB	-0.357	-0.752072	6	Upper IM	DOWN
4.86094e-08	-0.233426	0.222	0.315	0.00124839	6_all	HACD3	-0.537	-0.504792	6	Upper IM	DOWN
4.91559e-08	0.0950939	0.31	0.2	0.00126242	6_all	KLHL18	-0.51	0.632268	6	Upper IM	UP
4.98701e-08	0.0776694	0.213	0.122	0.00128076	6_all	MINDY1	-0.335	0.803972	6	Upper IM	UP
5.07925e-08	0.0639061	0.397	0.271	0.00130445	6_all	GUCD1	-0.668	0.550846	6	Upper IM	UP
5.10895e-08	-0.295735	0.235	0.329	0.00131208	6_all	PPP3CA	-0.564	-0.485427	6	Upper IM	DOWN
5.11518e-08	-0.2117	0.111	0.201	0.00131368	6_all	CHL1	-0.312	-0.856636	6	Upper IM	DOWN
5.27437e-08	-0.319726	0.476	0.515	0.00135456	6_all	ILF2	-0.991	-0.113611	6	Upper IM	DOWN
5.33436e-08	-0.176606	0.07	0.151	0.00136997	6_all	ARHGAP4	-0.221	-1.10912	6	Upper IM	DOWN
5.34602e-08	-0.427846	0.343	0.419	0.00137296	6_all	IGFBP6	-0.762	-0.288742	6	Upper IM	DOWN
5.43185e-08	0.11981	0.752	0.584	0.00139501	6_all	ERBB2	-1.336	0.364764	6	Upper IM	UP
5.4794e-08	-0.416869	0.84	0.836	0.00140722	6_all	LGALS7B	-1.676	0.00688639	6	Upper IM	DOWN
5.48482e-08	0.0945232	0.548	0.4	0.00140861	6_all	LLGL2	-0.948	0.454176	6	Upper IM	UP
5.54014e-08	-0.14952	0.056	0.133	0.00142282	6_all	SLC39A10	-0.189	-1.24793	6	Upper IM	DOWN
5.55512e-08	0.0621674	0.175	0.094	0.00142666	6_all	TLCD2	-0.269	0.896622	6	Upper IM	UP
5.57463e-08	-0.14738	0.043	0.116	0.00143168	6_all	AKT3	-0.159	-1.43172	6	Upper IM	DOWN
5.59546e-08	0.0294685	0.033	0.006	0.00143703	6_all	LINC00160	-0.039	2.45943	6	Upper IM	UP
5.67951e-08	-0.345147	0.462	0.508	0.00145861	6_all	HNRNPH3	-0.97	-0.136936	6	Upper IM	DOWN
5.746e-08	-0.266883	0.848	0.8	0.00147569	6_all	ELOB	-1.648	0.0840643	6	Upper IM	DOWN
5.76732e-08	-0.312485	0.349	0.425	0.00148116	6_all	MAGED2	-0.774	-0.284236	6	Upper IM	DOWN
5.78891e-08	0.0784762	0.267	0.165	0.00148671	6_all	GK5	-0.432	0.694374	6	Upper IM	UP
5.79031e-08	0.0746421	0.344	0.224	0.00148707	6_all	CDK7	-0.568	0.61891	6	Upper IM	UP
5.83093e-08	0.0225345	0.068	0.023	0.0014975	6_all	TEC	-0.091	1.5639	6	Upper IM	UP
5.90306e-08	-0.345624	0.671	0.665	0.00151602	6_all	ATP5IF1	-1.336	0.0129584	6	Upper IM	DOWN
5.90947e-08	0.126507	0.405	0.279	0.00151767	6_all	OAS1	-0.684	0.537657	6	Upper IM	UP
6.03252e-08	-0.257836	0.835	0.79	0.00154927	6_all	NDUFB4	-1.625	0.0799235	6	Upper IM	DOWN
6.1031e-08	-0.212129	0.13	0.222	0.0015674	6_all	POMGNT1	-0.352	-0.772048	6	Upper IM	DOWN
6.10957e-08	-0.320582	0.692	0.677	0.00156906	6_all	DAZAP2	-1.369	0.0316162	6	Upper IM	DOWN
6.25396e-08	-0.241089	0.089	0.175	0.00160614	6_all	RAMP3	-0.264	-0.975478	6	Upper IM	DOWN
6.3124e-08	0.0707901	0.406	0.275	0.00162115	6_all	CPTP	-0.681	0.562048	6	Upper IM	UP
6.36774e-08	-0.278007	0.794	0.749	0.00163536	6_all	HMGN1	-1.543	0.0841733	6	Upper IM	DOWN
6.37973e-08	0.0906623	0.329	0.214	0.00163844	6_all	CPOX	-0.543	0.620477	6	Upper IM	UP
6.56721e-08	0.128527	0.737	0.575	0.00168659	6_all	PPP1R13L	-1.312	0.358103	6	Upper IM	UP
6.57875e-08	-0.25432	0.225	0.32	0.00168955	6_all	DDB2	-0.545	-0.508147	6	Upper IM	DOWN
6.59771e-08	-0.152249	0.117	0.211	0.00169442	6_all	BTN3A2	-0.328	-0.850734	6	Upper IM	DOWN
6.66267e-08	-0.192574	0.133	0.23	0.00171111	6_all	PHYHIP	-0.363	-0.790208	6	Upper IM	DOWN
6.68872e-08	0.0573752	0.346	0.226	0.0017178	6_all	CBX4	-0.572	0.614449	6	Upper IM	UP
6.73794e-08	0.0498298	0.365	0.24	0.00173044	6_all	MIOS	-0.605	0.604862	6	Upper IM	UP
6.75026e-08	0.0892451	0.229	0.135	0.0017336	6_all	KIF13B	-0.364	0.762388	6	Upper IM	UP
6.78888e-08	-0.148415	0.079	0.164	0.00174352	6_all	RELB	-0.243	-1.05377	6	Upper IM	DOWN
6.81213e-08	0.134786	0.225	0.136	0.00174949	6_all	THBS1	-0.361	0.726318	6	Upper IM	UP
6.9965e-08	-0.196957	0.114	0.205	0.00179684	6_all	ABI2	-0.319	-0.84659	6	Upper IM	DOWN
7.03866e-08	-0.136101	0.057	0.136	0.00180767	6_all	COL4A5	-0.193	-1.25457	6	Upper IM	DOWN
7.08687e-08	-0.27887	0.246	0.34	0.00182005	6_all	HLA-F	-0.586	-0.466876	6	Upper IM	DOWN
7.14131e-08	0.0460875	0.049	0.013	0.00183403	6_all	CYP2C19	-0.062	1.91427	6	Upper IM	UP
7.19057e-08	0.0601809	0.216	0.125	0.00184668	6_all	HERC3	-0.341	0.789103	6	Upper IM	UP
7.24575e-08	-0.342192	0.395	0.439	0.00186085	6_all	C1QBP	-0.834	-0.152368	6	Upper IM	DOWN
7.3865e-08	-0.299985	0.271	0.357	0.001897	6_all	MAGOH	-0.628	-0.397631	6	Upper IM	DOWN
7.39623e-08	-0.180558	0.056	0.132	0.0018995	6_all	NR2F1	-0.188	-1.23704	6	Upper IM	DOWN
7.45546e-08	-0.181382	0.075	0.156	0.00191471	6_all	ELN	-0.231	-1.05658	6	Upper IM	DOWN
7.75105e-08	-0.298187	0.325	0.405	0.00199063	6_all	ITGA2	-0.73	-0.317482	6	Upper IM	DOWN
7.87479e-08	-0.266488	0.279	0.37	0.0020224	6_all	MBNL2	-0.649	-0.40726	6	Upper IM	DOWN
7.87583e-08	-0.10592	0.022	0.085	0.00202267	6_all	TMTC1	-0.107	-1.94996	6	Upper IM	DOWN
7.88018e-08	0.117892	0.629	0.475	0.00202379	6_all	PDLIM5	-1.104	0.405133	6	Upper IM	UP
7.96375e-08	-0.131325	0.025	0.09	0.00204525	6_all	EDNRB	-0.115	-1.848	6	Upper IM	DOWN
7.99716e-08	0.0840196	0.376	0.258	0.00205383	6_all	MED8	-0.634	0.543362	6	Upper IM	UP
8.08065e-08	-0.365733	0.411	0.471	0.00207527	6_all	TTC3	-0.882	-0.196589	6	Upper IM	DOWN
8.10269e-08	0.0672812	0.17	0.092	0.00208093	6_all	RBBP8NL	-0.262	0.885829	6	Upper IM	UP
8.10629e-08	0.0999538	0.586	0.436	0.00208186	6_all	NCK2	-1.022	0.426573	6	Upper IM	UP
8.15491e-08	0.0874888	0.244	0.148	0.00209434	6_all	DMAC2L	-0.392	0.721284	6	Upper IM	UP
8.21632e-08	0.110163	0.611	0.458	0.00211011	6_all	PTBP3	-1.069	0.415825	6	Upper IM	UP
8.22353e-08	0.114814	0.667	0.515	0.00211197	6_all	RAB6A	-1.182	0.373114	6	Upper IM	UP
8.35613e-08	0.064603	0.249	0.15	0.00214602	6_all	B3GALT5	-0.399	0.731183	6	Upper IM	UP
8.3743e-08	-0.0844355	0.341	0.208	0.00215069	6_all	CLDN17	-0.549	0.713188	6	Upper IM	DOWN
8.4343e-08	-0.354719	0.684	0.65	0.0021661	6_all	ATP5PO	-1.334	0.0735566	6	Upper IM	DOWN
8.50694e-08	-0.230204	0.159	0.248	0.00218475	6_all	C20orf27	-0.407	-0.641313	6	Upper IM	DOWN
8.53519e-08	0.0755496	0.371	0.25	0.00219201	6_all	NRIP1	-0.621	0.569491	6	Upper IM	UP
8.6597e-08	-0.312025	0.541	0.558	0.00222398	6_all	SNRPF	-1.099	-0.0446365	6	Upper IM	DOWN
8.68939e-08	0.0487755	0.344	0.228	0.00223161	6_all	ERMP1	-0.572	0.593375	6	Upper IM	UP
8.90183e-08	-0.364813	0.541	0.546	0.00228617	6_all	HNRNPA0	-1.087	-0.0132724	6	Upper IM	DOWN
8.92382e-08	0.0279086	0.059	0.018	0.00229181	6_all	C7orf57	-0.077	1.71272	6	Upper IM	UP
8.96771e-08	0.106083	0.403	0.281	0.00230309	6_all	TMEM30B	-0.684	0.52021	6	Upper IM	UP
9.09081e-08	-0.327289	0.617	0.618	0.0023347	6_all	TOMM6	-1.235	-0.00233635	6	Upper IM	DOWN
9.15115e-08	-0.265202	0.297	0.385	0.0023502	6_all	NOLC1	-0.682	-0.374396	6	Upper IM	DOWN
9.44519e-08	-0.156185	0.024	0.085	0.00242571	6_all	FRZB	-0.109	-1.82443	6	Upper IM	DOWN
9.72441e-08	-0.15762	0.054	0.129	0.00249742	6_all	CLEC2D	-0.183	-1.25634	6	Upper IM	DOWN
9.76154e-08	-0.187202	0.138	0.229	0.00250696	6_all	BCL11B	-0.367	-0.730679	6	Upper IM	DOWN
9.95037e-08	-0.223777	0.186	0.281	0.00255545	6_all	HMGN4	-0.467	-0.595268	6	Upper IM	DOWN
9.97608e-08	-0.143436	0.071	0.152	0.00256206	6_all	NEIL2	-0.223	-1.09818	6	Upper IM	DOWN
1.00286e-07	-0.208758	0.205	0.303	0.00257555	6_all	MTHFD1	-0.508	-0.563694	6	Upper IM	DOWN
1.01523e-07	-0.121681	0.008	0.059	0.00260732	6_all	RASD1	-0.067	-2.88264	6	Upper IM	DOWN
1.01882e-07	0.052941	0.102	0.044	0.00261654	6_all	SFTPD	-0.146	1.21299	6	Upper IM	UP
1.01921e-07	-0.33183	0.422	0.478	0.00261754	6_all	VSIR	-0.9	-0.179768	6	Upper IM	DOWN
1.01994e-07	-0.224717	0.068	0.145	0.00261942	6_all	TMEM176B	-0.213	-1.09245	6	Upper IM	DOWN
1.02015e-07	-0.347626	0.337	0.408	0.00261995	6_all	SLC7A1	-0.745	-0.275821	6	Upper IM	DOWN
1.02114e-07	-0.178124	0.094	0.178	0.0026225	6_all	USP11	-0.272	-0.921145	6	Upper IM	DOWN
1.0241e-07	-0.1285	0.054	0.13	0.0026301	6_all	TEAD2	-0.184	-1.26748	6	Upper IM	DOWN
1.02985e-07	0.0948666	0.754	0.587	0.00264486	6_all	RNF11	-1.341	0.361204	6	Upper IM	UP
1.0367e-07	0.0838835	0.259	0.162	0.00266244	6_all	PLAA	-0.421	0.676958	6	Upper IM	UP
1.04468e-07	0.115736	0.525	0.379	0.00268295	6_all	SOX7	-0.904	0.47012	6	Upper IM	UP
1.04592e-07	-0.306087	0.51	0.546	0.00268613	6_all	EIF3M	-1.056	-0.0984037	6	Upper IM	DOWN
1.04602e-07	0.0786151	0.202	0.116	0.00268638	6_all	SERPINB9	-0.318	0.80023	6	Upper IM	UP
1.04889e-07	-0.15447	0.022	0.083	0.00269376	6_all	ADAMTS2	-0.105	-1.91561	6	Upper IM	DOWN
1.04968e-07	-0.325279	0.348	0.424	0.0026958	6_all	EVL	-0.772	-0.284977	6	Upper IM	DOWN
1.05648e-07	0.0478656	0.411	0.28	0.00271326	6_all	BACH1	-0.691	0.553712	6	Upper IM	UP
1.0601e-07	0.149995	0.948	0.837	0.00272255	6_all	SPINT2	-1.785	0.179659	6	Upper IM	UP
1.065e-07	-0.201216	0.111	0.199	0.00273514	6_all	TGFBR3	-0.31	-0.842209	6	Upper IM	DOWN
1.10094e-07	-0.0962224	0.035	0.102	0.00282744	6_all	NPIPA5	-0.137	-1.54314	6	Upper IM	DOWN
1.11374e-07	-0.269184	0.873	0.819	0.00286032	6_all	COX7B	-1.692	0.0921182	6	Upper IM	DOWN
1.14201e-07	-0.193401	0.152	0.246	0.00293291	6_all	CAD	-0.398	-0.694587	6	Upper IM	DOWN
1.14345e-07	-0.157731	0.087	0.171	0.00293661	6_all	CROCC	-0.258	-0.974909	6	Upper IM	DOWN
1.1468e-07	-0.181194	0.125	0.213	0.00294522	6_all	RNASEH2B	-0.338	-0.768925	6	Upper IM	DOWN
1.17199e-07	-0.351446	0.662	0.642	0.0030099	6_all	WDR83OS	-1.304	0.0442579	6	Upper IM	DOWN
1.1762e-07	0.103955	0.379	0.26	0.00302073	6_all	RCAN3	-0.639	0.543686	6	Upper IM	UP
1.18642e-07	-0.113121	0.032	0.097	0.00304696	6_all	SULF1	-0.129	-1.59991	6	Upper IM	DOWN
1.21036e-07	-0.450157	0.362	0.437	0.00310844	6_all	CRIP1	-0.799	-0.271644	6	Upper IM	DOWN
1.21537e-07	0.0315309	0.048	0.013	0.0031213	6_all	MYO1H	-0.061	1.88452	6	Upper IM	UP
1.21879e-07	0.110474	0.802	0.659	0.0031301	6_all	CKAP4	-1.461	0.283324	6	Upper IM	UP
1.23076e-07	0.0734445	0.519	0.381	0.00316083	6_all	IDI1	-0.9	0.445944	6	Upper IM	UP
1.23271e-07	-0.18987	0.132	0.221	0.00316584	6_all	INPPL1	-0.353	-0.743508	6	Upper IM	DOWN
1.23797e-07	-0.319818	0.14	0.224	0.00317935	6_all	ADAM33	-0.364	-0.678072	6	Upper IM	DOWN
1.24624e-07	-0.281405	0.281	0.369	0.0032006	6_all	EPHB6	-0.65	-0.393051	6	Upper IM	DOWN
1.25284e-07	-0.139707	0.057	0.133	0.00321755	6_all	DBN1	-0.19	-1.22239	6	Upper IM	DOWN
1.2538e-07	-0.18511	0.076	0.157	0.00322001	6_all	PKD2	-0.233	-1.04669	6	Upper IM	DOWN
1.26275e-07	0.0749098	0.313	0.205	0.003243	6_all	RBP7	-0.518	0.610539	6	Upper IM	UP
1.27337e-07	0.159024	0.687	0.531	0.00327026	6_all	SH3GLB2	-1.218	0.371598	6	Upper IM	UP
1.27398e-07	-0.0189416	0.492	0.334	0.00327183	6_all	C18orf25	-0.826	0.55881	6	Upper IM	DOWN
1.2968e-07	-0.155404	0.084	0.165	0.00333044	6_all	EXOSC2	-0.249	-0.974005	6	Upper IM	DOWN
1.30339e-07	-0.246865	0.168	0.26	0.00334735	6_all	TPBG	-0.428	-0.63005	6	Upper IM	DOWN
1.30761e-07	0.0957861	0.47	0.338	0.0033582	6_all	CLIP4	-0.808	0.475638	6	Upper IM	UP
1.31483e-07	-0.145647	0.014	0.069	0.00337675	6_all	EBF1	-0.083	-2.30117	6	Upper IM	DOWN
1.33128e-07	0.0569189	0.213	0.124	0.00341899	6_all	LYNX1	-0.337	0.780513	6	Upper IM	UP
1.3334e-07	-0.188666	0.111	0.197	0.00342444	6_all	THAP12	-0.308	-0.827636	6	Upper IM	DOWN
1.35395e-07	0.156739	0.954	0.862	0.00347722	6_all	DBI	-1.816	0.146301	6	Upper IM	UP
1.36156e-07	-0.15929	0.092	0.176	0.00349675	6_all	OBSL1	-0.268	-0.93587	6	Upper IM	DOWN
1.36314e-07	-0.0966271	0.013	0.067	0.00350082	6_all	DKK2	-0.08	-2.36565	6	Upper IM	DOWN
1.372e-07	-0.125676	0.046	0.118	0.00352356	6_all	ADGRA3	-0.164	-1.35908	6	Upper IM	DOWN
1.3733e-07	0.0427836	0.329	0.217	0.00352691	6_all	AP1M2	-0.546	0.600393	6	Upper IM	UP
1.38284e-07	0.10116	0.497	0.365	0.00355142	6_all	MAPK14	-0.862	0.445349	6	Upper IM	UP
1.40939e-07	-0.161851	0.073	0.152	0.00361959	6_all	SLC38A5	-0.225	-1.0581	6	Upper IM	DOWN
1.41045e-07	-0.141722	0.056	0.129	0.00362231	6_all	DLK2	-0.185	-1.20387	6	Upper IM	DOWN
1.41864e-07	-0.363191	0.768	0.731	0.00364334	6_all	CD99	-1.499	0.0712349	6	Upper IM	DOWN
1.42115e-07	-0.275087	0.267	0.345	0.00364981	6_all	MYC	-0.612	-0.369757	6	Upper IM	DOWN
1.43472e-07	-0.150904	0.051	0.122	0.00368464	6_all	DPY19L1	-0.173	-1.25831	6	Upper IM	DOWN
1.46007e-07	0.0721421	0.275	0.173	0.00374975	6_all	FAM160A1	-0.448	0.66866	6	Upper IM	UP
1.47049e-07	0.146299	0.702	0.546	0.0037765	6_all	RAD23B	-1.248	0.36257	6	Upper IM	UP
1.52029e-07	-0.162701	0.097	0.182	0.00390442	6_all	SLC25A29	-0.279	-0.907882	6	Upper IM	DOWN
1.53626e-07	-0.245634	0.875	0.818	0.00394542	6_all	PLP2	-1.693	0.0971822	6	Upper IM	DOWN
1.54238e-07	-0.605465	0.727	0.716	0.00396114	6_all	ADIRF	-1.443	0.0219958	6	Upper IM	DOWN
1.55683e-07	-0.178322	0.113	0.2	0.00399824	6_all	C15orf61	-0.313	-0.823677	6	Upper IM	DOWN
1.58746e-07	-0.298084	0.646	0.642	0.00407691	6_all	TUFM	-1.288	0.00896087	6	Upper IM	DOWN
1.621e-07	-0.331056	0.473	0.518	0.00416305	6_all	PABPC4	-0.991	-0.131112	6	Upper IM	DOWN
1.63735e-07	0.031019	0.248	0.151	0.00420505	6_all	PDK1	-0.399	0.715792	6	Upper IM	UP
1.67771e-07	0.0831444	0.319	0.211	0.0043087	6_all	UCHL5	-0.53	0.596313	6	Upper IM	UP
1.68106e-07	0.0591957	0.23	0.138	0.0043173	6_all	SOX21	-0.368	0.736966	6	Upper IM	UP
1.68257e-07	0.0657883	0.157	0.084	0.00432117	6_all	PIGA	-0.241	0.902303	6	Upper IM	UP
1.69149e-07	0.109627	0.348	0.237	0.00434407	6_all	ANKRD9	-0.585	0.5542	6	Upper IM	UP
1.70169e-07	-0.164928	0.057	0.131	0.00437027	6_all	DENND5A	-0.188	-1.20053	6	Upper IM	DOWN
1.70786e-07	-0.204782	0.086	0.164	0.00438613	6_all	IFITM1	-0.25	-0.931287	6	Upper IM	DOWN
1.72801e-07	-0.223794	0.117	0.205	0.00443786	6_all	PLXND1	-0.322	-0.809115	6	Upper IM	DOWN
1.73773e-07	-0.203886	0.151	0.238	0.00446285	6_all	BOD1	-0.389	-0.656413	6	Upper IM	DOWN
1.74734e-07	-0.338631	0.629	0.626	0.00448753	6_all	SEM1	-1.255	0.00689736	6	Upper IM	DOWN
1.76309e-07	0.0685231	0.197	0.113	0.00452798	6_all	CSTF2	-0.31	0.801873	6	Upper IM	UP
1.76988e-07	-0.192124	0.097	0.181	0.00454542	6_all	ESF1	-0.278	-0.899933	6	Upper IM	DOWN
1.79133e-07	-0.192594	0.038	0.104	0.00460048	6_all	PALM	-0.142	-1.45251	6	Upper IM	DOWN
1.79802e-07	0.138125	0.94	0.822	0.00461767	6_all	TUBA1C	-1.762	0.193522	6	Upper IM	UP
1.80232e-07	0.114657	0.605	0.447	0.00462873	6_all	PRRG4	-1.052	0.43666	6	Upper IM	UP
1.80487e-07	0.0590798	0.068	0.025	0.00463526	6_all	ZNF337-AS1	-0.093	1.44361	6	Upper IM	UP
1.81027e-07	-0.149148	0.051	0.123	0.00464913	6_all	CLIP2	-0.174	-1.27009	6	Upper IM	DOWN
1.84881e-07	-0.202516	0.075	0.151	0.00474812	6_all	NFATC4	-0.226	-1.00959	6	Upper IM	DOWN
1.85702e-07	0.103308	0.36	0.246	0.0047692	6_all	GSE1	-0.606	0.549339	6	Upper IM	UP
1.86637e-07	-0.1856	0.141	0.23	0.00479322	6_all	PTDSS1	-0.371	-0.705939	6	Upper IM	DOWN
1.88146e-07	-0.206535	0.181	0.275	0.00483197	6_all	CDH3	-0.456	-0.603442	6	Upper IM	DOWN
1.89403e-07	0.0629736	0.141	0.073	0.00486426	6_all	GALNT4	-0.214	0.949727	6	Upper IM	UP
1.89999e-07	0.0256058	0.384	0.256	0.00487956	6_all	ZNF431	-0.64	0.584963	6	Upper IM	UP
1.9037e-07	0.0755487	0.476	0.346	0.00488909	6_all	RABGEF1	-0.822	0.46019	6	Upper IM	UP
1.91343e-07	0.0435404	0.129	0.063	0.00491406	6_all	CD1A	-0.192	1.03395	6	Upper IM	UP
1.99795e-07	-0.161246	0.076	0.155	0.00513115	6_all	TNFRSF19	-0.231	-1.0282	6	Upper IM	DOWN
2.02185e-07	-0.248381	0.195	0.281	0.00519251	6_all	APOBEC3C	-0.476	-0.527096	6	Upper IM	DOWN
2.03192e-07	-0.334091	0.41	0.463	0.00521837	6_all	NDUFAF8	-0.873	-0.175388	6	Upper IM	DOWN
2.05775e-07	-0.324711	0.668	0.649	0.00528472	6_all	MTCH1	-1.317	0.0416296	6	Upper IM	DOWN
2.06839e-07	-0.134448	0.03	0.092	0.00531205	6_all	TCF7L1	-0.122	-1.61667	6	Upper IM	DOWN
2.09296e-07	-0.162343	0.041	0.108	0.00537514	6_all	CFH	-0.149	-1.39734	6	Upper IM	DOWN
2.12548e-07	-0.109789	0.038	0.105	0.00545865	6_all	SLC39A14	-0.143	-1.46632	6	Upper IM	DOWN
2.12785e-07	-0.244765	0.268	0.358	0.00546474	6_all	EFNB1	-0.626	-0.417727	6	Upper IM	DOWN
2.1345e-07	-0.144641	0.094	0.178	0.00548182	6_all	HELLS	-0.272	-0.921145	6	Upper IM	DOWN
2.14082e-07	-0.142272	0.067	0.144	0.00549806	6_all	IL11RA	-0.211	-1.10384	6	Upper IM	DOWN
2.14796e-07	0.0569734	0.317	0.207	0.00551638	6_all	LYRM1	-0.524	0.614852	6	Upper IM	UP
2.15148e-07	-0.340151	0.454	0.497	0.00552543	6_all	NISCH	-0.951	-0.130554	6	Upper IM	DOWN
2.16665e-07	-0.231283	0.149	0.237	0.00556439	6_all	CUEDC2	-0.386	-0.669575	6	Upper IM	DOWN
2.18551e-07	-0.218065	0.165	0.253	0.00561283	6_all	EXT1	-0.418	-0.616671	6	Upper IM	DOWN
2.20392e-07	0.0823083	0.4	0.282	0.0056601	6_all	CPEB2	-0.682	0.504305	6	Upper IM	UP
2.21054e-07	0.0596178	0.243	0.148	0.00567712	6_all	FAM214B	-0.391	0.715359	6	Upper IM	UP
2.21202e-07	-0.30188	0.556	0.579	0.00568091	6_all	C11orf58	-1.135	-0.0584785	6	Upper IM	DOWN
2.22521e-07	-0.183039	0.06	0.134	0.00571477	6_all	CD302	-0.194	-1.1592	6	Upper IM	DOWN
2.22621e-07	-0.159564	0.067	0.142	0.00571736	6_all	FAAH	-0.209	-1.08366	6	Upper IM	DOWN
2.23046e-07	-0.286722	0.311	0.387	0.00572826	6_all	MRPL34	-0.698	-0.315419	6	Upper IM	DOWN
2.26301e-07	-0.14772	0.054	0.125	0.00581186	6_all	SLC22A17	-0.179	-1.2109	6	Upper IM	DOWN
2.28315e-07	-0.146281	0.089	0.171	0.00586359	6_all	ZNF362	-0.26	-0.942119	6	Upper IM	DOWN
2.3059e-07	-0.195557	0.143	0.232	0.00592201	6_all	CCDC88C	-0.375	-0.69811	6	Upper IM	DOWN
2.30727e-07	0.0327754	0.279	0.177	0.00592554	6_all	AGA	-0.456	0.656516	6	Upper IM	UP
2.32978e-07	-0.227519	0.143	0.231	0.00598333	6_all	TPM1	-0.374	-0.691878	6	Upper IM	DOWN
2.34145e-07	0.0772811	0.633	0.473	0.00601332	6_all	FAM102A	-1.106	0.420365	6	Upper IM	UP
2.34751e-07	-0.32891	0.324	0.397	0.00602889	6_all	SNHG3	-0.721	-0.293145	6	Upper IM	DOWN
2.3716e-07	-0.299073	0.635	0.63	0.00609075	6_all	NHP2	-1.265	0.0114048	6	Upper IM	DOWN
2.37259e-07	-0.23035	0.287	0.37	0.00609328	6_all	GSR	-0.657	-0.366475	6	Upper IM	DOWN
2.3735e-07	-0.131013	0.044	0.113	0.00609561	6_all	NLGN2	-0.157	-1.36075	6	Upper IM	DOWN
2.38196e-07	-0.317671	0.379	0.449	0.00611734	6_all	NENF	-0.828	-0.244518	6	Upper IM	DOWN
2.38586e-07	-0.169176	0.095	0.178	0.00612737	6_all	MTCL1	-0.273	-0.905878	6	Upper IM	DOWN
2.39838e-07	0.111793	0.794	0.636	0.00615953	6_all	DNAJB6	-1.43	0.320112	6	Upper IM	UP
2.44435e-07	-0.197797	0.14	0.228	0.00627758	6_all	PAFAH1B3	-0.368	-0.703607	6	Upper IM	DOWN
2.51538e-07	-0.144485	0.056	0.126	0.00646001	6_all	PATZ1	-0.182	-1.16993	6	Upper IM	DOWN
2.51916e-07	-0.232926	0.133	0.215	0.00646971	6_all	PDGFD	-0.348	-0.69291	6	Upper IM	DOWN
2.5222e-07	-0.188511	0.117	0.204	0.00647752	6_all	TMEM94	-0.321	-0.802061	6	Upper IM	DOWN
2.54379e-07	0.0966668	0.405	0.28	0.00653297	6_all	AP3B1	-0.685	0.532495	6	Upper IM	UP
2.55309e-07	-0.184979	0.124	0.213	0.00655684	6_all	NDUFAF4	-0.337	-0.780513	6	Upper IM	DOWN
2.55487e-07	-0.183165	0.103	0.185	0.00656143	6_all	TGIF1	-0.288	-0.844881	6	Upper IM	DOWN
2.55618e-07	-0.115329	0.07	0.146	0.00656479	6_all	CENPF	-0.216	-1.06054	6	Upper IM	DOWN
2.5652e-07	-0.13293	0.052	0.124	0.00658794	6_all	LCAT	-0.176	-1.25376	6	Upper IM	DOWN
2.57581e-07	0.0889478	0.335	0.224	0.0066152	6_all	GTPBP2	-0.559	0.580662	6	Upper IM	UP
2.5856e-07	-0.305144	0.498	0.543	0.00664034	6_all	CSNK1E	-1.041	-0.124806	6	Upper IM	DOWN
2.6202e-07	0.0212201	0.019	0.001	0.00672921	6_all	SFTPA2	-0.02	4.24793	6	Upper IM	UP
2.63422e-07	-0.286262	0.23	0.314	0.00676522	6_all	BOLA3	-0.544	-0.449131	6	Upper IM	DOWN
2.64428e-07	-0.224741	0.171	0.264	0.00679104	6_all	TOP2A	-0.435	-0.626542	6	Upper IM	DOWN
2.65765e-07	-0.355808	0.467	0.499	0.00682538	6_all	H2AFV	-0.966	-0.0956173	6	Upper IM	DOWN
2.66189e-07	-0.257343	0.286	0.367	0.00683627	6_all	SUPT16H	-0.653	-0.359765	6	Upper IM	DOWN
2.71322e-07	-0.347193	0.535	0.569	0.0069681	6_all	NDUFV1	-1.104	-0.0888898	6	Upper IM	DOWN
2.73911e-07	-0.323248	0.654	0.629	0.00703458	6_all	NDUFB9	-1.283	0.0562306	6	Upper IM	DOWN
2.75712e-07	-0.325018	0.521	0.54	0.00708085	6_all	IGFBP2	-1.061	-0.051676	6	Upper IM	DOWN
2.76187e-07	-0.120983	0.027	0.087	0.00709305	6_all	FJX1	-0.114	-1.68806	6	Upper IM	DOWN
2.81325e-07	0.0848221	0.53	0.384	0.00722498	6_all	SH3BP1	-0.914	0.464886	6	Upper IM	UP
2.83774e-07	-0.173684	0.049	0.118	0.00728788	6_all	TMEM119	-0.167	-1.26793	6	Upper IM	DOWN
[truncated: 19,993 more rows]

## Sheet: Lower IM
S1 Table Marker genes for the lower intermediate layer vs rest
p_val	avg_log2FC	pct.1	pct.2	p_val_adj	cluster	gene	pct.diff	log.pct.diff	clus	Clusters	Regulation
1.02994e-185	1.04009	1	1	2.6451e-181	7_all	FABP5	-2	0	7	Lower IM	UP
4.77192e-146	0.948079	1	0.966	1.22552e-141	7_all	LY6D	-1.966	0.0499049	7	Lower IM	UP
4.49599e-110	0.799547	0.998	0.957	1.15466e-105	7_all	CRABP2	-1.955	0.0605209	7	Lower IM	UP
2.42e-109	0.929233	1	0.896	6.21505e-105	7_all	MIR205HG	-1.896	0.158429	7	Lower IM	UP
1.01421e-103	0.81237	0.992	0.917	2.60469e-99	7_all	AQP3	-1.909	0.113418	7	Lower IM	UP
4.31536e-102	0.845821	0.959	0.722	1.10827e-97	7_all	AKR1B10	-1.681	0.409532	7	Lower IM	UP
4.25266e-98	0.692481	0.989	0.869	1.09217e-93	7_all	CD44	-1.858	0.186614	7	Lower IM	UP
2.76591e-97	0.758016	0.981	0.833	7.10342e-93	7_all	DSC3	-1.814	0.235937	7	Lower IM	UP
2.74083e-95	0.704139	0.998	0.955	7.03901e-91	7_all	PKP1	-1.953	0.0635391	7	Lower IM	UP
2.04718e-94	0.709383	0.987	0.894	5.25757e-90	7_all	CD9	-1.881	0.142775	7	Lower IM	UP
8.32636e-94	0.596227	0.995	0.969	2.13838e-89	7_all	PPIA	-1.964	0.0381999	7	Lower IM	UP
2.86438e-93	-2.50593	0.729	0.83	7.3563e-89	7_all	ECM1	-1.559	-0.187193	7	Lower IM	DOWN
4.01825e-93	-2.42969	0.959	0.943	1.03197e-88	7_all	CNFN	-1.902	0.024273	7	Lower IM	DOWN
6.04238e-90	-2.68108	0.813	0.849	1.5518e-85	7_all	LCN2	-1.662	-0.0625092	7	Lower IM	DOWN
1.12924e-86	-2.69795	0.902	0.924	2.90011e-82	7_all	SPRR2D	-1.826	-0.0347654	7	Lower IM	DOWN
7.59676e-84	0.778363	0.963	0.758	1.951e-79	7_all	DAPL1	-1.721	0.345338	7	Lower IM	UP
1.29195e-83	0.484673	0.997	0.976	3.31799e-79	7_all	GSTP1	-1.973	0.0307124	7	Lower IM	UP
2.06006e-83	0.714487	0.895	0.537	5.29064e-79	7_all	NDRG4	-1.432	0.736966	7	Lower IM	UP
3.3755e-83	0.599996	0.99	0.91	8.66895e-79	7_all	PKM	-1.9	0.121562	7	Lower IM	UP
2.92707e-82	-2.2089	0.971	0.952	7.51729e-78	7_all	CRNN	-1.923	0.0285097	7	Lower IM	DOWN
1.31302e-81	-2.84035	0.873	0.901	3.3721e-77	7_all	CRCT1	-1.774	-0.0455455	7	Lower IM	DOWN
4.84634e-81	0.73617	0.959	0.652	1.24464e-76	7_all	FGFR3	-1.611	0.556659	7	Lower IM	UP
1.01139e-79	0.840584	0.971	0.781	2.59744e-75	7_all	MT1X	-1.752	0.314149	7	Lower IM	UP
2.04422e-78	0.648817	0.935	0.617	5.24996e-74	7_all	NOTCH3	-1.552	0.599696	7	Lower IM	UP
6.91783e-78	-2.035	1	1	1.77664e-73	7_all	SPRR3	-2	0	7	Lower IM	DOWN
4.11822e-77	-2.45507	0.954	0.942	1.05764e-72	7_all	MAL	-1.896	0.0182622	7	Lower IM	DOWN
1.6333e-76	-2.64894	0.77	0.812	4.19464e-72	7_all	ERO1A	-1.582	-0.0766213	7	Lower IM	DOWN
1.31827e-74	0.722574	1	0.998	3.38559e-70	7_all	SFN	-1.998	0.00288828	7	Lower IM	UP
2.87983e-74	-2.24159	0.722	0.778	7.39597e-70	7_all	TMPRSS11B	-1.5	-0.107771	7	Lower IM	DOWN
3.13908e-74	-2.78424	0.784	0.829	8.0618e-70	7_all	SPINK7	-1.613	-0.0805184	7	Lower IM	DOWN
3.59067e-74	-2.13581	0.986	0.968	9.22156e-70	7_all	EMP1	-1.954	0.0265806	7	Lower IM	DOWN
7.39748e-74	-2.11192	0.848	0.853	1.89982e-69	7_all	MUC21	-1.701	-0.00848148	7	Lower IM	DOWN
9.98194e-73	-1.95077	0.987	0.981	2.56356e-68	7_all	SPRR2A	-1.968	0.00879695	7	Lower IM	DOWN
1.06252e-72	-1.90264	0.979	0.967	2.72877e-68	7_all	SPINK5	-1.946	0.017793	7	Lower IM	DOWN
1.95337e-70	0.509175	0.994	0.927	5.01665e-66	7_all	TRIM29	-1.921	0.100677	7	Lower IM	UP
3.4809e-70	0.687653	0.944	0.672	8.93965e-66	7_all	CCND1	-1.616	0.490326	7	Lower IM	UP
1.00229e-69	0.68364	0.898	0.568	2.57407e-65	7_all	C10orf99	-1.466	0.660825	7	Lower IM	UP
2.07804e-68	0.58998	0.96	0.745	5.33683e-64	7_all	CNBP	-1.705	0.365794	7	Lower IM	UP
5.68803e-68	-0.959759	0.998	0.989	1.4608e-63	7_all	PABPC1	-1.987	0.0130693	7	Lower IM	DOWN
7.15111e-68	0.597619	0.876	0.522	1.83655e-63	7_all	LTB4R	-1.398	0.746881	7	Lower IM	UP
5.16369e-67	0.624795	0.911	0.615	1.32614e-62	7_all	DDR1	-1.526	0.566865	7	Lower IM	UP
1.10565e-66	0.530873	0.748	0.351	2.83954e-62	7_all	CAPNS2	-1.099	1.09157	7	Lower IM	UP
1.23363e-65	0.575805	0.922	0.628	3.16822e-61	7_all	PTPRF	-1.55	0.554002	7	Lower IM	UP
1.24877e-64	0.377561	0.617	0.231	3.20709e-60	7_all	FOXN1	-0.848	1.41738	7	Lower IM	UP
2.06743e-64	0.336271	0.521	0.164	5.30957e-60	7_all	MFSD2A	-0.685	1.66759	7	Lower IM	UP
2.77916e-64	0.588137	0.9	0.581	7.13743e-60	7_all	PHGDH	-1.481	0.631387	7	Lower IM	UP
2.82572e-64	0.527915	0.978	0.851	7.25701e-60	7_all	ATP5F1B	-1.829	0.200675	7	Lower IM	UP
1.16438e-63	0.50902	0.863	0.471	2.99036e-59	7_all	FAT2	-1.334	0.873633	7	Lower IM	UP
1.43895e-63	0.472596	0.757	0.346	3.6955e-59	7_all	GSTA4	-1.103	1.12952	7	Lower IM	UP
6.53293e-63	0.499776	0.675	0.289	1.67779e-58	7_all	SNHG3	-0.964	1.22382	7	Lower IM	UP
1.85736e-62	-2.79309	0.568	0.701	4.77008e-58	7_all	CRISP3	-1.269	-0.303524	7	Lower IM	DOWN
2.33372e-62	0.52633	0.983	0.843	5.99347e-58	7_all	NME2	-1.826	0.221659	7	Lower IM	UP
2.93647e-62	0.522461	0.884	0.557	7.54144e-58	7_all	NDUFB9	-1.441	0.666369	7	Lower IM	UP
5.80305e-62	0.557524	0.944	0.72	1.49034e-57	7_all	RAN	-1.664	0.39079	7	Lower IM	UP
7.38476e-62	0.658433	0.948	0.704	1.89655e-57	7_all	SERPINB5	-1.652	0.429312	7	Lower IM	UP
8.91387e-62	-2.39386	0.849	0.878	2.28926e-57	7_all	SPRR2E	-1.727	-0.0484564	7	Lower IM	DOWN
8.95434e-62	0.512188	0.776	0.378	2.29965e-57	7_all	ESRP2	-1.154	1.03767	7	Lower IM	UP
1.00325e-61	0.53508	0.981	0.869	2.57656e-57	7_all	EIF4A1	-1.85	0.174897	7	Lower IM	UP
1.44541e-61	0.520836	0.746	0.356	3.71211e-57	7_all	SLC9A3-AS1	-1.102	1.0673	7	Lower IM	UP
1.94085e-61	0.541534	0.925	0.659	4.9845e-57	7_all	SRSF2	-1.584	0.489175	7	Lower IM	UP
4.62748e-61	0.557533	0.914	0.584	1.18843e-56	7_all	HNRNPAB	-1.498	0.646226	7	Lower IM	UP
4.89642e-61	-2.17907	0.556	0.698	1.2575e-56	7_all	KRT78	-1.254	-0.328142	7	Lower IM	DOWN
5.94027e-61	0.641874	1	0.998	1.52558e-56	7_all	KRT5	-1.998	0.00288828	7	Lower IM	UP
1.60557e-60	0.528616	0.863	0.505	4.12343e-56	7_all	JAG1	-1.368	0.773077	7	Lower IM	UP
3.03837e-60	0.339182	0.457	0.139	7.80314e-56	7_all	ESPN	-0.596	1.71711	7	Lower IM	UP
1.72741e-59	0.525684	0.837	0.487	4.43634e-55	7_all	CA12	-1.324	0.781306	7	Lower IM	UP
1.8016e-59	0.610971	0.897	0.59	4.62688e-55	7_all	RHOV	-1.487	0.604393	7	Lower IM	UP
2.69428e-59	0.46823	1	0.988	6.91946e-55	7_all	RPS4X	-1.988	0.0174171	7	Lower IM	UP
4.73667e-59	0.345623	0.583	0.213	1.21647e-54	7_all	FAM193B	-0.796	1.45264	7	Lower IM	UP
5.06383e-59	0.548116	0.962	0.753	1.30049e-54	7_all	ATP1B3	-1.715	0.353387	7	Lower IM	UP
1.40791e-58	-1.35794	0.994	0.989	3.61579e-54	7_all	ANXA1	-1.983	0.00727533	7	Lower IM	DOWN
1.76393e-58	0.512309	0.892	0.562	4.53012e-54	7_all	COA3	-1.454	0.666474	7	Lower IM	UP
1.77408e-58	0.542355	0.957	0.802	4.5562e-54	7_all	KLF5	-1.759	0.254917	7	Lower IM	UP
2.08802e-58	0.543751	0.802	0.467	5.36244e-54	7_all	SEMA4B	-1.269	0.78018	7	Lower IM	UP
2.30983e-58	0.507746	0.957	0.731	5.9321e-54	7_all	ENSA	-1.688	0.388648	7	Lower IM	UP
2.31588e-58	0.538405	0.903	0.61	5.94764e-54	7_all	SLC38A2	-1.513	0.565917	7	Lower IM	UP
2.88487e-58	0.345785	0.533	0.188	7.40893e-54	7_all	PAK6	-0.721	1.5034	7	Lower IM	UP
3.7913e-58	0.42546	0.694	0.311	9.73682e-54	7_all	BTG3	-1.005	1.15802	7	Lower IM	UP
8.45884e-58	0.518482	0.768	0.394	2.1724e-53	7_all	SNRPD1	-1.162	0.962911	7	Lower IM	UP
1.11608e-57	0.528519	0.967	0.836	2.86632e-53	7_all	HNRNPA2B1	-1.803	0.210013	7	Lower IM	UP
1.29947e-57	0.404218	1	0.972	3.3373e-53	7_all	YWHAZ	-1.972	0.0409718	7	Lower IM	UP
1.35398e-57	0.40016	1	0.988	3.47729e-53	7_all	RPS17	-1.988	0.0174171	7	Lower IM	UP
3.1935e-57	0.511934	0.898	0.604	8.20154e-53	7_all	CBR1	-1.502	0.572167	7	Lower IM	UP
3.45049e-57	0.257122	0.421	0.121	8.86156e-53	7_all	GINS3	-0.542	1.79881	7	Lower IM	UP
4.39565e-57	0.562504	0.889	0.553	1.12889e-52	7_all	RAPGEFL1	-1.442	0.684904	7	Lower IM	UP
7.08398e-57	0.501758	0.975	0.865	1.81931e-52	7_all	FXYD3	-1.84	0.172702	7	Lower IM	UP
2.9878e-56	0.494082	0.846	0.482	7.67326e-52	7_all	SRSF7	-1.328	0.811625	7	Lower IM	UP
6.72456e-56	0.3134	0.567	0.212	1.727e-51	7_all	CYP4F12	-0.779	1.41928	7	Lower IM	UP
9.99228e-56	0.524393	0.837	0.497	2.56622e-51	7_all	SPPL3	-1.334	0.751982	7	Lower IM	UP
1.01911e-55	0.497602	0.956	0.786	2.61728e-51	7_all	SERBP1	-1.742	0.282481	7	Lower IM	UP
1.96312e-55	-1.14462	0.519	0.689	5.04168e-51	7_all	TIMP2	-1.208	-0.408769	7	Lower IM	DOWN
2.36525e-55	0.425068	0.744	0.37	6.07444e-51	7_all	CLUH	-1.114	1.00778	7	Lower IM	UP
5.61642e-55	0.429772	0.754	0.374	1.44241e-50	7_all	ANAPC7	-1.128	1.01153	7	Lower IM	UP
6.20789e-55	-1.18025	0.967	0.978	1.59431e-50	7_all	FTH1	-1.945	-0.0163186	7	Lower IM	DOWN
1.17997e-54	0.446795	0.994	0.922	3.03041e-50	7_all	ENO1	-1.916	0.108479	7	Lower IM	UP
1.19251e-54	0.488159	0.976	0.854	3.0626e-50	7_all	PFN1	-1.83	0.192645	7	Lower IM	UP
1.99331e-54	0.482762	0.786	0.431	5.11921e-50	7_all	CSRP2	-1.217	0.866841	7	Lower IM	UP
3.53873e-54	0.448582	0.997	0.949	9.08818e-50	7_all	JUP	-1.946	0.0711854	7	Lower IM	UP
5.03511e-54	0.398546	0.617	0.265	1.29312e-49	7_all	EPHX2	-0.882	1.21928	7	Lower IM	UP
5.33608e-54	0.554905	0.917	0.649	1.37041e-49	7_all	ATP1A1	-1.566	0.498703	7	Lower IM	UP
5.38844e-54	0.481828	0.922	0.626	1.38386e-49	7_all	SFPQ	-1.548	0.558604	7	Lower IM	UP
6.19796e-54	-1.3751	0.227	0.503	1.59176e-49	7_all	CEACAM7	-0.73	-1.14787	7	Lower IM	DOWN
6.7527e-54	0.524983	0.965	0.859	1.73423e-49	7_all	DBI	-1.824	0.167871	7	Lower IM	UP
6.87933e-54	0.554021	0.921	0.667	1.76675e-49	7_all	TUBA4A	-1.588	0.465514	7	Lower IM	UP
8.51728e-54	0.458122	0.737	0.362	2.18741e-49	7_all	INPP1	-1.099	1.02567	7	Lower IM	UP
2.01461e-53	0.461762	0.975	0.846	5.17393e-49	7_all	HNRNPK	-1.821	0.204745	7	Lower IM	UP
3.44702e-53	0.584896	0.983	0.903	8.85263e-49	7_all	TXN	-1.886	0.122465	7	Lower IM	UP
3.91309e-53	0.394109	0.652	0.288	1.00496e-48	7_all	HES2	-0.94	1.1788	7	Lower IM	UP
6.19106e-53	0.482105	0.979	0.85	1.58999e-48	7_all	COX7C	-1.829	0.203846	7	Lower IM	UP
1.27729e-52	0.386276	0.654	0.287	3.28033e-48	7_all	PLA2G4F	-0.941	1.18824	7	Lower IM	UP
2.52392e-52	0.500164	0.881	0.578	6.48192e-48	7_all	DEGS1	-1.459	0.608073	7	Lower IM	UP
4.88261e-52	0.459281	0.951	0.779	1.25395e-47	7_all	SLC25A3	-1.73	0.287822	7	Lower IM	UP
7.98297e-52	0.519537	0.948	0.743	2.05019e-47	7_all	PDCD4	-1.691	0.351525	7	Lower IM	UP
1.34426e-51	-1.35177	0.532	0.661	3.45232e-47	7_all	ATP1B1	-1.193	-0.313224	7	Lower IM	DOWN
2.4384e-51	0.415035	0.802	0.427	6.2623e-47	7_all	HRAS	-1.229	0.909366	7	Lower IM	UP
2.64172e-51	0.458896	0.957	0.824	6.78447e-47	7_all	UQCRH	-1.781	0.215875	7	Lower IM	UP
5.09297e-51	0.459218	0.994	0.957	1.30798e-46	7_all	RPL22	-1.951	0.0547269	7	Lower IM	UP
5.35146e-51	0.287226	0.417	0.131	1.37436e-46	7_all	CKMT1A	-0.548	1.67048	7	Lower IM	UP
5.41233e-51	0.414904	0.778	0.397	1.38999e-46	7_all	IFNGR1	-1.175	0.970631	7	Lower IM	UP
8.44227e-51	0.507399	0.889	0.6	2.16814e-46	7_all	IMPA2	-1.489	0.567221	7	Lower IM	UP
9.58764e-51	-2.50803	0.662	0.739	2.4623e-46	7_all	FAM25A	-1.401	-0.158743	7	Lower IM	DOWN
1.09306e-50	0.361688	0.584	0.239	2.80719e-46	7_all	ABCC5	-0.823	1.28896	7	Lower IM	UP
1.17082e-50	0.393603	0.663	0.309	3.00689e-46	7_all	SUSD4	-0.972	1.1014	7	Lower IM	UP
1.61854e-50	0.473867	0.97	0.782	4.15672e-46	7_all	LAD1	-1.752	0.310816	7	Lower IM	UP
2.36727e-50	0.523129	0.954	0.818	6.07963e-46	7_all	TUBA1C	-1.772	0.221888	7	Lower IM	UP
2.69421e-50	0.435868	0.959	0.791	6.91926e-46	7_all	PLP2	-1.75	0.277853	7	Lower IM	UP
3.41231e-50	0.319433	0.656	0.294	8.76348e-46	7_all	IGSF3	-0.95	1.15788	7	Lower IM	UP
6.24066e-50	0.464438	0.789	0.448	1.60273e-45	7_all	NSG1	-1.237	0.816527	7	Lower IM	UP
6.52095e-50	0.316425	0.622	0.269	1.67471e-45	7_all	NELFCD	-0.891	1.20931	7	Lower IM	UP
6.52905e-50	0.435495	1	0.978	1.67679e-45	7_all	DSP	-1.978	0.0320936	7	Lower IM	UP
8.23019e-50	0.499051	0.91	0.629	2.11368e-45	7_all	SYTL1	-1.539	0.532807	7	Lower IM	UP
9.65299e-50	0.474585	0.987	0.862	2.47908e-45	7_all	DDX5	-1.849	0.195362	7	Lower IM	UP
1.13518e-49	0.300151	0.584	0.236	2.91536e-45	7_all	GAS2L1	-0.82	1.30718	7	Lower IM	UP
1.21549e-49	0.33831	0.61	0.263	3.12162e-45	7_all	THBD	-0.873	1.21375	7	Lower IM	UP
1.42286e-49	0.460188	0.832	0.486	3.65419e-45	7_all	SREBF2	-1.318	0.775627	7	Lower IM	UP
1.51e-49	-1.65745	0.756	0.767	3.87799e-45	7_all	TMPRSS11E	-1.523	-0.0208403	7	Lower IM	DOWN
2.38279e-49	0.544345	0.867	0.576	6.11948e-45	7_all	SGK1	-1.443	0.589963	7	Lower IM	UP
3.03165e-49	-1.34667	0.656	0.718	7.78589e-45	7_all	QSOX1	-1.374	-0.130288	7	Lower IM	DOWN
3.24904e-49	0.377483	0.663	0.304	8.34417e-45	7_all	SNHG1	-0.967	1.12494	7	Lower IM	UP
4.22517e-49	0.505643	0.9	0.627	1.08511e-44	7_all	HSPE1	-1.527	0.52146	7	Lower IM	UP
4.69977e-49	0.353592	0.998	0.992	1.20699e-44	7_all	RPS24	-1.99	0.00869969	7	Lower IM	UP
9.47499e-49	0.305597	0.568	0.227	2.43337e-44	7_all	FAM83C	-0.795	1.3232	7	Lower IM	UP
1.20815e-48	-1.42848	0.398	0.598	3.10277e-44	7_all	EPS8L1	-0.996	-0.587377	7	Lower IM	DOWN
1.39385e-48	-1.85971	0.663	0.727	3.57968e-44	7_all	ALOX12	-1.39	-0.132946	7	Lower IM	DOWN
1.41166e-48	0.520697	0.938	0.774	3.62543e-44	7_all	ATP5MD	-1.712	0.277254	7	Lower IM	UP
1.41566e-48	0.472637	0.976	0.786	3.63571e-44	7_all	HNRNPH1	-1.762	0.312352	7	Lower IM	UP
1.52448e-48	0.42707	0.806	0.437	3.91518e-44	7_all	RANGAP1	-1.243	0.883147	7	Lower IM	UP
2.13543e-48	0.488576	0.933	0.685	5.4842e-44	7_all	NECTIN1	-1.618	0.445773	7	Lower IM	UP
2.14918e-48	0.490774	0.933	0.707	5.51952e-44	7_all	ATP5MPL	-1.64	0.400167	7	Lower IM	UP
2.30691e-48	0.292435	0.525	0.2	5.9246e-44	7_all	PTTG1	-0.725	1.39232	7	Lower IM	UP
2.4573e-48	0.468606	0.944	0.76	6.31085e-44	7_all	ATP5F1A	-1.704	0.312787	7	Lower IM	UP
2.78802e-48	0.293563	0.475	0.171	7.16019e-44	7_all	ANO1	-0.646	1.47393	7	Lower IM	UP
3.04407e-48	0.333459	0.649	0.291	7.81779e-44	7_all	RGS14	-0.94	1.1572	7	Lower IM	UP
3.48171e-48	0.308366	0.589	0.245	8.94172e-44	7_all	MYC	-0.834	1.26549	7	Lower IM	UP
3.58358e-48	0.421264	0.825	0.498	9.20336e-44	7_all	RPL22L1	-1.323	0.728248	7	Lower IM	UP
5.22469e-48	0.4585	0.97	0.83	1.34181e-43	7_all	SPINT2	-1.8	0.224873	7	Lower IM	UP
6.77281e-48	0.386248	0.683	0.333	1.73939e-43	7_all	EFNA1	-1.016	1.03636	7	Lower IM	UP
7.02628e-48	0.320402	0.632	0.282	1.80449e-43	7_all	CRNDE	-0.914	1.16423	7	Lower IM	UP
8.07847e-48	0.542028	0.987	0.888	2.07471e-43	7_all	GJA1	-1.875	0.15249	7	Lower IM	UP
1.11485e-47	0.44785	0.808	0.46	2.86317e-43	7_all	RNPS1	-1.268	0.812721	7	Lower IM	UP
1.17928e-47	0.294083	0.554	0.221	3.02863e-43	7_all	ELAC2	-0.775	1.32584	7	Lower IM	UP
1.24558e-47	0.400105	0.833	0.473	3.19891e-43	7_all	EWSR1	-1.306	0.816476	7	Lower IM	UP
1.38838e-47	0.391839	0.663	0.325	3.56563e-43	7_all	HIBCH	-0.988	1.02857	7	Lower IM	UP
1.40359e-47	0.433461	0.849	0.556	3.6047e-43	7_all	CCT6A	-1.405	0.61068	7	Lower IM	UP
1.77596e-47	0.450365	0.881	0.553	4.56102e-43	7_all	DDX39B	-1.434	0.671863	7	Lower IM	UP
1.79865e-47	0.609283	0.897	0.659	4.6193e-43	7_all	FGFBP1	-1.556	0.44483	7	Lower IM	UP
2.05616e-47	0.421212	1	0.991	5.28064e-43	7_all	HSPB1	-1.991	0.013043	7	Lower IM	UP
2.16932e-47	0.428208	0.795	0.457	5.57124e-43	7_all	NME1	-1.252	0.798761	7	Lower IM	UP
2.24827e-47	0.321248	0.66	0.303	5.77401e-43	7_all	CSE1L	-0.963	1.12315	7	Lower IM	UP
2.67413e-47	0.539828	0.994	0.924	6.8677e-43	7_all	CALML3	-1.918	0.105353	7	Lower IM	UP
3.45127e-47	0.211718	0.371	0.111	8.86356e-43	7_all	AMN	-0.482	1.74086	7	Lower IM	UP
3.98772e-47	0.376552	0.695	0.345	1.02413e-42	7_all	RANBP1	-1.04	1.01042	7	Lower IM	UP
5.18996e-47	0.349242	0.69	0.331	1.33289e-42	7_all	DGKA	-1.021	1.05977	7	Lower IM	UP
5.39522e-47	0.455841	0.935	0.721	1.3856e-42	7_all	ATP5MC3	-1.656	0.374967	7	Lower IM	UP
6.04877e-47	0.425413	0.811	0.477	1.55344e-42	7_all	ADGRG1	-1.288	0.765713	7	Lower IM	UP
7.02826e-47	0.246507	0.367	0.11	1.805e-42	7_all	HAS3	-0.477	1.73828	7	Lower IM	UP
1.0543e-46	0.548381	0.916	0.664	2.70765e-42	7_all	HMGCS1	-1.58	0.464164	7	Lower IM	UP
1.09399e-46	0.443737	0.822	0.498	2.80959e-42	7_all	ANXA7	-1.32	0.722993	7	Lower IM	UP
1.09516e-46	0.465666	0.903	0.655	2.81259e-42	7_all	NCL	-1.558	0.463231	7	Lower IM	UP
1.27628e-46	-1.23547	0.951	0.905	3.27775e-42	7_all	PPL	-1.856	0.0715275	7	Lower IM	DOWN
1.34344e-46	-1.00642	0.935	0.894	3.45023e-42	7_all	HOPX	-1.829	0.0646915	7	Lower IM	DOWN
1.86437e-46	-1.40257	0.529	0.637	4.78807e-42	7_all	PRSS27	-1.166	-0.268026	7	Lower IM	DOWN
2.03074e-46	0.277405	0.567	0.232	5.21533e-42	7_all	FARSB	-0.799	1.28922	7	Lower IM	UP
2.04421e-46	0.427157	0.829	0.474	5.24994e-42	7_all	PLXNB1	-1.303	0.806485	7	Lower IM	UP
2.16653e-46	0.368383	0.652	0.313	5.56408e-42	7_all	GATM	-0.965	1.05871	7	Lower IM	UP
2.2615e-46	0.400167	0.711	0.37	5.80798e-42	7_all	SH3RF2	-1.081	0.942324	7	Lower IM	UP
2.91815e-46	0.38147	0.635	0.301	7.49438e-42	7_all	KCTD15	-0.936	1.07699	7	Lower IM	UP
2.97142e-46	-1.17814	0.322	0.546	7.6312e-42	7_all	LMO7	-0.868	-0.76184	7	Lower IM	DOWN
3.39783e-46	-1.33786	0.252	0.497	8.72631e-42	7_all	SPNS2	-0.749	-0.979822	7	Lower IM	DOWN
3.65323e-46	0.352657	0.649	0.294	9.38222e-42	7_all	IQANK1	-0.943	1.1424	7	Lower IM	UP
3.69865e-46	0.423736	0.987	0.92	9.49887e-42	7_all	SDC1	-1.907	0.101416	7	Lower IM	UP
4.09398e-46	0.438305	0.819	0.481	1.05142e-41	7_all	TKT	-1.3	0.767827	7	Lower IM	UP
4.35254e-46	0.281043	0.579	0.241	1.11782e-41	7_all	SLBP	-0.82	1.26453	7	Lower IM	UP
5.54641e-46	0.322626	0.535	0.216	1.42443e-41	7_all	PLEKHG3	-0.751	1.30851	7	Lower IM	UP
5.77623e-46	0.472769	0.976	0.799	1.48345e-41	7_all	SLC9A3R1	-1.775	0.288686	7	Lower IM	UP
6.16728e-46	0.493885	0.968	0.759	1.58388e-41	7_all	DHCR24	-1.727	0.350907	7	Lower IM	UP
6.38366e-46	0.421379	0.857	0.514	1.63945e-41	7_all	IVNS1ABP	-1.371	0.737527	7	Lower IM	UP
7.40543e-46	-1.48589	0.756	0.737	1.90186e-41	7_all	SCEL	-1.493	0.0367216	7	Lower IM	DOWN
1.04914e-45	0.412774	0.733	0.374	2.69439e-41	7_all	EFS	-1.107	0.970775	7	Lower IM	UP
1.09102e-45	0.370847	0.727	0.361	2.80197e-41	7_all	TP53AIP1	-1.088	1.00996	7	Lower IM	UP
1.17157e-45	0.263276	0.356	0.106	3.00884e-41	7_all	LINC02615	-0.462	1.74781	7	Lower IM	UP
1.18589e-45	-1.48039	0.93	0.926	3.04559e-41	7_all	GLUL	-1.856	0.00621852	7	Lower IM	DOWN
1.28591e-45	0.360727	0.76	0.401	3.30248e-41	7_all	GLUD1	-1.161	0.922397	7	Lower IM	UP
1.31248e-45	0.361496	0.727	0.36	3.37071e-41	7_all	NOTCH1	-1.087	1.01396	7	Lower IM	UP
1.32937e-45	0.419746	1	0.99	3.41409e-41	7_all	RPS6	-1.99	0.0144996	7	Lower IM	UP
1.8634e-45	-0.815111	0.862	0.839	4.78559e-41	7_all	C4orf3	-1.701	0.0390171	7	Lower IM	DOWN
1.88816e-45	0.200035	0.373	0.114	4.84918e-41	7_all	ZMYND19	-0.487	1.71014	7	Lower IM	UP
1.94347e-45	0.408094	0.886	0.592	4.99122e-41	7_all	CD47	-1.478	0.58171	7	Lower IM	UP
2.10318e-45	0.289207	0.63	0.281	5.40139e-41	7_all	NOLC1	-0.911	1.16478	7	Lower IM	UP
2.31669e-45	0.425377	0.757	0.405	5.94972e-41	7_all	PTGR1	-1.162	0.902371	7	Lower IM	UP
2.54226e-45	0.451616	0.84	0.529	6.52904e-41	7_all	HSPD1	-1.369	0.667122	7	Lower IM	UP
3.02587e-45	0.193274	0.429	0.144	7.77104e-41	7_all	CCDC88C	-0.573	1.57491	7	Lower IM	UP
3.16174e-45	-1.51117	0.879	0.917	8.11998e-41	7_all	MTRNR2L12	-1.796	-0.0610586	7	Lower IM	DOWN
3.18351e-45	0.359104	0.613	0.275	8.1759e-41	7_all	CBR3	-0.888	1.15646	7	Lower IM	UP
3.87302e-45	0.231969	0.394	0.128	9.94669e-41	7_all	BX890604.2	-0.522	1.62205	7	Lower IM	UP
5.60515e-45	0.400196	0.822	0.477	1.43951e-40	7_all	IRF6	-1.299	0.785149	7	Lower IM	UP
5.63587e-45	0.375211	0.773	0.421	1.4474e-40	7_all	VSNL1	-1.194	0.876648	7	Lower IM	UP
5.72342e-45	0.403112	0.981	0.857	1.46989e-40	7_all	TMA7	-1.838	0.194958	7	Lower IM	UP
5.89644e-45	0.229938	0.379	0.117	1.51432e-40	7_all	SLC37A4	-0.496	1.69569	7	Lower IM	UP
6.16043e-45	0.350805	0.687	0.337	1.58212e-40	7_all	NAB1	-1.024	1.02756	7	Lower IM	UP
6.50702e-45	0.422787	0.759	0.44	1.67113e-40	7_all	BARX2	-1.199	0.786596	7	Lower IM	UP
7.9704e-45	0.351669	0.779	0.425	2.04696e-40	7_all	RNF149	-1.204	0.87416	7	Lower IM	UP
8.06465e-45	0.504566	0.913	0.739	2.07116e-40	7_all	HMGN2	-1.652	0.30504	7	Lower IM	UP
9.43898e-45	0.276024	0.556	0.227	2.42412e-40	7_all	MTMR10	-0.783	1.29239	7	Lower IM	UP
9.57737e-45	0.294056	0.603	0.26	2.45966e-40	7_all	PLCH2	-0.863	1.21365	7	Lower IM	UP
9.70386e-45	-1.32872	0.992	0.986	2.49215e-40	7_all	CSTB	-1.978	0.00875247	7	Lower IM	DOWN
1.2004e-44	0.406998	0.802	0.491	3.08287e-40	7_all	PRXL2A	-1.293	0.707879	7	Lower IM	UP
1.26955e-44	0.305922	0.6	0.262	3.26045e-40	7_all	AP1G2	-0.862	1.1954	7	Lower IM	UP
1.27746e-44	0.461316	0.827	0.515	3.28077e-40	7_all	SREBF1	-1.342	0.683315	7	Lower IM	UP
1.55844e-44	0.284857	0.671	0.313	4.00238e-40	7_all	CUL4A	-0.984	1.10015	7	Lower IM	UP
1.67768e-44	-1.72524	0.368	0.562	4.30862e-40	7_all	C15orf48	-0.93	-0.610864	7	Lower IM	DOWN
1.69115e-44	0.358229	0.724	0.375	4.3432e-40	7_all	ZNF219	-1.099	0.949099	7	Lower IM	UP
2.12547e-44	0.403916	0.975	0.876	5.45864e-40	7_all	PRDX1	-1.851	0.154471	7	Lower IM	UP
2.45767e-44	0.467373	0.946	0.785	6.3118e-40	7_all	NPM1	-1.731	0.269148	7	Lower IM	UP
2.47936e-44	0.482323	0.829	0.51	6.36749e-40	7_all	FASN	-1.339	0.700875	7	Lower IM	UP
2.4994e-44	0.371937	0.776	0.432	6.41895e-40	7_all	FKBP4	-1.208	0.845025	7	Lower IM	UP
2.61017e-44	0.362336	0.694	0.35	6.70345e-40	7_all	LIMK2	-1.044	0.987581	7	Lower IM	UP
3.33057e-44	0.295446	0.606	0.267	8.55358e-40	7_all	FAM83F	-0.873	1.18248	7	Lower IM	UP
3.72189e-44	-2.75785	0.7	0.771	9.55856e-40	7_all	LCE3D	-1.471	-0.139376	7	Lower IM	DOWN
4.08686e-44	0.414804	0.932	0.735	1.04959e-39	7_all	SOD1	-1.667	0.342586	7	Lower IM	UP
5.48505e-44	0.301365	0.5	0.202	1.40867e-39	7_all	CKMT1B	-0.702	1.30757	7	Lower IM	UP
5.79774e-44	0.408042	0.983	0.886	1.48898e-39	7_all	SNHG29	-1.869	0.149885	7	Lower IM	UP
6.45254e-44	0.32076	0.579	0.26	1.65714e-39	7_all	PRKX	-0.839	1.15505	7	Lower IM	UP
6.94574e-44	0.232772	0.546	0.224	1.7838e-39	7_all	GLOD4	-0.77	1.2854	7	Lower IM	UP
8.43408e-44	0.4112	0.81	0.453	2.16604e-39	7_all	ACAP3	-1.263	0.838411	7	Lower IM	UP
9.72724e-44	0.353393	1	0.974	2.49815e-39	7_all	RPL4	-1.974	0.0380063	7	Lower IM	UP
1.02486e-43	-1.13292	0.656	0.738	2.63206e-39	7_all	ADIRF	-1.394	-0.169925	7	Lower IM	DOWN
1.61056e-43	0.452688	0.962	0.845	4.13625e-39	7_all	ATP5ME	-1.807	0.187086	7	Lower IM	UP
2.02377e-43	0.229861	0.421	0.149	5.19746e-39	7_all	CENPP	-0.57	1.49851	7	Lower IM	UP
2.38597e-43	0.421137	0.998	0.966	6.12765e-39	7_all	PTMA	-1.964	0.0470166	7	Lower IM	UP
2.41059e-43	0.234211	0.451	0.165	6.19088e-39	7_all	ELMO3	-0.616	1.45066	7	Lower IM	UP
2.55428e-43	0.992513	0.995	0.969	6.55989e-39	7_all	KRT1	-1.964	0.0381999	7	Lower IM	UP
2.63503e-43	0.416703	0.773	0.439	6.76729e-39	7_all	CELSR2	-1.212	0.816247	7	Lower IM	UP
3.06529e-43	0.364026	0.806	0.478	7.87228e-39	7_all	NDUFAB1	-1.284	0.753769	7	Lower IM	UP
3.5527e-43	0.165733	0.232	0.048	9.12403e-39	7_all	C6orf141	-0.28	2.27302	7	Lower IM	UP
3.62364e-43	-1.2227	0.919	0.846	9.30624e-39	7_all	TMPRSS11D	-1.765	0.119407	7	Lower IM	DOWN
4.04259e-43	0.260883	0.492	0.192	1.03822e-38	7_all	UCK2	-0.684	1.35755	7	Lower IM	UP
4.32799e-43	-1.244	0.525	0.65	1.11151e-38	7_all	UPP1	-1.175	-0.308122	7	Lower IM	DOWN
6.68764e-43	0.394655	0.894	0.596	1.71752e-38	7_all	HNRNPM	-1.49	0.584963	7	Lower IM	UP
7.34292e-43	0.391499	0.984	0.879	1.88581e-38	7_all	COX4I1	-1.863	0.162795	7	Lower IM	UP
7.92933e-43	0.255599	0.541	0.222	2.03641e-38	7_all	GNPAT	-0.763	1.28507	7	Lower IM	UP
8.16593e-43	0.29478	0.492	0.196	2.09717e-38	7_all	PTGS1	-0.688	1.3278	7	Lower IM	UP
8.59273e-43	0.414979	0.897	0.653	2.20678e-38	7_all	PPP1R14B	-1.55	0.458025	7	Lower IM	UP
9.63788e-43	0.32923	0.752	0.408	2.4752e-38	7_all	AAMP	-1.16	0.882164	7	Lower IM	UP
1.00058e-42	0.426817	0.851	0.53	2.56969e-38	7_all	THSD4	-1.381	0.683167	7	Lower IM	UP
1.13032e-42	0.302796	0.625	0.298	2.90289e-38	7_all	LRRC47	-0.923	1.06854	7	Lower IM	UP
1.1689e-42	0.21624	0.403	0.137	3.00198e-38	7_all	AARSD1	-0.54	1.5566	7	Lower IM	UP
1.62743e-42	-1.31462	0.917	0.886	4.17957e-38	7_all	IL1RN	-1.803	0.049615	7	Lower IM	DOWN
1.78946e-42	0.312098	0.679	0.339	4.5957e-38	7_all	NOP56	-1.018	1.00213	7	Lower IM	UP
1.87216e-42	0.643352	0.998	0.975	4.80809e-38	7_all	S100A2	-1.973	0.0336376	7	Lower IM	UP
2.10969e-42	0.339546	0.717	0.377	5.4181e-38	7_all	SNHG16	-1.094	0.927409	7	Lower IM	UP
2.15923e-42	0.351707	0.721	0.371	5.54534e-38	7_all	POLD2	-1.092	0.95858	7	Lower IM	UP
2.46824e-42	0.182883	0.381	0.124	6.33894e-38	7_all	PPIL1	-0.505	1.61945	7	Lower IM	UP
2.66043e-42	0.30441	0.641	0.303	6.83253e-38	7_all	ATL2	-0.944	1.08101	7	Lower IM	UP
2.74525e-42	0.286843	0.573	0.248	7.05036e-38	7_all	PGAP2	-0.821	1.2082	7	Lower IM	UP
2.91014e-42	0.200356	0.425	0.151	7.47383e-38	7_all	AIMP2	-0.576	1.49291	7	Lower IM	UP
3.06096e-42	0.307271	0.638	0.298	7.86115e-38	7_all	IDH3B	-0.936	1.09824	7	Lower IM	UP
3.36247e-42	0.4013	0.897	0.576	8.63549e-38	7_all	PSME2	-1.473	0.639039	7	Lower IM	UP
3.50885e-42	-1.11094	0.286	0.51	9.01142e-38	7_all	AIF1L	-0.796	-0.834482	7	Lower IM	DOWN
4.30153e-42	0.341669	0.681	0.339	1.10472e-37	7_all	PRKDC	-1.02	1.00637	7	Lower IM	UP
4.88594e-42	0.451641	0.881	0.601	1.25481e-37	7_all	TP63	-1.482	0.551777	7	Lower IM	UP
5.5125e-42	0.332881	1	0.993	1.41572e-37	7_all	RPS2	-1.993	0.0101344	7	Lower IM	UP
5.85086e-42	0.368458	0.846	0.533	1.50262e-37	7_all	PA2G4	-1.379	0.666522	7	Lower IM	UP
6.28044e-42	0.203429	0.519	0.205	1.61294e-37	7_all	MTHFD1	-0.724	1.34011	7	Lower IM	UP
6.83049e-42	0.37555	0.841	0.513	1.75421e-37	7_all	RNF7	-1.354	0.713147	7	Lower IM	UP
6.86392e-42	-1.02438	0.36	0.551	1.76279e-37	7_all	VSIG10L	-0.911	-0.614055	7	Lower IM	DOWN
7.14958e-42	0.354487	0.781	0.438	1.83615e-37	7_all	DAZAP1	-1.219	0.834392	7	Lower IM	UP
7.21795e-42	0.38079	0.783	0.455	1.85371e-37	7_all	HNRNPF	-1.238	0.783146	7	Lower IM	UP
1.00285e-41	0.383564	0.825	0.485	2.57552e-37	7_all	SRSF6	-1.31	0.766409	7	Lower IM	UP
1.01856e-41	0.343799	0.627	0.302	2.61587e-37	7_all	IDH3A	-0.929	1.05392	7	Lower IM	UP
1.07873e-41	0.338916	0.76	0.417	2.77039e-37	7_all	NARS	-1.177	0.865952	7	Lower IM	UP
1.14886e-41	0.23935	0.419	0.151	2.95049e-37	7_all	MMP28	-0.57	1.4724	7	Lower IM	UP
1.21575e-41	0.230778	0.433	0.158	3.12228e-37	7_all	RIN1	-0.591	1.45444	7	Lower IM	UP
1.37593e-41	0.336264	0.603	0.281	3.53366e-37	7_all	KIFC2	-0.884	1.10159	7	Lower IM	UP
1.40835e-41	0.413471	0.96	0.819	3.61693e-37	7_all	TAGLN2	-1.779	0.229171	7	Lower IM	UP
1.48151e-41	0.327672	0.737	0.392	3.8048e-37	7_all	MRPL12	-1.129	0.910811	7	Lower IM	UP
1.85952e-41	0.271453	0.679	0.321	4.77561e-37	7_all	TAF15	-1	1.08084	7	Lower IM	UP
1.91053e-41	0.219112	0.387	0.132	4.90662e-37	7_all	CBWD5	-0.519	1.5518	7	Lower IM	UP
2.41657e-41	0.354781	0.73	0.394	6.20624e-37	7_all	GOT2	-1.124	0.889701	7	Lower IM	UP
2.44947e-41	0.239031	0.548	0.232	6.29072e-37	7_all	ENOSF1	-0.78	1.24005	7	Lower IM	UP
2.89601e-41	-1.19451	0.725	0.75	7.43753e-37	7_all	KLK12	-1.475	-0.0489096	7	Lower IM	DOWN
3.20748e-41	0.200428	0.516	0.21	8.23745e-37	7_all	MRPS35	-0.726	1.29698	7	Lower IM	UP
4.20011e-41	0.305072	0.624	0.292	1.07867e-36	7_all	UBAC1	-0.916	1.09558	7	Lower IM	UP
4.96988e-41	0.381135	0.837	0.527	1.27637e-36	7_all	PGRMC2	-1.364	0.667425	7	Lower IM	UP
5.04093e-41	-0.950209	0.135	0.389	1.29461e-36	7_all	LYPD2	-0.524	-1.52681	7	Lower IM	DOWN
5.20904e-41	0.380787	1	0.989	1.33778e-36	7_all	S100A11	-1.989	0.0159576	7	Lower IM	UP
5.63003e-41	0.30997	0.719	0.379	1.4459e-36	7_all	JPT2	-1.098	0.923794	7	Lower IM	UP
6.31636e-41	0.415092	0.854	0.558	1.62217e-36	7_all	SLIRP	-1.412	0.613971	7	Lower IM	UP
6.56153e-41	0.272088	0.603	0.271	1.68513e-36	7_all	D2HGDH	-0.874	1.15387	7	Lower IM	UP
6.88593e-41	0.206017	0.454	0.171	1.76845e-36	7_all	MRPS17	-0.625	1.4087	7	Lower IM	UP
6.90445e-41	0.208541	0.357	0.115	1.7732e-36	7_all	BNC1	-0.472	1.63429	7	Lower IM	UP
8.09894e-41	0.469365	0.908	0.684	2.07997e-36	7_all	HNRNPDL	-1.592	0.408696	7	Lower IM	UP
8.39843e-41	0.310946	0.667	0.333	2.15689e-36	7_all	ESRRA	-1	1.00216	7	Lower IM	UP
9.08829e-41	0.237509	0.408	0.147	2.33406e-36	7_all	MYCL	-0.555	1.47275	7	Lower IM	UP
9.29545e-41	0.376037	0.784	0.472	2.38726e-36	7_all	ALDH2	-1.256	0.732067	7	Lower IM	UP
9.71998e-41	0.444587	0.951	0.765	2.49629e-36	7_all	PGD	-1.716	0.313986	7	Lower IM	UP
9.85652e-41	0.387473	0.735	0.417	2.53135e-36	7_all	GGCT	-1.152	0.817697	7	Lower IM	UP
9.95639e-41	0.41951	0.844	0.54	2.557e-36	7_all	AOPEP	-1.384	0.644284	7	Lower IM	UP
1.13345e-40	0.325118	0.648	0.321	2.91092e-36	7_all	SNHG19	-0.969	1.01342	7	Lower IM	UP
1.14838e-40	0.282967	0.624	0.297	2.94927e-36	7_all	RAB7B	-0.921	1.07108	7	Lower IM	UP
1.15646e-40	0.436095	0.913	0.649	2.97002e-36	7_all	GPC1	-1.562	0.492396	7	Lower IM	UP
1.22763e-40	0.258676	0.568	0.252	3.1528e-36	7_all	GOLGA6L9	-0.82	1.17247	7	Lower IM	UP
1.26321e-40	0.340005	0.606	0.29	3.24418e-36	7_all	E2F4	-0.896	1.06326	7	Lower IM	UP
1.34472e-40	0.220609	0.529	0.219	3.45351e-36	7_all	KIAA0319L	-0.748	1.27234	7	Lower IM	UP
1.37053e-40	0.267715	0.425	0.156	3.51979e-36	7_all	ZNF692	-0.581	1.44592	7	Lower IM	UP
1.64496e-40	0.359706	0.787	0.453	4.2246e-36	7_all	MINK1	-1.24	0.796853	7	Lower IM	UP
1.6752e-40	0.252968	0.487	0.198	4.30225e-36	7_all	CDC42BPG	-0.685	1.29842	7	Lower IM	UP
1.8693e-40	0.361492	0.67	0.337	4.80073e-36	7_all	HR	-1.007	0.991413	7	Lower IM	UP
1.86931e-40	0.219422	0.463	0.18	4.80075e-36	7_all	DNAJC11	-0.643	1.36302	7	Lower IM	UP
1.9675e-40	0.273197	0.544	0.232	5.05294e-36	7_all	RNF44	-0.776	1.22948	7	Lower IM	UP
2.89284e-40	-1.33767	0.49	0.623	7.42939e-36	7_all	CLCA4	-1.113	-0.34645	7	Lower IM	DOWN
2.91378e-40	0.220267	0.459	0.18	7.48316e-36	7_all	SIPA1L2	-0.639	1.3505	7	Lower IM	UP
3.10301e-40	0.266909	0.551	0.241	7.96914e-36	7_all	TRIM7	-0.792	1.19302	7	Lower IM	UP
3.16557e-40	0.270372	0.586	0.266	8.12981e-36	7_all	ARL4A	-0.852	1.13947	7	Lower IM	UP
3.42549e-40	0.194111	0.367	0.121	8.79736e-36	7_all	IGSF9	-0.488	1.60077	7	Lower IM	UP
3.79483e-40	0.389728	0.794	0.48	9.74587e-36	7_all	SNRPF	-1.274	0.726105	7	Lower IM	UP
3.8159e-40	0.378909	0.792	0.472	9.79999e-36	7_all	SRSF1	-1.264	0.746714	7	Lower IM	UP
4.17302e-40	0.286595	0.652	0.317	1.07172e-35	7_all	MFN2	-0.969	1.04039	7	Lower IM	UP
4.57621e-40	0.36929	0.802	0.493	1.17526e-35	7_all	CCT5	-1.295	0.702015	7	Lower IM	UP
4.91128e-40	0.421517	0.903	0.653	1.26131e-35	7_all	PTBP1	-1.556	0.467643	7	Lower IM	UP
5.02745e-40	0.184928	0.357	0.116	1.29115e-35	7_all	VANGL2	-0.473	1.6218	7	Lower IM	UP
5.4484e-40	0.291658	0.998	0.995	1.39926e-35	7_all	RPS8	-1.993	0.00434329	7	Lower IM	UP
5.96588e-40	0.306458	0.625	0.297	1.53216e-35	7_all	GSDMC	-0.922	1.07339	7	Lower IM	UP
6.19205e-40	-1.63521	0.3	0.512	1.59024e-35	7_all	PSCA	-0.812	-0.771181	7	Lower IM	DOWN
7.17355e-40	0.188498	0.41	0.147	1.84231e-35	7_all	LEO1	-0.557	1.47981	7	Lower IM	UP
7.22946e-40	0.320197	0.771	0.426	1.85667e-35	7_all	STARD7	-1.197	0.855877	7	Lower IM	UP
7.46515e-40	0.41626	0.878	0.59	1.9172e-35	7_all	MAF	-1.468	0.573506	7	Lower IM	UP
8.26838e-40	0.21425	0.417	0.151	2.12348e-35	7_all	GART	-0.568	1.4655	7	Lower IM	UP
8.67616e-40	0.249025	0.521	0.217	2.22821e-35	7_all	GOT1	-0.738	1.26359	7	Lower IM	UP
8.93325e-40	0.323288	0.64	0.314	2.29424e-35	7_all	SLC7A1	-0.954	1.02731	7	Lower IM	UP
9.35869e-40	0.413645	0.868	0.605	2.4035e-35	7_all	CYCS	-1.473	0.52076	7	Lower IM	UP
1.04271e-39	0.23616	0.495	0.201	2.67789e-35	7_all	DKC1	-0.696	1.30023	7	Lower IM	UP
1.14454e-39	0.326625	0.998	0.984	2.93941e-35	7_all	RPL29	-1.982	0.0203815	7	Lower IM	UP
1.22947e-39	-1.44243	0.649	0.701	3.15752e-35	7_all	SLURP1	-1.35	-0.111196	7	Lower IM	DOWN
1.29035e-39	0.369904	0.697	0.373	3.31387e-35	7_all	VAV3	-1.07	0.901983	7	Lower IM	UP
1.36386e-39	0.314588	0.679	0.353	3.50266e-35	7_all	TOMM22	-1.032	0.943743	7	Lower IM	UP
1.37061e-39	0.379464	0.819	0.481	3.52001e-35	7_all	NDUFV1	-1.3	0.767827	7	Lower IM	UP
1.51964e-39	0.340357	0.786	0.463	3.90273e-35	7_all	CYC1	-1.249	0.763517	7	Lower IM	UP
1.52297e-39	0.323364	0.797	0.451	3.91129e-35	7_all	STAT6	-1.248	0.821452	7	Lower IM	UP
1.57725e-39	0.298683	0.643	0.314	4.0507e-35	7_all	PAXX	-0.957	1.03405	7	Lower IM	UP
1.64631e-39	0.346399	0.798	0.457	4.22804e-35	7_all	PDCD5	-1.255	0.804195	7	Lower IM	UP
1.77807e-39	0.282525	0.649	0.314	4.56644e-35	7_all	LRPPRC	-0.963	1.04745	7	Lower IM	UP
2.08308e-39	0.29166	0.998	0.988	5.34976e-35	7_all	RPL35	-1.986	0.0145288	7	Lower IM	UP
2.23424e-39	0.384575	0.946	0.792	5.73797e-35	7_all	COX6C	-1.738	0.25634	7	Lower IM	UP
2.47006e-39	0.227612	0.39	0.136	6.3436e-35	7_all	PHKA2	-0.526	1.51987	7	Lower IM	UP
2.48023e-39	0.212482	0.392	0.136	6.36972e-35	7_all	TYMS	-0.528	1.52725	7	Lower IM	UP
2.5174e-39	0.245899	0.562	0.249	6.46518e-35	7_all	SIGMAR1	-0.811	1.17442	7	Lower IM	UP
2.69546e-39	0.379198	0.835	0.521	6.92247e-35	7_all	ILF3	-1.356	0.680493	7	Lower IM	UP
2.80398e-39	0.219135	0.468	0.183	7.20117e-35	7_all	NUP188	-0.651	1.35466	7	Lower IM	UP
2.8164e-39	0.294568	0.644	0.327	7.23307e-35	7_all	PPA2	-0.971	0.97777	7	Lower IM	UP
3.1931e-39	0.298505	0.711	0.364	8.20052e-35	7_all	AGAP3	-1.075	0.965911	7	Lower IM	UP
3.5496e-39	0.281197	0.713	0.365	9.11609e-35	7_all	TAP1	-1.078	0.966006	7	Lower IM	UP
3.56278e-39	0.271127	0.608	0.286	9.14992e-35	7_all	TFRC	-0.894	1.08806	7	Lower IM	UP
3.56891e-39	0.221575	0.513	0.212	9.16568e-35	7_all	POP5	-0.725	1.27489	7	Lower IM	UP
3.597e-39	0.214897	0.524	0.223	9.23781e-35	7_all	BOLA3	-0.747	1.23252	7	Lower IM	UP
3.67529e-39	0.247431	0.53	0.229	9.43889e-35	7_all	SRD5A1	-0.759	1.21064	7	Lower IM	UP
3.85354e-39	0.307321	1	0.998	9.89667e-35	7_all	RPS18	-1.998	0.00288828	7	Lower IM	UP
4.25038e-39	0.250414	0.583	0.26	1.09158e-34	7_all	MAGOH	-0.843	1.16498	7	Lower IM	UP
4.74993e-39	0.358242	0.76	0.432	1.21988e-34	7_all	CD82	-1.192	0.814968	7	Lower IM	UP
5.2658e-39	0.270964	0.654	0.323	1.35236e-34	7_all	LIN7C	-0.977	1.01776	7	Lower IM	UP
5.49585e-39	0.188742	0.386	0.132	1.41144e-34	7_all	NDUFAF4	-0.518	1.54806	7	Lower IM	UP
6.11056e-39	0.362768	0.827	0.53	1.56931e-34	7_all	SNRPB	-1.357	0.641895	7	Lower IM	UP
7.08213e-39	0.277132	0.621	0.295	1.81883e-34	7_all	NXF1	-0.916	1.07388	7	Lower IM	UP
7.19712e-39	0.394951	0.917	0.694	1.84837e-34	7_all	SRSF3	-1.611	0.401986	7	Lower IM	UP
8.3285e-39	0.253816	0.443	0.173	2.13892e-34	7_all	RRM2	-0.616	1.35653	7	Lower IM	UP
9.41957e-39	0.206892	0.621	0.29	2.41913e-34	7_all	RBM14	-0.911	1.09854	7	Lower IM	UP
1.04188e-38	0.222693	0.465	0.192	2.67576e-34	7_all	IKBKE	-0.657	1.27612	7	Lower IM	UP
1.14281e-38	0.310637	0.646	0.31	2.93496e-34	7_all	TOMM40	-0.956	1.05927	7	Lower IM	UP
1.25269e-38	0.197704	0.525	0.214	3.21715e-34	7_all	SNHG17	-0.739	1.29471	7	Lower IM	UP
1.39412e-38	0.371837	0.91	0.639	3.58039e-34	7_all	MICOS10	-1.549	0.510051	7	Lower IM	UP
1.44608e-38	0.241884	0.44	0.168	3.71383e-34	7_all	PPIH	-0.608	1.38904	7	Lower IM	UP
1.5892e-38	0.139318	0.349	0.111	4.08137e-34	7_all	MTPAP	-0.46	1.65267	7	Lower IM	UP
1.76117e-38	0.235784	0.441	0.17	4.52305e-34	7_all	ZNF273	-0.611	1.37524	7	Lower IM	UP
2.03275e-38	0.29472	0.752	0.414	5.22052e-34	7_all	CBX3	-1.166	0.861102	7	Lower IM	UP
2.04847e-38	0.31472	0.684	0.34	5.26088e-34	7_all	SRSF10	-1.024	1.00846	7	Lower IM	UP
2.07292e-38	0.441761	0.906	0.642	5.32368e-34	7_all	CDH1	-1.548	0.496938	7	Lower IM	UP
2.07866e-38	0.225185	0.498	0.209	5.3384e-34	7_all	BLMH	-0.707	1.25264	7	Lower IM	UP
2.16428e-38	0.193105	0.421	0.16	5.5583e-34	7_all	MRPL16	-0.581	1.39575	7	Lower IM	UP
2.35519e-38	0.17695	0.481	0.189	6.04861e-34	7_all	CREBZF	-0.67	1.34765	7	Lower IM	UP
2.4005e-38	0.395358	0.924	0.699	6.16496e-34	7_all	ATP5PF	-1.623	0.4026	7	Lower IM	UP
2.44488e-38	0.231069	0.605	0.278	6.27895e-34	7_all	AHSA1	-0.883	1.12185	7	Lower IM	UP
2.62011e-38	0.340645	0.768	0.439	6.72897e-34	7_all	COMT	-1.207	0.806885	7	Lower IM	UP
2.87447e-38	0.227048	0.495	0.205	7.38222e-34	7_all	RAI1	-0.7	1.2718	7	Lower IM	UP
[truncated: 21,965 more rows]

## Sheet: Basal
S1 Table Marker genes for the basal layer vs rest
[truncated: 22,244 more rows]

[truncated: 7 more sheets: 1, 4, 0, 3, 2, 9, 10]
