# Supplementary material for: The cervicovaginal microbiome associates with spatially restricted host transcriptional signatures throughout the human ectocervical epithelium and submucosa
Source: PLoS Pathog. 2025 Nov 11;21(11):e1013677. doi: 10.1371/journal.ppat.1013677 (PMC12626330; doi:10.1371/journal.ppat.1013677)
Supplement: S2 Table — Results of the differential gene expression analysis between the microbiome groups ‘L. crispatus’ (L1) and ‘highly diverse’ (L4). Sheets 1 and 2 contain the top 15 most upregulated and downregulated genes, ranked by average log2 fold change, for epithelial clusters (5–8) and submucosal clusters (0–4, 9, and 10), respectively. Sheet 3 provides a summary of the number of significant DEGs (adjusted p-value < 0.05) across clusters, including counts of up- and downregulated genes. The remaining sheets contain the full lists of differentially expressed genes for each cluster. (XLSX) [file ppat.1013677.s007.xlsx]

## Sheet: top15 epi
S2 Table Top 15 epithelial differentially expressed genes L1 vs L4
gene	Gene name	Cluster	p_val	avg_log2FC	p_val_adj	pct.diff	Regulation	Morphology	Sig. in
SPRR2G	small proline rich protein 2G	Superficial	6.76215e-17	2.71319	1.73666e-12	-0.79	UP	epi	Superficial
PABPC3	poly(A) binding protein cytoplasmic 3	Superficial	3.62304e-11	2.28729	9.30469e-07	-1.489	UP	epi	Superficial
S100A7	S100 calcium binding protein A7	Lower IM	4.04151e-26	2.02195	1.03794e-21	-1.826	UP	epi	Basal|Lower IM|Upper IM|Superficial|2|10|4|1|0|3
SPRR2D	small proline rich protein 2D	Lower IM	2.08227e-13	1.33084	5.34769e-09	-1.668	UP	epi	Basal|Lower IM|Upper IM|Superficial|2|10|4|1|0|3
KRTDAP	keratinocyte differentiation associated protein	Basal	1.5038e-13	1.28059	3.86207e-09	-1.959	UP	epi	Basal|Upper IM|2|10|4|1|0|3
SLPI	secretory leukocyte peptidase inhibitor	Basal	3.46255e-14	1.19895	8.89253e-10	-1.667	UP	epi	Basal|Upper IM|Superficial|2|10|4|1|0|3
TGM3	transglutaminase 3	Superficial	2.4969e-14	1.18566	6.41254e-10	-1.481	UP	epi	Superficial|4|1
PPDPF	pancreatic progenitor cell differentiation and proliferation factor	Superficial	1.15774e-18	1.17518	2.9733e-14	-1.88	UP	epi	Upper IM|Superficial
CRCT1	cysteine rich C-terminal 1	Basal	3.40571e-09	1.17195	8.74655e-05	-1.505	UP	epi	Basal|4|1
SPRR2B	small proline rich protein 2B	Superficial	3.30637e-10	1.17037	8.49143e-06	-1.159	UP	epi	Superficial
SPRR2E	small proline rich protein 2E	Upper IM	7.90253e-14	1.1226	2.02953e-09	-1.881	UP	epi	Basal|Lower IM|Upper IM|Superficial|2|10|4|1|0|3
KRT17	keratin 17	Upper IM	9.82899e-07	1.07213	0.0252428	-0.988	UP	epi	Upper IM|Superficial
SNHG25	small nucleolar RNA host gene 25	Basal	3.13951e-10	1.03856	8.0629e-06	-1.525	UP	epi	Basal|Lower IM|Upper IM|Superficial
PI3	peptidase inhibitor 3	Basal	1.08395e-06	0.995591	0.027838	-1.34	UP	epi	Basal|Superficial|4|1|0
KLK7	kallikrein related peptidase 7	Upper IM	1.62797e-10	0.966656	4.18094e-06	-1.406	UP	epi	Upper IM|Superficial
RPS27	ribosomal protein S27	Superficial	1.00463e-22	-0.978151	2.58008e-18	-1.948	DOWN	epi	Basal|Lower IM|Upper IM|Superficial
TM4SF1	transmembrane 4 L six family member 1	Superficial	4.60047e-08	-0.988708	0.00118149	-1.255	DOWN	epi	Basal|Lower IM|Upper IM|Superficial
MT-CO2		Superficial	7.44022e-26	-1.01468	1.9108e-21	-2	DOWN	epi	Basal|Lower IM|Upper IM|Superficial|1
LGALS7	galectin 7	Superficial	2.18338e-14	-1.01599	5.60736e-10	-0.433	DOWN	epi	Basal|Lower IM|Upper IM|Superficial
HPGD	15-hydroxyprostaglandin dehydrogenase	Superficial	5.8997e-08	-1.02909	0.00151516	-1.382	DOWN	epi	Basal|Lower IM|Upper IM|Superficial
MTRNR2L8	MT-RNR2 like 8 (pseudogene)	Upper IM	2.68499e-13	-1.03086	6.89559e-09	-1.445	DOWN	epi	Basal|Lower IM|Upper IM|Superficial|2|10|4|1
SFRP4	secreted frizzled related protein 4	Basal	4.80755e-11	-1.06463	1.23468e-06	-1.009	DOWN	epi	Basal|Superficial|2|10|4|1|0|3
APOD	apolipoprotein D	Basal	1.74141e-14	-1.0676	4.47229e-10	-1.649	DOWN	epi	Basal|Lower IM|Upper IM|Superficial|1
MT-ND5		Superficial	2.02939e-18	-1.07866	5.21187e-14	-1.621	DOWN	epi	Basal|Lower IM|Upper IM|Superficial|1
KRT2	keratin 2	Upper IM	1.50313e-19	-1.12915	3.86033e-15	-0.908	DOWN	epi	Lower IM|Upper IM
PLPP3	phospholipid phosphatase 3	Basal	4.18076e-21	-1.13392	1.0737e-16	-0.986	DOWN	epi	Basal|2|10|4|1|0|3
MT-ATP6		Superficial	1.30138e-26	-1.13984	3.3422e-22	-2	DOWN	epi	Basal|Lower IM|Upper IM|Superficial|2|10|4|1|0|3
MT-CO1		Superficial	1.1578e-34	-1.29182	2.97346e-30	-2	DOWN	epi	Basal|Lower IM|Upper IM|Superficial|4|1
MT-ND2		Superficial	4.70154e-23	-1.32086	1.20745e-18	-1.927	DOWN	epi	Basal|Lower IM|Upper IM|Superficial|1
MT-ND3		Superficial	3.08068e-35	-1.43336	7.9118e-31	-1.993	DOWN	epi	Basal|Lower IM|Upper IM|Superficial|1

## Sheet: top15 subMuc
S2 Table Top 15 submucosal differentially expressed genes L1 vs L4
gene	Gene name	Cluster	p_val	avg_log2FC	p_val_adj	pct.diff	Regulation	Morphology	Sig. in
S100A7	S100 calcium binding protein A7	10	1.13866e-23	2.57965	2.92431e-19	-1.19	UP	SubMuc	Basal|Lower IM|Upper IM|Superficial|2|10|4|1|0|3
KRT14	keratin 14	2	1.67774e-16	2.04125	4.30878e-12	-0.748	UP	SubMuc	2|4
SPRR2E	small proline rich protein 2E	10	1.39724e-13	2.01335	3.5884e-09	-1.027	UP	SubMuc	Basal|Lower IM|Upper IM|Superficial|2|10|4|1|0|3
TFF3	trefoil factor 3	1	4.09991e-07	2.00767	0.0105294	-0.236	UP	SubMuc	1
KRTDAP	keratinocyte differentiation associated protein	10	1.72492e-15	1.83045	4.42993e-11	-1.602	UP	SubMuc	Basal|Upper IM|2|10|4|1|0|3
SFN	stratifin	4	8.00448e-13	1.79588	2.05571e-08	-1.129	UP	SubMuc	4|0
SPRR2D	small proline rich protein 2D	10	5.70411e-10	1.74728	1.46493e-05	-1.143	UP	SubMuc	Basal|Lower IM|Upper IM|Superficial|2|10|4|1|0|3
FABP5	fatty acid binding protein 5	10	3.36141e-13	1.74182	8.63278e-09	-1.603	UP	SubMuc	Basal|2|10|4|1|0
S100A2	S100 calcium binding protein A2	4	5.29241e-14	1.73551	1.3592e-09	-1.006	UP	SubMuc	Basal|2|10|4|1|0
S100A8	S100 calcium binding protein A8	10	2.06862e-21	1.70444	5.31263e-17	-1.985	UP	SubMuc	Basal|Upper IM|Superficial|2|10|4|1|0|3
KRT6C	keratin 6C	10	9.21589e-11	1.68372	2.36682e-06	-1.181	UP	SubMuc	Basal|2|10|4|1|0
IGHG4	immunoglobulin heavy constant gamma 4 (G4m marker)	2	1.90292e-07	1.66208	0.00488707	-1.088	UP	SubMuc	2|4|1|0|3
SLPI	secretory leukocyte peptidase inhibitor	10	4.72953e-08	1.64439	0.00121464	-1.074	UP	SubMuc	Basal|Upper IM|Superficial|2|10|4|1|0|3
SPRR2A	small proline rich protein 2A	10	1.011e-13	1.5975	2.59646e-09	-1.572	UP	SubMuc	Basal|Superficial|2|10|4|1|0
MIR205HG	MIR205 host gene	2	8.3308e-09	1.5815	0.000213951	-0.488	UP	SubMuc	2|4
COL3A1	collagen type III alpha 1 chain	10	6.66166e-16	-1.2924	1.71085e-11	-1.634	DOWN	SubMuc	2|10|4|3
CCDC80	coiled-coil domain containing 80	4	7.77607e-23	-1.30182	1.99705e-18	-1.327	DOWN	SubMuc	Basal|Lower IM|2|10|4|1
AKAP9	A-kinase anchoring protein 9	10	5.35723e-15	-1.30993	1.37584e-10	-0.717	DOWN	SubMuc	Basal|2|10|4|1
COL14A1	collagen type XIV alpha 1 chain	2	9.95154e-24	-1.31818	2.55575e-19	-1.288	DOWN	SubMuc	2|10|4|3
TXNIP	thioredoxin interacting protein	0	1.01973e-15	-1.35279	2.61888e-11	-0.951	DOWN	SubMuc	Basal|Lower IM|2|10|4|1|0
IGF1	insulin like growth factor 1	2	1.56342e-21	-1.35946	4.01516e-17	-0.785	DOWN	SubMuc	Basal|2|10|4|1
ATRX	ATRX chromatin remodeler	1	9.25061e-23	-1.36174	2.37574e-18	-0.699	DOWN	SubMuc	Basal|2|4|1
PGR	progesterone receptor	10	2.11085e-13	-1.37058	5.42108e-09	-0.556	DOWN	SubMuc	Basal|2|10|4|1|0
IGFBP5	insulin like growth factor binding protein 5	10	3.93178e-28	-1.38397	1.00976e-23	-1.912	DOWN	SubMuc	Basal|Lower IM|2|10|4|1|0|3
KCNQ1OT1	KCNQ1 opposite strand/antisense transcript 1	2	7.66274e-15	-1.39546	1.96794e-10	-0.369	DOWN	SubMuc	2|10|4|1
CRISPLD2	cysteine rich secretory protein LCCL domain containing 2	2	4.31267e-19	-1.40388	1.10758e-14	-0.808	DOWN	SubMuc	Basal|2|10|4|1|0|3
SLC18A2	solute carrier family 18 member A2	0	1.08406e-13	-1.40649	2.78409e-09	-0.317	DOWN	SubMuc	Basal|2|10|4|1|0|3
REV3L	REV3 like, DNA directed polymerase zeta catalytic subunit	0	3.05223e-10	-1.52943	7.83874e-06	-0.431	DOWN	SubMuc	Basal|Lower IM|2|10|4|1|0|3
PLPP3	phospholipid phosphatase 3	0	1.7686e-15	-1.59601	4.54211e-11	-0.521	DOWN	SubMuc	Basal|2|10|4|1|0|3
SFRP4	secreted frizzled related protein 4	10	1.69184e-13	-1.7272	4.34498e-09	-1.211	DOWN	SubMuc	Basal|Superficial|2|10|4|1|0|3

## Sheet: sig DEGs
S2 Table Differentially expressed genes per cluster L1 vs L4
layers	DOWN	UP	Total
uniq total	1830	99	1929
Superficial	96	47	143
Upper IM	97	22	119
Lower IM	207	9	216
Basal	1137	35	1172
1	280	43	323
4	508	41	549
0	46	20	66
3	27	11	38
2	426	29	455
10	169	24	193

## Sheet: Superficial
S2 Table Differentially expressed genes Superficial L1 vs L4
comb	subgroup	p_val	avg_log2FC	pct.1	pct.2	p_val_adj	cluster	gene	pct.diff	log.pct.diff	layers	Regulation	Morphology
L1-L4	5	5.24518e-30	1.96246	1	0.908	1.34707e-25	L4	S100A7	-1.908	0.139236	Superficial	UP	epi
L1-L4	5	6.17459e-27	1.04926	1	1	1.58576e-22	L4	SPRR1B	-2	0	Superficial	UP	epi
L1-L4	5	1.0546e-25	1.54642	1	0.992	2.70843e-21	L4	SLPI	-1.992	0.011588	Superficial	UP	epi
L1-L4	5	4.53769e-24	1.89686	0.987	0.917	1.16537e-19	L4	SPRR2E	-1.904	0.106128	Superficial	UP	epi
L1-L4	5	3.62831e-21	1.55577	1	0.983	9.31822e-17	L4	SPRR2D	-1.983	0.0247367	Superficial	UP	epi
L1-L4	5	5.51409e-20	1.0596	1	1	1.41613e-15	L4	SPRR2A	-2	0	Superficial	UP	epi
L1-L4	5	1.15774e-18	1.17518	0.947	0.933	2.9733e-14	L4	PPDPF	-1.88	0.0214873	Superficial	UP	epi
L1-L4	5	1.63217e-18	0.763847	0.993	0.975	4.19175e-14	L4	SBSN	-1.968	0.0263915	Superficial	UP	epi
L1-L4	5	6.76215e-17	2.71319	0.64	0.15	1.73666e-12	L4	SPRR2G	-0.79	2.09311	Superficial	UP	epi
L1-L4	5	1.39431e-14	1.20151	0.72	0.333	3.58087e-10	L4	KLK7	-1.053	1.11247	Superficial	UP	epi
L1-L4	5	2.4969e-14	1.18566	0.873	0.608	6.41254e-10	L4	TGM3	-1.481	0.52191	Superficial	UP	epi
L1-L4	5	4.4382e-14	1.15591	0.973	0.967	1.13982e-09	L4	ECM1	-1.94	0.00892392	Superficial	UP	epi
L1-L4	5	1.48325e-12	0.544248	1	1	3.80928e-08	L4	CSTA	-2	0	Superficial	UP	epi
L1-L4	5	1.83781e-12	0.681275	0.98	0.983	4.71985e-08	L4	HSPB1	-1.963	-0.00440967	Superficial	UP	epi
L1-L4	5	1.88934e-12	1.32345	0.967	0.9	4.8522e-08	L4	PI3	-1.867	0.103591	Superficial	UP	epi
L1-L4	5	3.62304e-11	2.28729	0.847	0.642	9.30469e-07	L4	PABPC3	-1.489	0.399789	Superficial	UP	epi
L1-L4	5	6.24201e-11	1.64693	0.653	0.375	1.60307e-06	L4	KRT17	-1.028	0.800192	Superficial	UP	epi
L1-L4	5	2.23759e-10	1.03983	0.8	0.342	5.74659e-06	L4	SPRR2F	-1.142	1.226	Superficial	UP	epi
L1-L4	5	3.30637e-10	1.17037	0.767	0.392	8.49143e-06	L4	SPRR2B	-1.159	0.968373	Superficial	UP	epi
L1-L4	5	6.96218e-10	0.812677	0.553	0.2	1.78803e-05	L4	KLK5	-0.753	1.46728	Superficial	UP	epi
L1-L4	5	8.97599e-10	0.723039	0.92	0.85	2.30521e-05	L4	GPX3	-1.77	0.114171	Superficial	UP	epi
L1-L4	5	9.46097e-10	0.801012	0.94	0.95	2.42977e-05	L4	KRT78	-1.89	-0.0152668	Superficial	UP	epi
L1-L4	5	1.72211e-09	0.75374	0.973	1	4.42273e-05	L4	IL1RN	-1.973	-0.0394883	Superficial	UP	epi
L1-L4	5	1.78337e-09	0.613083	0.967	0.908	4.58006e-05	L4	KLK10	-1.875	0.0908236	Superficial	UP	epi
L1-L4	5	1.80568e-09	0.892241	0.807	0.567	4.63735e-05	L4	CARHSP1	-1.374	0.50922	Superficial	UP	epi
L1-L4	5	2.06957e-09	0.57369	1	1	5.31508e-05	L4	CNFN	-2	0	Superficial	UP	epi
L1-L4	5	5.38645e-09	0.910025	0.9	0.858	0.000138335	L4	HOPX	-1.758	0.0689474	Superficial	UP	epi
L1-L4	5	9.59218e-09	0.778054	0.7	0.375	0.000246346	L4	SNHG25	-1.075	0.900464	Superficial	UP	epi
L1-L4	5	9.65999e-09	0.465523	1	1	0.000248088	L4	S100A8	-2	0	Superficial	UP	epi
L1-L4	5	1.15546e-08	1.10709	0.86	0.783	0.000296745	L4	ADIRF	-1.643	0.135324	Superficial	UP	epi
L1-L4	5	1.51895e-08	0.712915	0.793	0.567	0.000390097	L4	H2AFJ	-1.36	0.483972	Superficial	UP	epi
L1-L4	5	2.06272e-08	0.582894	0.973	0.933	0.000529749	L4	KLK13	-1.906	0.0605627	Superficial	UP	epi
L1-L4	5	2.41184e-08	1.00936	0.68	0.392	0.000619408	L4	KLK6	-1.072	0.794681	Superficial	UP	epi
L1-L4	5	2.78158e-08	0.587636	0.98	1	0.000714364	L4	PABPC1	-1.98	-0.0291463	Superficial	UP	epi
L1-L4	5	3.15218e-08	1.14884	0.96	0.983	0.000809544	L4	FAM25A	-1.943	-0.034157	Superficial	UP	epi
L1-L4	5	3.68245e-08	1.00871	0.42	0.125	0.000945727	L4	HIST1H1C	-0.545	1.74846	Superficial	UP	epi
L1-L4	5	4.40935e-08	0.883123	0.827	0.733	0.00113241	L4	KRT19	-1.56	0.174074	Superficial	UP	epi
L1-L4	5	4.77492e-08	0.891927	0.673	0.4	0.00122629	L4	HILPDA	-1.073	0.750607	Superficial	UP	epi
L1-L4	5	6.80518e-08	0.41156	0.993	1	0.00174771	L4	CRNN	-1.993	-0.0101344	Superficial	UP	epi
L1-L4	5	7.41281e-08	0.820203	0.667	0.458	0.00190376	L4	LYPD5	-1.125	0.542339	Superficial	UP	epi
L1-L4	5	1.57425e-07	0.760243	0.447	0.158	0.00404299	L4	GBA	-0.605	1.50035	Superficial	UP	epi
L1-L4	5	1.8722e-07	0.581608	0.907	0.867	0.00480817	L4	SH3BGRL3	-1.774	0.0650706	Superficial	UP	epi
L1-L4	5	1.90251e-07	0.92149	0.46	0.183	0.00488603	L4	SPINK6	-0.643	1.32979	Superficial	UP	epi
L1-L4	5	2.09938e-07	0.696515	0.713	0.45	0.00539163	L4	KLK8	-1.163	0.663977	Superficial	UP	epi
L1-L4	5	2.4582e-07	1.11769	0.733	0.558	0.00631314	L4	GPRC5A	-1.291	0.393548	Superficial	UP	epi
L1-L4	5	2.56702e-07	0.559324	0.9	0.783	0.00659261	L4	SLURP2	-1.683	0.200913	Superficial	UP	epi
L1-L4	5	1.31371e-06	0.853854	0.78	0.617	0.0337387	L4	GRPEL2	-1.397	0.338204	Superficial	UP	epi
L1-L4	5	3.08068e-35	-1.43336	0.993	1	7.9118e-31	L4	MT-ND3	-1.993	-0.0101344	Superficial	DOWN	epi
L1-L4	5	1.1578e-34	-1.29182	1	1	2.97346e-30	L4	MT-CO1	-2	0	Superficial	DOWN	epi
L1-L4	5	4.08772e-30	-1.64015	0.947	1	1.04981e-25	L4	MTRNR2L12	-1.947	-0.0785637	Superficial	DOWN	epi
L1-L4	5	1.30138e-26	-1.13984	1	1	3.3422e-22	L4	MT-ATP6	-2	0	Superficial	DOWN	epi
L1-L4	5	7.44022e-26	-1.01468	1	1	1.9108e-21	L4	MT-CO2	-2	0	Superficial	DOWN	epi
L1-L4	5	4.70154e-23	-1.32086	0.927	1	1.20745e-18	L4	MT-ND2	-1.927	-0.109359	Superficial	DOWN	epi
L1-L4	5	1.00463e-22	-0.978151	0.973	0.975	2.58008e-18	L4	RPS27	-1.948	-0.00296241	Superficial	DOWN	epi
L1-L4	5	7.75113e-20	-0.821698	0.973	1	1.99064e-15	L4	RPLP1	-1.973	-0.0394883	Superficial	DOWN	epi
L1-L4	5	1.1781e-19	-0.894104	1	1	3.02559e-15	L4	MT-CO3	-2	0	Superficial	DOWN	epi
L1-L4	5	8.6329e-19	-0.703626	0.993	1	2.2171e-14	L4	RPS18	-1.993	-0.0101344	Superficial	DOWN	epi
L1-L4	5	2.02939e-18	-1.07866	0.713	0.908	5.21187e-14	L4	MT-ND5	-1.621	-0.34879	Superficial	DOWN	epi
L1-L4	5	3.83028e-18	-1.45156	0.22	0.667	9.83692e-14	L4	UPK3BL1	-0.887	-1.60018	Superficial	DOWN	epi
L1-L4	5	1.10781e-17	-0.602712	0.993	0.992	2.84508e-13	L4	PERP	-1.985	0.0014536	Superficial	DOWN	epi
L1-L4	5	1.76901e-17	-0.773675	1	1	4.54316e-13	L4	MT-ND4	-2	0	Superficial	DOWN	epi
L1-L4	5	3.97026e-16	-0.689832	0.973	1	1.01964e-11	L4	RPL13A	-1.973	-0.0394883	Superficial	DOWN	epi
L1-L4	5	4.02239e-16	-0.607539	0.993	1	1.03303e-11	L4	EEF1A1	-1.993	-0.0101344	Superficial	DOWN	epi
L1-L4	5	8.06635e-16	-0.832153	1	1	2.0716e-11	L4	MT-ND1	-2	0	Superficial	DOWN	epi
L1-L4	5	8.32817e-16	-0.639191	0.98	0.992	2.13884e-11	L4	RPL41	-1.972	-0.0175584	Superficial	DOWN	epi
L1-L4	5	2.15901e-14	-0.641859	0.96	0.983	5.54477e-10	L4	RPL10	-1.943	-0.034157	Superficial	DOWN	epi
L1-L4	5	2.18338e-14	-1.01599	0.033	0.4	5.60736e-10	L4	LGALS7	-0.433	-3.59946	Superficial	DOWN	epi
L1-L4	5	2.44007e-14	-0.78126	0.973	1	6.26658e-10	L4	MT-CYB	-1.973	-0.0394883	Superficial	DOWN	epi
L1-L4	5	5.95652e-14	-0.966596	0.947	1	1.52975e-09	L4	KRT1	-1.947	-0.0785637	Superficial	DOWN	epi
L1-L4	5	1.12087e-13	-0.708365	0.987	0.992	2.87861e-09	L4	RPL39	-1.979	-0.00729004	Superficial	DOWN	epi
L1-L4	5	2.06666e-13	-1.43318	0.633	0.858	5.3076e-09	L4	MTRNR2L8	-1.491	-0.438772	Superficial	DOWN	epi
L1-L4	5	3.20195e-13	-0.677795	0.947	0.983	8.22325e-09	L4	DSP	-1.93	-0.053827	Superficial	DOWN	epi
L1-L4	5	5.4683e-13	-1.60918	0.107	0.475	1.40437e-08	L4	IGLC2	-0.582	-2.15032	Superficial	DOWN	epi
L1-L4	5	6.45154e-13	-0.623403	0.973	0.983	1.65688e-08	L4	RPL37A	-1.956	-0.0147516	Superficial	DOWN	epi
L1-L4	5	7.06475e-13	-0.686508	0.947	0.983	1.81437e-08	L4	RPL37	-1.93	-0.053827	Superficial	DOWN	epi
L1-L4	5	7.17099e-13	-0.707026	0.867	0.958	1.84165e-08	L4	RPL6	-1.825	-0.143994	Superficial	DOWN	epi
L1-L4	5	7.25517e-13	-0.738749	0.907	0.958	1.86327e-08	L4	RPL11	-1.865	-0.0789231	Superficial	DOWN	epi
L1-L4	5	1.77693e-12	-0.710677	0.987	0.992	4.56351e-08	L4	KRT5	-1.979	-0.00729004	Superficial	DOWN	epi
L1-L4	5	4.47668e-12	-0.658437	0.92	0.983	1.1497e-07	L4	RPL34	-1.903	-0.0955576	Superficial	DOWN	epi
L1-L4	5	5.5978e-12	-0.649606	0.96	0.975	1.43763e-07	L4	RPL27A	-1.935	-0.0223678	Superficial	DOWN	epi
L1-L4	5	6.94043e-12	-0.53397	0.953	1	1.78244e-07	L4	RPLP0	-1.953	-0.0694519	Superficial	DOWN	epi
L1-L4	5	9.71471e-12	-0.567441	0.94	0.958	2.49493e-07	L4	RPL3	-1.898	-0.0273649	Superficial	DOWN	epi
L1-L4	5	2.01258e-11	-0.758887	0.893	0.933	5.16872e-07	L4	DSG3	-1.826	-0.0632169	Superficial	DOWN	epi
L1-L4	5	8.84093e-11	-0.64154	0.9	0.983	2.27053e-06	L4	RPL10A	-1.883	-0.127266	Superficial	DOWN	epi
L1-L4	5	1.13885e-10	-0.606525	0.927	0.942	2.92478e-06	L4	RPS11	-1.869	-0.0231577	Superficial	DOWN	epi
L1-L4	5	1.7385e-10	-0.77218	0.847	0.95	4.46483e-06	L4	RPS3A	-1.797	-0.165566	Superficial	DOWN	epi
L1-L4	5	3.13755e-10	-0.43572	1	0.983	8.05784e-06	L4	RPL13	-1.983	0.0247367	Superficial	DOWN	epi
L1-L4	5	3.97312e-10	-0.587915	0.967	0.967	1.02038e-05	L4	RPS6	-1.934	0	Superficial	DOWN	epi
L1-L4	5	6.82557e-10	-0.68162	0.867	0.967	1.75294e-05	L4	RPL30	-1.834	-0.157484	Superficial	DOWN	epi
L1-L4	5	8.76659e-10	-0.561841	0.96	0.975	2.25144e-05	L4	RPS4X	-1.935	-0.0223678	Superficial	DOWN	epi
L1-L4	5	9.59385e-10	-0.627857	0.9	0.95	2.46389e-05	L4	RPL38	-1.85	-0.0780025	Superficial	DOWN	epi
L1-L4	5	1.06338e-09	-0.459717	0	0.225	2.73097e-05	L4	AC243829.5	-0.225	#NUM!	Superficial	DOWN	epi
L1-L4	5	1.60023e-09	-0.702181	0.74	0.883	4.10971e-05	L4	CD9	-1.623	-0.254888	Superficial	DOWN	epi
L1-L4	5	1.87418e-09	-0.669151	0.927	0.975	4.81328e-05	L4	DSC2	-1.902	-0.0728329	Superficial	DOWN	epi
L1-L4	5	2.48484e-09	-0.273502	1	1	6.38157e-05	L4	KRT13	-2	0	Superficial	DOWN	epi
L1-L4	5	3.0249e-09	-0.76417	0.413	0.742	7.76854e-05	L4	CKAP4	-1.155	-0.845277	Superficial	DOWN	epi
L1-L4	5	3.49476e-09	-0.584133	0.893	0.933	8.97524e-05	L4	EEF1G	-1.826	-0.0632169	Superficial	DOWN	epi
L1-L4	5	3.94624e-09	-0.518742	0.96	0.992	0.000101347	L4	RPL35	-1.952	-0.0473057	Superficial	DOWN	epi
L1-L4	5	5.53793e-09	-0.668517	0.907	0.958	0.000142225	L4	TACSTD2	-1.865	-0.0789231	Superficial	DOWN	epi
L1-L4	5	8.8102e-09	-0.875029	0.307	0.642	0.000226264	L4	APOD	-0.949	-1.06433	Superficial	DOWN	epi
L1-L4	5	9.22014e-09	-0.565733	0.973	0.975	0.000236792	L4	RPS14	-1.948	-0.00296241	Superficial	DOWN	epi
L1-L4	5	9.74101e-09	-0.704211	0.84	0.883	0.000250169	L4	RPS20	-1.723	-0.0720241	Superficial	DOWN	epi
L1-L4	5	1.4486e-08	-0.598499	0.893	0.95	0.000372028	L4	RPL23	-1.843	-0.0892673	Superficial	DOWN	epi
L1-L4	5	1.54908e-08	-0.607068	0.813	0.925	0.000397834	L4	RPL23A	-1.738	-0.186198	Superficial	DOWN	epi
L1-L4	5	1.57345e-08	-0.61012	0.88	0.942	0.000404095	L4	RPS23	-1.822	-0.0982235	Superficial	DOWN	epi
L1-L4	5	2.07868e-08	-0.536643	0.927	0.967	0.000533846	L4	RPS28	-1.894	-0.0609466	Superficial	DOWN	epi
L1-L4	5	2.63877e-08	-0.531339	0.94	0.942	0.000677688	L4	AHNAK	-1.882	-0.0030663	Superficial	DOWN	epi
L1-L4	5	4.60047e-08	-0.988708	0.513	0.742	0.00118149	L4	TM4SF1	-1.255	-0.53246	Superficial	DOWN	epi
L1-L4	5	4.95817e-08	-0.462769	0.98	0.95	0.00127336	L4	RPS19	-1.93	0.0448542	Superficial	DOWN	epi
L1-L4	5	5.0721e-08	-0.845394	0.453	0.683	0.00130262	L4	GBP6	-1.136	-0.592375	Superficial	DOWN	epi
L1-L4	5	5.8997e-08	-1.02909	0.607	0.775	0.00151516	L4	HPGD	-1.382	-0.3525	Superficial	DOWN	epi
L1-L4	5	5.98585e-08	-0.574006	0.86	0.9	0.00153729	L4	LYPD3	-1.76	-0.0655883	Superficial	DOWN	epi
L1-L4	5	7.31395e-08	-0.499499	0.927	0.975	0.00187837	L4	S100A16	-1.902	-0.0728329	Superficial	DOWN	epi
L1-L4	5	7.55231e-08	-0.577225	0.893	0.942	0.00193958	L4	PPIA	-1.835	-0.0770669	Superficial	DOWN	epi
L1-L4	5	7.58899e-08	-0.805656	0.493	0.733	0.001949	L4	CDH1	-1.226	-0.572226	Superficial	DOWN	epi
L1-L4	5	8.82838e-08	-0.484476	0.953	0.975	0.0022673	L4	RPS17	-1.928	-0.032926	Superficial	DOWN	epi
L1-L4	5	1.11448e-07	-0.620657	0.8	0.925	0.0028622	L4	PPP1R3C	-1.725	-0.209453	Superficial	DOWN	epi
L1-L4	5	1.31288e-07	-0.580851	0.873	0.942	0.00337174	L4	RPL35A	-1.815	-0.109745	Superficial	DOWN	epi
L1-L4	5	1.36053e-07	-0.590268	0.607	0.783	0.0034941	L4	DAPL1	-1.39	-0.367316	Superficial	DOWN	epi
L1-L4	5	1.53717e-07	-0.438517	0.973	0.983	0.00394775	L4	RPL36	-1.956	-0.0147516	Superficial	DOWN	epi
L1-L4	5	1.60319e-07	-0.734213	0.573	0.775	0.00411731	L4	MPZL2	-1.348	-0.435661	Superficial	DOWN	epi
L1-L4	5	2.00656e-07	-0.641456	0.673	0.808	0.00515325	L4	TUBA1C	-1.481	-0.263749	Superficial	DOWN	epi
L1-L4	5	2.22927e-07	-0.536589	0.927	0.933	0.0057252	L4	RPS7	-1.86	-0.00930774	Superficial	DOWN	epi
L1-L4	5	2.44531e-07	-0.640671	0.693	0.792	0.00628005	L4	MAL2	-1.485	-0.192645	Superficial	DOWN	epi
L1-L4	5	2.67046e-07	-0.543514	0.967	0.983	0.00685827	L4	RPS21	-1.95	-0.0236755	Superficial	DOWN	epi
L1-L4	5	3.35562e-07	-1.56109	0.807	0.85	0.0086179	L4	IGKC	-1.657	-0.0748942	Superficial	DOWN	epi
L1-L4	5	3.73746e-07	-0.511311	0.9	0.967	0.00959854	L4	RPL26	-1.867	-0.103591	Superficial	DOWN	epi
L1-L4	5	5.31783e-07	-0.478473	0.867	0.942	0.0136573	L4	RPSA	-1.809	-0.119695	Superficial	DOWN	epi
L1-L4	5	7.75983e-07	-0.61619	0.873	0.917	0.0199288	L4	RPL27	-1.79	-0.0709401	Superficial	DOWN	epi
L1-L4	5	7.94925e-07	-0.877214	0.533	0.708	0.0204153	L4	SERPINB5	-1.241	-0.409614	Superficial	DOWN	epi
L1-L4	5	8.30078e-07	-0.454407	0.153	0.425	0.0213181	L4	GALNT5	-0.578	-1.47393	Superficial	DOWN	epi
L1-L4	5	8.89385e-07	-0.786427	0.353	0.583	0.0228412	L4	MT-ND4L	-0.936	-0.723828	Superficial	DOWN	epi
L1-L4	5	9.8113e-07	-0.582902	0.7	0.875	0.0251974	L4	CALR	-1.575	-0.321928	Superficial	DOWN	epi
L1-L4	5	1.06274e-06	-0.513398	0.94	0.975	0.0272934	L4	SERPINB13	-1.915	-0.0527415	Superficial	DOWN	epi
L1-L4	5	1.14484e-06	-0.488971	0.933	0.958	0.0294019	L4	RPL7A	-1.891	-0.0381486	Superficial	DOWN	epi
L1-L4	5	1.16634e-06	-0.828938	0.867	0.925	0.0299539	L4	CRISP3	-1.792	-0.0934214	Superficial	DOWN	epi
L1-L4	5	1.24598e-06	-0.426032	0.853	0.917	0.0319994	L4	RPS26	-1.77	-0.104376	Superficial	DOWN	epi
L1-L4	5	1.3269e-06	-0.537275	0.12	0.367	0.0340776	L4	SFRP4	-0.487	-1.61275	Superficial	DOWN	epi
L1-L4	5	1.38239e-06	-0.653135	0.287	0.558	0.0355026	L4	SPARCL1	-0.845	-0.959214	Superficial	DOWN	epi
L1-L4	5	1.43113e-06	-0.553681	0.067	0.283	0.0367543	L4	CD109	-0.35	-2.07857	Superficial	DOWN	epi
L1-L4	5	1.62608e-06	-0.491072	0.893	0.958	0.0417609	L4	RPL31	-1.851	-0.101365	Superficial	DOWN	epi
L1-L4	5	1.76871e-06	-0.514093	0.827	0.883	0.0454241	L4	ZNF185	-1.71	-0.0945261	Superficial	DOWN	epi
L1-L4	5	1.83753e-06	-0.435173	0.94	1	0.0471915	L4	RPL32	-1.94	-0.0892673	Superficial	DOWN	epi
L1-L4	5	2.04469e-06	-0.704504	0.307	0.55	0.0525119	L4	CYCS	-0.857	-0.841193	Superficial	NOT SIG.	epi
L1-L4	5	2.05883e-06	-0.794246	0.42	0.642	0.0528749	L4	EIF3E	-1.062	-0.612184	Superficial	NOT SIG.	epi
L1-L4	5	2.18056e-06	0.69648	0.98	1	0.0560011	L4	LCN2	-1.98	-0.0291463	Superficial	NOT SIG.	epi
L1-L4	5	2.26213e-06	-0.782163	0.453	0.708	0.058096	L4	AL627171.2	-1.161	-0.644238	Superficial	NOT SIG.	epi
L1-L4	5	2.4762e-06	-0.442981	0.913	0.95	0.0635937	L4	RPS9	-1.863	-0.0573127	Superficial	NOT SIG.	epi
L1-L4	5	2.6026e-06	0.952218	0.187	0.008	0.06684	L4	TFF3	-0.195	4.54689	Superficial	NOT SIG.	epi
L1-L4	5	2.64161e-06	-0.824366	0.027	0.2	0.0678419	L4	OLFM4	-0.227	-2.88897	Superficial	NOT SIG.	epi
L1-L4	5	3.28805e-06	0.53314	0.287	0.067	0.0844438	L4	HIST1H2BG	-0.354	2.09882	Superficial	NOT SIG.	epi
L1-L4	5	3.42512e-06	-0.429281	0.027	0.2	0.087964	L4	CCL5	-0.227	-2.88897	Superficial	NOT SIG.	epi
L1-L4	5	3.78192e-06	-0.697643	0.973	0.983	0.0971272	L4	NEAT1	-1.956	-0.0147516	Superficial	NOT SIG.	epi
L1-L4	5	3.94256e-06	0.527056	0.933	0.925	0.101253	L4	SCEL	-1.858	0.0124237	Superficial	NOT SIG.	epi
L1-L4	5	4.38409e-06	0.94892	0.927	0.808	0.112592	L4	LCE3E	-1.735	0.198214	Superficial	NOT SIG.	epi
L1-L4	5	5.2917e-06	-0.452422	0.893	0.917	0.135901	L4	PTMA	-1.81	-0.0382616	Superficial	NOT SIG.	epi
L1-L4	5	5.78653e-06	-0.486221	0.16	0.392	0.14861	L4	DARS	-0.552	-1.29278	Superficial	NOT SIG.	epi
L1-L4	5	5.83033e-06	-0.577226	0.36	0.583	0.149735	L4	TXNIP	-0.943	-0.695499	Superficial	NOT SIG.	epi
L1-L4	5	5.8804e-06	-0.654435	0.667	0.792	0.15102	L4	DSG1	-1.459	-0.247814	Superficial	NOT SIG.	epi
L1-L4	5	6.58568e-06	-0.627528	0.113	0.325	0.169133	L4	RELL1	-0.438	-1.52412	Superficial	NOT SIG.	epi
L1-L4	5	6.72837e-06	-0.488577	0.647	0.817	0.172798	L4	TUBA1B	-1.464	-0.33657	Superficial	NOT SIG.	epi
L1-L4	5	7.13509e-06	-0.462196	0.867	0.917	0.183243	L4	RPS16	-1.784	-0.0808897	Superficial	NOT SIG.	epi
L1-L4	5	7.34718e-06	-0.675987	0.14	0.367	0.18869	L4	KRT2	-0.507	-1.39035	Superficial	NOT SIG.	epi
L1-L4	5	7.38424e-06	-0.41732	0.933	0.95	0.189642	L4	RPS25	-1.883	-0.0260504	Superficial	NOT SIG.	epi
L1-L4	5	7.56847e-06	-0.646458	0.413	0.633	0.194373	L4	YBX1	-1.046	-0.616064	Superficial	NOT SIG.	epi
L1-L4	5	8.04759e-06	-0.624176	0.48	0.75	0.206678	L4	IGFBP5	-1.23	-0.643856	Superficial	NOT SIG.	epi
L1-L4	5	8.31244e-06	0.582006	0.9	0.867	0.21348	L4	KLK12	-1.767	0.053893	Superficial	NOT SIG.	epi
L1-L4	5	9.50969e-06	-0.457171	0.94	0.958	0.244228	L4	RPS27A	-1.898	-0.0273649	Superficial	NOT SIG.	epi
L1-L4	5	9.88144e-06	-0.342501	0.913	0.958	0.253775	L4	RPS13	-1.871	-0.0694108	Superficial	NOT SIG.	epi
L1-L4	5	1.02066e-05	-0.606104	0.587	0.725	0.262126	L4	COX6C	-1.312	-0.30462	Superficial	NOT SIG.	epi
L1-L4	5	1.08395e-05	-0.660832	0.44	0.633	0.278381	L4	HNRNPU	-1.073	-0.524702	Superficial	NOT SIG.	epi
L1-L4	5	1.12158e-05	-0.417317	0.94	0.925	0.288045	L4	RPL18A	-1.865	0.0232074	Superficial	NOT SIG.	epi
L1-L4	5	1.21631e-05	0.711421	0.533	0.292	0.312374	L4	ALDOA	-0.825	0.868167	Superficial	NOT SIG.	epi
L1-L4	5	1.4104e-05	0.357893	0.273	0.067	0.362219	L4	HIST1H2BC	-0.34	2.02667	Superficial	NOT SIG.	epi
L1-L4	5	1.56022e-05	0.635111	0.487	0.25	0.400696	L4	CEACAM1	-0.737	0.961994	Superficial	NOT SIG.	epi
L1-L4	5	1.68267e-05	0.624588	0.627	0.425	0.432143	L4	CD68	-1.052	0.561003	Superficial	NOT SIG.	epi
L1-L4	5	1.70125e-05	-0.540903	0.107	0.308	0.436915	L4	TMEM43	-0.415	-1.52532	Superficial	NOT SIG.	epi
L1-L4	5	1.81296e-05	0.556978	0.727	0.542	0.465604	L4	ADIPOR1	-1.269	0.423663	Superficial	NOT SIG.	epi
L1-L4	5	1.86667e-05	-0.333337	0.173	0.408	0.479398	L4	IDI1	-0.581	-1.2378	Superficial	NOT SIG.	epi
L1-L4	5	1.92648e-05	-0.372639	0.98	0.983	0.494759	L4	RPS2	-1.963	-0.00440967	Superficial	NOT SIG.	epi
L1-L4	5	2.03801e-05	0.323819	1	1	0.523402	L4	SPRR3	-2	0	Superficial	NOT SIG.	epi
L1-L4	5	2.06192e-05	-0.349718	0.94	0.933	0.529541	L4	RPL7	-1.873	0.0107837	Superficial	NOT SIG.	epi
L1-L4	5	2.0767e-05	0.564034	0.3	0.083	0.533337	L4	WFDC12	-0.383	1.85378	Superficial	NOT SIG.	epi
L1-L4	5	2.08676e-05	-0.613909	0.247	0.475	0.535923	L4	NMU	-0.722	-0.943416	Superficial	NOT SIG.	epi
L1-L4	5	2.18747e-05	-0.569936	0.167	0.4	0.561787	L4	A2M	-0.567	-1.26015	Superficial	NOT SIG.	epi
L1-L4	5	2.25594e-05	-0.595877	0.42	0.658	0.57937	L4	IGFBP4	-1.078	-0.647698	Superficial	NOT SIG.	epi
L1-L4	5	2.3358e-05	0.661707	0.973	1	0.599879	L4	CRCT1	-1.973	-0.0394883	Superficial	NOT SIG.	epi
L1-L4	5	2.41866e-05	0.7581	0.993	0.992	0.621161	L4	KRTDAP	-1.985	0.0014536	Superficial	NOT SIG.	epi
L1-L4	5	2.49379e-05	-0.256349	0.007	0.133	0.640455	L4	KRT24	-0.14	-4.24793	Superficial	NOT SIG.	epi
L1-L4	5	2.51922e-05	-0.614118	0.333	0.558	0.646987	L4	F3	-0.891	-0.744743	Superficial	NOT SIG.	epi
L1-L4	5	2.56397e-05	-0.293894	0.04	0.208	0.658479	L4	B4GALT2	-0.248	-2.37851	Superficial	NOT SIG.	epi
L1-L4	5	2.5921e-05	-0.274061	0.967	0.975	0.665703	L4	RPL8	-1.942	-0.0118863	Superficial	NOT SIG.	epi
L1-L4	5	2.59264e-05	0.989637	0.72	0.492	0.665842	L4	CD177	-1.212	0.549339	Superficial	NOT SIG.	epi
L1-L4	5	2.61598e-05	-0.560022	0.373	0.608	0.671835	L4	SOWAHC	-0.981	-0.704896	Superficial	NOT SIG.	epi
L1-L4	5	2.65381e-05	0.633575	0.453	0.242	0.681553	L4	LINC01214	-0.695	0.904504	Superficial	NOT SIG.	epi
L1-L4	5	2.6993e-05	-0.424553	0.813	0.892	0.693235	L4	TMSB4X	-1.705	-0.133788	Superficial	NOT SIG.	epi
L1-L4	5	2.72338e-05	0.41454	0.687	0.45	0.699418	L4	PRSS3	-1.137	0.610385	Superficial	NOT SIG.	epi
L1-L4	5	2.80418e-05	-0.642338	0.147	0.342	0.72017	L4	PLCG2	-0.489	-1.21818	Superficial	NOT SIG.	epi
L1-L4	5	2.84278e-05	-0.291258	0.047	0.208	0.730083	L4	SMIM15	-0.255	-2.14585	Superficial	NOT SIG.	epi
L1-L4	5	2.95622e-05	-0.882774	0.747	0.883	0.759216	L4	KRT10	-1.63	-0.241305	Superficial	NOT SIG.	epi
L1-L4	5	3.08311e-05	0.529125	0.487	0.283	0.791805	L4	ORMDL2	-0.77	0.78312	Superficial	NOT SIG.	epi
L1-L4	5	3.19517e-05	-0.318232	0.947	0.942	0.820582	L4	RPS3	-1.889	0.00763737	Superficial	NOT SIG.	epi
L1-L4	5	3.48961e-05	-0.621192	0.553	0.742	0.896203	L4	HSPA5	-1.295	-0.42414	Superficial	NOT SIG.	epi
L1-L4	5	3.88688e-05	-0.3752	0.033	0.183	0.998229	L4	PLPP3	-0.216	-2.47131	Superficial	NOT SIG.	epi
L1-L4	5	3.90985e-05	-0.422354	0.02	0.158	1	L4	AL355075.4	-0.178	-2.98185	Superficial	NOT SIG.	epi
L1-L4	5	3.99568e-05	-0.454868	0.093	0.275	1	L4	SLC7A8	-0.368	-1.56413	Superficial	NOT SIG.	epi
L1-L4	5	4.00503e-05	-0.299941	0.28	0.525	1	L4	LAMTOR5	-0.805	-0.906891	Superficial	NOT SIG.	epi
L1-L4	5	4.19484e-05	-0.705552	0.293	0.508	1	L4	MT-ATP8	-0.801	-0.793928	Superficial	NOT SIG.	epi
L1-L4	5	4.32135e-05	-0.392769	0.887	0.942	1	L4	RPS5	-1.829	-0.086793	Superficial	NOT SIG.	epi
L1-L4	5	4.33845e-05	-0.460316	0.8	0.85	1	L4	EEF1B2	-1.65	-0.0874628	Superficial	NOT SIG.	epi
L1-L4	5	4.51267e-05	-0.35013	0.987	1	1	L4	RPS29	-1.987	-0.018878	Superficial	NOT SIG.	epi
L1-L4	5	4.70157e-05	-0.345715	0.533	0.733	1	L4	NPM1	-1.266	-0.459678	Superficial	NOT SIG.	epi
L1-L4	5	4.76537e-05	-0.45735	0.107	0.3	1	L4	WDR82	-0.407	-1.48735	Superficial	NOT SIG.	epi
L1-L4	5	5.12766e-05	-0.589876	0.373	0.558	1	L4	CD47	-0.931	-0.581089	Superficial	NOT SIG.	epi
L1-L4	5	5.25747e-05	-0.498144	0.167	0.383	1	L4	NFIC	-0.55	-1.1975	Superficial	NOT SIG.	epi
L1-L4	5	5.35657e-05	0.436128	0.24	0.058	1	L4	ZNF365	-0.298	2.04891	Superficial	NOT SIG.	epi
L1-L4	5	5.38376e-05	-0.332239	0.94	0.95	1	L4	ANXA2	-1.89	-0.0152668	Superficial	NOT SIG.	epi
L1-L4	5	5.4187e-05	0.438651	0.66	0.475	1	L4	H1F0	-1.135	0.474539	Superficial	NOT SIG.	epi
L1-L4	5	5.67774e-05	0.483969	0.313	0.117	1	L4	VARS2	-0.43	1.41965	Superficial	NOT SIG.	epi
L1-L4	5	6.03937e-05	-0.491249	0.507	0.7	1	L4	KLF4	-1.207	-0.465369	Superficial	NOT SIG.	epi
L1-L4	5	6.23035e-05	-0.339162	0.92	0.908	1	L4	RPS15A	-1.828	0.0189416	Superficial	NOT SIG.	epi
L1-L4	5	6.38824e-05	0.65951	0.5	0.275	1	L4	AVPI1	-0.775	0.862496	Superficial	NOT SIG.	epi
L1-L4	5	6.50521e-05	0.601025	0.407	0.192	1	L4	S100P	-0.599	1.08392	Superficial	NOT SIG.	epi
L1-L4	5	6.53377e-05	-0.320864	0.947	0.967	1	L4	RPLP2	-1.914	-0.0301515	Superficial	NOT SIG.	epi
L1-L4	5	6.85124e-05	0.557557	0.54	0.342	1	L4	MCUR1	-0.882	0.658963	Superficial	NOT SIG.	epi
L1-L4	5	7.55255e-05	-0.34047	0.887	0.925	1	L4	RPL15	-1.812	-0.0605193	Superficial	NOT SIG.	epi
L1-L4	5	7.9819e-05	-0.517037	0.227	0.417	1	L4	SSR1	-0.644	-0.877355	Superficial	NOT SIG.	epi
L1-L4	5	8.21113e-05	0.412684	0.307	0.1	1	L4	LCE3A	-0.407	1.61824	Superficial	NOT SIG.	epi
L1-L4	5	8.2838e-05	-0.349141	0.973	0.983	1	L4	RPS24	-1.956	-0.0147516	Superficial	NOT SIG.	epi
L1-L4	5	8.28898e-05	0.477096	0.793	0.65	1	L4	TECR	-1.443	0.286881	Superficial	NOT SIG.	epi
L1-L4	5	8.93038e-05	-0.461975	0.72	0.808	1	L4	PEBP1	-1.528	-0.166358	Superficial	NOT SIG.	epi
L1-L4	5	8.95852e-05	0.257479	1	1	1	L4	S100A9	-2	0	Superficial	NOT SIG.	epi
L1-L4	5	9.01313e-05	0.230161	0.12	0	1	L4	SFRP2	-0.12	#NUM!	Superficial	NOT SIG.	epi
L1-L4	5	9.37421e-05	-0.503812	0.5	0.683	1	L4	CLTC	-1.183	-0.449957	Superficial	NOT SIG.	epi
L1-L4	5	9.78451e-05	-0.30568	0.02	0.15	1	L4	ERCC3	-0.17	-2.90689	Superficial	NOT SIG.	epi
L1-L4	5	9.85521e-05	0.686998	0.473	0.25	1	L4	KPRP	-0.723	0.919912	Superficial	NOT SIG.	epi
L1-L4	5	0.000100081	-0.390377	0.52	0.733	1	L4	HECTD1	-1.253	-0.495302	Superficial	NOT SIG.	epi
L1-L4	5	0.000100536	-0.381097	0.933	0.958	1	L4	RPL4	-1.891	-0.0381486	Superficial	NOT SIG.	epi
L1-L4	5	0.000103307	-0.719094	0.993	1	1	L4	KRT4	-1.993	-0.0101344	Superficial	NOT SIG.	epi
L1-L4	5	0.000111926	-0.323786	0.027	0.158	1	L4	CREG2	-0.185	-2.54889	Superficial	NOT SIG.	epi
L1-L4	5	0.000112463	-0.048238	0.747	0.892	1	L4	HSP90AA1	-1.639	-0.255935	Superficial	NOT SIG.	epi
L1-L4	5	0.000113849	0.410199	0.593	0.383	1	L4	LRRC20	-0.976	0.630688	Superficial	NOT SIG.	epi
L1-L4	5	0.000115279	-0.568437	0.407	0.608	1	L4	NORAD	-1.015	-0.579043	Superficial	NOT SIG.	epi
L1-L4	5	0.000115983	0.344183	1	0.967	1	L4	GAPDH	-1.967	0.0484122	Superficial	NOT SIG.	epi
L1-L4	5	0.000117347	-0.527814	0.293	0.5	1	L4	ESR1	-0.793	-0.771027	Superficial	NOT SIG.	epi
L1-L4	5	0.000118997	-0.223592	0.987	1	1	L4	ACTB	-1.987	-0.018878	Superficial	NOT SIG.	epi
L1-L4	5	0.000119763	-0.285633	0.913	0.942	1	L4	ITM2B	-1.855	-0.0451122	Superficial	NOT SIG.	epi
L1-L4	5	0.000120708	-0.343702	0.093	0.267	1	L4	DLD	-0.36	-1.52154	Superficial	NOT SIG.	epi
L1-L4	5	0.000127477	-0.412341	0.187	0.392	1	L4	SERPING1	-0.579	-1.06782	Superficial	NOT SIG.	epi
L1-L4	5	0.000132384	0.342525	0.233	0.058	1	L4	CYTOR	-0.291	2.00621	Superficial	NOT SIG.	epi
L1-L4	5	0.000133227	-0.605691	0.62	0.767	1	L4	PLP2	-1.387	-0.306958	Superficial	NOT SIG.	epi
L1-L4	5	0.000134202	-0.733626	0.487	0.667	1	L4	YOD1	-1.154	-0.453765	Superficial	NOT SIG.	epi
L1-L4	5	0.000138202	-0.498373	0.113	0.283	1	L4	PYURF	-0.396	-1.32448	Superficial	NOT SIG.	epi
L1-L4	5	0.000140943	-0.348344	0.06	0.217	1	L4	AP3M1	-0.277	-1.85466	Superficial	NOT SIG.	epi
L1-L4	5	0.00014117	-0.361343	0.34	0.542	1	L4	PDIA6	-0.882	-0.672758	Superficial	NOT SIG.	epi
L1-L4	5	0.000145804	0.398032	0.113	0	1	L4	LINC02028	-0.113	#NUM!	Superficial	NOT SIG.	epi
L1-L4	5	0.00015275	-0.438176	0.12	0.3	1	L4	TFRC	-0.42	-1.32193	Superficial	NOT SIG.	epi
L1-L4	5	0.00015348	0.367277	0.167	0.025	1	L4	SPRR5	-0.192	2.73985	Superficial	NOT SIG.	epi
L1-L4	5	0.000157644	0.325982	0.313	0.125	1	L4	PUSL1	-0.438	1.32423	Superficial	NOT SIG.	epi
L1-L4	5	0.000158957	-0.366923	0.08	0.242	1	L4	EXOC5	-0.322	-1.59694	Superficial	NOT SIG.	epi
L1-L4	5	0.000162554	0.644503	0.6	0.4	1	L4	DUSP5	-1	0.584963	Superficial	NOT SIG.	epi
L1-L4	5	0.000171748	-0.317323	0.047	0.192	1	L4	OLFML2A	-0.239	-2.03037	Superficial	NOT SIG.	epi
L1-L4	5	0.000172793	0.555337	0.56	0.35	1	L4	RAB31	-0.91	0.678072	Superficial	NOT SIG.	epi
L1-L4	5	0.000177062	-0.236662	0.013	0.125	1	L4	ESF1	-0.138	-3.26534	Superficial	NOT SIG.	epi
L1-L4	5	0.000193635	-0.33441	0.913	0.958	1	L4	RPL36A	-1.871	-0.0694108	Superficial	NOT SIG.	epi
L1-L4	5	0.000195811	0.645219	0.76	0.575	1	L4	KRT80	-1.335	0.402437	Superficial	NOT SIG.	epi
L1-L4	5	0.000202479	0.547123	0.773	0.592	1	L4	ANKRD37	-1.365	0.384871	Superficial	NOT SIG.	epi
L1-L4	5	0.000209491	-0.499946	0.393	0.575	1	L4	LRRFIP1	-0.968	-0.549033	Superficial	NOT SIG.	epi
L1-L4	5	0.00021907	0.507301	0.873	0.808	1	L4	DNAJB1	-1.681	0.111626	Superficial	NOT SIG.	epi
L1-L4	5	0.000221293	-0.435844	0.44	0.617	1	L4	CCND1	-1.057	-0.487767	Superficial	NOT SIG.	epi
L1-L4	5	0.000224086	-0.356201	0.047	0.183	1	L4	PLAU	-0.23	-1.96111	Superficial	NOT SIG.	epi
L1-L4	5	0.00023724	-0.220978	1	1	1	L4	KRT6A	-2	0	Superficial	NOT SIG.	epi
L1-L4	5	0.000241477	-0.422067	0.24	0.433	1	L4	C19orf53	-0.673	-0.851333	Superficial	NOT SIG.	epi
L1-L4	5	0.000241538	-0.360152	0.54	0.733	1	L4	NBL1	-1.273	-0.440854	Superficial	NOT SIG.	epi
L1-L4	5	0.000243627	0.652793	0.607	0.458	1	L4	DENND10	-1.065	0.406349	Superficial	NOT SIG.	epi
L1-L4	5	0.000246295	-0.270485	0.74	0.867	1	L4	GJA1	-1.607	-0.228507	Superficial	NOT SIG.	epi
L1-L4	5	0.000249109	-0.340179	0.967	0.967	1	L4	RPL29	-1.934	0	Superficial	NOT SIG.	epi
L1-L4	5	0.000254257	0.401648	0.34	0.15	1	L4	TACC1	-0.49	1.18057	Superficial	NOT SIG.	epi
L1-L4	5	0.000261275	-0.58091	0.447	0.608	1	L4	CALM2	-1.055	-0.443796	Superficial	NOT SIG.	epi
L1-L4	5	0.000272019	-0.63407	0.233	0.425	1	L4	JMY	-0.658	-0.867133	Superficial	NOT SIG.	epi
L1-L4	5	0.000273218	-0.427715	0.247	0.458	1	L4	SGK1	-0.705	-0.890837	Superficial	NOT SIG.	epi
L1-L4	5	0.000277461	-0.373359	0.087	0.242	1	L4	DESI1	-0.329	-1.47592	Superficial	NOT SIG.	epi
L1-L4	5	0.000278408	-0.72528	0.2	0.375	1	L4	GPSM1	-0.575	-0.906891	Superficial	NOT SIG.	epi
L1-L4	5	0.000284981	-0.249143	0.033	0.158	1	L4	PON2	-0.191	-2.25939	Superficial	NOT SIG.	epi
L1-L4	5	0.000291278	-0.530751	0.22	0.408	1	L4	RASAL2	-0.628	-0.891066	Superficial	NOT SIG.	epi
L1-L4	5	0.000294063	-0.457179	0.46	0.65	1	L4	LAMP1	-1.11	-0.498806	Superficial	NOT SIG.	epi
L1-L4	5	0.000297438	-0.485343	0.493	0.642	1	L4	ATP1B3	-1.135	-0.380986	Superficial	NOT SIG.	epi
L1-L4	5	0.00029813	-0.639676	0.54	0.65	1	L4	CLDN4	-1.19	-0.26748	Superficial	NOT SIG.	epi
L1-L4	5	0.000300932	-0.50115	0.973	0.992	1	L4	EMP1	-1.965	-0.0279003	Superficial	NOT SIG.	epi
L1-L4	5	0.000300965	-0.237299	0.113	0.292	1	L4	ID4	-0.405	-1.36965	Superficial	NOT SIG.	epi
L1-L4	5	0.000305103	-0.458741	0.3	0.483	1	L4	LINC02560	-0.783	-0.687061	Superficial	NOT SIG.	epi
L1-L4	5	0.000308294	-0.453586	0.207	0.392	1	L4	HNRNPH3	-0.599	-0.921223	Superficial	NOT SIG.	epi
L1-L4	5	0.000321047	0.589527	0.607	0.408	1	L4	IL36RN	-1.015	0.573127	Superficial	NOT SIG.	epi
L1-L4	5	0.000322031	-0.432625	0.067	0.208	1	L4	RBM28	-0.275	-1.63435	Superficial	NOT SIG.	epi
L1-L4	5	0.000325646	-0.609499	0.393	0.542	1	L4	SERPINB2	-0.935	-0.463764	Superficial	NOT SIG.	epi
L1-L4	5	0.000326883	-0.449677	0.847	0.817	1	L4	RPL5	-1.664	0.0520259	Superficial	NOT SIG.	epi
L1-L4	5	0.000326939	-0.16891	0	0.083	1	L4	C9orf40	-0.083	#NUM!	Superficial	NOT SIG.	epi
L1-L4	5	0.000326939	-0.278483	0	0.083	1	L4	REV3L	-0.083	#NUM!	Superficial	NOT SIG.	epi
L1-L4	5	0.000329028	-0.348493	0.267	0.467	1	L4	IRF6	-0.734	-0.806583	Superficial	NOT SIG.	epi
L1-L4	5	0.00032936	-0.598608	0.447	0.608	1	L4	RAN	-1.055	-0.443796	Superficial	NOT SIG.	epi
L1-L4	5	0.000330117	-0.414421	0.78	0.833	1	L4	FXYD3	-1.613	-0.0948424	Superficial	NOT SIG.	epi
L1-L4	5	0.000332117	0.461377	0.813	0.792	1	L4	CALM1	-1.605	0.0377549	Superficial	NOT SIG.	epi
L1-L4	5	0.000341319	-0.43418	0.513	0.658	1	L4	NFE2L2	-1.171	-0.359129	Superficial	NOT SIG.	epi
L1-L4	5	0.000351646	-0.52096	0.253	0.433	1	L4	THSD4	-0.686	-0.77523	Superficial	NOT SIG.	epi
L1-L4	5	0.000355998	-0.277464	0.007	0.1	1	L4	WASHC2A	-0.107	-3.8365	Superficial	NOT SIG.	epi
L1-L4	5	0.000356548	-0.321365	0.013	0.117	1	L4	SCARA5	-0.13	-3.16993	Superficial	NOT SIG.	epi
L1-L4	5	0.000360292	-0.46135	0.513	0.7	1	L4	AKR1B10	-1.213	-0.448396	Superficial	NOT SIG.	epi
L1-L4	5	0.000375462	-0.166581	0.02	0.133	1	L4	SLC37A1	-0.153	-2.73335	Superficial	NOT SIG.	epi
L1-L4	5	0.000377032	0.451626	0.767	0.717	1	L4	AIF1L	-1.484	0.0972535	Superficial	NOT SIG.	epi
L1-L4	5	0.000377998	-0.148455	0.013	0.117	1	L4	BNC1	-0.13	-3.16993	Superficial	NOT SIG.	epi
L1-L4	5	0.000380209	-0.576194	0.467	0.6	1	L4	TMED10	-1.067	-0.36154	Superficial	NOT SIG.	epi
L1-L4	5	0.000381911	-0.326501	0.1	0.267	1	L4	AMACR	-0.367	-1.41684	Superficial	NOT SIG.	epi
L1-L4	5	0.000391125	-0.37059	0.073	0.217	1	L4	RNF170	-0.29	-1.57173	Superficial	NOT SIG.	epi
L1-L4	5	0.000402387	0.334302	0.667	0.467	1	L4	SLK	-1.134	0.514264	Superficial	NOT SIG.	epi
L1-L4	5	0.000404799	0.647661	0.213	0.067	1	L4	DEFB4B	-0.28	1.66862	Superficial	NOT SIG.	epi
L1-L4	5	0.000406085	-0.316171	0.673	0.858	1	L4	PTGDS	-1.531	-0.350371	Superficial	NOT SIG.	epi
L1-L4	5	0.0004113	-0.341536	0.247	0.425	1	L4	HSPD1	-0.672	-0.782952	Superficial	NOT SIG.	epi
L1-L4	5	0.000416056	-0.206302	0.047	0.183	1	L4	DNAJB9	-0.23	-1.96111	Superficial	NOT SIG.	epi
L1-L4	5	0.000418464	-0.277396	0.013	0.117	1	L4	CCL2	-0.13	-3.16993	Superficial	NOT SIG.	epi
L1-L4	5	0.000423288	-0.474414	0.687	0.8	1	L4	CD44	-1.487	-0.21969	Superficial	NOT SIG.	epi
L1-L4	5	0.000424502	0.507558	0.933	0.833	1	L4	IFI27	-1.766	0.163561	Superficial	NOT SIG.	epi
L1-L4	5	0.000424744	-0.12969	0.007	0.1	1	L4	WNT5B	-0.107	-3.8365	Superficial	NOT SIG.	epi
L1-L4	5	0.000427416	0.478131	0.633	0.492	1	L4	VPS4B	-1.125	0.363547	Superficial	NOT SIG.	epi
L1-L4	5	0.000436691	-0.385393	0.173	0.367	1	L4	RASGEF1B	-0.54	-1.08501	Superficial	NOT SIG.	epi
L1-L4	5	0.00044599	0.378634	0.86	0.8	1	L4	OAZ1	-1.66	0.104337	Superficial	NOT SIG.	epi
L1-L4	5	0.000459925	-0.3734	0.187	0.358	1	L4	HNRNPA0	-0.545	-0.936921	Superficial	NOT SIG.	epi
L1-L4	5	0.000459972	-0.42484	0.747	0.867	1	L4	ABLIM1	-1.614	-0.214924	Superficial	NOT SIG.	epi
L1-L4	5	0.000460926	-0.322556	0.213	0.4	1	L4	SELENOF	-0.613	-0.909147	Superficial	NOT SIG.	epi
L1-L4	5	0.000467313	0.591137	0.587	0.458	1	L4	S100A12	-1.045	0.358013	Superficial	NOT SIG.	epi
L1-L4	5	0.000467696	-0.412117	0.213	0.4	1	L4	C1R	-0.613	-0.909147	Superficial	NOT SIG.	epi
L1-L4	5	0.000467881	0.624026	0.647	0.417	1	L4	LINC02487	-1.064	0.633718	Superficial	NOT SIG.	epi
L1-L4	5	0.000474288	-0.344751	0.047	0.175	1	L4	XRN2	-0.222	-1.89662	Superficial	NOT SIG.	epi
L1-L4	5	0.000500894	-0.479273	0.24	0.417	1	L4	TIMP1	-0.657	-0.797013	Superficial	NOT SIG.	epi
L1-L4	5	0.000506006	-0.366231	0.08	0.225	1	L4	CCNT2	-0.305	-1.49185	Superficial	NOT SIG.	epi
L1-L4	5	0.00050785	-0.235846	0.04	0.167	1	L4	PRKRA	-0.207	-2.06178	Superficial	NOT SIG.	epi
L1-L4	5	0.000508343	-0.485357	0.32	0.5	1	L4	DST	-0.82	-0.643856	Superficial	NOT SIG.	epi
L1-L4	5	0.000511228	-0.369215	0.113	0.275	1	L4	ITGA2	-0.388	-1.28311	Superficial	NOT SIG.	epi
L1-L4	5	0.000525281	-0.362932	0.187	0.367	1	L4	ACPP	-0.554	-0.972742	Superficial	NOT SIG.	epi
L1-L4	5	0.000531962	-0.182879	0.02	0.125	1	L4	HCCS	-0.145	-2.64386	Superficial	NOT SIG.	epi
L1-L4	5	0.000535649	-0.24349	0.047	0.175	1	L4	FAM3C	-0.222	-1.89662	Superficial	NOT SIG.	epi
L1-L4	5	0.000539333	0.311306	0.207	0.058	1	L4	AP000547.3	-0.265	1.83551	Superficial	NOT SIG.	epi
L1-L4	5	0.000541346	-0.379339	0.073	0.217	1	L4	TMEM41A	-0.29	-1.57173	Superficial	NOT SIG.	epi
L1-L4	5	0.000541764	0.263206	1	1	1	L4	RHCG	-2	0	Superficial	NOT SIG.	epi
L1-L4	5	0.000552692	-0.149223	0.033	0.158	1	L4	SLC49A3	-0.191	-2.25939	Superficial	NOT SIG.	epi
L1-L4	5	0.000568079	-0.40835	0.067	0.208	1	L4	APPBP2	-0.275	-1.63435	Superficial	NOT SIG.	epi
L1-L4	5	0.000575488	-0.391552	0.493	0.65	1	L4	TAX1BP3	-1.143	-0.398852	Superficial	NOT SIG.	epi
L1-L4	5	0.00057549	-0.431876	0.493	0.625	1	L4	TMED3	-1.118	-0.342269	Superficial	NOT SIG.	epi
L1-L4	5	0.00057754	-0.563779	0.433	0.592	1	L4	HMGN2	-1.025	-0.45123	Superficial	NOT SIG.	epi
L1-L4	5	0.000582849	-0.298295	0.14	0.317	1	L4	SMARCE1	-0.457	-1.17906	Superficial	NOT SIG.	epi
L1-L4	5	0.000585105	0.438165	0.2	0.058	1	L4	SIPA1	-0.258	1.78588	Superficial	NOT SIG.	epi
L1-L4	5	0.000596991	-0.459541	0.067	0.208	1	L4	EIF2A	-0.275	-1.63435	Superficial	NOT SIG.	epi
L1-L4	5	0.000598245	0.272164	0.26	0.1	1	L4	HIST1H2BD	-0.36	1.37851	Superficial	NOT SIG.	epi
L1-L4	5	0.000608381	-0.246715	0.02	0.125	1	L4	CCDC127	-0.145	-2.64386	Superficial	NOT SIG.	epi
L1-L4	5	0.0006168	-0.272208	0.087	0.242	1	L4	GABRP	-0.329	-1.47592	Superficial	NOT SIG.	epi
L1-L4	5	0.000617626	-0.502055	0.16	0.333	1	L4	TOP2B	-0.493	-1.05745	Superficial	NOT SIG.	epi
L1-L4	5	0.000630699	-0.4774	0.207	0.367	1	L4	EIF3L	-0.574	-0.826149	Superficial	NOT SIG.	epi
L1-L4	5	0.000634185	-0.317855	0.207	0.383	1	L4	LMO4	-0.59	-0.887714	Superficial	NOT SIG.	epi
L1-L4	5	0.000635515	-0.26026	0.913	0.942	1	L4	GJB6	-1.855	-0.0451122	Superficial	NOT SIG.	epi
L1-L4	5	0.000669064	-0.11965	0	0.075	1	L4	GSTA1	-0.075	#NUM!	Superficial	NOT SIG.	epi
L1-L4	5	0.000671182	-0.466772	0.413	0.583	1	L4	FAM3D	-0.996	-0.497354	Superficial	NOT SIG.	epi
L1-L4	5	0.000680577	-0.543582	0.447	0.617	1	L4	IGFBP7	-1.064	-0.464996	Superficial	NOT SIG.	epi
L1-L4	5	0.000681599	-0.311852	0.393	0.608	1	L4	TAPBP	-1.001	-0.629542	Superficial	NOT SIG.	epi
L1-L4	5	0.000718671	0.322767	0.993	1	1	L4	MAL	-1.993	-0.0101344	Superficial	NOT SIG.	epi
L1-L4	5	0.000723223	-0.4998	0.287	0.458	1	L4	PCYOX1	-0.745	-0.674297	Superficial	NOT SIG.	epi
L1-L4	5	0.000727895	0.545635	0.753	0.558	1	L4	DHCR24	-1.311	0.432385	Superficial	NOT SIG.	epi
L1-L4	5	0.000728731	-0.45428	0.527	0.692	1	L4	HNRNPC	-1.219	-0.392969	Superficial	NOT SIG.	epi
L1-L4	5	0.000739731	-0.446956	0.193	0.367	1	L4	SERPINF1	-0.56	-0.927179	Superficial	NOT SIG.	epi
L1-L4	5	0.000742162	-0.175926	0.007	0.092	1	L4	DGKH	-0.099	-3.71621	Superficial	NOT SIG.	epi
L1-L4	5	0.00074743	-0.252613	0.96	0.942	1	L4	RPL19	-1.902	0.0273073	Superficial	NOT SIG.	epi
L1-L4	5	0.000748589	0.461737	0.427	0.233	1	L4	PFKFB3	-0.66	0.873906	Superficial	NOT SIG.	epi
L1-L4	5	0.000763299	-0.416341	0.207	0.375	1	L4	PTPN13	-0.582	-0.85726	Superficial	NOT SIG.	epi
L1-L4	5	0.000766866	0.53673	0.473	0.283	1	L4	DIAPH1	-0.756	0.741038	Superficial	NOT SIG.	epi
L1-L4	5	0.000791276	-0.432982	0.333	0.5	1	L4	MREG	-0.833	-0.586406	Superficial	NOT SIG.	epi
L1-L4	5	0.000794919	-0.104663	0.033	0.15	1	L4	DEF6	-0.183	-2.18442	Superficial	NOT SIG.	epi
L1-L4	5	0.000796749	0.406028	0.52	0.308	1	L4	PADI1	-0.828	0.755581	Superficial	NOT SIG.	epi
L1-L4	5	0.000811546	-0.325555	0.047	0.167	1	L4	MAPK10	-0.214	-1.82912	Superficial	NOT SIG.	epi
L1-L4	5	0.000814971	-0.337014	0.053	0.183	1	L4	FBN1	-0.236	-1.78778	Superficial	NOT SIG.	epi
L1-L4	5	0.000819298	-0.423094	0.147	0.308	1	L4	GCN1	-0.455	-1.06711	Superficial	NOT SIG.	epi
L1-L4	5	0.00083129	-0.204392	0.04	0.158	1	L4	TTC4	-0.198	-1.98185	Superficial	NOT SIG.	epi
L1-L4	5	0.000838392	-0.26659	0.08	0.217	1	L4	TRAPPC4	-0.297	-1.43962	Superficial	NOT SIG.	epi
L1-L4	5	0.000856175	-0.268738	0.147	0.325	1	L4	CTSC	-0.472	-1.14462	Superficial	NOT SIG.	epi
L1-L4	5	0.000878771	-0.352791	0.167	0.333	1	L4	PPIC	-0.5	-0.995674	Superficial	NOT SIG.	epi
L1-L4	5	0.000885092	-0.312111	0.133	0.292	1	L4	MYD88	-0.425	-1.13454	Superficial	NOT SIG.	epi
L1-L4	5	0.000909221	0.117962	0.147	0.025	1	L4	AC023157.3	-0.172	2.55582	Superficial	NOT SIG.	epi
L1-L4	5	0.000911681	-0.288391	0.08	0.217	1	L4	SAFB	-0.297	-1.43962	Superficial	NOT SIG.	epi
L1-L4	5	0.000913362	-0.445242	0.333	0.517	1	L4	DEGS1	-0.85	-0.634642	Superficial	NOT SIG.	epi
L1-L4	5	0.000940146	-0.355779	0.293	0.483	1	L4	RXRA	-0.776	-0.721123	Superficial	NOT SIG.	epi
L1-L4	5	0.000967329	-0.557677	0.527	0.667	1	L4	SLC25A6	-1.194	-0.339884	Superficial	NOT SIG.	epi
L1-L4	5	0.00096749	-0.484217	0.187	0.342	1	L4	RAP1B	-0.529	-0.870958	Superficial	NOT SIG.	epi
L1-L4	5	0.000975486	-0.400133	0.487	0.642	1	L4	ATP5F1A	-1.129	-0.398652	Superficial	NOT SIG.	epi
L1-L4	5	0.000981107	0.171367	0.087	0	1	L4	BAIAP2L2	-0.087	#NUM!	Superficial	NOT SIG.	epi
L1-L4	5	0.000992492	-0.269631	0.173	0.35	1	L4	RGS12	-0.523	-1.01658	Superficial	NOT SIG.	epi
L1-L4	5	0.00100974	-0.377843	0.46	0.633	1	L4	SRSF3	-1.093	-0.460572	Superficial	NOT SIG.	epi
L1-L4	5	0.00102621	0.452191	0.48	0.3	1	L4	POLD4	-0.78	0.678072	Superficial	NOT SIG.	epi
L1-L4	5	0.00102642	-0.235886	0.06	0.192	1	L4	PARP14	-0.252	-1.67807	Superficial	NOT SIG.	epi
L1-L4	5	0.00105643	-0.432764	0.193	0.358	1	L4	CLDN1	-0.551	-0.891359	Superficial	NOT SIG.	epi
L1-L4	5	0.00109162	-0.262411	0.127	0.275	1	L4	SEL1L	-0.402	-1.1146	Superficial	NOT SIG.	epi
L1-L4	5	0.00110687	-0.333635	0.367	0.542	1	L4	MAST4	-0.909	-0.562513	Superficial	NOT SIG.	epi
L1-L4	5	0.0011242	-0.323771	0.36	0.542	1	L4	LGMN	-0.902	-0.590296	Superficial	NOT SIG.	epi
L1-L4	5	0.00113483	-0.322329	0.7	0.792	1	L4	HNRNPA1	-1.492	-0.178146	Superficial	NOT SIG.	epi
L1-L4	5	0.00113777	-0.319832	0.307	0.5	1	L4	PLCXD1	-0.807	-0.703689	Superficial	NOT SIG.	epi
L1-L4	5	0.00114842	-0.302515	0.087	0.225	1	L4	MPHOSPH6	-0.312	-1.37084	Superficial	NOT SIG.	epi
L1-L4	5	0.00115075	-0.258009	0.107	0.258	1	L4	IARS2	-0.365	-1.26976	Superficial	NOT SIG.	epi
L1-L4	5	0.00115195	-0.352911	0.067	0.2	1	L4	EDN3	-0.267	-1.57777	Superficial	NOT SIG.	epi
L1-L4	5	0.00115861	-0.429071	0.253	0.425	1	L4	EGFR	-0.678	-0.748325	Superficial	NOT SIG.	epi
L1-L4	5	0.00115944	-0.303273	0.12	0.275	1	L4	VPS36	-0.395	-1.1964	Superficial	NOT SIG.	epi
L1-L4	5	0.0011675	-0.150143	0.973	0.983	1	L4	RPS12	-1.956	-0.0147516	Superficial	NOT SIG.	epi
L1-L4	5	0.00117566	-0.434791	0.307	0.475	1	L4	ACAP2	-0.782	-0.629689	Superficial	NOT SIG.	epi
L1-L4	5	0.00118752	-0.288511	0.153	0.317	1	L4	NFE2L1	-0.47	-1.05095	Superficial	NOT SIG.	epi
L1-L4	5	0.00121143	-0.307508	0.04	0.15	1	L4	ATXN3	-0.19	-1.90689	Superficial	NOT SIG.	epi
L1-L4	5	0.00126351	0.453637	0.307	0.133	1	L4	SYNPO2L	-0.44	1.20681	Superficial	NOT SIG.	epi
L1-L4	5	0.00128134	-0.235884	0.247	0.425	1	L4	NUCKS1	-0.672	-0.782952	Superficial	NOT SIG.	epi
L1-L4	5	0.00129346	-0.259093	0.053	0.175	1	L4	JAGN1	-0.228	-1.72329	Superficial	NOT SIG.	epi
L1-L4	5	0.00131746	-0.293891	0.92	0.925	1	L4	GNAS	-1.845	-0.0078195	Superficial	NOT SIG.	epi
L1-L4	5	0.00132117	-0.271624	0.327	0.5	1	L4	SYNGR2	-0.827	-0.612637	Superficial	NOT SIG.	epi
L1-L4	5	0.00132478	-0.204598	0.013	0.1	1	L4	TRMT5	-0.113	-2.94342	Superficial	NOT SIG.	epi
L1-L4	5	0.00132478	-0.247471	0.013	0.1	1	L4	GAN	-0.113	-2.94342	Superficial	NOT SIG.	epi
L1-L4	5	0.00133783	-0.214874	0.06	0.192	1	L4	LIMA1	-0.252	-1.67807	Superficial	NOT SIG.	epi
L1-L4	5	0.00133988	0.119333	0.12	0.017	1	L4	HIST1H4H	-0.137	2.81943	Superficial	NOT SIG.	epi
L1-L4	5	0.00136291	-0.199687	0.013	0.1	1	L4	PYCR1	-0.113	-2.94342	Superficial	NOT SIG.	epi
L1-L4	5	0.00137468	-0.172135	0.053	0.175	1	L4	METTL5	-0.228	-1.72329	Superficial	NOT SIG.	epi
L1-L4	5	0.00138931	0.451956	0.607	0.467	1	L4	UBA6	-1.074	0.378274	Superficial	NOT SIG.	epi
L1-L4	5	0.00140483	-0.0908553	0.033	0.142	1	L4	MFSD14A	-0.175	-2.10535	Superficial	NOT SIG.	epi
L1-L4	5	0.00140908	-0.146239	0.08	0.225	1	L4	SENP6	-0.305	-1.49185	Superficial	NOT SIG.	epi
L1-L4	5	0.00142118	-0.46863	0.133	0.275	1	L4	CCT2	-0.408	-1.04801	Superficial	NOT SIG.	epi
L1-L4	5	0.00142317	-0.345378	0.527	0.7	1	L4	CANX	-1.227	-0.409552	Superficial	NOT SIG.	epi
L1-L4	5	0.0014279	0.392963	0.227	0.083	1	L4	VSIG8	-0.31	1.45151	Superficial	NOT SIG.	epi
L1-L4	5	0.00145672	-0.409845	0.18	0.35	1	L4	CCT3	-0.53	-0.959358	Superficial	NOT SIG.	epi
L1-L4	5	0.0014633	0.249797	0.953	0.933	1	L4	TMPRSS11E	-1.886	0.0305991	Superficial	NOT SIG.	epi
L1-L4	5	0.00151961	0.56275	0.767	0.708	1	L4	CLCA4	-1.475	0.115477	Superficial	NOT SIG.	epi
L1-L4	5	0.00152791	0.442573	0.9	0.858	1	L4	MIF	-1.758	0.0689474	Superficial	NOT SIG.	epi
L1-L4	5	0.00153396	-0.37302	0.08	0.208	1	L4	ANXA8	-0.288	-1.37851	Superficial	NOT SIG.	epi
L1-L4	5	0.00154039	-0.279444	0.927	0.967	1	L4	YWHAZ	-1.894	-0.0609466	Superficial	NOT SIG.	epi
L1-L4	5	0.00157457	0.440647	0.507	0.325	1	L4	MUC20	-0.832	0.641546	Superficial	NOT SIG.	epi
L1-L4	5	0.0015776	-0.221489	0.087	0.225	1	L4	BLOC1S2	-0.312	-1.37084	Superficial	NOT SIG.	epi
L1-L4	5	0.00158369	-0.386299	0.787	0.808	1	L4	TPM4	-1.595	-0.0379917	Superficial	NOT SIG.	epi
L1-L4	5	0.00159379	-0.240869	0.027	0.125	1	L4	HINFP	-0.152	-2.2109	Superficial	NOT SIG.	epi
L1-L4	5	0.00161376	-0.127663	0.013	0.1	1	L4	ZNF397	-0.113	-2.94342	Superficial	NOT SIG.	epi
L1-L4	5	0.00162841	0.407082	0.553	0.375	1	L4	UBL3	-0.928	0.560389	Superficial	NOT SIG.	epi
L1-L4	5	0.00163524	-0.459435	0.12	0.267	1	L4	FOXP1	-0.387	-1.15381	Superficial	NOT SIG.	epi
L1-L4	5	0.00163755	-0.456949	0.42	0.617	1	L4	TSC22D2	-1.037	-0.554881	Superficial	NOT SIG.	epi
L1-L4	5	0.00164723	-0.359833	0.507	0.65	1	L4	EIF4B	-1.157	-0.358454	Superficial	NOT SIG.	epi
L1-L4	5	0.00169473	-0.385442	0.233	0.4	1	L4	BAG3	-0.633	-0.77967	Superficial	NOT SIG.	epi
L1-L4	5	0.00170139	-0.123996	0.113	0.267	1	L4	SAMHD1	-0.38	-1.24052	Superficial	NOT SIG.	epi
L1-L4	5	0.0017193	0.273415	0.2	0.067	1	L4	ELF3-AS1	-0.267	1.57777	Superficial	NOT SIG.	epi
L1-L4	5	0.00172035	-0.3106	0.073	0.2	1	L4	TMEM164	-0.273	-1.45403	Superficial	NOT SIG.	epi
L1-L4	5	0.00172128	-0.0664427	0.007	0.083	1	L4	AGO3	-0.09	-3.56768	Superficial	NOT SIG.	epi
L1-L4	5	0.00174174	-0.308019	0.107	0.25	1	L4	PCYT1A	-0.357	-1.22432	Superficial	NOT SIG.	epi
L1-L4	5	0.00175539	-0.275737	0.047	0.158	1	L4	PROSER1	-0.205	-1.74919	Superficial	NOT SIG.	epi
L1-L4	5	0.00175697	0.452646	0.467	0.3	1	L4	SYAP1	-0.767	0.63846	Superficial	NOT SIG.	epi
L1-L4	5	0.00177153	-0.325934	0.087	0.217	1	L4	NINL	-0.304	-1.31861	Superficial	NOT SIG.	epi
L1-L4	5	0.00179756	-0.22139	0.04	0.15	1	L4	ZC3H7B	-0.19	-1.90689	Superficial	NOT SIG.	epi
L1-L4	5	0.00180543	0.722948	0.947	0.983	1	L4	FTH1	-1.93	-0.053827	Superficial	NOT SIG.	epi
L1-L4	5	0.00184619	-0.312996	0.833	0.908	1	L4	RPL14	-1.741	-0.124376	Superficial	NOT SIG.	epi
L1-L4	5	0.00186736	-0.428565	0.333	0.475	1	L4	C11orf58	-0.808	-0.512405	Superficial	NOT SIG.	epi
L1-L4	5	0.00188086	-0.393658	0.36	0.5	1	L4	MORF4L1	-0.86	-0.473931	Superficial	NOT SIG.	epi
L1-L4	5	0.00188464	-0.367936	0.08	0.208	1	L4	PURA	-0.288	-1.37851	Superficial	NOT SIG.	epi
L1-L4	5	0.00188473	-0.264013	0.073	0.2	1	L4	NAV1	-0.273	-1.45403	Superficial	NOT SIG.	epi
L1-L4	5	0.00188665	-0.152413	0.027	0.125	1	L4	THOC1	-0.152	-2.2109	Superficial	NOT SIG.	epi
L1-L4	5	0.00191684	-0.218284	0.067	0.192	1	L4	EIF2AK2	-0.259	-1.51887	Superficial	NOT SIG.	epi
L1-L4	5	0.00191714	0.484597	0.4	0.25	1	L4	KRT23	-0.65	0.678072	Superficial	NOT SIG.	epi
L1-L4	5	0.00192244	0.502649	0.58	0.4	1	L4	SFTA2	-0.98	0.536053	Superficial	NOT SIG.	epi
L1-L4	5	0.00192772	-0.655164	0.107	0.233	1	L4	IGHG3	-0.34	-1.12272	Superficial	NOT SIG.	epi
L1-L4	5	0.0019394	-0.395506	0.24	0.408	1	L4	AHCYL1	-0.648	-0.765535	Superficial	NOT SIG.	epi
L1-L4	5	0.0019416	-0.358861	0.167	0.317	1	L4	MTLN	-0.484	-0.924635	Superficial	NOT SIG.	epi
L1-L4	5	0.00196057	-0.455995	0.32	0.467	1	L4	TP63	-0.787	-0.545351	Superficial	NOT SIG.	epi
L1-L4	5	0.00200633	-0.179402	0.02	0.108	1	L4	HIVEP1	-0.128	-2.43296	Superficial	NOT SIG.	epi
L1-L4	5	0.00202676	-0.370278	0.193	0.342	1	L4	LRP11	-0.535	-0.825395	Superficial	NOT SIG.	epi
L1-L4	5	0.0020433	-0.395509	0.547	0.692	1	L4	CDC42	-1.239	-0.339231	Superficial	NOT SIG.	epi
L1-L4	5	0.00208633	-0.304317	0.74	0.783	1	L4	TMA7	-1.523	-0.081487	Superficial	NOT SIG.	epi
L1-L4	5	0.00208934	-0.246864	0.913	0.933	1	L4	CRABP2	-1.846	-0.0312622	Superficial	NOT SIG.	epi
L1-L4	5	0.00210626	-0.449882	0.567	0.717	1	L4	SERBP1	-1.284	-0.338624	Superficial	NOT SIG.	epi
L1-L4	5	0.00211404	-0.296771	0.08	0.208	1	L4	NIPAL1	-0.288	-1.37851	Superficial	NOT SIG.	epi
L1-L4	5	0.00212299	-0.234063	0.053	0.167	1	L4	VBP1	-0.22	-1.65578	Superficial	NOT SIG.	epi
L1-L4	5	0.00212562	-0.205614	0.9	0.925	1	L4	TRIM29	-1.825	-0.0395284	Superficial	NOT SIG.	epi
L1-L4	5	0.00215033	-0.175328	0.087	0.225	1	L4	MGAT5	-0.312	-1.37084	Superficial	NOT SIG.	epi
L1-L4	5	0.00216113	-0.410988	0.507	0.667	1	L4	ZFP36L1	-1.174	-0.395701	Superficial	NOT SIG.	epi
L1-L4	5	0.00216122	0.227299	0.487	0.292	1	L4	EPN1	-0.779	0.737953	Superficial	NOT SIG.	epi
L1-L4	5	0.0022449	-0.183088	0.907	0.908	1	L4	S100A10	-1.815	-0.00158975	Superficial	NOT SIG.	epi
L1-L4	5	0.00225213	-0.230022	0.02	0.108	1	L4	BMPR1A	-0.128	-2.43296	Superficial	NOT SIG.	epi
L1-L4	5	0.00226217	-0.316696	0.48	0.625	1	L4	PDCD4	-1.105	-0.380822	Superficial	NOT SIG.	epi
L1-L4	5	0.00227029	-0.407332	0.747	0.775	1	L4	TMBIM6	-1.522	-0.0530881	Superficial	NOT SIG.	epi
L1-L4	5	0.00227774	0.449322	0.54	0.367	1	L4	SNRPD3	-0.907	0.557179	Superficial	NOT SIG.	epi
L1-L4	5	0.00228108	-0.134435	0.02	0.108	1	L4	TERF2	-0.128	-2.43296	Superficial	NOT SIG.	epi
L1-L4	5	0.00229824	0.555647	0.627	0.467	1	L4	CTSV	-1.094	0.425043	Superficial	NOT SIG.	epi
L1-L4	5	0.00229834	-0.191463	0.073	0.2	1	L4	GATA3	-0.273	-1.45403	Superficial	NOT SIG.	epi
L1-L4	5	0.00233787	-0.50665	0.487	0.617	1	L4	HIF1A	-1.104	-0.341349	Superficial	NOT SIG.	epi
L1-L4	5	0.00236714	-0.492394	0.473	0.6	1	L4	CTSH	-1.073	-0.343122	Superficial	NOT SIG.	epi
L1-L4	5	0.00240355	-0.505751	0.153	0.292	1	L4	HOOK3	-0.445	-0.932437	Superficial	NOT SIG.	epi
L1-L4	5	0.00241509	-0.389611	0.42	0.583	1	L4	HNRNPDL	-1.003	-0.473107	Superficial	NOT SIG.	epi
L1-L4	5	0.00243213	0.214987	0.127	0.025	1	L4	C15orf62	-0.152	2.34483	Superficial	NOT SIG.	epi
L1-L4	5	0.00243543	-0.181754	0.033	0.133	1	L4	FNDC10	-0.166	-2.01089	Superficial	NOT SIG.	epi
L1-L4	5	0.00244555	-0.285349	0.06	0.175	1	L4	VEZF1	-0.235	-1.54432	Superficial	NOT SIG.	epi
L1-L4	5	0.00245964	0.353142	0.787	0.592	1	L4	PDZK1IP1	-1.379	0.410766	Superficial	NOT SIG.	epi
L1-L4	5	0.00247177	-0.364999	0.547	0.683	1	L4	NECTIN4	-1.23	-0.320345	Superficial	NOT SIG.	epi
L1-L4	5	0.0024859	-1.31648	0.187	0.325	1	L4	IGHA2	-0.512	-0.797401	Superficial	NOT SIG.	epi
L1-L4	5	0.00248621	-0.348917	0.253	0.408	1	L4	NR2F6	-0.661	-0.689432	Superficial	NOT SIG.	epi
L1-L4	5	0.00248628	-0.303634	0.1	0.233	1	L4	DIPK2A	-0.333	-1.22033	Superficial	NOT SIG.	epi
L1-L4	5	0.00249355	-0.299948	0.04	0.142	1	L4	PUM3	-0.182	-1.82782	Superficial	NOT SIG.	epi
L1-L4	5	0.0024956	-0.258603	0.08	0.208	1	L4	BRWD1	-0.288	-1.37851	Superficial	NOT SIG.	epi
L1-L4	5	0.00249804	0.425729	0.427	0.258	1	L4	MAP1LC3A	-0.685	0.726865	Superficial	NOT SIG.	epi
L1-L4	5	0.00256646	0.340363	0.967	0.967	1	L4	LCE3D	-1.934	0	Superficial	NOT SIG.	epi
L1-L4	5	0.00257091	-0.384315	0.14	0.283	1	L4	OXA1L	-0.423	-1.01538	Superficial	NOT SIG.	epi
L1-L4	5	0.0025909	-0.41068	0.027	0.117	1	L4	SDC2	-0.144	-2.11548	Superficial	NOT SIG.	epi
L1-L4	5	0.00261355	-0.294218	0.06	0.175	1	L4	RBM26	-0.235	-1.54432	Superficial	NOT SIG.	epi
L1-L4	5	0.00262309	0.102982	0.093	0.008	1	L4	S100A3	-0.101	3.53916	Superficial	NOT SIG.	epi
L1-L4	5	0.00263038	-0.26937	0.04	0.142	1	L4	BASP1	-0.182	-1.82782	Superficial	NOT SIG.	epi
L1-L4	5	0.00263704	0.328091	0.953	0.908	1	L4	NCCRP1	-1.861	0.0697839	Superficial	NOT SIG.	epi
L1-L4	5	0.00267144	-0.323142	0.56	0.717	1	L4	CSDE1	-1.277	-0.356546	Superficial	NOT SIG.	epi
L1-L4	5	0.00269136	0.482741	0.34	0.175	1	L4	CDSN	-0.515	0.95818	Superficial	NOT SIG.	epi
L1-L4	5	0.00271042	-0.255475	0.073	0.192	1	L4	ADSS	-0.265	-1.39514	Superficial	NOT SIG.	epi
L1-L4	5	0.00271223	0.157919	0.127	0.025	1	L4	LINC02621	-0.152	2.34483	Superficial	NOT SIG.	epi
L1-L4	5	0.0027175	-0.211079	0.027	0.117	1	L4	SYNJ2	-0.144	-2.11548	Superficial	NOT SIG.	epi
L1-L4	5	0.00272951	0.438646	0.393	0.233	1	L4	TP53INP2	-0.626	0.754199	Superficial	NOT SIG.	epi
L1-L4	5	0.00275361	-0.269475	0.067	0.183	1	L4	PGAM5	-0.25	-1.44961	Superficial	NOT SIG.	epi
L1-L4	5	0.00276588	-0.237294	0.06	0.175	1	L4	CTSF	-0.235	-1.54432	Superficial	NOT SIG.	epi
L1-L4	5	0.0027829	-0.235605	0.027	0.117	1	L4	SNN	-0.144	-2.11548	Superficial	NOT SIG.	epi
L1-L4	5	0.00279247	-0.241091	0.113	0.25	1	L4	ESD	-0.363	-1.14561	Superficial	NOT SIG.	epi
L1-L4	5	0.0027988	-0.306814	0.82	0.842	1	L4	KLK11	-1.662	-0.0381963	Superficial	NOT SIG.	epi
L1-L4	5	0.00280098	-0.185564	0.967	0.95	1	L4	RPS15	-1.917	0.0255884	Superficial	NOT SIG.	epi
L1-L4	5	0.00280437	-0.113864	0	0.058	1	L4	NMT2	-0.058	#NUM!	Superficial	NOT SIG.	epi
L1-L4	5	0.00280437	-0.120726	0	0.058	1	L4	ZNF761	-0.058	#NUM!	Superficial	NOT SIG.	epi
L1-L4	5	0.00280437	-0.127776	0	0.058	1	L4	AC021054.1	-0.058	#NUM!	Superficial	NOT SIG.	epi
L1-L4	5	0.00281518	-0.176896	0.013	0.092	1	L4	EPCAM	-0.105	-2.82312	Superficial	NOT SIG.	epi
L1-L4	5	0.00282945	-0.540256	0.593	0.725	1	L4	RMND5A	-1.318	-0.289949	Superficial	NOT SIG.	epi
L1-L4	5	0.0028603	-0.439048	0.247	0.392	1	L4	UBE2N	-0.639	-0.666343	Superficial	NOT SIG.	epi
L1-L4	5	0.00286177	0.228169	0.167	0.05	1	L4	THBS2	-0.217	1.73985	Superficial	NOT SIG.	epi
L1-L4	5	0.00288369	-0.221194	0.027	0.117	1	L4	PDE12	-0.144	-2.11548	Superficial	NOT SIG.	epi
L1-L4	5	0.00288829	-0.388335	0.24	0.408	1	L4	ERP29	-0.648	-0.765535	Superficial	NOT SIG.	epi
L1-L4	5	0.00291915	0.226994	0.153	0.042	1	L4	CCN2	-0.195	1.86507	Superficial	NOT SIG.	epi
L1-L4	5	0.00293403	-0.289719	0.12	0.258	1	L4	SRPRA	-0.378	-1.10434	Superficial	NOT SIG.	epi
L1-L4	5	0.00294173	-0.371059	0.24	0.4	1	L4	AZIN1	-0.64	-0.736966	Superficial	NOT SIG.	epi
L1-L4	5	0.00294619	0.222893	0.22	0.083	1	L4	RGS10	-0.303	1.40632	Superficial	NOT SIG.	epi
L1-L4	5	0.00296855	-0.275274	0.653	0.75	1	L4	PPA1	-1.403	-0.199808	Superficial	NOT SIG.	epi
L1-L4	5	0.00298781	-0.142206	0.027	0.117	1	L4	SLC25A24	-0.144	-2.11548	Superficial	NOT SIG.	epi
L1-L4	5	0.00298923	-0.230198	0.147	0.292	1	L4	TMEM30B	-0.439	-0.990152	Superficial	NOT SIG.	epi
L1-L4	5	0.00298931	-0.255406	0.067	0.183	1	L4	ACAD9	-0.25	-1.44961	Superficial	NOT SIG.	epi
L1-L4	5	0.00299467	0.280011	0.273	0.125	1	L4	JMJD7	-0.398	1.12697	Superficial	NOT SIG.	epi
L1-L4	5	0.00300359	-0.106557	0.007	0.075	1	L4	AP1S3	-0.082	-3.42146	Superficial	NOT SIG.	epi
L1-L4	5	0.00300359	-0.22369	0.007	0.075	1	L4	THAP12	-0.082	-3.42146	Superficial	NOT SIG.	epi
L1-L4	5	0.00300998	-0.214355	1	1	1	L4	SFN	-2	0	Superficial	NOT SIG.	epi
L1-L4	5	0.00303797	-0.323342	0.527	0.658	1	L4	HMGB1	-1.185	-0.320285	Superficial	NOT SIG.	epi
L1-L4	5	0.00304895	-0.181797	0.173	0.333	1	L4	LRRC8A	-0.506	-0.94475	Superficial	NOT SIG.	epi
L1-L4	5	0.00306217	-0.346612	0.187	0.333	1	L4	VEGFB	-0.52	-0.832484	Superficial	NOT SIG.	epi
L1-L4	5	0.00313196	-0.198467	0.027	0.117	1	L4	TRRAP	-0.144	-2.11548	Superficial	NOT SIG.	epi
L1-L4	5	0.00314713	-0.175624	0.007	0.075	1	L4	ALKBH4	-0.082	-3.42146	Superficial	NOT SIG.	epi
L1-L4	5	0.00316444	0.351329	0.42	0.258	1	L4	MMADHC	-0.678	0.703018	Superficial	NOT SIG.	epi
L1-L4	5	0.00317626	-0.305011	0.133	0.267	1	L4	RTCB	-0.4	-1.00541	Superficial	NOT SIG.	epi
L1-L4	5	0.00318495	-0.32561	0.127	0.258	1	L4	WAPL	-0.385	-1.02254	Superficial	NOT SIG.	epi
L1-L4	5	0.00318495	-0.371736	0.127	0.258	1	L4	TLCD3A	-0.385	-1.02254	Superficial	NOT SIG.	epi
L1-L4	5	0.00319855	-0.377756	0.72	0.817	1	L4	HSPA8	-1.537	-0.182339	Superficial	NOT SIG.	epi
L1-L4	5	0.00320331	-0.281891	0.247	0.417	1	L4	TOMM5	-0.664	-0.755536	Superficial	NOT SIG.	epi
L1-L4	5	0.0032756	-0.309279	0.147	0.283	1	L4	ATRAID	-0.43	-0.944986	Superficial	NOT SIG.	epi
L1-L4	5	0.00329387	-0.544818	0.46	0.625	1	L4	MIDN	-1.085	-0.442222	Superficial	NOT SIG.	epi
L1-L4	5	0.00331453	-0.484892	0.227	0.367	1	L4	FRMD6	-0.594	-0.693088	Superficial	NOT SIG.	epi
L1-L4	5	0.00332015	-0.305154	0.087	0.208	1	L4	ZNF121	-0.295	-1.2575	Superficial	NOT SIG.	epi
L1-L4	5	0.00332798	-0.556024	0.173	0.317	1	L4	RBMX	-0.49	-0.873711	Superficial	NOT SIG.	epi
L1-L4	5	0.00334825	-0.154526	0.007	0.075	1	L4	HCLS1	-0.082	-3.42146	Superficial	NOT SIG.	epi
L1-L4	5	0.00336011	-0.188239	0.027	0.117	1	L4	MORC4	-0.144	-2.11548	Superficial	NOT SIG.	epi
L1-L4	5	0.00336539	-0.216553	0.08	0.2	1	L4	MIA2	-0.28	-1.32193	Superficial	NOT SIG.	epi
L1-L4	5	0.00336882	-0.322508	0.133	0.267	1	L4	CYB5A	-0.4	-1.00541	Superficial	NOT SIG.	epi
L1-L4	5	0.00338924	-0.299264	0.053	0.158	1	L4	TRAPPC6A	-0.211	-1.57586	Superficial	NOT SIG.	epi
L1-L4	5	0.00339773	0.488244	0.287	0.142	1	L4	FASTK	-0.429	1.01516	Superficial	NOT SIG.	epi
L1-L4	5	0.00345314	-0.081333	0.007	0.075	1	L4	AASS	-0.082	-3.42146	Superficial	NOT SIG.	epi
L1-L4	5	0.00345348	-0.159252	0.047	0.15	1	L4	ZBTB38	-0.197	-1.67423	Superficial	NOT SIG.	epi
L1-L4	5	0.00345804	-0.304855	0.193	0.35	1	L4	CEBPB	-0.543	-0.858754	Superficial	NOT SIG.	epi
L1-L4	5	0.00345977	-0.329022	0.073	0.183	1	L4	USP10	-0.256	-1.32588	Superficial	NOT SIG.	epi
L1-L4	5	0.00346485	0.169118	0.12	0.025	1	L4	MAP1LC3B2	-0.145	2.26303	Superficial	NOT SIG.	epi
L1-L4	5	0.00347012	-0.242012	0.093	0.217	1	L4	SMPD4	-0.31	-1.22239	Superficial	NOT SIG.	epi
L1-L4	5	0.0034921	-0.381052	0.613	0.675	1	L4	TOMM7	-1.288	-0.139	Superficial	NOT SIG.	epi
L1-L4	5	0.0035203	-0.264294	0.107	0.233	1	L4	RAET1L	-0.34	-1.12272	Superficial	NOT SIG.	epi
L1-L4	5	0.00352051	-0.17989	0.027	0.117	1	L4	TCAF1	-0.144	-2.11548	Superficial	NOT SIG.	epi
L1-L4	5	0.00352093	0.341519	0.847	0.75	1	L4	DSTN	-1.597	0.175471	Superficial	NOT SIG.	epi
L1-L4	5	0.00354303	-0.253068	0.12	0.258	1	L4	PHLDB3	-0.378	-1.10434	Superficial	NOT SIG.	epi
L1-L4	5	0.00356897	-0.174884	0.02	0.1	1	L4	TMEM223	-0.12	-2.32193	Superficial	NOT SIG.	epi
L1-L4	5	0.00359806	-0.268466	0.873	0.95	1	L4	H3F3A	-1.823	-0.121946	Superficial	NOT SIG.	epi
L1-L4	5	0.00360681	0.321558	0.687	0.558	1	L4	ANXA11	-1.245	0.300045	Superficial	NOT SIG.	epi
L1-L4	5	0.00362554	-0.282478	0.313	0.467	1	L4	TMEM165	-0.78	-0.57726	Superficial	NOT SIG.	epi
L1-L4	5	0.00362584	-0.324783	0.073	0.192	1	L4	MIR99AHG	-0.265	-1.39514	Superficial	NOT SIG.	epi
L1-L4	5	0.00363358	-0.413969	0.08	0.2	1	L4	FKBP5	-0.28	-1.32193	Superficial	NOT SIG.	epi
L1-L4	5	0.00363574	-0.427271	0.2	0.333	1	L4	LDHB	-0.533	-0.735522	Superficial	NOT SIG.	epi
L1-L4	5	0.00367273	0.490563	0.493	0.35	1	L4	PLEKHM1	-0.843	0.494233	Superficial	NOT SIG.	epi
L1-L4	5	0.00368784	0.253502	0.107	0.017	1	L4	MUC5B	-0.124	2.654	Superficial	NOT SIG.	epi
L1-L4	5	0.00370555	0.221417	0.34	0.175	1	L4	SCNN1D	-0.515	0.95818	Superficial	NOT SIG.	epi
L1-L4	5	0.00370896	0.560203	0.647	0.542	1	L4	BNIP3L	-1.189	0.255473	Superficial	NOT SIG.	epi
L1-L4	5	0.00373714	0.244804	0.347	0.192	1	L4	SEC14L1	-0.539	0.853829	Superficial	NOT SIG.	epi
L1-L4	5	0.00375959	-0.396609	0.153	0.292	1	L4	RAB22A	-0.445	-0.932437	Superficial	NOT SIG.	epi
L1-L4	5	0.00379538	-0.204077	0.033	0.125	1	L4	NNT	-0.158	-1.92139	Superficial	NOT SIG.	epi
L1-L4	5	0.0038088	0.286108	0.347	0.192	1	L4	RMND5B	-0.539	0.853829	Superficial	NOT SIG.	epi
L1-L4	5	0.0038381	0.497629	0.56	0.433	1	L4	HM13	-0.993	0.37106	Superficial	NOT SIG.	epi
L1-L4	5	0.0038418	-0.25221	0.053	0.158	1	L4	SERPINE2	-0.211	-1.57586	Superficial	NOT SIG.	epi
L1-L4	5	0.00388026	0.372262	0.733	0.7	1	L4	ELOB	-1.433	0.0664583	Superficial	NOT SIG.	epi
L1-L4	5	0.00390132	0.149876	0.087	0.008	1	L4	CHI3L1	-0.095	3.44294	Superficial	NOT SIG.	epi
L1-L4	5	0.00390709	0.307202	0.88	0.9	1	L4	EIF1	-1.78	-0.0324215	Superficial	NOT SIG.	epi
L1-L4	5	0.00391976	-0.364834	0.087	0.208	1	L4	ODC1	-0.295	-1.2575	Superficial	NOT SIG.	epi
L1-L4	5	0.00393581	0.247458	0.393	0.233	1	L4	GOLGA2	-0.626	0.754199	Superficial	NOT SIG.	epi
L1-L4	5	0.00394713	0.247724	0.827	0.75	1	L4	ELF3	-1.577	0.140997	Superficial	NOT SIG.	epi
L1-L4	5	0.00399003	-0.250851	0.167	0.317	1	L4	LARP4B	-0.484	-0.924635	Superficial	NOT SIG.	epi
L1-L4	5	0.0040536	-0.188702	0.033	0.125	1	L4	POM121	-0.158	-1.92139	Superficial	NOT SIG.	epi
L1-L4	5	0.00405448	0.125031	0.067	0	1	L4	NR4A1	-0.067	#NUM!	Superficial	NOT SIG.	epi
L1-L4	5	0.00405448	0.12286	0.067	0	1	L4	PLAC4	-0.067	#NUM!	Superficial	NOT SIG.	epi
L1-L4	5	0.00405448	0.0919478	0.067	0	1	L4	KLK9	-0.067	#NUM!	Superficial	NOT SIG.	epi
L1-L4	5	0.00410488	0.393524	0.56	0.383	1	L4	WWTR1	-0.943	0.548082	Superficial	NOT SIG.	epi
L1-L4	5	0.00410503	-0.38232	0.147	0.275	1	L4	DICER1	-0.422	-0.903615	Superficial	NOT SIG.	epi
L1-L4	5	0.00411792	-0.234508	0.087	0.208	1	L4	BBOX1	-0.295	-1.2575	Superficial	NOT SIG.	epi
L1-L4	5	0.00414315	-0.188646	0.033	0.125	1	L4	PTPRC	-0.158	-1.92139	Superficial	NOT SIG.	epi
L1-L4	5	0.00415001	-0.129099	0.02	0.1	1	L4	ATR	-0.12	-2.32193	Superficial	NOT SIG.	epi
L1-L4	5	0.00417815	-0.516003	0.273	0.408	1	L4	EREG	-0.681	-0.579668	Superficial	NOT SIG.	epi
L1-L4	5	0.0041968	-0.349619	0.073	0.183	1	L4	RIF1	-0.256	-1.32588	Superficial	NOT SIG.	epi
L1-L4	5	0.00429057	-0.345921	0.573	0.733	1	L4	CD81	-1.306	-0.355278	Superficial	NOT SIG.	epi
L1-L4	5	0.00429123	-0.323035	0.227	0.375	1	L4	CDKN2B	-0.602	-0.724198	Superficial	NOT SIG.	epi
L1-L4	5	0.00442205	-0.277707	0.773	0.833	1	L4	YBX3	-1.606	-0.107848	Superficial	NOT SIG.	epi
L1-L4	5	0.00443514	-0.32417	0.24	0.392	1	L4	PDCD5	-0.632	-0.707819	Superficial	NOT SIG.	epi
L1-L4	5	0.00447161	-0.17137	0.02	0.1	1	L4	TMEM161A	-0.12	-2.32193	Superficial	NOT SIG.	epi
L1-L4	5	0.00447386	-0.268193	0.053	0.158	1	L4	MBD4	-0.211	-1.57586	Superficial	NOT SIG.	epi
L1-L4	5	0.00448459	-0.290599	0.22	0.375	1	L4	VEGFA	-0.595	-0.769387	Superficial	NOT SIG.	epi
L1-L4	5	0.00456206	0.349286	0.533	0.375	1	L4	RAB11FIP1	-0.908	0.507245	Superficial	NOT SIG.	epi
L1-L4	5	0.00456877	-0.174443	0.033	0.125	1	L4	AR	-0.158	-1.92139	Superficial	NOT SIG.	epi
L1-L4	5	0.00459542	0.463599	0.647	0.533	1	L4	NDUFA4L2	-1.18	0.27963	Superficial	NOT SIG.	epi
L1-L4	5	0.00463959	-0.35272	0.093	0.208	1	L4	ROCK1	-0.301	-1.16128	Superficial	NOT SIG.	epi
L1-L4	5	0.00465814	-0.406593	0.333	0.483	1	L4	DDX6	-0.816	-0.536501	Superficial	NOT SIG.	epi
L1-L4	5	0.00467027	0.27099	0.38	0.233	1	L4	FAM32A	-0.613	0.705669	Superficial	NOT SIG.	epi
L1-L4	5	0.0047276	-0.251452	0.04	0.133	1	L4	LAMB1	-0.173	-1.73335	Superficial	NOT SIG.	epi
L1-L4	5	0.00473101	-0.346092	0.133	0.267	1	L4	HEG1	-0.4	-1.00541	Superficial	NOT SIG.	epi
L1-L4	5	0.00475668	-0.181588	0.02	0.1	1	L4	TMA16	-0.12	-2.32193	Superficial	NOT SIG.	epi
L1-L4	5	0.0047646	-0.304717	0.82	0.8	1	L4	NDRG1	-1.62	0.0356239	Superficial	NOT SIG.	epi
L1-L4	5	0.0047693	-0.357222	0.62	0.692	1	L4	CLCA2	-1.312	-0.158504	Superficial	NOT SIG.	epi
L1-L4	5	0.00476938	-0.214526	0.44	0.608	1	L4	ATP5PD	-1.048	-0.466568	Superficial	NOT SIG.	epi
L1-L4	5	0.0048012	-0.35264	0.253	0.4	1	L4	TNFRSF1A	-0.653	-0.660863	Superficial	NOT SIG.	epi
L1-L4	5	0.00481563	-0.0812294	0.02	0.1	1	L4	CD40	-0.12	-2.32193	Superficial	NOT SIG.	epi
L1-L4	5	0.00484497	0.485065	0.627	0.467	1	L4	AL355312.4	-1.094	0.425043	Superficial	NOT SIG.	epi
L1-L4	5	0.00487412	-0.127825	0.033	0.125	1	L4	TNFRSF10B	-0.158	-1.92139	Superficial	NOT SIG.	epi
L1-L4	5	0.00489368	-0.371579	0.36	0.508	1	L4	TIMM8B	-0.868	-0.496832	Superficial	NOT SIG.	epi
L1-L4	5	0.00492037	-0.252284	0.067	0.175	1	L4	MRPL47	-0.242	-1.38512	Superficial	NOT SIG.	epi
L1-L4	5	0.00494476	-0.321227	0.72	0.817	1	L4	PSAP	-1.537	-0.182339	Superficial	NOT SIG.	epi
L1-L4	5	0.00498299	-0.328826	0.153	0.292	1	L4	EID1	-0.445	-0.932437	Superficial	NOT SIG.	epi
L1-L4	5	0.00498569	-0.285579	0.093	0.208	1	L4	KLF10	-0.301	-1.16128	Superficial	NOT SIG.	epi
L1-L4	5	0.00500292	-0.291821	0.08	0.192	1	L4	DKK3	-0.272	-1.26303	Superficial	NOT SIG.	epi
L1-L4	5	0.00502538	-0.317375	0.7	0.792	1	L4	MAB21L4	-1.492	-0.178146	Superficial	NOT SIG.	epi
L1-L4	5	0.00502861	-0.200061	0.04	0.133	1	L4	TXNDC12	-0.173	-1.73335	Superficial	NOT SIG.	epi
L1-L4	5	0.00510587	-0.193359	0.013	0.083	1	L4	ZNF525	-0.096	-2.6746	Superficial	NOT SIG.	epi
L1-L4	5	0.00510713	-0.248497	0.307	0.467	1	L4	CYB5R3	-0.774	-0.605184	Superficial	NOT SIG.	epi
L1-L4	5	0.00511416	-0.493213	0.347	0.483	1	L4	SLC38A2	-0.83	-0.477088	Superficial	NOT SIG.	epi
L1-L4	5	0.0051162	-0.527264	0.487	0.617	1	L4	HLA-C	-1.104	-0.341349	Superficial	NOT SIG.	epi
L1-L4	5	0.00512284	0.377337	0.347	0.2	1	L4	PLK3	-0.547	0.794936	Superficial	NOT SIG.	epi
L1-L4	5	0.00513063	-0.252443	0.107	0.233	1	L4	DNAJC21	-0.34	-1.12272	Superficial	NOT SIG.	epi
L1-L4	5	0.00518675	-0.285932	0.067	0.175	1	L4	SPTY2D1	-0.242	-1.38512	Superficial	NOT SIG.	epi
L1-L4	5	0.00520444	-0.485192	0.46	0.6	1	L4	CCNG2	-1.06	-0.383329	Superficial	NOT SIG.	epi
L1-L4	5	0.00522491	0.141677	0.16	0.05	1	L4	OGFR	-0.21	1.67807	Superficial	NOT SIG.	epi
L1-L4	5	0.00523455	0.134483	0.1	0.017	1	L4	LAYN	-0.117	2.55639	Superficial	NOT SIG.	epi
L1-L4	5	0.00525775	-0.219962	0.14	0.275	1	L4	ENY2	-0.415	-0.974005	Superficial	NOT SIG.	epi
L1-L4	5	0.00527083	-0.190985	0.093	0.208	1	L4	CCNG1	-0.301	-1.16128	Superficial	NOT SIG.	epi
L1-L4	5	0.00529795	-0.245699	0.133	0.267	1	L4	IFI16	-0.4	-1.00541	Superficial	NOT SIG.	epi
L1-L4	5	0.00531967	-0.36152	0.26	0.408	1	L4	IRF2BP2	-0.668	-0.650058	Superficial	NOT SIG.	epi
L1-L4	5	0.00534685	-0.146409	0.04	0.133	1	L4	RNF14	-0.173	-1.73335	Superficial	NOT SIG.	epi
L1-L4	5	0.00534957	-0.322146	0.727	0.833	1	L4	ATP5ME	-1.56	-0.196361	Superficial	NOT SIG.	epi
L1-L4	5	0.00535304	-0.420176	0.18	0.317	1	L4	STXBP5	-0.497	-0.816486	Superficial	NOT SIG.	epi
L1-L4	5	0.00537847	-0.19958	0.94	0.95	1	L4	RPL17	-1.89	-0.0152668	Superficial	NOT SIG.	epi
L1-L4	5	0.00541154	0.204675	0.88	0.817	1	L4	UPP1	-1.697	0.107167	Superficial	NOT SIG.	epi
L1-L4	5	0.00541821	-0.219266	0.027	0.108	1	L4	TP53RK	-0.135	-2	Superficial	NOT SIG.	epi
L1-L4	5	0.00543078	-0.329206	0.127	0.258	1	L4	STOML2	-0.385	-1.02254	Superficial	NOT SIG.	epi
L1-L4	5	0.00545391	0.281685	0.88	0.867	1	L4	CLIC3	-1.747	0.0214715	Superficial	NOT SIG.	epi
L1-L4	5	0.005454	-0.293937	0.76	0.808	1	L4	EIF4A1	-1.568	-0.0883559	Superficial	NOT SIG.	epi
L1-L4	5	0.00548071	-0.2223	0.027	0.108	1	L4	ANTXR1	-0.135	-2	Superficial	NOT SIG.	epi
L1-L4	5	0.00548226	0.289899	0.113	0.025	1	L4	AC008556.1	-0.138	2.17632	Superficial	NOT SIG.	epi
L1-L4	5	0.00549033	-0.180949	0.06	0.167	1	L4	ESYT1	-0.227	-1.47681	Superficial	NOT SIG.	epi
L1-L4	5	0.00550902	-0.263845	0.153	0.3	1	L4	WNT5A	-0.453	-0.971431	Superficial	NOT SIG.	epi
L1-L4	5	0.0055091	-0.0722142	0.02	0.1	1	L4	MTPAP	-0.12	-2.32193	Superficial	NOT SIG.	epi
L1-L4	5	0.0055385	-0.102457	0.013	0.083	1	L4	TUBGCP4	-0.096	-2.6746	Superficial	NOT SIG.	epi
L1-L4	5	0.0055385	-0.176084	0.013	0.083	1	L4	HELZ	-0.096	-2.6746	Superficial	NOT SIG.	epi
L1-L4	5	0.00555692	-0.251769	0.14	0.275	1	L4	GPD2	-0.415	-0.974005	Superficial	NOT SIG.	epi
L1-L4	5	0.00559382	-0.217654	0.047	0.142	1	L4	BLMH	-0.189	-1.59516	Superficial	NOT SIG.	epi
L1-L4	5	0.00559868	-0.242174	0.213	0.358	1	L4	COMT	-0.571	-0.749106	Superficial	NOT SIG.	epi
L1-L4	5	0.00561374	-0.190452	0.013	0.083	1	L4	RAB11B-AS1	-0.096	-2.6746	Superficial	NOT SIG.	epi
L1-L4	5	0.005619	-0.342989	0.08	0.192	1	L4	ZFX	-0.272	-1.26303	Superficial	NOT SIG.	epi
L1-L4	5	0.00562422	-0.278793	0.107	0.225	1	L4	DHX9	-0.332	-1.07231	Superficial	NOT SIG.	epi
L1-L4	5	0.0056531	-0.365578	0.187	0.317	1	L4	ERH	-0.504	-0.761445	Superficial	NOT SIG.	epi
L1-L4	5	0.00570346	-0.323121	0.267	0.417	1	L4	CYP51A1	-0.684	-0.643208	Superficial	NOT SIG.	epi
L1-L4	5	0.00570623	-0.293952	0.12	0.242	1	L4	DDI2	-0.362	-1.01197	Superficial	NOT SIG.	epi
L1-L4	5	0.00573728	-0.169635	0.027	0.108	1	L4	SPAG1	-0.135	-2	Superficial	NOT SIG.	epi
L1-L4	5	0.00576022	-0.0794293	0	0.05	1	L4	MEMO1	-0.05	#NUM!	Superficial	NOT SIG.	epi
L1-L4	5	0.00576022	-0.0855177	0	0.05	1	L4	CHST7	-0.05	#NUM!	Superficial	NOT SIG.	epi
L1-L4	5	0.00576022	-0.0914442	0	0.05	1	L4	AF117829.1	-0.05	#NUM!	Superficial	NOT SIG.	epi
L1-L4	5	0.00576022	-0.0931446	0	0.05	1	L4	REL	-0.05	#NUM!	Superficial	NOT SIG.	epi
L1-L4	5	0.00576022	-0.105981	0	0.05	1	L4	PHKA1	-0.05	#NUM!	Superficial	NOT SIG.	epi
L1-L4	5	0.00576022	-0.10725	0	0.05	1	L4	DLEU1	-0.05	#NUM!	Superficial	NOT SIG.	epi
L1-L4	5	0.00576022	-0.119581	0	0.05	1	L4	CENPV	-0.05	#NUM!	Superficial	NOT SIG.	epi
L1-L4	5	0.00576022	-0.143886	0	0.05	1	L4	PI15	-0.05	#NUM!	Superficial	NOT SIG.	epi
L1-L4	5	0.00576022	-0.149316	0	0.05	1	L4	TFB2M	-0.05	#NUM!	Superficial	NOT SIG.	epi
L1-L4	5	0.00576022	-0.156337	0	0.05	1	L4	FRAS1	-0.05	#NUM!	Superficial	NOT SIG.	epi
L1-L4	5	0.00576022	-0.15803	0	0.05	1	L4	CLEC3B	-0.05	#NUM!	Superficial	NOT SIG.	epi
L1-L4	5	0.00576022	-0.163971	0	0.05	1	L4	GTF2IRD2	-0.05	#NUM!	Superficial	NOT SIG.	epi
L1-L4	5	0.00576022	-0.22006	0	0.05	1	L4	ENOX2	-0.05	#NUM!	Superficial	NOT SIG.	epi
L1-L4	5	0.00576022	-0.267715	0	0.05	1	L4	CCDC112	-0.05	#NUM!	Superficial	NOT SIG.	epi
L1-L4	5	0.00581439	-0.287901	0.6	0.7	1	L4	ELL2	-1.3	-0.222392	Superficial	NOT SIG.	epi
L1-L4	5	0.00585823	0.419924	0.407	0.267	1	L4	WASHC1	-0.674	0.608189	Superficial	NOT SIG.	epi
L1-L4	5	0.00586958	-0.187626	0.027	0.108	1	L4	RFX5	-0.135	-2	Superficial	NOT SIG.	epi
L1-L4	5	0.0058728	-0.188688	0.047	0.142	1	L4	TSR1	-0.189	-1.59516	Superficial	NOT SIG.	epi
L1-L4	5	0.00587495	0.237371	0.36	0.2	1	L4	CRIP2	-0.56	0.847997	Superficial	NOT SIG.	epi
L1-L4	5	0.00588909	-0.399072	0.447	0.575	1	L4	PTPRF	-1.022	-0.363287	Superficial	NOT SIG.	epi
L1-L4	5	0.00594392	0.27136	0.38	0.233	1	L4	PLD2	-0.613	0.705669	Superficial	NOT SIG.	epi
L1-L4	5	0.00594838	-0.520779	0.94	0.933	1	L4	HLA-B	-1.873	0.0107837	Superficial	NOT SIG.	epi
L1-L4	5	0.00598612	-0.26406	0.32	0.475	1	L4	DAAM1	-0.795	-0.569856	Superficial	NOT SIG.	epi
L1-L4	5	0.00600394	-0.140297	0.013	0.083	1	L4	CTSO	-0.096	-2.6746	Superficial	NOT SIG.	epi
L1-L4	5	0.00601104	0.420901	0.387	0.242	1	L4	ADGRF1	-0.629	0.677327	Superficial	NOT SIG.	epi
L1-L4	5	0.0060286	0.123076	0.08	0.008	1	L4	HEXA	-0.088	3.32193	Superficial	NOT SIG.	epi
L1-L4	5	0.00606492	0.164491	0.207	0.083	1	L4	NTHL1	-0.29	1.31845	Superficial	NOT SIG.	epi
L1-L4	5	0.00607723	-0.331038	0.267	0.425	1	L4	KIF5B	-0.692	-0.670623	Superficial	NOT SIG.	epi
L1-L4	5	0.00607864	-0.22955	0.127	0.25	1	L4	CREB3L2	-0.377	-0.9771	Superficial	NOT SIG.	epi
L1-L4	5	0.00613441	-0.278653	0.087	0.2	1	L4	ECPAS	-0.287	-1.20091	Superficial	NOT SIG.	epi
L1-L4	5	0.0061785	0.288765	0.773	0.7	1	L4	STK24	-1.473	0.143113	Superficial	NOT SIG.	epi
L1-L4	5	0.00621555	-0.149874	0.007	0.067	1	L4	CTNNAL1	-0.074	-3.25873	Superficial	NOT SIG.	epi
L1-L4	5	0.00628695	0.351921	0.26	0.125	1	L4	AP2A1	-0.385	1.05658	Superficial	NOT SIG.	epi
L1-L4	5	0.00629139	-0.379038	0.593	0.683	1	L4	OST4	-1.276	-0.203853	Superficial	NOT SIG.	epi
L1-L4	5	0.00629889	0.36768	0.613	0.475	1	L4	SCNN1A	-1.088	0.36796	Superficial	NOT SIG.	epi
L1-L4	5	0.00629945	-0.170828	0.113	0.233	1	L4	MAP3K1	-0.346	-1.04401	Superficial	NOT SIG.	epi
L1-L4	5	0.00631148	-0.183266	0.007	0.067	1	L4	PADI2	-0.074	-3.25873	Superficial	NOT SIG.	epi
L1-L4	5	0.00631586	0.255327	0.32	0.175	1	L4	HPSE	-0.495	0.870717	Superficial	NOT SIG.	epi
L1-L4	5	0.006327	0.29406	0.267	0.133	1	L4	VAMP2	-0.4	1.00541	Superficial	NOT SIG.	epi
L1-L4	5	0.00635431	-0.27742	0.08	0.192	1	L4	RPF2	-0.272	-1.26303	Superficial	NOT SIG.	epi
L1-L4	5	0.00635519	-0.34075	0.2	0.325	1	L4	PSMD7	-0.525	-0.70044	Superficial	NOT SIG.	epi
L1-L4	5	0.00637403	-0.231339	0.073	0.183	1	L4	GNS	-0.256	-1.32588	Superficial	NOT SIG.	epi
L1-L4	5	0.00639284	1.36682	0.467	0.392	1	L4	FCGBP	-0.859	0.252569	Superficial	NOT SIG.	epi
L1-L4	5	0.00641841	-0.0486517	0.013	0.083	1	L4	SAMD5	-0.096	-2.6746	Superficial	NOT SIG.	epi
L1-L4	5	0.00645759	-0.222737	0.16	0.292	1	L4	CHD4	-0.452	-0.867896	Superficial	NOT SIG.	epi
L1-L4	5	0.00650735	0.164023	0.06	0	1	L4	ATP11A	-0.06	#NUM!	Superficial	NOT SIG.	epi
L1-L4	5	0.00650735	0.125502	0.06	0	1	L4	AC024592.2	-0.06	#NUM!	Superficial	NOT SIG.	epi
L1-L4	5	0.00650735	0.10847	0.06	0	1	L4	TPGS1	-0.06	#NUM!	Superficial	NOT SIG.	epi
L1-L4	5	0.00650735	0.0753027	0.06	0	1	L4	KDM7A-DT	-0.06	#NUM!	Superficial	NOT SIG.	epi
L1-L4	5	0.00650735	-0.122121	0.007	0.067	1	L4	HAUS6	-0.074	-3.25873	Superficial	NOT SIG.	epi
L1-L4	5	0.00650735	-0.147762	0.007	0.067	1	L4	IFITM1	-0.074	-3.25873	Superficial	NOT SIG.	epi
L1-L4	5	0.00651043	-0.390739	0.653	0.725	1	L4	CFD	-1.378	-0.150898	Superficial	NOT SIG.	epi
L1-L4	5	0.00653429	-0.23585	0.113	0.233	1	L4	FAM210B	-0.346	-1.04401	Superficial	NOT SIG.	epi
L1-L4	5	0.00653429	-0.281735	0.113	0.233	1	L4	CHD9	-0.346	-1.04401	Superficial	NOT SIG.	epi
L1-L4	5	0.00655953	-0.239479	0.033	0.117	1	L4	ASPM	-0.15	-1.82597	Superficial	NOT SIG.	epi
L1-L4	5	0.00660838	-0.223015	0.073	0.175	1	L4	PHAX	-0.248	-1.26139	Superficial	NOT SIG.	epi
L1-L4	5	0.00667231	-0.495052	0.26	0.383	1	L4	SLC11A2	-0.643	-0.558833	Superficial	NOT SIG.	epi
L1-L4	5	0.00668767	0.280404	0.14	0.042	1	L4	GSTT2B	-0.182	1.73697	Superficial	NOT SIG.	epi
L1-L4	5	0.00671198	-0.244046	0.14	0.267	1	L4	RARS	-0.407	-0.931413	Superficial	NOT SIG.	epi
L1-L4	5	0.0067579	0.324404	0.253	0.125	1	L4	DCUN1D1	-0.378	1.01721	Superficial	NOT SIG.	epi
L1-L4	5	0.00676558	0.25118	0.08	0.008	1	L4	CCDC43	-0.088	3.32193	Superficial	NOT SIG.	epi
L1-L4	5	0.00678658	-0.186943	0.047	0.142	1	L4	MRS2	-0.189	-1.59516	Superficial	NOT SIG.	epi
L1-L4	5	0.00679866	-0.17804	0.027	0.108	1	L4	PDGFD	-0.135	-2	Superficial	NOT SIG.	epi
L1-L4	5	0.00680234	-0.357779	0.987	0.967	1	L4	B2M	-1.954	0.0295342	Superficial	NOT SIG.	epi
L1-L4	5	0.00681142	-0.0999218	0.007	0.067	1	L4	AC019080.1	-0.074	-3.25873	Superficial	NOT SIG.	epi
L1-L4	5	0.0069103	-0.391722	0.18	0.308	1	L4	MYO1D	-0.488	-0.774933	Superficial	NOT SIG.	epi
L1-L4	5	0.00693996	0.0814924	0.08	0.008	1	L4	GATB	-0.088	3.32193	Superficial	NOT SIG.	epi
L1-L4	5	0.00694128	-0.214199	0.2	0.35	1	L4	ZNF219	-0.55	-0.807355	Superficial	NOT SIG.	epi
L1-L4	5	0.00695074	0.27361	0.167	0.058	1	L4	TNNT1	-0.225	1.52572	Superficial	NOT SIG.	epi
L1-L4	5	0.0069896	0.342385	0.687	0.558	1	L4	PRSS22	-1.245	0.300045	Superficial	NOT SIG.	epi
L1-L4	5	0.00706661	0.151953	0.127	0.033	1	L4	IGFL1	-0.16	1.94429	Superficial	NOT SIG.	epi
L1-L4	5	0.00706872	-0.391464	0.6	0.675	1	L4	HNRNPA3	-1.275	-0.169925	Superficial	NOT SIG.	epi
L1-L4	5	0.00708984	-0.220324	0.207	0.342	1	L4	PSMB5	-0.549	-0.724366	Superficial	NOT SIG.	epi
L1-L4	5	0.00712261	-0.403056	0.52	0.708	1	L4	GSN	-1.228	-0.445238	Superficial	NOT SIG.	epi
L1-L4	5	0.00713286	-0.408208	0.133	0.258	1	L4	CCDC80	-0.391	-0.955945	Superficial	NOT SIG.	epi
L1-L4	5	0.0072319	-0.131944	0.987	0.975	1	L4	RPL9	-1.962	0.0176479	Superficial	NOT SIG.	epi
L1-L4	5	0.00723798	-0.457329	0.167	0.292	1	L4	ITGA6	-0.459	-0.80612	Superficial	NOT SIG.	epi
L1-L4	5	0.00727023	-0.367889	0.247	0.383	1	L4	LSM7	-0.63	-0.632833	Superficial	NOT SIG.	epi
L1-L4	5	0.00728201	-0.29804	0.14	0.267	1	L4	CLN8	-0.407	-0.931413	Superficial	NOT SIG.	epi
L1-L4	5	0.0073022	-0.256118	0.107	0.225	1	L4	LUC7L2	-0.332	-1.07231	Superficial	NOT SIG.	epi
L1-L4	5	0.00731953	0.380905	0.573	0.425	1	L4	MAP2K2	-0.998	0.431072	Superficial	NOT SIG.	epi
L1-L4	5	0.00736939	-0.321991	0.267	0.4	1	L4	COPZ1	-0.667	-0.58316	Superficial	NOT SIG.	epi
L1-L4	5	0.00752747	0.573377	0.78	0.833	1	L4	C15orf48	-1.613	-0.0948424	Superficial	NOT SIG.	epi
L1-L4	5	0.00753038	-0.187525	0.033	0.117	1	L4	ETV3	-0.15	-1.82597	Superficial	NOT SIG.	epi
L1-L4	5	0.00764279	-0.266612	0.693	0.783	1	L4	COX7C	-1.476	-0.176157	Superficial	NOT SIG.	epi
L1-L4	5	0.00764608	0.332684	0.693	0.608	1	L4	GABARAPL2	-1.301	0.188784	Superficial	NOT SIG.	epi
L1-L4	5	0.00767978	-0.154691	0.047	0.142	1	L4	ATP2B1	-0.189	-1.59516	Superficial	NOT SIG.	epi
L1-L4	5	0.00767978	-0.271619	0.047	0.142	1	L4	RPE	-0.189	-1.59516	Superficial	NOT SIG.	epi
L1-L4	5	0.00768511	-0.266164	0.02	0.092	1	L4	PALMD	-0.112	-2.20163	Superficial	NOT SIG.	epi
L1-L4	5	0.00769105	-0.392447	0.847	0.9	1	L4	HLA-A	-1.747	-0.087563	Superficial	NOT SIG.	epi
L1-L4	5	0.00771872	-0.287068	0.127	0.242	1	L4	MDM2	-0.369	-0.930179	Superficial	NOT SIG.	epi
L1-L4	5	0.00773223	-0.341473	0.287	0.425	1	L4	GTF3C1	-0.712	-0.566412	Superficial	NOT SIG.	epi
L1-L4	5	0.00773695	0.244785	0.8	0.817	1	L4	TMEM40	-1.617	-0.0303361	Superficial	NOT SIG.	epi
L1-L4	5	0.00774436	-0.274956	0.133	0.258	1	L4	SEC63	-0.391	-0.955945	Superficial	NOT SIG.	epi
L1-L4	5	0.00776873	-0.257931	0.107	0.217	1	L4	RYK	-0.324	-1.02008	Superficial	NOT SIG.	epi
L1-L4	5	0.0077698	-0.238755	0.06	0.158	1	L4	CBR3-AS1	-0.218	-1.39689	Superficial	NOT SIG.	epi
L1-L4	5	0.00777892	-0.12411	0.02	0.092	1	L4	NUAK1	-0.112	-2.20163	Superficial	NOT SIG.	epi
L1-L4	5	0.00777892	-0.135203	0.02	0.092	1	L4	COG7	-0.112	-2.20163	Superficial	NOT SIG.	epi
L1-L4	5	0.00780397	-0.27356	0.78	0.85	1	L4	PKM	-1.63	-0.123989	Superficial	NOT SIG.	epi
L1-L4	5	0.00781675	-0.207039	0.667	0.758	1	L4	HSP90AB1	-1.425	-0.184511	Superficial	NOT SIG.	epi
L1-L4	5	0.00783364	-0.207653	0.093	0.208	1	L4	PGAP2	-0.301	-1.16128	Superficial	NOT SIG.	epi
L1-L4	5	0.00785402	-0.196986	0.033	0.117	1	L4	PPRC1	-0.15	-1.82597	Superficial	NOT SIG.	epi
L1-L4	5	0.00786153	-0.236333	0.92	0.975	1	L4	PKP1	-1.895	-0.0837684	Superficial	NOT SIG.	epi
L1-L4	5	0.00787327	-0.442776	0.087	0.192	1	L4	ZFYVE16	-0.279	-1.14202	Superficial	NOT SIG.	epi
L1-L4	5	0.0078908	-0.304909	0.667	0.758	1	L4	LMNA	-1.425	-0.184511	Superficial	NOT SIG.	epi
L1-L4	5	0.00790773	-0.228102	0.06	0.158	1	L4	CDK4	-0.218	-1.39689	Superficial	NOT SIG.	epi
L1-L4	5	0.00793225	-0.257192	0.187	0.317	1	L4	OAT	-0.504	-0.761445	Superficial	NOT SIG.	epi
L1-L4	5	0.00793685	-0.125376	0.033	0.117	1	L4	SOSTDC1	-0.15	-1.82597	Superficial	NOT SIG.	epi
L1-L4	5	0.0079369	0.402211	0.693	0.6	1	L4	SPINT1	-1.293	0.207893	Superficial	NOT SIG.	epi
L1-L4	5	0.00797863	-0.296949	0.653	0.8	1	L4	LGALS7B	-1.453	-0.292917	Superficial	NOT SIG.	epi
L1-L4	5	0.0079913	0.616109	0.573	0.467	1	L4	NT5C3A	-1.04	0.295113	Superficial	NOT SIG.	epi
L1-L4	5	0.0079929	0.321992	0.327	0.183	1	L4	SNAP29	-0.51	0.837447	Superficial	NOT SIG.	epi
L1-L4	5	0.00800584	-0.354389	0.133	0.25	1	L4	LNPK	-0.383	-0.910502	Superficial	NOT SIG.	epi
L1-L4	5	0.00802046	-0.154533	0.033	0.117	1	L4	GANC	-0.15	-1.82597	Superficial	NOT SIG.	epi
L1-L4	5	0.00807007	0.320343	0.173	0.067	1	L4	PCED1A	-0.24	1.36854	Superficial	NOT SIG.	epi
L1-L4	5	0.00808353	-0.169756	0.273	0.417	1	L4	IVNS1ABP	-0.69	-0.611146	Superficial	NOT SIG.	epi
L1-L4	5	0.00808368	0.355198	0.793	0.683	1	L4	IL18	-1.476	0.215435	Superficial	NOT SIG.	epi
L1-L4	5	0.00810486	-0.15463	0.033	0.117	1	L4	ERI2	-0.15	-1.82597	Superficial	NOT SIG.	epi
L1-L4	5	0.00813131	-0.254993	0.267	0.417	1	L4	SNHG5	-0.684	-0.643208	Superficial	NOT SIG.	epi
L1-L4	5	0.00817304	0.234145	0.267	0.125	1	L4	AREG	-0.392	1.09491	Superficial	NOT SIG.	epi
L1-L4	5	0.00823539	0.674197	0.553	0.4	1	L4	FGFR3	-0.953	0.467279	Superficial	NOT SIG.	epi
L1-L4	5	0.00826355	-0.195766	0.02	0.092	1	L4	FGFR1OP	-0.112	-2.20163	Superficial	NOT SIG.	epi
L1-L4	5	0.00831277	-0.24723	0.953	0.942	1	L4	RPL21	-1.895	0.0167492	Superficial	NOT SIG.	epi
L1-L4	5	0.00832142	-0.40417	0.333	0.458	1	L4	RTL8C	-0.791	-0.459825	Superficial	NOT SIG.	epi
L1-L4	5	0.00837184	-0.438717	0.433	0.575	1	L4	MAP4	-1.008	-0.409195	Superficial	NOT SIG.	epi
L1-L4	5	0.00838674	-0.238345	0.04	0.125	1	L4	DOP1A	-0.165	-1.64386	Superficial	NOT SIG.	epi
L1-L4	5	0.0084113	0.135436	0.093	0.017	1	L4	GSTM5	-0.11	2.4517	Superficial	NOT SIG.	epi
L1-L4	5	0.00844771	-0.346245	0.36	0.483	1	L4	MDH2	-0.843	-0.424026	Superficial	NOT SIG.	epi
L1-L4	5	0.00845554	-0.332474	0.413	0.517	1	L4	ZNF750	-0.93	-0.324022	Superficial	NOT SIG.	epi
L1-L4	5	0.00862563	-0.245174	0.073	0.175	1	L4	FBXW4	-0.248	-1.26139	Superficial	NOT SIG.	epi
L1-L4	5	0.00863462	-0.232865	0.1	0.217	1	L4	AIMP1	-0.317	-1.1177	Superficial	NOT SIG.	epi
L1-L4	5	0.00867516	0.408966	0.46	0.308	1	L4	STEAP4	-0.768	0.578704	Superficial	NOT SIG.	epi
L1-L4	5	0.00868141	-0.301147	0.173	0.317	1	L4	CLU	-0.49	-0.873711	Superficial	NOT SIG.	epi
L1-L4	5	0.00873082	-0.544937	0.44	0.567	1	L4	VIM	-1.007	-0.365845	Superficial	NOT SIG.	epi
L1-L4	5	0.00876292	-0.130324	0.1	0.217	1	L4	SH3BP5	-0.317	-1.1177	Superficial	NOT SIG.	epi
L1-L4	5	0.00879557	-0.473807	0.447	0.558	1	L4	ME1	-1.005	-0.31999	Superficial	NOT SIG.	epi
L1-L4	5	0.00898741	-0.0922	0.02	0.092	1	L4	CMSS1	-0.112	-2.20163	Superficial	NOT SIG.	epi
L1-L4	5	0.00898741	-0.127984	0.02	0.092	1	L4	ZNF408	-0.112	-2.20163	Superficial	NOT SIG.	epi
L1-L4	5	0.00898963	-0.313408	0.04	0.125	1	L4	ATM	-0.165	-1.64386	Superficial	NOT SIG.	epi
L1-L4	5	0.00899949	-0.35106	0.48	0.6	1	L4	EMP2	-1.08	-0.321928	Superficial	NOT SIG.	epi
L1-L4	5	0.00901682	-0.330721	0.12	0.233	1	L4	TMX1	-0.353	-0.957296	Superficial	NOT SIG.	epi
L1-L4	5	0.00910017	-0.246747	0.027	0.1	1	L4	LRRC32	-0.127	-1.88897	Superficial	NOT SIG.	epi
L1-L4	5	0.0091355	-0.189133	0.147	0.275	1	L4	CRK	-0.422	-0.903615	Superficial	NOT SIG.	epi
L1-L4	5	0.00915725	-0.343679	0.247	0.4	1	L4	PIEZO1	-0.647	-0.695489	Superficial	NOT SIG.	epi
L1-L4	5	0.00917779	0.201623	0.16	0.058	1	L4	LMTK2	-0.218	1.46395	Superficial	NOT SIG.	epi
L1-L4	5	0.00918242	-0.445094	0.38	0.492	1	L4	PTEN	-0.872	-0.372659	Superficial	NOT SIG.	epi
L1-L4	5	0.00919514	-0.170765	0.147	0.275	1	L4	RCN2	-0.422	-0.903615	Superficial	NOT SIG.	epi
L1-L4	5	0.0092091	-0.352435	0.073	0.175	1	L4	ZC3HAV1	-0.248	-1.26139	Superficial	NOT SIG.	epi
L1-L4	5	0.00923519	-0.147508	0.053	0.15	1	L4	SNTB2	-0.203	-1.5009	Superficial	NOT SIG.	epi
L1-L4	5	0.00925642	-0.244878	0.193	0.325	1	L4	TIPARP	-0.518	-0.751839	Superficial	NOT SIG.	epi
L1-L4	5	0.00927259	-0.354828	0.12	0.233	1	L4	ENAH	-0.353	-0.957296	Superficial	NOT SIG.	epi
L1-L4	5	0.00929144	-0.235808	0.127	0.25	1	L4	PIK3R1	-0.377	-0.9771	Superficial	NOT SIG.	epi
L1-L4	5	0.00934732	-0.219898	0.1	0.208	1	L4	PRRC1	-0.308	-1.05658	Superficial	NOT SIG.	epi
L1-L4	5	0.00934907	-0.154914	0.107	0.225	1	L4	RHOT1	-0.332	-1.07231	Superficial	NOT SIG.	epi
L1-L4	5	0.00936769	-0.34749	0.653	0.733	1	L4	C1orf116	-1.386	-0.16673	Superficial	NOT SIG.	epi
L1-L4	5	0.00944892	-0.359242	0.487	0.6	1	L4	HMGN1	-1.087	-0.301041	Superficial	NOT SIG.	epi
L1-L4	5	0.00947882	-0.465312	0.367	0.492	1	L4	MAPK6	-0.859	-0.422878	Superficial	NOT SIG.	epi
L1-L4	5	0.00951604	-0.170104	0.027	0.1	1	L4	RUVBL1	-0.127	-1.88897	Superficial	NOT SIG.	epi
L1-L4	5	0.00953858	-0.0147114	0.02	0.092	1	L4	CLASP2	-0.112	-2.20163	Superficial	NOT SIG.	epi
L1-L4	5	0.00956531	0.214648	0.293	0.158	1	L4	ST3GAL4	-0.451	0.890976	Superficial	NOT SIG.	epi
L1-L4	5	0.00962247	-0.28951	0.147	0.275	1	L4	MRC2	-0.422	-0.903615	Superficial	NOT SIG.	epi
L1-L4	5	0.00962262	-0.263826	0.027	0.1	1	L4	DCUN1D5	-0.127	-1.88897	Superficial	NOT SIG.	epi
L1-L4	5	0.00963444	-0.0891606	0.167	0.308	1	L4	INPP1	-0.475	-0.883082	Superficial	NOT SIG.	epi
L1-L4	5	0.00964682	-0.307889	0.253	0.375	1	L4	GSTK1	-0.628	-0.567753	Superficial	NOT SIG.	epi
L1-L4	5	0.00966651	0.16308	0.107	0.025	1	L4	ALOXE3	-0.132	2.09761	Superficial	NOT SIG.	epi
L1-L4	5	0.00967581	0.255833	0.46	0.308	1	L4	CHAC1	-0.768	0.578704	Superficial	NOT SIG.	epi
L1-L4	5	0.00968764	-0.221137	0.047	0.133	1	L4	ISOC1	-0.18	-1.50069	Superficial	NOT SIG.	epi
L1-L4	5	0.009758	-0.349263	0.333	0.458	1	L4	NCOA4	-0.791	-0.459825	Superficial	NOT SIG.	epi
L1-L4	5	0.0097791	-0.212497	0.047	0.133	1	L4	BOD1	-0.18	-1.50069	Superficial	NOT SIG.	epi
L1-L4	5	0.00979896	0.281271	0.073	0.008	1	L4	AL512631.1	-0.081	3.18982	Superficial	NOT SIG.	epi
L1-L4	5	0.00981373	-0.34608	0.333	0.492	1	L4	TOMM6	-0.825	-0.563136	Superficial	NOT SIG.	epi
L1-L4	5	0.00982644	-0.136246	0.06	0.158	1	L4	ROCK2	-0.218	-1.39689	Superficial	NOT SIG.	epi
L1-L4	5	0.00982702	0.245798	0.353	0.2	1	L4	WWC1	-0.553	0.819668	Superficial	NOT SIG.	epi
L1-L4	5	0.00983897	-0.201899	0.027	0.1	1	L4	SPATA5L1	-0.127	-1.88897	Superficial	NOT SIG.	epi
L1-L4	5	0.00985084	-0.30383	0.613	0.7	1	L4	WNK1	-1.313	-0.191468	Superficial	NOT SIG.	epi
L1-L4	5	0.00989418	-0.382641	0.24	0.367	1	L4	UBQLN1	-0.607	-0.612746	Superficial	NOT SIG.	epi
L1-L4	5	0.00994878	0.207883	0.267	0.133	1	L4	PDZD8	-0.4	1.00541	Superficial	NOT SIG.	epi
L1-L4	5	0.00995363	-0.337628	0.2	0.325	1	L4	LRPAP1	-0.525	-0.70044	Superficial	NOT SIG.	epi
L1-L4	5	0.00996464	-0.303709	0.127	0.242	1	L4	LRPPRC	-0.369	-0.930179	Superficial	NOT SIG.	epi
L1-L4	5	0.0100061	-0.350842	0.24	0.367	1	L4	MZT2A	-0.607	-0.612746	Superficial	NOT SIG.	epi
L1-L4	5	0.0100327	-0.230554	0.127	0.242	1	L4	ADAM17	-0.369	-0.930179	Superficial	NOT SIG.	epi
L1-L4	5	0.0100513	0.233806	0.073	0.008	1	L4	FBXL19	-0.081	3.18982	Superficial	NOT SIG.	epi
L1-L4	5	0.0100692	-0.168553	0.133	0.258	1	L4	MRPL18	-0.391	-0.955945	Superficial	NOT SIG.	epi
L1-L4	5	0.0100941	0.173089	0.187	0.075	1	L4	BOLA2B	-0.262	1.31808	Superficial	NOT SIG.	epi
L1-L4	5	0.0101325	-0.150176	0.147	0.275	1	L4	HERPUD1	-0.422	-0.903615	Superficial	NOT SIG.	epi
L1-L4	5	0.010141	0.295367	0.427	0.283	1	L4	BCL2L1	-0.71	0.593434	Superficial	NOT SIG.	epi
L1-L4	5	0.0101743	0.097142	0.107	0.025	1	L4	HIST1H2BJ	-0.132	2.09761	Superficial	NOT SIG.	epi
L1-L4	5	0.0102128	-0.178599	0.04	0.125	1	L4	ACTL6A	-0.165	-1.64386	Superficial	NOT SIG.	epi
L1-L4	5	0.0102847	-0.228085	0.027	0.1	1	L4	PRLR	-0.127	-1.88897	Superficial	NOT SIG.	epi
L1-L4	5	0.0103666	-0.272085	0.113	0.225	1	L4	CASC3	-0.338	-0.993602	Superficial	NOT SIG.	epi
L1-L4	5	0.0103974	0.283815	0.22	0.108	1	L4	CSKMT	-0.328	1.02647	Superficial	NOT SIG.	epi
L1-L4	5	0.0104106	0.330366	0.18	0.075	1	L4	SELENOO	-0.255	1.26303	Superficial	NOT SIG.	epi
L1-L4	5	0.0104568	0.200219	0.053	0	1	L4	RDH5	-0.053	#NUM!	Superficial	NOT SIG.	epi
L1-L4	5	0.0104568	0.185904	0.053	0	1	L4	DIO3OS	-0.053	#NUM!	Superficial	NOT SIG.	epi
L1-L4	5	0.0104568	0.146589	0.053	0	1	L4	LINC01892	-0.053	#NUM!	Superficial	NOT SIG.	epi
L1-L4	5	0.0104568	0.139778	0.053	0	1	L4	CAPN12	-0.053	#NUM!	Superficial	NOT SIG.	epi
L1-L4	5	0.0105152	-0.105006	0.04	0.125	1	L4	BX890604.2	-0.165	-1.64386	Superficial	NOT SIG.	epi
L1-L4	5	0.0105466	-0.220212	0.967	0.983	1	L4	RPL28	-1.95	-0.0236755	Superficial	NOT SIG.	epi
L1-L4	5	0.0105579	-0.21544	0.14	0.267	1	L4	MACC1	-0.407	-0.931413	Superficial	NOT SIG.	epi
L1-L4	5	0.0105589	0.267003	0.167	0.067	1	L4	PMM1	-0.234	1.31762	Superficial	NOT SIG.	epi
L1-L4	5	0.0105735	0.116799	0.073	0.008	1	L4	GABPB1	-0.081	3.18982	Superficial	NOT SIG.	epi
L1-L4	5	0.0106308	-0.116329	0.027	0.1	1	L4	ZDHHC2	-0.127	-1.88897	Superficial	NOT SIG.	epi
L1-L4	5	0.0106308	-0.124382	0.027	0.1	1	L4	EIF2AK3	-0.127	-1.88897	Superficial	NOT SIG.	epi
L1-L4	5	0.0106308	-0.224274	0.027	0.1	1	L4	FGD4	-0.127	-1.88897	Superficial	NOT SIG.	epi
L1-L4	5	0.0106428	0.216728	0.167	0.067	1	L4	CRYL1	-0.234	1.31762	Superficial	NOT SIG.	epi
L1-L4	5	0.0106858	0.360029	0.347	0.217	1	L4	PAIP2	-0.564	0.677241	Superficial	NOT SIG.	epi
L1-L4	5	0.0107223	-0.644729	0.273	0.392	1	L4	GSPT1	-0.665	-0.521953	Superficial	NOT SIG.	epi
L1-L4	5	0.0108224	-0.141842	0.013	0.075	1	L4	INIP	-0.088	-2.52838	Superficial	NOT SIG.	epi
L1-L4	5	0.0108371	-0.261391	0.047	0.133	1	L4	DNTTIP2	-0.18	-1.50069	Superficial	NOT SIG.	epi
L1-L4	5	0.0108435	0.10177	0.073	0.008	1	L4	EEF1A2	-0.081	3.18982	Superficial	NOT SIG.	epi
L1-L4	5	0.0108722	0.14519	0.133	0.042	1	L4	CIR1	-0.175	1.66297	Superficial	NOT SIG.	epi
L1-L4	5	0.0108822	-0.234873	0.127	0.242	1	L4	PBX1	-0.369	-0.930179	Superficial	NOT SIG.	epi
L1-L4	5	0.0109381	-0.197487	0.047	0.133	1	L4	METTL8	-0.18	-1.50069	Superficial	NOT SIG.	epi
L1-L4	5	0.0110605	0.196674	0.293	0.15	1	L4	FXYD5	-0.443	0.965938	Superficial	NOT SIG.	epi
L1-L4	5	0.0110629	-0.238287	0.1	0.208	1	L4	ROBO1	-0.308	-1.05658	Superficial	NOT SIG.	epi
L1-L4	5	0.01109	-0.13327	0.067	0.167	1	L4	SAP30L	-0.234	-1.31762	Superficial	NOT SIG.	epi
L1-L4	5	0.0111625	0.298779	0.373	0.242	1	L4	MARCH5	-0.615	0.624169	Superficial	NOT SIG.	epi
L1-L4	5	0.0111672	-0.202223	0.053	0.142	1	L4	TNRC6B	-0.195	-1.42183	Superficial	NOT SIG.	epi
L1-L4	5	0.011173	0.334511	0.567	0.45	1	L4	RHOD	-1.017	0.333424	Superficial	NOT SIG.	epi
L1-L4	5	0.0112336	0.305769	0.3	0.175	1	L4	TRAPPC1	-0.475	0.777608	Superficial	NOT SIG.	epi
L1-L4	5	0.0112522	-0.0870636	0.04	0.125	1	L4	ANK3	-0.165	-1.64386	Superficial	NOT SIG.	epi
L1-L4	5	0.0112522	-0.126509	0.04	0.125	1	L4	PARP8	-0.165	-1.64386	Superficial	NOT SIG.	epi
L1-L4	5	0.0112546	-0.211745	0.127	0.242	1	L4	ISCU	-0.369	-0.930179	Superficial	NOT SIG.	epi
L1-L4	5	0.0112561	-0.0691898	0.013	0.075	1	L4	CDH11	-0.088	-2.52838	Superficial	NOT SIG.	epi
L1-L4	5	0.0112627	0.324412	0.26	0.142	1	L4	GTPBP2	-0.402	0.872621	Superficial	NOT SIG.	epi
L1-L4	5	0.0112944	-0.361456	0.133	0.242	1	L4	FOXN3	-0.375	-0.863581	Superficial	NOT SIG.	epi
L1-L4	5	0.0113581	-0.0742909	0.06	0.158	1	L4	FAM160A1	-0.218	-1.39689	Superficial	NOT SIG.	epi
L1-L4	5	0.0113883	-0.178881	0.1	0.208	1	L4	ELF1	-0.308	-1.05658	Superficial	NOT SIG.	epi
L1-L4	5	0.01139	-0.260657	0.167	0.292	1	L4	DEAF1	-0.459	-0.80612	Superficial	NOT SIG.	epi
L1-L4	5	0.011456	-0.16519	0.047	0.133	1	L4	PGM1	-0.18	-1.50069	Superficial	NOT SIG.	epi
L1-L4	5	0.011488	0.394804	0.547	0.408	1	L4	FUT3	-0.955	0.422972	Superficial	NOT SIG.	epi
L1-L4	5	0.0114954	0.165714	0.28	0.15	1	L4	MCFD2	-0.43	0.900464	Superficial	NOT SIG.	epi
L1-L4	5	0.0115374	0.286294	0.993	0.983	1	L4	TPT1	-1.976	0.0146023	Superficial	NOT SIG.	epi
L1-L4	5	0.0115384	-0.203361	0.073	0.175	1	L4	ZNF710	-0.248	-1.26139	Superficial	NOT SIG.	epi
L1-L4	5	0.0115691	-0.323304	0.413	0.542	1	L4	SLC25A5	-0.955	-0.392151	Superficial	NOT SIG.	epi
L1-L4	5	0.0115716	-0.170437	0.053	0.142	1	L4	PATL1	-0.195	-1.42183	Superficial	NOT SIG.	epi
L1-L4	5	0.0115819	0.398363	0.113	0.033	1	L4	PITX2	-0.146	1.77578	Superficial	NOT SIG.	epi
L1-L4	5	0.0116296	-0.188881	0.887	0.925	1	L4	RPL22	-1.812	-0.0605193	Superficial	NOT SIG.	epi
L1-L4	5	0.0116305	-0.21564	0.073	0.175	1	L4	PTRHD1	-0.248	-1.26139	Superficial	NOT SIG.	epi
L1-L4	5	0.0116936	0.367014	0.113	0.033	1	L4	PCCA-DT	-0.146	1.77578	Superficial	NOT SIG.	epi
L1-L4	5	0.011704	0.313159	0.447	0.333	1	L4	HMOX2	-0.78	0.424753	Superficial	NOT SIG.	epi
L1-L4	5	0.0117084	-0.307994	0.147	0.258	1	L4	SUSD4	-0.405	-0.811555	Superficial	NOT SIG.	epi
L1-L4	5	0.0117318	-0.125584	0.027	0.1	1	L4	SIAE	-0.127	-1.88897	Superficial	NOT SIG.	epi
L1-L4	5	0.0118395	-0.258966	0.227	0.358	1	L4	PUM2	-0.585	-0.657267	Superficial	NOT SIG.	epi
L1-L4	5	0.0118486	-0.279336	0.087	0.183	1	L4	MTMR10	-0.27	-1.07276	Superficial	NOT SIG.	epi
L1-L4	5	0.0118741	-0.205085	0.127	0.242	1	L4	PPP1R11	-0.369	-0.930179	Superficial	NOT SIG.	epi
L1-L4	5	0.0118859	-0.165341	0.047	0.133	1	L4	CD276	-0.18	-1.50069	Superficial	NOT SIG.	epi
L1-L4	5	0.0118932	-0.0404215	0	0.042	1	L4	IL27RA	-0.042	#NUM!	Superficial	NOT SIG.	epi
L1-L4	5	0.0118932	-0.0457501	0	0.042	1	L4	DNAAF4	-0.042	#NUM!	Superficial	NOT SIG.	epi
L1-L4	5	0.0118932	-0.0618267	0	0.042	1	L4	SPATA5	-0.042	#NUM!	Superficial	NOT SIG.	epi
L1-L4	5	0.0118932	-0.0652953	0	0.042	1	L4	AC107068.1	-0.042	#NUM!	Superficial	NOT SIG.	epi
L1-L4	5	0.0118932	-0.0678854	0	0.042	1	L4	SPATA6	-0.042	#NUM!	Superficial	NOT SIG.	epi
L1-L4	5	0.0118932	-0.0731983	0	0.042	1	L4	CGAS	-0.042	#NUM!	Superficial	NOT SIG.	epi
L1-L4	5	0.0118932	-0.0827947	0	0.042	1	L4	LRMP	-0.042	#NUM!	Superficial	NOT SIG.	epi
L1-L4	5	0.0118932	-0.093305	0	0.042	1	L4	ZNF765	-0.042	#NUM!	Superficial	NOT SIG.	epi
L1-L4	5	0.0118932	-0.0982427	0	0.042	1	L4	C19orf81	-0.042	#NUM!	Superficial	NOT SIG.	epi
L1-L4	5	0.0118932	-0.0984926	0	0.042	1	L4	ETV7	-0.042	#NUM!	Superficial	NOT SIG.	epi
L1-L4	5	0.0118932	-0.102383	0	0.042	1	L4	FBP1	-0.042	#NUM!	Superficial	NOT SIG.	epi
L1-L4	5	0.0118932	-0.107025	0	0.042	1	L4	ZNF689	-0.042	#NUM!	Superficial	NOT SIG.	epi
L1-L4	5	0.0118932	-0.112499	0	0.042	1	L4	NEK1	-0.042	#NUM!	Superficial	NOT SIG.	epi
L1-L4	5	0.0118932	-0.119378	0	0.042	1	L4	ZNF181	-0.042	#NUM!	Superficial	NOT SIG.	epi
L1-L4	5	0.0118932	-0.136866	0	0.042	1	L4	LRP12	-0.042	#NUM!	Superficial	NOT SIG.	epi
L1-L4	5	0.0118932	-0.137024	0	0.042	1	L4	RHBG	-0.042	#NUM!	Superficial	NOT SIG.	epi
L1-L4	5	0.0118932	-0.143333	0	0.042	1	L4	CRADD	-0.042	#NUM!	Superficial	NOT SIG.	epi
L1-L4	5	0.0118932	-0.147083	0	0.042	1	L4	STC1	-0.042	#NUM!	Superficial	NOT SIG.	epi
L1-L4	5	0.0119332	-0.145855	0.9	0.942	1	L4	RACK1	-1.842	-0.0658021	Superficial	NOT SIG.	epi
L1-L4	5	0.0119393	-0.366481	0.087	0.183	1	L4	FH	-0.27	-1.07276	Superficial	NOT SIG.	epi
L1-L4	5	0.0119466	-0.293644	0.14	0.258	1	L4	SH3BGRL	-0.398	-0.881944	Superficial	NOT SIG.	epi
L1-L4	5	0.0119579	0.249306	0.367	0.233	1	L4	FBXO3	-0.6	0.65545	Superficial	NOT SIG.	epi
L1-L4	5	0.0119897	-0.182925	0.027	0.1	1	L4	SLC25A4	-0.127	-1.88897	Superficial	NOT SIG.	epi
L1-L4	5	0.0120382	-0.310255	0.82	0.842	1	L4	LDHA	-1.662	-0.0381963	Superficial	NOT SIG.	epi
L1-L4	5	0.0120764	-0.273917	0.2	0.325	1	L4	ACSL3	-0.525	-0.70044	Superficial	NOT SIG.	epi
L1-L4	5	0.0120912	-0.416444	0.533	0.608	1	L4	EIF5	-1.141	-0.189936	Superficial	NOT SIG.	epi
L1-L4	5	0.0121008	-0.219779	0.207	0.342	1	L4	SCAF11	-0.549	-0.724366	Superficial	NOT SIG.	epi
L1-L4	5	0.0121132	-0.27823	0.167	0.283	1	L4	C1QBP	-0.45	-0.760954	Superficial	NOT SIG.	epi
L1-L4	5	0.0121153	-0.308248	0.313	0.433	1	L4	UBE2L3	-0.746	-0.468204	Superficial	NOT SIG.	epi
L1-L4	5	0.0121408	-0.341482	0.413	0.542	1	L4	EIF1AX	-0.955	-0.392151	Superficial	NOT SIG.	epi
L1-L4	5	0.0121703	-0.0789547	0.013	0.075	1	L4	NKX6-2	-0.088	-2.52838	Superficial	NOT SIG.	epi
L1-L4	5	0.0121703	-0.0807441	0.013	0.075	1	L4	FAHD2A	-0.088	-2.52838	Superficial	NOT SIG.	epi
L1-L4	5	0.0121841	0.304657	0.44	0.3	1	L4	TM7SF2	-0.74	0.552541	Superficial	NOT SIG.	epi
L1-L4	5	0.012206	-0.200244	0.087	0.192	1	L4	SMIM12	-0.279	-1.14202	Superficial	NOT SIG.	epi
L1-L4	5	0.012215	-0.235312	0.087	0.183	1	L4	RB1	-0.27	-1.07276	Superficial	NOT SIG.	epi
L1-L4	5	0.0122296	-0.117878	0.107	0.225	1	L4	XRN1	-0.332	-1.07231	Superficial	NOT SIG.	epi
L1-L4	5	0.0122527	-0.129697	0.027	0.1	1	L4	FGGY	-0.127	-1.88897	Superficial	NOT SIG.	epi
L1-L4	5	0.0122709	-0.348129	0.393	0.542	1	L4	DENND2C	-0.935	-0.463764	Superficial	NOT SIG.	epi
L1-L4	5	0.0123081	-0.246278	0.087	0.183	1	L4	FTX	-0.27	-1.07276	Superficial	NOT SIG.	epi
L1-L4	5	0.0123136	0.138823	0.087	0.017	1	L4	BEST1	-0.104	2.35548	Superficial	NOT SIG.	epi
L1-L4	5	0.0123288	-0.0549723	0.013	0.075	1	L4	ZNF746	-0.088	-2.52838	Superficial	NOT SIG.	epi
L1-L4	5	0.0123696	0.409308	0.747	0.667	1	L4	BLVRB	-1.414	0.163421	Superficial	NOT SIG.	epi
L1-L4	5	0.0124196	-0.109871	0.053	0.142	1	L4	DPP4	-0.195	-1.42183	Superficial	NOT SIG.	epi
L1-L4	5	0.0124566	-0.11208	0.007	0.058	1	L4	SPIN4	-0.065	-3.05063	Superficial	NOT SIG.	epi
L1-L4	5	0.0124566	-0.132146	0.007	0.058	1	L4	FAM86B1	-0.065	-3.05063	Superficial	NOT SIG.	epi
L1-L4	5	0.0125096	-0.323311	0.38	0.492	1	L4	TM9SF3	-0.872	-0.372659	Superficial	NOT SIG.	epi
L1-L4	5	0.0125737	-0.167593	0.033	0.108	1	L4	TVP23B	-0.141	-1.71049	Superficial	NOT SIG.	epi
L1-L4	5	0.0125737	-0.203719	0.033	0.108	1	L4	MTIF2	-0.141	-1.71049	Superficial	NOT SIG.	epi
L1-L4	5	0.0125951	-0.232617	0.1	0.208	1	L4	EPGN	-0.308	-1.05658	Superficial	NOT SIG.	epi
L1-L4	5	0.0126455	-0.0855367	0.007	0.058	1	L4	DTNBP1	-0.065	-3.05063	Superficial	NOT SIG.	epi
L1-L4	5	0.0126455	-0.0975605	0.007	0.058	1	L4	AC136616.1	-0.065	-3.05063	Superficial	NOT SIG.	epi
L1-L4	5	0.0126455	-0.111051	0.007	0.058	1	L4	ORC6	-0.065	-3.05063	Superficial	NOT SIG.	epi
L1-L4	5	0.0126455	-0.125617	0.007	0.058	1	L4	CDC42EP5	-0.065	-3.05063	Superficial	NOT SIG.	epi
L1-L4	5	0.0127322	0.171243	0.087	0.017	1	L4	APBB1	-0.104	2.35548	Superficial	NOT SIG.	epi
L1-L4	5	0.0127681	-0.116436	0.153	0.275	1	L4	MTUS1	-0.428	-0.8459	Superficial	NOT SIG.	epi
L1-L4	5	0.0127764	-0.23255	0.1	0.208	1	L4	TIMM10B	-0.308	-1.05658	Superficial	NOT SIG.	epi
L1-L4	5	0.0127888	-0.137911	0.047	0.133	1	L4	RHOU	-0.18	-1.50069	Superficial	NOT SIG.	epi
L1-L4	5	0.012837	-0.20427	0.007	0.058	1	L4	B4GALT1-AS1	-0.065	-3.05063	Superficial	NOT SIG.	epi
L1-L4	5	0.0128639	-0.140395	0.053	0.142	1	L4	ATAD1	-0.195	-1.42183	Superficial	NOT SIG.	epi
L1-L4	5	0.0128651	0.242053	0.113	0.033	1	L4	PHF1	-0.146	1.77578	Superficial	NOT SIG.	epi
L1-L4	5	0.0129467	0.636527	0.24	0.133	1	L4	PRRG3	-0.373	0.851608	Superficial	NOT SIG.	epi
L1-L4	5	0.0129499	-0.21384	0.133	0.25	1	L4	TTC3	-0.383	-0.910502	Superficial	NOT SIG.	epi
L1-L4	5	0.0129568	-0.388694	0.167	0.275	1	L4	LRRC41	-0.442	-0.719584	Superficial	NOT SIG.	epi
L1-L4	5	0.0129647	-0.176686	0.033	0.108	1	L4	ICE1	-0.141	-1.71049	Superficial	NOT SIG.	epi
L1-L4	5	0.013031	-0.132226	0.007	0.058	1	L4	CEP55	-0.065	-3.05063	Superficial	NOT SIG.	epi
L1-L4	5	0.013031	-0.250307	0.007	0.058	1	L4	ROBO4	-0.065	-3.05063	Superficial	NOT SIG.	epi
L1-L4	5	0.0130437	0.113225	0.147	0.05	1	L4	AL357033.4	-0.197	1.55582	Superficial	NOT SIG.	epi
L1-L4	5	0.0130809	-0.339143	0.407	0.533	1	L4	CLIC1	-0.94	-0.389107	Superficial	NOT SIG.	epi
L1-L4	5	0.0132124	-0.258486	0.113	0.225	1	L4	HSF1	-0.338	-0.993602	Superficial	NOT SIG.	epi
L1-L4	5	0.0132277	-0.100513	0.007	0.058	1	L4	PHF12	-0.065	-3.05063	Superficial	NOT SIG.	epi
L1-L4	5	0.0132277	-0.176952	0.007	0.058	1	L4	KLHL8	-0.065	-3.05063	Superficial	NOT SIG.	epi
L1-L4	5	0.0132781	-0.352243	0.167	0.275	1	L4	FKBP3	-0.442	-0.719584	Superficial	NOT SIG.	epi
L1-L4	5	0.0133099	0.249617	0.087	0.017	1	L4	KRT34	-0.104	2.35548	Superficial	NOT SIG.	epi
L1-L4	5	0.0133099	0.135438	0.087	0.017	1	L4	SNX8	-0.104	2.35548	Superficial	NOT SIG.	epi
L1-L4	5	0.0133099	0.0729529	0.087	0.017	1	L4	AC244153.1	-0.104	2.35548	Superficial	NOT SIG.	epi
L1-L4	5	0.0133203	-0.175742	0.06	0.15	1	L4	SMIM19	-0.21	-1.32193	Superficial	NOT SIG.	epi
L1-L4	5	0.0133245	-0.180617	0.14	0.258	1	L4	RAB3GAP1	-0.398	-0.881944	Superficial	NOT SIG.	epi
L1-L4	5	0.0133664	-0.175686	0.033	0.108	1	L4	TTC39C	-0.141	-1.71049	Superficial	NOT SIG.	epi
L1-L4	5	0.0133664	-0.183542	0.033	0.108	1	L4	SLC35A2	-0.141	-1.71049	Superficial	NOT SIG.	epi
L1-L4	5	0.0134016	-0.275276	0.207	0.342	1	L4	ETFA	-0.549	-0.724366	Superficial	NOT SIG.	epi
L1-L4	5	0.0134269	-0.0999195	0.007	0.058	1	L4	AL161772.1	-0.065	-3.05063	Superficial	NOT SIG.	epi
L1-L4	5	0.0134478	-0.443188	0.68	0.758	1	L4	PLA2G4D	-1.438	-0.156663	Superficial	NOT SIG.	epi
L1-L4	5	0.0134888	-0.0567907	0.04	0.125	1	L4	SAMD9L	-0.165	-1.64386	Superficial	NOT SIG.	epi
L1-L4	5	0.0134984	-0.221407	0.067	0.158	1	L4	AKAP11	-0.225	-1.23769	Superficial	NOT SIG.	epi
L1-L4	5	0.0135409	0.381277	0.433	0.317	1	L4	VPS37B	-0.75	0.449884	Superficial	NOT SIG.	epi
L1-L4	5	0.0135434	-0.236319	0.187	0.308	1	L4	PRPF40A	-0.495	-0.719892	Superficial	NOT SIG.	epi
L1-L4	5	0.0135567	-0.16113	0.053	0.142	1	L4	TMEM126A	-0.195	-1.42183	Superficial	NOT SIG.	epi
L1-L4	5	0.013587	-0.229186	0.107	0.217	1	L4	IFFO2	-0.324	-1.02008	Superficial	NOT SIG.	epi
L1-L4	5	0.0136043	-0.378946	0.573	0.642	1	L4	PTGES3	-1.215	-0.164038	Superficial	NOT SIG.	epi
L1-L4	5	0.013609	-0.151293	0.067	0.158	1	L4	LBR	-0.225	-1.23769	Superficial	NOT SIG.	epi
L1-L4	5	0.0136167	0.15035	0.113	0.033	1	L4	AC011445.2	-0.146	1.77578	Superficial	NOT SIG.	epi
L1-L4	5	0.0136288	-0.0726252	0.007	0.058	1	L4	KIAA1328	-0.065	-3.05063	Superficial	NOT SIG.	epi
L1-L4	5	0.0136288	-0.0829914	0.007	0.058	1	L4	SLC39A14	-0.065	-3.05063	Superficial	NOT SIG.	epi
L1-L4	5	0.0136288	-0.088634	0.007	0.058	1	L4	CFL2	-0.065	-3.05063	Superficial	NOT SIG.	epi
L1-L4	5	0.0136288	-0.0924613	0.007	0.058	1	L4	ITGAL	-0.065	-3.05063	Superficial	NOT SIG.	epi
L1-L4	5	0.0136491	-0.198288	0.147	0.267	1	L4	ZNF638	-0.414	-0.861024	Superficial	NOT SIG.	epi
L1-L4	5	0.0136612	-0.288023	0.113	0.217	1	L4	U2SURP	-0.33	-0.941372	Superficial	NOT SIG.	epi
L1-L4	5	0.0136634	0.185245	0.167	0.067	1	L4	CKMT1B	-0.234	1.31762	Superficial	NOT SIG.	epi
L1-L4	5	0.013712	-0.348227	0.147	0.25	1	L4	ARF5	-0.397	-0.766112	Superficial	NOT SIG.	epi
L1-L4	5	0.0137582	0.141058	0.087	0.017	1	L4	CAMK2N1	-0.104	2.35548	Superficial	NOT SIG.	epi
L1-L4	5	0.013779	-0.133466	0.033	0.108	1	L4	EBAG9	-0.141	-1.71049	Superficial	NOT SIG.	epi
L1-L4	5	0.013779	-0.177305	0.033	0.108	1	L4	WDR3	-0.141	-1.71049	Superficial	NOT SIG.	epi
L1-L4	5	0.0137811	-0.309693	0.107	0.208	1	L4	TMEM183A	-0.315	-0.958973	Superficial	NOT SIG.	epi
L1-L4	5	0.013798	0.187971	0.127	0.042	1	L4	CALB2	-0.169	1.59637	Superficial	NOT SIG.	epi
L1-L4	5	0.0138334	-0.015844	0.007	0.058	1	L4	S1PR3	-0.065	-3.05063	Superficial	NOT SIG.	epi
L1-L4	5	0.0138334	-0.062907	0.007	0.058	1	L4	WDR24	-0.065	-3.05063	Superficial	NOT SIG.	epi
L1-L4	5	0.0138334	-0.076749	0.007	0.058	1	L4	ZNF510	-0.065	-3.05063	Superficial	NOT SIG.	epi
L1-L4	5	0.0138911	-0.182274	0.42	0.55	1	L4	SET	-0.97	-0.389042	Superficial	NOT SIG.	epi
L1-L4	5	0.0139153	-0.113685	0.053	0.142	1	L4	LATS1	-0.195	-1.42183	Superficial	NOT SIG.	epi
L1-L4	5	0.0139545	0.277988	0.72	0.658	1	L4	GIPC1	-1.378	0.129909	Superficial	NOT SIG.	epi
L1-L4	5	0.0139708	-0.475734	0.387	0.5	1	L4	MICOS10	-0.887	-0.369595	Superficial	NOT SIG.	epi
L1-L4	5	0.0140189	-0.327689	0.26	0.392	1	L4	RELCH	-0.652	-0.592342	Superficial	NOT SIG.	epi
L1-L4	5	0.0140603	-0.233675	0.033	0.108	1	L4	SERPINB12	-0.141	-1.71049	Superficial	NOT SIG.	epi
L1-L4	5	0.0140903	-0.0517649	0.027	0.1	1	L4	LRIG3	-0.127	-1.88897	Superficial	NOT SIG.	epi
L1-L4	5	0.0141043	-0.419313	0.167	0.283	1	L4	CNIH1	-0.45	-0.760954	Superficial	NOT SIG.	epi
L1-L4	5	0.0141178	-0.270113	0.64	0.775	1	L4	EIF5A	-1.415	-0.276124	Superficial	NOT SIG.	epi
L1-L4	5	0.0141278	0.24952	0.14	0.05	1	L4	SEC14L2	-0.19	1.48543	Superficial	NOT SIG.	epi
L1-L4	5	0.0141278	-0.212409	0.06	0.15	1	L4	NSRP1	-0.21	-1.32193	Superficial	NOT SIG.	epi
L1-L4	5	0.0142668	-0.150201	0.08	0.183	1	L4	B3GALT5	-0.263	-1.19377	Superficial	NOT SIG.	epi
L1-L4	5	0.0142758	-0.253818	0.02	0.083	1	L4	CHD7	-0.103	-2.05311	Superficial	NOT SIG.	epi
L1-L4	5	0.0142822	-0.119511	0.053	0.142	1	L4	PUS1	-0.195	-1.42183	Superficial	NOT SIG.	epi
L1-L4	5	0.0143162	0.385633	0.573	0.433	1	L4	LYPD2	-1.006	0.404168	Superficial	NOT SIG.	epi
L1-L4	5	0.0143454	0.57843	0.22	0.117	1	L4	MYOZ1	-0.337	0.910995	Superficial	NOT SIG.	epi
L1-L4	5	0.0143546	-0.26475	0.48	0.592	1	L4	EIF4A2	-1.072	-0.302563	Superficial	NOT SIG.	epi
L1-L4	5	0.0143655	0.273554	0.347	0.208	1	L4	RTF2	-0.555	0.738352	Superficial	NOT SIG.	epi
L1-L4	5	0.0145242	-0.324333	0.233	0.358	1	L4	SNRPF	-0.591	-0.61963	Superficial	NOT SIG.	epi
L1-L4	5	0.0145294	-0.208847	0.04	0.117	1	L4	MR1	-0.157	-1.54844	Superficial	NOT SIG.	epi
L1-L4	5	0.014534	-0.200171	0.12	0.233	1	L4	ERMP1	-0.353	-0.957296	Superficial	NOT SIG.	epi
L1-L4	5	0.0145558	-0.266788	0.333	0.458	1	L4	SNRK	-0.791	-0.459825	Superficial	NOT SIG.	epi
L1-L4	5	0.0146382	-0.25686	0.033	0.108	1	L4	ITM2C	-0.141	-1.71049	Superficial	NOT SIG.	epi
L1-L4	5	0.0146793	0.248108	0.22	0.108	1	L4	ANKRD35	-0.328	1.02647	Superficial	NOT SIG.	epi
L1-L4	5	0.014716	-0.373497	0.227	0.35	1	L4	BLCAP	-0.577	-0.624663	Superficial	NOT SIG.	epi
L1-L4	5	0.0147508	0.536862	0.487	0.333	1	L4	ISG15	-0.82	0.5484	Superficial	NOT SIG.	epi
L1-L4	5	0.014874	-0.269261	0.133	0.242	1	L4	P3H2	-0.375	-0.863581	Superficial	NOT SIG.	epi
L1-L4	5	0.0149634	-0.149925	0.047	0.125	1	L4	ERAP1	-0.172	-1.4112	Superficial	NOT SIG.	epi
L1-L4	5	0.0149778	-0.392646	0.187	0.3	1	L4	TUT7	-0.487	-0.681924	Superficial	NOT SIG.	epi
L1-L4	5	0.014978	-0.279609	0.08	0.175	1	L4	ARNT	-0.255	-1.12928	Superficial	NOT SIG.	epi
L1-L4	5	0.0150847	-0.329227	0.147	0.258	1	L4	NIPBL	-0.405	-0.811555	Superficial	NOT SIG.	epi
L1-L4	5	0.0150852	-0.127823	0.033	0.108	1	L4	BDP1	-0.141	-1.71049	Superficial	NOT SIG.	epi
L1-L4	5	0.0151006	-0.275865	0.047	0.125	1	L4	CHRAC1	-0.172	-1.4112	Superficial	NOT SIG.	epi
L1-L4	5	0.0151444	-0.650586	0.4	0.508	1	L4	IGHA1	-0.908	-0.344828	Superficial	NOT SIG.	epi
L1-L4	5	0.0151676	-0.236911	0.233	0.358	1	L4	ALDH9A1	-0.591	-0.61963	Superficial	NOT SIG.	epi
L1-L4	5	0.0151742	0.337877	0.26	0.142	1	L4	MRPL27	-0.402	0.872621	Superficial	NOT SIG.	epi
L1-L4	5	0.0152063	-0.34503	0.227	0.35	1	L4	CRYBG3	-0.577	-0.624663	Superficial	NOT SIG.	epi
L1-L4	5	0.0152368	-0.148504	0.033	0.108	1	L4	GNPTG	-0.141	-1.71049	Superficial	NOT SIG.	epi
L1-L4	5	0.0152496	-0.350044	0.167	0.283	1	L4	LAMB3	-0.45	-0.760954	Superficial	NOT SIG.	epi
L1-L4	5	0.0153135	-0.138686	0.02	0.083	1	L4	FOXM1	-0.103	-2.05311	Superficial	NOT SIG.	epi
L1-L4	5	0.01532	0.336949	0.333	0.208	1	L4	CLPTM1	-0.541	0.678939	Superficial	NOT SIG.	epi
L1-L4	5	0.0153561	-0.166502	0.06	0.15	1	L4	HOXA13	-0.21	-1.32193	Superficial	NOT SIG.	epi
L1-L4	5	0.0153655	-0.304921	0.067	0.158	1	L4	LSM14B	-0.225	-1.23769	Superficial	NOT SIG.	epi
L1-L4	5	0.0154154	0.150304	0.22	0.1	1	L4	SOX15	-0.32	1.1375	Superficial	NOT SIG.	epi
L1-L4	5	0.0154557	-0.397441	0.213	0.333	1	L4	JAG1	-0.546	-0.644669	Superficial	NOT SIG.	epi
L1-L4	5	0.0154677	-0.189914	0.32	0.467	1	L4	TMEM123	-0.787	-0.545351	Superficial	NOT SIG.	epi
L1-L4	5	0.0154894	-0.174356	0.067	0.158	1	L4	TES	-0.225	-1.23769	Superficial	NOT SIG.	epi
L1-L4	5	0.0155442	-0.161846	0.033	0.108	1	L4	EED	-0.141	-1.71049	Superficial	NOT SIG.	epi
L1-L4	5	0.0155732	-0.21591	0.353	0.492	1	L4	ZBTB7A	-0.845	-0.47899	Superficial	NOT SIG.	epi
L1-L4	5	0.0155955	-0.372885	0.707	0.758	1	L4	LAPTM4A	-1.465	-0.100488	Superficial	NOT SIG.	epi
L1-L4	5	0.0155977	0.258435	0.227	0.117	1	L4	MED29	-0.344	0.956184	Superficial	NOT SIG.	epi
L1-L4	5	0.0156188	-0.286496	0.107	0.208	1	L4	SMCHD1	-0.315	-0.958973	Superficial	NOT SIG.	epi
L1-L4	5	0.0156739	-0.385435	0.267	0.392	1	L4	PGLS	-0.659	-0.554014	Superficial	NOT SIG.	epi
L1-L4	5	0.0156808	0.352022	0.273	0.158	1	L4	RAB24	-0.431	0.788976	Superficial	NOT SIG.	epi
L1-L4	5	0.0156808	-0.202069	0.167	0.292	1	L4	ARL6IP5	-0.459	-0.80612	Superficial	NOT SIG.	epi
L1-L4	5	0.0156999	0.135106	0.1	0.025	1	L4	OPLAH	-0.125	2	Superficial	NOT SIG.	epi
L1-L4	5	0.0157202	-0.274407	0.66	0.783	1	L4	TMBIM1	-1.443	-0.246546	Superficial	NOT SIG.	epi
L1-L4	5	0.0157325	0.0313689	0.167	0.3	1	L4	MYOF	-0.467	-0.845114	Superficial	NOT SIG.	epi
L1-L4	5	0.0157504	-0.440555	0.327	0.433	1	L4	FCHO2	-0.76	-0.405076	Superficial	NOT SIG.	epi
L1-L4	5	0.0157728	-0.231916	0.893	0.917	1	L4	RPL24	-1.81	-0.0382616	Superficial	NOT SIG.	epi
L1-L4	5	0.0157744	-0.39814	0.267	0.383	1	L4	IFNGR2	-0.65	-0.520505	Superficial	NOT SIG.	epi
L1-L4	5	0.0158299	-0.140042	0.04	0.117	1	L4	MGME1	-0.157	-1.54844	Superficial	NOT SIG.	epi
L1-L4	5	0.0158569	-0.0929049	0.02	0.083	1	L4	ZNF561-AS1	-0.103	-2.05311	Superficial	NOT SIG.	epi
L1-L4	5	0.0158569	-0.112271	0.02	0.083	1	L4	BCL2	-0.103	-2.05311	Superficial	NOT SIG.	epi
L1-L4	5	0.0159006	0.36185	0.593	0.5	1	L4	ROMO1	-1.093	0.246104	Superficial	NOT SIG.	epi
L1-L4	5	0.0159473	-0.278411	0.047	0.125	1	L4	CPNE2	-0.172	-1.4112	Superficial	NOT SIG.	epi
L1-L4	5	0.0159906	0.206028	0.173	0.075	1	L4	CLK2	-0.248	1.20581	Superficial	NOT SIG.	epi
L1-L4	5	0.0160414	-0.248941	0.12	0.225	1	L4	PCBD1	-0.345	-0.906891	Superficial	NOT SIG.	epi
L1-L4	5	0.0160753	-0.38759	0.08	0.167	1	L4	ARL5B	-0.247	-1.06178	Superficial	NOT SIG.	epi
L1-L4	5	0.0160996	-0.315513	0.233	0.35	1	L4	TRA2A	-0.583	-0.587025	Superficial	NOT SIG.	epi
L1-L4	5	0.0161221	-0.195202	0.067	0.158	1	L4	ALG2	-0.225	-1.23769	Superficial	NOT SIG.	epi
L1-L4	5	0.0161324	-0.147931	0.04	0.117	1	L4	LAMC1	-0.157	-1.54844	Superficial	NOT SIG.	epi
L1-L4	5	0.0161496	0.311018	0.52	0.375	1	L4	ACAA1	-0.895	0.471621	Superficial	NOT SIG.	epi
L1-L4	5	0.0161954	-0.323838	0.313	0.442	1	L4	PDLIM5	-0.755	-0.497884	Superficial	NOT SIG.	epi
L1-L4	5	0.0162127	-0.199645	0.153	0.267	1	L4	MRPL43	-0.42	-0.803308	Superficial	NOT SIG.	epi
L1-L4	5	0.0162137	0.43366	0.46	0.342	1	L4	BLZF1	-0.802	0.427638	Superficial	NOT SIG.	epi
L1-L4	5	0.0162284	-0.0832785	0.02	0.083	1	L4	TMEM229B	-0.103	-2.05311	Superficial	NOT SIG.	epi
L1-L4	5	0.0162767	0.226731	0.393	0.25	1	L4	SCAND1	-0.643	0.652601	Superficial	NOT SIG.	epi
L1-L4	5	0.0164169	0.266352	0.68	0.567	1	L4	EIF4H	-1.247	0.262186	Superficial	NOT SIG.	epi
L1-L4	5	0.0164401	-0.19637	0.04	0.117	1	L4	MGMT	-0.157	-1.54844	Superficial	NOT SIG.	epi
L1-L4	5	0.0164728	-0.428468	0.253	0.367	1	L4	TARDBP	-0.62	-0.536643	Superficial	NOT SIG.	epi
L1-L4	5	0.0165346	-0.164859	0.047	0.125	1	L4	AK6	-0.172	-1.4112	Superficial	NOT SIG.	epi
L1-L4	5	0.016541	-0.120023	0.06	0.15	1	L4	PEX1	-0.21	-1.32193	Superficial	NOT SIG.	epi
L1-L4	5	0.0165597	-0.328111	0.253	0.367	1	L4	RAB4A	-0.62	-0.536643	Superficial	NOT SIG.	epi
L1-L4	5	0.016574	-0.366526	0.08	0.167	1	L4	LYST	-0.247	-1.06178	Superficial	NOT SIG.	epi
L1-L4	5	0.0165958	-0.134447	0.04	0.117	1	L4	DHX38	-0.157	-1.54844	Superficial	NOT SIG.	epi
L1-L4	5	0.0166033	-0.379586	0.247	0.375	1	L4	ESYT2	-0.622	-0.60238	Superficial	NOT SIG.	epi
L1-L4	5	0.0166077	-0.10551	0.02	0.083	1	L4	ZBTB41	-0.103	-2.05311	Superficial	NOT SIG.	epi
L1-L4	5	0.0166077	-0.158402	0.02	0.083	1	L4	GNAL	-0.103	-2.05311	Superficial	NOT SIG.	epi
L1-L4	5	0.0167255	0.0951049	0.067	0.008	1	L4	MPPED2	-0.075	3.06609	Superficial	NOT SIG.	epi
L1-L4	5	0.0167277	-0.149361	0.607	0.783	1	L4	TAGLN2	-1.39	-0.367316	Superficial	NOT SIG.	epi
L1-L4	5	0.0168413	0.207951	0.047	0	1	L4	GPR85	-0.047	#NUM!	Superficial	NOT SIG.	epi
L1-L4	5	0.0168413	0.138846	0.047	0	1	L4	NCF2	-0.047	#NUM!	Superficial	NOT SIG.	epi
L1-L4	5	0.0168413	0.10914	0.047	0	1	L4	C6orf226	-0.047	#NUM!	Superficial	NOT SIG.	epi
L1-L4	5	0.0168413	0.105206	0.047	0	1	L4	AL355512.1	-0.047	#NUM!	Superficial	NOT SIG.	epi
L1-L4	5	0.0168413	0.0786818	0.047	0	1	L4	UCA1	-0.047	#NUM!	Superficial	NOT SIG.	epi
L1-L4	5	0.0168413	0.0624702	0.047	0	1	L4	UNC5B-AS1	-0.047	#NUM!	Superficial	NOT SIG.	epi
L1-L4	5	0.0169108	-0.321173	0.12	0.225	1	L4	ZNF24	-0.345	-0.906891	Superficial	NOT SIG.	epi
L1-L4	5	0.0169946	-0.0136252	0.02	0.083	1	L4	RAPGEF6	-0.103	-2.05311	Superficial	NOT SIG.	epi
L1-L4	5	0.0170708	-0.153537	0.04	0.117	1	L4	RIDA	-0.157	-1.54844	Superficial	NOT SIG.	epi
L1-L4	5	0.0170764	0.263514	0.56	0.4	1	L4	IMPA2	-0.96	0.485427	Superficial	NOT SIG.	epi
L1-L4	5	0.0170873	-0.260942	1	0.983	1	L4	GJB2	-1.983	0.0247367	Superficial	NOT SIG.	epi
L1-L4	5	0.0171093	-0.142709	0.073	0.167	1	L4	FRYL	-0.24	-1.19388	Superficial	NOT SIG.	epi
L1-L4	5	0.0171476	0.092533	0.067	0.008	1	L4	AC132872.1	-0.075	3.06609	Superficial	NOT SIG.	epi
L1-L4	5	0.0171911	-0.109159	0.02	0.083	1	L4	ORC2	-0.103	-2.05311	Superficial	NOT SIG.	epi
L1-L4	5	0.0172877	-0.225425	0.08	0.175	1	L4	C5orf24	-0.255	-1.12928	Superficial	NOT SIG.	epi
L1-L4	5	0.0173898	0.405742	0.167	0.075	1	L4	ACP5	-0.242	1.15489	Superficial	NOT SIG.	epi
L1-L4	5	0.0174461	-0.286314	0.187	0.3	1	L4	GSTM3	-0.487	-0.681924	Superficial	NOT SIG.	epi
L1-L4	5	0.017475	0.346038	0.213	0.108	1	L4	RAB34	-0.321	0.979822	Superficial	NOT SIG.	epi
L1-L4	5	0.0174799	0.266453	0.133	0.05	1	L4	DTX3L	-0.183	1.41143	Superficial	NOT SIG.	epi
L1-L4	5	0.0174844	0.358647	0.8	0.7	1	L4	EDF1	-1.5	0.192645	Superficial	NOT SIG.	epi
L1-L4	5	0.0175174	-0.203725	0.06	0.15	1	L4	SLC9A8	-0.21	-1.32193	Superficial	NOT SIG.	epi
L1-L4	5	0.0175791	-0.440814	0.18	0.283	1	L4	IKZF2	-0.463	-0.652805	Superficial	NOT SIG.	epi
L1-L4	5	0.0175853	-0.245398	0.613	0.708	1	L4	SSR4	-1.321	-0.207862	Superficial	NOT SIG.	epi
L1-L4	5	0.0175872	0.220933	0.173	0.075	1	L4	MALSU1	-0.248	1.20581	Superficial	NOT SIG.	epi
L1-L4	5	0.0175948	-0.149814	0.067	0.158	1	L4	RCN1	-0.225	-1.23769	Superficial	NOT SIG.	epi
L1-L4	5	0.0176214	-0.421909	0.133	0.233	1	L4	ITPR2	-0.366	-0.808904	Superficial	NOT SIG.	epi
L1-L4	5	0.0176387	-0.161824	0.113	0.225	1	L4	ATF6	-0.338	-0.993602	Superficial	NOT SIG.	epi
L1-L4	5	0.0177872	-0.18392	0.113	0.217	1	L4	EFNA5	-0.33	-0.941372	Superficial	NOT SIG.	epi
L1-L4	5	0.0178343	0.164777	0.24	0.125	1	L4	ZFAND3	-0.365	0.941106	Superficial	NOT SIG.	epi
L1-L4	5	0.0178827	-0.212878	0.373	0.492	1	L4	PAPOLA	-0.865	-0.399483	Superficial	NOT SIG.	epi
L1-L4	5	0.0179325	-0.240312	0.147	0.258	1	L4	NRIP1	-0.405	-0.811555	Superficial	NOT SIG.	epi
L1-L4	5	0.0180554	0.431661	0.48	0.367	1	L4	ALDH1A3	-0.847	0.387254	Superficial	NOT SIG.	epi
L1-L4	5	0.0181524	-0.240424	0.08	0.167	1	L4	SMU1	-0.247	-1.06178	Superficial	NOT SIG.	epi
L1-L4	5	0.0181664	0.237758	0.347	0.225	1	L4	ETHE1	-0.572	0.625011	Superficial	NOT SIG.	epi
L1-L4	5	0.0181683	0.358679	0.333	0.217	1	L4	EPB41L3	-0.55	0.617827	Superficial	NOT SIG.	epi
L1-L4	5	0.0182014	0.337233	0.613	0.467	1	L4	DUSP14	-1.08	0.392465	Superficial	NOT SIG.	epi
L1-L4	5	0.0182489	-0.148485	0.047	0.125	1	L4	RYBP	-0.172	-1.4112	Superficial	NOT SIG.	epi
L1-L4	5	0.0183173	-0.305229	0.173	0.283	1	L4	PRDX4	-0.456	-0.71003	Superficial	NOT SIG.	epi
L1-L4	5	0.0183931	-0.255997	0.147	0.25	1	L4	EPRS	-0.397	-0.766112	Superficial	NOT SIG.	epi
L1-L4	5	0.0184711	0.0211064	0.407	0.25	1	L4	ASCC2	-0.657	0.703101	Superficial	NOT SIG.	epi
L1-L4	5	0.0184869	-0.159705	0.08	0.175	1	L4	HGSNAT	-0.255	-1.12928	Superficial	NOT SIG.	epi
L1-L4	5	0.0185733	-0.355662	0.127	0.225	1	L4	EMC7	-0.352	-0.825097	Superficial	NOT SIG.	epi
L1-L4	5	0.0186284	-0.166097	0.027	0.092	1	L4	NOC3L	-0.119	-1.76867	Superficial	NOT SIG.	epi
L1-L4	5	0.0186377	0.0535809	0.173	0.075	1	L4	BSPRY	-0.248	1.20581	Superficial	NOT SIG.	epi
L1-L4	5	0.0186631	-0.288507	0.093	0.192	1	L4	THBD	-0.285	-1.0458	Superficial	NOT SIG.	epi
L1-L4	5	0.0187413	-0.0529585	0.04	0.117	1	L4	C15orf41	-0.157	-1.54844	Superficial	NOT SIG.	epi
L1-L4	5	0.0187426	-0.221142	0.047	0.125	1	L4	WAKMAR2	-0.172	-1.4112	Superficial	NOT SIG.	epi
L1-L4	5	0.0187631	-0.379013	0.82	0.917	1	L4	MXD1	-1.737	-0.161298	Superficial	NOT SIG.	epi
L1-L4	5	0.0188157	0.342932	0.727	0.617	1	L4	CEACAM6	-1.344	0.236685	Superficial	NOT SIG.	epi
L1-L4	5	0.0188861	0.304263	0.147	0.058	1	L4	TYK2	-0.205	1.34169	Superficial	NOT SIG.	epi
L1-L4	5	0.019064	0.349868	0.347	0.242	1	L4	COMTD1	-0.589	0.519929	Superficial	NOT SIG.	epi
L1-L4	5	0.01918	-0.295006	0.373	0.483	1	L4	NDUFC1	-0.856	-0.372848	Superficial	NOT SIG.	epi
L1-L4	5	0.0192026	0.319093	0.447	0.308	1	L4	SREK1IP1	-0.755	0.537344	Superficial	NOT SIG.	epi
L1-L4	5	0.01944	-0.113259	0.013	0.067	1	L4	SLC16A14	-0.08	-2.36565	Superficial	NOT SIG.	epi
L1-L4	5	0.0194972	-0.245706	0.307	0.425	1	L4	KTN1	-0.732	-0.469224	Superficial	NOT SIG.	epi
L1-L4	5	0.0195184	-0.19973	0.12	0.225	1	L4	LRRC1	-0.345	-0.906891	Superficial	NOT SIG.	epi
L1-L4	5	0.0195528	0.269856	0.167	0.075	1	L4	RAB27A	-0.242	1.15489	Superficial	NOT SIG.	epi
L1-L4	5	0.0195956	0.195244	0.093	0.025	1	L4	TOR2A	-0.118	1.8953	Superficial	NOT SIG.	epi
L1-L4	5	0.0196133	-0.160401	0.08	0.175	1	L4	ELK4	-0.255	-1.12928	Superficial	NOT SIG.	epi
L1-L4	5	0.0196221	0.152553	0.34	0.208	1	L4	GDPD3	-0.548	0.708951	Superficial	NOT SIG.	epi
L1-L4	5	0.019629	0.095881	0.04	0.117	1	L4	CRY2	-0.157	-1.54844	Superficial	NOT SIG.	epi
L1-L4	5	0.019629	-0.0847717	0.04	0.117	1	L4	IKZF5	-0.157	-1.54844	Superficial	NOT SIG.	epi
L1-L4	5	0.0196907	-0.172758	0.013	0.067	1	L4	LRP5	-0.08	-2.36565	Superficial	NOT SIG.	epi
L1-L4	5	0.0197652	-0.123365	0.047	0.125	1	L4	TXNDC15	-0.172	-1.4112	Superficial	NOT SIG.	epi
L1-L4	5	0.0198097	0.382666	0.58	0.475	1	L4	COX5A	-1.055	0.288125	Superficial	NOT SIG.	epi
L1-L4	5	0.0198663	-0.368261	0.573	0.658	1	L4	ENSA	-1.231	-0.199552	Superficial	NOT SIG.	epi
L1-L4	5	0.0198717	0.198909	0.227	0.117	1	L4	MVB12A	-0.344	0.956184	Superficial	NOT SIG.	epi
L1-L4	5	0.0199442	-0.178322	0.013	0.067	1	L4	DONSON	-0.08	-2.36565	Superficial	NOT SIG.	epi
L1-L4	5	0.0200599	-0.112055	0.027	0.092	1	L4	PIK3CB	-0.119	-1.76867	Superficial	NOT SIG.	epi
L1-L4	5	0.0200599	-0.24198	0.027	0.092	1	L4	POLR1A	-0.119	-1.76867	Superficial	NOT SIG.	epi
L1-L4	5	0.0201884	-0.269028	0.06	0.142	1	L4	LANCL1	-0.202	-1.24286	Superficial	NOT SIG.	epi
L1-L4	5	0.0202005	-0.153072	0.013	0.067	1	L4	GLIPR2	-0.08	-2.36565	Superficial	NOT SIG.	epi
L1-L4	5	0.0203223	-0.335656	0.173	0.283	1	L4	NIPAL4	-0.456	-0.71003	Superficial	NOT SIG.	epi
L1-L4	5	0.0203653	0.197967	0.107	0.033	1	L4	GABBR1	-0.14	1.69707	Superficial	NOT SIG.	epi
L1-L4	5	0.0204321	-0.214991	0.18	0.292	1	L4	YIPF3	-0.472	-0.697971	Superficial	NOT SIG.	epi
L1-L4	5	0.0204597	-0.106055	0.013	0.067	1	L4	PEX7	-0.08	-2.36565	Superficial	NOT SIG.	epi
L1-L4	5	0.0204597	-0.121245	0.013	0.067	1	L4	GCA	-0.08	-2.36565	Superficial	NOT SIG.	epi
L1-L4	5	0.0204597	-0.129554	0.013	0.067	1	L4	DNAAF2	-0.08	-2.36565	Superficial	NOT SIG.	epi
L1-L4	5	0.0204861	-0.193443	0.027	0.092	1	L4	DHFR	-0.119	-1.76867	Superficial	NOT SIG.	epi
L1-L4	5	0.0204902	-0.42605	0.147	0.258	1	L4	TM7SF3	-0.405	-0.811555	Superficial	NOT SIG.	epi
L1-L4	5	0.0205265	0.206694	0.08	0.017	1	L4	CRELD1	-0.097	2.23447	Superficial	NOT SIG.	epi
L1-L4	5	0.0205333	-0.282047	0.1	0.192	1	L4	NKAPD1	-0.292	-0.941106	Superficial	NOT SIG.	epi
L1-L4	5	0.0205557	0.343417	0.627	0.525	1	L4	SEC61G	-1.152	0.256148	Superficial	NOT SIG.	epi
L1-L4	5	0.020627	-0.429981	0.413	0.508	1	L4	SNX3	-0.921	-0.298687	Superficial	NOT SIG.	epi
L1-L4	5	0.0206293	-0.264316	0.333	0.458	1	L4	FAM83H	-0.791	-0.459825	Superficial	NOT SIG.	epi
L1-L4	5	0.0206476	-0.14757	0.08	0.175	1	L4	COPRS	-0.255	-1.12928	Superficial	NOT SIG.	epi
L1-L4	5	0.0206877	-0.177142	0.06	0.142	1	L4	EIF1B	-0.202	-1.24286	Superficial	NOT SIG.	epi
L1-L4	5	0.0207218	-0.108056	0.013	0.067	1	L4	PVT1	-0.08	-2.36565	Superficial	NOT SIG.	epi
L1-L4	5	0.0207218	-0.214022	0.013	0.067	1	L4	AP003498.2	-0.08	-2.36565	Superficial	NOT SIG.	epi
L1-L4	5	0.0207667	-0.349422	0.08	0.167	1	L4	UTP3	-0.247	-1.06178	Superficial	NOT SIG.	epi
L1-L4	5	0.0207699	0.292869	0.207	0.108	1	L4	ARSA	-0.315	0.938599	Superficial	NOT SIG.	epi
L1-L4	5	0.0208096	0.166793	0.12	0.042	1	L4	PIAS4	-0.162	1.51457	Superficial	NOT SIG.	epi
L1-L4	5	0.0208179	-0.23945	0.1	0.192	1	L4	SOCS6	-0.292	-0.941106	Superficial	NOT SIG.	epi
L1-L4	5	0.0208566	-0.194351	0.06	0.142	1	L4	ZNF398	-0.202	-1.24286	Superficial	NOT SIG.	epi
L1-L4	5	0.0208883	-0.43073	0.713	0.808	1	L4	RNASEK	-1.521	-0.180453	Superficial	NOT SIG.	epi
L1-L4	5	0.020919	-0.476225	0.22	0.333	1	L4	ADM	-0.553	-0.598019	Superficial	NOT SIG.	epi
L1-L4	5	0.0209202	-0.12395	0.027	0.092	1	L4	INTS14	-0.119	-1.76867	Superficial	NOT SIG.	epi
L1-L4	5	0.0209759	0.137315	0.08	0.017	1	L4	TRIM52	-0.097	2.23447	Superficial	NOT SIG.	epi
L1-L4	5	0.0209868	-0.124511	0.013	0.067	1	L4	GARS-DT	-0.08	-2.36565	Superficial	NOT SIG.	epi
L1-L4	5	0.0209868	-0.129233	0.013	0.067	1	L4	SERTAD4	-0.08	-2.36565	Superficial	NOT SIG.	epi
L1-L4	5	0.0209868	-0.193751	0.013	0.067	1	L4	CADM1	-0.08	-2.36565	Superficial	NOT SIG.	epi
L1-L4	5	0.0209945	-0.243715	0.167	0.275	1	L4	GNE	-0.442	-0.719584	Superficial	NOT SIG.	epi
L1-L4	5	0.0210076	-0.116385	0.073	0.167	1	L4	DGCR6L	-0.24	-1.19388	Superficial	NOT SIG.	epi
L1-L4	5	0.0210196	-0.124073	0.047	0.125	1	L4	DPP8	-0.172	-1.4112	Superficial	NOT SIG.	epi
L1-L4	5	0.0211523	-0.286355	0.173	0.283	1	L4	UBR5	-0.456	-0.71003	Superficial	NOT SIG.	epi
L1-L4	5	0.0211554	-0.12498	0.053	0.133	1	L4	RNASEH2B	-0.186	-1.32736	Superficial	NOT SIG.	epi
L1-L4	5	0.0211584	0.388262	0.44	0.3	1	L4	NDUFV1	-0.74	0.552541	Superficial	NOT SIG.	epi
L1-L4	5	0.0212043	-0.125006	0.047	0.125	1	L4	C1orf210	-0.172	-1.4112	Superficial	NOT SIG.	epi
L1-L4	5	0.0212069	-0.247208	0.233	0.35	1	L4	PABPC4	-0.583	-0.587025	Superficial	NOT SIG.	epi
L1-L4	5	0.0212238	-0.268412	0.767	0.867	1	L4	PCBP1	-1.634	-0.176805	Superficial	NOT SIG.	epi
L1-L4	5	0.0212386	-0.305869	0.167	0.275	1	L4	FYTTD1	-0.442	-0.719584	Superficial	NOT SIG.	epi
L1-L4	5	0.0212456	-0.26098	0.153	0.258	1	L4	MTRNR2L10	-0.411	-0.753839	Superficial	NOT SIG.	epi
L1-L4	5	0.0212548	-0.136537	0.013	0.067	1	L4	TFPI	-0.08	-2.36565	Superficial	NOT SIG.	epi
L1-L4	5	0.0212548	-0.150271	0.013	0.067	1	L4	SLC15A3	-0.08	-2.36565	Superficial	NOT SIG.	epi
L1-L4	5	0.0213041	-0.222853	0.1	0.2	1	L4	NR3C1	-0.3	-1	Superficial	NOT SIG.	epi
L1-L4	5	0.0213264	-0.043689	0.107	0.208	1	L4	ERI3	-0.315	-0.958973	Superficial	NOT SIG.	epi
L1-L4	5	0.0213623	-0.108409	0.027	0.092	1	L4	HMGXB3	-0.119	-1.76867	Superficial	NOT SIG.	epi
L1-L4	5	0.0213623	-0.122857	0.027	0.092	1	L4	NHLRC3	-0.119	-1.76867	Superficial	NOT SIG.	epi
L1-L4	5	0.0213859	-0.328331	0.14	0.242	1	L4	PITPNB	-0.382	-0.78958	Superficial	NOT SIG.	epi
L1-L4	5	0.0214002	-0.2741	0.107	0.2	1	L4	STX6	-0.307	-0.902389	Superficial	NOT SIG.	epi
L1-L4	5	0.0214396	-0.213941	0.113	0.208	1	L4	CSE1L	-0.321	-0.880261	Superficial	NOT SIG.	epi
L1-L4	5	0.0214396	-0.243501	0.113	0.208	1	L4	CD36	-0.321	-0.880261	Superficial	NOT SIG.	epi
L1-L4	5	0.021457	0.242816	0.133	0.05	1	L4	SH2D3A	-0.183	1.41143	Superficial	NOT SIG.	epi
L1-L4	5	0.0215169	-0.182989	0.067	0.15	1	L4	LINC01001	-0.217	-1.16273	Superficial	NOT SIG.	epi
L1-L4	5	0.0215257	-0.0798068	0.013	0.067	1	L4	DHX57	-0.08	-2.36565	Superficial	NOT SIG.	epi
L1-L4	5	0.0215257	-0.0906718	0.013	0.067	1	L4	MT-ND6	-0.08	-2.36565	Superficial	NOT SIG.	epi
L1-L4	5	0.0215863	-0.145605	0.027	0.092	1	L4	HAL	-0.119	-1.76867	Superficial	NOT SIG.	epi
L1-L4	5	0.0216509	0.238147	0.787	0.65	1	L4	TPRG1	-1.437	0.275924	Superficial	NOT SIG.	epi
L1-L4	5	0.0216633	0.413176	0.673	0.558	1	L4	TMEM45B	-1.231	0.270341	Superficial	NOT SIG.	epi
L1-L4	5	0.0217997	-0.0886336	0.013	0.067	1	L4	STK26	-0.08	-2.36565	Superficial	NOT SIG.	epi
L1-L4	5	0.0217997	-0.114546	0.013	0.067	1	L4	TARSL2	-0.08	-2.36565	Superficial	NOT SIG.	epi
L1-L4	5	0.021856	-0.238026	0.067	0.15	1	L4	GTPBP4	-0.217	-1.16273	Superficial	NOT SIG.	epi
L1-L4	5	0.0221249	0.183578	0.347	0.217	1	L4	CYB5R1	-0.564	0.677241	Superficial	NOT SIG.	epi
L1-L4	5	0.0221866	-0.19951	0.1	0.2	1	L4	EFEMP1	-0.3	-1	Superficial	NOT SIG.	epi
L1-L4	5	0.0221928	-0.177468	0.08	0.167	1	L4	SAMM50	-0.247	-1.06178	Superficial	NOT SIG.	epi
L1-L4	5	0.0222659	-0.375395	0.68	0.742	1	L4	FBLN1	-1.422	-0.125884	Superficial	NOT SIG.	epi
L1-L4	5	0.0222794	-0.145515	0.033	0.1	1	L4	HELQ	-0.133	-1.59946	Superficial	NOT SIG.	epi
L1-L4	5	0.0222935	-0.250296	0.1	0.192	1	L4	CKS2	-0.292	-0.941106	Superficial	NOT SIG.	epi
L1-L4	5	0.0223265	-0.264057	0.473	0.567	1	L4	GNG12	-1.04	-0.261509	Superficial	NOT SIG.	epi
L1-L4	5	0.0224234	0.242163	0.167	0.075	1	L4	GTF3C5	-0.242	1.15489	Superficial	NOT SIG.	epi
L1-L4	5	0.0224438	-0.400768	0.307	0.392	1	L4	SBDS	-0.699	-0.352615	Superficial	NOT SIG.	epi
L1-L4	5	0.0224563	-0.176049	0.073	0.158	1	L4	MARS	-0.231	-1.11396	Superficial	NOT SIG.	epi
L1-L4	5	0.0224656	0.299745	0.24	0.133	1	L4	KIFC2	-0.373	0.851608	Superficial	NOT SIG.	epi
L1-L4	5	0.0224683	-0.283867	0.253	0.358	1	L4	GNB1	-0.611	-0.500822	Superficial	NOT SIG.	epi
L1-L4	5	0.0224857	-0.339726	0.113	0.2	1	L4	GTF3A	-0.313	-0.823677	Superficial	NOT SIG.	epi
L1-L4	5	0.0225482	-0.189407	0.067	0.15	1	L4	DNMBP	-0.217	-1.16273	Superficial	NOT SIG.	epi
L1-L4	5	0.0225993	-0.119393	0.087	0.183	1	L4	ALDH5A1	-0.27	-1.07276	Superficial	NOT SIG.	epi
L1-L4	5	0.0226398	-0.0593461	0.013	0.067	1	L4	MED9	-0.08	-2.36565	Superficial	NOT SIG.	epi
L1-L4	5	0.0226398	-0.0672891	0.013	0.067	1	L4	USF3	-0.08	-2.36565	Superficial	NOT SIG.	epi
L1-L4	5	0.022668	-0.344229	0.147	0.25	1	L4	LDLR	-0.397	-0.766112	Superficial	NOT SIG.	epi
L1-L4	5	0.0227194	-0.126612	0.033	0.1	1	L4	DHRS12	-0.133	-1.59946	Superficial	NOT SIG.	epi
L1-L4	5	0.0227194	-0.164716	0.033	0.1	1	L4	FOCAD	-0.133	-1.59946	Superficial	NOT SIG.	epi
L1-L4	5	0.0227194	-0.205637	0.033	0.1	1	L4	DYRK1B	-0.133	-1.59946	Superficial	NOT SIG.	epi
L1-L4	5	0.0227358	-0.292847	0.447	0.567	1	L4	RND3	-1.014	-0.343074	Superficial	NOT SIG.	epi
L1-L4	5	0.0227359	-0.331962	0.147	0.25	1	L4	ITPRIPL2	-0.397	-0.766112	Superficial	NOT SIG.	epi
L1-L4	5	0.0227459	-0.15461	0.087	0.175	1	L4	TMEM51	-0.262	-1.00827	Superficial	NOT SIG.	epi
L1-L4	5	0.0227793	-0.27805	0.487	0.617	1	L4	DAD1	-1.104	-0.341349	Superficial	NOT SIG.	epi
L1-L4	5	0.0228588	0.106753	0.12	0.042	1	L4	GCHFR	-0.162	1.51457	Superficial	NOT SIG.	epi
L1-L4	5	0.022884	-0.254297	0.193	0.308	1	L4	ITGB8	-0.501	-0.67433	Superficial	NOT SIG.	epi
L1-L4	5	0.0229087	-0.21625	0.1	0.192	1	L4	PAICS	-0.292	-0.941106	Superficial	NOT SIG.	epi
L1-L4	5	0.0229148	-0.274059	0.767	0.783	1	L4	BTF3	-1.55	-0.0297857	Superficial	NOT SIG.	epi
L1-L4	5	0.0229261	-0.0640751	0.013	0.067	1	L4	LRP8	-0.08	-2.36565	Superficial	NOT SIG.	epi
L1-L4	5	0.0229261	-0.0823214	0.013	0.067	1	L4	N6AMT1	-0.08	-2.36565	Superficial	NOT SIG.	epi
L1-L4	5	0.0229261	-0.0918785	0.013	0.067	1	L4	IL7R	-0.08	-2.36565	Superficial	NOT SIG.	epi
L1-L4	5	0.0229316	-0.123662	0.047	0.125	1	L4	SEMA3B	-0.172	-1.4112	Superficial	NOT SIG.	epi
L1-L4	5	0.0230518	-0.29604	0.16	0.258	1	L4	YIPF5	-0.418	-0.689299	Superficial	NOT SIG.	epi
L1-L4	5	0.0231219	-0.221797	0.753	0.825	1	L4	COX6A1	-1.578	-0.131744	Superficial	NOT SIG.	epi
L1-L4	5	0.0231465	-0.11403	0.14	0.242	1	L4	NDUFAF3	-0.382	-0.78958	Superficial	NOT SIG.	epi
L1-L4	5	0.0231694	0.184812	0.14	0.058	1	L4	IKBKE	-0.198	1.2713	Superficial	NOT SIG.	epi
L1-L4	5	0.0231926	-0.0930028	0.053	0.133	1	L4	FAM189B	-0.186	-1.32736	Superficial	NOT SIG.	epi
L1-L4	5	0.0232121	-0.303303	0.133	0.233	1	L4	LARS	-0.366	-0.808904	Superficial	NOT SIG.	epi
L1-L4	5	0.0232811	-0.113813	0.147	0.267	1	L4	RANBP2	-0.414	-0.861024	Superficial	NOT SIG.	epi
L1-L4	5	0.0233284	0.1529	0.307	0.175	1	L4	XG	-0.482	0.810884	Superficial	NOT SIG.	epi
L1-L4	5	0.0233494	-0.151218	0.06	0.142	1	L4	AJUBA	-0.202	-1.24286	Superficial	NOT SIG.	epi
L1-L4	5	0.0233765	-0.164311	0.18	0.292	1	L4	EDEM1	-0.472	-0.697971	Superficial	NOT SIG.	epi
L1-L4	5	0.0233859	-0.199089	0.053	0.133	1	L4	C2orf69	-0.186	-1.32736	Superficial	NOT SIG.	epi
L1-L4	5	0.0235536	-0.273353	0.54	0.583	1	L4	TTC22	-1.123	-0.110536	Superficial	NOT SIG.	epi
L1-L4	5	0.0235861	-0.131634	0.22	0.35	1	L4	DAZAP1	-0.57	-0.669851	Superficial	NOT SIG.	epi
L1-L4	5	0.0236379	-0.308994	0.147	0.258	1	L4	MROH6	-0.405	-0.811555	Superficial	NOT SIG.	epi
L1-L4	5	0.0237691	-0.165004	0.173	0.292	1	L4	EIF2S1	-0.465	-0.755196	Superficial	NOT SIG.	epi
L1-L4	5	0.0238468	0.0716808	0.12	0.042	1	L4	LMTK3	-0.162	1.51457	Superficial	NOT SIG.	epi
L1-L4	5	0.0238484	-0.253975	0.073	0.158	1	L4	FZD6	-0.231	-1.11396	Superficial	NOT SIG.	epi
L1-L4	5	0.0240397	-0.337166	0.227	0.333	1	L4	LRBA	-0.56	-0.55283	Superficial	NOT SIG.	epi
L1-L4	5	0.0240837	-0.34434	0.627	0.7	1	L4	SKP1	-1.327	-0.158889	Superficial	NOT SIG.	epi
L1-L4	5	0.0241432	-0.330098	0.733	0.742	1	L4	RAC1	-1.475	-0.017606	Superficial	NOT SIG.	epi
L1-L4	5	0.0241735	-0.123519	0.053	0.133	1	L4	LINC00963	-0.186	-1.32736	Superficial	NOT SIG.	epi
L1-L4	5	0.0242915	-0.195146	0.14	0.242	1	L4	PPA2	-0.382	-0.78958	Superficial	NOT SIG.	epi
L1-L4	5	0.0244391	-0.0755298	0.027	0.092	1	L4	IBA57	-0.119	-1.76867	Superficial	NOT SIG.	epi
L1-L4	5	0.0245116	-0.242287	0.1	0.192	1	L4	BNIP2	-0.292	-0.941106	Superficial	NOT SIG.	epi
L1-L4	5	0.024596	-0.198067	0.293	0.425	1	L4	SLC2A4RG	-0.718	-0.536562	Superficial	NOT SIG.	epi
L1-L4	5	0.0247276	0.202655	0.147	0.058	1	L4	LINC02538	-0.205	1.34169	Superficial	NOT SIG.	epi
L1-L4	5	0.0247799	-0.0354334	0	0.033	1	L4	RTN4IP1	-0.033	#NUM!	Superficial	NOT SIG.	epi
L1-L4	5	0.0247799	-0.0361654	0	0.033	1	L4	GIMAP2	-0.033	#NUM!	Superficial	NOT SIG.	epi
L1-L4	5	0.0247799	-0.0362224	0	0.033	1	L4	TMCC1-AS1	-0.033	#NUM!	Superficial	NOT SIG.	epi
L1-L4	5	0.0247799	-0.0453923	0	0.033	1	L4	TMEM132C	-0.033	#NUM!	Superficial	NOT SIG.	epi
L1-L4	5	0.0247799	-0.0469346	0	0.033	1	L4	PCSK4	-0.033	#NUM!	Superficial	NOT SIG.	epi
L1-L4	5	0.0247799	-0.0473375	0	0.033	1	L4	PIM2	-0.033	#NUM!	Superficial	NOT SIG.	epi
L1-L4	5	0.0247799	-0.051495	0	0.033	1	L4	EDNRB	-0.033	#NUM!	Superficial	NOT SIG.	epi
L1-L4	5	0.0247799	-0.0526719	0	0.033	1	L4	TRAM2-AS1	-0.033	#NUM!	Superficial	NOT SIG.	epi
L1-L4	5	0.0247799	-0.0548714	0	0.033	1	L4	DGKE	-0.033	#NUM!	Superficial	NOT SIG.	epi
L1-L4	5	0.0247799	-0.0551439	0	0.033	1	L4	SUPT3H	-0.033	#NUM!	Superficial	NOT SIG.	epi
L1-L4	5	0.0247799	-0.0558084	0	0.033	1	L4	AP005233.2	-0.033	#NUM!	Superficial	NOT SIG.	epi
L1-L4	5	0.0247799	-0.0576453	0	0.033	1	L4	SLFN12	-0.033	#NUM!	Superficial	NOT SIG.	epi
L1-L4	5	0.0247799	-0.0579999	0	0.033	1	L4	LINC00839	-0.033	#NUM!	Superficial	NOT SIG.	epi
L1-L4	5	0.0247799	-0.060287	0	0.033	1	L4	AC006001.2	-0.033	#NUM!	Superficial	NOT SIG.	epi
L1-L4	5	0.0247799	-0.0617333	0	0.033	1	L4	FRRS1	-0.033	#NUM!	Superficial	NOT SIG.	epi
L1-L4	5	0.0247799	-0.0627813	0	0.033	1	L4	OTULINL	-0.033	#NUM!	Superficial	NOT SIG.	epi
L1-L4	5	0.0247799	-0.0630185	0	0.033	1	L4	MOXD1	-0.033	#NUM!	Superficial	NOT SIG.	epi
L1-L4	5	0.0247799	-0.0632868	0	0.033	1	L4	SEC14L5	-0.033	#NUM!	Superficial	NOT SIG.	epi
L1-L4	5	0.0247799	-0.0639475	0	0.033	1	L4	REXO5	-0.033	#NUM!	Superficial	NOT SIG.	epi
L1-L4	5	0.0247799	-0.0643029	0	0.033	1	L4	KIAA1549	-0.033	#NUM!	Superficial	NOT SIG.	epi
L1-L4	5	0.0247799	-0.0643087	0	0.033	1	L4	ANOS1	-0.033	#NUM!	Superficial	NOT SIG.	epi
L1-L4	5	0.0247799	-0.0663871	0	0.033	1	L4	ASB2	-0.033	#NUM!	Superficial	NOT SIG.	epi
L1-L4	5	0.0247799	-0.0668542	0	0.033	1	L4	KLRD1	-0.033	#NUM!	Superficial	NOT SIG.	epi
L1-L4	5	0.0247799	-0.0684378	0	0.033	1	L4	MARCH1	-0.033	#NUM!	Superficial	NOT SIG.	epi
L1-L4	5	0.0247799	-0.069556	0	0.033	1	L4	LINC00173	-0.033	#NUM!	Superficial	NOT SIG.	epi
L1-L4	5	0.0247799	-0.0698634	0	0.033	1	L4	HERC5	-0.033	#NUM!	Superficial	NOT SIG.	epi
L1-L4	5	0.0247799	-0.0712665	0	0.033	1	L4	ST3GAL2	-0.033	#NUM!	Superficial	NOT SIG.	epi
L1-L4	5	0.0247799	-0.0731598	0	0.033	1	L4	CCN3	-0.033	#NUM!	Superficial	NOT SIG.	epi
L1-L4	5	0.0247799	-0.0752703	0	0.033	1	L4	RBM41	-0.033	#NUM!	Superficial	NOT SIG.	epi
L1-L4	5	0.0247799	-0.0754698	0	0.033	1	L4	NXPE3	-0.033	#NUM!	Superficial	NOT SIG.	epi
L1-L4	5	0.0247799	-0.0765332	0	0.033	1	L4	SLC9B2	-0.033	#NUM!	Superficial	NOT SIG.	epi
L1-L4	5	0.0247799	-0.0800099	0	0.033	1	L4	PRELID2	-0.033	#NUM!	Superficial	NOT SIG.	epi
L1-L4	5	0.0247799	-0.0807202	0	0.033	1	L4	AP000679.1	-0.033	#NUM!	Superficial	NOT SIG.	epi
L1-L4	5	0.0247799	-0.0810813	0	0.033	1	L4	DENND2A	-0.033	#NUM!	Superficial	NOT SIG.	epi
L1-L4	5	0.0247799	-0.0893042	0	0.033	1	L4	METTL2A	-0.033	#NUM!	Superficial	NOT SIG.	epi
L1-L4	5	0.0247799	-0.0909983	0	0.033	1	L4	AP000254.2	-0.033	#NUM!	Superficial	NOT SIG.	epi
L1-L4	5	0.0247799	-0.0923578	0	0.033	1	L4	IGHD	-0.033	#NUM!	Superficial	NOT SIG.	epi
L1-L4	5	0.0247799	-0.0931429	0	0.033	1	L4	TRPC1	-0.033	#NUM!	Superficial	NOT SIG.	epi
L1-L4	5	0.0247799	-0.105389	0	0.033	1	L4	DPYSL3	-0.033	#NUM!	Superficial	NOT SIG.	epi
L1-L4	5	0.0247799	-0.105399	0	0.033	1	L4	PREX2	-0.033	#NUM!	Superficial	NOT SIG.	epi
L1-L4	5	0.0247799	-0.105778	0	0.033	1	L4	DEPP1	-0.033	#NUM!	Superficial	NOT SIG.	epi
L1-L4	5	0.0247799	-0.106304	0	0.033	1	L4	BCL6B	-0.033	#NUM!	Superficial	NOT SIG.	epi
L1-L4	5	0.0247799	-0.108017	0	0.033	1	L4	RBMS3	-0.033	#NUM!	Superficial	NOT SIG.	epi
L1-L4	5	0.0247799	-0.110966	0	0.033	1	L4	AC008764.6	-0.033	#NUM!	Superficial	NOT SIG.	epi
L1-L4	5	0.0247799	-0.112938	0	0.033	1	L4	AL353150.1	-0.033	#NUM!	Superficial	NOT SIG.	epi
L1-L4	5	0.0247799	-0.116702	0	0.033	1	L4	SAP30L-AS1	-0.033	#NUM!	Superficial	NOT SIG.	epi
L1-L4	5	0.0247799	-0.118086	0	0.033	1	L4	AC067838.1	-0.033	#NUM!	Superficial	NOT SIG.	epi
L1-L4	5	0.0247799	-0.119085	0	0.033	1	L4	MYB	-0.033	#NUM!	Superficial	NOT SIG.	epi
L1-L4	5	0.0247799	-0.120118	0	0.033	1	L4	CNTNAP3B	-0.033	#NUM!	Superficial	NOT SIG.	epi
L1-L4	5	0.0247799	-0.124321	0	0.033	1	L4	DNAH1	-0.033	#NUM!	Superficial	NOT SIG.	epi
L1-L4	5	0.0247799	-0.126986	0	0.033	1	L4	AC092828.1	-0.033	#NUM!	Superficial	NOT SIG.	epi
L1-L4	5	0.0247799	-0.1319	0	0.033	1	L4	FLVCR1	-0.033	#NUM!	Superficial	NOT SIG.	epi
L1-L4	5	0.0247799	-0.142304	0	0.033	1	L4	RORB	-0.033	#NUM!	Superficial	NOT SIG.	epi
L1-L4	5	0.0247799	-0.16673	0	0.033	1	L4	BAHCC1	-0.033	#NUM!	Superficial	NOT SIG.	epi
L1-L4	5	0.0247799	-0.171917	0	0.033	1	L4	CD79A	-0.033	#NUM!	Superficial	NOT SIG.	epi
L1-L4	5	0.0248042	-0.155949	0.113	0.217	1	L4	CBR3	-0.33	-0.941372	Superficial	NOT SIG.	epi
L1-L4	5	0.0248296	-0.504407	0.533	0.583	1	L4	DCN	-1.116	-0.12936	Superficial	NOT SIG.	epi
L1-L4	5	0.0249576	-0.235061	0.293	0.408	1	L4	IMPDH2	-0.701	-0.477668	Superficial	NOT SIG.	epi
L1-L4	5	0.0249794	-0.22138	0.247	0.367	1	L4	CELSR2	-0.614	-0.571269	Superficial	NOT SIG.	epi
L1-L4	5	0.0250338	-0.202523	0.04	0.108	1	L4	CLIP2	-0.148	-1.43296	Superficial	NOT SIG.	epi
L1-L4	5	0.0250807	-0.444375	0.427	0.5	1	L4	BTG1	-0.927	-0.227692	Superficial	NOT SIG.	epi
L1-L4	5	0.0251202	-0.193765	0.08	0.167	1	L4	MMUT	-0.247	-1.06178	Superficial	NOT SIG.	epi
L1-L4	5	0.0251326	-0.301542	0.113	0.2	1	L4	PRPF19	-0.313	-0.823677	Superficial	NOT SIG.	epi
L1-L4	5	0.0251747	0.0999281	0.06	0.008	1	L4	NAT14	-0.068	2.90689	Superficial	NOT SIG.	epi
L1-L4	5	0.0252639	-0.218657	0.04	0.108	1	L4	FAM174A	-0.148	-1.43296	Superficial	NOT SIG.	epi
L1-L4	5	0.0252772	-0.113473	0.033	0.1	1	L4	TOR1B	-0.133	-1.59946	Superficial	NOT SIG.	epi
L1-L4	5	0.0252772	-0.121018	0.033	0.1	1	L4	PDS5B	-0.133	-1.59946	Superficial	NOT SIG.	epi
L1-L4	5	0.0252847	-0.0835045	0.06	0.142	1	L4	SRC	-0.202	-1.24286	Superficial	NOT SIG.	epi
L1-L4	5	0.0253309	-0.0956783	0.007	0.05	1	L4	CBLB	-0.057	-2.8365	Superficial	NOT SIG.	epi
L1-L4	5	0.0253309	-0.120429	0.007	0.05	1	L4	ZNF714	-0.057	-2.8365	Superficial	NOT SIG.	epi
L1-L4	5	0.0253309	-0.129381	0.007	0.05	1	L4	MSANTD2	-0.057	-2.8365	Superficial	NOT SIG.	epi
L1-L4	5	0.0253309	-0.14972	0.007	0.05	1	L4	PTH1R	-0.057	-2.8365	Superficial	NOT SIG.	epi
L1-L4	5	0.0253892	-0.195647	0.247	0.375	1	L4	ADI1	-0.622	-0.60238	Superficial	NOT SIG.	epi
L1-L4	5	0.0254957	-0.298989	0.04	0.108	1	L4	TMX4	-0.148	-1.43296	Superficial	NOT SIG.	epi
L1-L4	5	0.0255216	-0.114103	0.033	0.1	1	L4	FADD	-0.133	-1.59946	Superficial	NOT SIG.	epi
L1-L4	5	0.0257062	-0.104583	0.007	0.05	1	L4	FIBIN	-0.057	-2.8365	Superficial	NOT SIG.	epi
L1-L4	5	0.0257126	-0.184961	0.113	0.208	1	L4	PARD6G	-0.321	-0.880261	Superficial	NOT SIG.	epi
L1-L4	5	0.0257937	-0.217093	0.3	0.417	1	L4	HMGCR	-0.717	-0.475085	Superficial	NOT SIG.	epi
L1-L4	5	0.0258057	0.148944	0.06	0.008	1	L4	ABCA7	-0.068	2.90689	Superficial	NOT SIG.	epi
L1-L4	5	0.0258057	0.147164	0.06	0.008	1	L4	ZNF281	-0.068	2.90689	Superficial	NOT SIG.	epi
L1-L4	5	0.025807	-0.371349	0.293	0.408	1	L4	SECISBP2L	-0.701	-0.477668	Superficial	NOT SIG.	epi
L1-L4	5	0.0258614	-0.00696011	0.047	0.125	1	L4	BBX	-0.172	-1.4112	Superficial	NOT SIG.	epi
L1-L4	5	0.0258918	-0.110251	0.06	0.142	1	L4	KALRN	-0.202	-1.24286	Superficial	NOT SIG.	epi
L1-L4	5	0.0260825	0.260739	0.113	0.042	1	L4	C5orf63	-0.155	1.42786	Superficial	NOT SIG.	epi
L1-L4	5	0.0260864	-0.0538423	0.007	0.05	1	L4	DEPTOR	-0.057	-2.8365	Superficial	NOT SIG.	epi
L1-L4	5	0.0260864	-0.0786668	0.007	0.05	1	L4	LMCD1	-0.057	-2.8365	Superficial	NOT SIG.	epi
L1-L4	5	0.0260864	-0.0975066	0.007	0.05	1	L4	CCL4	-0.057	-2.8365	Superficial	NOT SIG.	epi
L1-L4	5	0.0261263	0.0705478	0.06	0.008	1	L4	GPR183	-0.068	2.90689	Superficial	NOT SIG.	epi
L1-L4	5	0.0261734	0.196559	0.18	0.083	1	L4	PNKD	-0.263	1.11681	Superficial	NOT SIG.	epi
L1-L4	5	0.0262027	-0.182975	0.04	0.108	1	L4	DMTN	-0.148	-1.43296	Superficial	NOT SIG.	epi
L1-L4	5	0.0262114	-0.202328	0.113	0.208	1	L4	COL14A1	-0.321	-0.880261	Superficial	NOT SIG.	epi
L1-L4	5	0.0263978	0.228863	0.267	0.158	1	L4	SLC16A3	-0.425	0.756915	Superficial	NOT SIG.	epi
L1-L4	5	0.0264354	-0.27656	0.147	0.242	1	L4	DLG1	-0.389	-0.719191	Superficial	NOT SIG.	epi
L1-L4	5	0.0264503	0.191441	0.06	0.008	1	L4	CDH26	-0.068	2.90689	Superficial	NOT SIG.	epi
L1-L4	5	0.0264503	0.076962	0.06	0.008	1	L4	ACADSB	-0.068	2.90689	Superficial	NOT SIG.	epi
L1-L4	5	0.0264613	0.0763121	0.107	0.033	1	L4	SACM1L	-0.14	1.69707	Superficial	NOT SIG.	epi
L1-L4	5	0.0264714	-0.0672157	0.007	0.05	1	L4	SLC6A4	-0.057	-2.8365	Superficial	NOT SIG.	epi
L1-L4	5	0.0264714	-0.085196	0.007	0.05	1	L4	AP4S1	-0.057	-2.8365	Superficial	NOT SIG.	epi
L1-L4	5	0.0264714	-0.0959805	0.007	0.05	1	L4	LANCL3	-0.057	-2.8365	Superficial	NOT SIG.	epi
L1-L4	5	0.0264714	-0.104781	0.007	0.05	1	L4	RAB8B	-0.057	-2.8365	Superficial	NOT SIG.	epi
L1-L4	5	0.0265199	-0.106437	0.033	0.1	1	L4	DNAL4	-0.133	-1.59946	Superficial	NOT SIG.	epi
L1-L4	5	0.0265199	-0.215556	0.033	0.1	1	L4	SMCR8	-0.133	-1.59946	Superficial	NOT SIG.	epi
L1-L4	5	0.0265372	-0.126646	0.02	0.075	1	L4	NEDD4L	-0.095	-1.90689	Superficial	NOT SIG.	epi
L1-L4	5	0.0265679	-0.193676	0.087	0.175	1	L4	HYAL2	-0.262	-1.00827	Superficial	NOT SIG.	epi
L1-L4	5	0.0266046	-0.403656	0.207	0.317	1	L4	SLCO4A1	-0.524	-0.614852	Superficial	NOT SIG.	epi
L1-L4	5	0.0266124	-0.268715	0.333	0.45	1	L4	OSTF1	-0.783	-0.434403	Superficial	NOT SIG.	epi
L1-L4	5	0.0266833	-0.144535	0.04	0.108	1	L4	KIAA1211L	-0.148	-1.43296	Superficial	NOT SIG.	epi
L1-L4	5	0.0266935	-0.222127	0.167	0.283	1	L4	PRMT2	-0.45	-0.760954	Superficial	NOT SIG.	epi
L1-L4	5	0.0267294	-0.144762	0.14	0.242	1	L4	PTGFRN	-0.382	-0.78958	Superficial	NOT SIG.	epi
L1-L4	5	0.0267747	-0.120367	0.033	0.1	1	L4	NIP7	-0.133	-1.59946	Superficial	NOT SIG.	epi
L1-L4	5	0.0267747	-0.173051	0.033	0.1	1	L4	ZNF507	-0.133	-1.59946	Superficial	NOT SIG.	epi
L1-L4	5	0.0267778	0.141555	0.06	0.008	1	L4	TMCC3	-0.068	2.90689	Superficial	NOT SIG.	epi
L1-L4	5	0.0267778	0.114497	0.06	0.008	1	L4	RCN3	-0.068	2.90689	Superficial	NOT SIG.	epi
L1-L4	5	0.0267778	0.0592683	0.06	0.008	1	L4	RGS17	-0.068	2.90689	Superficial	NOT SIG.	epi
L1-L4	5	0.0268612	-0.0475868	0.007	0.05	1	L4	OXNAD1	-0.057	-2.8365	Superficial	NOT SIG.	epi
L1-L4	5	0.0268612	-0.0811284	0.007	0.05	1	L4	SLC25A33	-0.057	-2.8365	Superficial	NOT SIG.	epi
L1-L4	5	0.0268612	-0.086869	0.007	0.05	1	L4	C14orf28	-0.057	-2.8365	Superficial	NOT SIG.	epi
L1-L4	5	0.0268612	-0.0897423	0.007	0.05	1	L4	ICAM1	-0.057	-2.8365	Superficial	NOT SIG.	epi
L1-L4	5	0.0268612	-0.109225	0.007	0.05	1	L4	ADGRA2	-0.057	-2.8365	Superficial	NOT SIG.	epi
L1-L4	5	0.0268612	-0.11337	0.007	0.05	1	L4	WNK2	-0.057	-2.8365	Superficial	NOT SIG.	epi
L1-L4	5	0.0268612	-0.117479	0.007	0.05	1	L4	CBWD3	-0.057	-2.8365	Superficial	NOT SIG.	epi
L1-L4	5	0.0268612	-0.119124	0.007	0.05	1	L4	DBR1	-0.057	-2.8365	Superficial	NOT SIG.	epi
L1-L4	5	0.0269265	-0.137285	0.04	0.108	1	L4	PPM1D	-0.148	-1.43296	Superficial	NOT SIG.	epi
L1-L4	5	0.0270315	-0.175839	0.033	0.1	1	L4	CNOT10	-0.133	-1.59946	Superficial	NOT SIG.	epi
L1-L4	5	0.0270555	-0.16529	0.9	0.925	1	L4	CTSB	-1.825	-0.0395284	Superficial	NOT SIG.	epi
L1-L4	5	0.027091	-0.227718	0.367	0.492	1	L4	NHP2	-0.859	-0.422878	Superficial	NOT SIG.	epi
L1-L4	5	0.0271417	-0.241668	0.02	0.075	1	L4	UBN1	-0.095	-1.90689	Superficial	NOT SIG.	epi
L1-L4	5	0.0271715	-0.224304	0.04	0.108	1	L4	C1orf174	-0.148	-1.43296	Superficial	NOT SIG.	epi
L1-L4	5	0.0272242	0.242552	0.04	0	1	L4	LINC00707	-0.04	#NUM!	Superficial	NOT SIG.	epi
L1-L4	5	0.0272242	0.144045	0.04	0	1	L4	JAK3	-0.04	#NUM!	Superficial	NOT SIG.	epi
L1-L4	5	0.0272242	0.125449	0.04	0	1	L4	SLC16A8	-0.04	#NUM!	Superficial	NOT SIG.	epi
L1-L4	5	0.0272242	0.114124	0.04	0	1	L4	SPRR4	-0.04	#NUM!	Superficial	NOT SIG.	epi
L1-L4	5	0.0272242	0.111492	0.04	0	1	L4	LINC01151	-0.04	#NUM!	Superficial	NOT SIG.	epi
L1-L4	5	0.0272242	0.102122	0.04	0	1	L4	FAM25C	-0.04	#NUM!	Superficial	NOT SIG.	epi
L1-L4	5	0.0272242	0.0873707	0.04	0	1	L4	PLGLB1	-0.04	#NUM!	Superficial	NOT SIG.	epi
L1-L4	5	0.0272242	0.0810824	0.04	0	1	L4	MYO1G	-0.04	#NUM!	Superficial	NOT SIG.	epi
L1-L4	5	0.0272242	0.0803221	0.04	0	1	L4	FABP4	-0.04	#NUM!	Superficial	NOT SIG.	epi
L1-L4	5	0.0272242	0.0791687	0.04	0	1	L4	AC024560.4	-0.04	#NUM!	Superficial	NOT SIG.	epi
L1-L4	5	0.0272242	0.0790471	0.04	0	1	L4	DES	-0.04	#NUM!	Superficial	NOT SIG.	epi
L1-L4	5	0.0272242	0.0689983	0.04	0	1	L4	LCE5A	-0.04	#NUM!	Superficial	NOT SIG.	epi
L1-L4	5	0.0272242	0.055267	0.04	0	1	L4	SPAG4	-0.04	#NUM!	Superficial	NOT SIG.	epi
L1-L4	5	0.0272242	0.0460299	0.04	0	1	L4	PDXP	-0.04	#NUM!	Superficial	NOT SIG.	epi
L1-L4	5	0.0272242	0.0423442	0.04	0	1	L4	LMNTD2	-0.04	#NUM!	Superficial	NOT SIG.	epi
L1-L4	5	0.0272242	0.039	0.04	0	1	L4	ATP6V0A4	-0.04	#NUM!	Superficial	NOT SIG.	epi
L1-L4	5	0.0272375	-0.209731	0.26	0.375	1	L4	PSMA4	-0.635	-0.528379	Superficial	NOT SIG.	epi
L1-L4	5	0.0272476	-0.181461	0.16	0.267	1	L4	SGTA	-0.427	-0.738768	Superficial	NOT SIG.	epi
L1-L4	5	0.0272561	-0.0470093	0.007	0.05	1	L4	SPATA18	-0.057	-2.8365	Superficial	NOT SIG.	epi
L1-L4	5	0.0272561	-0.0509871	0.007	0.05	1	L4	ZNF227	-0.057	-2.8365	Superficial	NOT SIG.	epi
L1-L4	5	0.0272561	-0.0806836	0.007	0.05	1	L4	ZNF37A	-0.057	-2.8365	Superficial	NOT SIG.	epi
L1-L4	5	0.0272561	-0.0892682	0.007	0.05	1	L4	CCDC138	-0.057	-2.8365	Superficial	NOT SIG.	epi
L1-L4	5	0.0272561	-0.0894109	0.007	0.05	1	L4	NARS2	-0.057	-2.8365	Superficial	NOT SIG.	epi
L1-L4	5	0.0272561	-0.116614	0.007	0.05	1	L4	CENPE	-0.057	-2.8365	Superficial	NOT SIG.	epi
L1-L4	5	0.0272561	-0.118907	0.007	0.05	1	L4	ZNF567	-0.057	-2.8365	Superficial	NOT SIG.	epi
L1-L4	5	0.0272561	-0.128801	0.007	0.05	1	L4	S1PR2	-0.057	-2.8365	Superficial	NOT SIG.	epi
L1-L4	5	0.0273194	-0.188445	0.087	0.175	1	L4	MAOA	-0.262	-1.00827	Superficial	NOT SIG.	epi
L1-L4	5	0.0273574	-0.0833406	0.06	0.142	1	L4	TENT4A	-0.202	-1.24286	Superficial	NOT SIG.	epi
L1-L4	5	0.0274185	-0.222798	0.04	0.108	1	L4	UBTD2	-0.148	-1.43296	Superficial	NOT SIG.	epi
L1-L4	5	0.0274433	0.0561142	0.06	0.008	1	L4	NME7	-0.068	2.90689	Superficial	NOT SIG.	epi
L1-L4	5	0.02746	-0.180241	0.1	0.192	1	L4	DDX21	-0.292	-0.941106	Superficial	NOT SIG.	epi
L1-L4	5	0.0275662	0.291268	0.513	0.392	1	L4	GNAI2	-0.905	0.388105	Superficial	NOT SIG.	epi
L1-L4	5	0.0275725	-0.140559	0.06	0.142	1	L4	PPP2R1B	-0.202	-1.24286	Superficial	NOT SIG.	epi
L1-L4	5	0.0276521	-0.171814	0.887	0.933	1	L4	NACA	-1.82	-0.072943	Superficial	NOT SIG.	epi
L1-L4	5	0.0276559	-0.0480172	0.007	0.05	1	L4	FAM200A	-0.057	-2.8365	Superficial	NOT SIG.	epi
L1-L4	5	0.0276559	-0.0569698	0.007	0.05	1	L4	PRIM2	-0.057	-2.8365	Superficial	NOT SIG.	epi
L1-L4	5	0.0276559	-0.0623671	0.007	0.05	1	L4	SPIN3	-0.057	-2.8365	Superficial	NOT SIG.	epi
L1-L4	5	0.0276559	-0.0638696	0.007	0.05	1	L4	TRMT11	-0.057	-2.8365	Superficial	NOT SIG.	epi
L1-L4	5	0.0276559	-0.0655917	0.007	0.05	1	L4	SLC2A10	-0.057	-2.8365	Superficial	NOT SIG.	epi
L1-L4	5	0.0276559	-0.0713096	0.007	0.05	1	L4	LDLRAD3	-0.057	-2.8365	Superficial	NOT SIG.	epi
L1-L4	5	0.0276674	-0.146605	0.04	0.108	1	L4	RIMKLB	-0.148	-1.43296	Superficial	NOT SIG.	epi
L1-L4	5	0.0276674	-0.193436	0.04	0.108	1	L4	OTULIN	-0.148	-1.43296	Superficial	NOT SIG.	epi
L1-L4	5	0.0276674	-0.259191	0.04	0.108	1	L4	NUTM2A-AS1	-0.148	-1.43296	Superficial	NOT SIG.	epi
L1-L4	5	0.0276933	-0.236005	0.22	0.342	1	L4	GNL3	-0.562	-0.636493	Superficial	NOT SIG.	epi
L1-L4	5	0.0277555	-0.199643	0.127	0.225	1	L4	MED13	-0.352	-0.825097	Superficial	NOT SIG.	epi
L1-L4	5	0.0277581	-0.194574	0.02	0.075	1	L4	POLR1B	-0.095	-1.90689	Superficial	NOT SIG.	epi
L1-L4	5	0.0277898	-0.191158	0.2	0.317	1	L4	MRPS34	-0.517	-0.664483	Superficial	NOT SIG.	epi
L1-L4	5	0.0279183	-0.268278	0.04	0.108	1	L4	PARVA	-0.148	-1.43296	Superficial	NOT SIG.	epi
L1-L4	5	0.0279944	-0.347099	0.107	0.192	1	L4	URI1	-0.299	-0.843496	Superficial	NOT SIG.	epi
L1-L4	5	0.0280109	0.0287863	0.12	0.233	1	L4	HIBCH	-0.353	-0.957296	Superficial	NOT SIG.	epi
L1-L4	5	0.0280708	-0.0914822	0.02	0.075	1	L4	TPBG	-0.095	-1.90689	Superficial	NOT SIG.	epi
L1-L4	5	0.0280708	-0.119364	0.02	0.075	1	L4	SNRNP25	-0.095	-1.90689	Superficial	NOT SIG.	epi
L1-L4	5	0.028318	-0.266936	0.253	0.375	1	L4	ALDH2	-0.628	-0.567753	Superficial	NOT SIG.	epi
L1-L4	5	0.0283559	0.109488	0.073	0.017	1	L4	TMEM42	-0.09	2.10236	Superficial	NOT SIG.	epi
L1-L4	5	0.0283865	-0.11718	0.02	0.075	1	L4	TMEM62	-0.095	-1.90689	Superficial	NOT SIG.	epi
L1-L4	5	0.0284259	-0.201617	0.04	0.108	1	L4	WDR19	-0.148	-1.43296	Superficial	NOT SIG.	epi
L1-L4	5	0.0285988	-0.167854	0.12	0.217	1	L4	TPR	-0.337	-0.854661	Superficial	NOT SIG.	epi
L1-L4	5	0.0286053	-0.162613	0.093	0.183	1	L4	NUS1	-0.276	-0.976541	Superficial	NOT SIG.	epi
L1-L4	5	0.0286512	-0.154514	0.113	0.208	1	L4	CYP3A5	-0.321	-0.880261	Superficial	NOT SIG.	epi
L1-L4	5	0.0286787	-0.234632	0.087	0.175	1	L4	MYC	-0.262	-1.00827	Superficial	NOT SIG.	epi
L1-L4	5	0.0286827	-0.102281	0.04	0.108	1	L4	SGMS1	-0.148	-1.43296	Superficial	NOT SIG.	epi
L1-L4	5	0.028692	-0.298691	0.073	0.158	1	L4	ZNF330	-0.231	-1.11396	Superficial	NOT SIG.	epi
L1-L4	5	0.0289022	-0.138915	0.073	0.158	1	L4	ANAPC13	-0.231	-1.11396	Superficial	NOT SIG.	epi
L1-L4	5	0.0289502	-0.177713	0.1	0.192	1	L4	SMAD4	-0.292	-0.941106	Superficial	NOT SIG.	epi
L1-L4	5	0.028965	-0.25585	0.127	0.225	1	L4	ABCE1	-0.352	-0.825097	Superficial	NOT SIG.	epi
L1-L4	5	0.028998	-0.263924	0.047	0.117	1	L4	PDHX	-0.164	-1.31578	Superficial	NOT SIG.	epi
L1-L4	5	0.0290271	-0.0983758	0.02	0.075	1	L4	GPATCH2	-0.095	-1.90689	Superficial	NOT SIG.	epi
L1-L4	5	0.0291264	-0.216346	0.193	0.308	1	L4	THOC7	-0.501	-0.67433	Superficial	NOT SIG.	epi
L1-L4	5	0.0292263	-0.177708	0.24	0.35	1	L4	GAS6	-0.59	-0.544321	Superficial	NOT SIG.	epi
L1-L4	5	0.0292884	0.275048	0.64	0.525	1	L4	MYO6	-1.165	0.285754	Superficial	NOT SIG.	epi
L1-L4	5	0.0292914	-0.287694	0.26	0.358	1	L4	MAPK1IP1L	-0.618	-0.461448	Superficial	NOT SIG.	epi
L1-L4	5	0.0293521	-0.0794281	0.02	0.075	1	L4	THAP5	-0.095	-1.90689	Superficial	NOT SIG.	epi
L1-L4	5	0.0293521	-0.0981468	0.02	0.075	1	L4	SETDB2	-0.095	-1.90689	Superficial	NOT SIG.	epi
L1-L4	5	0.0293543	0.278069	0.113	0.042	1	L4	KSR1	-0.155	1.42786	Superficial	NOT SIG.	epi
L1-L4	5	0.0294325	-0.176314	0.253	0.392	1	L4	PPP2R5A	-0.645	-0.631716	Superficial	NOT SIG.	epi
L1-L4	5	0.0294986	-0.326053	0.047	0.117	1	L4	MIR22HG	-0.164	-1.31578	Superficial	NOT SIG.	epi
L1-L4	5	0.0295902	-0.230312	0.193	0.308	1	L4	IFI6	-0.501	-0.67433	Superficial	NOT SIG.	epi
L1-L4	5	0.0295991	0.166858	0.073	0.017	1	L4	RBBP8NL	-0.09	2.10236	Superficial	NOT SIG.	epi
L1-L4	5	0.0296084	-0.204843	0.147	0.25	1	L4	SAP30BP	-0.397	-0.766112	Superficial	NOT SIG.	epi
L1-L4	5	0.0297795	0.3081	0.24	0.133	1	L4	SERPINB11	-0.373	0.851608	Superficial	NOT SIG.	epi
L1-L4	5	0.0297795	-0.134985	0.147	0.25	1	L4	MARCH6	-0.397	-0.766112	Superficial	NOT SIG.	epi
L1-L4	5	0.0298512	0.375654	0.347	0.242	1	L4	ARHGEF18	-0.589	0.519929	Superficial	NOT SIG.	epi
L1-L4	5	0.0298631	-0.141651	0.12	0.217	1	L4	EEA1	-0.337	-0.854661	Superficial	NOT SIG.	epi
L1-L4	5	0.0299008	-0.167212	0.107	0.2	1	L4	TEX261	-0.307	-0.902389	Superficial	NOT SIG.	epi
L1-L4	5	0.0300066	-0.151939	0.047	0.117	1	L4	FBXO25	-0.164	-1.31578	Superficial	NOT SIG.	epi
L1-L4	5	0.0300253	-0.207992	0.073	0.15	1	L4	ING4	-0.223	-1.03899	Superficial	NOT SIG.	epi
L1-L4	5	0.0300788	-0.360725	0.227	0.325	1	L4	ZDHHC20	-0.552	-0.517747	Superficial	NOT SIG.	epi
L1-L4	5	0.0300917	-0.206735	0.053	0.125	1	L4	RNF38	-0.178	-1.23786	Superficial	NOT SIG.	epi
L1-L4	5	0.0301506	-0.208158	0.12	0.208	1	L4	FUBP3	-0.328	-0.793549	Superficial	NOT SIG.	epi
L1-L4	5	0.030192	-0.262402	0.24	0.367	1	L4	SGPL1	-0.607	-0.612746	Superficial	NOT SIG.	epi
L1-L4	5	0.0303032	-0.158597	0.087	0.175	1	L4	MRPL24	-0.262	-1.00827	Superficial	NOT SIG.	epi
L1-L4	5	0.0303108	-0.209605	0.1	0.192	1	L4	TADA3	-0.292	-0.941106	Superficial	NOT SIG.	epi
L1-L4	5	0.0303458	-0.0980383	0.02	0.075	1	L4	FAM83B	-0.095	-1.90689	Superficial	NOT SIG.	epi
L1-L4	5	0.0303458	-0.0994065	0.02	0.075	1	L4	TAF1	-0.095	-1.90689	Superficial	NOT SIG.	epi
L1-L4	5	0.0304084	-0.246229	0.333	0.433	1	L4	ATP5F1C	-0.766	-0.378845	Superficial	NOT SIG.	epi
L1-L4	5	0.0305872	-0.28204	0.053	0.125	1	L4	BCL11B	-0.178	-1.23786	Superficial	NOT SIG.	epi
L1-L4	5	0.0306833	-0.0311238	0.02	0.075	1	L4	MOB3C	-0.095	-1.90689	Superficial	NOT SIG.	epi
L1-L4	5	0.030724	0.470861	0.387	0.292	1	L4	ATP13A4	-0.679	0.406365	Superficial	NOT SIG.	epi
L1-L4	5	0.0307826	-0.181367	0.047	0.117	1	L4	VPS37A	-0.164	-1.31578	Superficial	NOT SIG.	epi
L1-L4	5	0.0308771	-0.147276	0.18	0.292	1	L4	ENG	-0.472	-0.697971	Superficial	NOT SIG.	epi
L1-L4	5	0.0308889	0.0973558	0.073	0.017	1	L4	ALOX12-AS1	-0.09	2.10236	Superficial	NOT SIG.	epi
L1-L4	5	0.0309532	-0.255049	0.08	0.158	1	L4	LLPH	-0.238	-0.981853	Superficial	NOT SIG.	epi
L1-L4	5	0.0309543	-0.289837	0.167	0.267	1	L4	TMEM33	-0.434	-0.676992	Superficial	NOT SIG.	epi
L1-L4	5	0.0310145	-0.175297	0.06	0.133	1	L4	MRPS31	-0.193	-1.14839	Superficial	NOT SIG.	epi
L1-L4	5	0.0310242	-0.0806594	0.02	0.075	1	L4	LINC01184	-0.095	-1.90689	Superficial	NOT SIG.	epi
L1-L4	5	0.0310242	-0.0882771	0.02	0.075	1	L4	ZNF793	-0.095	-1.90689	Superficial	NOT SIG.	epi
L1-L4	5	0.0313222	-0.32888	0.54	0.625	1	L4	FGFBP1	-1.165	-0.210897	Superficial	NOT SIG.	epi
L1-L4	5	0.0313621	-0.16652	0.04	0.108	1	L4	MYLK	-0.148	-1.43296	Superficial	NOT SIG.	epi
L1-L4	5	0.0316415	-0.135174	0.04	0.108	1	L4	TRAF3	-0.148	-1.43296	Superficial	NOT SIG.	epi
L1-L4	5	0.0316605	-0.218862	0.153	0.258	1	L4	SLC25A11	-0.411	-0.753839	Superficial	NOT SIG.	epi
L1-L4	5	0.0317155	-0.0419308	0.02	0.075	1	L4	POMT2	-0.095	-1.90689	Superficial	NOT SIG.	epi
L1-L4	5	0.0317155	-0.0698878	0.02	0.075	1	L4	HDGFL3	-0.095	-1.90689	Superficial	NOT SIG.	epi
L1-L4	5	0.0317512	-0.271757	0.06	0.133	1	L4	DOCK1	-0.193	-1.14839	Superficial	NOT SIG.	epi
L1-L4	5	0.0318185	-0.239892	0.067	0.142	1	L4	MTF1	-0.209	-1.08366	Superficial	NOT SIG.	epi
L1-L4	5	0.0318876	0.101952	0.073	0.017	1	L4	CBL	-0.09	2.10236	Superficial	NOT SIG.	epi
L1-L4	5	0.0318906	-0.260351	0.093	0.175	1	L4	TBRG4	-0.268	-0.912052	Superficial	NOT SIG.	epi
L1-L4	5	0.031925	-0.213151	0.153	0.25	1	L4	PSMD14	-0.403	-0.708396	Superficial	NOT SIG.	epi
L1-L4	5	0.0321062	-0.219721	0.147	0.258	1	L4	IQANK1	-0.405	-0.811555	Superficial	NOT SIG.	epi
L1-L4	5	0.0321144	-0.166036	0.047	0.117	1	L4	DHRS7B	-0.164	-1.31578	Superficial	NOT SIG.	epi
L1-L4	5	0.0321159	-0.232105	0.053	0.125	1	L4	LINC01089	-0.178	-1.23786	Superficial	NOT SIG.	epi
L1-L4	5	0.0321473	0.145326	0.087	0.025	1	L4	TTYH1	-0.112	1.79909	Superficial	NOT SIG.	epi
L1-L4	5	0.0321802	-0.289606	0.127	0.217	1	L4	MARF1	-0.344	-0.772867	Superficial	NOT SIG.	epi
L1-L4	5	0.032209	-0.269795	0.687	0.742	1	L4	RIOK3	-1.429	-0.111109	Superficial	NOT SIG.	epi
L1-L4	5	0.0322232	-0.129941	0.7	0.792	1	L4	DDX5	-1.492	-0.178146	Superficial	NOT SIG.	epi
L1-L4	5	0.032225	0.27672	0.3	0.192	1	L4	PSMD13	-0.492	0.643856	Superficial	NOT SIG.	epi
L1-L4	5	0.0322267	0.136577	0.073	0.017	1	L4	SLC12A8	-0.09	2.10236	Superficial	NOT SIG.	epi
L1-L4	5	0.032252	0.314128	0.62	0.5	1	L4	RAB1A	-1.12	0.31034	Superficial	NOT SIG.	epi
L1-L4	5	0.0324452	-0.262463	0.113	0.2	1	L4	EFNB2	-0.313	-0.823677	Superficial	NOT SIG.	epi
L1-L4	5	0.0324734	-0.251535	0.387	0.508	1	L4	BHLHE40	-0.895	-0.392495	Superficial	NOT SIG.	epi
L1-L4	5	0.0325225	-0.234055	0.087	0.167	1	L4	RCAN3	-0.254	-0.940761	Superficial	NOT SIG.	epi
L1-L4	5	0.0325269	-0.25099	0.167	0.267	1	L4	MTSS1	-0.434	-0.676992	Superficial	NOT SIG.	epi
L1-L4	5	0.0325618	-0.173456	0.153	0.258	1	L4	PANK2	-0.411	-0.753839	Superficial	NOT SIG.	epi
L1-L4	5	0.0325805	0.287611	0.567	0.475	1	L4	NAPA	-1.042	0.255421	Superficial	NOT SIG.	epi
L1-L4	5	0.0326011	-0.158038	0.22	0.333	1	L4	HLA-DPA1	-0.553	-0.598019	Superficial	NOT SIG.	epi
L1-L4	5	0.032623	-0.27155	0.14	0.233	1	L4	TMEM19	-0.373	-0.734903	Superficial	NOT SIG.	epi
L1-L4	5	0.0326399	-0.20025	0.053	0.125	1	L4	NUP188	-0.178	-1.23786	Superficial	NOT SIG.	epi
L1-L4	5	0.0326517	-0.276572	0.22	0.325	1	L4	APH1A	-0.545	-0.562936	Superficial	NOT SIG.	epi
L1-L4	5	0.0327053	-0.242482	0.56	0.625	1	L4	MYH9	-1.185	-0.158429	Superficial	NOT SIG.	epi
L1-L4	5	0.0327628	0.358547	0.333	0.225	1	L4	KPNA2	-0.558	0.565597	Superficial	NOT SIG.	epi
L1-L4	5	0.0330218	-0.228146	0.073	0.15	1	L4	FOXK2	-0.223	-1.03899	Superficial	NOT SIG.	epi
L1-L4	5	0.0330389	-0.257389	0.52	0.642	1	L4	EIF4G1	-1.162	-0.304062	Superficial	NOT SIG.	epi
L1-L4	5	0.0330707	-0.119026	0.04	0.108	1	L4	TUT4	-0.148	-1.43296	Superficial	NOT SIG.	epi
L1-L4	5	0.0331648	-0.322185	0.127	0.217	1	L4	SVIP	-0.344	-0.772867	Superficial	NOT SIG.	epi
L1-L4	5	0.0331962	0.2324	0.513	0.375	1	L4	RNF141	-0.888	0.452068	Superficial	NOT SIG.	epi
L1-L4	5	0.0332623	0.0969219	0.073	0.017	1	L4	OTUD6B	-0.09	2.10236	Superficial	NOT SIG.	epi
L1-L4	5	0.0332696	-0.162779	0.06	0.133	1	L4	TGIF1	-0.193	-1.14839	Superficial	NOT SIG.	epi
L1-L4	5	0.0332703	-0.223236	0.027	0.083	1	L4	TEX30	-0.11	-1.62015	Superficial	NOT SIG.	epi
L1-L4	5	0.0332809	0.300658	0.633	0.517	1	L4	DNAJB6	-1.15	0.292041	Superficial	NOT SIG.	epi
L1-L4	5	0.0333631	0.164978	0.1	0.033	1	L4	CCL21	-0.133	1.59946	Superficial	NOT SIG.	epi
L1-L4	5	0.0333631	-0.100584	0.04	0.108	1	L4	PCGF2	-0.148	-1.43296	Superficial	NOT SIG.	epi
L1-L4	5	0.033423	-0.318558	0.373	0.475	1	L4	ATP5PB	-0.848	-0.348752	Superficial	NOT SIG.	epi
L1-L4	5	0.0334395	-0.168985	0.053	0.125	1	L4	SLC35F2	-0.178	-1.23786	Superficial	NOT SIG.	epi
L1-L4	5	0.0335287	-0.214463	0.06	0.133	1	L4	EPHB4	-0.193	-1.14839	Superficial	NOT SIG.	epi
L1-L4	5	0.0335714	0.419594	0.3	0.2	1	L4	CDC42EP1	-0.5	0.584963	Superficial	NOT SIG.	epi
L1-L4	5	0.0336183	-0.217228	0.253	0.367	1	L4	LY6G6C	-0.62	-0.536643	Superficial	NOT SIG.	epi
L1-L4	5	0.0336467	0.346644	0.167	0.083	1	L4	VMA21	-0.25	1.00866	Superficial	NOT SIG.	epi
L1-L4	5	0.0336467	-0.231558	0.093	0.175	1	L4	SRXN1	-0.268	-0.912052	Superficial	NOT SIG.	epi
L1-L4	5	0.0337774	-0.125399	0.047	0.117	1	L4	ATRN	-0.164	-1.31578	Superficial	NOT SIG.	epi
L1-L4	5	0.0338702	0.262512	0.273	0.167	1	L4	PSMD1	-0.44	0.709053	Superficial	NOT SIG.	epi
L1-L4	5	0.033952	-0.117608	0.027	0.083	1	L4	FIG4	-0.11	-1.62015	Superficial	NOT SIG.	epi
L1-L4	5	0.0339545	-0.0994528	0.04	0.108	1	L4	IPO11	-0.148	-1.43296	Superficial	NOT SIG.	epi
L1-L4	5	0.0339655	-0.355742	0.747	0.775	1	L4	KLF5	-1.522	-0.0530881	Superficial	NOT SIG.	epi
L1-L4	5	0.0339684	0.0669832	0.073	0.017	1	L4	AC004130.2	-0.09	2.10236	Superficial	NOT SIG.	epi
L1-L4	5	0.0340417	0.184828	0.087	0.025	1	L4	LIN7B	-0.112	1.79909	Superficial	NOT SIG.	epi
L1-L4	5	0.0340519	0.0720134	0.127	0.05	1	L4	HCAR3	-0.177	1.34483	Superficial	NOT SIG.	epi
L1-L4	5	0.0341046	0.211243	0.473	0.342	1	L4	DDIT4	-0.815	0.467844	Superficial	NOT SIG.	epi
L1-L4	5	0.0343161	-0.248173	0.06	0.133	1	L4	TNFAIP8	-0.193	-1.14839	Superficial	NOT SIG.	epi
L1-L4	5	0.0343512	-0.106029	0.167	0.275	1	L4	BCR	-0.442	-0.719584	Superficial	NOT SIG.	epi
L1-L4	5	0.0344493	0.24535	0.827	0.783	1	L4	SPNS2	-1.61	0.078875	Superficial	NOT SIG.	epi
L1-L4	5	0.0345619	-0.32689	0.52	0.625	1	L4	DTX2	-1.145	-0.265345	Superficial	NOT SIG.	epi
L1-L4	5	0.0345735	0.131139	0.213	0.117	1	L4	KDM3A	-0.33	0.864345	Superficial	NOT SIG.	epi
L1-L4	5	0.0345821	-0.163377	0.06	0.133	1	L4	MIB1	-0.193	-1.14839	Superficial	NOT SIG.	epi
L1-L4	5	0.0346455	-0.0882147	0.027	0.083	1	L4	IL17RA	-0.11	-1.62015	Superficial	NOT SIG.	epi
L1-L4	5	0.0346455	-0.135407	0.027	0.083	1	L4	ANKRD50	-0.11	-1.62015	Superficial	NOT SIG.	epi
L1-L4	5	0.0347597	-0.23913	0.213	0.333	1	L4	SLC44A1	-0.546	-0.644669	Superficial	NOT SIG.	epi
L1-L4	5	0.0347806	-0.175535	0.173	0.292	1	L4	NUDC	-0.465	-0.755196	Superficial	NOT SIG.	epi
L1-L4	5	0.0348094	-0.226889	0.053	0.125	1	L4	SPIDR	-0.178	-1.23786	Superficial	NOT SIG.	epi
L1-L4	5	0.0349717	-0.27985	0.14	0.233	1	L4	STAT1	-0.373	-0.734903	Superficial	NOT SIG.	epi
L1-L4	5	0.0350349	-0.217473	0.333	0.45	1	L4	HDGF	-0.783	-0.434403	Superficial	NOT SIG.	epi
L1-L4	5	0.0351151	-0.25751	0.36	0.458	1	L4	TRIM16	-0.818	-0.347351	Superficial	NOT SIG.	epi
L1-L4	5	0.0352189	-0.211832	0.047	0.117	1	L4	COL12A1	-0.164	-1.31578	Superficial	NOT SIG.	epi
L1-L4	5	0.0352983	-0.270104	0.147	0.242	1	L4	STOM	-0.389	-0.719191	Superficial	NOT SIG.	epi
L1-L4	5	0.0353245	-0.138891	0.233	0.367	1	L4	EIF3M	-0.6	-0.65545	Superficial	NOT SIG.	epi
L1-L4	5	0.035328	-0.241549	0.207	0.308	1	L4	ATL3	-0.515	-0.5733	Superficial	NOT SIG.	epi
L1-L4	5	0.0353511	-0.139312	0.027	0.083	1	L4	FMC1	-0.11	-1.62015	Superficial	NOT SIG.	epi
L1-L4	5	0.0353511	-0.139758	0.027	0.083	1	L4	GON7	-0.11	-1.62015	Superficial	NOT SIG.	epi
L1-L4	5	0.0353511	-0.145034	0.027	0.083	1	L4	EIF2B3	-0.11	-1.62015	Superficial	NOT SIG.	epi
L1-L4	5	0.0353511	-0.156226	0.027	0.083	1	L4	ZHX3	-0.11	-1.62015	Superficial	NOT SIG.	epi
L1-L4	5	0.0353979	0.187551	0.293	0.183	1	L4	HDAC5	-0.476	0.679057	Superficial	NOT SIG.	epi
L1-L4	5	0.0354215	-0.138412	0.347	0.467	1	L4	EIF3F	-0.814	-0.428487	Superficial	NOT SIG.	epi
L1-L4	5	0.0354215	0.210405	0.453	0.333	1	L4	ELOC	-0.786	0.443989	Superficial	NOT SIG.	epi
L1-L4	5	0.0354273	-0.164444	0.273	0.392	1	L4	MFSD14B	-0.665	-0.521953	Superficial	NOT SIG.	epi
L1-L4	5	0.0354331	-0.255927	0.26	0.383	1	L4	ITPRID2	-0.643	-0.558833	Superficial	NOT SIG.	epi
L1-L4	5	0.0354848	-0.273404	0.093	0.175	1	L4	RPA2	-0.268	-0.912052	Superficial	NOT SIG.	epi
L1-L4	5	0.0355134	-0.124167	0.047	0.117	1	L4	RNF115	-0.164	-1.31578	Superficial	NOT SIG.	epi
L1-L4	5	0.0355206	-0.270297	0.153	0.25	1	L4	LSM5	-0.403	-0.708396	Superficial	NOT SIG.	epi
L1-L4	5	0.0355659	0.198383	0.88	0.85	1	L4	C4orf3	-1.73	0.0500407	Superficial	NOT SIG.	epi
L1-L4	5	0.0356217	0.205053	0.193	0.108	1	L4	GPT2	-0.301	0.83757	Superficial	NOT SIG.	epi
L1-L4	5	0.0357116	0.30262	0.413	0.292	1	L4	SH3GLB1	-0.705	0.500173	Superficial	NOT SIG.	epi
L1-L4	5	0.0358247	-0.218145	0.233	0.333	1	L4	CYC1	-0.566	-0.515192	Superficial	NOT SIG.	epi
L1-L4	5	0.0358411	-0.272608	0.533	0.608	1	L4	GNB2	-1.141	-0.189936	Superficial	NOT SIG.	epi
L1-L4	5	0.0359385	-0.209987	0.06	0.133	1	L4	AAGAB	-0.193	-1.14839	Superficial	NOT SIG.	epi
L1-L4	5	0.0360689	-0.184887	0.027	0.083	1	L4	ZNF317	-0.11	-1.62015	Superficial	NOT SIG.	epi
L1-L4	5	0.0360783	0.069834	0.113	0.042	1	L4	KLHL12	-0.155	1.42786	Superficial	NOT SIG.	epi
L1-L4	5	0.0360852	-0.182473	0.093	0.183	1	L4	SFXN1	-0.276	-0.976541	Superficial	NOT SIG.	epi
L1-L4	5	0.0361055	0.103861	0.14	0.058	1	L4	HINT2	-0.198	1.2713	Superficial	NOT SIG.	epi
L1-L4	5	0.0361059	-0.217018	0.147	0.242	1	L4	MORC3	-0.389	-0.719191	Superficial	NOT SIG.	epi
L1-L4	5	0.0361397	-0.110059	0.087	0.175	1	L4	NFIB	-0.262	-1.00827	Superficial	NOT SIG.	epi
L1-L4	5	0.0361664	-0.337186	0.487	0.558	1	L4	RBM3	-1.045	-0.196343	Superficial	NOT SIG.	epi
L1-L4	5	0.0362269	-0.150482	0.053	0.125	1	L4	HEATR5B	-0.178	-1.23786	Superficial	NOT SIG.	epi
L1-L4	5	0.03632	-0.320218	0.153	0.25	1	L4	KMT2C	-0.403	-0.708396	Superficial	NOT SIG.	epi
L1-L4	5	0.03641	-0.294132	0.173	0.275	1	L4	CNKSR3	-0.448	-0.66866	Superficial	NOT SIG.	epi
L1-L4	5	0.0364909	-0.107347	0.12	0.217	1	L4	EFR3A	-0.337	-0.854661	Superficial	NOT SIG.	epi
L1-L4	5	0.0365501	0.316507	0.88	0.8	1	L4	ATP6V0C	-1.68	0.137504	Superficial	NOT SIG.	epi
L1-L4	5	0.0366742	-0.339931	0.133	0.217	1	L4	PCGF3	-0.35	-0.706269	Superficial	NOT SIG.	epi
L1-L4	5	0.0367868	-0.112259	0.14	0.242	1	L4	NELFE	-0.382	-0.78958	Superficial	NOT SIG.	epi
L1-L4	5	0.0367992	-0.0899516	0.027	0.083	1	L4	RIOK1	-0.11	-1.62015	Superficial	NOT SIG.	epi
L1-L4	5	0.0368346	-0.224238	0.347	0.475	1	L4	FASN	-0.822	-0.452992	Superficial	NOT SIG.	epi
L1-L4	5	0.0370178	-0.0813475	0.047	0.117	1	L4	POGLUT3	-0.164	-1.31578	Superficial	NOT SIG.	epi
L1-L4	5	0.0370195	-0.262559	0.087	0.167	1	L4	IRF2BPL	-0.254	-0.940761	Superficial	NOT SIG.	epi
L1-L4	5	0.0370372	0.299175	0.26	0.158	1	L4	ANKRD13D	-0.418	0.718587	Superficial	NOT SIG.	epi
L1-L4	5	0.037056	-0.0655362	0.06	0.133	1	L4	UFSP2	-0.193	-1.14839	Superficial	NOT SIG.	epi
L1-L4	5	0.037169	-0.105174	0.027	0.083	1	L4	SORBS2	-0.11	-1.62015	Superficial	NOT SIG.	epi
L1-L4	5	0.037169	-0.117869	0.027	0.083	1	L4	DSTYK	-0.11	-1.62015	Superficial	NOT SIG.	epi
L1-L4	5	0.0372004	-0.219185	0.373	0.508	1	L4	HSPA1A	-0.881	-0.445653	Superficial	NOT SIG.	epi
L1-L4	5	0.037212	-0.216224	0.293	0.417	1	L4	SF3B3	-0.71	-0.509147	Superficial	NOT SIG.	epi
L1-L4	5	0.0373697	0.0309624	0.1	0.033	1	L4	AL121761.1	-0.133	1.59946	Superficial	NOT SIG.	epi
L1-L4	5	0.0374041	-0.210692	0.113	0.208	1	L4	ALKBH5	-0.321	-0.880261	Superficial	NOT SIG.	epi
L1-L4	5	0.0375166	-0.0965265	0.307	0.425	1	L4	AK2	-0.732	-0.469224	Superficial	NOT SIG.	epi
L1-L4	5	0.0375221	-0.0837225	0.093	0.183	1	L4	ARHGAP17	-0.276	-0.976541	Superficial	NOT SIG.	epi
L1-L4	5	0.037542	-0.0289666	0.027	0.083	1	L4	POLL	-0.11	-1.62015	Superficial	NOT SIG.	epi
L1-L4	5	0.037597	-0.247702	0.327	0.442	1	L4	HACD2	-0.769	-0.434756	Superficial	NOT SIG.	epi
L1-L4	5	0.0376502	-0.275141	0.16	0.258	1	L4	CLOCK	-0.418	-0.689299	Superficial	NOT SIG.	epi
L1-L4	5	0.0376934	-0.130286	0.053	0.125	1	L4	CDC37L1	-0.178	-1.23786	Superficial	NOT SIG.	epi
L1-L4	5	0.0377632	-0.113874	0.033	0.092	1	L4	TULP3	-0.125	-1.47917	Superficial	NOT SIG.	epi
L1-L4	5	0.0377658	-0.161718	0.067	0.142	1	L4	SLC9A7	-0.209	-1.08366	Superficial	NOT SIG.	epi
L1-L4	5	0.0378063	-0.20513	0.187	0.292	1	L4	FAM135A	-0.479	-0.64293	Superficial	NOT SIG.	epi
L1-L4	5	0.0379181	-0.118765	0.027	0.083	1	L4	TAF2	-0.11	-1.62015	Superficial	NOT SIG.	epi
L1-L4	5	0.0379181	-0.192628	0.027	0.083	1	L4	EEF1E1	-0.11	-1.62015	Superficial	NOT SIG.	epi
L1-L4	5	0.0379651	0.363654	0.24	0.142	1	L4	DGAT1	-0.382	0.757143	Superficial	NOT SIG.	epi
L1-L4	5	0.0379666	-0.123925	0.1	0.192	1	L4	NUTF2	-0.292	-0.941106	Superficial	NOT SIG.	epi
L1-L4	5	0.03826	0.0411372	0.047	0.117	1	L4	TGFBI	-0.164	-1.31578	Superficial	NOT SIG.	epi
L1-L4	5	0.03826	-0.0957317	0.047	0.117	1	L4	TNPO2	-0.164	-1.31578	Superficial	NOT SIG.	epi
L1-L4	5	0.0382975	-0.0800421	0.027	0.083	1	L4	KLF7	-0.11	-1.62015	Superficial	NOT SIG.	epi
L1-L4	5	0.0383055	-0.221229	0.647	0.717	1	L4	HNRNPK	-1.364	-0.148207	Superficial	NOT SIG.	epi
L1-L4	5	0.0383504	0.0619702	0.1	0.033	1	L4	DPH3	-0.133	1.59946	Superficial	NOT SIG.	epi
L1-L4	5	0.038353	-0.273729	0.113	0.2	1	L4	AMMECR1	-0.313	-0.823677	Superficial	NOT SIG.	epi
L1-L4	5	0.0384126	-0.151922	0.013	0.058	1	L4	THRB	-0.071	-2.15754	Superficial	NOT SIG.	epi
L1-L4	5	0.0384126	-0.205129	0.013	0.058	1	L4	MTRES1	-0.071	-2.15754	Superficial	NOT SIG.	epi
L1-L4	5	0.0384997	0.184598	0.333	0.217	1	L4	IK	-0.55	0.617827	Superficial	NOT SIG.	epi
L1-L4	5	0.0385088	0.369939	0.307	0.2	1	L4	TP53AIP1	-0.507	0.618239	Superficial	NOT SIG.	epi
L1-L4	5	0.0385088	-0.196745	0.213	0.317	1	L4	ZNF655	-0.53	-0.573629	Superficial	NOT SIG.	epi
L1-L4	5	0.0386473	-0.330515	0.407	0.508	1	L4	CCDC6	-0.915	-0.3198	Superficial	NOT SIG.	epi
L1-L4	5	0.038662	-0.211301	0.573	0.658	1	L4	NDUFS5	-1.231	-0.199552	Superficial	NOT SIG.	epi
L1-L4	5	0.03868	-0.145357	0.027	0.083	1	L4	TMEM161B-AS1	-0.11	-1.62015	Superficial	NOT SIG.	epi
L1-L4	5	0.0386934	-0.118819	0.1	0.192	1	L4	TUSC2	-0.292	-0.941106	Superficial	NOT SIG.	epi
L1-L4	5	0.0387565	-0.148139	0.093	0.183	1	L4	SFRP1	-0.276	-0.976541	Superficial	NOT SIG.	epi
L1-L4	5	0.0387878	0.0784458	0.127	0.05	1	L4	COMP	-0.177	1.34483	Superficial	NOT SIG.	epi
L1-L4	5	0.038887	-0.0744169	0.013	0.058	1	L4	INTS4	-0.071	-2.15754	Superficial	NOT SIG.	epi
L1-L4	5	0.038887	-0.127617	0.013	0.058	1	L4	PCLO	-0.071	-2.15754	Superficial	NOT SIG.	epi
L1-L4	5	0.038887	-0.142224	0.013	0.058	1	L4	PGAP1	-0.071	-2.15754	Superficial	NOT SIG.	epi
L1-L4	5	0.038924	-0.371998	0.333	0.45	1	L4	NDFIP1	-0.783	-0.434403	Superficial	NOT SIG.	epi
L1-L4	5	0.0389609	-0.191308	0.347	0.45	1	L4	MBD2	-0.797	-0.374989	Superficial	NOT SIG.	epi
L1-L4	5	0.0391149	-0.279032	0.3	0.392	1	L4	FLNB	-0.692	-0.385891	Superficial	NOT SIG.	epi
L1-L4	5	0.0392148	0.0536177	0.047	0.117	1	L4	CTSS	-0.164	-1.31578	Superficial	NOT SIG.	epi
L1-L4	5	0.0392401	-0.166393	0.153	0.25	1	L4	PUM1	-0.403	-0.708396	Superficial	NOT SIG.	epi
L1-L4	5	0.0393529	0.0674818	0.1	0.033	1	L4	NUP37	-0.133	1.59946	Superficial	NOT SIG.	epi
L1-L4	5	0.0393663	-0.0581825	0.013	0.058	1	L4	EXD2	-0.071	-2.15754	Superficial	NOT SIG.	epi
L1-L4	5	0.0393663	-0.0949912	0.013	0.058	1	L4	PRICKLE2	-0.071	-2.15754	Superficial	NOT SIG.	epi
L1-L4	5	0.0394251	0.291703	0.187	0.1	1	L4	UNC119	-0.287	0.903038	Superficial	NOT SIG.	epi
L1-L4	5	0.0394646	-0.163923	0.067	0.142	1	L4	ATIC	-0.209	-1.08366	Superficial	NOT SIG.	epi
L1-L4	5	0.0394772	-0.268143	0.233	0.333	1	L4	AMOTL1	-0.566	-0.515192	Superficial	NOT SIG.	epi
L1-L4	5	0.0394996	-0.14428	0.907	0.958	1	L4	RPS10	-1.865	-0.0789231	Superficial	NOT SIG.	epi
L1-L4	5	0.0395419	-0.209059	0.08	0.158	1	L4	HOXA9	-0.238	-0.981853	Superficial	NOT SIG.	epi
L1-L4	5	0.0395839	0.22648	0.593	0.475	1	L4	TNIP1	-1.068	0.320105	Superficial	NOT SIG.	epi
L1-L4	5	0.0396617	-0.0486277	0.087	0.175	1	L4	SLC25A28	-0.262	-1.00827	Superficial	NOT SIG.	epi
L1-L4	5	0.0396731	-0.213021	0.153	0.25	1	L4	MRPS18B	-0.403	-0.708396	Superficial	NOT SIG.	epi
L1-L4	5	0.0397539	-0.149451	0.067	0.142	1	L4	POLG	-0.209	-1.08366	Superficial	NOT SIG.	epi
L1-L4	5	0.0397539	-0.160983	0.067	0.142	1	L4	SPIN1	-0.209	-1.08366	Superficial	NOT SIG.	epi
L1-L4	5	0.039831	-0.098923	0.053	0.125	1	L4	KAT6B	-0.178	-1.23786	Superficial	NOT SIG.	epi
L1-L4	5	0.0398507	0.0744585	0.053	0.008	1	L4	DLX5	-0.061	2.72792	Superficial	NOT SIG.	epi
L1-L4	5	0.0398507	-0.0983786	0.013	0.058	1	L4	RTL6	-0.071	-2.15754	Superficial	NOT SIG.	epi
L1-L4	5	0.0400766	0.171332	0.42	0.3	1	L4	STN1	-0.72	0.485427	Superficial	NOT SIG.	epi
L1-L4	5	0.0401897	-0.078911	0.047	0.117	1	L4	NSUN2	-0.164	-1.31578	Superficial	NOT SIG.	epi
L1-L4	5	0.0403238	-0.177831	0.167	0.275	1	L4	RDH11	-0.442	-0.719584	Superficial	NOT SIG.	epi
L1-L4	5	0.040338	-0.15989	0.067	0.142	1	L4	FGFR2	-0.209	-1.08366	Superficial	NOT SIG.	epi
L1-L4	5	0.0403515	-0.278915	0.293	0.383	1	L4	STK38L	-0.676	-0.386444	Superficial	NOT SIG.	epi
L1-L4	5	0.0403594	-0.137219	0.267	0.375	1	L4	JCHAIN	-0.642	-0.490051	Superficial	NOT SIG.	epi
L1-L4	5	0.0404518	-0.162043	0.24	0.35	1	L4	ZFYVE21	-0.59	-0.544321	Superficial	NOT SIG.	epi
L1-L4	5	0.0405193	0.475965	0.107	0.042	1	L4	WFDC2	-0.149	1.34915	Superficial	NOT SIG.	epi
L1-L4	5	0.0405948	0.0639808	0.98	0.95	1	L4	KRT6B	-1.93	0.0448542	Superficial	NOT SIG.	epi
L1-L4	5	0.0406415	-0.123121	0.08	0.158	1	L4	ARRDC2	-0.238	-0.981853	Superficial	NOT SIG.	epi
L1-L4	5	0.0406415	-0.169419	0.08	0.158	1	L4	IPMK	-0.238	-0.981853	Superficial	NOT SIG.	epi
L1-L4	5	0.0406415	-0.209881	0.08	0.158	1	L4	SSBP2	-0.238	-0.981853	Superficial	NOT SIG.	epi
L1-L4	5	0.0406824	-0.127501	0.033	0.092	1	L4	DPY19L4	-0.125	-1.47917	Superficial	NOT SIG.	epi
L1-L4	5	0.0406824	-0.141576	0.033	0.092	1	L4	SLC18B1	-0.125	-1.47917	Superficial	NOT SIG.	epi
L1-L4	5	0.0406824	-0.199322	0.033	0.092	1	L4	MED1	-0.125	-1.47917	Superficial	NOT SIG.	epi
L1-L4	5	0.040693	-0.248129	0.2	0.292	1	L4	TMEM14C	-0.492	-0.545968	Superficial	NOT SIG.	epi
L1-L4	5	0.0407059	-0.0597668	0.113	0.208	1	L4	BTBD10	-0.321	-0.880261	Superficial	NOT SIG.	epi
L1-L4	5	0.0407222	-0.335855	0.48	0.575	1	L4	NOP53	-1.055	-0.260528	Superficial	NOT SIG.	epi
L1-L4	5	0.0408345	0.132791	0.053	0.008	1	L4	ERVK13-1	-0.061	2.72792	Superficial	NOT SIG.	epi
L1-L4	5	0.0408345	0.124076	0.053	0.008	1	L4	RELL2	-0.061	2.72792	Superficial	NOT SIG.	epi
L1-L4	5	0.0408345	0.0801172	0.053	0.008	1	L4	TENM4	-0.061	2.72792	Superficial	NOT SIG.	epi
L1-L4	5	0.0408345	-0.0801718	0.013	0.058	1	L4	RBM19	-0.071	-2.15754	Superficial	NOT SIG.	epi
L1-L4	5	0.0408345	-0.0885089	0.013	0.058	1	L4	SEMA6D	-0.071	-2.15754	Superficial	NOT SIG.	epi
L1-L4	5	0.0408345	-0.130598	0.013	0.058	1	L4	KLHL5	-0.071	-2.15754	Superficial	NOT SIG.	epi
L1-L4	5	0.0408946	-0.234692	0.06	0.133	1	L4	TRIM14	-0.193	-1.14839	Superficial	NOT SIG.	epi
L1-L4	5	0.040895	-0.22639	0.173	0.275	1	L4	SRP72	-0.448	-0.66866	Superficial	NOT SIG.	epi
L1-L4	5	0.0409704	0.392805	0.547	0.425	1	L4	COL6A2	-0.972	0.364078	Superficial	NOT SIG.	epi
L1-L4	5	0.0409849	-0.241705	0.253	0.367	1	L4	CALD1	-0.62	-0.536643	Superficial	NOT SIG.	epi
L1-L4	5	0.0410604	-0.214801	0.033	0.092	1	L4	UNC119B	-0.125	-1.47917	Superficial	NOT SIG.	epi
L1-L4	5	0.0411098	0.153643	0.513	0.383	1	L4	FAM102A	-0.896	0.421614	Superficial	NOT SIG.	epi
L1-L4	5	0.0412009	-0.166829	0.08	0.158	1	L4	SLCO3A1	-0.238	-0.981853	Superficial	NOT SIG.	epi
L1-L4	5	0.0413118	-0.207771	0.04	0.1	1	L4	NAA15	-0.14	-1.32193	Superficial	NOT SIG.	epi
L1-L4	5	0.0413299	0.390616	0.48	0.375	1	L4	RBM47	-0.855	0.356144	Superficial	NOT SIG.	epi
L1-L4	5	0.0413342	0.125113	0.053	0.008	1	L4	WDR62	-0.061	2.72792	Superficial	NOT SIG.	epi
L1-L4	5	0.0413342	0.101591	0.053	0.008	1	L4	SAYSD1	-0.061	2.72792	Superficial	NOT SIG.	epi
L1-L4	5	0.0413342	-0.0610659	0.013	0.058	1	L4	PARVB	-0.071	-2.15754	Superficial	NOT SIG.	epi
L1-L4	5	0.0413342	-0.0712505	0.013	0.058	1	L4	MMAA	-0.071	-2.15754	Superficial	NOT SIG.	epi
L1-L4	5	0.0413342	-0.0846051	0.013	0.058	1	L4	ZNF331	-0.071	-2.15754	Superficial	NOT SIG.	epi
L1-L4	5	0.0413342	-0.107967	0.013	0.058	1	L4	KRT33B	-0.071	-2.15754	Superficial	NOT SIG.	epi
L1-L4	5	0.0413342	-0.121538	0.013	0.058	1	L4	CD14	-0.071	-2.15754	Superficial	NOT SIG.	epi
L1-L4	5	0.0413342	-0.123838	0.013	0.058	1	L4	DYNC2H1	-0.071	-2.15754	Superficial	NOT SIG.	epi
L1-L4	5	0.0413617	-0.256791	0.367	0.45	1	L4	SRP9	-0.817	-0.294145	Superficial	NOT SIG.	epi
L1-L4	5	0.0414414	-0.174912	0.033	0.092	1	L4	TUBGCP3	-0.125	-1.47917	Superficial	NOT SIG.	epi
L1-L4	5	0.04145	-0.080147	0.027	0.083	1	L4	MTRR	-0.11	-1.62015	Superficial	NOT SIG.	epi
L1-L4	5	0.041508	0.170344	0.3	0.183	1	L4	CAMSAP3	-0.483	0.713119	Superficial	NOT SIG.	epi
L1-L4	5	0.0416217	-0.454596	0.427	0.492	1	L4	CNN3	-0.919	-0.204422	Superficial	NOT SIG.	epi
L1-L4	5	0.0417003	-0.21492	0.547	0.642	1	L4	LY6E	-1.189	-0.231032	Superficial	NOT SIG.	epi
L1-L4	5	0.0418253	-0.127433	0.033	0.092	1	L4	FRAT2	-0.125	-1.47917	Superficial	NOT SIG.	epi
L1-L4	5	0.0418267	-0.0823777	0.06	0.133	1	L4	NUDT19	-0.193	-1.14839	Superficial	NOT SIG.	epi
L1-L4	5	0.0418389	0.0553113	0.053	0.008	1	L4	LINC00887	-0.061	2.72792	Superficial	NOT SIG.	epi
L1-L4	5	0.0418389	-0.0684251	0.013	0.058	1	L4	RNGTT	-0.071	-2.15754	Superficial	NOT SIG.	epi
L1-L4	5	0.0418389	-0.072704	0.013	0.058	1	L4	SLC25A14	-0.071	-2.15754	Superficial	NOT SIG.	epi
L1-L4	5	0.0418389	-0.140292	0.013	0.058	1	L4	LPAR1	-0.071	-2.15754	Superficial	NOT SIG.	epi
L1-L4	5	0.0418693	0.181866	0.36	0.258	1	L4	WIPI2	-0.618	0.480626	Superficial	NOT SIG.	epi
L1-L4	5	0.0419808	-0.104451	0.1	0.192	1	L4	FXR1	-0.292	-0.941106	Superficial	NOT SIG.	epi
L1-L4	5	0.0419866	-0.243705	0.467	0.567	1	L4	HES1	-1.034	-0.279926	Superficial	NOT SIG.	epi
L1-L4	5	0.0420138	-0.274026	0.113	0.2	1	L4	ALDH7A1	-0.313	-0.823677	Superficial	NOT SIG.	epi
L1-L4	5	0.0420612	-0.149544	0.093	0.175	1	L4	DGUOK	-0.268	-0.912052	Superficial	NOT SIG.	epi
L1-L4	5	0.0420632	-0.351133	0.473	0.517	1	L4	CTNNB1	-0.99	-0.128324	Superficial	NOT SIG.	epi
L1-L4	5	0.0420707	-0.0909098	0.053	0.125	1	L4	ZC3H13	-0.178	-1.23786	Superficial	NOT SIG.	epi
L1-L4	5	0.0420933	-0.09339	0.073	0.15	1	L4	KHDC4	-0.223	-1.03899	Superficial	NOT SIG.	epi
L1-L4	5	0.0421414	-0.159324	0.06	0.133	1	L4	ABI3BP	-0.193	-1.14839	Superficial	NOT SIG.	epi
L1-L4	5	0.0421909	-0.218994	0.513	0.633	1	L4	FOSL2	-1.146	-0.303247	Superficial	NOT SIG.	epi
L1-L4	5	0.042203	-0.28385	0.64	0.675	1	L4	PLS3	-1.315	-0.0768156	Superficial	NOT SIG.	epi
L1-L4	5	0.042248	0.47095	0.633	0.6	1	L4	CALML5	-1.233	0.077243	Superficial	NOT SIG.	epi
L1-L4	5	0.0423489	0.0588859	0.053	0.008	1	L4	CHTF18	-0.061	2.72792	Superficial	NOT SIG.	epi
L1-L4	5	0.0423489	-0.105315	0.013	0.058	1	L4	PLAUR	-0.071	-2.15754	Superficial	NOT SIG.	epi
L1-L4	5	0.0424581	-0.0232603	0.06	0.133	1	L4	SULT1B1	-0.193	-1.14839	Superficial	NOT SIG.	epi
L1-L4	5	0.0424793	-0.167923	0.18	0.292	1	L4	ISLR	-0.472	-0.697971	Superficial	NOT SIG.	epi
L1-L4	5	0.0425134	-0.315676	0.207	0.308	1	L4	NDUFS3	-0.515	-0.5733	Superficial	NOT SIG.	epi
L1-L4	5	0.0426023	-0.10653	0.033	0.092	1	L4	PTPN9	-0.125	-1.47917	Superficial	NOT SIG.	epi
L1-L4	5	0.042638	-0.242842	0.18	0.267	1	L4	DNAJC8	-0.447	-0.568843	Superficial	NOT SIG.	epi
L1-L4	5	0.0426927	0.242768	0.333	0.225	1	L4	BEX3	-0.558	0.565597	Superficial	NOT SIG.	epi
L1-L4	5	0.0427859	-0.286144	0.647	0.742	1	L4	NME2	-1.389	-0.197653	Superficial	NOT SIG.	epi
L1-L4	5	0.0428641	0.0804567	0.053	0.008	1	L4	WFDC5	-0.061	2.72792	Superficial	NOT SIG.	epi
L1-L4	5	0.0428641	0.0523511	0.053	0.008	1	L4	ZNF821	-0.061	2.72792	Superficial	NOT SIG.	epi
L1-L4	5	0.0428641	-0.0647054	0.013	0.058	1	L4	CYSTM1	-0.071	-2.15754	Superficial	NOT SIG.	epi
L1-L4	5	0.0428641	-0.0810296	0.013	0.058	1	L4	RAB28	-0.071	-2.15754	Superficial	NOT SIG.	epi
L1-L4	5	0.0429074	0.261137	0.34	0.233	1	L4	ARRDC1	-0.573	0.545205	Superficial	NOT SIG.	epi
L1-L4	5	0.0429204	-0.318968	0.447	0.55	1	L4	NOTCH3	-0.997	-0.299157	Superficial	NOT SIG.	epi
L1-L4	5	0.0429953	-0.0922039	0.033	0.092	1	L4	NAGA	-0.125	-1.47917	Superficial	NOT SIG.	epi
L1-L4	5	0.0430666	0.0864971	0.36	0.225	1	L4	ARG2	-0.585	0.678072	Superficial	NOT SIG.	epi
L1-L4	5	0.0430873	0.379094	0.3	0.2	1	L4	LAMB2	-0.5	0.584963	Superficial	NOT SIG.	epi
L1-L4	5	0.0431252	0.2972	0.613	0.5	1	L4	ITSN2	-1.113	0.293959	Superficial	NOT SIG.	epi
L1-L4	5	0.0431305	-0.296216	0.22	0.317	1	L4	MRPS24	-0.537	-0.526979	Superficial	NOT SIG.	epi
L1-L4	5	0.0433847	0.0339707	0.053	0.008	1	L4	FAM180A	-0.061	2.72792	Superficial	NOT SIG.	epi
L1-L4	5	0.0433847	-0.00865661	0.053	0.008	1	L4	DNAJC17	-0.061	2.72792	Superficial	NOT SIG.	epi
L1-L4	5	0.0433847	-0.0765485	0.013	0.058	1	L4	EDRF1	-0.071	-2.15754	Superficial	NOT SIG.	epi
L1-L4	5	0.0433847	-0.0900718	0.013	0.058	1	L4	ATF7IP2	-0.071	-2.15754	Superficial	NOT SIG.	epi
L1-L4	5	0.0434279	-0.228606	0.16	0.25	1	L4	SLC35F6	-0.41	-0.643856	Superficial	NOT SIG.	epi
L1-L4	5	0.0434581	0.189058	0.22	0.125	1	L4	VPS39	-0.345	0.815575	Superficial	NOT SIG.	epi
L1-L4	5	0.0436919	0.226725	0.72	0.65	1	L4	MAT2A	-1.37	0.147557	Superficial	NOT SIG.	epi
L1-L4	5	0.0437343	-0.191102	0.087	0.167	1	L4	DENND1B	-0.254	-0.940761	Superficial	NOT SIG.	epi
L1-L4	5	0.0437906	-0.248806	0.033	0.092	1	L4	LARP1B	-0.125	-1.47917	Superficial	NOT SIG.	epi
L1-L4	5	0.0437998	-0.154638	0.08	0.158	1	L4	TSC22D3	-0.238	-0.981853	Superficial	NOT SIG.	epi
L1-L4	5	0.0438072	-0.19681	0.66	0.733	1	L4	GRHL1	-1.393	-0.151347	Superficial	NOT SIG.	epi
L1-L4	5	0.0438998	-0.202338	0.053	0.117	1	L4	MSL3	-0.17	-1.14244	Superficial	NOT SIG.	epi
L1-L4	5	0.0439105	-0.0609914	0.013	0.058	1	L4	LINC00960	-0.071	-2.15754	Superficial	NOT SIG.	epi
L1-L4	5	0.0439105	-0.125051	0.013	0.058	1	L4	HOXD10	-0.071	-2.15754	Superficial	NOT SIG.	epi
L1-L4	5	0.0439265	0.206506	0.753	0.658	1	L4	GABARAP	-1.411	0.194562	Superficial	NOT SIG.	epi
L1-L4	5	0.0439987	-0.234993	0.093	0.175	1	L4	NUP153	-0.268	-0.912052	Superficial	NOT SIG.	epi
L1-L4	5	0.0440744	-0.0234646	0.053	0.125	1	L4	PSMB10	-0.178	-1.23786	Superficial	NOT SIG.	epi
L1-L4	5	0.0440814	0.267892	0.653	0.575	1	L4	SQSTM1	-1.228	0.183521	Superficial	NOT SIG.	epi
L1-L4	5	0.0440844	0.146625	0.193	0.1	1	L4	HES4	-0.293	0.948601	Superficial	NOT SIG.	epi
L1-L4	5	0.0441417	-0.321626	0.133	0.217	1	L4	BRAF	-0.35	-0.706269	Superficial	NOT SIG.	epi
L1-L4	5	0.0441922	0.142882	0.293	0.183	1	L4	RGL2	-0.476	0.679057	Superficial	NOT SIG.	epi
L1-L4	5	0.0441929	-0.104163	0.033	0.092	1	L4	SLC38A9	-0.125	-1.47917	Superficial	NOT SIG.	epi
L1-L4	5	0.0442656	0.274783	0.033	0	1	L4	AL356356.1	-0.033	#NUM!	Superficial	NOT SIG.	epi
L1-L4	5	0.0442656	0.164432	0.033	0	1	L4	ADRB2	-0.033	#NUM!	Superficial	NOT SIG.	epi
L1-L4	5	0.0442656	0.138096	0.033	0	1	L4	AC005083.1	-0.033	#NUM!	Superficial	NOT SIG.	epi
L1-L4	5	0.0442656	0.134623	0.033	0	1	L4	HIST1H3H	-0.033	#NUM!	Superficial	NOT SIG.	epi
L1-L4	5	0.0442656	0.111885	0.033	0	1	L4	AC092490.1	-0.033	#NUM!	Superficial	NOT SIG.	epi
L1-L4	5	0.0442656	0.103137	0.033	0	1	L4	GIPR	-0.033	#NUM!	Superficial	NOT SIG.	epi
L1-L4	5	0.0442656	0.0968938	0.033	0	1	L4	SIGLEC10	-0.033	#NUM!	Superficial	NOT SIG.	epi
L1-L4	5	0.0442656	0.0912169	0.033	0	1	L4	CCDC28B	-0.033	#NUM!	Superficial	NOT SIG.	epi
L1-L4	5	0.0442656	0.0855332	0.033	0	1	L4	EDDM13	-0.033	#NUM!	Superficial	NOT SIG.	epi
L1-L4	5	0.0442656	0.081904	0.033	0	1	L4	PRSS36	-0.033	#NUM!	Superficial	NOT SIG.	epi
L1-L4	5	0.0442656	0.080213	0.033	0	1	L4	TBC1D24	-0.033	#NUM!	Superficial	NOT SIG.	epi
L1-L4	5	0.0442656	0.0762658	0.033	0	1	L4	RGS1	-0.033	#NUM!	Superficial	NOT SIG.	epi
L1-L4	5	0.0442656	0.0755107	0.033	0	1	L4	ZNF579	-0.033	#NUM!	Superficial	NOT SIG.	epi
L1-L4	5	0.0442656	0.0726657	0.033	0	1	L4	FGR	-0.033	#NUM!	Superficial	NOT SIG.	epi
L1-L4	5	0.0442656	0.0703996	0.033	0	1	L4	PTPRM	-0.033	#NUM!	Superficial	NOT SIG.	epi
L1-L4	5	0.0442656	0.0682714	0.033	0	1	L4	AC010331.1	-0.033	#NUM!	Superficial	NOT SIG.	epi
L1-L4	5	0.0442656	0.0682347	0.033	0	1	L4	AC009831.1	-0.033	#NUM!	Superficial	NOT SIG.	epi
L1-L4	5	0.0442656	0.0671612	0.033	0	1	L4	ANKDD1B	-0.033	#NUM!	Superficial	NOT SIG.	epi
L1-L4	5	0.0442656	0.0645496	0.033	0	1	L4	PPP1R16B	-0.033	#NUM!	Superficial	NOT SIG.	epi
L1-L4	5	0.0442656	0.0572404	0.033	0	1	L4	CA4	-0.033	#NUM!	Superficial	NOT SIG.	epi
L1-L4	5	0.0442656	0.0571209	0.033	0	1	L4	PTPRN2	-0.033	#NUM!	Superficial	NOT SIG.	epi
L1-L4	5	0.0442656	0.0537874	0.033	0	1	L4	SMIM22	-0.033	#NUM!	Superficial	NOT SIG.	epi
L1-L4	5	0.0442656	0.0532953	0.033	0	1	L4	ZNF566	-0.033	#NUM!	Superficial	NOT SIG.	epi
L1-L4	5	0.0442656	0.0510355	0.033	0	1	L4	KPNA7	-0.033	#NUM!	Superficial	NOT SIG.	epi
L1-L4	5	0.0442656	0.0396423	0.033	0	1	L4	FCGR2B	-0.033	#NUM!	Superficial	NOT SIG.	epi
L1-L4	5	0.0442656	0.0382409	0.033	0	1	L4	MELK	-0.033	#NUM!	Superficial	NOT SIG.	epi
L1-L4	5	0.0442656	0.0295344	0.033	0	1	L4	ASPRV1	-0.033	#NUM!	Superficial	NOT SIG.	epi
L1-L4	5	0.0443491	-0.15701	0.113	0.2	1	L4	IREB2	-0.313	-0.823677	Superficial	NOT SIG.	epi
L1-L4	5	0.0443958	-0.149244	0.08	0.158	1	L4	TMEM245	-0.238	-0.981853	Superficial	NOT SIG.	epi
L1-L4	5	0.0444161	-0.0510498	0.053	0.125	1	L4	PEX5	-0.178	-1.23786	Superficial	NOT SIG.	epi
L1-L4	5	0.0444346	-0.0969641	0.98	0.992	1	L4	RPS8	-1.972	-0.0175584	Superficial	NOT SIG.	epi
L1-L4	5	0.0445498	-0.261425	0.18	0.275	1	L4	FSTL1	-0.455	-0.611435	Superficial	NOT SIG.	epi
L1-L4	5	0.0445538	-0.336844	0.32	0.408	1	L4	PNRC1	-0.728	-0.350497	Superficial	NOT SIG.	epi
L1-L4	5	0.0446553	0.264658	0.3	0.192	1	L4	RBP7	-0.492	0.643856	Superficial	NOT SIG.	epi
L1-L4	5	0.0446553	0.230873	0.107	0.042	1	L4	NAT9	-0.149	1.34915	Superficial	NOT SIG.	epi
L1-L4	5	0.0447259	-0.002188	0.247	0.142	1	L4	EGLN2	-0.389	0.79862	Superficial	NOT SIG.	epi
L1-L4	5	0.0447446	0.266301	0.34	0.233	1	L4	ULK3	-0.573	0.545205	Superficial	NOT SIG.	epi
L1-L4	5	0.044813	-0.300601	0.267	0.367	1	L4	DAPP1	-0.634	-0.45894	Superficial	NOT SIG.	epi
L1-L4	5	0.0448196	-0.0102543	0.027	0.083	1	L4	GLI3	-0.11	-1.62015	Superficial	NOT SIG.	epi
L1-L4	5	0.0448456	-0.235919	0.16	0.25	1	L4	RSL24D1	-0.41	-0.643856	Superficial	NOT SIG.	epi
L1-L4	5	0.0449784	-0.0100444	0.013	0.058	1	L4	SNUPN	-0.071	-2.15754	Superficial	NOT SIG.	epi
L1-L4	5	0.0450242	0.212495	0.207	0.117	1	L4	AK1	-0.324	0.823122	Superficial	NOT SIG.	epi
L1-L4	5	0.0450571	-0.280739	0.247	0.35	1	L4	ALKBH7	-0.597	-0.502844	Superficial	NOT SIG.	epi
L1-L4	5	0.0451535	-0.184453	0.727	0.767	1	L4	EIF4G2	-1.494	-0.0772712	Superficial	NOT SIG.	epi
L1-L4	5	0.0452081	-0.298976	0.333	0.433	1	L4	LAMTOR1	-0.766	-0.378845	Superficial	NOT SIG.	epi
L1-L4	5	0.0454478	-0.226241	0.04	0.1	1	L4	HOMER3	-0.14	-1.32193	Superficial	NOT SIG.	epi
L1-L4	5	0.045544	0.246502	0.207	0.117	1	L4	CDKL5	-0.324	0.823122	Superficial	NOT SIG.	epi
L1-L4	5	0.0455672	0.105218	0.26	0.15	1	L4	TCP11L2	-0.41	0.793549	Superficial	NOT SIG.	epi
L1-L4	5	0.0456336	-0.312666	0.387	0.475	1	L4	RBX1	-0.862	-0.295594	Superficial	NOT SIG.	epi
L1-L4	5	0.0457893	-0.12891	0.087	0.167	1	L4	TCF4	-0.254	-0.940761	Superficial	NOT SIG.	epi
L1-L4	5	0.0458333	-0.107266	0.033	0.092	1	L4	PAXBP1	-0.125	-1.47917	Superficial	NOT SIG.	epi
L1-L4	5	0.0458715	-0.122298	0.047	0.108	1	L4	PREP	-0.155	-1.2003	Superficial	NOT SIG.	epi
L1-L4	5	0.0458762	-0.178921	0.593	0.708	1	L4	TUBB	-1.301	-0.255717	Superficial	NOT SIG.	epi
L1-L4	5	0.0459157	-0.206351	0.08	0.158	1	L4	TMEM50B	-0.238	-0.981853	Superficial	NOT SIG.	epi
L1-L4	5	0.04612	0.348884	0.193	0.108	1	L4	TAGLN	-0.301	0.83757	Superficial	NOT SIG.	epi
L1-L4	5	0.0461562	0.17246	0.413	0.275	1	L4	TSTD1	-0.688	0.58671	Superficial	NOT SIG.	epi
L1-L4	5	0.0461792	0.129115	0.247	0.142	1	L4	SPTBN2	-0.389	0.79862	Superficial	NOT SIG.	epi
L1-L4	5	0.0462095	0.308887	0.553	0.425	1	L4	SRRM2	-0.978	0.379817	Superficial	NOT SIG.	epi
L1-L4	5	0.0462249	-0.100558	0.08	0.158	1	L4	COMMD2	-0.238	-0.981853	Superficial	NOT SIG.	epi
L1-L4	5	0.0462249	-0.160237	0.08	0.158	1	L4	TMEM87B	-0.238	-0.981853	Superficial	NOT SIG.	epi
L1-L4	5	0.0462404	0.165121	0.193	0.1	1	L4	MYO9B	-0.293	0.948601	Superficial	NOT SIG.	epi
L1-L4	5	0.0462484	-0.182152	0.047	0.108	1	L4	ZNF512B	-0.155	-1.2003	Superficial	NOT SIG.	epi
L1-L4	5	0.0463996	-0.089479	0.073	0.15	1	L4	MLST8	-0.223	-1.03899	Superficial	NOT SIG.	epi
L1-L4	5	0.0464598	0.0985434	0.187	0.1	1	L4	FAM83F	-0.287	0.903038	Superficial	NOT SIG.	epi
L1-L4	5	0.0464809	0.224917	0.107	0.042	1	L4	TUSC3	-0.149	1.34915	Superficial	NOT SIG.	epi
L1-L4	5	0.0465208	0.197708	0.12	0.05	1	L4	COL27A1	-0.17	1.26303	Superficial	NOT SIG.	epi
L1-L4	5	0.0465329	-0.209987	0.507	0.575	1	L4	EPHX3	-1.082	-0.181576	Superficial	NOT SIG.	epi
L1-L4	5	0.0468333	0.493954	0.6	0.483	1	L4	NABP1	-1.083	0.312939	Superficial	NOT SIG.	epi
L1-L4	5	0.0468863	-0.313127	0.18	0.275	1	L4	SPTBN1	-0.455	-0.611435	Superficial	NOT SIG.	epi
L1-L4	5	0.0469123	-0.0705501	0.167	0.275	1	L4	STMN1	-0.442	-0.719584	Superficial	NOT SIG.	epi
L1-L4	5	0.047097	-0.0519725	0.033	0.092	1	L4	GHDC	-0.125	-1.47917	Superficial	NOT SIG.	epi
L1-L4	5	0.0471337	-0.125334	0.127	0.217	1	L4	OSBPL8	-0.344	-0.772867	Superficial	NOT SIG.	epi
L1-L4	5	0.0471451	-0.30559	0.153	0.242	1	L4	FBXO28	-0.395	-0.661475	Superficial	NOT SIG.	epi
L1-L4	5	0.0472461	-0.215857	0.18	0.292	1	L4	ATXN10	-0.472	-0.697971	Superficial	NOT SIG.	epi
L1-L4	5	0.0473004	-0.307779	0.28	0.375	1	L4	CLINT1	-0.655	-0.421464	Superficial	NOT SIG.	epi
L1-L4	5	0.0473752	-0.0817656	0.3	0.417	1	L4	IFI27L2	-0.717	-0.475085	Superficial	NOT SIG.	epi
L1-L4	5	0.0474314	-0.336944	0.253	0.358	1	L4	FLII	-0.611	-0.500822	Superficial	NOT SIG.	epi
L1-L4	5	0.047436	-0.182182	0.18	0.283	1	L4	MAEA	-0.463	-0.652805	Superficial	NOT SIG.	epi
L1-L4	5	0.0474519	-0.146894	0.1	0.183	1	L4	EFTUD2	-0.283	-0.871844	Superficial	NOT SIG.	epi
L1-L4	5	0.0474809	-0.174046	0.053	0.117	1	L4	AP5B1	-0.17	-1.14244	Superficial	NOT SIG.	epi
L1-L4	5	0.0476851	-0.0132067	1	1	1	L4	FABP5	-2	0	Superficial	NOT SIG.	epi
L1-L4	5	0.0477462	-0.0789015	0.1	0.183	1	L4	CPSF6	-0.283	-0.871844	Superficial	NOT SIG.	epi
L1-L4	5	0.047797	-0.154097	0.093	0.175	1	L4	IL1R2	-0.268	-0.912052	Superficial	NOT SIG.	epi
L1-L4	5	0.0478315	0.0630264	0.067	0.017	1	L4	OTUB2	-0.084	1.97863	Superficial	NOT SIG.	epi
L1-L4	5	0.0478724	0.169094	0.213	0.125	1	L4	INO80C	-0.338	0.768925	Superficial	NOT SIG.	epi
L1-L4	5	0.047925	-0.146373	0.087	0.167	1	L4	SOX4	-0.254	-0.940761	Superficial	NOT SIG.	epi
L1-L4	5	0.0479415	-0.0928726	0.26	0.367	1	L4	DYNLL2	-0.627	-0.497268	Superficial	NOT SIG.	epi
L1-L4	5	0.0479557	-0.0956225	0.033	0.092	1	L4	CX3CL1	-0.125	-1.47917	Superficial	NOT SIG.	epi
L1-L4	5	0.0479819	0.135519	0.08	0.025	1	L4	CUL7	-0.105	1.67807	Superficial	NOT SIG.	epi
L1-L4	5	0.0482574	0.0848316	0.093	0.033	1	L4	CIDEA	-0.126	1.49476	Superficial	NOT SIG.	epi
L1-L4	5	0.0482574	-0.120125	0.04	0.1	1	L4	ETV6	-0.14	-1.32193	Superficial	NOT SIG.	epi
L1-L4	5	0.0482574	-0.164762	0.04	0.1	1	L4	PKD2	-0.14	-1.32193	Superficial	NOT SIG.	epi
L1-L4	5	0.0483283	0.0979398	0.067	0.017	1	L4	B9D1	-0.084	1.97863	Superficial	NOT SIG.	epi
L1-L4	5	0.0486059	-0.192055	0.133	0.217	1	L4	ACAT2	-0.35	-0.706269	Superficial	NOT SIG.	epi
L1-L4	5	0.0487116	0.0881193	0.167	0.083	1	L4	CDKN2AIP	-0.25	1.00866	Superficial	NOT SIG.	epi
L1-L4	5	0.0488128	-0.255404	0.313	0.408	1	L4	MGAT1	-0.721	-0.382406	Superficial	NOT SIG.	epi
L1-L4	5	0.0488204	-0.220494	0.107	0.183	1	L4	SOX9	-0.29	-0.774233	Superficial	NOT SIG.	epi
L1-L4	5	0.0488275	-0.0514324	0.033	0.092	1	L4	CCDC3	-0.125	-1.47917	Superficial	NOT SIG.	epi
L1-L4	5	0.0488295	0.107219	0.067	0.017	1	L4	BBS1	-0.084	1.97863	Superficial	NOT SIG.	epi
L1-L4	5	0.0488295	0.084605	0.067	0.017	1	L4	LINC02615	-0.084	1.97863	Superficial	NOT SIG.	epi
L1-L4	5	0.0489659	-0.239043	0.067	0.133	1	L4	AC020916.1	-0.2	-0.989193	Superficial	NOT SIG.	epi
L1-L4	5	0.0491129	-0.274501	0.22	0.3	1	L4	CORO1C	-0.52	-0.447459	Superficial	NOT SIG.	epi
L1-L4	5	0.049142	0.184164	0.107	0.042	1	L4	LRSAM1	-0.149	1.34915	Superficial	NOT SIG.	epi
L1-L4	5	0.0492006	0.0912713	0.267	0.167	1	L4	HSBP1L1	-0.434	0.676992	Superficial	NOT SIG.	epi
L1-L4	5	0.049222	0.191579	0.24	0.142	1	L4	GGCX	-0.382	0.757143	Superficial	NOT SIG.	epi
L1-L4	5	0.0492683	-0.0560167	0.033	0.092	1	L4	PNPT1	-0.125	-1.47917	Superficial	NOT SIG.	epi
L1-L4	5	0.049335	0.115281	0.067	0.017	1	L4	PLK1	-0.084	1.97863	Superficial	NOT SIG.	epi
L1-L4	5	0.0493593	-0.138259	0.073	0.15	1	L4	DNAJC4	-0.223	-1.03899	Superficial	NOT SIG.	epi
L1-L4	5	0.049389	0.136844	0.12	0.05	1	L4	PLSCR3	-0.17	1.26303	Superficial	NOT SIG.	epi
L1-L4	5	0.0495003	-0.0684733	0.133	0.225	1	L4	AFG3L2	-0.358	-0.758499	Superficial	NOT SIG.	epi
L1-L4	5	0.0495054	-0.181362	0.04	0.1	1	L4	SHLD2	-0.14	-1.32193	Superficial	NOT SIG.	epi
L1-L4	5	0.0496697	0.139091	0.22	0.125	1	L4	CHCHD5	-0.345	0.815575	Superficial	NOT SIG.	epi
L1-L4	5	0.0496974	-0.308626	0.36	0.467	1	L4	ANP32B	-0.827	-0.375426	Superficial	NOT SIG.	epi
L1-L4	5	0.0497355	-0.219122	0.02	0.067	1	L4	CD3D	-0.087	-1.74416	Superficial	NOT SIG.	epi
L1-L4	5	0.0497452	-0.177096	0.053	0.117	1	L4	MUS81	-0.17	-1.14244	Superficial	NOT SIG.	epi
L1-L4	5	0.0497621	-0.276078	0.113	0.192	1	L4	STAM2	-0.305	-0.764784	Superficial	NOT SIG.	epi
L1-L4	5	0.0498449	0.0868357	0.067	0.017	1	L4	AL451042.2	-0.084	1.97863	Superficial	NOT SIG.	epi
L1-L4	5	0.0499213	-0.247644	0.193	0.292	1	L4	MICALL1	-0.485	-0.597368	Superficial	NOT SIG.	epi
L1-L4	5	0.0499274	-0.163589	0.04	0.1	1	L4	ARHGEF28	-0.14	-1.32193	Superficial	NOT SIG.	epi
L1-L4	5	0.0501188	-0.20026	0.387	0.533	1	L4	SFPQ	-0.92	-0.461802	Superficial	NOT SIG.	epi
L1-L4	5	0.0501396	-0.229785	0.107	0.192	1	L4	COL4A2	-0.299	-0.843496	Superficial	NOT SIG.	epi
L1-L4	5	0.0501624	-0.1953	0.047	0.108	1	L4	GBP4	-0.155	-1.2003	Superficial	NOT SIG.	epi
L1-L4	5	0.0502566	0.130688	0.08	0.025	1	L4	IL36G	-0.105	1.67807	Superficial	NOT SIG.	epi
L1-L4	5	0.0502633	0.130406	0.673	0.542	1	L4	DHRS9	-1.215	0.312314	Superficial	NOT SIG.	epi
L1-L4	5	0.0503524	0.0899367	0.093	0.033	1	L4	POMGNT1	-0.126	1.49476	Superficial	NOT SIG.	epi
L1-L4	5	0.0504409	-0.0887466	0.107	0.192	1	L4	KIAA2013	-0.299	-0.843496	Superficial	NOT SIG.	epi
L1-L4	5	0.0507742	-0.129107	0.1	0.183	1	L4	CYP2C18	-0.283	-0.871844	Superficial	NOT SIG.	epi
L1-L4	5	0.0508109	-0.105134	0.02	0.067	1	L4	FKTN	-0.087	-1.74416	Superficial	NOT SIG.	epi
L1-L4	5	0.050914	-0.331892	0.313	0.417	1	L4	CYFIP1	-0.73	-0.413885	Superficial	NOT SIG.	epi
L1-L4	5	0.0509261	-0.21537	0.233	0.325	1	L4	NDUFA12	-0.558	-0.48011	Superficial	NOT SIG.	epi
L1-L4	5	0.050956	-0.169362	0.113	0.192	1	L4	CELSR1	-0.305	-0.764784	Superficial	NOT SIG.	epi
L1-L4	5	0.0510337	0.293412	0.953	0.975	1	L4	ALOX12	-1.928	-0.032926	Superficial	NOT SIG.	epi
L1-L4	5	0.0510481	-0.197472	0.107	0.192	1	L4	USP14	-0.299	-0.843496	Superficial	NOT SIG.	epi
L1-L4	5	0.0510653	-0.0684837	0.033	0.092	1	L4	RRP12	-0.125	-1.47917	Superficial	NOT SIG.	epi
L1-L4	5	0.0511177	-0.079589	0.113	0.2	1	L4	RNF135	-0.313	-0.823677	Superficial	NOT SIG.	epi
L1-L4	5	0.0511208	-0.141645	0.087	0.167	1	L4	TLE1	-0.254	-0.940761	Superficial	NOT SIG.	epi
L1-L4	5	0.0511501	-0.276601	0.26	0.358	1	L4	SULF2	-0.618	-0.461448	Superficial	NOT SIG.	epi
L1-L4	5	0.0511915	0.0893556	0.08	0.025	1	L4	RSPRY1	-0.105	1.67807	Superficial	NOT SIG.	epi
L1-L4	5	0.0512115	0.214012	0.093	0.033	1	L4	RTEL1	-0.126	1.49476	Superficial	NOT SIG.	epi
L1-L4	5	0.0512115	-0.0700033	0.04	0.1	1	L4	CERS2	-0.14	-1.32193	Superficial	NOT SIG.	epi
L1-L4	5	0.0512115	-0.126098	0.04	0.1	1	L4	ZNF131	-0.14	-1.32193	Superficial	NOT SIG.	epi
L1-L4	5	0.0512115	-0.137714	0.04	0.1	1	L4	PI4K2B	-0.14	-1.32193	Superficial	NOT SIG.	epi
L1-L4	5	0.0512262	0.225383	0.373	0.258	1	L4	EPHB3	-0.631	0.531805	Superficial	NOT SIG.	epi
L1-L4	5	0.0513044	-0.156334	0.053	0.117	1	L4	FAM111A	-0.17	-1.14244	Superficial	NOT SIG.	epi
L1-L4	5	0.0513559	-0.107171	0.02	0.067	1	L4	ASCC1	-0.087	-1.74416	Superficial	NOT SIG.	epi
L1-L4	5	0.0513559	-0.167944	0.02	0.067	1	L4	STX19	-0.087	-1.74416	Superficial	NOT SIG.	epi
L1-L4	5	0.0514013	0.0907506	0.067	0.017	1	L4	PEX11A	-0.084	1.97863	Superficial	NOT SIG.	epi
L1-L4	5	0.0514982	0.276774	0.413	0.317	1	L4	ATP6V0D1	-0.73	0.381659	Superficial	NOT SIG.	epi
L1-L4	5	0.0515078	-0.0540639	0.007	0.042	1	L4	AP002784.1	-0.049	-2.58496	Superficial	NOT SIG.	epi
L1-L4	5	0.0515078	-0.0830948	0.007	0.042	1	L4	ZNF529	-0.049	-2.58496	Superficial	NOT SIG.	epi
L1-L4	5	0.0515078	-0.0872072	0.007	0.042	1	L4	MDM1	-0.049	-2.58496	Superficial	NOT SIG.	epi
L1-L4	5	0.0515078	-0.0919502	0.007	0.042	1	L4	E2F3	-0.049	-2.58496	Superficial	NOT SIG.	epi
L1-L4	5	0.0515078	-0.0925444	0.007	0.042	1	L4	BATF	-0.049	-2.58496	Superficial	NOT SIG.	epi
L1-L4	5	0.0515078	-0.133063	0.007	0.042	1	L4	CASP6	-0.049	-2.58496	Superficial	NOT SIG.	epi
L1-L4	5	0.0515078	-0.15078	0.007	0.042	1	L4	CD48	-0.049	-2.58496	Superficial	NOT SIG.	epi
L1-L4	5	0.0515078	-0.190153	0.007	0.042	1	L4	RPS6KC1	-0.049	-2.58496	Superficial	NOT SIG.	epi
L1-L4	5	0.0515291	-0.0172061	0.113	0.208	1	L4	SNF8	-0.321	-0.880261	Superficial	NOT SIG.	epi
L1-L4	5	0.0516615	-0.109957	0.107	0.192	1	L4	BTBD7	-0.299	-0.843496	Superficial	NOT SIG.	epi
L1-L4	5	0.0516796	0.187944	0.96	0.933	1	L4	SERPINB3	-1.893	0.0411573	Superficial	NOT SIG.	epi
L1-L4	5	0.0517134	-0.228517	0.1	0.183	1	L4	ANXA3	-0.283	-0.871844	Superficial	NOT SIG.	epi
L1-L4	5	0.0517551	-0.108709	0.08	0.158	1	L4	WASHC3	-0.238	-0.981853	Superficial	NOT SIG.	epi
L1-L4	5	0.0517621	-0.325579	0.333	0.433	1	L4	UQCRC1	-0.766	-0.378845	Superficial	NOT SIG.	epi
L1-L4	5	0.0519058	-0.181997	0.02	0.067	1	L4	DOK2	-0.087	-1.74416	Superficial	NOT SIG.	epi
L1-L4	5	0.0519319	-0.282426	0.44	0.508	1	L4	TMEM50A	-0.948	-0.207325	Superficial	NOT SIG.	epi
L1-L4	5	0.05211	0.361901	0.253	0.158	1	L4	MIB2	-0.411	0.679213	Superficial	NOT SIG.	epi
[truncated: 14,267 more rows]

## Sheet: Upper IM
S2 Table Differentially expressed genes Upper intermediate L1 vs L4
comb	subgroup	p_val	avg_log2FC	pct.1	pct.2	p_val_adj	cluster	gene	pct.diff	log.pct.diff	layers	Regulation	Morphology
L1-L4	6	2.50251e-34	2.69761	1	0.925	6.42693e-30	L4	S100A7	-1.925	0.112475	Upper IM	UP	epi
L1-L4	6	4.42195e-22	0.58547	1	0.992	1.13564e-17	L4	SBSN	-1.992	0.011588	Upper IM	UP	epi
L1-L4	6	4.36283e-20	1.09605	0.887	0.65	1.12046e-15	L4	SNHG25	-1.537	0.448494	Upper IM	UP	epi
L1-L4	6	1.48756e-15	0.848893	0.967	0.983	3.82036e-11	L4	SH3BGRL3	-1.95	-0.0236755	Upper IM	UP	epi
L1-L4	6	2.53228e-15	0.490098	1	1	6.5034e-11	L4	S100A8	-2	0	Upper IM	UP	epi
L1-L4	6	2.76562e-15	0.802345	1	0.983	7.10267e-11	L4	SLPI	-1.983	0.0247367	Upper IM	UP	epi
L1-L4	6	7.90253e-14	1.1226	0.973	0.908	2.02953e-09	L4	SPRR2E	-1.881	0.0997475	Upper IM	UP	epi
L1-L4	6	6.09297e-13	0.644282	1	0.992	1.5648e-08	L4	PPDPF	-1.992	0.011588	Upper IM	UP	epi
L1-L4	6	6.31418e-12	0.799904	0.513	0.133	1.62161e-07	L4	KLK5	-0.646	1.94753	Upper IM	UP	epi
L1-L4	6	1.47539e-10	0.821756	1	0.967	3.78911e-06	L4	SPRR2D	-1.967	0.0484122	Upper IM	UP	epi
L1-L4	6	1.62797e-10	0.966656	0.773	0.633	4.18094e-06	L4	KLK7	-1.406	0.288263	Upper IM	UP	epi
L1-L4	6	2.74391e-10	0.665432	0.873	0.717	7.04692e-06	L4	KLK8	-1.59	0.284009	Upper IM	UP	epi
L1-L4	6	3.47084e-10	0.541768	1	1	8.91382e-06	L4	HSPB1	-2	0	Upper IM	UP	epi
L1-L4	6	3.3272e-08	0.318961	1	1	0.000854492	L4	CSTA	-2	0	Upper IM	UP	epi
L1-L4	6	6.2068e-08	0.497544	0.98	0.975	0.00159403	L4	MIF	-1.955	0.00737953	Upper IM	UP	epi
L1-L4	6	1.02006e-07	0.590652	0.48	0.208	0.00261971	L4	CSKMT	-0.688	1.20645	Upper IM	UP	epi
L1-L4	6	4.80527e-07	0.722232	1	1	0.0123409	L4	KRTDAP	-2	0	Upper IM	UP	epi
L1-L4	6	8.27179e-07	0.343359	1	1	0.0212436	L4	GAPDH	-2	0	Upper IM	UP	epi
L1-L4	6	9.82899e-07	1.07213	0.613	0.375	0.0252428	L4	KRT17	-0.988	0.708996	Upper IM	UP	epi
L1-L4	6	1.07665e-06	0.331134	1	1	0.0276506	L4	SPRR1B	-2	0	Upper IM	UP	epi
L1-L4	6	1.27505e-06	0.553393	0.867	0.842	0.0327458	L4	CARHSP1	-1.709	0.0422118	Upper IM	UP	epi
L1-L4	6	1.6349e-06	0.490494	0.98	0.967	0.0419875	L4	GPX3	-1.947	0.0192659	Upper IM	UP	epi
L1-L4	6	3.99951e-38	-1.14363	1	1	1.02716e-33	L4	MT-ND3	-2	0	Upper IM	DOWN	epi
L1-L4	6	8.10495e-36	-1.03185	1	1	2.08151e-31	L4	MT-CO1	-2	0	Upper IM	DOWN	epi
L1-L4	6	3.03621e-31	-0.990126	1	1	7.79759e-27	L4	MT-ATP6	-2	0	Upper IM	DOWN	epi
L1-L4	6	7.23657e-28	-0.781498	1	1	1.8585e-23	L4	MT-ND4	-2	0	Upper IM	DOWN	epi
L1-L4	6	1.89976e-27	-1.22115	0.987	1	4.87896e-23	L4	MT-ND2	-1.987	-0.018878	Upper IM	DOWN	epi
L1-L4	6	1.74644e-21	-1.33132	0.453	0.892	4.4852e-17	L4	UPK3BL1	-1.345	-0.977533	Upper IM	DOWN	epi
L1-L4	6	2.65928e-20	-0.641196	1	1	6.82957e-16	L4	MT-CO2	-2	0	Upper IM	DOWN	epi
L1-L4	6	1.50313e-19	-1.12915	0.2	0.708	3.86033e-15	L4	KRT2	-0.908	-1.82375	Upper IM	DOWN	epi
L1-L4	6	1.93813e-19	-1.47171	0.913	1	4.97751e-15	L4	MTRNR2L12	-1.913	-0.131313	Upper IM	DOWN	epi
L1-L4	6	2.47428e-19	-0.952356	0.793	0.983	6.35444e-15	L4	MT-ND5	-1.776	-0.309871	Upper IM	DOWN	epi
L1-L4	6	2.51806e-19	-0.745038	1	1	6.46688e-15	L4	MT-ND1	-2	0	Upper IM	DOWN	epi
L1-L4	6	3.10501e-17	-0.828636	0.033	0.467	7.97428e-13	L4	LGALS7	-0.5	-3.82288	Upper IM	DOWN	epi
L1-L4	6	9.61809e-15	-0.516847	0.987	1	2.47012e-10	L4	RPS27	-1.987	-0.018878	Upper IM	DOWN	epi
L1-L4	6	3.95625e-14	-0.763713	0.467	0.858	1.01604e-09	L4	SERPINB2	-1.325	-0.877555	Upper IM	DOWN	epi
L1-L4	6	6.83165e-14	-0.645042	0.293	0.75	1.7545e-09	L4	MT-ATP8	-1.043	-1.35599	Upper IM	DOWN	epi
L1-L4	6	1.45012e-13	-0.298026	0	0.317	3.72421e-09	L4	AC243829.5	-0.317	#NUM!	Upper IM	DOWN	epi
L1-L4	6	2.01858e-13	-0.73271	0.82	0.992	5.18411e-09	L4	PPP1R3C	-1.812	-0.274716	Upper IM	DOWN	epi
L1-L4	6	2.68499e-13	-1.03086	0.587	0.858	6.89559e-09	L4	MTRNR2L8	-1.445	-0.547617	Upper IM	DOWN	epi
L1-L4	6	5.88627e-13	-0.54077	0.993	1	1.51171e-08	L4	RPLP1	-1.993	-0.0101344	Upper IM	DOWN	epi
L1-L4	6	4.06548e-12	-0.457098	1	1	1.0441e-07	L4	MT-CO3	-2	0	Upper IM	DOWN	epi
L1-L4	6	9.27844e-12	-0.510367	0.967	1	2.38289e-07	L4	RPL27A	-1.967	-0.0484122	Upper IM	DOWN	epi
L1-L4	6	9.62556e-12	-0.85657	0.793	0.958	2.47204e-07	L4	DAPL1	-1.751	-0.272705	Upper IM	DOWN	epi
L1-L4	6	1.11507e-11	-0.561088	0.9	0.975	2.86373e-07	L4	HSP90AA1	-1.875	-0.115477	Upper IM	DOWN	epi
L1-L4	6	1.59509e-11	-1.43913	0.787	0.967	4.09651e-07	L4	CRISP3	-1.754	-0.297152	Upper IM	DOWN	epi
L1-L4	6	3.00246e-11	-0.508635	0.233	0.6	7.71093e-07	L4	EIF3L	-0.833	-1.36463	Upper IM	DOWN	epi
L1-L4	6	3.41941e-11	-0.477155	0.14	0.508	8.78172e-07	L4	YOD1	-0.648	-1.8594	Upper IM	DOWN	epi
L1-L4	6	4.03788e-11	-0.782498	0.113	0.483	1.03701e-06	L4	IGLC2	-0.596	-2.0957	Upper IM	DOWN	epi
L1-L4	6	1.46553e-10	-0.827539	0.6	0.858	3.76378e-06	L4	HPGD	-1.458	-0.516015	Upper IM	DOWN	epi
L1-L4	6	1.63511e-10	-0.439536	1	1	4.19928e-06	L4	RPL10	-2	0	Upper IM	DOWN	epi
L1-L4	6	2.5766e-10	-0.589588	0.44	0.808	6.61723e-06	L4	GALNT5	-1.248	-0.876852	Upper IM	DOWN	epi
L1-L4	6	3.60227e-10	-0.509992	0.413	0.792	9.25134e-06	L4	SFT2D2	-1.205	-0.939359	Upper IM	DOWN	epi
L1-L4	6	3.89741e-10	-0.973119	0.713	0.908	1.00093e-05	L4	TM4SF1	-1.621	-0.34879	Upper IM	DOWN	epi
L1-L4	6	6.74536e-10	-0.582232	0.547	0.875	1.73234e-05	L4	EIF3E	-1.422	-0.677742	Upper IM	DOWN	epi
L1-L4	6	1.22308e-09	-0.672188	0.273	0.608	3.14111e-05	L4	CCNG2	-0.881	-1.15517	Upper IM	DOWN	epi
L1-L4	6	1.31471e-09	-0.506786	0.32	0.725	3.37644e-05	L4	APOD	-1.045	-1.17991	Upper IM	DOWN	epi
L1-L4	6	2.14486e-09	-0.50266	0.593	0.875	5.50842e-05	L4	CALM2	-1.468	-0.561251	Upper IM	DOWN	epi
L1-L4	6	2.38152e-09	-0.858977	0.007	0.233	6.11623e-05	L4	OLFM4	-0.24	-5.05683	Upper IM	DOWN	epi
L1-L4	6	2.51126e-09	-0.481139	0.84	0.975	6.44941e-05	L4	EIF4G2	-1.815	-0.215013	Upper IM	DOWN	epi
L1-L4	6	3.00171e-09	-0.775449	0.44	0.717	7.70898e-05	L4	PHLDA1	-1.157	-0.70447	Upper IM	DOWN	epi
L1-L4	6	4.7027e-09	-0.418743	0.993	1	0.000120775	L4	RPL41	-1.993	-0.0101344	Upper IM	DOWN	epi
L1-L4	6	6.00623e-09	-0.50343	0.993	1	0.000154252	L4	TACSTD2	-1.993	-0.0101344	Upper IM	DOWN	epi
L1-L4	6	7.26618e-09	-0.652443	0.527	0.85	0.00018661	L4	NMU	-1.377	-0.68966	Upper IM	DOWN	epi
L1-L4	6	8.24816e-09	-0.411744	0.96	0.992	0.000211829	L4	S100A10	-1.952	-0.0473057	Upper IM	DOWN	epi
L1-L4	6	8.44229e-09	-1.1476	0.667	0.883	0.000216815	L4	PLA2G4D	-1.55	-0.404727	Upper IM	DOWN	epi
L1-L4	6	9.69906e-09	-0.522121	0.187	0.525	0.000249091	L4	ODC1	-0.712	-1.48928	Upper IM	DOWN	epi
L1-L4	6	1.75056e-08	-0.411919	0.887	0.975	0.000449578	L4	EZR	-1.862	-0.136468	Upper IM	DOWN	epi
L1-L4	6	1.88654e-08	-0.375335	1	1	0.0004845	L4	RPS18	-2	0	Upper IM	DOWN	epi
L1-L4	6	2.06564e-08	-0.438582	1	1	0.000530497	L4	MT-CYB	-2	0	Upper IM	DOWN	epi
L1-L4	6	2.08285e-08	-0.450927	0.3	0.633	0.000534919	L4	ITPRID2	-0.933	-1.07724	Upper IM	DOWN	epi
L1-L4	6	2.16127e-08	-0.500674	1	1	0.000555058	L4	KRT5	-2	0	Upper IM	DOWN	epi
L1-L4	6	2.29213e-08	-0.505413	0.7	0.933	0.000588665	L4	CLDN4	-1.633	-0.414522	Upper IM	DOWN	epi
L1-L4	6	2.30209e-08	-0.359268	0.187	0.517	0.000591222	L4	DDX24	-0.704	-1.46713	Upper IM	DOWN	epi
L1-L4	6	2.82966e-08	-0.452603	0.907	0.925	0.000726714	L4	MAL2	-1.832	-0.0283508	Upper IM	DOWN	epi
L1-L4	6	3.0478e-08	-0.512878	0.54	0.833	0.000782737	L4	YBX1	-1.373	-0.625357	Upper IM	DOWN	epi
L1-L4	6	3.15726e-08	-0.41951	0.927	0.958	0.000810849	L4	ZNF185	-1.885	-0.0474563	Upper IM	DOWN	epi
L1-L4	6	3.63833e-08	-0.282062	0.267	0.633	0.000934396	L4	CD36	-0.9	-1.24537	Upper IM	DOWN	epi
L1-L4	6	5.01782e-08	-0.413859	0.187	0.5	0.00128868	L4	JMY	-0.687	-1.41889	Upper IM	DOWN	epi
L1-L4	6	5.70896e-08	-0.528718	0.393	0.708	0.00146618	L4	PRDM1	-1.101	-0.84922	Upper IM	DOWN	epi
L1-L4	6	5.7228e-08	-0.565872	0.487	0.8	0.00146973	L4	MT-ND4L	-1.287	-0.716078	Upper IM	DOWN	epi
L1-L4	6	5.72305e-08	-0.497684	0.8	0.958	0.00146979	L4	CDH1	-1.758	-0.260026	Upper IM	DOWN	epi
L1-L4	6	6.27864e-08	-0.321676	0.333	0.692	0.00161248	L4	PPIC	-1.025	-1.05525	Upper IM	DOWN	epi
L1-L4	6	6.80505e-08	-0.844599	0.98	1	0.00174767	L4	EMP1	-1.98	-0.0291463	Upper IM	DOWN	epi
L1-L4	6	7.08409e-08	-0.490791	0.673	0.908	0.00181934	L4	F3	-1.581	-0.432086	Upper IM	DOWN	epi
L1-L4	6	7.25491e-08	-0.401061	0.36	0.683	0.00186321	L4	SULF2	-1.043	-0.923889	Upper IM	DOWN	epi
L1-L4	6	1.12455e-07	-0.462176	0.7	0.925	0.00288807	L4	SDR16C5	-1.625	-0.402098	Upper IM	DOWN	epi
L1-L4	6	1.15603e-07	-0.41657	0.5	0.8	0.00296893	L4	BTG1	-1.3	-0.678072	Upper IM	DOWN	epi
L1-L4	6	1.36843e-07	-0.314983	0.02	0.225	0.0035144	L4	FOSL1	-0.245	-3.49185	Upper IM	DOWN	epi
L1-L4	6	1.79613e-07	-0.454767	0.447	0.742	0.00461283	L4	UBE2L3	-1.189	-0.731144	Upper IM	DOWN	epi
L1-L4	6	1.87589e-07	-0.573823	0.547	0.842	0.00481766	L4	LMO7	-1.389	-0.622279	Upper IM	DOWN	epi
L1-L4	6	2.04893e-07	-0.252567	0.073	0.325	0.00526207	L4	ZNF254	-0.398	-2.15447	Upper IM	DOWN	epi
L1-L4	6	2.1278e-07	-0.381818	0.933	0.992	0.0054646	L4	RPL27	-1.925	-0.088463	Upper IM	DOWN	epi
L1-L4	6	2.1978e-07	-0.73599	0.34	0.633	0.00564438	L4	AL627171.2	-0.973	-0.896671	Upper IM	DOWN	epi
L1-L4	6	2.46055e-07	-0.427813	0.42	0.742	0.00631918	L4	CMTM6	-1.162	-0.82103	Upper IM	DOWN	epi
L1-L4	6	2.52729e-07	-0.718892	0.74	0.958	0.00649059	L4	RNASEK	-1.698	-0.3725	Upper IM	DOWN	epi
L1-L4	6	2.78493e-07	-0.346347	0.987	1	0.00715226	L4	RPL37	-1.987	-0.018878	Upper IM	DOWN	epi
L1-L4	6	3.55845e-07	-0.272121	1	1	0.00913882	L4	PERP	-2	0	Upper IM	DOWN	epi
L1-L4	6	3.63129e-07	-0.325549	0.273	0.642	0.00932589	L4	IFFO2	-0.915	-1.23367	Upper IM	DOWN	epi
L1-L4	6	5.02597e-07	-0.42231	0.373	0.692	0.0129077	L4	HSPD1	-1.065	-0.891596	Upper IM	DOWN	epi
L1-L4	6	5.25688e-07	-0.381639	0.967	1	0.0135007	L4	RPL38	-1.967	-0.0484122	Upper IM	DOWN	epi
L1-L4	6	5.25885e-07	-0.631497	0.207	0.475	0.0135058	L4	FLG	-0.682	-1.1983	Upper IM	DOWN	epi
L1-L4	6	5.95293e-07	-0.253775	0.16	0.458	0.0152883	L4	WAKMAR2	-0.618	-1.51728	Upper IM	DOWN	epi
L1-L4	6	6.12437e-07	-0.40438	0.68	0.95	0.0157286	L4	LAMP1	-1.63	-0.482393	Upper IM	DOWN	epi
L1-L4	6	9.0064e-07	-0.25436	0.153	0.425	0.0231302	L4	CYP7B1	-0.578	-1.47393	Upper IM	DOWN	epi
L1-L4	6	9.19731e-07	-0.400439	0.72	0.958	0.0236205	L4	ZFP36L1	-1.678	-0.412029	Upper IM	DOWN	epi
L1-L4	6	9.70763e-07	-0.305563	1	1	0.0249311	L4	RPL37A	-2	0	Upper IM	DOWN	epi
L1-L4	6	1.07466e-06	-0.386867	0.867	0.958	0.0275995	L4	TMBIM6	-1.825	-0.143994	Upper IM	DOWN	epi
L1-L4	6	1.16418e-06	-0.28794	0.18	0.475	0.0298986	L4	HCG22	-0.655	-1.39993	Upper IM	DOWN	epi
L1-L4	6	1.26078e-06	-0.335746	0.947	0.983	0.0323794	L4	LDHA	-1.93	-0.053827	Upper IM	DOWN	epi
L1-L4	6	1.35363e-06	-0.356067	0.26	0.525	0.0347639	L4	FYTTD1	-0.785	-1.01381	Upper IM	DOWN	epi
L1-L4	6	1.41095e-06	-0.311436	0.3	0.608	0.036236	L4	TM7SF3	-0.908	-1.01911	Upper IM	DOWN	epi
L1-L4	6	1.41714e-06	-0.442625	0.6	0.842	0.036395	L4	MAST4	-1.442	-0.488858	Upper IM	DOWN	epi
L1-L4	6	1.42944e-06	-0.317896	0.247	0.55	0.036711	L4	KCTD1	-0.797	-1.15492	Upper IM	DOWN	epi
L1-L4	6	1.44242e-06	-0.30867	1	1	0.0370442	L4	EEF1A1	-2	0	Upper IM	DOWN	epi
L1-L4	6	1.59729e-06	-0.334965	0.993	1	0.0410216	L4	RPL13A	-1.993	-0.0101344	Upper IM	DOWN	epi
L1-L4	6	1.71274e-06	-0.198272	0.1	0.35	0.0439867	L4	GRWD1	-0.45	-1.80735	Upper IM	DOWN	epi
L1-L4	6	1.76271e-06	-0.362211	0.393	0.7	0.0452699	L4	IRF2BP2	-1.093	-0.832826	Upper IM	DOWN	epi
L1-L4	6	1.91442e-06	-0.285055	0.08	0.3	0.0491662	L4	DHTKD1	-0.38	-1.90689	Upper IM	DOWN	epi
L1-L4	6	2.52471e-06	-0.429716	1	1	0.0648396	L4	SPINK5	-2	0	Upper IM	NOT SIG.	epi
L1-L4	6	2.52739e-06	-0.225122	0.08	0.292	0.0649083	L4	SOX9	-0.372	-1.8679	Upper IM	NOT SIG.	epi
L1-L4	6	2.58359e-06	-0.304921	1	1	0.0663519	L4	ACTG1	-2	0	Upper IM	NOT SIG.	epi
L1-L4	6	2.70929e-06	-0.270219	0.16	0.433	0.06958	L4	ADAM17	-0.593	-1.4363	Upper IM	NOT SIG.	epi
L1-L4	6	2.83262e-06	-0.297447	0.987	1	0.0727473	L4	RPLP0	-1.987	-0.018878	Upper IM	NOT SIG.	epi
L1-L4	6	2.85711e-06	0.890674	0.473	0.267	0.0733763	L4	SPINK6	-0.74	0.825	Upper IM	NOT SIG.	epi
L1-L4	6	3.02337e-06	-0.414781	0.547	0.8	0.0776462	L4	CLDN1	-1.347	-0.548459	Upper IM	NOT SIG.	epi
L1-L4	6	3.16942e-06	-0.263874	0.387	0.675	0.081397	L4	LMO4	-1.062	-0.802554	Upper IM	NOT SIG.	epi
L1-L4	6	3.27288e-06	0.632066	0.467	0.233	0.0840541	L4	EIF5AL1	-0.7	1.00309	Upper IM	NOT SIG.	epi
L1-L4	6	3.39077e-06	-0.360784	0.207	0.442	0.0870818	L4	ARF5	-0.649	-1.09442	Upper IM	NOT SIG.	epi
L1-L4	6	3.50744e-06	-0.419035	0.313	0.608	0.090078	L4	DUSP1	-0.921	-0.957909	Upper IM	NOT SIG.	epi
L1-L4	6	3.73755e-06	-0.320451	0.933	1	0.0959877	L4	H3F3A	-1.933	-0.100051	Upper IM	NOT SIG.	epi
L1-L4	6	3.85843e-06	-0.389747	0.9	0.983	0.0990921	L4	RPL23A	-1.883	-0.127266	Upper IM	NOT SIG.	epi
L1-L4	6	3.8684e-06	0.557671	0.18	0.008	0.0993484	L4	TFF3	-0.188	4.49185	Upper IM	NOT SIG.	epi
L1-L4	6	4.14103e-06	-0.503717	0.987	1	0.10635	L4	KRT1	-1.987	-0.018878	Upper IM	NOT SIG.	epi
L1-L4	6	4.4153e-06	-0.321085	0.407	0.683	0.113394	L4	SPARCL1	-1.09	-0.746857	Upper IM	NOT SIG.	epi
L1-L4	6	4.88995e-06	0.356043	0.94	0.933	0.125584	L4	PGAM1	-1.873	0.0107837	Upper IM	NOT SIG.	epi
L1-L4	6	5.16519e-06	-0.524733	0.967	0.975	0.132652	L4	TMPRSS11B	-1.942	-0.0118863	Upper IM	NOT SIG.	epi
L1-L4	6	5.45867e-06	0.524971	0.96	0.95	0.14019	L4	DHCR24	-1.91	0.0151069	Upper IM	NOT SIG.	epi
L1-L4	6	5.56263e-06	-0.138361	0.047	0.242	0.14286	L4	ARHGAP21	-0.289	-2.36427	Upper IM	NOT SIG.	epi
L1-L4	6	6.00837e-06	0.843998	0.76	0.608	0.154307	L4	TGM3	-1.368	0.321928	Upper IM	NOT SIG.	epi
L1-L4	6	7.07031e-06	0.484756	0.853	0.817	0.18158	L4	SEC61G	-1.67	0.0622097	Upper IM	NOT SIG.	epi
L1-L4	6	7.27736e-06	0.574018	0.84	0.842	0.186897	L4	CITED4	-1.682	-0.00343091	Upper IM	NOT SIG.	epi
L1-L4	6	7.31765e-06	-0.338914	0.693	0.875	0.187932	L4	RIOK3	-1.568	-0.336428	Upper IM	NOT SIG.	epi
L1-L4	6	7.38232e-06	-0.286877	0.58	0.883	0.189593	L4	IGFBP5	-1.463	-0.606361	Upper IM	NOT SIG.	epi
L1-L4	6	7.50858e-06	-0.415447	0.953	1	0.192835	L4	LYPD3	-1.953	-0.0694519	Upper IM	NOT SIG.	epi
L1-L4	6	7.52796e-06	-0.392919	0.787	0.958	0.193333	L4	PLP2	-1.745	-0.283662	Upper IM	NOT SIG.	epi
L1-L4	6	7.85851e-06	-0.294394	0.167	0.417	0.201822	L4	ITGA2	-0.584	-1.3202	Upper IM	NOT SIG.	epi
L1-L4	6	7.86955e-06	-0.334117	0.3	0.583	0.202106	L4	TMEM43	-0.883	-0.958533	Upper IM	NOT SIG.	epi
L1-L4	6	8.1016e-06	-0.292902	0.193	0.45	0.208065	L4	WIPF2	-0.643	-1.22132	Upper IM	NOT SIG.	epi
L1-L4	6	8.10422e-06	-0.349069	0.467	0.742	0.208132	L4	PPP2CB	-1.209	-0.667997	Upper IM	NOT SIG.	epi
L1-L4	6	8.19429e-06	-0.382288	0.44	0.75	0.210446	L4	SH3BGRL2	-1.19	-0.769387	Upper IM	NOT SIG.	epi
L1-L4	6	8.5666e-06	-0.535358	0.64	0.85	0.220007	L4	CD55	-1.49	-0.409391	Upper IM	NOT SIG.	epi
L1-L4	6	8.67473e-06	0.728154	0.34	0.117	0.222784	L4	SPRR2G	-0.457	1.53903	Upper IM	NOT SIG.	epi
L1-L4	6	9.55761e-06	-0.350625	0.973	1	0.245459	L4	RPL11	-1.973	-0.0394883	Upper IM	NOT SIG.	epi
L1-L4	6	1.01338e-05	-0.3539	0.3	0.575	0.260256	L4	STK38L	-0.875	-0.938599	Upper IM	NOT SIG.	epi
L1-L4	6	1.02268e-05	-0.10296	0.04	0.225	0.262644	L4	SAMD5	-0.265	-2.49185	Upper IM	NOT SIG.	epi
L1-L4	6	1.03265e-05	-0.126634	0.02	0.175	0.265204	L4	SOSTDC1	-0.195	-3.12928	Upper IM	NOT SIG.	epi
L1-L4	6	1.05154e-05	-0.361558	0.833	0.942	0.270056	L4	CLCA2	-1.775	-0.177411	Upper IM	NOT SIG.	epi
L1-L4	6	1.07334e-05	0.41325	0.993	1	0.275655	L4	S100A6	-1.993	-0.0101344	Upper IM	NOT SIG.	epi
L1-L4	6	1.11653e-05	-0.248706	0.147	0.383	0.286746	L4	B3GNT8	-0.53	-1.38153	Upper IM	NOT SIG.	epi
L1-L4	6	1.15216e-05	-0.40268	0.687	0.917	0.295898	L4	BNIP3	-1.604	-0.416612	Upper IM	NOT SIG.	epi
L1-L4	6	1.15502e-05	0.532789	0.807	0.783	0.296633	L4	NDUFA4L2	-1.59	0.0435564	Upper IM	NOT SIG.	epi
L1-L4	6	1.20056e-05	-0.280233	0.5	0.817	0.308329	L4	ZBTB7A	-1.317	-0.708408	Upper IM	NOT SIG.	epi
L1-L4	6	1.2133e-05	-0.287279	0.98	1	0.311599	L4	DSP	-1.98	-0.0291463	Upper IM	NOT SIG.	epi
L1-L4	6	1.25457e-05	-0.390434	0.893	0.992	0.322198	L4	RPL30	-1.885	-0.15168	Upper IM	NOT SIG.	epi
L1-L4	6	1.28035e-05	-0.260606	0.313	0.617	0.328819	L4	INPP1	-0.93	-0.979108	Upper IM	NOT SIG.	epi
L1-L4	6	1.3415e-05	0.322732	1	1	0.344525	L4	FABP5	-2	0	Upper IM	NOT SIG.	epi
L1-L4	6	1.34971e-05	-0.407009	0.627	0.817	0.346633	L4	ACPP	-1.444	-0.381871	Upper IM	NOT SIG.	epi
L1-L4	6	1.38967e-05	-0.252486	0.233	0.508	0.356894	L4	FCHO2	-0.741	-1.1245	Upper IM	NOT SIG.	epi
L1-L4	6	1.38967e-05	-0.256777	0.34	0.633	0.356895	L4	MFSD6	-0.973	-0.896671	Upper IM	NOT SIG.	epi
L1-L4	6	1.5755e-05	-0.313726	0.207	0.458	0.40462	L4	SELENOI	-0.665	-1.14572	Upper IM	NOT SIG.	epi
L1-L4	6	1.61287e-05	-0.422309	0.653	0.883	0.414218	L4	FAM3D	-1.536	-0.43533	Upper IM	NOT SIG.	epi
L1-L4	6	1.62041e-05	-0.196037	0.08	0.283	0.416153	L4	TMX4	-0.363	-1.82273	Upper IM	NOT SIG.	epi
L1-L4	6	1.64995e-05	-0.39762	0.787	0.9	0.42374	L4	YBX3	-1.687	-0.193561	Upper IM	NOT SIG.	epi
L1-L4	6	1.69436e-05	0.604477	0.78	0.733	0.435147	L4	IMPA2	-1.513	0.0896609	Upper IM	NOT SIG.	epi
L1-L4	6	1.7075e-05	-0.228167	0.207	0.45	0.438519	L4	CNPPD1	-0.657	-1.12029	Upper IM	NOT SIG.	epi
L1-L4	6	1.80583e-05	-0.37099	0.32	0.575	0.463773	L4	MAPKAPK2	-0.895	-0.84549	Upper IM	NOT SIG.	epi
L1-L4	6	1.87969e-05	0.531819	0.993	0.992	0.482741	L4	S100A2	-1.985	0.0014536	Upper IM	NOT SIG.	epi
L1-L4	6	1.88563e-05	-0.220657	0.207	0.458	0.484267	L4	IGF1R	-0.665	-1.14572	Upper IM	NOT SIG.	epi
L1-L4	6	1.91055e-05	-0.396994	0.86	0.933	0.490669	L4	ABLIM1	-1.793	-0.11754	Upper IM	NOT SIG.	epi
L1-L4	6	1.92673e-05	-0.415168	0.133	0.342	0.494823	L4	PLCG2	-0.475	-1.36257	Upper IM	NOT SIG.	epi
L1-L4	6	1.95919e-05	-0.376976	0.253	0.5	0.503159	L4	TMEM30B	-0.753	-0.982791	Upper IM	NOT SIG.	epi
L1-L4	6	2.00939e-05	-0.285634	0.82	0.992	0.516052	L4	PEBP1	-1.812	-0.274716	Upper IM	NOT SIG.	epi
L1-L4	6	2.02279e-05	-0.3587	0.947	0.983	0.519492	L4	NDRG1	-1.93	-0.053827	Upper IM	NOT SIG.	epi
L1-L4	6	2.05044e-05	-0.473907	0.727	0.925	0.526593	L4	IL18	-1.652	-0.347498	Upper IM	NOT SIG.	epi
L1-L4	6	2.08869e-05	-0.304727	0.187	0.408	0.536418	L4	ITGA6	-0.595	-1.12553	Upper IM	NOT SIG.	epi
L1-L4	6	2.11106e-05	-0.435693	0.673	0.867	0.542161	L4	CKAP4	-1.54	-0.365425	Upper IM	NOT SIG.	epi
L1-L4	6	2.11296e-05	-0.422129	0.28	0.517	0.542649	L4	EREG	-0.797	-0.884737	Upper IM	NOT SIG.	epi
L1-L4	6	2.14817e-05	-0.19935	0.213	0.483	0.551693	L4	ZNF431	-0.696	-1.18117	Upper IM	NOT SIG.	epi
L1-L4	6	2.20019e-05	-0.350376	0.553	0.808	0.565052	L4	CLDND1	-1.361	-0.547076	Upper IM	NOT SIG.	epi
L1-L4	6	2.24791e-05	-0.188606	1	1	0.577308	L4	KRT13	-2	0	Upper IM	NOT SIG.	epi
L1-L4	6	2.29035e-05	-0.281369	0.473	0.75	0.588209	L4	EIF3A	-1.223	-0.66505	Upper IM	NOT SIG.	epi
L1-L4	6	2.33907e-05	-0.251756	0.073	0.258	0.600721	L4	ADAM33	-0.331	-1.8214	Upper IM	NOT SIG.	epi
L1-L4	6	2.34246e-05	-0.184369	0.133	0.367	0.601591	L4	NOP58	-0.5	-1.46435	Upper IM	NOT SIG.	epi
L1-L4	6	2.36029e-05	0.451615	0.973	0.992	0.606169	L4	KLK12	-1.965	-0.0279003	Upper IM	NOT SIG.	epi
L1-L4	6	2.37203e-05	-0.227887	0.147	0.383	0.609186	L4	MTRNR2L10	-0.53	-1.38153	Upper IM	NOT SIG.	epi
L1-L4	6	2.40021e-05	-0.317997	0.567	0.867	0.616422	L4	LRRFIP1	-1.434	-0.612683	Upper IM	NOT SIG.	epi
L1-L4	6	2.47752e-05	-0.381015	0.727	0.933	0.636277	L4	EIF5A	-1.66	-0.359922	Upper IM	NOT SIG.	epi
L1-L4	6	2.63404e-05	-0.234116	0.213	0.475	0.676474	L4	ACVR1B	-0.688	-1.15707	Upper IM	NOT SIG.	epi
L1-L4	6	2.67911e-05	-0.51166	0.407	0.642	0.688049	L4	KIF21A	-1.049	-0.657545	Upper IM	NOT SIG.	epi
L1-L4	6	2.78896e-05	-0.242512	0.167	0.392	0.71626	L4	TES	-0.559	-1.23101	Upper IM	NOT SIG.	epi
L1-L4	6	2.79446e-05	1.43922	0.873	0.817	0.717673	L4	PABPC3	-1.69	0.0956456	Upper IM	NOT SIG.	epi
L1-L4	6	2.83737e-05	-0.478519	0.56	0.833	0.728693	L4	ME1	-1.393	-0.57289	Upper IM	NOT SIG.	epi
L1-L4	6	2.90699e-05	-0.339865	0.573	0.808	0.746572	L4	WDR1	-1.381	-0.49582	Upper IM	NOT SIG.	epi
L1-L4	6	2.91283e-05	-0.398521	0.44	0.7	0.748073	L4	UGCG	-1.14	-0.669851	Upper IM	NOT SIG.	epi
L1-L4	6	2.93746e-05	-0.184377	0.227	0.475	0.7544	L4	DNAJA4	-0.702	-1.06524	Upper IM	NOT SIG.	epi
L1-L4	6	2.95024e-05	-0.302629	0.347	0.633	0.757682	L4	CLOCK	-0.98	-0.86727	Upper IM	NOT SIG.	epi
L1-L4	6	3.0037e-05	-0.337178	0.313	0.583	0.77141	L4	HOOK3	-0.896	-0.897333	Upper IM	NOT SIG.	epi
L1-L4	6	3.01553e-05	-0.254002	0.24	0.5	0.774448	L4	CELSR1	-0.74	-1.05889	Upper IM	NOT SIG.	epi
L1-L4	6	3.30782e-05	-0.568658	0.653	0.858	0.849515	L4	MXD1	-1.511	-0.393895	Upper IM	NOT SIG.	epi
L1-L4	6	3.43106e-05	-0.262602	0.293	0.55	0.881165	L4	PANK3	-0.843	-0.908531	Upper IM	NOT SIG.	epi
L1-L4	6	3.44307e-05	-0.251478	0.247	0.508	0.884249	L4	ARL4C	-0.755	-1.04032	Upper IM	NOT SIG.	epi
L1-L4	6	3.45136e-05	-0.378316	0.873	0.925	0.886378	L4	SULT2B1	-1.798	-0.0834717	Upper IM	NOT SIG.	epi
L1-L4	6	3.49102e-05	-0.278155	0.627	0.85	0.896564	L4	ACTR2	-1.477	-0.438997	Upper IM	NOT SIG.	epi
L1-L4	6	3.56671e-05	-0.335241	0.327	0.575	0.916003	L4	BMP2K	-0.902	-0.814271	Upper IM	NOT SIG.	epi
L1-L4	6	3.58822e-05	-0.223488	0.187	0.417	0.921527	L4	ACAA2	-0.604	-1.15701	Upper IM	NOT SIG.	epi
L1-L4	6	3.71977e-05	-0.296084	1	1	0.955311	L4	PABPC1	-2	0	Upper IM	NOT SIG.	epi
L1-L4	6	3.86465e-05	-0.368434	0.393	0.625	0.99252	L4	SLC11A2	-1.018	-0.669327	Upper IM	NOT SIG.	epi
L1-L4	6	3.86584e-05	-0.187504	0.06	0.233	0.992826	L4	FKBP2	-0.293	-1.9573	Upper IM	NOT SIG.	epi
L1-L4	6	3.90433e-05	-0.191459	0.327	0.592	1	L4	TOP1	-0.919	-0.856307	Upper IM	NOT SIG.	epi
L1-L4	6	4.08878e-05	-0.145109	0.173	0.417	1	L4	AKT1S1	-0.59	-1.26928	Upper IM	NOT SIG.	epi
L1-L4	6	4.14182e-05	-0.245485	0.093	0.275	1	L4	LINC01001	-0.368	-1.56413	Upper IM	NOT SIG.	epi
L1-L4	6	4.16233e-05	-0.343578	0.68	0.867	1	L4	MAFB	-1.547	-0.350497	Upper IM	NOT SIG.	epi
L1-L4	6	4.17929e-05	-0.160599	0.007	0.125	1	L4	WNT5B	-0.132	-4.15843	Upper IM	NOT SIG.	epi
L1-L4	6	4.28616e-05	-0.294735	0.533	0.75	1	L4	HP1BP3	-1.283	-0.492755	Upper IM	NOT SIG.	epi
L1-L4	6	4.34537e-05	-0.299569	0.333	0.592	1	L4	IL6ST	-0.925	-0.830075	Upper IM	NOT SIG.	epi
L1-L4	6	4.46058e-05	-0.298121	0.373	0.617	1	L4	TSC22D2	-0.99	-0.726095	Upper IM	NOT SIG.	epi
L1-L4	6	4.58937e-05	0.351742	0.987	0.992	1	L4	TMSB10	-1.979	-0.00729004	Upper IM	NOT SIG.	epi
L1-L4	6	4.73468e-05	-0.200362	0.047	0.208	1	L4	PPP2R3A	-0.255	-2.14585	Upper IM	NOT SIG.	epi
L1-L4	6	4.73925e-05	-0.139654	0.06	0.233	1	L4	PNO1	-0.293	-1.9573	Upper IM	NOT SIG.	epi
L1-L4	6	4.90557e-05	-0.172328	0.167	0.383	1	L4	RTKN2	-0.55	-1.1975	Upper IM	NOT SIG.	epi
L1-L4	6	4.94636e-05	-0.40439	0.74	0.875	1	L4	KLF4	-1.615	-0.241758	Upper IM	NOT SIG.	epi
L1-L4	6	5.05132e-05	-0.15149	0.073	0.258	1	L4	PDZD2	-0.331	-1.8214	Upper IM	NOT SIG.	epi
L1-L4	6	5.06071e-05	-0.235028	0.687	0.867	1	L4	CAPN2	-1.554	-0.335722	Upper IM	NOT SIG.	epi
L1-L4	6	5.07637e-05	-0.281103	0.987	1	1	L4	RPL39	-1.987	-0.018878	Upper IM	NOT SIG.	epi
L1-L4	6	5.12716e-05	-0.191908	0.1	0.308	1	L4	CREG2	-0.408	-1.62293	Upper IM	NOT SIG.	epi
L1-L4	6	5.27882e-05	-0.188329	0.34	0.633	1	L4	LDLR	-0.973	-0.896671	Upper IM	NOT SIG.	epi
L1-L4	6	5.29177e-05	-0.311509	0.447	0.725	1	L4	KPNB1	-1.172	-0.697706	Upper IM	NOT SIG.	epi
L1-L4	6	5.36993e-05	-0.611183	0.873	0.983	1	L4	ERO1A	-1.856	-0.17121	Upper IM	NOT SIG.	epi
L1-L4	6	5.59098e-05	-0.277415	0.24	0.483	1	L4	B4GALT5	-0.723	-1.00899	Upper IM	NOT SIG.	epi
L1-L4	6	5.77451e-05	0.347204	0.92	0.975	1	L4	OAZ1	-1.895	-0.0837684	Upper IM	NOT SIG.	epi
L1-L4	6	5.80015e-05	-0.198593	0.12	0.317	1	L4	EPHB4	-0.437	-1.40145	Upper IM	NOT SIG.	epi
L1-L4	6	5.84572e-05	-0.254484	0.2	0.433	1	L4	NFIA	-0.633	-1.11437	Upper IM	NOT SIG.	epi
L1-L4	6	6.00129e-05	-0.167045	0.293	0.583	1	L4	AMACR	-0.876	-0.992595	Upper IM	NOT SIG.	epi
L1-L4	6	6.13625e-05	0.38456	0.88	0.908	1	L4	RPL36AL	-1.788	-0.0451888	Upper IM	NOT SIG.	epi
L1-L4	6	6.14235e-05	-0.326553	0.54	0.767	1	L4	SET	-1.307	-0.506267	Upper IM	NOT SIG.	epi
L1-L4	6	6.20412e-05	-0.186516	0.22	0.475	1	L4	ARL4D	-0.695	-1.11042	Upper IM	NOT SIG.	epi
L1-L4	6	6.34467e-05	-0.140347	0.033	0.183	1	L4	LAMC2	-0.216	-2.47131	Upper IM	NOT SIG.	epi
L1-L4	6	6.48396e-05	0.348108	0.16	0.017	1	L4	WFDC2	-0.177	3.23447	Upper IM	NOT SIG.	epi
L1-L4	6	6.52992e-05	-0.264662	0.72	0.9	1	L4	SRSF5	-1.62	-0.321928	Upper IM	NOT SIG.	epi
L1-L4	6	6.9729e-05	-0.326076	0.92	0.967	1	L4	LAPTM4A	-1.887	-0.071882	Upper IM	NOT SIG.	epi
L1-L4	6	7.13238e-05	-0.19198	0.28	0.567	1	L4	GRSF1	-0.847	-1.01792	Upper IM	NOT SIG.	epi
L1-L4	6	7.29919e-05	-0.25366	0.38	0.65	1	L4	SNRPF	-1.03	-0.77444	Upper IM	NOT SIG.	epi
L1-L4	6	7.62194e-05	-0.233232	0.147	0.35	1	L4	MFSD14C	-0.497	-1.25154	Upper IM	NOT SIG.	epi
L1-L4	6	7.76291e-05	-0.390736	0.9	0.967	1	L4	DSG1	-1.867	-0.103591	Upper IM	NOT SIG.	epi
L1-L4	6	7.9315e-05	-0.435082	0.707	0.875	1	L4	C1orf116	-1.582	-0.307573	Upper IM	NOT SIG.	epi
L1-L4	6	8.06046e-05	-0.274507	0.44	0.717	1	L4	TSPYL1	-1.157	-0.70447	Upper IM	NOT SIG.	epi
L1-L4	6	8.13617e-05	-0.171267	0.113	0.308	1	L4	BORCS7	-0.421	-1.44661	Upper IM	NOT SIG.	epi
L1-L4	6	8.15118e-05	-0.193255	0.507	0.742	1	L4	SPCS1	-1.249	-0.549433	Upper IM	NOT SIG.	epi
L1-L4	6	8.25002e-05	-0.273813	0.273	0.508	1	L4	RCN2	-0.781	-0.895928	Upper IM	NOT SIG.	epi
L1-L4	6	8.31044e-05	-0.280993	0.953	1	1	L4	RPS3A	-1.953	-0.0694519	Upper IM	NOT SIG.	epi
L1-L4	6	8.37275e-05	-0.270674	0.213	0.433	1	L4	SP3	-0.646	-1.02351	Upper IM	NOT SIG.	epi
L1-L4	6	8.39993e-05	-0.2634	0.127	0.325	1	L4	PIK3C2A	-0.452	-1.35561	Upper IM	NOT SIG.	epi
L1-L4	6	8.42528e-05	-0.175067	0.167	0.4	1	L4	FAM91A1	-0.567	-1.26015	Upper IM	NOT SIG.	epi
L1-L4	6	8.76245e-05	-0.307097	0.46	0.742	1	L4	NAP1L1	-1.202	-0.689785	Upper IM	NOT SIG.	epi
L1-L4	6	8.99241e-05	-0.242571	0.253	0.492	1	L4	KRAS	-0.745	-0.959521	Upper IM	NOT SIG.	epi
L1-L4	6	9.16336e-05	0.484243	0.98	0.967	1	L4	IFI27	-1.947	0.0192659	Upper IM	NOT SIG.	epi
L1-L4	6	9.69216e-05	-0.0922929	0.053	0.217	1	L4	WNT2B	-0.27	-2.03363	Upper IM	NOT SIG.	epi
L1-L4	6	9.93778e-05	-0.297495	0.973	1	1	L4	DSG3	-1.973	-0.0394883	Upper IM	NOT SIG.	epi
L1-L4	6	0.000104277	-0.166508	0.08	0.25	1	L4	ZMYM4	-0.33	-1.64386	Upper IM	NOT SIG.	epi
L1-L4	6	0.000104459	-0.161938	0.153	0.375	1	L4	GTF2F2	-0.528	-1.29336	Upper IM	NOT SIG.	epi
L1-L4	6	0.000106517	-0.191875	0.187	0.408	1	L4	ELF1	-0.595	-1.12553	Upper IM	NOT SIG.	epi
L1-L4	6	0.000108026	-0.353146	0.5	0.758	1	L4	YAP1	-1.258	-0.60027	Upper IM	NOT SIG.	epi
L1-L4	6	0.000108074	-0.278799	0.993	1	1	L4	RPL3	-1.993	-0.0101344	Upper IM	NOT SIG.	epi
L1-L4	6	0.000110384	-0.177119	0.047	0.192	1	L4	ELL	-0.239	-2.03037	Upper IM	NOT SIG.	epi
L1-L4	6	0.000110961	-0.216041	0.173	0.4	1	L4	AC068587.4	-0.573	-1.20923	Upper IM	NOT SIG.	epi
L1-L4	6	0.000112124	-0.155798	0.06	0.225	1	L4	LGALS9B	-0.285	-1.90689	Upper IM	NOT SIG.	epi
L1-L4	6	0.000112736	-0.162643	0.1	0.292	1	L4	FLG-AS1	-0.392	-1.54597	Upper IM	NOT SIG.	epi
L1-L4	6	0.000113071	-0.297987	0.38	0.65	1	L4	GALE	-1.03	-0.77444	Upper IM	NOT SIG.	epi
L1-L4	6	0.000115522	-0.36592	0.407	0.65	1	L4	LY6G6C	-1.057	-0.675411	Upper IM	NOT SIG.	epi
L1-L4	6	0.000117746	-0.26548	0.267	0.492	1	L4	HSPA2	-0.759	-0.881819	Upper IM	NOT SIG.	epi
L1-L4	6	0.000117956	-0.187337	0.227	0.475	1	L4	MAF1	-0.702	-1.06524	Upper IM	NOT SIG.	epi
L1-L4	6	0.000123586	-0.257737	0.947	0.975	1	L4	RPS20	-1.922	-0.0420378	Upper IM	NOT SIG.	epi
L1-L4	6	0.000129474	-0.126584	0.033	0.175	1	L4	SORBS2	-0.208	-2.40682	Upper IM	NOT SIG.	epi
L1-L4	6	0.000130199	-0.299291	0.387	0.625	1	L4	ABCD3	-1.012	-0.691523	Upper IM	NOT SIG.	epi
L1-L4	6	0.000133218	-0.163926	0.02	0.142	1	L4	C3orf14	-0.162	-2.82782	Upper IM	NOT SIG.	epi
L1-L4	6	0.000133363	0.448722	0.94	0.967	1	L4	SLURP2	-1.907	-0.0408551	Upper IM	NOT SIG.	epi
L1-L4	6	0.000134227	-0.282954	0.593	0.817	1	L4	METTL9	-1.41	-0.462304	Upper IM	NOT SIG.	epi
L1-L4	6	0.000135096	-0.231868	0.02	0.142	1	L4	GPSM1	-0.162	-2.82782	Upper IM	NOT SIG.	epi
L1-L4	6	0.00013613	-0.194904	0.247	0.483	1	L4	AP3B1	-0.73	-0.967512	Upper IM	NOT SIG.	epi
L1-L4	6	0.000138725	-0.140854	0.267	0.533	1	L4	SNRK	-0.8	-0.997296	Upper IM	NOT SIG.	epi
L1-L4	6	0.000140502	-0.398408	0.833	0.925	1	L4	SERPINB5	-1.758	-0.151137	Upper IM	NOT SIG.	epi
L1-L4	6	0.000141323	-0.392468	0.973	1	1	L4	MUC21	-1.973	-0.0394883	Upper IM	NOT SIG.	epi
L1-L4	6	0.000142055	-0.290865	0.733	0.892	1	L4	HMGB1	-1.625	-0.283231	Upper IM	NOT SIG.	epi
L1-L4	6	0.00014971	-0.145904	0.18	0.4	1	L4	MCMBP	-0.58	-1.152	Upper IM	NOT SIG.	epi
L1-L4	6	0.000150216	-0.154872	0.227	0.45	1	L4	CASZ1	-0.677	-0.987233	Upper IM	NOT SIG.	epi
L1-L4	6	0.000151888	0.16259	0.193	0.042	1	L4	AKR1C1	-0.235	2.20014	Upper IM	NOT SIG.	epi
L1-L4	6	0.000154834	-0.179294	0.047	0.192	1	L4	CCL14	-0.239	-2.03037	Upper IM	NOT SIG.	epi
L1-L4	6	0.000154834	-0.199824	0.047	0.192	1	L4	ZNF681	-0.239	-2.03037	Upper IM	NOT SIG.	epi
L1-L4	6	0.000154877	-0.157539	0.127	0.325	1	L4	GSTZ1	-0.452	-1.35561	Upper IM	NOT SIG.	epi
L1-L4	6	0.000154999	-0.173925	0.087	0.267	1	L4	RNF138	-0.354	-1.61775	Upper IM	NOT SIG.	epi
L1-L4	6	0.00015623	-0.129446	0.08	0.25	1	L4	PBDC1	-0.33	-1.64386	Upper IM	NOT SIG.	epi
L1-L4	6	0.0001596	-0.100564	0	0.092	1	L4	AF001548.2	-0.092	#NUM!	Upper IM	NOT SIG.	epi
L1-L4	6	0.000160576	-0.248553	0.48	0.733	1	L4	MXI1	-1.213	-0.610779	Upper IM	NOT SIG.	epi
L1-L4	6	0.000162683	-0.3722	0.533	0.733	1	L4	TJP1	-1.266	-0.459678	Upper IM	NOT SIG.	epi
L1-L4	6	0.00016644	-0.0689327	0.02	0.142	1	L4	AL390198.1	-0.162	-2.82782	Upper IM	NOT SIG.	epi
L1-L4	6	0.00016649	-0.419208	0.96	0.992	1	L4	ALOX12	-1.952	-0.0473057	Upper IM	NOT SIG.	epi
L1-L4	6	0.000169311	-0.159131	0.087	0.258	1	L4	ECD	-0.345	-1.56828	Upper IM	NOT SIG.	epi
L1-L4	6	0.000169864	-0.268561	0.26	0.483	1	L4	LIN7C	-0.743	-0.893512	Upper IM	NOT SIG.	epi
L1-L4	6	0.000170742	-0.228269	0.987	1	1	L4	RPS23	-1.987	-0.018878	Upper IM	NOT SIG.	epi
L1-L4	6	0.000170937	-0.182357	0.1	0.275	1	L4	RAD50	-0.375	-1.45943	Upper IM	NOT SIG.	epi
L1-L4	6	0.000172441	-0.230588	0.427	0.675	1	L4	YPEL5	-1.102	-0.660651	Upper IM	NOT SIG.	epi
L1-L4	6	0.000172985	-0.126898	0.007	0.108	1	L4	AC092279.1	-0.115	-3.94753	Upper IM	NOT SIG.	epi
L1-L4	6	0.000173308	-0.191471	0.393	0.633	1	L4	SAMD4B	-1.026	-0.687676	Upper IM	NOT SIG.	epi
L1-L4	6	0.00017507	-0.320091	0.973	1	1	L4	PPIA	-1.973	-0.0394883	Upper IM	NOT SIG.	epi
L1-L4	6	0.000177986	-0.264794	0.387	0.658	1	L4	PNRC1	-1.045	-0.765754	Upper IM	NOT SIG.	epi
L1-L4	6	0.000178326	-0.118458	0.02	0.142	1	L4	DKK1	-0.162	-2.82782	Upper IM	NOT SIG.	epi
L1-L4	6	0.000180331	-0.110993	0.273	0.525	1	L4	BCL2L2	-0.798	-0.943416	Upper IM	NOT SIG.	epi
L1-L4	6	0.000181899	-0.283855	0.3	0.525	1	L4	NIPAL1	-0.825	-0.807355	Upper IM	NOT SIG.	epi
L1-L4	6	0.000183189	0.498064	0.52	0.367	1	L4	ANKRD35	-0.887	0.502732	Upper IM	NOT SIG.	epi
L1-L4	6	0.000183576	-0.302228	0.593	0.833	1	L4	JUNB	-1.426	-0.490284	Upper IM	NOT SIG.	epi
L1-L4	6	0.000186532	-0.374175	0.407	0.625	1	L4	LINC02560	-1.032	-0.618827	Upper IM	NOT SIG.	epi
L1-L4	6	0.000188236	-0.126955	0.307	0.567	1	L4	RND3	-0.874	-0.88511	Upper IM	NOT SIG.	epi
L1-L4	6	0.000189843	-0.0923173	0.133	0.333	1	L4	SATB1	-0.466	-1.3241	Upper IM	NOT SIG.	epi
L1-L4	6	0.000191479	-0.305252	0.233	0.433	1	L4	SVIL	-0.666	-0.894037	Upper IM	NOT SIG.	epi
L1-L4	6	0.000192365	-0.260959	0.327	0.583	1	L4	HNRNPH3	-0.91	-0.834205	Upper IM	NOT SIG.	epi
L1-L4	6	0.000194494	-0.236967	0.053	0.2	1	L4	EGR1	-0.253	-1.91594	Upper IM	NOT SIG.	epi
L1-L4	6	0.000196285	-0.177906	0.1	0.283	1	L4	HEG1	-0.383	-1.5008	Upper IM	NOT SIG.	epi
L1-L4	6	0.000199511	0.754316	0.527	0.375	1	L4	KLK6	-0.902	0.490912	Upper IM	NOT SIG.	epi
L1-L4	6	0.000203952	-0.254475	0.187	0.392	1	L4	DCUN1D3	-0.579	-1.06782	Upper IM	NOT SIG.	epi
L1-L4	6	0.000205773	-0.247815	0.933	1	1	L4	RPS26	-1.933	-0.100051	Upper IM	NOT SIG.	epi
L1-L4	6	0.000206905	-0.25969	0.267	0.467	1	L4	UAP1	-0.734	-0.806583	Upper IM	NOT SIG.	epi
L1-L4	6	0.000206926	-0.266623	0.2	0.417	1	L4	ACIN1	-0.617	-1.06005	Upper IM	NOT SIG.	epi
L1-L4	6	0.000207057	-0.236153	0.347	0.583	1	L4	NSA2	-0.93	-0.74856	Upper IM	NOT SIG.	epi
L1-L4	6	0.000208032	-0.190354	0.287	0.517	1	L4	AGPAT2	-0.804	-0.849114	Upper IM	NOT SIG.	epi
L1-L4	6	0.000212017	-0.174172	0.353	0.592	1	L4	EFCAB14	-0.945	-0.745929	Upper IM	NOT SIG.	epi
L1-L4	6	0.000214985	-0.261743	0.46	0.717	1	L4	PDLIM5	-1.177	-0.640339	Upper IM	NOT SIG.	epi
L1-L4	6	0.000220759	-0.2868	0.353	0.592	1	L4	TUFT1	-0.945	-0.745929	Upper IM	NOT SIG.	epi
L1-L4	6	0.000225166	-0.316525	0.48	0.717	1	L4	PEA15	-1.197	-0.578939	Upper IM	NOT SIG.	epi
L1-L4	6	0.000226858	-0.231405	0.327	0.558	1	L4	TMEM87A	-0.885	-0.770974	Upper IM	NOT SIG.	epi
L1-L4	6	0.000227332	-0.3253	0.227	0.442	1	L4	SLC6A14	-0.669	-0.961354	Upper IM	NOT SIG.	epi
L1-L4	6	0.000227635	-0.267269	0.327	0.558	1	L4	TMEM14C	-0.885	-0.770974	Upper IM	NOT SIG.	epi
L1-L4	6	0.000230208	-0.317765	0.207	0.4	1	L4	DHRS9	-0.607	-0.950369	Upper IM	NOT SIG.	epi
L1-L4	6	0.000233558	-0.247254	0.46	0.692	1	L4	SBDS	-1.152	-0.589138	Upper IM	NOT SIG.	epi
L1-L4	6	0.000235282	-0.350323	0.627	0.825	1	L4	MIDN	-1.452	-0.395929	Upper IM	NOT SIG.	epi
L1-L4	6	0.000235672	-0.24781	0.267	0.492	1	L4	CLU	-0.759	-0.881819	Upper IM	NOT SIG.	epi
L1-L4	6	0.000243795	-0.097074	0.207	0.442	1	L4	ZNF562	-0.649	-1.09442	Upper IM	NOT SIG.	epi
L1-L4	6	0.000246139	0.217348	1	1	1	L4	S100A9	-2	0	Upper IM	NOT SIG.	epi
L1-L4	6	0.000248237	-0.353345	0.18	0.35	1	L4	ANXA8	-0.53	-0.959358	Upper IM	NOT SIG.	epi
L1-L4	6	0.000250574	-0.177792	0.227	0.458	1	L4	IARS	-0.685	-1.01266	Upper IM	NOT SIG.	epi
L1-L4	6	0.000253135	-0.263474	0.287	0.517	1	L4	BCAP29	-0.804	-0.849114	Upper IM	NOT SIG.	epi
L1-L4	6	0.000255352	-0.338913	0.487	0.733	1	L4	HSPA1B	-1.22	-0.589891	Upper IM	NOT SIG.	epi
L1-L4	6	0.000256807	-0.20447	0.127	0.325	1	L4	SLCO2A1	-0.452	-1.35561	Upper IM	NOT SIG.	epi
L1-L4	6	0.000259287	-0.136736	0.087	0.25	1	L4	ZNF148	-0.337	-1.52284	Upper IM	NOT SIG.	epi
L1-L4	6	0.000260275	-0.108635	0.167	0.392	1	L4	TMPRSS2	-0.559	-1.23101	Upper IM	NOT SIG.	epi
L1-L4	6	0.000262805	-0.137996	0.107	0.292	1	L4	ATIC	-0.399	-1.44836	Upper IM	NOT SIG.	epi
L1-L4	6	0.000269396	-0.173363	0.067	0.225	1	L4	ZNF675	-0.292	-1.74769	Upper IM	NOT SIG.	epi
L1-L4	6	0.000269399	-0.154524	0.173	0.367	1	L4	RALGAPB	-0.54	-1.08501	Upper IM	NOT SIG.	epi
L1-L4	6	0.00027444	-0.243207	0.273	0.483	1	L4	RPL7L1	-0.756	-0.823122	Upper IM	NOT SIG.	epi
L1-L4	6	0.000274757	-0.295617	0.48	0.7	1	L4	HECTD1	-1.18	-0.544321	Upper IM	NOT SIG.	epi
L1-L4	6	0.000276329	-0.167136	0.26	0.492	1	L4	BRWD1	-0.752	-0.920147	Upper IM	NOT SIG.	epi
L1-L4	6	0.000284792	-0.243415	0.18	0.392	1	L4	RERE	-0.572	-1.12286	Upper IM	NOT SIG.	epi
L1-L4	6	0.000286901	-0.118228	0.113	0.3	1	L4	NHLRC2	-0.413	-1.40864	Upper IM	NOT SIG.	epi
L1-L4	6	0.000289217	-0.293524	0.94	0.992	1	L4	RPL34	-1.932	-0.0776794	Upper IM	NOT SIG.	epi
L1-L4	6	0.000290649	-0.209421	0.28	0.508	1	L4	TSPAN13	-0.788	-0.859402	Upper IM	NOT SIG.	epi
L1-L4	6	0.000291027	-0.25728	0.953	0.992	1	L4	RPS25	-1.945	-0.0578639	Upper IM	NOT SIG.	epi
L1-L4	6	0.000291958	-0.272239	0.973	1	1	L4	RPS28	-1.973	-0.0394883	Upper IM	NOT SIG.	epi
L1-L4	6	0.000293347	0.549772	0.72	0.683	1	L4	LYPD5	-1.403	0.0761113	Upper IM	NOT SIG.	epi
L1-L4	6	0.000293369	-0.1771	0.293	0.55	1	L4	TUG1	-0.843	-0.908531	Upper IM	NOT SIG.	epi
L1-L4	6	0.000296439	-0.141278	0.08	0.242	1	L4	INTS13	-0.322	-1.59694	Upper IM	NOT SIG.	epi
L1-L4	6	0.000297627	-0.226469	0.193	0.4	1	L4	TPGS2	-0.593	-1.0514	Upper IM	NOT SIG.	epi
L1-L4	6	0.000311049	-0.23221	0.22	0.433	1	L4	TXNDC5	-0.653	-0.976864	Upper IM	NOT SIG.	epi
L1-L4	6	0.000312521	-0.174357	0.12	0.3	1	L4	RNF220	-0.42	-1.32193	Upper IM	NOT SIG.	epi
L1-L4	6	0.000314648	-0.316803	0.68	0.875	1	L4	ZFP36	-1.555	-0.363748	Upper IM	NOT SIG.	epi
L1-L4	6	0.000318214	-0.165859	0.133	0.325	1	L4	MRPL19	-0.458	-1.28901	Upper IM	NOT SIG.	epi
L1-L4	6	0.000319193	-0.0825572	0.02	0.133	1	L4	HDAC8	-0.153	-2.73335	Upper IM	NOT SIG.	epi
L1-L4	6	0.000320319	-0.0928153	0.16	0.383	1	L4	MOV10	-0.543	-1.25927	Upper IM	NOT SIG.	epi
L1-L4	6	0.000320945	0.408697	0.54	0.283	1	L4	SPRR2F	-0.823	0.932157	Upper IM	NOT SIG.	epi
L1-L4	6	0.00032128	-0.144577	0.133	0.317	1	L4	ZFYVE16	-0.45	-1.25306	Upper IM	NOT SIG.	epi
L1-L4	6	0.000324059	0.486153	0.513	0.375	1	L4	RAB24	-0.888	0.452068	Upper IM	NOT SIG.	epi
L1-L4	6	0.000329246	-0.208691	0.287	0.508	1	L4	GATM	-0.795	-0.823778	Upper IM	NOT SIG.	epi
L1-L4	6	0.000338237	-0.228111	0.2	0.417	1	L4	SETX	-0.617	-1.06005	Upper IM	NOT SIG.	epi
L1-L4	6	0.000339037	-0.297806	0.893	1	1	L4	RPL14	-1.893	-0.163268	Upper IM	NOT SIG.	epi
L1-L4	6	0.000342885	-0.125351	0.207	0.425	1	L4	SNRPA1	-0.632	-1.03783	Upper IM	NOT SIG.	epi
L1-L4	6	0.000354167	-0.196993	0.24	0.45	1	L4	SAMHD1	-0.69	-0.906891	Upper IM	NOT SIG.	epi
L1-L4	6	0.000354563	-0.134222	0.04	0.175	1	L4	HSD3B7	-0.215	-2.12928	Upper IM	NOT SIG.	epi
L1-L4	6	0.000356548	-0.190983	0.013	0.117	1	L4	TTN-AS1	-0.13	-3.16993	Upper IM	NOT SIG.	epi
L1-L4	6	0.000359259	-0.216073	0.24	0.45	1	L4	STON2	-0.69	-0.906891	Upper IM	NOT SIG.	epi
L1-L4	6	0.000361788	-0.119499	0.007	0.1	1	L4	ERCC4	-0.107	-3.8365	Upper IM	NOT SIG.	epi
L1-L4	6	0.000362139	-0.242932	0.467	0.717	1	L4	ALDH9A1	-1.184	-0.618551	Upper IM	NOT SIG.	epi
L1-L4	6	0.000364836	0.23345	1	1	1	L4	S100A14	-2	0	Upper IM	NOT SIG.	epi
L1-L4	6	0.000366101	0.373378	0.76	0.742	1	L4	TM7SF2	-1.502	0.0345802	Upper IM	NOT SIG.	epi
L1-L4	6	0.000367667	-0.078471	0.007	0.1	1	L4	SEPTIN5	-0.107	-3.8365	Upper IM	NOT SIG.	epi
L1-L4	6	0.000374776	-0.245816	0.993	0.992	1	L4	RPS17	-1.985	0.0014536	Upper IM	NOT SIG.	epi
L1-L4	6	0.000377725	-0.321523	0.773	0.95	1	L4	NECTIN4	-1.723	-0.297459	Upper IM	NOT SIG.	epi
L1-L4	6	0.000379558	-0.233633	0.187	0.383	1	L4	ACTR1B	-0.57	-1.03431	Upper IM	NOT SIG.	epi
L1-L4	6	0.000381384	-0.246799	0.28	0.517	1	L4	CPA4	-0.797	-0.884737	Upper IM	NOT SIG.	epi
L1-L4	6	0.000385697	0.169081	0.12	0.008	1	L4	SPRR4	-0.128	3.90689	Upper IM	NOT SIG.	epi
L1-L4	6	0.000386287	-0.149085	0.16	0.35	1	L4	DCTN6	-0.51	-1.12928	Upper IM	NOT SIG.	epi
L1-L4	6	0.000392169	-0.174166	0.3	0.542	1	L4	KRT18	-0.842	-0.85333	Upper IM	NOT SIG.	epi
L1-L4	6	0.000394703	-0.20294	0.14	0.317	1	L4	ACER1	-0.457	-1.17906	Upper IM	NOT SIG.	epi
L1-L4	6	0.000397035	-0.268927	0.38	0.608	1	L4	CFLAR	-0.988	-0.678072	Upper IM	NOT SIG.	epi
L1-L4	6	0.000397768	-0.191402	0.147	0.35	1	L4	SLCO4A1	-0.497	-1.25154	Upper IM	NOT SIG.	epi
L1-L4	6	0.000398074	-0.141024	0.047	0.183	1	L4	ZNF721	-0.23	-1.96111	Upper IM	NOT SIG.	epi
L1-L4	6	0.000402973	-0.0499934	0.067	0.225	1	L4	MYO10	-0.292	-1.74769	Upper IM	NOT SIG.	epi
L1-L4	6	0.000422372	-0.269814	0.46	0.7	1	L4	TOMM20	-1.16	-0.605721	Upper IM	NOT SIG.	epi
L1-L4	6	0.000424744	-0.0791653	0.007	0.1	1	L4	FFAR2	-0.107	-3.8365	Upper IM	NOT SIG.	epi
L1-L4	6	0.000431412	-0.137596	0.073	0.225	1	L4	BNC1	-0.298	-1.62396	Upper IM	NOT SIG.	epi
L1-L4	6	0.000436268	-0.0974446	0.093	0.258	1	L4	PIP5K1A	-0.351	-1.47207	Upper IM	NOT SIG.	epi
L1-L4	6	0.000443823	-0.065673	0.087	0.25	1	L4	CMC4	-0.337	-1.52284	Upper IM	NOT SIG.	epi
L1-L4	6	0.000448118	0.630621	0.58	0.392	1	L4	LINC02487	-0.972	0.565199	Upper IM	NOT SIG.	epi
L1-L4	6	0.000450731	0.582471	0.773	0.733	1	L4	KRT19	-1.506	0.0766552	Upper IM	NOT SIG.	epi
L1-L4	6	0.000454176	-0.198146	0.38	0.617	1	L4	TUBA1A	-0.997	-0.699271	Upper IM	NOT SIG.	epi
L1-L4	6	0.000456056	-0.205786	0.06	0.2	1	L4	PLIN2	-0.26	-1.73697	Upper IM	NOT SIG.	epi
L1-L4	6	0.000461591	-0.354014	0.327	0.542	1	L4	ANXA5	-0.869	-0.729002	Upper IM	NOT SIG.	epi
L1-L4	6	0.000462448	-0.174511	0.253	0.475	1	L4	SPAG9	-0.728	-0.90879	Upper IM	NOT SIG.	epi
L1-L4	6	0.000473234	-0.246024	0.22	0.433	1	L4	EPGN	-0.653	-0.976864	Upper IM	NOT SIG.	epi
L1-L4	6	0.000476316	-0.391043	0.753	0.925	1	L4	ATP1B1	-1.678	-0.296804	Upper IM	NOT SIG.	epi
L1-L4	6	0.000486307	-0.192904	0.1	0.267	1	L4	GALNS	-0.367	-1.41684	Upper IM	NOT SIG.	epi
L1-L4	6	0.000487662	0.166436	0.987	0.992	1	L4	KRT14	-1.979	-0.00729004	Upper IM	NOT SIG.	epi
L1-L4	6	0.000487751	-0.261813	0.533	0.742	1	L4	EIF1AX	-1.275	-0.477284	Upper IM	NOT SIG.	epi
L1-L4	6	0.000488098	-0.0842182	0.027	0.142	1	L4	BCLAF3	-0.169	-2.39486	Upper IM	NOT SIG.	epi
L1-L4	6	0.000489566	-0.104151	0.18	0.408	1	L4	PRKCD	-0.588	-1.18057	Upper IM	NOT SIG.	epi
L1-L4	6	0.000499676	0.633415	0.573	0.425	1	L4	FCGBP	-0.998	0.431072	Upper IM	NOT SIG.	epi
L1-L4	6	0.000503602	-0.277045	0.98	0.975	1	L4	RPL10A	-1.955	0.00737953	Upper IM	NOT SIG.	epi
L1-L4	6	0.000504547	-0.305265	0.487	0.733	1	L4	TRPS1	-1.22	-0.589891	Upper IM	NOT SIG.	epi
L1-L4	6	0.000509545	-0.212357	0.153	0.333	1	L4	SIPA1L2	-0.486	-1.12199	Upper IM	NOT SIG.	epi
L1-L4	6	0.000510447	-0.11073	0.08	0.242	1	L4	FAM133B	-0.322	-1.59694	Upper IM	NOT SIG.	epi
L1-L4	6	0.000513753	-0.127434	0.08	0.233	1	L4	SLC7A2	-0.313	-1.54226	Upper IM	NOT SIG.	epi
L1-L4	6	0.000520091	-0.262498	0.087	0.233	1	L4	DPP4	-0.32	-1.42124	Upper IM	NOT SIG.	epi
L1-L4	6	0.000520969	-0.298439	0.687	0.842	1	L4	ST14	-1.529	-0.29351	Upper IM	NOT SIG.	epi
L1-L4	6	0.000522867	-0.169636	0.14	0.317	1	L4	ASH2L	-0.457	-1.17906	Upper IM	NOT SIG.	epi
L1-L4	6	0.000524348	-0.327727	0.36	0.6	1	L4	VASN	-0.96	-0.736966	Upper IM	NOT SIG.	epi
L1-L4	6	0.000526839	-0.161485	0.06	0.2	1	L4	AL355075.4	-0.26	-1.73697	Upper IM	NOT SIG.	epi
L1-L4	6	0.000529571	0.437763	0.42	0.25	1	L4	ESRG	-0.67	0.748461	Upper IM	NOT SIG.	epi
L1-L4	6	0.000530708	-0.195487	0.16	0.342	1	L4	CCAR2	-0.502	-1.09592	Upper IM	NOT SIG.	epi
L1-L4	6	0.000536289	-0.290413	0.613	0.842	1	L4	GNG12	-1.455	-0.457933	Upper IM	NOT SIG.	epi
L1-L4	6	0.000545558	-0.19387	0.1	0.267	1	L4	TSR1	-0.367	-1.41684	Upper IM	NOT SIG.	epi
L1-L4	6	0.000547763	-0.194583	0.213	0.417	1	L4	JMJD1C	-0.63	-0.969194	Upper IM	NOT SIG.	epi
L1-L4	6	0.000548218	-0.122719	0.093	0.25	1	L4	PGAP1	-0.343	-1.42663	Upper IM	NOT SIG.	epi
L1-L4	6	0.000557432	-0.273403	0.247	0.433	1	L4	TOR1AIP1	-0.68	-0.809856	Upper IM	NOT SIG.	epi
L1-L4	6	0.000557516	-0.216381	0.953	0.967	1	L4	SERPINB1	-1.92	-0.0210397	Upper IM	NOT SIG.	epi
L1-L4	6	0.0005694	-0.259279	0.387	0.592	1	L4	SLAIN2	-0.979	-0.613264	Upper IM	NOT SIG.	epi
L1-L4	6	0.000570971	-0.181815	0.093	0.25	1	L4	GBP3	-0.343	-1.42663	Upper IM	NOT SIG.	epi
L1-L4	6	0.000587016	-0.0246039	0.127	0.308	1	L4	KAT6A	-0.435	-1.2781	Upper IM	NOT SIG.	epi
L1-L4	6	0.000589755	-0.160718	0.18	0.375	1	L4	RHBDL2	-0.555	-1.05889	Upper IM	NOT SIG.	epi
L1-L4	6	0.000592455	-0.15197	0.627	0.842	1	L4	SRSF3	-1.469	-0.425355	Upper IM	NOT SIG.	epi
L1-L4	6	0.00059575	0.412759	0.667	0.592	1	L4	FDPS	-1.259	0.17209	Upper IM	NOT SIG.	epi
L1-L4	6	0.000601749	-0.166786	0.313	0.542	1	L4	G3BP2	-0.855	-0.79213	Upper IM	NOT SIG.	epi
L1-L4	6	0.000602209	-0.205797	0.207	0.4	1	L4	AC004816.1	-0.607	-0.950369	Upper IM	NOT SIG.	epi
L1-L4	6	0.000620215	-0.0699793	0.06	0.2	1	L4	PPM1K	-0.26	-1.73697	Upper IM	NOT SIG.	epi
L1-L4	6	0.000624886	-0.314871	0.413	0.633	1	L4	MYO6	-1.046	-0.616064	Upper IM	NOT SIG.	epi
L1-L4	6	0.000627136	-0.221524	0.107	0.267	1	L4	TMX3	-0.374	-1.31923	Upper IM	NOT SIG.	epi
L1-L4	6	0.000635227	-0.128235	0.033	0.15	1	L4	RPS6KA5	-0.183	-2.18442	Upper IM	NOT SIG.	epi
L1-L4	6	0.000640181	-0.227658	0.873	0.967	1	L4	CALR	-1.84	-0.147534	Upper IM	NOT SIG.	epi
L1-L4	6	0.000641487	-0.202049	0.307	0.517	1	L4	CEBPD	-0.824	-0.751926	Upper IM	NOT SIG.	epi
L1-L4	6	0.000652738	-0.239153	0.707	0.883	1	L4	TAX1BP3	-1.59	-0.320703	Upper IM	NOT SIG.	epi
L1-L4	6	0.000653805	-0.165304	0.207	0.408	1	L4	FOXP1	-0.615	-0.978938	Upper IM	NOT SIG.	epi
L1-L4	6	0.000657507	-0.136511	0.087	0.242	1	L4	RELL1	-0.329	-1.47592	Upper IM	NOT SIG.	epi
L1-L4	6	0.000657534	-0.127057	0.327	0.567	1	L4	FOXO3	-0.894	-0.794058	Upper IM	NOT SIG.	epi
L1-L4	6	0.000663405	-0.111727	0.193	0.417	1	L4	SMIM12	-0.61	-1.11145	Upper IM	NOT SIG.	epi
L1-L4	6	0.000664163	-0.245761	0.227	0.408	1	L4	OSBP	-0.635	-0.845877	Upper IM	NOT SIG.	epi
L1-L4	6	0.000666498	-0.222738	0.407	0.658	1	L4	MYO5B	-1.065	-0.693059	Upper IM	NOT SIG.	epi
L1-L4	6	0.000669064	-0.0581773	0	0.075	1	L4	AL121839.2	-0.075	#NUM!	Upper IM	NOT SIG.	epi
L1-L4	6	0.000669064	-0.0591171	0	0.075	1	L4	CAP2	-0.075	#NUM!	Upper IM	NOT SIG.	epi
L1-L4	6	0.000669064	-0.0860678	0	0.075	1	L4	BX664615.2	-0.075	#NUM!	Upper IM	NOT SIG.	epi
L1-L4	6	0.000678302	-0.169819	0.22	0.417	1	L4	HIPK1	-0.637	-0.922544	Upper IM	NOT SIG.	epi
L1-L4	6	0.000679766	-0.234887	0.347	0.55	1	L4	FAM177A1	-0.897	-0.664496	Upper IM	NOT SIG.	epi
L1-L4	6	0.000680375	-0.19179	0.167	0.35	1	L4	PPIE	-0.517	-1.06751	Upper IM	NOT SIG.	epi
L1-L4	6	0.000680526	-0.340683	0.287	0.5	1	L4	C1R	-0.787	-0.800877	Upper IM	NOT SIG.	epi
L1-L4	6	0.000683899	-0.161397	0.327	0.558	1	L4	DAPP1	-0.885	-0.770974	Upper IM	NOT SIG.	epi
L1-L4	6	0.00068889	-0.221913	0.427	0.642	1	L4	KATNBL1	-1.069	-0.588337	Upper IM	NOT SIG.	epi
L1-L4	6	0.000690316	-0.197751	0.22	0.425	1	L4	NRAS	-0.645	-0.949959	Upper IM	NOT SIG.	epi
L1-L4	6	0.000692914	-0.221511	0.5	0.733	1	L4	CHMP3	-1.233	-0.551885	Upper IM	NOT SIG.	epi
L1-L4	6	0.000696207	-0.173804	0.113	0.283	1	L4	EIF4E3	-0.396	-1.32448	Upper IM	NOT SIG.	epi
L1-L4	6	0.000715125	-0.119355	0.033	0.15	1	L4	TXLNG	-0.183	-2.18442	Upper IM	NOT SIG.	epi
L1-L4	6	0.000718137	-0.223268	0.287	0.492	1	L4	WDR61	-0.779	-0.777608	Upper IM	NOT SIG.	epi
L1-L4	6	0.000724405	-0.0977566	0.013	0.108	1	L4	HAL	-0.121	-3.05445	Upper IM	NOT SIG.	epi
L1-L4	6	0.000726797	-0.161456	0.047	0.175	1	L4	FAM207A	-0.222	-1.89662	Upper IM	NOT SIG.	epi
L1-L4	6	0.000737354	-0.197156	0.98	1	1	L4	ANXA2	-1.98	-0.0291463	Upper IM	NOT SIG.	epi
L1-L4	6	0.000745514	-0.113829	0.013	0.108	1	L4	CDC14B	-0.121	-3.05445	Upper IM	NOT SIG.	epi
L1-L4	6	0.000749485	-0.28718	0.527	0.767	1	L4	CCND1	-1.294	-0.541424	Upper IM	NOT SIG.	epi
L1-L4	6	0.000750056	0.322185	0.98	0.992	1	L4	KLK10	-1.972	-0.0175584	Upper IM	NOT SIG.	epi
L1-L4	6	0.000750851	-0.288596	0.547	0.775	1	L4	BSG	-1.322	-0.502655	Upper IM	NOT SIG.	epi
L1-L4	6	0.000751414	-0.19156	0.2	0.4	1	L4	EID1	-0.6	-1	Upper IM	NOT SIG.	epi
L1-L4	6	0.000757481	-0.228362	0.36	0.567	1	L4	CDS1	-0.927	-0.655352	Upper IM	NOT SIG.	epi
L1-L4	6	0.000762407	-0.217308	0.147	0.325	1	L4	PWWP2B	-0.472	-1.14462	Upper IM	NOT SIG.	epi
L1-L4	6	0.000764849	-0.173086	0.167	0.342	1	L4	AKIRIN1	-0.509	-1.03415	Upper IM	NOT SIG.	epi
L1-L4	6	0.000778486	-0.0800602	0.007	0.092	1	L4	C9orf40	-0.099	-3.71621	Upper IM	NOT SIG.	epi
L1-L4	6	0.000780333	-0.168993	0.093	0.25	1	L4	SETD1B	-0.343	-1.42663	Upper IM	NOT SIG.	epi
L1-L4	6	0.000781347	-0.136079	0.2	0.4	1	L4	FUBP1	-0.6	-1	Upper IM	NOT SIG.	epi
L1-L4	6	0.00078144	-0.111368	0.027	0.133	1	L4	THAP2	-0.16	-2.30039	Upper IM	NOT SIG.	epi
L1-L4	6	0.000781721	-0.187749	0.287	0.533	1	L4	MAP4K5	-0.82	-0.893085	Upper IM	NOT SIG.	epi
L1-L4	6	0.000786721	-0.184117	0.093	0.242	1	L4	KMT2A	-0.335	-1.3797	Upper IM	NOT SIG.	epi
L1-L4	6	0.000796477	-0.284692	0.627	0.817	1	L4	CDKN1A	-1.444	-0.381871	Upper IM	NOT SIG.	epi
L1-L4	6	0.000797874	-0.27256	0.387	0.6	1	L4	PRELID3B	-0.987	-0.632629	Upper IM	NOT SIG.	epi
L1-L4	6	0.000821997	-0.128884	0.04	0.158	1	L4	MYEOV	-0.198	-1.98185	Upper IM	NOT SIG.	epi
L1-L4	6	0.000823977	-0.12821	0.013	0.108	1	L4	CEP295	-0.121	-3.05445	Upper IM	NOT SIG.	epi
L1-L4	6	0.000824102	-0.216894	0.387	0.633	1	L4	MARK3	-1.02	-0.709872	Upper IM	NOT SIG.	epi
L1-L4	6	0.000827025	-0.114511	0.16	0.358	1	L4	NUP58	-0.518	-1.16189	Upper IM	NOT SIG.	epi
L1-L4	6	0.000828603	-0.0644148	0.173	0.375	1	L4	CXCL16	-0.548	-1.11612	Upper IM	NOT SIG.	epi
L1-L4	6	0.00083203	-0.162746	0.433	0.683	1	L4	SDC4	-1.116	-0.657519	Upper IM	NOT SIG.	epi
L1-L4	6	0.000835909	-0.153007	0.22	0.417	1	L4	EFNB2	-0.637	-0.922544	Upper IM	NOT SIG.	epi
L1-L4	6	0.000836382	-0.155665	0.06	0.192	1	L4	RABEP1	-0.252	-1.67807	Upper IM	NOT SIG.	epi
L1-L4	6	0.000844548	-0.133699	0.047	0.175	1	L4	HDGFL3	-0.222	-1.89662	Upper IM	NOT SIG.	epi
L1-L4	6	0.000850076	-0.261721	0.38	0.617	1	L4	TMEM9B	-0.997	-0.699271	Upper IM	NOT SIG.	epi
L1-L4	6	0.000850994	-0.275976	0.54	0.742	1	L4	NMRK1	-1.282	-0.45846	Upper IM	NOT SIG.	epi
L1-L4	6	0.000851882	0.503255	0.967	0.967	1	L4	KLK13	-1.934	0	Upper IM	NOT SIG.	epi
L1-L4	6	0.000855597	0.315114	0.26	0.108	1	L4	S100P	-0.368	1.26748	Upper IM	NOT SIG.	epi
L1-L4	6	0.000859109	-0.132688	0.12	0.283	1	L4	VIRMA	-0.403	-1.23777	Upper IM	NOT SIG.	epi
L1-L4	6	0.000870939	-0.128456	0.033	0.142	1	L4	LRRC8B	-0.175	-2.10535	Upper IM	NOT SIG.	epi
L1-L4	6	0.000871525	-0.159673	0.367	0.6	1	L4	ZDHHC3	-0.967	-0.709182	Upper IM	NOT SIG.	epi
L1-L4	6	0.000883883	-0.128862	0.06	0.192	1	L4	SLFN5	-0.252	-1.67807	Upper IM	NOT SIG.	epi
L1-L4	6	0.00089026	-0.2763	0.347	0.575	1	L4	KCTD11	-0.922	-0.728626	Upper IM	NOT SIG.	epi
L1-L4	6	0.00090105	-0.293169	0.94	0.983	1	L4	TMPRSS11E	-1.923	-0.0645307	Upper IM	NOT SIG.	epi
L1-L4	6	0.000915684	-0.138189	0.227	0.433	1	L4	MIA2	-0.66	-0.931675	Upper IM	NOT SIG.	epi
L1-L4	6	0.000919278	-0.10761	0.1	0.25	1	L4	PARP4	-0.35	-1.32193	Upper IM	NOT SIG.	epi
L1-L4	6	0.000925525	-0.185039	0.267	0.458	1	L4	RAD23A	-0.725	-0.778508	Upper IM	NOT SIG.	epi
L1-L4	6	0.000928505	-0.0679031	0.127	0.3	1	L4	FNBP1L	-0.427	-1.24013	Upper IM	NOT SIG.	epi
L1-L4	6	0.000937793	-0.288044	0.627	0.858	1	L4	NFE2L2	-1.485	-0.452512	Upper IM	NOT SIG.	epi
L1-L4	6	0.000938541	-0.0997882	0.06	0.192	1	L4	HOXA10	-0.252	-1.67807	Upper IM	NOT SIG.	epi
L1-L4	6	0.000939512	-0.239715	0.307	0.517	1	L4	VSNL1	-0.824	-0.751926	Upper IM	NOT SIG.	epi
L1-L4	6	0.00094142	-0.0888919	0.027	0.133	1	L4	HOXB7	-0.16	-2.30039	Upper IM	NOT SIG.	epi
L1-L4	6	0.000942204	-0.0856118	0.073	0.217	1	L4	UXS1	-0.29	-1.57173	Upper IM	NOT SIG.	epi
L1-L4	6	0.000945178	-0.299595	0.173	0.342	1	L4	EDEM1	-0.515	-0.983224	Upper IM	NOT SIG.	epi
L1-L4	6	0.000945449	-0.16792	0.247	0.45	1	L4	MACO1	-0.697	-0.865414	Upper IM	NOT SIG.	epi
L1-L4	6	0.000961311	-0.0983019	0.04	0.158	1	L4	NUAK1	-0.198	-1.98185	Upper IM	NOT SIG.	epi
L1-L4	6	0.000976477	-0.148896	0.1	0.25	1	L4	RPL26L1	-0.35	-1.32193	Upper IM	NOT SIG.	epi
L1-L4	6	0.000982068	-0.142349	0.087	0.233	1	L4	KDM7A	-0.32	-1.42124	Upper IM	NOT SIG.	epi
L1-L4	6	0.000996558	-0.081484	0.073	0.217	1	L4	PDGFD	-0.29	-1.57173	Upper IM	NOT SIG.	epi
L1-L4	6	0.0010098	-0.111976	0.2	0.4	1	L4	SACM1L	-0.6	-1	Upper IM	NOT SIG.	epi
L1-L4	6	0.00101387	-0.132975	0.247	0.458	1	L4	HR	-0.705	-0.890837	Upper IM	NOT SIG.	epi
L1-L4	6	0.00101781	-0.174158	0.047	0.167	1	L4	DNAJC24	-0.214	-1.82912	Upper IM	NOT SIG.	epi
L1-L4	6	0.0010233	-0.583636	0.6	0.775	1	L4	HSPB8	-1.375	-0.369234	Upper IM	NOT SIG.	epi
L1-L4	6	0.00102395	-0.131013	0.2	0.4	1	L4	PHF23	-0.6	-1	Upper IM	NOT SIG.	epi
L1-L4	6	0.00102448	-0.149702	0.54	0.767	1	L4	SARAF	-1.307	-0.506267	Upper IM	NOT SIG.	epi
L1-L4	6	0.00102646	-0.114967	0.067	0.2	1	L4	F2RL1	-0.267	-1.57777	Upper IM	NOT SIG.	epi
L1-L4	6	0.00103361	-0.146105	0.28	0.492	1	L4	BACH1	-0.772	-0.813231	Upper IM	NOT SIG.	epi
L1-L4	6	0.00104326	-0.383524	0.727	0.875	1	L4	FGFBP1	-1.602	-0.267328	Upper IM	NOT SIG.	epi
L1-L4	6	0.00104908	-0.111002	0.233	0.45	1	L4	MAP2K4	-0.683	-0.949595	Upper IM	NOT SIG.	epi
L1-L4	6	0.00105394	-0.269057	0.96	1	1	L4	RPL18A	-1.96	-0.0588937	Upper IM	NOT SIG.	epi
L1-L4	6	0.00105971	-0.153601	0.207	0.408	1	L4	IGBP1	-0.615	-0.978938	Upper IM	NOT SIG.	epi
L1-L4	6	0.00106245	-0.100497	0.127	0.3	1	L4	NINL	-0.427	-1.24013	Upper IM	NOT SIG.	epi
L1-L4	6	0.00107838	-0.164394	0.087	0.233	1	L4	ATF1	-0.32	-1.42124	Upper IM	NOT SIG.	epi
L1-L4	6	0.00108054	0.491292	0.487	0.383	1	L4	MYL9	-0.87	0.346577	Upper IM	NOT SIG.	epi
L1-L4	6	0.00108511	-0.302182	0.193	0.375	1	L4	KAT5	-0.568	-0.95829	Upper IM	NOT SIG.	epi
L1-L4	6	0.00108715	-0.310064	0.573	0.75	1	L4	SLIRP	-1.323	-0.388355	Upper IM	NOT SIG.	epi
L1-L4	6	0.00108928	-0.115344	0.033	0.142	1	L4	ZC3H8	-0.175	-2.10535	Upper IM	NOT SIG.	epi
L1-L4	6	0.00109107	-0.21983	0.147	0.308	1	L4	TRIM47	-0.455	-1.06711	Upper IM	NOT SIG.	epi
L1-L4	6	0.00109713	-0.249666	0.427	0.658	1	L4	MUC15	-1.085	-0.623852	Upper IM	NOT SIG.	epi
L1-L4	6	0.00110512	-0.0674161	0.127	0.3	1	L4	TFCP2	-0.427	-1.24013	Upper IM	NOT SIG.	epi
L1-L4	6	0.00110769	-0.0841916	0.02	0.117	1	L4	AFAP1	-0.137	-2.54844	Upper IM	NOT SIG.	epi
L1-L4	6	0.00110769	-0.10436	0.02	0.117	1	L4	YARS2	-0.137	-2.54844	Upper IM	NOT SIG.	epi
L1-L4	6	0.00110807	-0.133561	0.087	0.225	1	L4	FAM241A	-0.312	-1.37084	Upper IM	NOT SIG.	epi
L1-L4	6	0.00111863	-0.271349	0.9	0.983	1	L4	TUBA1C	-1.883	-0.127266	Upper IM	NOT SIG.	epi
L1-L4	6	0.00112421	-0.114318	0.073	0.208	1	L4	FAM172A	-0.281	-1.51062	Upper IM	NOT SIG.	epi
L1-L4	6	0.00113462	-0.0939739	0.04	0.158	1	L4	ARL10	-0.198	-1.98185	Upper IM	NOT SIG.	epi
L1-L4	6	0.00114229	-0.116388	0.087	0.233	1	L4	EXT1	-0.32	-1.42124	Upper IM	NOT SIG.	epi
L1-L4	6	0.00116405	-0.267122	0.287	0.492	1	L4	CCNC	-0.779	-0.777608	Upper IM	NOT SIG.	epi
L1-L4	6	0.00116879	-0.105403	0.047	0.167	1	L4	PTPRC	-0.214	-1.82912	Upper IM	NOT SIG.	epi
L1-L4	6	0.00117783	-0.156103	0.36	0.592	1	L4	LRRC8A	-0.952	-0.7176	Upper IM	NOT SIG.	epi
L1-L4	6	0.00118293	0.201112	0.247	0.1	1	L4	SH3PXD2A-AS1	-0.347	1.30451	Upper IM	NOT SIG.	epi
L1-L4	6	0.0011876	0.285063	0.12	0.017	1	L4	DEFB4B	-0.137	2.81943	Upper IM	NOT SIG.	epi
L1-L4	6	0.00119684	-0.146313	0.067	0.2	1	L4	DENND4C	-0.267	-1.57777	Upper IM	NOT SIG.	epi
L1-L4	6	0.00119686	-0.19061	1	1	1	L4	S100A16	-2	0	Upper IM	NOT SIG.	epi
L1-L4	6	0.00119866	-0.117995	0.207	0.408	1	L4	CAMTA1	-0.615	-0.978938	Upper IM	NOT SIG.	epi
L1-L4	6	0.00119931	-0.116889	0.147	0.333	1	L4	RBM22	-0.48	-1.17971	Upper IM	NOT SIG.	epi
L1-L4	6	0.00120038	-0.170272	0.273	0.483	1	L4	KMT2C	-0.756	-0.823122	Upper IM	NOT SIG.	epi
L1-L4	6	0.00120165	-0.220592	0.353	0.533	1	L4	SDF4	-0.886	-0.594467	Upper IM	NOT SIG.	epi
L1-L4	6	0.00120194	-0.113405	0.053	0.183	1	L4	TCIRG1	-0.236	-1.78778	Upper IM	NOT SIG.	epi
L1-L4	6	0.00120549	-0.131514	0.153	0.342	1	L4	CTBP2	-0.495	-1.16046	Upper IM	NOT SIG.	epi
L1-L4	6	0.00120766	-0.150965	0.173	0.342	1	L4	PROS1	-0.515	-0.983224	Upper IM	NOT SIG.	epi
L1-L4	6	0.00121284	-0.172682	0.207	0.392	1	L4	CYP3A5	-0.599	-0.921223	Upper IM	NOT SIG.	epi
L1-L4	6	0.00122262	-0.137017	0.073	0.208	1	L4	GMEB2	-0.281	-1.51062	Upper IM	NOT SIG.	epi
L1-L4	6	0.00122651	-0.141899	0.133	0.308	1	L4	C5orf66	-0.441	-1.2115	Upper IM	NOT SIG.	epi
L1-L4	6	0.00122948	-0.337967	0.427	0.642	1	L4	PCNP	-1.069	-0.588337	Upper IM	NOT SIG.	epi
L1-L4	6	0.00122998	-0.240021	0.613	0.842	1	L4	PPP2CA	-1.455	-0.457933	Upper IM	NOT SIG.	epi
L1-L4	6	0.00123429	0.771735	0.5	0.375	1	L4	IGHG4	-0.875	0.415037	Upper IM	NOT SIG.	epi
L1-L4	6	0.00123553	-0.148042	0.187	0.383	1	L4	PFDN2	-0.57	-1.03431	Upper IM	NOT SIG.	epi
L1-L4	6	0.00123755	0.262352	0.293	0.142	1	L4	LUM	-0.435	1.04501	Upper IM	NOT SIG.	epi
L1-L4	6	0.0012378	-0.0956778	0.033	0.142	1	L4	POLK	-0.175	-2.10535	Upper IM	NOT SIG.	epi
L1-L4	6	0.00124523	-0.076895	0.047	0.167	1	L4	TTL	-0.214	-1.82912	Upper IM	NOT SIG.	epi
L1-L4	6	0.0012527	-0.104169	0.247	0.467	1	L4	SYVN1	-0.714	-0.918912	Upper IM	NOT SIG.	epi
L1-L4	6	0.00126694	-0.171707	0.193	0.383	1	L4	PI4K2A	-0.576	-0.988744	Upper IM	NOT SIG.	epi
L1-L4	6	0.00127105	-0.156675	0.24	0.45	1	L4	DCAF5	-0.69	-0.906891	Upper IM	NOT SIG.	epi
L1-L4	6	0.00127795	-0.213371	0.953	0.975	1	L4	RPL6	-1.928	-0.032926	Upper IM	NOT SIG.	epi
L1-L4	6	0.00127994	-0.191567	0.153	0.317	1	L4	CPPED1	-0.47	-1.05095	Upper IM	NOT SIG.	epi
L1-L4	6	0.00128549	-0.178641	0.26	0.45	1	L4	NPAS2	-0.71	-0.791413	Upper IM	NOT SIG.	epi
L1-L4	6	0.00129873	-0.0698393	0.047	0.167	1	L4	PRPF18	-0.214	-1.82912	Upper IM	NOT SIG.	epi
L1-L4	6	0.00129989	-0.15494	0.213	0.408	1	L4	PSMD14	-0.621	-0.937716	Upper IM	NOT SIG.	epi
L1-L4	6	0.00130362	-0.10801	0.273	0.483	1	L4	HIBCH	-0.756	-0.823122	Upper IM	NOT SIG.	epi
L1-L4	6	0.0013093	-0.0918376	0.04	0.15	1	L4	TUT4	-0.19	-1.90689	Upper IM	NOT SIG.	epi
L1-L4	6	0.0013126	-0.0818622	0.02	0.117	1	L4	NKRF	-0.137	-2.54844	Upper IM	NOT SIG.	epi
L1-L4	6	0.0013126	-0.0856898	0.02	0.117	1	L4	FGD1	-0.137	-2.54844	Upper IM	NOT SIG.	epi
L1-L4	6	0.00132504	-0.14133	0.42	0.667	1	L4	UBE2N	-1.087	-0.667297	Upper IM	NOT SIG.	epi
L1-L4	6	0.00132887	-0.0963396	0.053	0.183	1	L4	ARNTL	-0.236	-1.78778	Upper IM	NOT SIG.	epi
L1-L4	6	0.00133461	-0.113395	0.18	0.358	1	L4	NOMO1	-0.538	-0.991963	Upper IM	NOT SIG.	epi
L1-L4	6	0.00133542	0.22928	1	1	1	L4	MYL6	-2	0	Upper IM	NOT SIG.	epi
L1-L4	6	0.0013413	-0.165096	0.453	0.7	1	L4	EIF3D	-1.153	-0.627844	Upper IM	NOT SIG.	epi
L1-L4	6	0.00134271	-0.261985	0.98	1	1	L4	RPS11	-1.98	-0.0291463	Upper IM	NOT SIG.	epi
L1-L4	6	0.00135101	-0.0640784	0.04	0.158	1	L4	TGFBR3	-0.198	-1.98185	Upper IM	NOT SIG.	epi
L1-L4	6	0.00136337	-0.10565	0.093	0.242	1	L4	PARVA	-0.335	-1.3797	Upper IM	NOT SIG.	epi
L1-L4	6	0.00136615	-0.136763	0.1	0.258	1	L4	NUP205	-0.358	-1.36737	Upper IM	NOT SIG.	epi
L1-L4	6	0.00136798	-0.0962399	0.207	0.4	1	L4	DCTD	-0.607	-0.950369	Upper IM	NOT SIG.	epi
L1-L4	6	0.00136905	-0.0539322	0	0.067	1	L4	CARMIL3	-0.067	#NUM!	Upper IM	NOT SIG.	epi
L1-L4	6	0.00136905	-0.0626594	0	0.067	1	L4	ZNF618	-0.067	#NUM!	Upper IM	NOT SIG.	epi
L1-L4	6	0.00136905	-0.0628657	0	0.067	1	L4	LINC01579	-0.067	#NUM!	Upper IM	NOT SIG.	epi
L1-L4	6	0.00137144	-0.0984185	0.153	0.333	1	L4	LARP4	-0.486	-1.12199	Upper IM	NOT SIG.	epi
L1-L4	6	0.00137587	-0.0921928	0.073	0.217	1	L4	VSIG10L2	-0.29	-1.57173	Upper IM	NOT SIG.	epi
L1-L4	6	0.00137845	-0.288294	0.373	0.567	1	L4	UBE2H	-0.94	-0.604173	Upper IM	NOT SIG.	epi
L1-L4	6	0.001381	-0.0816715	0.107	0.258	1	L4	PPP2R2D	-0.365	-1.26976	Upper IM	NOT SIG.	epi
L1-L4	6	0.00138236	-0.0792818	0.02	0.117	1	L4	PARP3	-0.137	-2.54844	Upper IM	NOT SIG.	epi
L1-L4	6	0.00138643	-0.231348	0.64	0.858	1	L4	NFKBIA	-1.498	-0.422906	Upper IM	NOT SIG.	epi
L1-L4	6	0.00139859	-0.158002	0.127	0.292	1	L4	NAA15	-0.419	-1.20114	Upper IM	NOT SIG.	epi
L1-L4	6	0.00139958	-0.230571	0.153	0.317	1	L4	BAZ1A	-0.47	-1.05095	Upper IM	NOT SIG.	epi
L1-L4	6	0.00140323	-0.195878	0.293	0.508	1	L4	ANGPTL4	-0.801	-0.793928	Upper IM	NOT SIG.	epi
L1-L4	6	0.00140877	-0.123083	0.16	0.342	1	L4	TM2D1	-0.502	-1.09592	Upper IM	NOT SIG.	epi
L1-L4	6	0.00141009	-0.170352	0.127	0.283	1	L4	PLPP5	-0.41	-1.15597	Upper IM	NOT SIG.	epi
L1-L4	6	0.00141121	-0.111546	0.16	0.333	1	L4	FRG1	-0.493	-1.05745	Upper IM	NOT SIG.	epi
L1-L4	6	0.00141656	-0.165516	0.12	0.275	1	L4	PCGF5	-0.395	-1.1964	Upper IM	NOT SIG.	epi
L1-L4	6	0.00141901	-0.101222	0.247	0.45	1	L4	ULK1	-0.697	-0.865414	Upper IM	NOT SIG.	epi
L1-L4	6	0.00142671	-0.210221	0.167	0.325	1	L4	NUDCD2	-0.492	-0.960592	Upper IM	NOT SIG.	epi
L1-L4	6	0.00142844	-0.214551	0.62	0.817	1	L4	SFPQ	-1.437	-0.398068	Upper IM	NOT SIG.	epi
L1-L4	6	0.00142966	-0.208312	0.733	0.917	1	L4	TMOD3	-1.65	-0.323109	Upper IM	NOT SIG.	epi
L1-L4	6	0.00143234	-0.180334	0.127	0.283	1	L4	ILKAP	-0.41	-1.15597	Upper IM	NOT SIG.	epi
L1-L4	6	0.00144459	-0.314505	0.667	0.825	1	L4	ZNF750	-1.492	-0.306707	Upper IM	NOT SIG.	epi
L1-L4	6	0.00145071	-0.160727	0.12	0.275	1	L4	USP39	-0.395	-1.1964	Upper IM	NOT SIG.	epi
L1-L4	6	0.00145751	-0.242666	0.807	0.942	1	L4	WNK1	-1.749	-0.223158	Upper IM	NOT SIG.	epi
L1-L4	6	0.00145927	-0.0773719	0.247	0.458	1	L4	UBQLN2	-0.705	-0.890837	Upper IM	NOT SIG.	epi
L1-L4	6	0.00146429	-0.102904	0.093	0.233	1	L4	NUP155	-0.326	-1.32503	Upper IM	NOT SIG.	epi
L1-L4	6	0.00147109	-0.0608557	0.007	0.083	1	L4	AP002360.1	-0.09	-3.56768	Upper IM	NOT SIG.	epi
L1-L4	6	0.00147206	-0.123147	0.093	0.242	1	L4	ZNF518B	-0.335	-1.3797	Upper IM	NOT SIG.	epi
L1-L4	6	0.00147218	0.332543	0.847	0.867	1	L4	SELENOW	-1.714	-0.03367	Upper IM	NOT SIG.	epi
L1-L4	6	0.00147222	-0.108369	0.047	0.167	1	L4	SPACA4	-0.214	-1.82912	Upper IM	NOT SIG.	epi
L1-L4	6	0.00147691	-0.164116	0.093	0.233	1	L4	FUCA2	-0.326	-1.32503	Upper IM	NOT SIG.	epi
L1-L4	6	0.00147775	-0.350425	0.44	0.642	1	L4	CITED2	-1.082	-0.54507	Upper IM	NOT SIG.	epi
L1-L4	6	0.00148345	-0.0813393	0.013	0.1	1	L4	ZNF626	-0.113	-2.94342	Upper IM	NOT SIG.	epi
L1-L4	6	0.00148534	-0.30921	0.893	0.967	1	L4	KLF5	-1.86	-0.114856	Upper IM	NOT SIG.	epi
L1-L4	6	0.00149482	-0.168361	0.667	0.85	1	L4	RNF11	-1.517	-0.349776	Upper IM	NOT SIG.	epi
L1-L4	6	0.00149709	-0.273775	0.087	0.225	1	L4	IGHG3	-0.312	-1.37084	Upper IM	NOT SIG.	epi
L1-L4	6	0.00150447	-0.0860789	0.013	0.1	1	L4	ZNF180	-0.113	-2.94342	Upper IM	NOT SIG.	epi
L1-L4	6	0.00151161	-0.0854955	0.2	0.392	1	L4	SIGMAR1	-0.592	-0.970854	Upper IM	NOT SIG.	epi
L1-L4	6	0.00152382	-0.127194	0.107	0.258	1	L4	MNT	-0.365	-1.26976	Upper IM	NOT SIG.	epi
L1-L4	6	0.00152501	-0.120295	0.287	0.517	1	L4	PPA2	-0.804	-0.849114	Upper IM	NOT SIG.	epi
L1-L4	6	0.00153589	-0.113591	0.053	0.175	1	L4	RICTOR	-0.228	-1.72329	Upper IM	NOT SIG.	epi
L1-L4	6	0.00154699	-0.240225	0.407	0.625	1	L4	NECTIN2	-1.032	-0.618827	Upper IM	NOT SIG.	epi
L1-L4	6	0.0015582	0.729012	0.793	0.8	1	L4	FGFR3	-1.593	-0.0126791	Upper IM	NOT SIG.	epi
L1-L4	6	0.00156684	-0.0406829	0.007	0.083	1	L4	CBWD6	-0.09	-3.56768	Upper IM	NOT SIG.	epi
L1-L4	6	0.00156824	-0.058706	0.233	0.442	1	L4	EMC6	-0.675	-0.923716	Upper IM	NOT SIG.	epi
L1-L4	6	0.00156918	-0.186663	0.26	0.458	1	L4	ITGB1	-0.718	-0.816836	Upper IM	NOT SIG.	epi
L1-L4	6	0.00158528	-0.204124	0.14	0.308	1	L4	HS3ST6	-0.448	-1.1375	Upper IM	NOT SIG.	epi
L1-L4	6	0.00159108	-0.145007	0.133	0.3	1	L4	GGA2	-0.433	-1.17354	Upper IM	NOT SIG.	epi
L1-L4	6	0.00159425	-0.280392	0.553	0.725	1	L4	DAD1	-1.278	-0.390702	Upper IM	NOT SIG.	epi
L1-L4	6	0.00159534	-0.148048	0.287	0.5	1	L4	IFNGR1	-0.787	-0.800877	Upper IM	NOT SIG.	epi
L1-L4	6	0.00159561	-0.305694	0.507	0.725	1	L4	NEBL	-1.232	-0.515995	Upper IM	NOT SIG.	epi
L1-L4	6	0.00159736	-0.184699	0.127	0.283	1	L4	HEATR5A	-0.41	-1.15597	Upper IM	NOT SIG.	epi
L1-L4	6	0.00161898	0.420492	0.647	0.592	1	L4	ARF3	-1.239	0.128169	Upper IM	NOT SIG.	epi
L1-L4	6	0.00162739	-0.115382	0.14	0.317	1	L4	NINJ1	-0.457	-1.17906	Upper IM	NOT SIG.	epi
L1-L4	6	0.00163616	-0.159504	0.06	0.183	1	L4	AL158152.1	-0.243	-1.60881	Upper IM	NOT SIG.	epi
L1-L4	6	0.00163873	-0.204255	0.273	0.467	1	L4	UBE2A	-0.74	-0.774522	Upper IM	NOT SIG.	epi
L1-L4	6	0.00164737	-0.0931013	0.053	0.175	1	L4	TMEM38B	-0.228	-1.72329	Upper IM	NOT SIG.	epi
L1-L4	6	0.00165277	-0.122065	0.027	0.125	1	L4	CD8A	-0.152	-2.2109	Upper IM	NOT SIG.	epi
L1-L4	6	0.00166638	-0.127799	0.04	0.15	1	L4	MED19	-0.19	-1.90689	Upper IM	NOT SIG.	epi
L1-L4	6	0.00166707	-0.162808	0.227	0.417	1	L4	SNX9	-0.644	-0.877355	Upper IM	NOT SIG.	epi
L1-L4	6	0.00166831	-0.0818726	0.007	0.083	1	L4	NPIPB5	-0.09	-3.56768	Upper IM	NOT SIG.	epi
L1-L4	6	0.00167358	-0.0909667	0.187	0.375	1	L4	PRDM2	-0.562	-1.00385	Upper IM	NOT SIG.	epi
L1-L4	6	0.0016844	-0.0981994	0.06	0.183	1	L4	GPAT3	-0.243	-1.60881	Upper IM	NOT SIG.	epi
L1-L4	6	0.00168675	-0.192536	0.487	0.7	1	L4	ERGIC3	-1.187	-0.523433	Upper IM	NOT SIG.	epi
L1-L4	6	0.00169381	-0.123519	0.107	0.258	1	L4	ZNF462	-0.365	-1.26976	Upper IM	NOT SIG.	epi
L1-L4	6	0.0016946	-0.0766053	0.007	0.083	1	L4	SEMA6D	-0.09	-3.56768	Upper IM	NOT SIG.	epi
L1-L4	6	0.0016946	-0.0958865	0.007	0.083	1	L4	ZNF234	-0.09	-3.56768	Upper IM	NOT SIG.	epi
L1-L4	6	0.00170019	-0.190848	0.18	0.35	1	L4	SMOX	-0.53	-0.959358	Upper IM	NOT SIG.	epi
L1-L4	6	0.00171019	-0.307057	0.613	0.8	1	L4	SF3B3	-1.413	-0.384113	Upper IM	NOT SIG.	epi
L1-L4	6	0.00171256	-0.468907	0.573	0.767	1	L4	CEACAM7	-1.34	-0.420691	Upper IM	NOT SIG.	epi
L1-L4	6	0.0017147	-0.108963	0.353	0.567	1	L4	HIPK3	-0.92	-0.683681	Upper IM	NOT SIG.	epi
L1-L4	6	0.0017193	-0.112108	0.08	0.217	1	L4	TAF2	-0.297	-1.43962	Upper IM	NOT SIG.	epi
L1-L4	6	0.00172484	-0.129385	0.207	0.392	1	L4	KDM4B	-0.599	-0.921223	Upper IM	NOT SIG.	epi
L1-L4	6	0.00172779	-0.202279	0.413	0.65	1	L4	SF3B5	-1.063	-0.654298	Upper IM	NOT SIG.	epi
L1-L4	6	0.00173088	-0.129848	0.1	0.25	1	L4	ASB3	-0.35	-1.32193	Upper IM	NOT SIG.	epi
L1-L4	6	0.00173092	-0.0501718	0.38	0.608	1	L4	MAPK1IP1L	-0.988	-0.678072	Upper IM	NOT SIG.	epi
L1-L4	6	0.00173646	-0.139345	0.18	0.375	1	L4	ANKS1A	-0.555	-1.05889	Upper IM	NOT SIG.	epi
L1-L4	6	0.00176484	-0.16608	0.567	0.808	1	L4	LYPLA1	-1.375	-0.511007	Upper IM	NOT SIG.	epi
L1-L4	6	0.00177084	-0.130483	0.153	0.317	1	L4	FBXW7	-0.47	-1.05095	Upper IM	NOT SIG.	epi
L1-L4	6	0.00180019	-0.268305	0.353	0.525	1	L4	C12orf29	-0.878	-0.572649	Upper IM	NOT SIG.	epi
L1-L4	6	0.00180392	-0.29877	0.647	0.8	1	L4	LGMN	-1.447	-0.306234	Upper IM	NOT SIG.	epi
L1-L4	6	0.00180945	-0.0576028	0.047	0.167	1	L4	FAM193A	-0.214	-1.82912	Upper IM	NOT SIG.	epi
L1-L4	6	0.0018223	-0.122121	0.12	0.275	1	L4	SUZ12	-0.395	-1.1964	Upper IM	NOT SIG.	epi
L1-L4	6	0.0018246	-0.191735	0.313	0.55	1	L4	NUFIP2	-0.863	-0.813269	Upper IM	NOT SIG.	epi
L1-L4	6	0.00183007	0.454591	0.98	0.992	1	L4	EEF2	-1.972	-0.0175584	Upper IM	NOT SIG.	epi
L1-L4	6	0.00183395	-0.236313	0.313	0.5	1	L4	ID4	-0.813	-0.675765	Upper IM	NOT SIG.	epi
L1-L4	6	0.00185036	-0.181162	0.087	0.217	1	L4	RESF1	-0.304	-1.31861	Upper IM	NOT SIG.	epi
L1-L4	6	0.00185458	-0.219083	0.993	1	1	L4	RPS6	-1.993	-0.0101344	Upper IM	NOT SIG.	epi
L1-L4	6	0.00185593	-0.100055	0.053	0.175	1	L4	ST6GALNAC4	-0.228	-1.72329	Upper IM	NOT SIG.	epi
L1-L4	6	0.00185663	-0.0975211	0.04	0.15	1	L4	EFHC1	-0.19	-1.90689	Upper IM	NOT SIG.	epi
L1-L4	6	0.0018573	-0.243799	0.42	0.608	1	L4	SNHG5	-1.028	-0.533682	Upper IM	NOT SIG.	epi
L1-L4	6	0.00186279	-0.291303	0.913	0.983	1	L4	TPM4	-1.896	-0.106577	Upper IM	NOT SIG.	epi
L1-L4	6	0.00187256	-0.149896	0.147	0.308	1	L4	DIAPH2	-0.455	-1.06711	Upper IM	NOT SIG.	epi
L1-L4	6	0.0018756	-0.120433	0.087	0.225	1	L4	CBY1	-0.312	-1.37084	Upper IM	NOT SIG.	epi
L1-L4	6	0.00187605	-0.162163	0.167	0.333	1	L4	ARFGEF2	-0.5	-0.995674	Upper IM	NOT SIG.	epi
L1-L4	6	0.00188136	-0.297925	0.76	0.883	1	L4	NAMPT	-1.643	-0.216414	Upper IM	NOT SIG.	epi
L1-L4	6	0.00188434	-0.201268	0.973	1	1	L4	RPL7	-1.973	-0.0394883	Upper IM	NOT SIG.	epi
L1-L4	6	0.00188586	-0.186483	0.22	0.4	1	L4	CLN8	-0.62	-0.862496	Upper IM	NOT SIG.	epi
L1-L4	6	0.00189003	-0.122314	0.3	0.525	1	L4	EMC7	-0.825	-0.807355	Upper IM	NOT SIG.	epi
L1-L4	6	0.00189178	-0.170365	0.087	0.225	1	L4	ZNF12	-0.312	-1.37084	Upper IM	NOT SIG.	epi
L1-L4	6	0.00189235	-0.172707	0.127	0.283	1	L4	SPPL2B	-0.41	-1.15597	Upper IM	NOT SIG.	epi
L1-L4	6	0.00189512	-0.217828	0.147	0.3	1	L4	NIFK	-0.447	-1.02915	Upper IM	NOT SIG.	epi
L1-L4	6	0.00189961	-0.121184	0.333	0.575	1	L4	SCAF11	-0.908	-0.78804	Upper IM	NOT SIG.	epi
L1-L4	6	0.00190194	-0.115467	0.073	0.2	1	L4	AGRN	-0.273	-1.45403	Upper IM	NOT SIG.	epi
L1-L4	6	0.00190669	-0.0542368	0.033	0.142	1	L4	ZBTB42	-0.175	-2.10535	Upper IM	NOT SIG.	epi
L1-L4	6	0.00191174	0.150632	0.16	0.042	1	L4	AC027644.3	-0.202	1.92961	Upper IM	NOT SIG.	epi
L1-L4	6	0.00191371	-0.166256	0.14	0.292	1	L4	CUL2	-0.432	-1.06054	Upper IM	NOT SIG.	epi
L1-L4	6	0.00191405	-0.201937	0.16	0.325	1	L4	RNF103	-0.485	-1.02237	Upper IM	NOT SIG.	epi
L1-L4	6	0.00195877	-0.115888	0.173	0.342	1	L4	GOSR1	-0.515	-0.983224	Upper IM	NOT SIG.	epi
L1-L4	6	0.00197002	-0.509983	0.08	0.208	1	L4	KRT76	-0.288	-1.37851	Upper IM	NOT SIG.	epi
L1-L4	6	0.00197287	0.41658	0.607	0.525	1	L4	PLD2	-1.132	0.209379	Upper IM	NOT SIG.	epi
L1-L4	6	0.00197677	-0.272848	0.213	0.375	1	L4	FOXN3	-0.588	-0.816037	Upper IM	NOT SIG.	epi
L1-L4	6	0.00198058	-0.110923	0.213	0.408	1	L4	CBX5	-0.621	-0.937716	Upper IM	NOT SIG.	epi
L1-L4	6	0.00198325	-0.319984	0.087	0.217	1	L4	IGLC3	-0.304	-1.31861	Upper IM	NOT SIG.	epi
L1-L4	6	0.00198404	-0.161857	0.1	0.242	1	L4	BX890604.2	-0.342	-1.27501	Upper IM	NOT SIG.	epi
L1-L4	6	0.00200228	-0.372025	0.813	0.925	1	L4	GBP6	-1.738	-0.186198	Upper IM	NOT SIG.	epi
L1-L4	6	0.00201148	-0.111994	0.127	0.283	1	L4	MRPL46	-0.41	-1.15597	Upper IM	NOT SIG.	epi
L1-L4	6	0.00201807	-0.201393	0.573	0.775	1	L4	EMC4	-1.348	-0.435661	Upper IM	NOT SIG.	epi
L1-L4	6	0.00201856	-0.194967	0.987	1	1	L4	RPS14	-1.987	-0.018878	Upper IM	NOT SIG.	epi
L1-L4	6	0.00202298	-0.086963	0.04	0.15	1	L4	ZNF16	-0.19	-1.90689	Upper IM	NOT SIG.	epi
L1-L4	6	0.00202491	-0.163768	0.42	0.65	1	L4	KCMF1	-1.07	-0.63005	Upper IM	NOT SIG.	epi
L1-L4	6	0.00202948	-0.0886581	0.113	0.275	1	L4	MAPK8	-0.388	-1.28311	Upper IM	NOT SIG.	epi
L1-L4	6	0.00203191	-0.0875921	0.287	0.492	1	L4	PLXDC2	-0.779	-0.777608	Upper IM	NOT SIG.	epi
L1-L4	6	0.00203542	-0.247134	0.26	0.425	1	L4	ZBED2	-0.685	-0.708951	Upper IM	NOT SIG.	epi
L1-L4	6	0.00204401	-0.317689	0.26	0.417	1	L4	ARG2	-0.677	-0.681536	Upper IM	NOT SIG.	epi
L1-L4	6	0.00204564	-0.0928693	0.067	0.192	1	L4	SIAH1	-0.259	-1.51887	Upper IM	NOT SIG.	epi
L1-L4	6	0.00204987	-0.0945849	0.08	0.208	1	L4	COX11	-0.288	-1.37851	Upper IM	NOT SIG.	epi
L1-L4	6	0.0020607	-0.211818	0.5	0.708	1	L4	PDLIM1	-1.208	-0.501821	Upper IM	NOT SIG.	epi
L1-L4	6	0.00206189	-0.169247	0.487	0.717	1	L4	DDIT4	-1.204	-0.558051	Upper IM	NOT SIG.	epi
L1-L4	6	0.00206301	-0.382375	0.22	0.375	1	L4	LOR	-0.595	-0.769387	Upper IM	NOT SIG.	epi
L1-L4	6	0.00208157	-0.183702	0.36	0.55	1	L4	PHPT1	-0.91	-0.611435	Upper IM	NOT SIG.	epi
L1-L4	6	0.00209101	-0.0985383	0.24	0.425	1	L4	MACC1	-0.665	-0.824428	Upper IM	NOT SIG.	epi
L1-L4	6	0.00209815	-0.114035	0.207	0.408	1	L4	EXOC6B	-0.615	-0.978938	Upper IM	NOT SIG.	epi
L1-L4	6	0.00211674	-0.141465	0.233	0.425	1	L4	UBR5	-0.658	-0.867133	Upper IM	NOT SIG.	epi
L1-L4	6	0.00211745	-0.195763	0.247	0.425	1	L4	SUCLG2	-0.672	-0.782952	Upper IM	NOT SIG.	epi
L1-L4	6	0.00212625	-0.220784	0.587	0.75	1	L4	SGK1	-1.337	-0.35353	Upper IM	NOT SIG.	epi
L1-L4	6	0.00213395	-0.151908	0.653	0.825	1	L4	BZW1	-1.478	-0.337311	Upper IM	NOT SIG.	epi
L1-L4	6	0.00213926	-0.17181	0.307	0.483	1	L4	OXSR1	-0.79	-0.653785	Upper IM	NOT SIG.	epi
L1-L4	6	0.00214492	-0.0942136	0.247	0.458	1	L4	THRAP3	-0.705	-0.890837	Upper IM	NOT SIG.	epi
L1-L4	6	0.00215207	-0.0920273	0.033	0.133	1	L4	ITM2C	-0.166	-2.01089	Upper IM	NOT SIG.	epi
L1-L4	6	0.00216918	0.415569	0.7	0.633	1	L4	TIMM13	-1.333	0.145149	Upper IM	NOT SIG.	epi
L1-L4	6	0.00217268	-0.212687	0.387	0.575	1	L4	S100A13	-0.962	-0.571228	Upper IM	NOT SIG.	epi
L1-L4	6	0.00218421	-0.277467	0.967	1	1	L4	RPL23	-1.967	-0.0484122	Upper IM	NOT SIG.	epi
L1-L4	6	0.00219729	-0.181373	0.253	0.425	1	L4	EFR3A	-0.678	-0.748325	Upper IM	NOT SIG.	epi
L1-L4	6	0.00219923	-0.176497	0.16	0.333	1	L4	ATRX	-0.493	-1.05745	Upper IM	NOT SIG.	epi
L1-L4	6	0.00220532	-0.215119	0.413	0.617	1	L4	TRAM1	-1.03	-0.579129	Upper IM	NOT SIG.	epi
L1-L4	6	0.00221489	-0.197827	0.687	0.875	1	L4	LY6E	-1.562	-0.348973	Upper IM	NOT SIG.	epi
L1-L4	6	0.0022155	-0.0927528	0.427	0.658	1	L4	STAT3	-1.085	-0.623852	Upper IM	NOT SIG.	epi
L1-L4	6	0.00226175	0.0960567	0.187	0.375	1	L4	PLCXD1	-0.562	-1.00385	Upper IM	NOT SIG.	epi
L1-L4	6	0.00226342	-0.245673	0.547	0.717	1	L4	MAPK6	-1.264	-0.390432	Upper IM	NOT SIG.	epi
L1-L4	6	0.00226748	-0.242513	0.56	0.758	1	L4	ZNF706	-1.318	-0.436771	Upper IM	NOT SIG.	epi
L1-L4	6	0.00227539	-0.0913767	0.053	0.167	1	L4	ANKRD6	-0.22	-1.65578	Upper IM	NOT SIG.	epi
L1-L4	6	0.00227767	0.225038	1	0.992	1	L4	P4HB	-1.992	0.011588	Upper IM	NOT SIG.	epi
L1-L4	6	0.00227859	-0.12698	0.493	0.717	1	L4	G3BP1	-1.21	-0.540385	Upper IM	NOT SIG.	epi
L1-L4	6	0.00228069	-0.0467699	0.247	0.45	1	L4	KCNK1	-0.697	-0.865414	Upper IM	NOT SIG.	epi
L1-L4	6	0.00228108	-0.0736001	0.02	0.108	1	L4	LINC00551	-0.128	-2.43296	Upper IM	NOT SIG.	epi
L1-L4	6	0.00229399	-0.125948	0.08	0.217	1	L4	BRAP	-0.297	-1.43962	Upper IM	NOT SIG.	epi
L1-L4	6	0.00229634	0.181719	0.14	0.033	1	L4	AC011445.2	-0.173	2.08489	Upper IM	NOT SIG.	epi
L1-L4	6	0.00230156	0.0780144	0.093	0.008	1	L4	ZNF333	-0.101	3.53916	Upper IM	NOT SIG.	epi
L1-L4	6	0.00231183	-0.19615	0.153	0.317	1	L4	SLC19A2	-0.47	-1.05095	Upper IM	NOT SIG.	epi
L1-L4	6	0.00232874	-0.127949	0.213	0.383	1	L4	PPP4R2	-0.596	-0.846491	Upper IM	NOT SIG.	epi
L1-L4	6	0.00233281	-0.210851	0.273	0.458	1	L4	DAP3	-0.731	-0.746447	Upper IM	NOT SIG.	epi
L1-L4	6	0.00236403	-0.0643477	0.133	0.3	1	L4	PSME4	-0.433	-1.17354	Upper IM	NOT SIG.	epi
L1-L4	6	0.00236633	0.249429	0.213	0.083	1	L4	MAP3K12	-0.296	1.35967	Upper IM	NOT SIG.	epi
L1-L4	6	0.0023732	-0.148839	0.22	0.392	1	L4	USP53	-0.612	-0.83335	Upper IM	NOT SIG.	epi
L1-L4	6	0.0024002	-0.0814172	0.087	0.225	1	L4	UEVLD	-0.312	-1.37084	Upper IM	NOT SIG.	epi
L1-L4	6	0.00241413	-0.104751	0.067	0.192	1	L4	ZNF90	-0.259	-1.51887	Upper IM	NOT SIG.	epi
L1-L4	6	0.00241466	-0.180454	0.387	0.608	1	L4	ZFAND6	-0.995	-0.651738	Upper IM	NOT SIG.	epi
L1-L4	6	0.0024204	-0.181738	0.093	0.225	1	L4	G6PC3	-0.318	-1.27462	Upper IM	NOT SIG.	epi
L1-L4	6	0.00242089	-0.0897285	0.08	0.208	1	L4	ACADSB	-0.288	-1.37851	Upper IM	NOT SIG.	epi
L1-L4	6	0.002431	-0.0755581	0.02	0.108	1	L4	ZNF649	-0.128	-2.43296	Upper IM	NOT SIG.	epi
L1-L4	6	0.00243105	-0.209524	0.167	0.333	1	L4	KIAA1109	-0.5	-0.995674	Upper IM	NOT SIG.	epi
L1-L4	6	0.00243108	-0.161152	0.313	0.542	1	L4	UNC13D	-0.855	-0.79213	Upper IM	NOT SIG.	epi
L1-L4	6	0.00243232	-0.147027	0.1	0.242	1	L4	SMG6	-0.342	-1.27501	Upper IM	NOT SIG.	epi
L1-L4	6	0.00243543	-0.0989401	0.033	0.133	1	L4	LRP6	-0.166	-2.01089	Upper IM	NOT SIG.	epi
L1-L4	6	0.00243577	-0.15931	0.22	0.4	1	L4	ELOVL7	-0.62	-0.862496	Upper IM	NOT SIG.	epi
L1-L4	6	0.00243637	-0.142744	0.187	0.358	1	L4	ANKH	-0.545	-0.936921	Upper IM	NOT SIG.	epi
L1-L4	6	0.0024462	-0.176458	0.133	0.283	1	L4	PON2	-0.416	-1.08938	Upper IM	NOT SIG.	epi
L1-L4	6	0.00247963	-0.116703	0.32	0.508	1	L4	MYCBP2	-0.828	-0.666757	Upper IM	NOT SIG.	epi
L1-L4	6	0.00248206	-0.211736	0.173	0.325	1	L4	SLC15A1	-0.498	-0.909668	Upper IM	NOT SIG.	epi
L1-L4	6	0.00249346	-0.0687891	0.02	0.108	1	L4	WNK2	-0.128	-2.43296	Upper IM	NOT SIG.	epi
L1-L4	6	0.00249528	-0.275289	0.367	0.575	1	L4	RASAL2	-0.942	-0.647782	Upper IM	NOT SIG.	epi
L1-L4	6	0.00250222	-0.0988	0.127	0.275	1	L4	KPNA6	-0.402	-1.1146	Upper IM	NOT SIG.	epi
L1-L4	6	0.00250306	-0.153258	0.227	0.408	1	L4	UBE3A	-0.635	-0.845877	Upper IM	NOT SIG.	epi
L1-L4	6	0.00252671	-0.179256	0.38	0.592	1	L4	MACF1	-0.972	-0.639598	Upper IM	NOT SIG.	epi
L1-L4	6	0.00252732	0.0931687	0.073	0	1	L4	MUC5AC	-0.073	#NUM!	Upper IM	NOT SIG.	epi
L1-L4	6	0.00253243	-0.205623	0.293	0.475	1	L4	GLYR1	-0.768	-0.697027	Upper IM	NOT SIG.	epi
L1-L4	6	0.0025353	-0.0926484	0.153	0.317	1	L4	SLCO3A1	-0.47	-1.05095	Upper IM	NOT SIG.	epi
L1-L4	6	0.00253607	-0.160209	0.127	0.267	1	L4	IKBKG	-0.394	-1.07201	Upper IM	NOT SIG.	epi
L1-L4	6	0.002537	-0.231186	0.353	0.558	1	L4	GSPT1	-0.911	-0.660597	Upper IM	NOT SIG.	epi
L1-L4	6	0.00254235	-0.121498	0.34	0.55	1	L4	BANF1	-0.89	-0.693897	Upper IM	NOT SIG.	epi
L1-L4	6	0.00256692	0.196312	1	1	1	L4	RPS29	-2	0	Upper IM	NOT SIG.	epi
L1-L4	6	0.00257484	-0.142289	0.04	0.142	1	L4	SEMA3B	-0.182	-1.82782	Upper IM	NOT SIG.	epi
L1-L4	6	0.00257849	-0.104182	0.227	0.4	1	L4	MED13	-0.627	-0.817308	Upper IM	NOT SIG.	epi
L1-L4	6	0.00258658	-0.0899174	0.093	0.225	1	L4	TCAF1	-0.318	-1.27462	Upper IM	NOT SIG.	epi
L1-L4	6	0.0025876	-0.155581	0.187	0.358	1	L4	ZNF410	-0.545	-0.936921	Upper IM	NOT SIG.	epi
L1-L4	6	0.00259503	-0.195766	0.213	0.392	1	L4	ASAP3	-0.605	-0.88	Upper IM	NOT SIG.	epi
L1-L4	6	0.00260927	-0.270902	0.893	0.975	1	L4	NIBAN2	-1.868	-0.126742	Upper IM	NOT SIG.	epi
L1-L4	6	0.00262652	-0.0622275	0.013	0.092	1	L4	MPHOSPH9	-0.105	-2.82312	Upper IM	NOT SIG.	epi
L1-L4	6	0.00262833	-0.135659	0.253	0.442	1	L4	KALRN	-0.695	-0.804909	Upper IM	NOT SIG.	epi
L1-L4	6	0.00262834	-0.237727	0.287	0.467	1	L4	ATP6V1C2	-0.754	-0.702372	Upper IM	NOT SIG.	epi
L1-L4	6	0.00262859	-0.100243	0.08	0.208	1	L4	LRRC57	-0.288	-1.37851	Upper IM	NOT SIG.	epi
L1-L4	6	0.00265368	-0.23838	0.4	0.583	1	L4	PSMD7	-0.983	-0.543496	Upper IM	NOT SIG.	epi
L1-L4	6	0.00265748	-0.100988	0.1	0.242	1	L4	AC092747.4	-0.342	-1.27501	Upper IM	NOT SIG.	epi
L1-L4	6	0.00266698	-0.205619	0.14	0.283	1	L4	MAP3K11	-0.423	-1.01538	Upper IM	NOT SIG.	epi
L1-L4	6	0.00267	-0.149165	0.193	0.367	1	L4	PHIP	-0.56	-0.927179	Upper IM	NOT SIG.	epi
L1-L4	6	0.00267187	-0.225322	0.76	0.917	1	L4	HNRNPA3	-1.677	-0.270922	Upper IM	NOT SIG.	epi
L1-L4	6	0.00267708	-0.102129	0.113	0.267	1	L4	COA5	-0.38	-1.24052	Upper IM	NOT SIG.	epi
L1-L4	6	0.00268151	-0.239935	0.333	0.542	1	L4	RAP1B	-0.875	-0.702771	Upper IM	NOT SIG.	epi
L1-L4	6	0.00268898	-0.219052	1	1	1	L4	RPS24	-2	0	Upper IM	NOT SIG.	epi
L1-L4	6	0.00271397	-0.0731029	0.267	0.467	1	L4	TTC3	-0.734	-0.806583	Upper IM	NOT SIG.	epi
L1-L4	6	0.00274292	-0.12452	0.093	0.233	1	L4	SMURF1	-0.326	-1.32503	Upper IM	NOT SIG.	epi
L1-L4	6	0.00274474	-0.105189	0.04	0.142	1	L4	GALNT10	-0.182	-1.82782	Upper IM	NOT SIG.	epi
L1-L4	6	0.00276074	-0.219961	0.473	0.675	1	L4	PSMC6	-1.148	-0.513047	Upper IM	NOT SIG.	epi
L1-L4	6	0.00276245	-0.128289	0.2	0.383	1	L4	NUDCD3	-0.583	-0.937344	Upper IM	NOT SIG.	epi
L1-L4	6	0.00277	-0.184065	0.107	0.25	1	L4	LPGAT1	-0.357	-1.22432	Upper IM	NOT SIG.	epi
L1-L4	6	0.00278823	-0.212473	0.847	0.967	1	L4	SERPINB4	-1.814	-0.191154	Upper IM	NOT SIG.	epi
L1-L4	6	0.0027995	0.253316	0.34	0.2	1	L4	SLC7A5	-0.54	0.765535	Upper IM	NOT SIG.	epi
L1-L4	6	0.0028002	-0.163347	0.193	0.358	1	L4	ARL5B	-0.551	-0.891359	Upper IM	NOT SIG.	epi
L1-L4	6	0.00280437	-0.0534514	0	0.058	1	L4	AC067838.1	-0.058	#NUM!	Upper IM	NOT SIG.	epi
L1-L4	6	0.00280437	-0.0965892	0	0.058	1	L4	AC136616.1	-0.058	#NUM!	Upper IM	NOT SIG.	epi
L1-L4	6	0.00281069	-0.131058	0.173	0.333	1	L4	POP5	-0.506	-0.94475	Upper IM	NOT SIG.	epi
L1-L4	6	0.00281518	-0.150239	0.013	0.092	1	L4	TMTC4	-0.105	-2.82312	Upper IM	NOT SIG.	epi
L1-L4	6	0.00283437	-0.233913	0.867	0.958	1	L4	FXYD3	-1.825	-0.143994	Upper IM	NOT SIG.	epi
L1-L4	6	0.00283539	-0.0719731	0.06	0.183	1	L4	CHUK	-0.243	-1.60881	Upper IM	NOT SIG.	epi
L1-L4	6	0.00283807	-0.126762	0.167	0.317	1	L4	SMG7	-0.484	-0.924635	Upper IM	NOT SIG.	epi
L1-L4	6	0.00284822	-0.115188	0.133	0.292	1	L4	MDFI	-0.425	-1.13454	Upper IM	NOT SIG.	epi
L1-L4	6	0.00285436	-0.0928678	0.013	0.092	1	L4	TAF3	-0.105	-2.82312	Upper IM	NOT SIG.	epi
L1-L4	6	0.00285945	-0.19202	0.193	0.342	1	L4	NFX1	-0.535	-0.825395	Upper IM	NOT SIG.	epi
L1-L4	6	0.00286925	-0.0677642	0.227	0.417	1	L4	SMPD2	-0.644	-0.877355	Upper IM	NOT SIG.	epi
L1-L4	6	0.00287753	-0.211956	0.087	0.208	1	L4	PCCB	-0.295	-1.2575	Upper IM	NOT SIG.	epi
L1-L4	6	0.00288369	-0.0625351	0.027	0.117	1	L4	UBR4	-0.144	-2.11548	Upper IM	NOT SIG.	epi
L1-L4	6	0.00289405	-0.0826727	0.013	0.092	1	L4	MTRNR2L6	-0.105	-2.82312	Upper IM	NOT SIG.	epi
L1-L4	6	0.0028955	0.384305	0.84	0.867	1	L4	GABARAP	-1.707	-0.0456427	Upper IM	NOT SIG.	epi
L1-L4	6	0.00290486	-0.17904	0.473	0.675	1	L4	SLC22A23	-1.148	-0.513047	Upper IM	NOT SIG.	epi
L1-L4	6	0.002917	-0.105805	0.127	0.275	1	L4	SBNO1	-0.402	-1.1146	Upper IM	NOT SIG.	epi
L1-L4	6	0.00291899	-0.12671	0.073	0.2	1	L4	ECE1	-0.273	-1.45403	Upper IM	NOT SIG.	epi
L1-L4	6	0.00292777	-0.161783	0.707	0.883	1	L4	SLC25A6	-1.59	-0.320703	Upper IM	NOT SIG.	epi
L1-L4	6	0.00296776	-0.162591	0.2	0.375	1	L4	MIR22HG	-0.575	-0.906891	Upper IM	NOT SIG.	epi
L1-L4	6	0.00297773	-0.176935	0.253	0.433	1	L4	TARS	-0.686	-0.77523	Upper IM	NOT SIG.	epi
L1-L4	6	0.00298703	-0.199792	0.993	1	1	L4	AHNAK	-1.993	-0.0101344	Upper IM	NOT SIG.	epi
L1-L4	6	0.00299048	-0.0561325	0.053	0.167	1	L4	GCFC2	-0.22	-1.65578	Upper IM	NOT SIG.	epi
L1-L4	6	0.0029911	-0.0819313	0.333	0.525	1	L4	ZNF117	-0.858	-0.656795	Upper IM	NOT SIG.	epi
L1-L4	6	0.00300082	-0.220967	0.493	0.683	1	L4	ARNTL2	-1.176	-0.470298	Upper IM	NOT SIG.	epi
L1-L4	6	0.00301514	0.285154	0.147	0.042	1	L4	COMP	-0.189	1.80735	Upper IM	NOT SIG.	epi
L1-L4	6	0.0030204	-0.178266	0.393	0.617	1	L4	COPA	-1.01	-0.650741	Upper IM	NOT SIG.	epi
L1-L4	6	0.00302446	-0.341504	0.673	0.792	1	L4	TXNIP	-1.465	-0.234894	Upper IM	NOT SIG.	epi
L1-L4	6	0.00302891	-0.172952	0.073	0.192	1	L4	SLC25A16	-0.265	-1.39514	Upper IM	NOT SIG.	epi
L1-L4	6	0.00306261	-0.179511	0.533	0.733	1	L4	IRF6	-1.266	-0.459678	Upper IM	NOT SIG.	epi
L1-L4	6	0.00307301	-0.144045	0.287	0.475	1	L4	TPP1	-0.762	-0.726877	Upper IM	NOT SIG.	epi
L1-L4	6	0.00307531	0.269555	0.413	0.258	1	L4	ZFAND2B	-0.671	0.678771	Upper IM	NOT SIG.	epi
L1-L4	6	0.00307775	-0.248785	0.813	0.917	1	L4	PPA1	-1.73	-0.173666	Upper IM	NOT SIG.	epi
L1-L4	6	0.00309791	-0.197717	0.147	0.292	1	L4	TWF2	-0.439	-0.990152	Upper IM	NOT SIG.	epi
L1-L4	6	0.00310429	-0.114267	0.14	0.292	1	L4	DCAF6	-0.432	-1.06054	Upper IM	NOT SIG.	epi
L1-L4	6	0.00310496	-0.0686923	0.2	0.375	1	L4	POLB	-0.575	-0.906891	Upper IM	NOT SIG.	epi
L1-L4	6	0.00314	-0.13808	0.233	0.408	1	L4	SNHG19	-0.641	-0.808239	Upper IM	NOT SIG.	epi
L1-L4	6	0.00314713	-0.0816225	0.007	0.075	1	L4	DPH6	-0.082	-3.42146	Upper IM	NOT SIG.	epi
L1-L4	6	0.00314969	-0.111349	0.093	0.225	1	L4	ELOVL5	-0.318	-1.27462	Upper IM	NOT SIG.	epi
L1-L4	6	0.00315264	-0.169407	0.373	0.575	1	L4	TPD52	-0.948	-0.624386	Upper IM	NOT SIG.	epi
L1-L4	6	0.0031603	-0.275081	0.693	0.867	1	L4	CRYBG1	-1.56	-0.323177	Upper IM	NOT SIG.	epi
L1-L4	6	0.00316768	-0.162039	0.24	0.417	1	L4	ERMP1	-0.657	-0.797013	Upper IM	NOT SIG.	epi
L1-L4	6	0.0031682	-0.115497	0.053	0.167	1	L4	VANGL2	-0.22	-1.65578	Upper IM	NOT SIG.	epi
L1-L4	6	0.00316939	-0.162211	0.08	0.2	1	L4	POLR3E	-0.28	-1.32193	Upper IM	NOT SIG.	epi
L1-L4	6	0.00317	-0.166352	0.267	0.467	1	L4	AKR7A2	-0.734	-0.806583	Upper IM	NOT SIG.	epi
L1-L4	6	0.00317706	-0.194237	0.153	0.292	1	L4	CCDC69	-0.445	-0.932437	Upper IM	NOT SIG.	epi
L1-L4	6	0.00318766	-0.490226	0.807	0.942	1	L4	UPP1	-1.749	-0.223158	Upper IM	NOT SIG.	epi
L1-L4	6	0.0031972	-0.244703	0.507	0.717	1	L4	MAX	-1.224	-0.499987	Upper IM	NOT SIG.	epi
L1-L4	6	0.003201	-0.200662	0.527	0.767	1	L4	MORF4L1	-1.294	-0.541424	Upper IM	NOT SIG.	epi
L1-L4	6	0.00321159	-0.257459	0.46	0.658	1	L4	EBP	-1.118	-0.516454	Upper IM	NOT SIG.	epi
L1-L4	6	0.00321257	-0.104414	0.06	0.175	1	L4	CENPC	-0.235	-1.54432	Upper IM	NOT SIG.	epi
L1-L4	6	0.00321465	-0.178308	0.54	0.767	1	L4	CCDC6	-1.307	-0.506267	Upper IM	NOT SIG.	epi
L1-L4	6	0.00323207	-0.499044	1	1	1	L4	KRT4	-2	0	Upper IM	NOT SIG.	epi
L1-L4	6	0.00325223	-0.0688593	0.213	0.383	1	L4	RWDD1	-0.596	-0.846491	Upper IM	NOT SIG.	epi
L1-L4	6	0.00325994	-0.196926	0.567	0.75	1	L4	SUN2	-1.317	-0.403542	Upper IM	NOT SIG.	epi
L1-L4	6	0.00326733	-0.140235	0.227	0.408	1	L4	HECA	-0.635	-0.845877	Upper IM	NOT SIG.	epi
L1-L4	6	0.00328156	0.461417	1	0.992	1	L4	KRT6C	-1.992	0.011588	Upper IM	NOT SIG.	epi
L1-L4	6	0.00330218	-0.235296	0.327	0.508	1	L4	TOMM22	-0.835	-0.635538	Upper IM	NOT SIG.	epi
L1-L4	6	0.00331948	-0.0531724	0.013	0.092	1	L4	CCDC18-AS1	-0.105	-2.82312	Upper IM	NOT SIG.	epi
L1-L4	6	0.00332084	0.562517	0.673	0.633	1	L4	CCNL2	-1.306	0.088401	Upper IM	NOT SIG.	epi
L1-L4	6	0.00332106	-0.134707	0.027	0.117	1	L4	SLC12A8	-0.144	-2.11548	Upper IM	NOT SIG.	epi
L1-L4	6	0.0033245	-0.22225	0.587	0.808	1	L4	DYNLT3	-1.395	-0.460995	Upper IM	NOT SIG.	epi
L1-L4	6	0.00333381	-0.10558	0.093	0.225	1	L4	CCDC50	-0.318	-1.27462	Upper IM	NOT SIG.	epi
L1-L4	6	0.00333462	-0.0675258	0.38	0.608	1	L4	CSNK1E	-0.988	-0.678072	Upper IM	NOT SIG.	epi
L1-L4	6	0.0033454	-0.0597061	0.1	0.242	1	L4	LETMD1	-0.342	-1.27501	Upper IM	NOT SIG.	epi
L1-L4	6	0.00334825	-0.0543681	0.007	0.075	1	L4	LRMP	-0.082	-3.42146	Upper IM	NOT SIG.	epi
L1-L4	6	0.00335255	-0.069315	0.04	0.142	1	L4	ZBTB41	-0.182	-1.82782	Upper IM	NOT SIG.	epi
L1-L4	6	0.00336233	-0.092881	0.067	0.183	1	L4	AGPAT5	-0.25	-1.44961	Upper IM	NOT SIG.	epi
L1-L4	6	0.0033649	-0.115861	0.213	0.375	1	L4	RPRD1A	-0.588	-0.816037	Upper IM	NOT SIG.	epi
L1-L4	6	0.00336921	-0.147373	0.36	0.55	1	L4	SS18	-0.91	-0.611435	Upper IM	NOT SIG.	epi
L1-L4	6	0.00339046	-0.137326	0.613	0.825	1	L4	ESR1	-1.438	-0.428507	Upper IM	NOT SIG.	epi
L1-L4	6	0.00339311	-0.102829	0.147	0.308	1	L4	CCDC137	-0.455	-1.06711	Upper IM	NOT SIG.	epi
L1-L4	6	0.00339417	-0.0409173	0.047	0.158	1	L4	STPG1	-0.205	-1.74919	Upper IM	NOT SIG.	epi
L1-L4	6	0.00343492	-0.185361	0.26	0.45	1	L4	CRTAP	-0.71	-0.791413	Upper IM	NOT SIG.	epi
L1-L4	6	0.00343954	-0.187287	0.193	0.342	1	L4	BBOX1	-0.535	-0.825395	Upper IM	NOT SIG.	epi
L1-L4	6	0.00345081	-0.121145	0.187	0.35	1	L4	KDSR	-0.537	-0.904317	Upper IM	NOT SIG.	epi
L1-L4	6	0.00347005	-0.108425	0.26	0.458	1	L4	MYO1D	-0.718	-0.816836	Upper IM	NOT SIG.	epi
L1-L4	6	0.00352237	-0.0418818	0.167	0.342	1	L4	SLC10A3	-0.509	-1.03415	Upper IM	NOT SIG.	epi
L1-L4	6	0.00352411	-0.0218047	0.24	0.433	1	L4	STOM	-0.673	-0.851333	Upper IM	NOT SIG.	epi
L1-L4	6	0.00353413	-0.241781	0.173	0.333	1	L4	ZNF426	-0.506	-0.94475	Upper IM	NOT SIG.	epi
L1-L4	6	0.0035364	-0.0343583	0.12	0.275	1	L4	PRPF39	-0.395	-1.1964	Upper IM	NOT SIG.	epi
L1-L4	6	0.00355326	0.406238	0.74	0.708	1	L4	PRSS3	-1.448	0.0637759	Upper IM	NOT SIG.	epi
L1-L4	6	0.00355388	0.428865	0.68	0.7	1	L4	ID1	-1.38	-0.0418202	Upper IM	NOT SIG.	epi
L1-L4	6	0.00355605	-0.118962	0.287	0.475	1	L4	TMEM41A	-0.762	-0.726877	Upper IM	NOT SIG.	epi
L1-L4	6	0.00356144	-0.165835	0.427	0.633	1	L4	LSM3	-1.06	-0.567969	Upper IM	NOT SIG.	epi
L1-L4	6	0.00356168	-0.0431736	0.027	0.117	1	L4	EXOSC9	-0.144	-2.11548	Upper IM	NOT SIG.	epi
L1-L4	6	0.00356257	-0.103242	0.313	0.517	1	L4	HOOK1	-0.83	-0.724002	Upper IM	NOT SIG.	epi
L1-L4	6	0.00356498	-0.101162	0.193	0.358	1	L4	MAGOH	-0.551	-0.891359	Upper IM	NOT SIG.	epi
L1-L4	6	0.00356902	-0.173863	0.247	0.442	1	L4	TMEM41B	-0.689	-0.839535	Upper IM	NOT SIG.	epi
L1-L4	6	0.00358847	-0.224683	0.353	0.542	1	L4	DUSP14	-0.895	-0.618625	Upper IM	NOT SIG.	epi
L1-L4	6	0.00360122	-0.0988721	0.247	0.442	1	L4	TMEM106B	-0.689	-0.839535	Upper IM	NOT SIG.	epi
L1-L4	6	0.00360339	-0.0558905	0.413	0.625	1	L4	OGDH	-1.038	-0.597714	Upper IM	NOT SIG.	epi
L1-L4	6	0.00360575	-0.0899206	0.04	0.142	1	L4	ORC5	-0.182	-1.82782	Upper IM	NOT SIG.	epi
L1-L4	6	0.00363081	-0.188018	0.167	0.317	1	L4	SVIP	-0.484	-0.924635	Upper IM	NOT SIG.	epi
L1-L4	6	0.00363799	-0.075405	0.533	0.8	1	L4	SF1	-1.333	-0.585864	Upper IM	NOT SIG.	epi
L1-L4	6	0.00364084	-0.162757	0.3	0.508	1	L4	EPB41	-0.808	-0.759866	Upper IM	NOT SIG.	epi
L1-L4	6	0.00364492	-0.210938	0.647	0.842	1	L4	CTNNB1	-1.489	-0.380055	Upper IM	NOT SIG.	epi
L1-L4	6	0.00366014	-0.132627	0.227	0.4	1	L4	BABAM1	-0.627	-0.817308	Upper IM	NOT SIG.	epi
L1-L4	6	0.00366749	-0.179716	0.853	0.958	1	L4	MAB21L4	-1.811	-0.16748	Upper IM	NOT SIG.	epi
L1-L4	6	0.00367145	-0.183904	0.147	0.292	1	L4	LNX2	-0.439	-0.990152	Upper IM	NOT SIG.	epi
L1-L4	6	0.00368318	-0.131207	0.14	0.292	1	L4	SLC38A1	-0.432	-1.06054	Upper IM	NOT SIG.	epi
L1-L4	6	0.003695	-0.0920767	0.167	0.325	1	L4	KDM1A	-0.492	-0.960592	Upper IM	NOT SIG.	epi
L1-L4	6	0.00370128	-0.232626	0.453	0.683	1	L4	SDHC	-1.136	-0.592375	Upper IM	NOT SIG.	epi
L1-L4	6	0.00373714	-0.127986	0.207	0.367	1	L4	ZNF24	-0.574	-0.826149	Upper IM	NOT SIG.	epi
L1-L4	6	0.00374066	-0.109212	0.047	0.15	1	L4	ACY1	-0.197	-1.67423	Upper IM	NOT SIG.	epi
L1-L4	6	0.00375296	-0.0589484	0.073	0.2	1	L4	SGPP1	-0.273	-1.45403	Upper IM	NOT SIG.	epi
L1-L4	6	0.00375392	-0.275562	0.54	0.692	1	L4	KANK1	-1.232	-0.357813	Upper IM	NOT SIG.	epi
L1-L4	6	0.00383788	-0.11543	0.273	0.458	1	L4	TYRO3	-0.731	-0.746447	Upper IM	NOT SIG.	epi
L1-L4	6	0.00384954	-0.101501	0.02	0.1	1	L4	UHRF1BP1L	-0.12	-2.32193	Upper IM	NOT SIG.	epi
L1-L4	6	0.0038568	-0.130917	0.32	0.517	1	L4	WIPI2	-0.837	-0.692092	Upper IM	NOT SIG.	epi
L1-L4	6	0.00385944	-0.223422	0.78	0.917	1	L4	CSDE1	-1.697	-0.233448	Upper IM	NOT SIG.	epi
L1-L4	6	0.0038598	0.139491	0.12	0.025	1	L4	MS4A6A	-0.145	2.26303	Upper IM	NOT SIG.	epi
L1-L4	6	0.00386	-0.0458776	0.147	0.317	1	L4	NMD3	-0.464	-1.10867	Upper IM	NOT SIG.	epi
L1-L4	6	0.00386522	-0.192415	0.107	0.233	1	L4	LATS1	-0.34	-1.12272	Upper IM	NOT SIG.	epi
L1-L4	6	0.00388173	-0.13078	0.38	0.567	1	L4	BCL10	-0.947	-0.577349	Upper IM	NOT SIG.	epi
L1-L4	6	0.00388647	-0.0966842	0.073	0.192	1	L4	OXSM	-0.265	-1.39514	Upper IM	NOT SIG.	epi
L1-L4	6	0.00388678	-0.160489	0.207	0.375	1	L4	ABHD2	-0.582	-0.85726	Upper IM	NOT SIG.	epi
L1-L4	6	0.00390717	-0.0802737	0.027	0.117	1	L4	TRMT12	-0.144	-2.11548	Upper IM	NOT SIG.	epi
L1-L4	6	0.00391044	-0.189731	0.167	0.317	1	L4	SSB	-0.484	-0.924635	Upper IM	NOT SIG.	epi
L1-L4	6	0.00391846	-0.0915688	0.1	0.233	1	L4	CNOT4	-0.333	-1.22033	Upper IM	NOT SIG.	epi
L1-L4	6	0.00395013	-0.206239	0.94	0.983	1	L4	CD59	-1.923	-0.0645307	Upper IM	NOT SIG.	epi
L1-L4	6	0.00396052	-0.142425	0.22	0.383	1	L4	ROBO1	-0.603	-0.799841	Upper IM	NOT SIG.	epi
L1-L4	6	0.00399086	-0.176494	0.993	1	1	L4	RPL35	-1.993	-0.0101344	Upper IM	NOT SIG.	epi
L1-L4	6	0.00402231	-0.164654	0.227	0.392	1	L4	PPP2R5E	-0.619	-0.788161	Upper IM	NOT SIG.	epi
L1-L4	6	0.0040518	0.278677	0.84	0.85	1	L4	MTPN	-1.69	-0.0170735	Upper IM	NOT SIG.	epi
L1-L4	6	0.00405448	0.106023	0.067	0	1	L4	IGHM	-0.067	#NUM!	Upper IM	NOT SIG.	epi
L1-L4	6	0.00405526	-0.150878	0.42	0.642	1	L4	KPNA4	-1.062	-0.612184	Upper IM	NOT SIG.	epi
L1-L4	6	0.00405562	-0.164117	0.327	0.517	1	L4	RARS	-0.844	-0.660874	Upper IM	NOT SIG.	epi
L1-L4	6	0.00405801	-0.257481	0.48	0.683	1	L4	FAM43A	-1.163	-0.508851	Upper IM	NOT SIG.	epi
L1-L4	6	0.00405932	-0.096617	0.307	0.492	1	L4	N4BP2L2	-0.799	-0.68042	Upper IM	NOT SIG.	epi
L1-L4	6	0.00409013	-0.173494	0.367	0.592	1	L4	PTPN13	-0.959	-0.689817	Upper IM	NOT SIG.	epi
L1-L4	6	0.00409254	-0.159665	0.647	0.842	1	L4	MCL1	-1.489	-0.380055	Upper IM	NOT SIG.	epi
L1-L4	6	0.00409815	-0.0789849	0.033	0.125	1	L4	PAXIP1	-0.158	-1.92139	Upper IM	NOT SIG.	epi
L1-L4	6	0.004101	-0.117299	0.32	0.525	1	L4	UBE2Z	-0.845	-0.714246	Upper IM	NOT SIG.	epi
L1-L4	6	0.00411595	-0.0601394	0.267	0.458	1	L4	DPM1	-0.725	-0.778508	Upper IM	NOT SIG.	epi
L1-L4	6	0.00411963	-0.141622	0.447	0.667	1	L4	PNP	-1.114	-0.577412	Upper IM	NOT SIG.	epi
L1-L4	6	0.00412234	-0.167838	0.113	0.25	1	L4	WEE1	-0.363	-1.14561	Upper IM	NOT SIG.	epi
L1-L4	6	0.00412527	-0.175847	0.26	0.433	1	L4	RSL24D1	-0.693	-0.735855	Upper IM	NOT SIG.	epi
L1-L4	6	0.00414586	0.344363	0.873	0.875	1	L4	SCD	-1.748	-0.00330136	Upper IM	NOT SIG.	epi
L1-L4	6	0.00415331	-0.192224	0.207	0.358	1	L4	DIPK2A	-0.565	-0.790329	Upper IM	NOT SIG.	epi
L1-L4	6	0.00417522	-0.24846	0.133	0.275	1	L4	CHD6	-0.408	-1.04801	Upper IM	NOT SIG.	epi
L1-L4	6	0.00417644	-0.182767	0.547	0.758	1	L4	YME1L1	-1.305	-0.470657	Upper IM	NOT SIG.	epi
L1-L4	6	0.00418454	-0.1131	0.193	0.358	1	L4	MEAF6	-0.551	-0.891359	Upper IM	NOT SIG.	epi
L1-L4	6	0.00418968	-0.14063	0.547	0.775	1	L4	MFSD1	-1.322	-0.502655	Upper IM	NOT SIG.	epi
L1-L4	6	0.00419381	-0.144073	0.08	0.2	1	L4	LIMCH1	-0.28	-1.32193	Upper IM	NOT SIG.	epi
L1-L4	6	0.00419517	-0.249636	0.487	0.683	1	L4	MGLL	-1.17	-0.487964	Upper IM	NOT SIG.	epi
L1-L4	6	0.00419618	-0.15549	0.4	0.625	1	L4	SMIM14	-1.025	-0.643856	Upper IM	NOT SIG.	epi
L1-L4	6	0.00419715	-0.154493	0.347	0.567	1	L4	NCK1	-0.914	-0.708413	Upper IM	NOT SIG.	epi
L1-L4	6	0.00419812	-0.273411	0.373	0.575	1	L4	LRRC20	-0.948	-0.624386	Upper IM	NOT SIG.	epi
L1-L4	6	0.00419821	-0.24753	0.5	0.708	1	L4	HBP1	-1.208	-0.501821	Upper IM	NOT SIG.	epi
L1-L4	6	0.00420211	-0.0667163	0.02	0.1	1	L4	AC016588.2	-0.12	-2.32193	Upper IM	NOT SIG.	epi
L1-L4	6	0.00422655	-0.112406	0.053	0.158	1	L4	NOP14-AS1	-0.211	-1.57586	Upper IM	NOT SIG.	epi
L1-L4	6	0.00429633	-0.108052	0.12	0.267	1	L4	EDN3	-0.387	-1.15381	Upper IM	NOT SIG.	epi
L1-L4	6	0.00430855	-0.102694	0.407	0.617	1	L4	SOX7	-1.024	-0.600242	Upper IM	NOT SIG.	epi
L1-L4	6	0.00432767	-0.112515	0.033	0.125	1	L4	BCAS1	-0.158	-1.92139	Upper IM	NOT SIG.	epi
L1-L4	6	0.00432867	0.359884	0.733	0.625	1	L4	TNFAIP2	-1.358	0.229957	Upper IM	NOT SIG.	epi
L1-L4	6	0.00437494	-0.092888	0.033	0.125	1	L4	LINC02591	-0.158	-1.92139	Upper IM	NOT SIG.	epi
L1-L4	6	0.00439837	-0.065981	0.287	0.475	1	L4	TMEM183A	-0.762	-0.726877	Upper IM	NOT SIG.	epi
L1-L4	6	0.0044031	-0.150282	0.16	0.308	1	L4	MMUT	-0.468	-0.944858	Upper IM	NOT SIG.	epi
L1-L4	6	0.0044156	-0.162827	0.147	0.292	1	L4	USP32	-0.439	-0.990152	Upper IM	NOT SIG.	epi
L1-L4	6	0.00442443	-0.112301	0.12	0.258	1	L4	PPP2R1B	-0.378	-1.10434	Upper IM	NOT SIG.	epi
L1-L4	6	0.00443195	-0.034875	0.027	0.117	1	L4	CTNNAL1	-0.144	-2.11548	Upper IM	NOT SIG.	epi
L1-L4	6	0.00447018	-0.248697	0.527	0.75	1	L4	RMND5A	-1.277	-0.509088	Upper IM	NOT SIG.	epi
L1-L4	6	0.00447929	0.43016	0.54	0.475	1	L4	AC019349.1	-1.015	0.185032	Upper IM	NOT SIG.	epi
L1-L4	6	0.00449887	-0.154725	0.153	0.308	1	L4	ARID5B	-0.461	-1.0094	Upper IM	NOT SIG.	epi
L1-L4	6	0.00450468	-0.08135	0.247	0.45	1	L4	DNPH1	-0.697	-0.865414	Upper IM	NOT SIG.	epi
L1-L4	6	0.00450908	-0.0740849	0.113	0.25	1	L4	SENP5	-0.363	-1.14561	Upper IM	NOT SIG.	epi
L1-L4	6	0.00451206	-0.223538	0.193	0.342	1	L4	PPP1R12A	-0.535	-0.825395	Upper IM	NOT SIG.	epi
L1-L4	6	0.00455005	-0.228866	0.173	0.325	1	L4	ADH5	-0.498	-0.909668	Upper IM	NOT SIG.	epi
L1-L4	6	0.00457872	-0.113402	0.127	0.267	1	L4	MAGI3	-0.394	-1.07201	Upper IM	NOT SIG.	epi
L1-L4	6	0.00461843	-0.110267	0.033	0.125	1	L4	AC004148.1	-0.158	-1.92139	Upper IM	NOT SIG.	epi
L1-L4	6	0.00467922	-0.241886	0.333	0.517	1	L4	CAMSAP1	-0.85	-0.634642	Upper IM	NOT SIG.	epi
L1-L4	6	0.0046814	-0.103308	0.16	0.317	1	L4	CPSF3	-0.477	-0.986411	Upper IM	NOT SIG.	epi
L1-L4	6	0.00468512	-0.454244	0.407	0.583	1	L4	SPRR1A	-0.99	-0.518467	Upper IM	NOT SIG.	epi
L1-L4	6	0.00469794	-0.158714	0.227	0.4	1	L4	TAF9	-0.627	-0.817308	Upper IM	NOT SIG.	epi
L1-L4	6	0.004704	-0.0817619	0.333	0.558	1	L4	EXOC7	-0.891	-0.744743	Upper IM	NOT SIG.	epi
L1-L4	6	0.00470508	-0.163322	0.193	0.35	1	L4	SLC37A1	-0.543	-0.858754	Upper IM	NOT SIG.	epi
L1-L4	6	0.00471921	-0.0992578	0.033	0.125	1	L4	TMEM150A	-0.158	-1.92139	Upper IM	NOT SIG.	epi
L1-L4	6	0.00472216	-0.154659	0.293	0.483	1	L4	NXN	-0.776	-0.721123	Upper IM	NOT SIG.	epi
L1-L4	6	0.00472227	0.270706	0.14	0.042	1	L4	MUC5B	-0.182	1.73697	Upper IM	NOT SIG.	epi
L1-L4	6	0.00472646	-0.182215	0.8	0.925	1	L4	PLS3	-1.725	-0.209453	Upper IM	NOT SIG.	epi
L1-L4	6	0.00473421	-0.0906383	0.053	0.158	1	L4	EDRF1	-0.211	-1.57586	Upper IM	NOT SIG.	epi
L1-L4	6	0.00475154	-0.165556	0.333	0.525	1	L4	KLHL21	-0.858	-0.656795	Upper IM	NOT SIG.	epi
L1-L4	6	0.00475971	-0.124006	0.12	0.258	1	L4	VEZF1	-0.378	-1.10434	Upper IM	NOT SIG.	epi
L1-L4	6	0.00476775	-0.095594	0.253	0.433	1	L4	NSD3	-0.686	-0.77523	Upper IM	NOT SIG.	epi
L1-L4	6	0.00477891	-0.0802842	0.053	0.158	1	L4	HECW2	-0.211	-1.57586	Upper IM	NOT SIG.	epi
L1-L4	6	0.00478077	-0.213652	0.633	0.833	1	L4	ARHGAP27	-1.466	-0.396111	Upper IM	NOT SIG.	epi
L1-L4	6	0.00479433	-0.0987647	0.06	0.167	1	L4	PAFAH2	-0.227	-1.47681	Upper IM	NOT SIG.	epi
L1-L4	6	0.00482198	-0.0803166	0.033	0.125	1	L4	ESF1	-0.158	-1.92139	Upper IM	NOT SIG.	epi
L1-L4	6	0.00483605	-0.252404	0.467	0.642	1	L4	DRAP1	-1.109	-0.459151	Upper IM	NOT SIG.	epi
L1-L4	6	0.00483931	-0.11519	0.32	0.525	1	L4	SLC16A9	-0.845	-0.714246	Upper IM	NOT SIG.	epi
L1-L4	6	0.00484909	0.278271	0.353	0.217	1	L4	PPP2R2C	-0.57	0.701973	Upper IM	NOT SIG.	epi
L1-L4	6	0.00484959	-0.110783	0.2	0.358	1	L4	NUS1	-0.558	-0.83996	Upper IM	NOT SIG.	epi
L1-L4	6	0.00486068	-0.107853	0.213	0.375	1	L4	MCCC2	-0.588	-0.816037	Upper IM	NOT SIG.	epi
L1-L4	6	0.00486232	-0.0271779	0.2	0.383	1	L4	MPHOSPH6	-0.583	-0.937344	Upper IM	NOT SIG.	epi
L1-L4	6	0.00491053	0.652763	0.887	0.917	1	L4	ECM1	-1.804	-0.0479876	Upper IM	NOT SIG.	epi
L1-L4	6	0.00494467	-0.0648759	0.22	0.4	1	L4	CCDC186	-0.62	-0.862496	Upper IM	NOT SIG.	epi
L1-L4	6	0.00494532	-0.197767	0.54	0.717	1	L4	HACD2	-1.257	-0.409014	Upper IM	NOT SIG.	epi
L1-L4	6	0.00494866	-0.250302	0.193	0.35	1	L4	CASP1	-0.543	-0.858754	Upper IM	NOT SIG.	epi
L1-L4	6	0.00494916	-0.0912684	0.06	0.167	1	L4	RASEF	-0.227	-1.47681	Upper IM	NOT SIG.	epi
L1-L4	6	0.00496549	-0.136145	0.273	0.442	1	L4	EPS15	-0.715	-0.695145	Upper IM	NOT SIG.	epi
L1-L4	6	0.0050394	-0.219979	0.927	0.992	1	L4	UBC	-1.919	-0.0977708	Upper IM	NOT SIG.	epi
L1-L4	6	0.0050581	-0.0779115	0.02	0.1	1	L4	LRIG1	-0.12	-2.32193	Upper IM	NOT SIG.	epi
L1-L4	6	0.0050877	-0.178389	0.307	0.517	1	L4	EIF5B	-0.824	-0.751926	Upper IM	NOT SIG.	epi
L1-L4	6	0.00510334	-0.177398	0.427	0.583	1	L4	SOWAHC	-1.01	-0.44926	Upper IM	NOT SIG.	epi
L1-L4	6	0.00511503	0.254315	0.74	0.692	1	L4	ASAH1	-1.432	0.0967532	Upper IM	NOT SIG.	epi
L1-L4	6	0.0051193	-0.0495099	0.047	0.15	1	L4	SPAG1	-0.197	-1.67423	Upper IM	NOT SIG.	epi
L1-L4	6	0.00512173	-0.123575	0.527	0.733	1	L4	CYFIP1	-1.26	-0.47601	Upper IM	NOT SIG.	epi
L1-L4	6	0.00514739	-0.16965	0.54	0.717	1	L4	TMEM159	-1.257	-0.409014	Upper IM	NOT SIG.	epi
L1-L4	6	0.00515077	-0.192532	0.473	0.625	1	L4	EIF4E	-1.098	-0.402016	Upper IM	NOT SIG.	epi
L1-L4	6	0.00516897	-0.0693637	0.047	0.15	1	L4	EDNRA	-0.197	-1.67423	Upper IM	NOT SIG.	epi
L1-L4	6	0.00516911	-0.147215	0.28	0.458	1	L4	KIDINS220	-0.738	-0.709921	Upper IM	NOT SIG.	epi
L1-L4	6	0.0051771	-0.0741581	0.167	0.325	1	L4	NAAA	-0.492	-0.960592	Upper IM	NOT SIG.	epi
L1-L4	6	0.00519854	-0.0181378	0.233	0.425	1	L4	AFG3L2	-0.658	-0.867133	Upper IM	NOT SIG.	epi
L1-L4	6	0.00520174	-0.0143769	0.06	0.175	1	L4	RHBG	-0.235	-1.54432	Upper IM	NOT SIG.	epi
L1-L4	6	0.00521145	-0.164957	0.34	0.517	1	L4	SETD7	-0.857	-0.60463	Upper IM	NOT SIG.	epi
L1-L4	6	0.00521628	0.380231	0.327	0.192	1	L4	PLCH2	-0.519	0.768184	Upper IM	NOT SIG.	epi
L1-L4	6	0.00522056	-0.0630386	0.233	0.408	1	L4	RBM26	-0.641	-0.808239	Upper IM	NOT SIG.	epi
L1-L4	6	0.00522197	-0.0653492	0.147	0.308	1	L4	BOLA3	-0.455	-1.06711	Upper IM	NOT SIG.	epi
L1-L4	6	0.00524737	-0.0813979	0.053	0.158	1	L4	ITGB6	-0.211	-1.57586	Upper IM	NOT SIG.	epi
L1-L4	6	0.00526209	-0.0550816	0.253	0.433	1	L4	TANK	-0.686	-0.77523	Upper IM	NOT SIG.	epi
L1-L4	6	0.00527372	-0.118008	0.113	0.242	1	L4	KYNU	-0.355	-1.09868	Upper IM	NOT SIG.	epi
L1-L4	6	0.00530829	-0.222675	0.467	0.658	1	L4	CNDP2	-1.125	-0.494665	Upper IM	NOT SIG.	epi
L1-L4	6	0.0053166	-0.139167	0.133	0.267	1	L4	NUDT19	-0.4	-1.00541	Upper IM	NOT SIG.	epi
L1-L4	6	0.00533564	-0.0471455	0.213	0.383	1	L4	BCL7C	-0.596	-0.846491	Upper IM	NOT SIG.	epi
L1-L4	6	0.00533669	0.137053	0.193	0.075	1	L4	SFRP2	-0.268	1.36364	Upper IM	NOT SIG.	epi
L1-L4	6	0.00533743	-0.0926809	0.24	0.417	1	L4	DLG3	-0.657	-0.797013	Upper IM	NOT SIG.	epi
L1-L4	6	0.00534421	-0.115394	0.12	0.258	1	L4	NRBF2	-0.378	-1.10434	Upper IM	NOT SIG.	epi
L1-L4	6	0.0053459	-0.0897758	0.053	0.158	1	L4	ANKRD49	-0.211	-1.57586	Upper IM	NOT SIG.	epi
L1-L4	6	0.00535995	-0.107936	0.14	0.292	1	L4	PPP3CA	-0.432	-1.06054	Upper IM	NOT SIG.	epi
L1-L4	6	0.00536728	-0.0596078	0.18	0.35	1	L4	NQO2	-0.53	-0.959358	Upper IM	NOT SIG.	epi
L1-L4	6	0.00537317	-0.0446492	0.193	0.367	1	L4	MSRB2	-0.56	-0.927179	Upper IM	NOT SIG.	epi
L1-L4	6	0.00537674	-0.177776	0.393	0.608	1	L4	OCLN	-1.001	-0.629542	Upper IM	NOT SIG.	epi
L1-L4	6	0.0053828	-0.107854	0.12	0.258	1	L4	RCN1	-0.378	-1.10434	Upper IM	NOT SIG.	epi
L1-L4	6	0.00539579	-0.105688	0.053	0.158	1	L4	OLFML3	-0.211	-1.57586	Upper IM	NOT SIG.	epi
L1-L4	6	0.00539711	-0.0854489	0.2	0.375	1	L4	QRICH1	-0.575	-0.906891	Upper IM	NOT SIG.	epi
L1-L4	6	0.00541047	-0.105963	0.267	0.442	1	L4	FUT2	-0.709	-0.727207	Upper IM	NOT SIG.	epi
L1-L4	6	0.00541821	-0.112472	0.027	0.108	1	L4	LINC01748	-0.135	-2	Upper IM	NOT SIG.	epi
L1-L4	6	0.00542191	-0.0984992	0.147	0.3	1	L4	SLC9A9	-0.447	-1.02915	Upper IM	NOT SIG.	epi
L1-L4	6	0.00542427	-0.0228155	0.033	0.125	1	L4	NPIPB15	-0.158	-1.92139	Upper IM	NOT SIG.	epi
L1-L4	6	0.00542557	-0.178894	0.327	0.517	1	L4	MRPL18	-0.844	-0.660874	Upper IM	NOT SIG.	epi
L1-L4	6	0.00543226	-0.17047	0.313	0.517	1	L4	GSKIP	-0.83	-0.724002	Upper IM	NOT SIG.	epi
L1-L4	6	0.00543357	0.00777197	0.14	0.292	1	L4	FZR1	-0.432	-1.06054	Upper IM	NOT SIG.	epi
L1-L4	6	0.00545414	-0.17521	0.18	0.333	1	L4	EML4	-0.513	-0.887525	Upper IM	NOT SIG.	epi
L1-L4	6	0.00549991	-0.261895	0.453	0.675	1	L4	HNRNPL	-1.128	-0.575376	Upper IM	NOT SIG.	epi
L1-L4	6	0.00551007	-0.0927323	0.08	0.2	1	L4	PEX26	-0.28	-1.32193	Upper IM	NOT SIG.	epi
L1-L4	6	0.00551876	-0.193061	0.267	0.433	1	L4	BLOC1S2	-0.7	-0.697527	Upper IM	NOT SIG.	epi
L1-L4	6	0.0055243	-0.0945035	0.4	0.592	1	L4	RAB22A	-0.992	-0.565597	Upper IM	NOT SIG.	epi
L1-L4	6	0.00553074	-0.187329	0.213	0.358	1	L4	KANSL1	-0.571	-0.749106	Upper IM	NOT SIG.	epi
L1-L4	6	0.00553241	-0.144071	0.213	0.383	1	L4	PLEKHB2	-0.596	-0.846491	Upper IM	NOT SIG.	epi
L1-L4	6	0.00554061	-0.134817	1	1	1	L4	ACTB	-2	0	Upper IM	NOT SIG.	epi
L1-L4	6	0.00555175	-0.0834055	0.16	0.325	1	L4	SNHG17	-0.485	-1.02237	Upper IM	NOT SIG.	epi
L1-L4	6	0.00555523	-0.0926143	0.08	0.2	1	L4	PAXBP1	-0.28	-1.32193	Upper IM	NOT SIG.	epi
L1-L4	6	0.00555871	-0.169775	0.707	0.933	1	L4	SOD1	-1.64	-0.400167	Upper IM	NOT SIG.	epi
L1-L4	6	0.00559538	-0.158765	0.14	0.275	1	L4	PES1	-0.415	-0.974005	Upper IM	NOT SIG.	epi
L1-L4	6	0.00559813	-0.115676	0.107	0.242	1	L4	PIGX	-0.349	-1.1774	Upper IM	NOT SIG.	epi
L1-L4	6	0.00562795	-0.160972	0.593	0.8	1	L4	B4GALT1	-1.393	-0.431968	Upper IM	NOT SIG.	epi
L1-L4	6	0.0056287	-0.206912	0.333	0.542	1	L4	WNT5A	-0.875	-0.702771	Upper IM	NOT SIG.	epi
L1-L4	6	0.00564001	-0.0918088	0.06	0.167	1	L4	NXT1	-0.227	-1.47681	Upper IM	NOT SIG.	epi
L1-L4	6	0.00564635	0.274941	0.4	0.275	1	L4	FXYD5	-0.675	0.540568	Upper IM	NOT SIG.	epi
L1-L4	6	0.00570291	-0.191977	0.973	1	1	L4	GNAS	-1.973	-0.0394883	Upper IM	NOT SIG.	epi
L1-L4	6	0.00571376	-0.121073	0.533	0.725	1	L4	EIF3F	-1.258	-0.443845	Upper IM	NOT SIG.	epi
L1-L4	6	0.00571391	-0.218951	0.76	0.883	1	L4	HMGN2	-1.643	-0.216414	Upper IM	NOT SIG.	epi
L1-L4	6	0.00572259	-0.11479	0.133	0.267	1	L4	KLHL9	-0.4	-1.00541	Upper IM	NOT SIG.	epi
L1-L4	6	0.00573655	-0.271697	0.32	0.492	1	L4	HSPH1	-0.812	-0.620586	Upper IM	NOT SIG.	epi
L1-L4	6	0.00576022	-0.029605	0	0.05	1	L4	SLC38A8	-0.05	#NUM!	Upper IM	NOT SIG.	epi
L1-L4	6	0.00576022	-0.0318775	0	0.05	1	L4	DCP1B	-0.05	#NUM!	Upper IM	NOT SIG.	epi
L1-L4	6	0.00576022	-0.0346191	0	0.05	1	L4	SPESP1	-0.05	#NUM!	Upper IM	NOT SIG.	epi
L1-L4	6	0.00576022	-0.0359208	0	0.05	1	L4	PDGFRL	-0.05	#NUM!	Upper IM	NOT SIG.	epi
L1-L4	6	0.00576022	-0.0386038	0	0.05	1	L4	AC092809.4	-0.05	#NUM!	Upper IM	NOT SIG.	epi
L1-L4	6	0.00576022	-0.0387406	0	0.05	1	L4	XCR1	-0.05	#NUM!	Upper IM	NOT SIG.	epi
L1-L4	6	0.00576022	-0.0389369	0	0.05	1	L4	ZNF229	-0.05	#NUM!	Upper IM	NOT SIG.	epi
L1-L4	6	0.00576022	-0.0412327	0	0.05	1	L4	SPICE1	-0.05	#NUM!	Upper IM	NOT SIG.	epi
L1-L4	6	0.00576022	-0.0428291	0	0.05	1	L4	WNT9A	-0.05	#NUM!	Upper IM	NOT SIG.	epi
L1-L4	6	0.00576022	-0.0486811	0	0.05	1	L4	AC097359.2	-0.05	#NUM!	Upper IM	NOT SIG.	epi
L1-L4	6	0.00576022	-0.0567136	0	0.05	1	L4	ZNF683	-0.05	#NUM!	Upper IM	NOT SIG.	epi
L1-L4	6	0.00576022	-0.0798054	0	0.05	1	L4	ZBTB20	-0.05	#NUM!	Upper IM	NOT SIG.	epi
L1-L4	6	0.00576698	-0.0637708	0.013	0.083	1	L4	DUSP2	-0.096	-2.6746	Upper IM	NOT SIG.	epi
L1-L4	6	0.00578604	-0.0868192	0.08	0.2	1	L4	DPH7	-0.28	-1.32193	Upper IM	NOT SIG.	epi
L1-L4	6	0.0058193	-0.130613	0.173	0.325	1	L4	JAK2	-0.498	-0.909668	Upper IM	NOT SIG.	epi
L1-L4	6	0.00582106	-0.139167	0.193	0.35	1	L4	NUDT9	-0.543	-0.858754	Upper IM	NOT SIG.	epi
L1-L4	6	0.00583896	-0.0973706	0.2	0.358	1	L4	IFRD1	-0.558	-0.83996	Upper IM	NOT SIG.	epi
L1-L4	6	0.0058424	-0.153467	0.207	0.367	1	L4	AGA	-0.574	-0.826149	Upper IM	NOT SIG.	epi
L1-L4	6	0.00585839	-0.0799226	0.04	0.133	1	L4	PAPOLG	-0.173	-1.73335	Upper IM	NOT SIG.	epi
L1-L4	6	0.00585967	-0.0797917	0.067	0.175	1	L4	AC005332.6	-0.242	-1.38512	Upper IM	NOT SIG.	epi
L1-L4	6	0.00587448	0.55252	0.68	0.65	1	L4	COL3A1	-1.33	0.065095	Upper IM	NOT SIG.	epi
L1-L4	6	0.00588076	-0.103225	0.08	0.2	1	L4	SGK3	-0.28	-1.32193	Upper IM	NOT SIG.	epi
L1-L4	6	0.00592712	-0.191254	0.1	0.217	1	L4	MAP3K20	-0.317	-1.1177	Upper IM	NOT SIG.	epi
L1-L4	6	0.00593478	-0.00531212	0.14	0.292	1	L4	ARIH2	-0.432	-1.06054	Upper IM	NOT SIG.	epi
L1-L4	6	0.00593577	-0.191734	0.287	0.458	1	L4	SKAP2	-0.745	-0.674297	Upper IM	NOT SIG.	epi
L1-L4	6	0.0059444	-0.0468889	0.233	0.425	1	L4	JUN	-0.658	-0.867133	Upper IM	NOT SIG.	epi
L1-L4	6	0.00595079	-0.186151	0.427	0.617	1	L4	DNAJA1	-1.044	-0.531034	Upper IM	NOT SIG.	epi
L1-L4	6	0.00595307	-0.0792729	0.153	0.308	1	L4	COPS8	-0.461	-1.0094	Upper IM	NOT SIG.	epi
L1-L4	6	0.00596197	-0.104086	0.067	0.175	1	L4	COIL	-0.242	-1.38512	Upper IM	NOT SIG.	epi
L1-L4	6	0.00597368	-0.0359502	0.1	0.233	1	L4	LRRC75B	-0.333	-1.22033	Upper IM	NOT SIG.	epi
L1-L4	6	0.005977	-0.0251097	0.06	0.167	1	L4	ZNF432	-0.227	-1.47681	Upper IM	NOT SIG.	epi
L1-L4	6	0.00599791	-0.131381	0.127	0.258	1	L4	ITCH	-0.385	-1.02254	Upper IM	NOT SIG.	epi
L1-L4	6	0.00601372	-0.100604	0.067	0.175	1	L4	ATXN7	-0.242	-1.38512	Upper IM	NOT SIG.	epi
L1-L4	6	0.00601871	-0.179842	0.107	0.225	1	L4	CEBPZ	-0.332	-1.07231	Upper IM	NOT SIG.	epi
L1-L4	6	0.00602534	-0.0734369	0.267	0.467	1	L4	RBBP7	-0.734	-0.806583	Upper IM	NOT SIG.	epi
L1-L4	6	0.00608447	-0.103578	0.187	0.342	1	L4	MID1IP1	-0.529	-0.870958	Upper IM	NOT SIG.	epi
L1-L4	6	0.00608485	-0.054859	0.013	0.083	1	L4	HSD11B1L	-0.096	-2.6746	Upper IM	NOT SIG.	epi
L1-L4	6	0.006109	-0.18263	0.353	0.567	1	L4	SLC35A3	-0.92	-0.683681	Upper IM	NOT SIG.	epi
L1-L4	6	0.00613718	-0.206054	0.52	0.717	1	L4	OVOL1	-1.237	-0.463461	Upper IM	NOT SIG.	epi
L1-L4	6	0.0061386	0.385775	0.86	0.85	1	L4	KRT78	-1.71	0.0168738	Upper IM	NOT SIG.	epi
L1-L4	6	0.00613884	-0.0443715	0.18	0.342	1	L4	NOC2L	-0.522	-0.925999	Upper IM	NOT SIG.	epi
L1-L4	6	0.00614055	-0.0924834	0.107	0.233	1	L4	AP1AR	-0.34	-1.12272	Upper IM	NOT SIG.	epi
L1-L4	6	0.00614247	-0.0758388	0.027	0.108	1	L4	S1PR2	-0.135	-2	Upper IM	NOT SIG.	epi
L1-L4	6	0.00615733	-0.0724368	0.087	0.208	1	L4	DPH3	-0.295	-1.2575	Upper IM	NOT SIG.	epi
L1-L4	6	0.00616364	-0.173853	0.413	0.608	1	L4	RELA	-1.021	-0.55793	Upper IM	NOT SIG.	epi
L1-L4	6	0.00616674	-0.0324701	0.013	0.083	1	L4	PCDHB14	-0.096	-2.6746	Upper IM	NOT SIG.	epi
L1-L4	6	0.00616674	-0.0723999	0.013	0.083	1	L4	ELN	-0.096	-2.6746	Upper IM	NOT SIG.	epi
L1-L4	6	0.00617142	-0.0463421	0.067	0.175	1	L4	PXN	-0.242	-1.38512	Upper IM	NOT SIG.	epi
L1-L4	6	0.00617242	-0.132754	0.467	0.65	1	L4	ANXA7	-1.117	-0.477017	Upper IM	NOT SIG.	epi
L1-L4	6	0.00619245	-0.0719922	0.093	0.217	1	L4	CMC2	-0.31	-1.22239	Upper IM	NOT SIG.	epi
L1-L4	6	0.00621743	-0.131921	0.267	0.433	1	L4	OAT	-0.7	-0.697527	Upper IM	NOT SIG.	epi
L1-L4	6	0.00623422	0.0510958	0.247	0.45	1	L4	ZHX1	-0.697	-0.865414	Upper IM	NOT SIG.	epi
L1-L4	6	0.00624849	-0.0554903	0.1	0.233	1	L4	EEF1AKNMT	-0.333	-1.22033	Upper IM	NOT SIG.	epi
L1-L4	6	0.00625263	-0.185064	0.387	0.583	1	L4	UBAP1	-0.97	-0.591162	Upper IM	NOT SIG.	epi
L1-L4	6	0.00626073	-0.242694	0.54	0.75	1	L4	CHMP2A	-1.29	-0.473931	Upper IM	NOT SIG.	epi
L1-L4	6	0.0062658	0.0803331	0.08	0.008	1	L4	GIMAP2	-0.088	3.32193	Upper IM	NOT SIG.	epi
L1-L4	6	0.00628315	-0.0639939	0.027	0.108	1	L4	STRADB	-0.135	-2	Upper IM	NOT SIG.	epi
L1-L4	6	0.00629495	-0.234282	0.687	0.833	1	L4	EIF4A2	-1.52	-0.278006	Upper IM	NOT SIG.	epi
L1-L4	6	0.00632059	-0.167355	0.347	0.508	1	L4	PLPP1	-0.855	-0.549893	Upper IM	NOT SIG.	epi
L1-L4	6	0.00633317	-0.128242	0.087	0.2	1	L4	UBN1	-0.287	-1.20091	Upper IM	NOT SIG.	epi
L1-L4	6	0.00633351	-0.03493	0.013	0.083	1	L4	SLC1A1	-0.096	-2.6746	Upper IM	NOT SIG.	epi
L1-L4	6	0.00635885	-0.169675	0.267	0.425	1	L4	FOPNL	-0.692	-0.670623	Upper IM	NOT SIG.	epi
L1-L4	6	0.00638599	0.344499	0.68	0.692	1	L4	H2AFJ	-1.372	-0.0252373	Upper IM	NOT SIG.	epi
L1-L4	6	0.00638906	-0.197338	0.58	0.758	1	L4	TRIM16	-1.338	-0.386145	Upper IM	NOT SIG.	epi
L1-L4	6	0.00639197	-0.165974	0.267	0.417	1	L4	TMEM14B	-0.684	-0.643208	Upper IM	NOT SIG.	epi
L1-L4	6	0.00639374	-0.184008	0.287	0.45	1	L4	PKN2	-0.737	-0.648874	Upper IM	NOT SIG.	epi
L1-L4	6	0.00640874	-0.064619	0.007	0.067	1	L4	PRNCR1	-0.074	-3.25873	Upper IM	NOT SIG.	epi
L1-L4	6	0.00643966	-0.15849	0.233	0.4	1	L4	THBD	-0.633	-0.77967	Upper IM	NOT SIG.	epi
L1-L4	6	0.00644033	-0.263801	0.68	0.9	1	L4	HLA-C	-1.58	-0.40439	Upper IM	NOT SIG.	epi
L1-L4	6	0.00644579	-0.0265262	0.233	0.417	1	L4	PTGFRN	-0.65	-0.839717	Upper IM	NOT SIG.	epi
L1-L4	6	0.00646291	-0.0574995	0.213	0.383	1	L4	PTCD3	-0.596	-0.846491	Upper IM	NOT SIG.	epi
L1-L4	6	0.00646953	-0.196983	0.5	0.692	1	L4	OSTF1	-1.192	-0.468844	Upper IM	NOT SIG.	epi
L1-L4	6	0.00647133	-0.213532	0.94	0.992	1	L4	RPL5	-1.932	-0.0776794	Upper IM	NOT SIG.	epi
L1-L4	6	0.00648165	-0.115081	0.24	0.4	1	L4	MED16	-0.64	-0.736966	Upper IM	NOT SIG.	epi
L1-L4	6	0.0064852	-0.104113	0.093	0.217	1	L4	FBXO22	-0.31	-1.22239	Upper IM	NOT SIG.	epi
L1-L4	6	0.00649439	0.376878	0.833	0.825	1	L4	HM13	-1.658	0.0139224	Upper IM	NOT SIG.	epi
L1-L4	6	0.00649618	-0.1228	0.32	0.492	1	L4	SH3BGRL	-0.812	-0.620586	Upper IM	NOT SIG.	epi
L1-L4	6	0.00650542	0.304979	0.68	0.6	1	L4	SF3B6	-1.28	0.180572	Upper IM	NOT SIG.	epi
L1-L4	6	0.00653085	-0.339573	0.72	0.867	1	L4	CFD	-1.587	-0.268035	Upper IM	NOT SIG.	epi
L1-L4	6	0.00654596	-0.0101067	0.113	0.25	1	L4	ACER3	-0.363	-1.14561	Upper IM	NOT SIG.	epi
L1-L4	6	0.00655371	-0.19754	0.393	0.55	1	L4	SUMO3	-0.943	-0.484902	Upper IM	NOT SIG.	epi
L1-L4	6	0.00655755	0.00599905	0.073	0.192	1	L4	SCYL3	-0.265	-1.39514	Upper IM	NOT SIG.	epi
L1-L4	6	0.00657325	-0.0519738	0.027	0.108	1	L4	IRAK2	-0.135	-2	Upper IM	NOT SIG.	epi
L1-L4	6	0.00660732	-0.0515366	0.007	0.067	1	L4	CD48	-0.074	-3.25873	Upper IM	NOT SIG.	epi
L1-L4	6	0.00662097	-0.15489	0.14	0.267	1	L4	CHERP	-0.407	-0.931413	Upper IM	NOT SIG.	epi
L1-L4	6	0.00662661	-0.0115676	0.413	0.675	1	L4	EHBP1L1	-1.088	-0.708746	Upper IM	NOT SIG.	epi
L1-L4	6	0.00663259	-0.0602143	0.1	0.233	1	L4	LINC01094	-0.333	-1.22033	Upper IM	NOT SIG.	epi
L1-L4	6	0.00663324	-0.0942365	0.233	0.408	1	L4	C18orf32	-0.641	-0.808239	Upper IM	NOT SIG.	epi
L1-L4	6	0.00665367	-0.137696	0.38	0.583	1	L4	IKZF2	-0.963	-0.617496	Upper IM	NOT SIG.	epi
L1-L4	6	0.00666709	-0.0691629	0.067	0.175	1	L4	ICAM3	-0.242	-1.38512	Upper IM	NOT SIG.	epi
L1-L4	6	0.00667191	-0.0966834	0.08	0.192	1	L4	FOXE1	-0.272	-1.26303	Upper IM	NOT SIG.	epi
L1-L4	6	0.00667191	-0.104193	0.08	0.192	1	L4	AKR1B15	-0.272	-1.26303	Upper IM	NOT SIG.	epi
L1-L4	6	0.00668594	-0.0942504	0.353	0.583	1	L4	NDUFB10	-0.936	-0.723828	Upper IM	NOT SIG.	epi
L1-L4	6	0.0066934	-0.128681	0.16	0.308	1	L4	GTF2F1	-0.468	-0.944858	Upper IM	NOT SIG.	epi
L1-L4	6	0.00670095	-0.0898742	0.073	0.183	1	L4	OTUB2	-0.256	-1.32588	Upper IM	NOT SIG.	epi
L1-L4	6	0.00670773	-0.063268	0.267	0.458	1	L4	MAPRE1	-0.725	-0.778508	Upper IM	NOT SIG.	epi
L1-L4	6	0.00670867	-0.0442394	0.007	0.067	1	L4	ZNF441	-0.074	-3.25873	Upper IM	NOT SIG.	epi
L1-L4	6	0.00671493	-0.00749954	0.267	0.467	1	L4	CAPN15	-0.734	-0.806583	Upper IM	NOT SIG.	epi
L1-L4	6	0.00671936	0.23581	0.88	0.95	1	L4	TECR	-1.83	-0.110424	Upper IM	NOT SIG.	epi
L1-L4	6	0.00672226	-0.135196	0.38	0.583	1	L4	ATL3	-0.963	-0.617496	Upper IM	NOT SIG.	epi
L1-L4	6	0.00672432	-0.0878897	0.067	0.175	1	L4	CEP104	-0.242	-1.38512	Upper IM	NOT SIG.	epi
L1-L4	6	0.00673559	-0.0726518	0.06	0.167	1	L4	CCDC91	-0.227	-1.47681	Upper IM	NOT SIG.	epi
L1-L4	6	0.00673861	-0.0996295	0.093	0.217	1	L4	ITFG2	-0.31	-1.22239	Upper IM	NOT SIG.	epi
L1-L4	6	0.00678199	-0.0655381	0.067	0.175	1	L4	RNASEH2B	-0.242	-1.38512	Upper IM	NOT SIG.	epi
L1-L4	6	0.00678447	-0.0847922	0.147	0.292	1	L4	C15orf41	-0.439	-0.990152	Upper IM	NOT SIG.	epi
L1-L4	6	0.00679676	0.386791	0.9	0.875	1	L4	NDUFA4	-1.775	0.040642	Upper IM	NOT SIG.	epi
L1-L4	6	0.00679751	-0.197412	0.2	0.333	1	L4	CETN2	-0.533	-0.735522	Upper IM	NOT SIG.	epi
L1-L4	6	0.00679866	-0.0650297	0.027	0.108	1	L4	MIGA1	-0.135	-2	Upper IM	NOT SIG.	epi
L1-L4	6	0.00680964	-0.0291409	0.04	0.133	1	L4	PCP4L1	-0.173	-1.73335	Upper IM	NOT SIG.	epi
L1-L4	6	0.00681142	-0.063688	0.007	0.067	1	L4	SOAT1	-0.074	-3.25873	Upper IM	NOT SIG.	epi
L1-L4	6	0.00682798	-0.105303	0.34	0.542	1	L4	CNIH4	-0.882	-0.672758	Upper IM	NOT SIG.	epi
L1-L4	6	0.00685399	0.301771	0.807	0.792	1	L4	RAB1A	-1.599	0.0270682	Upper IM	NOT SIG.	epi
L1-L4	6	0.00686315	-0.0908822	0.06	0.158	1	L4	WDR70	-0.218	-1.39689	Upper IM	NOT SIG.	epi
L1-L4	6	0.00687533	-0.0725255	0.027	0.108	1	L4	ENDOV	-0.135	-2	Upper IM	NOT SIG.	epi
L1-L4	6	0.00691558	-0.0457422	0.007	0.067	1	L4	AC025181.2	-0.074	-3.25873	Upper IM	NOT SIG.	epi
L1-L4	6	0.00691558	-0.0548935	0.007	0.067	1	L4	HLA-DRB5	-0.074	-3.25873	Upper IM	NOT SIG.	epi
L1-L4	6	0.00691762	-0.100024	0.047	0.142	1	L4	TMEM35B	-0.189	-1.59516	Upper IM	NOT SIG.	epi
L1-L4	6	0.00691873	-0.12627	0.253	0.442	1	L4	UHMK1	-0.695	-0.804909	Upper IM	NOT SIG.	epi
L1-L4	6	0.00692539	0.388975	0.553	0.458	1	L4	OTUB1	-1.011	0.271932	Upper IM	NOT SIG.	epi
L1-L4	6	0.00692658	-0.107292	0.287	0.467	1	L4	AKAP9	-0.754	-0.702372	Upper IM	NOT SIG.	epi
L1-L4	6	0.00695117	-0.154203	0.347	0.542	1	L4	AC005261.1	-0.889	-0.643357	Upper IM	NOT SIG.	epi
L1-L4	6	0.00701978	-0.0546737	0.12	0.25	1	L4	SRD5A3	-0.37	-1.05889	Upper IM	NOT SIG.	epi
L1-L4	6	0.00701981	-0.173312	0.227	0.375	1	L4	WRNIP1	-0.602	-0.724198	Upper IM	NOT SIG.	epi
L1-L4	6	0.00702552	-0.122105	0.24	0.408	1	L4	GOLGA7	-0.648	-0.765535	Upper IM	NOT SIG.	epi
L1-L4	6	0.00705338	-0.0851503	0.153	0.308	1	L4	RNF6	-0.461	-1.0094	Upper IM	NOT SIG.	epi
L1-L4	6	0.00707526	-0.126666	0.087	0.2	1	L4	ZCCHC9	-0.287	-1.20091	Upper IM	NOT SIG.	epi
L1-L4	6	0.00707649	-0.0793223	0.153	0.3	1	L4	FGFR1OP2	-0.453	-0.971431	Upper IM	NOT SIG.	epi
L1-L4	6	0.00710625	0.233187	0.373	0.242	1	L4	PLEKHJ1	-0.615	0.624169	Upper IM	NOT SIG.	epi
L1-L4	6	0.00711002	-0.0795713	0.027	0.108	1	L4	TRPV4	-0.135	-2	Upper IM	NOT SIG.	epi
L1-L4	6	0.00716111	-0.045662	0.18	0.325	1	L4	RNF208	-0.505	-0.852443	Upper IM	NOT SIG.	epi
L1-L4	6	0.00717173	-0.217128	0.56	0.725	1	L4	TWF1	-1.285	-0.372554	Upper IM	NOT SIG.	epi
L1-L4	6	0.0071838	-0.161543	0.387	0.575	1	L4	SNHG8	-0.962	-0.571228	Upper IM	NOT SIG.	epi
L1-L4	6	0.00718741	-0.136559	0.087	0.2	1	L4	DOCK9-DT	-0.287	-1.20091	Upper IM	NOT SIG.	epi
L1-L4	6	0.00719219	-0.208817	0.187	0.333	1	L4	HYAL2	-0.52	-0.832484	Upper IM	NOT SIG.	epi
L1-L4	6	0.00720722	-0.171314	0.28	0.442	1	L4	ADNP	-0.722	-0.65862	Upper IM	NOT SIG.	epi
L1-L4	6	0.00721147	-0.13374	0.313	0.492	1	L4	CROT	-0.805	-0.652496	Upper IM	NOT SIG.	epi
L1-L4	6	0.00721726	-0.0422726	0.093	0.217	1	L4	TOR4A	-0.31	-1.22239	Upper IM	NOT SIG.	epi
L1-L4	6	0.00725958	-0.040842	0.067	0.175	1	L4	PGBD5	-0.242	-1.38512	Upper IM	NOT SIG.	epi
L1-L4	6	0.00726285	0.281361	0.947	0.958	1	L4	SLC9A3R1	-1.905	-0.0166612	Upper IM	NOT SIG.	epi
L1-L4	6	0.00727288	-0.0577188	0.107	0.233	1	L4	NOL8	-0.34	-1.12272	Upper IM	NOT SIG.	epi
L1-L4	6	0.00727942	-0.0827191	0.073	0.183	1	L4	NPL	-0.256	-1.32588	Upper IM	NOT SIG.	epi
L1-L4	6	0.00729932	-0.0823704	0.04	0.133	1	L4	KRT24	-0.173	-1.73335	Upper IM	NOT SIG.	epi
L1-L4	6	0.00730672	-0.0909601	0.213	0.367	1	L4	EIF2B1	-0.58	-0.784927	Upper IM	NOT SIG.	epi
L1-L4	6	0.00731067	0.254638	0.28	0.167	1	L4	GPT2	-0.447	0.745579	Upper IM	NOT SIG.	epi
L1-L4	6	0.00734626	-0.140567	0.193	0.35	1	L4	CRKL	-0.543	-0.858754	Upper IM	NOT SIG.	epi
L1-L4	6	0.00735188	-0.0192482	0.027	0.108	1	L4	CYP2C9	-0.135	-2	Upper IM	NOT SIG.	epi
L1-L4	6	0.00735188	-0.0868706	0.027	0.108	1	L4	BX470102.2	-0.135	-2	Upper IM	NOT SIG.	epi
L1-L4	6	0.00742346	-0.163436	0.42	0.633	1	L4	SPTLC2	-1.053	-0.591816	Upper IM	NOT SIG.	epi
L1-L4	6	0.00744392	-0.241773	0.393	0.567	1	L4	HNRNPF	-0.96	-0.528819	Upper IM	NOT SIG.	epi
L1-L4	6	0.00745137	0.33026	0.107	0.025	1	L4	PGGHG	-0.132	2.09761	Upper IM	NOT SIG.	epi
L1-L4	6	0.0074615	-0.0884456	0.073	0.183	1	L4	PDCL	-0.256	-1.32588	Upper IM	NOT SIG.	epi
L1-L4	6	0.00746479	-0.0559885	0.047	0.142	1	L4	ATAD2	-0.189	-1.59516	Upper IM	NOT SIG.	epi
L1-L4	6	0.0074712	-0.180754	0.527	0.683	1	L4	ZNF770	-1.21	-0.374083	Upper IM	NOT SIG.	epi
L1-L4	6	0.00747497	0.325457	0.693	0.692	1	L4	CBR1	-1.385	0.00208331	Upper IM	NOT SIG.	epi
L1-L4	6	0.00750083	-0.173838	0.9	0.983	1	L4	FAU	-1.883	-0.127266	Upper IM	NOT SIG.	epi
L1-L4	6	0.00750328	-0.214783	0.42	0.592	1	L4	FLII	-1.012	-0.495208	Upper IM	NOT SIG.	epi
L1-L4	6	0.00750522	-0.192947	0.407	0.617	1	L4	RAB21	-1.024	-0.600242	Upper IM	NOT SIG.	epi
L1-L4	6	0.00752554	-0.206202	0.967	0.992	1	L4	PTMA	-1.959	-0.0368242	Upper IM	NOT SIG.	epi
L1-L4	6	0.00752944	-0.117926	0.447	0.642	1	L4	DEGS2	-1.089	-0.522298	Upper IM	NOT SIG.	epi
L1-L4	6	0.00753018	-0.0739589	0.193	0.358	1	L4	CCNY	-0.551	-0.891359	Upper IM	NOT SIG.	epi
L1-L4	6	0.00755728	-0.184352	0.5	0.683	1	L4	SH3GLB1	-1.183	-0.449957	Upper IM	NOT SIG.	epi
L1-L4	6	0.00755911	-0.106079	0.247	0.408	1	L4	GSTM3	-0.655	-0.724058	Upper IM	NOT SIG.	epi
L1-L4	6	0.0076126	0.112037	0.153	0.05	1	L4	SPRR5	-0.203	1.61353	Upper IM	NOT SIG.	epi
L1-L4	6	0.00762034	-0.178614	0.2	0.358	1	L4	SF3A3	-0.558	-0.83996	Upper IM	NOT SIG.	epi
L1-L4	6	0.00765071	-0.0940475	0.08	0.192	1	L4	CDH3	-0.272	-1.26303	Upper IM	NOT SIG.	epi
L1-L4	6	0.00765164	-0.222099	0.46	0.642	1	L4	CEBPB	-1.102	-0.480939	Upper IM	NOT SIG.	epi
L1-L4	6	0.00767978	-0.045925	0.047	0.142	1	L4	MARK1	-0.189	-1.59516	Upper IM	NOT SIG.	epi
L1-L4	6	0.00767978	-0.0641542	0.047	0.142	1	L4	ALKBH6	-0.189	-1.59516	Upper IM	NOT SIG.	epi
L1-L4	6	0.00769205	-0.0886012	0.113	0.242	1	L4	LZTS2	-0.355	-1.09868	Upper IM	NOT SIG.	epi
L1-L4	6	0.00774657	-0.0488065	0.147	0.3	1	L4	GATD3B	-0.447	-1.02915	Upper IM	NOT SIG.	epi
L1-L4	6	0.00776488	-0.0463606	0.16	0.317	1	L4	U2AF2	-0.477	-0.986411	Upper IM	NOT SIG.	epi
L1-L4	6	0.0078252	-0.140296	0.44	0.675	1	L4	TPD52L1	-1.115	-0.617384	Upper IM	NOT SIG.	epi
L1-L4	6	0.00784088	-0.117133	0.1	0.217	1	L4	PPP1R18	-0.317	-1.1177	Upper IM	NOT SIG.	epi
L1-L4	6	0.00785567	-0.120695	0.14	0.283	1	L4	MRPS6	-0.423	-1.01538	Upper IM	NOT SIG.	epi
L1-L4	6	0.0078815	-0.035995	0.16	0.308	1	L4	ADPGK	-0.468	-0.944858	Upper IM	NOT SIG.	epi
L1-L4	6	0.00790396	-0.227473	0.64	0.817	1	L4	TAX1BP1	-1.457	-0.352264	Upper IM	NOT SIG.	epi
L1-L4	6	0.00790433	-0.00063156	0.08	0.2	1	L4	PHC3	-0.28	-1.32193	Upper IM	NOT SIG.	epi
L1-L4	6	0.00794031	-0.187682	0.98	1	1	L4	RPL19	-1.98	-0.0291463	Upper IM	NOT SIG.	epi
L1-L4	6	0.00799817	0.195327	0.18	0.075	1	L4	ADCK5	-0.255	1.26303	Upper IM	NOT SIG.	epi
L1-L4	6	0.00800521	-0.223082	0.793	0.925	1	L4	PCBP1	-1.718	-0.222132	Upper IM	NOT SIG.	epi
L1-L4	6	0.00801445	-0.148968	0.98	1	1	L4	RPL7A	-1.98	-0.0291463	Upper IM	NOT SIG.	epi
L1-L4	6	0.00802709	-0.0674975	0.113	0.242	1	L4	DYRK2	-0.355	-1.09868	Upper IM	NOT SIG.	epi
L1-L4	6	0.00804717	-0.253426	0.507	0.7	1	L4	TOM1L2	-1.207	-0.465369	Upper IM	NOT SIG.	epi
L1-L4	6	0.00806655	-0.0741535	0.02	0.092	1	L4	NEDD4	-0.112	-2.20163	Upper IM	NOT SIG.	epi
L1-L4	6	0.00806852	-0.10854	0.053	0.15	1	L4	PIDD1	-0.203	-1.5009	Upper IM	NOT SIG.	epi
L1-L4	6	0.00807973	-0.0768693	0.107	0.233	1	L4	CWC25	-0.34	-1.12272	Upper IM	NOT SIG.	epi
L1-L4	6	0.00809207	-0.0287395	0.313	0.508	1	L4	STX12	-0.821	-0.698666	Upper IM	NOT SIG.	epi
L1-L4	6	0.00810486	-0.080909	0.033	0.117	1	L4	LRIF1	-0.15	-1.82597	Upper IM	NOT SIG.	epi
L1-L4	6	0.00813808	-0.149905	0.1	0.217	1	L4	AXL	-0.317	-1.1177	Upper IM	NOT SIG.	epi
L1-L4	6	0.00814198	-0.105972	0.053	0.15	1	L4	AC116345.1	-0.203	-1.5009	Upper IM	NOT SIG.	epi
L1-L4	6	0.0081499	-0.0410925	0.1	0.225	1	L4	PELP1	-0.325	-1.16993	Upper IM	NOT SIG.	epi
L1-L4	6	0.0081669	0.309888	0.92	0.867	1	L4	NME2	-1.787	0.0856019	Upper IM	NOT SIG.	epi
L1-L4	6	0.00816763	-0.0971623	0.107	0.233	1	L4	SRF	-0.34	-1.12272	Upper IM	NOT SIG.	epi
L1-L4	6	0.00818203	-0.0890685	0.18	0.333	1	L4	LBR	-0.513	-0.887525	Upper IM	NOT SIG.	epi
L1-L4	6	0.00818679	-0.113309	0.2	0.342	1	L4	UBL4A	-0.542	-0.773996	Upper IM	NOT SIG.	epi
L1-L4	6	0.00819207	-0.109755	0.607	0.808	1	L4	ATP5PD	-1.415	-0.412659	Upper IM	NOT SIG.	epi
L1-L4	6	0.00819549	-0.109055	0.28	0.442	1	L4	TCEAL4	-0.722	-0.65862	Upper IM	NOT SIG.	epi
L1-L4	6	0.00820149	-0.151506	0.16	0.3	1	L4	CD109	-0.46	-0.906891	Upper IM	NOT SIG.	epi
L1-L4	6	0.00820948	-0.139836	0.507	0.717	1	L4	HSPA9	-1.224	-0.499987	Upper IM	NOT SIG.	epi
L1-L4	6	0.00821755	-0.219819	0.453	0.667	1	L4	UBE2B	-1.12	-0.558176	Upper IM	NOT SIG.	epi
L1-L4	6	0.00821779	-0.202121	0.28	0.442	1	L4	METAP2	-0.722	-0.65862	Upper IM	NOT SIG.	epi
L1-L4	6	0.00821836	-0.257456	0.227	0.367	1	L4	FAM83C	-0.594	-0.693088	Upper IM	NOT SIG.	epi
L1-L4	6	0.00821938	-0.0582738	0.08	0.192	1	L4	EXD3	-0.272	-1.26303	Upper IM	NOT SIG.	epi
L1-L4	6	0.00824312	-0.146109	0.167	0.317	1	L4	MRPL55	-0.484	-0.924635	Upper IM	NOT SIG.	epi
L1-L4	6	0.00825627	-0.100038	0.127	0.258	1	L4	R3HDM2	-0.385	-1.02254	Upper IM	NOT SIG.	epi
L1-L4	6	0.0082709	-0.0999725	0.087	0.2	1	L4	RYBP	-0.287	-1.20091	Upper IM	NOT SIG.	epi
L1-L4	6	0.00830215	-0.101866	0.38	0.575	1	L4	ALOX15B	-0.955	-0.597563	Upper IM	NOT SIG.	epi
L1-L4	6	0.00830746	-0.16604	0.227	0.375	1	L4	M6PR	-0.602	-0.724198	Upper IM	NOT SIG.	epi
L1-L4	6	0.00831063	-0.0745872	0.273	0.458	1	L4	ITPR2	-0.731	-0.746447	Upper IM	NOT SIG.	epi
L1-L4	6	0.00831638	-0.0652721	0.213	0.375	1	L4	SNF8	-0.588	-0.816037	Upper IM	NOT SIG.	epi
L1-L4	6	0.00831932	-0.0895721	0.187	0.342	1	L4	ARMC10	-0.529	-0.870958	Upper IM	NOT SIG.	epi
L1-L4	6	0.00833809	-0.051535	0.42	0.633	1	L4	IMPDH2	-1.053	-0.591816	Upper IM	NOT SIG.	epi
L1-L4	6	0.00834648	-0.123754	0.433	0.658	1	L4	MZT2A	-1.091	-0.603721	Upper IM	NOT SIG.	epi
L1-L4	6	0.00836366	-0.0716555	0.02	0.092	1	L4	AC112236.1	-0.112	-2.20163	Upper IM	NOT SIG.	epi
L1-L4	6	0.0083829	-0.174763	0.273	0.433	1	L4	FAM214A	-0.706	-0.665466	Upper IM	NOT SIG.	epi
L1-L4	6	0.00841277	-0.109245	0.16	0.3	1	L4	ASL	-0.46	-0.906891	Upper IM	NOT SIG.	epi
L1-L4	6	0.00845572	-0.0505934	0.373	0.558	1	L4	ABHD5	-0.931	-0.581089	Upper IM	NOT SIG.	epi
L1-L4	6	0.00846522	0.00174604	0.087	0.208	1	L4	TMEM8B	-0.295	-1.2575	Upper IM	NOT SIG.	epi
L1-L4	6	0.0084705	-0.136937	0.38	0.575	1	L4	CYP2C18	-0.955	-0.597563	Upper IM	NOT SIG.	epi
L1-L4	6	0.00847999	-0.170913	0.053	0.15	1	L4	TAPBPL	-0.203	-1.5009	Upper IM	NOT SIG.	epi
L1-L4	6	0.00848099	-0.057614	0.173	0.325	1	L4	SNX19	-0.498	-0.909668	Upper IM	NOT SIG.	epi
L1-L4	6	0.00853067	-0.0801979	0.087	0.2	1	L4	TGFBR2	-0.287	-1.20091	Upper IM	NOT SIG.	epi
L1-L4	6	0.0086198	-0.141262	0.24	0.4	1	L4	SCFD1	-0.64	-0.736966	Upper IM	NOT SIG.	epi
L1-L4	6	0.00863184	-0.0863159	0.147	0.283	1	L4	AASDHPPT	-0.43	-0.944986	Upper IM	NOT SIG.	epi
L1-L4	6	0.00865997	-0.0354967	0.067	0.175	1	L4	INPPL1	-0.242	-1.38512	Upper IM	NOT SIG.	epi
L1-L4	6	0.00867102	-0.152054	0.213	0.35	1	L4	PHLDA2	-0.563	-0.716501	Upper IM	NOT SIG.	epi
L1-L4	6	0.00868753	-0.0553387	0.08	0.192	1	L4	LST1	-0.272	-1.26303	Upper IM	NOT SIG.	epi
L1-L4	6	0.00869217	-0.116743	0.173	0.325	1	L4	ZNF83	-0.498	-0.909668	Upper IM	NOT SIG.	epi
L1-L4	6	0.00869598	-0.0362203	0.18	0.333	1	L4	TTC39A	-0.513	-0.887525	Upper IM	NOT SIG.	epi
L1-L4	6	0.00869789	0.169286	0.267	0.142	1	L4	ZSCAN31	-0.409	0.910949	Upper IM	NOT SIG.	epi
L1-L4	6	0.00872495	-0.193066	0.68	0.817	1	L4	NCKAP1	-1.497	-0.264801	Upper IM	NOT SIG.	epi
L1-L4	6	0.00872934	-0.0677178	0.26	0.433	1	L4	PAWR	-0.693	-0.735855	Upper IM	NOT SIG.	epi
L1-L4	6	0.00878328	-0.0360063	0.073	0.183	1	L4	CRAMP1	-0.256	-1.32588	Upper IM	NOT SIG.	epi
L1-L4	6	0.00880919	-0.0592145	0.033	0.117	1	L4	WNK4	-0.15	-1.82597	Upper IM	NOT SIG.	epi
L1-L4	6	0.00882014	-0.13007	0.233	0.4	1	L4	CCNK	-0.633	-0.77967	Upper IM	NOT SIG.	epi
L1-L4	6	0.00884159	-0.0491107	0.093	0.217	1	L4	SHTN1	-0.31	-1.22239	Upper IM	NOT SIG.	epi
L1-L4	6	0.00888065	-0.0668298	0.02	0.092	1	L4	MDGA1	-0.112	-2.20163	Upper IM	NOT SIG.	epi
L1-L4	6	0.00888996	-0.21468	0.933	0.992	1	L4	RPS5	-1.925	-0.088463	Upper IM	NOT SIG.	epi
L1-L4	6	0.0089587	-0.101002	0.127	0.258	1	L4	C1GALT1C1	-0.385	-1.02254	Upper IM	NOT SIG.	epi
L1-L4	6	0.00897086	-0.0743209	0.16	0.317	1	L4	AGPS	-0.477	-0.986411	Upper IM	NOT SIG.	epi
L1-L4	6	0.0089863	-0.0919918	0.073	0.175	1	L4	PSD3	-0.248	-1.26139	Upper IM	NOT SIG.	epi
L1-L4	6	0.0089863	-0.103186	0.073	0.175	1	L4	TAPT1	-0.248	-1.26139	Upper IM	NOT SIG.	epi
L1-L4	6	0.00899791	-0.211079	0.333	0.467	1	L4	C1QBP	-0.8	-0.4879	Upper IM	NOT SIG.	epi
L1-L4	6	0.00900623	-0.00776587	0.047	0.142	1	L4	NUDT12	-0.189	-1.59516	Upper IM	NOT SIG.	epi
L1-L4	6	0.00904676	-0.205308	0.213	0.342	1	L4	FERMT1	-0.555	-0.683143	Upper IM	NOT SIG.	epi
L1-L4	6	0.0090785	-0.195807	0.427	0.6	1	L4	THSD4	-1.027	-0.490726	Upper IM	NOT SIG.	epi
L1-L4	6	0.00909028	-0.0538035	0.047	0.142	1	L4	SMAD7	-0.189	-1.59516	Upper IM	NOT SIG.	epi
L1-L4	6	0.00910216	0.207988	0.16	0.058	1	L4	ABTB1	-0.218	1.46395	Upper IM	NOT SIG.	epi
L1-L4	6	0.00910761	-0.111779	0.08	0.192	1	L4	MINDY3	-0.272	-1.26303	Upper IM	NOT SIG.	epi
L1-L4	6	0.00910925	-0.192965	0.4	0.583	1	L4	UBE2R2	-0.983	-0.543496	Upper IM	NOT SIG.	epi
L1-L4	6	0.00917373	-0.0993131	0.207	0.367	1	L4	SMC1A	-0.574	-0.826149	Upper IM	NOT SIG.	epi
L1-L4	6	0.0091879	-0.168771	0.493	0.7	1	L4	RBM8A	-1.193	-0.505767	Upper IM	NOT SIG.	epi
L1-L4	6	0.00921942	0.430523	0.767	0.75	1	L4	C10orf99	-1.517	0.032336	Upper IM	NOT SIG.	epi
L1-L4	6	0.00925124	-0.0162982	0.06	0.158	1	L4	ZNF623	-0.218	-1.39689	Upper IM	NOT SIG.	epi
L1-L4	6	0.00926341	-0.129642	0.293	0.483	1	L4	FLOT2	-0.776	-0.721123	Upper IM	NOT SIG.	epi
L1-L4	6	0.00928728	-0.0755816	0.36	0.542	1	L4	DARS	-0.902	-0.590296	Upper IM	NOT SIG.	epi
L1-L4	6	0.00930222	-0.0473802	0.187	0.35	1	L4	POLE4	-0.537	-0.904317	Upper IM	NOT SIG.	epi
L1-L4	6	0.00930778	-0.166246	0.267	0.433	1	L4	YES1	-0.7	-0.697527	Upper IM	NOT SIG.	epi
L1-L4	6	0.00931459	-0.0607128	0.02	0.092	1	L4	MEST	-0.112	-2.20163	Upper IM	NOT SIG.	epi
L1-L4	6	0.00931522	-0.141125	0.307	0.475	1	L4	C14orf119	-0.782	-0.629689	Upper IM	NOT SIG.	epi
L1-L4	6	0.00936467	-0.185888	0.573	0.758	1	L4	HSPA1A	-1.331	-0.403663	Upper IM	NOT SIG.	epi
L1-L4	6	0.0093876	-0.169121	0.22	0.367	1	L4	ZCCHC10	-0.587	-0.738277	Upper IM	NOT SIG.	epi
L1-L4	6	0.00939236	-0.160197	0.7	0.858	1	L4	SQSTM1	-1.558	-0.293623	Upper IM	NOT SIG.	epi
L1-L4	6	0.00939374	-0.029894	0.267	0.442	1	L4	PSME3	-0.709	-0.727207	Upper IM	NOT SIG.	epi
L1-L4	6	0.009419	-0.0142597	0.32	0.508	1	L4	POLD2	-0.828	-0.666757	Upper IM	NOT SIG.	epi
L1-L4	6	0.00942924	-0.250114	0.307	0.458	1	L4	NENF	-0.765	-0.577109	Upper IM	NOT SIG.	epi
L1-L4	6	0.00944367	-0.0901471	0.04	0.125	1	L4	NLK	-0.165	-1.64386	Upper IM	NOT SIG.	epi
L1-L4	6	0.00946982	-0.0447005	0.033	0.117	1	L4	PIGBOS1	-0.15	-1.82597	Upper IM	NOT SIG.	epi
L1-L4	6	0.00947364	-0.083415	0.067	0.167	1	L4	INTS5	-0.234	-1.31762	Upper IM	NOT SIG.	epi
L1-L4	6	0.00950701	-0.145678	0.047	0.133	1	L4	TRPV3	-0.18	-1.50069	Upper IM	NOT SIG.	epi
L1-L4	6	0.009547	-0.119092	0.133	0.258	1	L4	KANSL3	-0.391	-0.955945	Upper IM	NOT SIG.	epi
L1-L4	6	0.00955226	0.088445	0.073	0.008	1	L4	BAIAP2L2	-0.081	3.18982	Upper IM	NOT SIG.	epi
L1-L4	6	0.00955681	-0.134891	0.393	0.608	1	L4	FAM135A	-1.001	-0.629542	Upper IM	NOT SIG.	epi
L1-L4	6	0.0095823	-0.142931	0.373	0.542	1	L4	SHB	-0.915	-0.539117	Upper IM	NOT SIG.	epi
L1-L4	6	0.00963742	-0.155705	0.227	0.375	1	L4	TIPARP	-0.602	-0.724198	Upper IM	NOT SIG.	epi
L1-L4	6	0.00967491	0.0744053	0.073	0.008	1	L4	ABHD8	-0.081	3.18982	Upper IM	NOT SIG.	epi
L1-L4	6	0.00969827	-0.151946	0.14	0.267	1	L4	NIPSNAP2	-0.407	-0.931413	Upper IM	NOT SIG.	epi
L1-L4	6	0.00971403	-0.0502842	0.127	0.258	1	L4	TMCC1	-0.385	-1.02254	Upper IM	NOT SIG.	epi
L1-L4	6	0.00973285	-0.183668	0.247	0.4	1	L4	PBX1	-0.647	-0.695489	Upper IM	NOT SIG.	epi
L1-L4	6	0.00974232	-0.0592066	0.06	0.158	1	L4	SLC25A26	-0.218	-1.39689	Upper IM	NOT SIG.	epi
L1-L4	6	0.00979631	-0.0541799	0.12	0.25	1	L4	HDAC6	-0.37	-1.05889	Upper IM	NOT SIG.	epi
L1-L4	6	0.0098175	-0.0980771	0.093	0.208	1	L4	GON4L	-0.301	-1.16128	Upper IM	NOT SIG.	epi
L1-L4	6	0.00987682	0.36538	0.4	0.267	1	L4	MUC20	-0.667	0.58316	Upper IM	NOT SIG.	epi
L1-L4	6	0.00988408	-0.046741	0.067	0.175	1	L4	ZNF317	-0.242	-1.38512	Upper IM	NOT SIG.	epi
L1-L4	6	0.00991439	-0.199216	0.36	0.508	1	L4	ACBD3	-0.868	-0.496832	Upper IM	NOT SIG.	epi
L1-L4	6	0.00992442	0.113435	0.073	0.008	1	L4	C19orf54	-0.081	3.18982	Upper IM	NOT SIG.	epi
L1-L4	6	0.00994279	0.181329	0.18	0.075	1	L4	RHOF	-0.255	1.26303	Upper IM	NOT SIG.	epi
L1-L4	6	0.00996839	-0.0513824	0.033	0.117	1	L4	TMEM192	-0.15	-1.82597	Upper IM	NOT SIG.	epi
L1-L4	6	0.010014	-0.164357	0.22	0.375	1	L4	SNX12	-0.595	-0.769387	Upper IM	NOT SIG.	epi
L1-L4	6	0.0100218	-0.113217	0.367	0.567	1	L4	CCDC120	-0.934	-0.627569	Upper IM	NOT SIG.	epi
L1-L4	6	0.010026	-0.239167	0.34	0.517	1	L4	PHACTR4	-0.857	-0.60463	Upper IM	NOT SIG.	epi
L1-L4	6	0.0100468	-0.212642	0.667	0.842	1	L4	CLIP1	-1.509	-0.336133	Upper IM	NOT SIG.	epi
L1-L4	6	0.0100513	0.0958591	0.073	0.008	1	L4	RGS17	-0.081	3.18982	Upper IM	NOT SIG.	epi
L1-L4	6	0.0100941	-0.0631464	0.087	0.2	1	L4	PER1	-0.287	-1.20091	Upper IM	NOT SIG.	epi
L1-L4	6	0.0101197	-0.035848	0.02	0.092	1	L4	GSTA1	-0.112	-2.20163	Upper IM	NOT SIG.	epi
L1-L4	6	0.0101267	-0.0944368	0.067	0.167	1	L4	MAML1	-0.234	-1.31762	Upper IM	NOT SIG.	epi
L1-L4	6	0.0101324	-0.0441471	0.013	0.075	1	L4	TSEN2	-0.088	-2.52838	Upper IM	NOT SIG.	epi
L1-L4	6	0.0101668	-0.11168	0.52	0.742	1	L4	PPP2R5A	-1.262	-0.512908	Upper IM	NOT SIG.	epi
L1-L4	6	0.0101678	-0.116847	0.38	0.558	1	L4	SELENOS	-0.938	-0.554266	Upper IM	NOT SIG.	epi
L1-L4	6	0.010189	-0.160844	0.64	0.825	1	L4	CAPZA1	-1.465	-0.366322	Upper IM	NOT SIG.	epi
L1-L4	6	0.0102396	-0.0416548	0.02	0.092	1	L4	FRAS1	-0.112	-2.20163	Upper IM	NOT SIG.	epi
L1-L4	6	0.0102671	-0.0822166	0.013	0.075	1	L4	LURAP1L	-0.088	-2.52838	Upper IM	NOT SIG.	epi
L1-L4	6	0.010272	-0.154056	0.147	0.283	1	L4	ARPC1B	-0.43	-0.944986	Upper IM	NOT SIG.	epi
L1-L4	6	0.0103081	-0.216033	0.647	0.842	1	L4	XIST	-1.489	-0.380055	Upper IM	NOT SIG.	epi
L1-L4	6	0.0103377	-0.109378	0.147	0.283	1	L4	RBBP8	-0.43	-0.944986	Upper IM	NOT SIG.	epi
L1-L4	6	0.0103509	-0.0180877	0.2	0.367	1	L4	BCR	-0.567	-0.87578	Upper IM	NOT SIG.	epi
L1-L4	6	0.010363	-0.046619	0.14	0.283	1	L4	LYRM2	-0.423	-1.01538	Upper IM	NOT SIG.	epi
L1-L4	6	0.0103798	-0.18846	0.713	0.867	1	L4	HMGN1	-1.58	-0.28213	Upper IM	NOT SIG.	epi
L1-L4	6	0.0104046	-0.079684	0.107	0.225	1	L4	DNAJC1	-0.332	-1.07231	Upper IM	NOT SIG.	epi
L1-L4	6	0.0104214	-0.0839946	0.14	0.267	1	L4	SORBS1	-0.407	-0.931413	Upper IM	NOT SIG.	epi
L1-L4	6	0.01045	-0.14635	0.433	0.617	1	L4	NPTN	-1.05	-0.510903	Upper IM	NOT SIG.	epi
L1-L4	6	0.0104568	0.0823567	0.053	0	1	L4	CXCL1	-0.053	#NUM!	Upper IM	NOT SIG.	epi
L1-L4	6	0.0104568	0.0363256	0.053	0	1	L4	AOC1	-0.053	#NUM!	Upper IM	NOT SIG.	epi
L1-L4	6	0.0104576	-0.042478	0.053	0.15	1	L4	FAM174B	-0.203	-1.5009	Upper IM	NOT SIG.	epi
L1-L4	6	0.0104576	-0.0876633	0.053	0.15	1	L4	UTP25	-0.203	-1.5009	Upper IM	NOT SIG.	epi
L1-L4	6	0.0104685	-0.140703	0.593	0.8	1	L4	CDKN2B	-1.393	-0.431968	Upper IM	NOT SIG.	epi
L1-L4	6	0.0104703	-0.100619	0.147	0.283	1	L4	C5orf15	-0.43	-0.944986	Upper IM	NOT SIG.	epi
L1-L4	6	0.0104827	-0.0817684	0.073	0.175	1	L4	AC145207.5	-0.248	-1.26139	Upper IM	NOT SIG.	epi
L1-L4	6	0.0104876	-0.115642	0.08	0.183	1	L4	ZNF277	-0.263	-1.19377	Upper IM	NOT SIG.	epi
L1-L4	6	0.0104914	-0.103486	0.153	0.292	1	L4	ELK4	-0.445	-0.932437	Upper IM	NOT SIG.	epi
L1-L4	6	0.0104937	0.363343	0.627	0.55	1	L4	ULK3	-1.177	0.189034	Upper IM	NOT SIG.	epi
L1-L4	6	0.0105152	-0.0573421	0.04	0.125	1	L4	PHYH	-0.165	-1.64386	Upper IM	NOT SIG.	epi
L1-L4	6	0.0105484	-0.172704	0.46	0.642	1	L4	UACA	-1.102	-0.480939	Upper IM	NOT SIG.	epi
L1-L4	6	0.0105616	-0.225618	0.46	0.675	1	L4	KLF3	-1.135	-0.553254	Upper IM	NOT SIG.	epi
L1-L4	6	0.0105737	-0.128098	0.42	0.65	1	L4	PPCS	-1.07	-0.63005	Upper IM	NOT SIG.	epi
L1-L4	6	0.0106502	-0.0366685	0.093	0.208	1	L4	ASF1A	-0.301	-1.16128	Upper IM	NOT SIG.	epi
L1-L4	6	0.0106732	-0.177894	0.393	0.583	1	L4	PICALM	-0.976	-0.568967	Upper IM	NOT SIG.	epi
L1-L4	6	0.0106811	-0.0432071	0.013	0.075	1	L4	NAIP	-0.088	-2.52838	Upper IM	NOT SIG.	epi
L1-L4	6	0.0107367	-0.189665	0.427	0.592	1	L4	NONO	-1.019	-0.471361	Upper IM	NOT SIG.	epi
L1-L4	6	0.0107383	-0.109245	0.073	0.175	1	L4	OSBPL5	-0.248	-1.26139	Upper IM	NOT SIG.	epi
L1-L4	6	0.0107484	-0.109361	0.027	0.1	1	L4	MAP1B	-0.127	-1.88897	Upper IM	NOT SIG.	epi
L1-L4	6	0.010758	-0.0919066	0.153	0.292	1	L4	LARP7	-0.445	-0.932437	Upper IM	NOT SIG.	epi
L1-L4	6	0.0107717	-0.0752551	0.433	0.658	1	L4	TTC9	-1.091	-0.603721	Upper IM	NOT SIG.	epi
L1-L4	6	0.0107794	-0.112778	0.107	0.225	1	L4	TSFM	-0.332	-1.07231	Upper IM	NOT SIG.	epi
L1-L4	6	0.010803	-0.015463	0.313	0.508	1	L4	SRP72	-0.821	-0.698666	Upper IM	NOT SIG.	epi
L1-L4	6	0.0108224	-0.0609124	0.013	0.075	1	L4	IL2RB	-0.088	-2.52838	Upper IM	NOT SIG.	epi
L1-L4	6	0.0108224	-0.0672187	0.013	0.075	1	L4	HELQ	-0.088	-2.52838	Upper IM	NOT SIG.	epi
L1-L4	6	0.0108289	-0.1133	0.307	0.467	1	L4	MRPL36	-0.774	-0.605184	Upper IM	NOT SIG.	epi
L1-L4	6	0.0108405	-0.16811	0.42	0.6	1	L4	RNF10	-1.02	-0.514573	Upper IM	NOT SIG.	epi
L1-L4	6	0.0108497	-0.040769	0.107	0.233	1	L4	VTI1A	-0.34	-1.12272	Upper IM	NOT SIG.	epi
L1-L4	6	0.0108677	-0.243119	0.84	0.933	1	L4	ELL2	-1.773	-0.151488	Upper IM	NOT SIG.	epi
L1-L4	6	0.0108821	-0.0552198	0.273	0.45	1	L4	SLC7A8	-0.723	-0.721024	Upper IM	NOT SIG.	epi
L1-L4	6	0.0109401	-0.042466	0.167	0.317	1	L4	C15orf39	-0.484	-0.924635	Upper IM	NOT SIG.	epi
L1-L4	6	0.0109643	-0.200709	0.493	0.658	1	L4	KCTD3	-1.151	-0.4165	Upper IM	NOT SIG.	epi
L1-L4	6	0.0109645	-0.0167389	0.14	0.275	1	L4	NME4	-0.415	-0.974005	Upper IM	NOT SIG.	epi
L1-L4	6	0.010987	-0.0983503	0.187	0.325	1	L4	MRPL47	-0.512	-0.797401	Upper IM	NOT SIG.	epi
L1-L4	6	0.0109959	-0.137082	0.3	0.467	1	L4	SRPK1	-0.767	-0.63846	Upper IM	NOT SIG.	epi
L1-L4	6	0.0110183	-0.0908668	0.58	0.783	1	L4	CLSTN1	-1.363	-0.432959	Upper IM	NOT SIG.	epi
L1-L4	6	0.011024	-0.135552	0.64	0.817	1	L4	PRELID1	-1.457	-0.352264	Upper IM	NOT SIG.	epi
L1-L4	6	0.0110269	-0.0834278	0.167	0.308	1	L4	TMEM126A	-0.475	-0.883082	Upper IM	NOT SIG.	epi
L1-L4	6	0.0110325	0.384227	0.987	0.992	1	L4	CNFN	-1.979	-0.00729004	Upper IM	NOT SIG.	epi
L1-L4	6	0.0110474	-0.123418	0.027	0.1	1	L4	C6orf141	-0.127	-1.88897	Upper IM	NOT SIG.	epi
L1-L4	6	0.0110515	-0.141563	0.14	0.258	1	L4	MARVELD2	-0.398	-0.881944	Upper IM	NOT SIG.	epi
L1-L4	6	0.0110696	-0.034815	0.26	0.433	1	L4	FAM192A	-0.693	-0.735855	Upper IM	NOT SIG.	epi
L1-L4	6	0.0111061	-0.141951	0.493	0.667	1	L4	UGP2	-1.16	-0.436099	Upper IM	NOT SIG.	epi
L1-L4	6	0.0111077	-0.0876611	0.347	0.517	1	L4	MAEA	-0.864	-0.575229	Upper IM	NOT SIG.	epi
L1-L4	6	0.0111099	-0.0683023	0.013	0.075	1	L4	CEP83	-0.088	-2.52838	Upper IM	NOT SIG.	epi
L1-L4	6	0.0111178	-0.149742	0.187	0.325	1	L4	GTF2E2	-0.512	-0.797401	Upper IM	NOT SIG.	epi
L1-L4	6	0.0111322	0.482419	0.367	0.25	1	L4	PRRG3	-0.617	0.553852	Upper IM	NOT SIG.	epi
L1-L4	6	0.0111442	-0.0780523	0.04	0.125	1	L4	PMS1	-0.165	-1.64386	Upper IM	NOT SIG.	epi
L1-L4	6	0.0111788	-0.189808	0.64	0.842	1	L4	MYL12A	-1.482	-0.395748	Upper IM	NOT SIG.	epi
L1-L4	6	0.0111795	-0.210851	0.753	0.908	1	L4	STMP1	-1.661	-0.270042	Upper IM	NOT SIG.	epi
L1-L4	6	0.0111903	-0.122139	0.133	0.258	1	L4	MRPS30	-0.391	-0.955945	Upper IM	NOT SIG.	epi
L1-L4	6	0.011193	-0.14767	0.193	0.342	1	L4	ASH1L	-0.535	-0.825395	Upper IM	NOT SIG.	epi
L1-L4	6	0.0112203	-0.0520442	0.1	0.217	1	L4	TXNDC11	-0.317	-1.1177	Upper IM	NOT SIG.	epi
L1-L4	6	0.0112522	-0.0691543	0.04	0.125	1	L4	RHOU	-0.165	-1.64386	Upper IM	NOT SIG.	epi
L1-L4	6	0.0112803	-0.0477898	0.173	0.317	1	L4	SLC39A11	-0.49	-0.873711	Upper IM	NOT SIG.	epi
L1-L4	6	0.0113133	-0.0978614	0.227	0.383	1	L4	PPP4R3A	-0.61	-0.754652	Upper IM	NOT SIG.	epi
L1-L4	6	0.0113133	-0.0928879	0.167	0.3	1	L4	FNDC3A	-0.467	-0.845114	Upper IM	NOT SIG.	epi
L1-L4	6	0.011354	-0.131251	0.027	0.1	1	L4	NID1	-0.127	-1.88897	Upper IM	NOT SIG.	epi
L1-L4	6	0.0113699	-0.105235	0.147	0.283	1	L4	ZDHHC18	-0.43	-0.944986	Upper IM	NOT SIG.	epi
L1-L4	6	0.0113942	-0.253332	0.467	0.683	1	L4	MOB1A	-1.15	-0.548463	Upper IM	NOT SIG.	epi
L1-L4	6	0.011447	-0.0684022	0.073	0.175	1	L4	MSTO1	-0.248	-1.26139	Upper IM	NOT SIG.	epi
L1-L4	6	0.011461	-0.0786571	0.24	0.4	1	L4	P3H2	-0.64	-0.736966	Upper IM	NOT SIG.	epi
L1-L4	6	0.0114807	-0.09331	0.18	0.317	1	L4	TP53TG1	-0.497	-0.816486	Upper IM	NOT SIG.	epi
L1-L4	6	0.0114913	0.185152	0.247	0.125	1	L4	TBC1D10B	-0.372	0.982583	Upper IM	NOT SIG.	epi
L1-L4	6	0.0114934	-0.209056	0.227	0.367	1	L4	IGF2R	-0.594	-0.693088	Upper IM	NOT SIG.	epi
L1-L4	6	0.0115384	-0.0238714	0.073	0.175	1	L4	NSD2	-0.248	-1.26139	Upper IM	NOT SIG.	epi
L1-L4	6	0.0115538	-0.0613368	0.013	0.075	1	L4	TRPC6	-0.088	-2.52838	Upper IM	NOT SIG.	epi
L1-L4	6	0.011565	-0.0840234	0.107	0.225	1	L4	BMI1	-0.332	-1.07231	Upper IM	NOT SIG.	epi
L1-L4	6	0.0115887	-0.0974423	0.393	0.583	1	L4	BTF3L4	-0.976	-0.568967	Upper IM	NOT SIG.	epi
L1-L4	6	0.0116058	-0.262773	0.567	0.7	1	L4	ALOX12B	-1.267	-0.304006	Upper IM	NOT SIG.	epi
L1-L4	6	0.0116248	-0.171898	0.413	0.6	1	L4	GLRX3	-1.013	-0.538821	Upper IM	NOT SIG.	epi
L1-L4	6	0.0116409	-0.107146	0.98	1	1	L4	RPS7	-1.98	-0.0291463	Upper IM	NOT SIG.	epi
L1-L4	6	0.0116463	-0.0750747	0.093	0.2	1	L4	FMN1	-0.293	-1.1047	Upper IM	NOT SIG.	epi
L1-L4	6	0.0116568	-0.151961	0.587	0.8	1	L4	POF1B	-1.387	-0.446639	Upper IM	NOT SIG.	epi
L1-L4	6	0.0116573	-0.138819	0.213	0.367	1	L4	SMCHD1	-0.58	-0.784927	Upper IM	NOT SIG.	epi
L1-L4	6	0.0116741	-0.0470018	0.153	0.3	1	L4	CCDC130	-0.453	-0.971431	Upper IM	NOT SIG.	epi
L1-L4	6	0.01168	-0.0433602	0.093	0.217	1	L4	MTAP	-0.31	-1.22239	Upper IM	NOT SIG.	epi
L1-L4	6	0.0117053	-0.0306106	0.013	0.075	1	L4	SLC43A2	-0.088	-2.52838	Upper IM	NOT SIG.	epi
L1-L4	6	0.0117235	-0.0109626	0.18	0.333	1	L4	EGLN2	-0.513	-0.887525	Upper IM	NOT SIG.	epi
L1-L4	6	0.0117479	-0.049614	0.06	0.158	1	L4	EIF2B2	-0.218	-1.39689	Upper IM	NOT SIG.	epi
L1-L4	6	0.0117839	-0.139315	0.14	0.267	1	L4	NKAPD1	-0.407	-0.931413	Upper IM	NOT SIG.	epi
L1-L4	6	0.0118472	-0.0866043	0.06	0.158	1	L4	PLEKHA3	-0.218	-1.39689	Upper IM	NOT SIG.	epi
L1-L4	6	0.0118492	-0.0743759	0.513	0.742	1	L4	ZDHHC5	-1.255	-0.53246	Upper IM	NOT SIG.	epi
L1-L4	6	0.0118531	-0.0581853	0.16	0.3	1	L4	BOD1L1	-0.46	-0.906891	Upper IM	NOT SIG.	epi
L1-L4	6	0.0118868	-0.0569172	0.093	0.208	1	L4	RNASEH1	-0.301	-1.16128	Upper IM	NOT SIG.	epi
L1-L4	6	0.0118932	-0.0241476	0	0.042	1	L4	AKR7A3	-0.042	#NUM!	Upper IM	NOT SIG.	epi
L1-L4	6	0.0118932	-0.0271719	0	0.042	1	L4	FAM122C	-0.042	#NUM!	Upper IM	NOT SIG.	epi
L1-L4	6	0.0118932	-0.0283167	0	0.042	1	L4	PTAFR	-0.042	#NUM!	Upper IM	NOT SIG.	epi
L1-L4	6	0.0118932	-0.0292083	0	0.042	1	L4	KLHDC7A	-0.042	#NUM!	Upper IM	NOT SIG.	epi
L1-L4	6	0.0118932	-0.0298478	0	0.042	1	L4	MKLN1-AS	-0.042	#NUM!	Upper IM	NOT SIG.	epi
L1-L4	6	0.0118932	-0.0322834	0	0.042	1	L4	ZNF334	-0.042	#NUM!	Upper IM	NOT SIG.	epi
L1-L4	6	0.0118932	-0.0342151	0	0.042	1	L4	PIK3R3	-0.042	#NUM!	Upper IM	NOT SIG.	epi
L1-L4	6	0.0118932	-0.0358409	0	0.042	1	L4	SOX6	-0.042	#NUM!	Upper IM	NOT SIG.	epi
L1-L4	6	0.0118932	-0.0369632	0	0.042	1	L4	PGBD4	-0.042	#NUM!	Upper IM	NOT SIG.	epi
L1-L4	6	0.0118932	-0.0372145	0	0.042	1	L4	FOSB	-0.042	#NUM!	Upper IM	NOT SIG.	epi
L1-L4	6	0.0118932	-0.0377793	0	0.042	1	L4	AC096586.1	-0.042	#NUM!	Upper IM	NOT SIG.	epi
L1-L4	6	0.0118932	-0.0383856	0	0.042	1	L4	AL356234.3	-0.042	#NUM!	Upper IM	NOT SIG.	epi
L1-L4	6	0.0118932	-0.0387471	0	0.042	1	L4	AL135925.1	-0.042	#NUM!	Upper IM	NOT SIG.	epi
L1-L4	6	0.0118932	-0.0392608	0	0.042	1	L4	ZSWIM3	-0.042	#NUM!	Upper IM	NOT SIG.	epi
L1-L4	6	0.0118932	-0.0416096	0	0.042	1	L4	GREB1L	-0.042	#NUM!	Upper IM	NOT SIG.	epi
L1-L4	6	0.0118932	-0.0422766	0	0.042	1	L4	AC016831.5	-0.042	#NUM!	Upper IM	NOT SIG.	epi
L1-L4	6	0.0118932	-0.043965	0	0.042	1	L4	DDHD1	-0.042	#NUM!	Upper IM	NOT SIG.	epi
L1-L4	6	0.0118932	-0.0456085	0	0.042	1	L4	NFAM1	-0.042	#NUM!	Upper IM	NOT SIG.	epi
L1-L4	6	0.0118932	-0.0474113	0	0.042	1	L4	SERPINA12	-0.042	#NUM!	Upper IM	NOT SIG.	epi
L1-L4	6	0.0118932	-0.0480022	0	0.042	1	L4	ARSJ	-0.042	#NUM!	Upper IM	NOT SIG.	epi
L1-L4	6	0.0118932	-0.0482936	0	0.042	1	L4	SH3BGR	-0.042	#NUM!	Upper IM	NOT SIG.	epi
L1-L4	6	0.0118932	-0.0483533	0	0.042	1	L4	TGM7	-0.042	#NUM!	Upper IM	NOT SIG.	epi
L1-L4	6	0.0118932	-0.053755	0	0.042	1	L4	PCDH17	-0.042	#NUM!	Upper IM	NOT SIG.	epi
L1-L4	6	0.0118932	-0.0566239	0	0.042	1	L4	KIF14	-0.042	#NUM!	Upper IM	NOT SIG.	epi
L1-L4	6	0.0118932	-0.0567842	0	0.042	1	L4	PLB1	-0.042	#NUM!	Upper IM	NOT SIG.	epi
L1-L4	6	0.0118932	-0.0584063	0	0.042	1	L4	PPM1N	-0.042	#NUM!	Upper IM	NOT SIG.	epi
L1-L4	6	0.0118932	-0.0717501	0	0.042	1	L4	NEFH	-0.042	#NUM!	Upper IM	NOT SIG.	epi
L1-L4	6	0.0119472	-0.0498735	0.06	0.158	1	L4	LRRK1	-0.218	-1.39689	Upper IM	NOT SIG.	epi
L1-L4	6	0.0119503	-0.156605	0.22	0.375	1	L4	ITPR3	-0.595	-0.769387	Upper IM	NOT SIG.	epi
L1-L4	6	0.0119736	-0.0649746	0.093	0.208	1	L4	TDRD3	-0.301	-1.16128	Upper IM	NOT SIG.	epi
L1-L4	6	0.0120135	-0.0432372	0.013	0.075	1	L4	AP002784.1	-0.088	-2.52838	Upper IM	NOT SIG.	epi
L1-L4	6	0.0120236	-0.0950999	0.167	0.3	1	L4	ROCK1	-0.467	-0.845114	Upper IM	NOT SIG.	epi
L1-L4	6	0.0120357	-0.13732	0.38	0.558	1	L4	KREMEN1	-0.938	-0.554266	Upper IM	NOT SIG.	epi
L1-L4	6	0.0120491	-0.16849	0.333	0.5	1	L4	DNAJA2	-0.833	-0.586406	Upper IM	NOT SIG.	epi
L1-L4	6	0.0120687	-0.0906506	0.033	0.108	1	L4	IFITM1	-0.141	-1.71049	Upper IM	NOT SIG.	epi
L1-L4	6	0.012073	-0.0837933	0.2	0.358	1	L4	ADSS	-0.558	-0.83996	Upper IM	NOT SIG.	epi
L1-L4	6	0.0120829	-0.157004	0.36	0.55	1	L4	SERTAD2	-0.91	-0.611435	Upper IM	NOT SIG.	epi
L1-L4	6	0.0120829	-0.0996175	0.093	0.2	1	L4	RNF216	-0.293	-1.1047	Upper IM	NOT SIG.	epi
L1-L4	6	0.0120966	-0.118725	0.427	0.617	1	L4	SERINC5	-1.044	-0.531034	Upper IM	NOT SIG.	epi
L1-L4	6	0.0121062	-0.0630484	0.047	0.133	1	L4	EPC2	-0.18	-1.50069	Upper IM	NOT SIG.	epi
L1-L4	6	0.0121082	-0.0777107	0.153	0.292	1	L4	DCAF13	-0.445	-0.932437	Upper IM	NOT SIG.	epi
L1-L4	6	0.0121344	-0.146175	0.267	0.417	1	L4	USP47	-0.684	-0.643208	Upper IM	NOT SIG.	epi
L1-L4	6	0.0121491	-0.0907566	0.127	0.25	1	L4	FAM3C	-0.377	-0.9771	Upper IM	NOT SIG.	epi
L1-L4	6	0.012248	-0.188691	0.54	0.692	1	L4	EPHA2	-1.232	-0.357813	Upper IM	NOT SIG.	epi
L1-L4	6	0.0122789	-0.25991	1	0.992	1	L4	DSC2	-1.992	0.011588	Upper IM	NOT SIG.	epi
L1-L4	6	0.012291	-0.17452	0.46	0.642	1	L4	SRSF7	-1.102	-0.480939	Upper IM	NOT SIG.	epi
L1-L4	6	0.0123107	-0.175221	0.053	0.142	1	L4	SHPRH	-0.195	-1.42183	Upper IM	NOT SIG.	epi
L1-L4	6	0.0123257	0.41954	0.407	0.308	1	L4	LPIN3	-0.715	0.402098	Upper IM	NOT SIG.	epi
L1-L4	6	0.01233	-0.0613873	0.047	0.133	1	L4	GXYLT1	-0.18	-1.50069	Upper IM	NOT SIG.	epi
L1-L4	6	0.0123586	-0.090634	0.313	0.492	1	L4	SUCO	-0.805	-0.652496	Upper IM	NOT SIG.	epi
L1-L4	6	0.012419	-0.010286	0.207	0.358	1	L4	RAP2C	-0.565	-0.790329	Upper IM	NOT SIG.	epi
L1-L4	6	0.0124196	-0.0901243	0.053	0.142	1	L4	BMT2	-0.195	-1.42183	Upper IM	NOT SIG.	epi
L1-L4	6	0.0124457	0.20768	0.1	0.025	1	L4	FABP4	-0.125	2	Upper IM	NOT SIG.	epi
L1-L4	6	0.0124566	-0.0419658	0.007	0.058	1	L4	PRIM2	-0.065	-3.05063	Upper IM	NOT SIG.	epi
L1-L4	6	0.0124566	-0.0779366	0.007	0.058	1	L4	RNF212	-0.065	-3.05063	Upper IM	NOT SIG.	epi
L1-L4	6	0.0124566	-0.101565	0.007	0.058	1	L4	HAUS8	-0.065	-3.05063	Upper IM	NOT SIG.	epi
L1-L4	6	0.0124837	-0.0574738	0.087	0.192	1	L4	AVEN	-0.279	-1.14202	Upper IM	NOT SIG.	epi
L1-L4	6	0.0124886	-0.133138	0.4	0.583	1	L4	UBL3	-0.983	-0.543496	Upper IM	NOT SIG.	epi
L1-L4	6	0.0124893	-0.0230487	0.013	0.075	1	L4	C4orf19	-0.088	-2.52838	Upper IM	NOT SIG.	epi
L1-L4	6	0.0124893	-0.0386678	0.013	0.075	1	L4	RASSF6	-0.088	-2.52838	Upper IM	NOT SIG.	epi
L1-L4	6	0.0125181	-0.16788	0.693	0.858	1	L4	HK1	-1.551	-0.308122	Upper IM	NOT SIG.	epi
L1-L4	6	0.012597	-0.0865594	0.113	0.233	1	L4	CDC42EP4	-0.346	-1.04401	Upper IM	NOT SIG.	epi
L1-L4	6	0.012597	-0.0984873	0.113	0.233	1	L4	SNX4	-0.346	-1.04401	Upper IM	NOT SIG.	epi
L1-L4	6	0.0125991	-0.177839	0.227	0.375	1	L4	KCNJ15	-0.602	-0.724198	Upper IM	NOT SIG.	epi
L1-L4	6	0.0126056	-0.0963506	0.233	0.417	1	L4	PIGT	-0.65	-0.839717	Upper IM	NOT SIG.	epi
L1-L4	6	0.0126062	-0.210788	0.887	0.942	1	L4	GLUL	-1.829	-0.086793	Upper IM	NOT SIG.	epi
L1-L4	6	0.0126094	-0.153804	1	1	1	L4	RPL13	-2	0	Upper IM	NOT SIG.	epi
L1-L4	6	0.0126188	-0.0949679	0.3	0.483	1	L4	KARS	-0.783	-0.687061	Upper IM	NOT SIG.	epi
L1-L4	6	0.0126455	-0.0620923	0.007	0.058	1	L4	SMN1	-0.065	-3.05063	Upper IM	NOT SIG.	epi
L1-L4	6	0.0126548	-0.220393	0.74	0.892	1	L4	EIF4G1	-1.632	-0.269518	Upper IM	NOT SIG.	epi
L1-L4	6	0.0126856	0.215887	0.94	0.95	1	L4	MYL12B	-1.89	-0.0152668	Upper IM	NOT SIG.	epi
L1-L4	6	0.0127434	-0.0434646	0.04	0.125	1	L4	ALDH1A1	-0.165	-1.64386	Upper IM	NOT SIG.	epi
L1-L4	6	0.0127499	-0.100609	0.327	0.525	1	L4	STK40	-0.852	-0.683027	Upper IM	NOT SIG.	epi
L1-L4	6	0.0127501	-0.023941	0.107	0.225	1	L4	SLC25A44	-0.332	-1.07231	Upper IM	NOT SIG.	epi
L1-L4	6	0.0127803	-0.017767	0.093	0.208	1	L4	CBWD1	-0.301	-1.16128	Upper IM	NOT SIG.	epi
L1-L4	6	0.0127983	-0.0700005	0.18	0.333	1	L4	C22orf39	-0.513	-0.887525	Upper IM	NOT SIG.	epi
L1-L4	6	0.0128069	-0.167062	0.38	0.533	1	L4	CASP4	-0.913	-0.488136	Upper IM	NOT SIG.	epi
L1-L4	6	0.0128297	0.335051	0.627	0.558	1	L4	SPARC	-1.185	0.1682	Upper IM	NOT SIG.	epi
L1-L4	6	0.012837	-0.10747	0.007	0.058	1	L4	AC020915.2	-0.065	-3.05063	Upper IM	NOT SIG.	epi
L1-L4	6	0.0128655	-0.0592023	0.173	0.308	1	L4	SRXN1	-0.481	-0.832158	Upper IM	NOT SIG.	epi
L1-L4	6	0.0128744	-0.107769	0.42	0.592	1	L4	SDHD	-1.012	-0.495208	Upper IM	NOT SIG.	epi
L1-L4	6	0.0128964	-0.0466123	0.293	0.442	1	L4	ABO	-0.735	-0.593146	Upper IM	NOT SIG.	epi
L1-L4	6	0.0129055	-0.0827724	0.093	0.2	1	L4	SCAF4	-0.293	-1.1047	Upper IM	NOT SIG.	epi
L1-L4	6	0.0129058	-0.0544485	0.047	0.133	1	L4	POLR1B	-0.18	-1.50069	Upper IM	NOT SIG.	epi
L1-L4	6	0.012923	-0.0439558	0.173	0.325	1	L4	ZC3H12A	-0.498	-0.909668	Upper IM	NOT SIG.	epi
L1-L4	6	0.0129327	-0.0552617	0.027	0.1	1	L4	PRKAA2	-0.127	-1.88897	Upper IM	NOT SIG.	epi
L1-L4	6	0.0129762	-0.135616	0.98	0.992	1	L4	RPS16	-1.972	-0.0175584	Upper IM	NOT SIG.	epi
L1-L4	6	0.0129992	-0.0762216	0.173	0.325	1	L4	TMTC3	-0.498	-0.909668	Upper IM	NOT SIG.	epi
L1-L4	6	0.013031	-0.0564047	0.007	0.058	1	L4	SPA17	-0.065	-3.05063	Upper IM	NOT SIG.	epi
L1-L4	6	0.0130727	-0.0807676	0.027	0.1	1	L4	C14orf132	-0.127	-1.88897	Upper IM	NOT SIG.	epi
L1-L4	6	0.0131297	-0.154188	0.187	0.317	1	L4	PDPK1	-0.504	-0.761445	Upper IM	NOT SIG.	epi
L1-L4	6	0.0131556	-0.211492	0.787	0.942	1	L4	PRSS27	-1.729	-0.259363	Upper IM	NOT SIG.	epi
L1-L4	6	0.0131596	-0.112304	0.313	0.475	1	L4	ETS2	-0.788	-0.601765	Upper IM	NOT SIG.	epi
L1-L4	6	0.0131812	-0.161756	0.247	0.383	1	L4	SF3B4	-0.63	-0.632833	Upper IM	NOT SIG.	epi
L1-L4	6	0.0131905	-0.0681343	0.093	0.2	1	L4	FAM122A	-0.293	-1.1047	Upper IM	NOT SIG.	epi
L1-L4	6	0.0132003	-0.0889158	0.233	0.367	1	L4	SRSF8	-0.6	-0.65545	Upper IM	NOT SIG.	epi
L1-L4	6	0.0132047	-0.0701218	0.133	0.25	1	L4	KLF16	-0.383	-0.910502	Upper IM	NOT SIG.	epi
L1-L4	6	0.013216	-0.197357	0.307	0.442	1	L4	SKIL	-0.749	-0.525808	Upper IM	NOT SIG.	epi
L1-L4	6	0.0132498	-0.126025	0.133	0.258	1	L4	NGLY1	-0.391	-0.955945	Upper IM	NOT SIG.	epi
L1-L4	6	0.0132648	-0.206342	0.367	0.508	1	L4	RAET1L	-0.875	-0.469048	Upper IM	NOT SIG.	epi
L1-L4	6	0.0132896	-0.0676543	0.187	0.333	1	L4	ZCRB1	-0.52	-0.832484	Upper IM	NOT SIG.	epi
L1-L4	6	0.0132918	-0.134904	0.127	0.242	1	L4	ITPRIPL2	-0.369	-0.930179	Upper IM	NOT SIG.	epi
L1-L4	6	0.0133001	0.235096	0.213	0.108	1	L4	SZT2	-0.321	0.979822	Upper IM	NOT SIG.	epi
L1-L4	6	0.0133022	-0.144784	0.533	0.742	1	L4	SRP9	-1.275	-0.477284	Upper IM	NOT SIG.	epi
L1-L4	6	0.013312	-0.111692	0.453	0.675	1	L4	PCDH1	-1.128	-0.575376	Upper IM	NOT SIG.	epi
L1-L4	6	0.0133708	-0.157188	0.367	0.517	1	L4	SIAH2	-0.884	-0.494384	Upper IM	NOT SIG.	epi
L1-L4	6	0.0134191	-0.153495	0.3	0.45	1	L4	ZC3H15	-0.75	-0.584963	Upper IM	NOT SIG.	epi
L1-L4	6	0.0134269	-0.0684337	0.007	0.058	1	L4	CHST7	-0.065	-3.05063	Upper IM	NOT SIG.	epi
L1-L4	6	0.0134269	-0.070116	0.007	0.058	1	L4	DNAJB5	-0.065	-3.05063	Upper IM	NOT SIG.	epi
L1-L4	6	0.0134269	-0.0797993	0.007	0.058	1	L4	WDR83	-0.065	-3.05063	Upper IM	NOT SIG.	epi
L1-L4	6	0.0134896	-0.0884249	0.32	0.483	1	L4	SCAMP1	-0.803	-0.593951	Upper IM	NOT SIG.	epi
L1-L4	6	0.0134898	-0.0489846	0.293	0.467	1	L4	SLC24A3	-0.76	-0.672522	Upper IM	NOT SIG.	epi
L1-L4	6	0.0134903	-0.0619985	0.267	0.433	1	L4	SMIM15	-0.7	-0.697527	Upper IM	NOT SIG.	epi
L1-L4	6	0.0135053	-0.0933944	0.28	0.442	1	L4	EPHX2	-0.722	-0.65862	Upper IM	NOT SIG.	epi
L1-L4	6	0.0135258	-0.11351	0.387	0.558	1	L4	HSD17B12	-0.945	-0.527932	Upper IM	NOT SIG.	epi
L1-L4	6	0.0135327	-0.0882238	0.193	0.342	1	L4	CBFB	-0.535	-0.825395	Upper IM	NOT SIG.	epi
L1-L4	6	0.0135467	-0.0613469	0.06	0.15	1	L4	RAVER2	-0.21	-1.32193	Upper IM	NOT SIG.	epi
L1-L4	6	0.0135514	-0.0924948	0.133	0.25	1	L4	SART3	-0.383	-0.910502	Upper IM	NOT SIG.	epi
L1-L4	6	0.0135709	-0.145553	0.173	0.308	1	L4	AGFG1	-0.481	-0.832158	Upper IM	NOT SIG.	epi
L1-L4	6	0.0136288	-0.0377094	0.007	0.058	1	L4	ANKRD36C	-0.065	-3.05063	Upper IM	NOT SIG.	epi
L1-L4	6	0.0136288	-0.0395315	0.007	0.058	1	L4	ZNF253	-0.065	-3.05063	Upper IM	NOT SIG.	epi
L1-L4	6	0.0136288	-0.0434287	0.007	0.058	1	L4	ARHGAP39	-0.065	-3.05063	Upper IM	NOT SIG.	epi
L1-L4	6	0.0136395	0.295659	0.833	0.817	1	L4	PDZK1IP1	-1.65	0.0279804	Upper IM	NOT SIG.	epi
L1-L4	6	0.0136418	-0.150959	0.46	0.675	1	L4	PCYOX1	-1.135	-0.553254	Upper IM	NOT SIG.	epi
L1-L4	6	0.0137523	0.118591	0.153	0.058	1	L4	FLRT2	-0.211	1.39941	Upper IM	NOT SIG.	epi
L1-L4	6	0.0137619	-0.0772147	0.247	0.408	1	L4	CALCOCO1	-0.655	-0.724058	Upper IM	NOT SIG.	epi
L1-L4	6	0.0138334	0.0110118	0.007	0.058	1	L4	NRP2	-0.065	-3.05063	Upper IM	NOT SIG.	epi
L1-L4	6	0.0138334	0.00504848	0.007	0.058	1	L4	CLIC6	-0.065	-3.05063	Upper IM	NOT SIG.	epi
L1-L4	6	0.0138334	-0.0262009	0.007	0.058	1	L4	SPATA6	-0.065	-3.05063	Upper IM	NOT SIG.	epi
L1-L4	6	0.0138334	-0.0270906	0.007	0.058	1	L4	AK9	-0.065	-3.05063	Upper IM	NOT SIG.	epi
L1-L4	6	0.0138334	-0.0421906	0.007	0.058	1	L4	LINC02693	-0.065	-3.05063	Upper IM	NOT SIG.	epi
L1-L4	6	0.0138334	-0.0428949	0.007	0.058	1	L4	NEDD4L	-0.065	-3.05063	Upper IM	NOT SIG.	epi
L1-L4	6	0.0138334	-0.0544359	0.007	0.058	1	L4	LINC01116	-0.065	-3.05063	Upper IM	NOT SIG.	epi
L1-L4	6	0.0138631	-0.0831556	0.193	0.333	1	L4	FAM160A1	-0.526	-0.786921	Upper IM	NOT SIG.	epi
L1-L4	6	0.0138634	-0.149675	0.327	0.475	1	L4	RAB8A	-0.802	-0.538637	Upper IM	NOT SIG.	epi
L1-L4	6	0.0138772	-0.0349962	0.093	0.2	1	L4	ZNF131	-0.293	-1.1047	Upper IM	NOT SIG.	epi
L1-L4	6	0.0138865	-0.266416	0.627	0.75	1	L4	CLDN7	-1.377	-0.258425	Upper IM	NOT SIG.	epi
L1-L4	6	0.0139009	-0.0586352	0.2	0.35	1	L4	MED21	-0.55	-0.807355	Upper IM	NOT SIG.	epi
L1-L4	6	0.0139306	-0.0655389	0.093	0.208	1	L4	PLCG1	-0.301	-1.16128	Upper IM	NOT SIG.	epi
L1-L4	6	0.0139414	-0.154715	0.62	0.767	1	L4	CRYBG2	-1.387	-0.306958	Upper IM	NOT SIG.	epi
L1-L4	6	0.0139454	-0.10187	0.067	0.158	1	L4	PNLIPRP3	-0.225	-1.23769	Upper IM	NOT SIG.	epi
L1-L4	6	0.0139966	-0.0711264	0.453	0.633	1	L4	TMBIM4	-1.086	-0.482694	Upper IM	NOT SIG.	epi
L1-L4	6	0.014037	-0.149818	0.14	0.25	1	L4	SEPHS2	-0.39	-0.836501	Upper IM	NOT SIG.	epi
L1-L4	6	0.0140414	-0.0595092	0.107	0.225	1	L4	CDK17	-0.332	-1.07231	Upper IM	NOT SIG.	epi
L1-L4	6	0.0140643	-0.0464262	0.12	0.242	1	L4	THOP1	-0.362	-1.01197	Upper IM	NOT SIG.	epi
L1-L4	6	0.0140828	-0.0966087	0.147	0.267	1	L4	EMP3	-0.414	-0.861024	Upper IM	NOT SIG.	epi
L1-L4	6	0.0140903	-0.0166171	0.027	0.1	1	L4	ITGAL	-0.127	-1.88897	Upper IM	NOT SIG.	epi
L1-L4	6	0.0141047	-0.173126	0.527	0.7	1	L4	PALLD	-1.227	-0.409552	Upper IM	NOT SIG.	epi
L1-L4	6	0.0141116	-0.162699	0.287	0.458	1	L4	UBALD2	-0.745	-0.674297	Upper IM	NOT SIG.	epi
L1-L4	6	0.0141316	-0.11211	0.407	0.617	1	L4	RHOB	-1.024	-0.600242	Upper IM	NOT SIG.	epi
L1-L4	6	0.0141324	-0.215869	0.507	0.667	1	L4	EIF3I	-1.174	-0.395701	Upper IM	NOT SIG.	epi
L1-L4	6	0.0141392	0.144988	0.113	0.033	1	L4	TINAGL1	-0.146	1.77578	Upper IM	NOT SIG.	epi
L1-L4	6	0.0141526	-0.179658	0.12	0.233	1	L4	ATXN2	-0.353	-0.957296	Upper IM	NOT SIG.	epi
L1-L4	6	0.0141618	-0.0685974	0.147	0.275	1	L4	CBR3-AS1	-0.422	-0.903615	Upper IM	NOT SIG.	epi
L1-L4	6	0.014174	-0.220444	0.373	0.517	1	L4	PELI1	-0.89	-0.470989	Upper IM	NOT SIG.	epi
L1-L4	6	0.014196	-0.210521	1	1	1	L4	RPL31	-2	0	Upper IM	NOT SIG.	epi
L1-L4	6	0.0142232	-0.0434422	0.127	0.258	1	L4	PLAU	-0.385	-1.02254	Upper IM	NOT SIG.	epi
L1-L4	6	0.0142294	-0.202146	0.287	0.425	1	L4	PCMTD1	-0.712	-0.566412	Upper IM	NOT SIG.	epi
L1-L4	6	0.0142375	-0.209987	0.467	0.65	1	L4	PRRG4	-1.117	-0.477017	Upper IM	NOT SIG.	epi
L1-L4	6	0.0142383	-0.119028	0.353	0.533	1	L4	TJP2	-0.886	-0.594467	Upper IM	NOT SIG.	epi
L1-L4	6	0.0142505	-0.182728	0.76	0.925	1	L4	DDX3X	-1.685	-0.283454	Upper IM	NOT SIG.	epi
L1-L4	6	0.0142565	-0.0401834	0.067	0.167	1	L4	POM121C	-0.234	-1.31762	Upper IM	NOT SIG.	epi
L1-L4	6	0.0142597	0.0536375	0.293	0.467	1	L4	ANKLE2	-0.76	-0.672522	Upper IM	NOT SIG.	epi
L1-L4	6	0.0142621	-0.119394	0.107	0.217	1	L4	ZDHHC9	-0.324	-1.02008	Upper IM	NOT SIG.	epi
L1-L4	6	0.0143058	-0.020834	0.28	0.45	1	L4	RSRC2	-0.73	-0.684498	Upper IM	NOT SIG.	epi
L1-L4	6	0.0143122	-0.0897761	0.1	0.208	1	L4	MRS2	-0.308	-1.05658	Upper IM	NOT SIG.	epi
L1-L4	6	0.0143235	-0.168864	0.7	0.85	1	L4	HNRNPU	-1.55	-0.280108	Upper IM	NOT SIG.	epi
L1-L4	6	0.014372	-0.0356623	0.2	0.358	1	L4	POGZ	-0.558	-0.83996	Upper IM	NOT SIG.	epi
L1-L4	6	0.0143731	-0.164617	0.773	0.925	1	L4	CTNND1	-1.698	-0.258985	Upper IM	NOT SIG.	epi
L1-L4	6	0.0143733	-0.0118168	0.2	0.342	1	L4	STX4	-0.542	-0.773996	Upper IM	NOT SIG.	epi
L1-L4	6	0.0144284	-0.0717427	0.267	0.433	1	L4	TUT7	-0.7	-0.697527	Upper IM	NOT SIG.	epi
L1-L4	6	0.0144412	0.345269	0.753	0.733	1	L4	MAP2K2	-1.486	0.0388367	Upper IM	NOT SIG.	epi
L1-L4	6	0.0144905	-0.219926	0.52	0.708	1	L4	SMIM5	-1.228	-0.445238	Upper IM	NOT SIG.	epi
L1-L4	6	0.0144907	-0.0619698	0.093	0.2	1	L4	ICE1	-0.293	-1.1047	Upper IM	NOT SIG.	epi
L1-L4	6	0.014492	-0.107284	0.133	0.258	1	L4	HEXB	-0.391	-0.955945	Upper IM	NOT SIG.	epi
L1-L4	6	0.0145479	-0.104705	0.153	0.283	1	L4	MIB1	-0.436	-0.88727	Upper IM	NOT SIG.	epi
L1-L4	6	0.0145578	-0.149975	0.373	0.558	1	L4	ACAP2	-0.931	-0.581089	Upper IM	NOT SIG.	epi
L1-L4	6	0.0145603	0.184642	0.2	0.1	1	L4	NLRP2	-0.3	1	Upper IM	NOT SIG.	epi
L1-L4	6	0.0145603	-0.134231	0.107	0.217	1	L4	PRPS2	-0.324	-1.02008	Upper IM	NOT SIG.	epi
L1-L4	6	0.0146251	-0.188672	0.653	0.792	1	L4	CYCS	-1.445	-0.278417	Upper IM	NOT SIG.	epi
L1-L4	6	0.0146459	-0.136831	0.073	0.167	1	L4	LYSMD3	-0.24	-1.19388	Upper IM	NOT SIG.	epi
L1-L4	6	0.0146774	-0.167377	0.727	0.867	1	L4	GNB2	-1.594	-0.254077	Upper IM	NOT SIG.	epi
L1-L4	6	0.0146908	-0.0622666	0.193	0.325	1	L4	RB1	-0.518	-0.751839	Upper IM	NOT SIG.	epi
L1-L4	6	0.0147612	-0.112858	0.073	0.167	1	L4	PROSER2	-0.24	-1.19388	Upper IM	NOT SIG.	epi
L1-L4	6	0.0147627	-0.104982	0.213	0.375	1	L4	SNX11	-0.588	-0.816037	Upper IM	NOT SIG.	epi
L1-L4	6	0.0147898	-0.0341676	0.393	0.567	1	L4	ANAPC7	-0.96	-0.528819	Upper IM	NOT SIG.	epi
L1-L4	6	0.0148773	-0.109435	0.073	0.167	1	L4	CCDC51	-0.24	-1.19388	Upper IM	NOT SIG.	epi
L1-L4	6	0.0148974	-0.117585	0.147	0.258	1	L4	MAP3K2	-0.405	-0.811555	Upper IM	NOT SIG.	epi
L1-L4	6	0.0149182	-0.173335	0.307	0.45	1	L4	ENAH	-0.757	-0.551686	Upper IM	NOT SIG.	epi
L1-L4	6	0.0149878	-0.024368	0.267	0.442	1	L4	PDCD2	-0.709	-0.727207	Upper IM	NOT SIG.	epi
L1-L4	6	0.0150059	-0.124458	0.4	0.6	1	L4	SREK1IP1	-1	-0.584963	Upper IM	NOT SIG.	epi
L1-L4	6	0.0150202	-0.0245003	0.093	0.2	1	L4	CCDC58	-0.293	-1.1047	Upper IM	NOT SIG.	epi
L1-L4	6	0.0150247	-0.0804485	0.2	0.358	1	L4	CAMLG	-0.558	-0.83996	Upper IM	NOT SIG.	epi
L1-L4	6	0.0150306	-0.131	0.3	0.458	1	L4	TNKS2	-0.758	-0.610385	Upper IM	NOT SIG.	epi
L1-L4	6	0.0150398	-0.0122491	0.187	0.325	1	L4	TRIAP1	-0.512	-0.797401	Upper IM	NOT SIG.	epi
L1-L4	6	0.0150492	-0.113042	0.353	0.542	1	L4	EGLN1	-0.895	-0.618625	Upper IM	NOT SIG.	epi
L1-L4	6	0.0151194	-0.0579599	0.12	0.242	1	L4	NUDT4	-0.362	-1.01197	Upper IM	NOT SIG.	epi
L1-L4	6	0.0151395	-0.11357	0.1	0.208	1	L4	MTPAP	-0.308	-1.05658	Upper IM	NOT SIG.	epi
L1-L4	6	0.0151571	-0.0619115	0.32	0.508	1	L4	TMEM246	-0.828	-0.666757	Upper IM	NOT SIG.	epi
L1-L4	6	0.015173	-0.109441	0.12	0.233	1	L4	MRPL50	-0.353	-0.957296	Upper IM	NOT SIG.	epi
L1-L4	6	0.0151871	-0.157376	0.4	0.575	1	L4	IFI27L2	-0.975	-0.523562	Upper IM	NOT SIG.	epi
L1-L4	6	0.015222	-0.075183	0.553	0.667	1	L4	DEGS1	-1.22	-0.270407	Upper IM	NOT SIG.	epi
L1-L4	6	0.0152367	-0.102502	0.093	0.2	1	L4	KIAA2026	-0.293	-1.1047	Upper IM	NOT SIG.	epi
L1-L4	6	0.0153166	-0.0308257	0.047	0.133	1	L4	GABRP	-0.18	-1.50069	Upper IM	NOT SIG.	epi
L1-L4	6	0.015323	-0.0963656	0.227	0.375	1	L4	HOXA9	-0.602	-0.724198	Upper IM	NOT SIG.	epi
L1-L4	6	0.0153561	-0.053315	0.06	0.15	1	L4	VPS13B	-0.21	-1.32193	Upper IM	NOT SIG.	epi
L1-L4	6	0.0154147	-0.0284289	0.213	0.367	1	L4	MAP3K9	-0.58	-0.784927	Upper IM	NOT SIG.	epi
L1-L4	6	0.0154894	-0.0747036	0.067	0.158	1	L4	JADE1	-0.225	-1.23769	Upper IM	NOT SIG.	epi
L1-L4	6	0.015507	0.372512	0.513	0.45	1	L4	CERS4	-0.963	0.189034	Upper IM	NOT SIG.	epi
L1-L4	6	0.0155144	-0.122688	0.713	0.925	1	L4	GDI2	-1.638	-0.375551	Upper IM	NOT SIG.	epi
L1-L4	6	0.0155182	-0.106341	0.113	0.233	1	L4	THUMPD1	-0.346	-1.04401	Upper IM	NOT SIG.	epi
L1-L4	6	0.0155523	-0.0967141	0.253	0.408	1	L4	CCT2	-0.661	-0.689432	Upper IM	NOT SIG.	epi
L1-L4	6	0.0155591	-0.0837411	0.127	0.25	1	L4	COBL	-0.377	-0.9771	Upper IM	NOT SIG.	epi
L1-L4	6	0.0155733	-0.0814124	0.213	0.358	1	L4	NHSL1	-0.571	-0.749106	Upper IM	NOT SIG.	epi
L1-L4	6	0.0156093	-0.147648	0.327	0.492	1	L4	WAC	-0.819	-0.589368	Upper IM	NOT SIG.	epi
L1-L4	6	0.0156409	-0.119522	0.287	0.45	1	L4	POLR2G	-0.737	-0.648874	Upper IM	NOT SIG.	epi
L1-L4	6	0.0156592	-0.0746133	0.313	0.475	1	L4	KLF10	-0.788	-0.601765	Upper IM	NOT SIG.	epi
L1-L4	6	0.0157552	-0.0858738	0.107	0.217	1	L4	USF3	-0.324	-1.02008	Upper IM	NOT SIG.	epi
L1-L4	6	0.0157628	-0.146032	0.753	0.942	1	L4	AHNAK2	-1.695	-0.323077	Upper IM	NOT SIG.	epi
L1-L4	6	0.01579	-0.0989856	0.093	0.2	1	L4	BIN3	-0.293	-1.1047	Upper IM	NOT SIG.	epi
L1-L4	6	0.0158022	0.414702	0.82	0.75	1	L4	HLA-DRA	-1.57	0.128733	Upper IM	NOT SIG.	epi
L1-L4	6	0.0158182	-0.0794547	0.36	0.542	1	L4	BCAS2	-0.902	-0.590296	Upper IM	NOT SIG.	epi
L1-L4	6	0.0158286	-0.113823	0.307	0.458	1	L4	EEA1	-0.765	-0.577109	Upper IM	NOT SIG.	epi
L1-L4	6	0.0158349	-0.161041	0.153	0.275	1	L4	ZNF106	-0.428	-0.8459	Upper IM	NOT SIG.	epi
L1-L4	6	0.015848	-0.0717528	0.227	0.383	1	L4	PDZD11	-0.61	-0.754652	Upper IM	NOT SIG.	epi
L1-L4	6	0.0158732	-0.194069	0.573	0.717	1	L4	SCP2	-1.29	-0.323438	Upper IM	NOT SIG.	epi
L1-L4	6	0.0158945	0.383058	0.373	0.267	1	L4	CHKB	-0.64	0.482336	Upper IM	NOT SIG.	epi
L1-L4	6	0.0158947	-0.112999	0.28	0.442	1	L4	PATJ	-0.722	-0.65862	Upper IM	NOT SIG.	epi
L1-L4	6	0.0158976	-0.0782559	0.1	0.208	1	L4	CYTH3	-0.308	-1.05658	Upper IM	NOT SIG.	epi
L1-L4	6	0.0159087	0.0877292	0.067	0.008	1	L4	BPIFB1	-0.075	3.06609	Upper IM	NOT SIG.	epi
L1-L4	6	0.0159173	-0.0710007	0.107	0.217	1	L4	STK17A	-0.324	-1.02008	Upper IM	NOT SIG.	epi
L1-L4	6	0.0159656	-0.121265	0.113	0.225	1	L4	MGAT5	-0.338	-0.993602	Upper IM	NOT SIG.	epi
L1-L4	6	0.0159687	-0.046866	0.347	0.558	1	L4	GORASP2	-0.905	-0.685329	Upper IM	NOT SIG.	epi
L1-L4	6	0.0159965	0.267636	0.393	0.292	1	L4	VSIG8	-0.685	0.428561	Upper IM	NOT SIG.	epi
L1-L4	6	0.0160048	-0.0800869	0.06	0.15	1	L4	BCAS3	-0.21	-1.32193	Upper IM	NOT SIG.	epi
L1-L4	6	0.0160198	0.131472	0.127	0.042	1	L4	MUCL3	-0.169	1.59637	Upper IM	NOT SIG.	epi
L1-L4	6	0.0160502	-0.13101	0.227	0.367	1	L4	SCYL2	-0.594	-0.693088	Upper IM	NOT SIG.	epi
L1-L4	6	0.0161095	0.0707845	0.067	0.008	1	L4	ZSCAN25	-0.075	3.06609	Upper IM	NOT SIG.	epi
L1-L4	6	0.0161168	-0.0653933	0.127	0.25	1	L4	RC3H2	-0.377	-0.9771	Upper IM	NOT SIG.	epi
L1-L4	6	0.0161324	-0.0540049	0.04	0.117	1	L4	SLC41A1	-0.157	-1.54844	Upper IM	NOT SIG.	epi
L1-L4	6	0.0161753	-0.0620108	0.033	0.108	1	L4	CASD1	-0.141	-1.71049	Upper IM	NOT SIG.	epi
L1-L4	6	0.0161857	-0.112537	0.16	0.292	1	L4	CRLF3	-0.452	-0.867896	Upper IM	NOT SIG.	epi
L1-L4	6	0.0162284	-0.0421955	0.02	0.083	1	L4	LYPD6B	-0.103	-2.05311	Upper IM	NOT SIG.	epi
L1-L4	6	0.0162325	-0.161173	0.98	1	1	L4	RPL26	-1.98	-0.0291463	Upper IM	NOT SIG.	epi
L1-L4	6	0.0162528	-0.000289303	0.133	0.267	1	L4	THAP11	-0.4	-1.00541	Upper IM	NOT SIG.	epi
L1-L4	6	0.0162787	-0.0524962	0.093	0.208	1	L4	KAT6B	-0.301	-1.16128	Upper IM	NOT SIG.	epi
L1-L4	6	0.0162951	-0.00839166	0.18	0.325	1	L4	HIKESHI	-0.505	-0.852443	Upper IM	NOT SIG.	epi
L1-L4	6	0.0163126	0.124592	0.067	0.008	1	L4	GDPGP1	-0.075	3.06609	Upper IM	NOT SIG.	epi
L1-L4	6	0.0163313	0.320663	0.453	0.35	1	L4	MIEN1	-0.803	0.372156	Upper IM	NOT SIG.	epi
L1-L4	6	0.0163347	-0.0764974	0.073	0.167	1	L4	SGCB	-0.24	-1.19388	Upper IM	NOT SIG.	epi
L1-L4	6	0.0163519	0.260945	0.74	0.667	1	L4	IFITM3	-1.407	0.149839	Upper IM	NOT SIG.	epi
L1-L4	6	0.0163645	-0.1295	0.12	0.233	1	L4	BABAM2	-0.353	-0.957296	Upper IM	NOT SIG.	epi
L1-L4	6	0.0163856	-0.0252546	0.44	0.642	1	L4	TRA2A	-1.082	-0.54507	Upper IM	NOT SIG.	epi
L1-L4	6	0.016392	-0.0772023	0.167	0.3	1	L4	FBRSL1	-0.467	-0.845114	Upper IM	NOT SIG.	epi
L1-L4	6	0.016421	0.193745	0.18	0.083	1	L4	RNF26	-0.263	1.11681	Upper IM	NOT SIG.	epi
L1-L4	6	0.0164434	-0.078059	0.427	0.625	1	L4	PRSS22	-1.052	-0.54962	Upper IM	NOT SIG.	epi
L1-L4	6	0.01645	-0.0640693	0.22	0.367	1	L4	SMU1	-0.587	-0.738277	Upper IM	NOT SIG.	epi
L1-L4	6	0.0164532	-0.0284463	0.153	0.292	1	L4	PAN3	-0.445	-0.932437	Upper IM	NOT SIG.	epi
L1-L4	6	0.0164616	-0.0693433	0.073	0.167	1	L4	PAAF1	-0.24	-1.19388	Upper IM	NOT SIG.	epi
L1-L4	6	0.0164881	-0.0717113	0.167	0.3	1	L4	TTC19	-0.467	-0.845114	Upper IM	NOT SIG.	epi
L1-L4	6	0.0164893	-0.188591	0.347	0.483	1	L4	SGPL1	-0.83	-0.477088	Upper IM	NOT SIG.	epi
L1-L4	6	0.0165399	-0.130105	0.507	0.708	1	L4	USO1	-1.215	-0.481764	Upper IM	NOT SIG.	epi
L1-L4	6	0.0165404	-0.119959	0.147	0.267	1	L4	MRPS23	-0.414	-0.861024	Upper IM	NOT SIG.	epi
L1-L4	6	0.0166077	-0.0846916	0.02	0.083	1	L4	HIST1H4C	-0.103	-2.05311	Upper IM	NOT SIG.	epi
L1-L4	6	0.0166446	-0.0690707	0.067	0.158	1	L4	PHKA2	-0.225	-1.23769	Upper IM	NOT SIG.	epi
L1-L4	6	0.0166775	-0.0473334	0.06	0.15	1	L4	MYLIP	-0.21	-1.32193	Upper IM	NOT SIG.	epi
L1-L4	6	0.016693	0.249245	0.2	0.1	1	L4	MEG3	-0.3	1	Upper IM	NOT SIG.	epi
L1-L4	6	0.0167966	-0.111363	0.127	0.242	1	L4	ZADH2	-0.369	-0.930179	Upper IM	NOT SIG.	epi
L1-L4	6	0.0168097	-0.156783	0.22	0.358	1	L4	ERC1	-0.578	-0.702456	Upper IM	NOT SIG.	epi
L1-L4	6	0.0168233	-0.0696859	0.233	0.4	1	L4	BMPR2	-0.633	-0.77967	Upper IM	NOT SIG.	epi
L1-L4	6	0.0168353	-0.0865374	0.047	0.125	1	L4	MLYCD	-0.172	-1.4112	Upper IM	NOT SIG.	epi
L1-L4	6	0.0168413	0.0907056	0.047	0	1	L4	MMP17	-0.047	#NUM!	Upper IM	NOT SIG.	epi
L1-L4	6	0.0168413	0.0573916	0.047	0	1	L4	GIPR	-0.047	#NUM!	Upper IM	NOT SIG.	epi
L1-L4	6	0.0168413	0.0417542	0.047	0	1	L4	AL162253.2	-0.047	#NUM!	Upper IM	NOT SIG.	epi
L1-L4	6	0.0168413	0.0373632	0.047	0	1	L4	AL133338.1	-0.047	#NUM!	Upper IM	NOT SIG.	epi
L1-L4	6	0.0168413	0.0350781	0.047	0	1	L4	CCN6	-0.047	#NUM!	Upper IM	NOT SIG.	epi
L1-L4	6	0.0168873	-0.0716903	0.867	0.942	1	L4	TMPRSS11A	-1.809	-0.119695	Upper IM	NOT SIG.	epi
L1-L4	6	0.0168983	-0.095917	0.293	0.458	1	L4	GFPT1	-0.751	-0.644447	Upper IM	NOT SIG.	epi
L1-L4	6	0.0169535	-0.0607918	0.06	0.15	1	L4	SLC10A7	-0.21	-1.32193	Upper IM	NOT SIG.	epi
L1-L4	6	0.0169807	-0.0615249	0.24	0.408	1	L4	MPDU1	-0.648	-0.765535	Upper IM	NOT SIG.	epi
L1-L4	6	0.0169946	-0.0394821	0.02	0.083	1	L4	TRIM32	-0.103	-2.05311	Upper IM	NOT SIG.	epi
L1-L4	6	0.0169946	-0.0427781	0.02	0.083	1	L4	PRF1	-0.103	-2.05311	Upper IM	NOT SIG.	epi
L1-L4	6	0.0170019	-0.0280779	0.087	0.192	1	L4	OAS2	-0.279	-1.14202	Upper IM	NOT SIG.	epi
L1-L4	6	0.0170462	-0.09053	0.067	0.158	1	L4	AC093323.1	-0.225	-1.23769	Upper IM	NOT SIG.	epi
L1-L4	6	0.0170708	-0.0935292	0.04	0.117	1	L4	RAD54L2	-0.157	-1.54844	Upper IM	NOT SIG.	epi
L1-L4	6	0.0171093	-0.0774743	0.073	0.167	1	L4	CHD7	-0.24	-1.19388	Upper IM	NOT SIG.	epi
L1-L4	6	0.0171588	-0.0918067	0.08	0.175	1	L4	ODR4	-0.255	-1.12928	Upper IM	NOT SIG.	epi
L1-L4	6	0.0171609	-0.0792894	0.207	0.358	1	L4	RYK	-0.565	-0.790329	Upper IM	NOT SIG.	epi
L1-L4	6	0.0171642	-0.027391	0.033	0.108	1	L4	RUNX2	-0.141	-1.71049	Upper IM	NOT SIG.	epi
L1-L4	6	0.017171	-0.17965	0.227	0.358	1	L4	KMT5B	-0.585	-0.657267	Upper IM	NOT SIG.	epi
L1-L4	6	0.0171752	-0.126124	0.22	0.358	1	L4	KMT2E	-0.578	-0.702456	Upper IM	NOT SIG.	epi
L1-L4	6	0.0171911	-0.0526453	0.02	0.083	1	L4	FZD3	-0.103	-2.05311	Upper IM	NOT SIG.	epi
L1-L4	6	0.0171963	-0.157374	0.967	0.992	1	L4	RPS15A	-1.959	-0.0368242	Upper IM	NOT SIG.	epi
L1-L4	6	0.0172132	-0.0763734	0.267	0.425	1	L4	COPS2	-0.692	-0.670623	Upper IM	NOT SIG.	epi
L1-L4	6	0.0172322	-0.0552927	0.127	0.242	1	L4	FAM111A	-0.369	-0.930179	Upper IM	NOT SIG.	epi
L1-L4	6	0.0172339	-0.182531	0.293	0.433	1	L4	AHDC1	-0.726	-0.563466	Upper IM	NOT SIG.	epi
L1-L4	6	0.0172845	-0.157845	0.527	0.717	1	L4	CYP51A1	-1.244	-0.44417	Upper IM	NOT SIG.	epi
L1-L4	6	0.0173186	-0.0764317	0.067	0.158	1	L4	STX11	-0.225	-1.23769	Upper IM	NOT SIG.	epi
L1-L4	6	0.0173188	-0.149918	0.113	0.217	1	L4	TTC14	-0.33	-0.941372	Upper IM	NOT SIG.	epi
L1-L4	6	0.0173621	0.0474138	0.067	0.008	1	L4	UBE2L5	-0.075	3.06609	Upper IM	NOT SIG.	epi
L1-L4	6	0.0173895	-0.0457618	0.02	0.083	1	L4	THRB	-0.103	-2.05311	Upper IM	NOT SIG.	epi
L1-L4	6	0.0174071	-0.0960778	0.113	0.225	1	L4	DEXI	-0.338	-0.993602	Upper IM	NOT SIG.	epi
L1-L4	6	0.0174541	-0.0258893	0.08	0.183	1	L4	ACYP2	-0.263	-1.19377	Upper IM	NOT SIG.	epi
L1-L4	6	0.0174818	-0.126189	0.227	0.367	1	L4	PNPLA4	-0.594	-0.693088	Upper IM	NOT SIG.	epi
L1-L4	6	0.0174873	0.453007	0.44	0.35	1	L4	GOLGA6L9	-0.79	0.330149	Upper IM	NOT SIG.	epi
L1-L4	6	0.0174992	-0.113467	0.087	0.192	1	L4	DCUN1D2	-0.279	-1.14202	Upper IM	NOT SIG.	epi
L1-L4	6	0.0175029	-0.071483	0.887	0.967	1	L4	LGALS3	-1.854	-0.124582	Upper IM	NOT SIG.	epi
L1-L4	6	0.0175054	-0.0962985	0.033	0.108	1	L4	GHDC	-0.141	-1.71049	Upper IM	NOT SIG.	epi
L1-L4	6	0.0175076	-0.0667386	0.307	0.475	1	L4	CELF1	-0.782	-0.629689	Upper IM	NOT SIG.	epi
L1-L4	6	0.0175093	-0.0725319	0.3	0.467	1	L4	DNAJC8	-0.767	-0.63846	Upper IM	NOT SIG.	epi
L1-L4	6	0.0175206	0.442285	0.447	0.35	1	L4	SLC9A3-AS1	-0.797	0.35292	Upper IM	NOT SIG.	epi
L1-L4	6	0.0175228	-0.154994	0.267	0.4	1	L4	SNHG32	-0.667	-0.58316	Upper IM	NOT SIG.	epi
L1-L4	6	0.0175382	-0.0516403	0.053	0.142	1	L4	GMEB1	-0.195	-1.42183	Upper IM	NOT SIG.	epi
L1-L4	6	0.0175438	-0.0255757	0.187	0.333	1	L4	DUOXA2	-0.52	-0.832484	Upper IM	NOT SIG.	epi
L1-L4	6	0.0175577	-0.0777711	0.04	0.117	1	L4	LACTB2	-0.157	-1.54844	Upper IM	NOT SIG.	epi
L1-L4	6	0.0175943	-0.147782	0.553	0.742	1	L4	FDFT1	-1.295	-0.42414	Upper IM	NOT SIG.	epi
L1-L4	6	0.0175948	-0.0564353	0.067	0.158	1	L4	RRS1	-0.225	-1.23769	Upper IM	NOT SIG.	epi
L1-L4	6	0.0176146	-0.136343	0.213	0.342	1	L4	TP53	-0.555	-0.683143	Upper IM	NOT SIG.	epi
L1-L4	6	0.0176387	-0.052921	0.113	0.225	1	L4	SYNJ2	-0.338	-0.993602	Upper IM	NOT SIG.	epi
L1-L4	6	0.0176406	-0.197247	0.8	0.967	1	L4	PPP1CB	-1.767	-0.273516	Upper IM	NOT SIG.	epi
L1-L4	6	0.017661	0.0504775	0.113	0.033	1	L4	POMC	-0.146	1.77578	Upper IM	NOT SIG.	epi
L1-L4	6	0.0176666	-0.00167656	0.373	0.55	1	L4	GNL3	-0.923	-0.560256	Upper IM	NOT SIG.	epi
L1-L4	6	0.0176782	-0.024883	0.033	0.108	1	L4	NKX6-2	-0.141	-1.71049	Upper IM	NOT SIG.	epi
L1-L4	6	0.0176947	-0.101981	0.12	0.233	1	L4	USP1	-0.353	-0.957296	Upper IM	NOT SIG.	epi
L1-L4	6	0.0177226	-0.0480574	0.04	0.117	1	L4	NEPRO	-0.157	-1.54844	Upper IM	NOT SIG.	epi
L1-L4	6	0.0177475	-0.105202	0.18	0.317	1	L4	RBM23	-0.497	-0.816486	Upper IM	NOT SIG.	epi
L1-L4	6	0.0177583	0.395575	0.553	0.517	1	L4	MVK	-1.07	0.0971152	Upper IM	NOT SIG.	epi
L1-L4	6	0.0177583	-0.107053	0.233	0.375	1	L4	JARID2	-0.608	-0.686561	Upper IM	NOT SIG.	epi
L1-L4	6	0.0177583	-0.1343	0.233	0.375	1	L4	GNAQ	-0.608	-0.686561	Upper IM	NOT SIG.	epi
L1-L4	6	0.0177724	-0.0441528	0.233	0.392	1	L4	RDX	-0.625	-0.750524	Upper IM	NOT SIG.	epi
L1-L4	6	0.0177924	-0.0845463	0.02	0.083	1	L4	SERPINB9P1	-0.103	-2.05311	Upper IM	NOT SIG.	epi
L1-L4	6	0.0178055	-0.0403487	0.06	0.15	1	L4	ZNF740	-0.21	-1.32193	Upper IM	NOT SIG.	epi
L1-L4	6	0.0178345	-0.168238	0.287	0.433	1	L4	EHF	-0.72	-0.593316	Upper IM	NOT SIG.	epi
L1-L4	6	0.0178481	-0.083391	0.18	0.308	1	L4	ATXN3	-0.488	-0.774933	Upper IM	NOT SIG.	epi
L1-L4	6	0.0178587	-0.0389912	0.107	0.217	1	L4	MDN1	-0.324	-1.02008	Upper IM	NOT SIG.	epi
L1-L4	6	0.0178821	-0.147391	0.907	0.95	1	L4	MPZL2	-1.857	-0.066825	Upper IM	NOT SIG.	epi
L1-L4	6	0.0178839	-0.157181	0.427	0.6	1	L4	SELENOK	-1.027	-0.490726	Upper IM	NOT SIG.	epi
L1-L4	6	0.0179041	-0.108902	0.127	0.242	1	L4	REXO4	-0.369	-0.930179	Upper IM	NOT SIG.	epi
L1-L4	6	0.0179328	-0.205603	0.38	0.533	1	L4	HSPA4L	-0.913	-0.488136	Upper IM	NOT SIG.	epi
L1-L4	6	0.01794	-0.0749614	0.173	0.308	1	L4	ZSCAN18	-0.481	-0.832158	Upper IM	NOT SIG.	epi
L1-L4	6	0.0179452	-0.0861073	0.08	0.175	1	L4	GTF3C4	-0.255	-1.12928	Upper IM	NOT SIG.	epi
L1-L4	6	0.017983	0.258997	0.72	0.742	1	L4	MT2A	-1.462	-0.0434223	Upper IM	NOT SIG.	epi
L1-L4	6	0.0179892	-0.124896	0.187	0.317	1	L4	SUSD6	-0.504	-0.761445	Upper IM	NOT SIG.	epi
L1-L4	6	0.0179912	-0.0939663	0.113	0.225	1	L4	RIF1	-0.338	-0.993602	Upper IM	NOT SIG.	epi
L1-L4	6	0.0179968	-0.0133784	0.02	0.083	1	L4	PDGFA	-0.103	-2.05311	Upper IM	NOT SIG.	epi
L1-L4	6	0.0179968	-0.0234771	0.02	0.083	1	L4	UQCRHL	-0.103	-2.05311	Upper IM	NOT SIG.	epi
L1-L4	6	0.0180323	-0.134242	0.107	0.208	1	L4	SIAE	-0.315	-0.958973	Upper IM	NOT SIG.	epi
L1-L4	6	0.018057	-0.0889213	0.133	0.258	1	L4	TNXB	-0.391	-0.955945	Upper IM	NOT SIG.	epi
L1-L4	6	0.0181834	-0.124633	0.467	0.658	1	L4	NAA50	-1.125	-0.494665	Upper IM	NOT SIG.	epi
L1-L4	6	0.0181922	-0.0716092	0.073	0.167	1	L4	LYRM7	-0.24	-1.19388	Upper IM	NOT SIG.	epi
L1-L4	6	0.018241	0.270457	0.353	0.242	1	L4	PIK3C2B	-0.595	0.544661	Upper IM	NOT SIG.	epi
L1-L4	6	0.0182455	-0.0424983	0.06	0.15	1	L4	SMIM10L1	-0.21	-1.32193	Upper IM	NOT SIG.	epi
L1-L4	6	0.0183023	-0.0426805	0.067	0.158	1	L4	ANKRD50	-0.225	-1.23769	Upper IM	NOT SIG.	epi
L1-L4	6	0.0183112	-0.17991	0.473	0.625	1	L4	ZFP36L2	-1.098	-0.402016	Upper IM	NOT SIG.	epi
L1-L4	6	0.0183272	-0.144393	0.38	0.525	1	L4	AHCYL1	-0.905	-0.466318	Upper IM	NOT SIG.	epi
L1-L4	6	0.0183446	-0.0796873	0.107	0.217	1	L4	TCF20	-0.324	-1.02008	Upper IM	NOT SIG.	epi
L1-L4	6	0.0183456	-0.177149	0.52	0.642	1	L4	TMEM154	-1.162	-0.304062	Upper IM	NOT SIG.	epi
L1-L4	6	0.0183734	-0.0543334	0.28	0.442	1	L4	RDH13	-0.722	-0.65862	Upper IM	NOT SIG.	epi
L1-L4	6	0.0184467	-0.0635179	0.067	0.158	1	L4	LANCL3	-0.225	-1.23769	Upper IM	NOT SIG.	epi
L1-L4	6	0.0184553	-0.119027	0.147	0.267	1	L4	TCTN3	-0.414	-0.861024	Upper IM	NOT SIG.	epi
L1-L4	6	0.0185132	-0.138158	0.22	0.35	1	L4	VPS26B	-0.57	-0.669851	Upper IM	NOT SIG.	epi
L1-L4	6	0.01852	-0.130761	0.367	0.525	1	L4	TMEM265	-0.892	-0.516537	Upper IM	NOT SIG.	epi
L1-L4	6	0.0185603	0.267925	0.767	0.75	1	L4	KDELR2	-1.517	0.032336	Upper IM	NOT SIG.	epi
L1-L4	6	0.018567	-0.0030008	0.18	0.317	1	L4	FBXO11	-0.497	-0.816486	Upper IM	NOT SIG.	epi
L1-L4	6	0.018653	-0.0986818	0.107	0.208	1	L4	MICU1	-0.315	-0.958973	Upper IM	NOT SIG.	epi
L1-L4	6	0.0186561	-0.0649131	0.193	0.333	1	L4	TMED5	-0.526	-0.786921	Upper IM	NOT SIG.	epi
L1-L4	6	0.0186988	-0.157661	0.247	0.392	1	L4	DIS3	-0.639	-0.666343	Upper IM	NOT SIG.	epi
L1-L4	6	0.018763	-0.0614498	0.08	0.175	1	L4	PDCD7	-0.255	-1.12928	Upper IM	NOT SIG.	epi
L1-L4	6	0.0187951	-0.0985159	0.093	0.192	1	L4	FAS	-0.285	-1.0458	Upper IM	NOT SIG.	epi
L1-L4	6	0.0188252	-0.0918431	0.227	0.367	1	L4	ZC3HAV1	-0.594	-0.693088	Upper IM	NOT SIG.	epi
L1-L4	6	0.0188355	-0.0074213	0.02	0.083	1	L4	ABCA8	-0.103	-2.05311	Upper IM	NOT SIG.	epi
L1-L4	6	0.0188553	-0.0958627	0.26	0.4	1	L4	SORL1	-0.66	-0.621488	Upper IM	NOT SIG.	epi
L1-L4	6	0.0188746	-0.0718396	0.12	0.233	1	L4	MAPKBP1	-0.353	-0.957296	Upper IM	NOT SIG.	epi
L1-L4	6	0.0188991	-0.0966619	0.073	0.167	1	L4	DCLRE1C	-0.24	-1.19388	Upper IM	NOT SIG.	epi
L1-L4	6	0.0189098	-0.0813563	0.047	0.125	1	L4	CHD1	-0.172	-1.4112	Upper IM	NOT SIG.	epi
L1-L4	6	0.0189615	-0.0931858	0.113	0.225	1	L4	KDM1B	-0.338	-0.993602	Upper IM	NOT SIG.	epi
L1-L4	6	0.0189943	0.274623	0.973	0.967	1	L4	AQP3	-1.94	0.00892392	Upper IM	NOT SIG.	epi
L1-L4	6	0.0190201	-0.244222	0.287	0.433	1	L4	KIFC3	-0.72	-0.593316	Upper IM	NOT SIG.	epi
L1-L4	6	0.019028	-0.0835289	0.027	0.092	1	L4	CNNM2	-0.119	-1.76867	Upper IM	NOT SIG.	epi
L1-L4	6	0.0190428	-0.0665367	0.08	0.175	1	L4	ANXA8L1	-0.255	-1.12928	Upper IM	NOT SIG.	epi
L1-L4	6	0.0190505	0.0172363	0.02	0.083	1	L4	CADM1	-0.103	-2.05311	Upper IM	NOT SIG.	epi
L1-L4	6	0.0190719	-0.160238	0.94	0.983	1	L4	RPS9	-1.923	-0.0645307	Upper IM	NOT SIG.	epi
L1-L4	6	0.019074	-0.129207	0.153	0.275	1	L4	DDAH1	-0.428	-0.8459	Upper IM	NOT SIG.	epi
L1-L4	6	0.0190987	-0.101161	0.1	0.2	1	L4	POLR3GL	-0.3	-1	Upper IM	NOT SIG.	epi
L1-L4	6	0.019103	-0.132475	0.293	0.458	1	L4	FBXO28	-0.751	-0.644447	Upper IM	NOT SIG.	epi
L1-L4	6	0.0191539	-0.0323914	0.06	0.15	1	L4	SPRED2	-0.21	-1.32193	Upper IM	NOT SIG.	epi
L1-L4	6	0.0191875	-0.0992987	0.153	0.275	1	L4	MED23	-0.428	-0.8459	Upper IM	NOT SIG.	epi
L1-L4	6	0.0191885	-0.0736888	0.073	0.167	1	L4	ZNF33B	-0.24	-1.19388	Upper IM	NOT SIG.	epi
L1-L4	6	0.0192214	0.0143148	0.36	0.558	1	L4	EPRS	-0.918	-0.632268	Upper IM	NOT SIG.	epi
L1-L4	6	0.0192283	0.078091	0.08	0.017	1	L4	MT1M	-0.097	2.23447	Upper IM	NOT SIG.	epi
L1-L4	6	0.0192365	-0.0342245	0.053	0.142	1	L4	TLR3	-0.195	-1.42183	Upper IM	NOT SIG.	epi
L1-L4	6	0.0192445	-0.010465	0.147	0.283	1	L4	FAAP100	-0.43	-0.944986	Upper IM	NOT SIG.	epi
L1-L4	6	0.0192604	-0.0485629	0.287	0.45	1	L4	DUSP11	-0.737	-0.648874	Upper IM	NOT SIG.	epi
L1-L4	6	0.0193033	-0.151542	0.167	0.283	1	L4	MOCS2	-0.45	-0.760954	Upper IM	NOT SIG.	epi
L1-L4	6	0.0193264	-0.155281	0.227	0.367	1	L4	SERPINB7	-0.594	-0.693088	Upper IM	NOT SIG.	epi
L1-L4	6	0.0193992	-0.225681	0.987	1	1	L4	MAL	-1.987	-0.018878	Upper IM	NOT SIG.	epi
L1-L4	6	0.019435	-0.0693071	0.027	0.092	1	L4	CHKB-DT	-0.119	-1.76867	Upper IM	NOT SIG.	epi
L1-L4	6	0.0194406	-0.0836356	0.053	0.133	1	L4	LRRC4	-0.186	-1.32736	Upper IM	NOT SIG.	epi
L1-L4	6	0.0194561	-0.137589	0.353	0.525	1	L4	RFFL	-0.878	-0.572649	Upper IM	NOT SIG.	epi
L1-L4	6	0.0194899	-0.0695781	0.12	0.233	1	L4	MTMR6	-0.353	-0.957296	Upper IM	NOT SIG.	epi
L1-L4	6	0.0195439	-0.122604	0.193	0.325	1	L4	SHOC2	-0.518	-0.751839	Upper IM	NOT SIG.	epi
L1-L4	6	0.0195619	-0.082884	0.127	0.242	1	L4	MAFF	-0.369	-0.930179	Upper IM	NOT SIG.	epi
L1-L4	6	0.0195619	-0.130633	0.973	0.983	1	L4	CD9	-1.956	-0.0147516	Upper IM	NOT SIG.	epi
L1-L4	6	0.0196346	-0.120575	0.253	0.408	1	L4	BPTF	-0.661	-0.689432	Upper IM	NOT SIG.	epi
L1-L4	6	0.0196486	-0.0762154	0.18	0.308	1	L4	IWS1	-0.488	-0.774933	Upper IM	NOT SIG.	epi
L1-L4	6	0.01965	-0.00893987	0.233	0.4	1	L4	EPAS1	-0.633	-0.77967	Upper IM	NOT SIG.	epi
L1-L4	6	0.0198041	-0.10666	0.133	0.25	1	L4	EXT2	-0.383	-0.910502	Upper IM	NOT SIG.	epi
L1-L4	6	0.0198613	-0.147341	0.413	0.567	1	L4	JPT2	-0.98	-0.457207	Upper IM	NOT SIG.	epi
L1-L4	6	0.0198669	-0.0912489	0.353	0.525	1	L4	NFIC	-0.878	-0.572649	Upper IM	NOT SIG.	epi
L1-L4	6	0.0199074	-0.112199	0.273	0.417	1	L4	IDH3B	-0.69	-0.611146	Upper IM	NOT SIG.	epi
L1-L4	6	0.0199403	-0.0771019	0.047	0.125	1	L4	DCAF1	-0.172	-1.4112	Upper IM	NOT SIG.	epi
L1-L4	6	0.0199442	-0.04614	0.013	0.067	1	L4	DZIP3	-0.08	-2.36565	Upper IM	NOT SIG.	epi
L1-L4	6	0.0199469	-0.0646513	0.067	0.158	1	L4	C12orf45	-0.225	-1.23769	Upper IM	NOT SIG.	epi
L1-L4	6	0.0199847	-0.19684	0.873	0.975	1	L4	RAB11A	-1.848	-0.159421	Upper IM	NOT SIG.	epi
L1-L4	6	0.0200787	-0.0898497	0.38	0.533	1	L4	RCC2	-0.913	-0.488136	Upper IM	NOT SIG.	epi
L1-L4	6	0.0200855	0.117083	0.08	0.017	1	L4	C15orf62	-0.097	2.23447	Upper IM	NOT SIG.	epi
L1-L4	6	0.0201021	0.177044	0.267	0.158	1	L4	AP000547.3	-0.425	0.756915	Upper IM	NOT SIG.	epi
L1-L4	6	0.0201822	-0.0799286	0.093	0.2	1	L4	ATAD2B	-0.293	-1.1047	Upper IM	NOT SIG.	epi
L1-L4	6	0.0202013	-0.175191	0.633	0.842	1	L4	NORAD	-1.475	-0.411615	Upper IM	NOT SIG.	epi
L1-L4	6	0.0202268	-0.0702589	0.287	0.442	1	L4	DCTN4	-0.729	-0.622996	Upper IM	NOT SIG.	epi
L1-L4	6	0.0202308	0.265009	0.44	0.342	1	L4	LSS	-0.782	0.363507	Upper IM	NOT SIG.	epi
L1-L4	6	0.0203354	-0.118056	0.48	0.658	1	L4	TBCA	-1.138	-0.455053	Upper IM	NOT SIG.	epi
L1-L4	6	0.0203861	-0.104664	0.32	0.475	1	L4	PRSS23	-0.795	-0.569856	Upper IM	NOT SIG.	epi
L1-L4	6	0.0204543	-0.094801	0.16	0.283	1	L4	ARL8A	-0.443	-0.82273	Upper IM	NOT SIG.	epi
L1-L4	6	0.0204597	-0.0542669	0.013	0.067	1	L4	NFE2L3	-0.08	-2.36565	Upper IM	NOT SIG.	epi
L1-L4	6	0.020474	-0.20527	0.547	0.692	1	L4	SYNGR2	-1.239	-0.339231	Upper IM	NOT SIG.	epi
L1-L4	6	0.0205857	-0.0549485	0.193	0.333	1	L4	C12orf49	-0.526	-0.786921	Upper IM	NOT SIG.	epi
L1-L4	6	0.0206124	-0.102363	0.173	0.308	1	L4	AKAP11	-0.481	-0.832158	Upper IM	NOT SIG.	epi
L1-L4	6	0.0206544	-0.132128	0.993	1	1	L4	CRABP2	-1.993	-0.0101344	Upper IM	NOT SIG.	epi
L1-L4	6	0.020689	-0.19435	0.52	0.65	1	L4	DTX2	-1.17	-0.321928	Upper IM	NOT SIG.	epi
L1-L4	6	0.0206919	-0.131363	0.933	0.983	1	L4	EEF1B2	-1.916	-0.0753143	Upper IM	NOT SIG.	epi
L1-L4	6	0.0207053	-0.0613031	0.233	0.383	1	L4	IBTK	-0.616	-0.717014	Upper IM	NOT SIG.	epi
L1-L4	6	0.0207837	-0.152258	0.993	1	1	L4	RPS19	-1.993	-0.0101344	Upper IM	NOT SIG.	epi
L1-L4	6	0.0208023	-0.0969134	0.053	0.133	1	L4	OAF	-0.186	-1.32736	Upper IM	NOT SIG.	epi
L1-L4	6	0.0208029	0.198712	0.253	0.158	1	L4	ID2	-0.411	0.679213	Upper IM	NOT SIG.	epi
L1-L4	6	0.0208478	-0.0853742	0.353	0.533	1	L4	PANK2	-0.886	-0.594467	Upper IM	NOT SIG.	epi
L1-L4	6	0.0208701	0.228773	0.247	0.142	1	L4	MRPS2	-0.389	0.79862	Upper IM	NOT SIG.	epi
L1-L4	6	0.0208916	-0.111147	0.3	0.467	1	L4	PPP1R11	-0.767	-0.63846	Upper IM	NOT SIG.	epi
L1-L4	6	0.0210076	-0.0462647	0.073	0.167	1	L4	CCDC92	-0.24	-1.19388	Upper IM	NOT SIG.	epi
L1-L4	6	0.0210085	-0.0536994	0.313	0.5	1	L4	NELFB	-0.813	-0.675765	Upper IM	NOT SIG.	epi
L1-L4	6	0.0210268	0.202559	0.633	0.575	1	L4	CRIP2	-1.208	0.138644	Upper IM	NOT SIG.	epi
L1-L4	6	0.0211424	-0.132372	0.213	0.342	1	L4	BCL2L13	-0.555	-0.683143	Upper IM	NOT SIG.	epi
L1-L4	6	0.0211554	-0.0618576	0.053	0.133	1	L4	ZNF37A	-0.186	-1.32736	Upper IM	NOT SIG.	epi
L1-L4	6	0.0211575	-0.138003	0.2	0.317	1	L4	CNKSR3	-0.517	-0.664483	Upper IM	NOT SIG.	epi
L1-L4	6	0.0211601	-0.018321	0.1	0.2	1	L4	OSBPL10	-0.3	-1	Upper IM	NOT SIG.	epi
L1-L4	6	0.0211815	-0.117256	0.133	0.242	1	L4	EPB41L4A-AS1	-0.375	-0.863581	Upper IM	NOT SIG.	epi
L1-L4	6	0.0211824	-0.139158	0.733	0.858	1	L4	RAN	-1.591	-0.227164	Upper IM	NOT SIG.	epi
L1-L4	6	0.0211927	-0.169158	0.207	0.325	1	L4	ALDH18A1	-0.532	-0.650809	Upper IM	NOT SIG.	epi
L1-L4	6	0.0212222	-0.0335253	0.36	0.533	1	L4	SLC35F6	-0.893	-0.566139	Upper IM	NOT SIG.	epi
L1-L4	6	0.0212415	-0.184852	0.887	0.983	1	L4	GRHL1	-1.87	-0.148257	Upper IM	NOT SIG.	epi
L1-L4	6	0.0212486	0.0205756	0.207	0.367	1	L4	BLVRA	-0.574	-0.826149	Upper IM	NOT SIG.	epi
L1-L4	6	0.0212549	-0.087197	0.207	0.35	1	L4	FAM104A	-0.557	-0.757724	Upper IM	NOT SIG.	epi
L1-L4	6	0.0212709	0.240884	0.8	0.775	1	L4	CEACAM6	-1.575	0.0458037	Upper IM	NOT SIG.	epi
L1-L4	6	0.0212876	-0.0318536	0.213	0.367	1	L4	AIMP1	-0.58	-0.784927	Upper IM	NOT SIG.	epi
L1-L4	6	0.0213159	-0.0599768	0.093	0.192	1	L4	CRYZ	-0.285	-1.0458	Upper IM	NOT SIG.	epi
L1-L4	6	0.0213195	-0.0347719	0.04	0.117	1	L4	LCMT2	-0.157	-1.54844	Upper IM	NOT SIG.	epi
L1-L4	6	0.0213623	-0.0469164	0.027	0.092	1	L4	CCL28	-0.119	-1.76867	Upper IM	NOT SIG.	epi
L1-L4	6	0.0213702	-0.133029	0.54	0.7	1	L4	KLF6	-1.24	-0.374396	Upper IM	NOT SIG.	epi
L1-L4	6	0.0213905	-0.0529719	0.047	0.125	1	L4	KNOP1	-0.172	-1.4112	Upper IM	NOT SIG.	epi
L1-L4	6	0.0213905	-0.0655637	0.047	0.125	1	L4	DHX33	-0.172	-1.4112	Upper IM	NOT SIG.	epi
L1-L4	6	0.0213962	-0.175493	0.847	0.942	1	L4	TTC22	-1.789	-0.153365	Upper IM	NOT SIG.	epi
L1-L4	6	0.0214271	-0.0501552	0.307	0.45	1	L4	SRPRB	-0.757	-0.551686	Upper IM	NOT SIG.	epi
L1-L4	6	0.021436	-0.0629308	0.4	0.583	1	L4	RRAGD	-0.983	-0.543496	Upper IM	NOT SIG.	epi
L1-L4	6	0.0214422	-0.0675183	0.12	0.233	1	L4	TULP4	-0.353	-0.957296	Upper IM	NOT SIG.	epi
L1-L4	6	0.0214643	-0.226489	0.8	0.95	1	L4	HSPA5	-1.75	-0.247928	Upper IM	NOT SIG.	epi
L1-L4	6	0.0214853	-0.0795431	0.073	0.167	1	L4	AP4E1	-0.24	-1.19388	Upper IM	NOT SIG.	epi
L1-L4	6	0.0215257	-0.0590136	0.013	0.067	1	L4	HYAL3	-0.08	-2.36565	Upper IM	NOT SIG.	epi
L1-L4	6	0.0215749	-0.0637199	0.36	0.55	1	L4	FEM1B	-0.91	-0.611435	Upper IM	NOT SIG.	epi
L1-L4	6	0.021641	-0.102914	0.427	0.583	1	L4	MTSS1	-1.01	-0.44926	Upper IM	NOT SIG.	epi
L1-L4	6	0.0216466	-0.0543454	0.073	0.167	1	L4	DOLPP1	-0.24	-1.19388	Upper IM	NOT SIG.	epi
L1-L4	6	0.0216847	0.22795	0.773	0.8	1	L4	MKNK2	-1.573	-0.0495316	Upper IM	NOT SIG.	epi
L1-L4	6	0.0216868	-0.0948573	0.233	0.375	1	L4	ZNF91	-0.608	-0.686561	Upper IM	NOT SIG.	epi
L1-L4	6	0.0216993	-0.119545	0.213	0.358	1	L4	NCBP2	-0.571	-0.749106	Upper IM	NOT SIG.	epi
L1-L4	6	0.0217224	-0.130928	0.327	0.475	1	L4	RDH11	-0.802	-0.538637	Upper IM	NOT SIG.	epi
L1-L4	6	0.0217997	-0.0510104	0.013	0.067	1	L4	TCTN2	-0.08	-2.36565	Upper IM	NOT SIG.	epi
L1-L4	6	0.0218125	-0.105251	0.027	0.092	1	L4	Z83843.1	-0.119	-1.76867	Upper IM	NOT SIG.	epi
L1-L4	6	0.0218378	-0.0863675	0.46	0.658	1	L4	CYB561	-1.118	-0.516454	Upper IM	NOT SIG.	epi
L1-L4	6	0.0218602	-0.00787152	0.3	0.467	1	L4	VPS39	-0.767	-0.63846	Upper IM	NOT SIG.	epi
L1-L4	6	0.0219106	-0.0213149	0.04	0.117	1	L4	CCDC146	-0.157	-1.54844	Upper IM	NOT SIG.	epi
L1-L4	6	0.0219148	-0.137252	0.14	0.242	1	L4	MINDY2	-0.382	-0.78958	Upper IM	NOT SIG.	epi
L1-L4	6	0.0219447	-0.0824287	0.267	0.417	1	L4	UBE2E3	-0.684	-0.643208	Upper IM	NOT SIG.	epi
L1-L4	6	0.0219575	-0.0646435	0.047	0.125	1	L4	WWC2	-0.172	-1.4112	Upper IM	NOT SIG.	epi
L1-L4	6	0.0220407	-0.0645763	0.027	0.092	1	L4	HIST1H3E	-0.119	-1.76867	Upper IM	NOT SIG.	epi
L1-L4	6	0.0220612	-0.0886519	0.053	0.133	1	L4	FGD6	-0.186	-1.32736	Upper IM	NOT SIG.	epi
L1-L4	6	0.0220621	-0.0720747	0.033	0.1	1	L4	VSIG2	-0.133	-1.59946	Upper IM	NOT SIG.	epi
L1-L4	6	0.0220767	-0.034736	0.013	0.067	1	L4	ALMS1	-0.08	-2.36565	Upper IM	NOT SIG.	epi
L1-L4	6	0.0220795	-0.0939945	0.147	0.267	1	L4	NAE1	-0.414	-0.861024	Upper IM	NOT SIG.	epi
L1-L4	6	0.0220932	-0.0811293	0.113	0.217	1	L4	HIVEP1	-0.33	-0.941372	Upper IM	NOT SIG.	epi
L1-L4	6	0.0220942	0.00196738	0.153	0.275	1	L4	NAB2	-0.428	-0.8459	Upper IM	NOT SIG.	epi
L1-L4	6	0.0221215	-0.0628573	0.3	0.467	1	L4	RANBP2	-0.767	-0.63846	Upper IM	NOT SIG.	epi
L1-L4	6	0.0221736	-0.171154	0.213	0.342	1	L4	EIF4EBP3	-0.555	-0.683143	Upper IM	NOT SIG.	epi
L1-L4	6	0.0221761	-0.0750291	0.16	0.283	1	L4	ATAD1	-0.443	-0.82273	Upper IM	NOT SIG.	epi
L1-L4	6	0.0222506	-0.135257	0.133	0.242	1	L4	FAM210A	-0.375	-0.863581	Upper IM	NOT SIG.	epi
L1-L4	6	0.0222642	-0.0927122	0.107	0.208	1	L4	LSM6	-0.315	-0.958973	Upper IM	NOT SIG.	epi
L1-L4	6	0.0222924	-0.162856	0.593	0.783	1	L4	TOB1	-1.376	-0.40098	Upper IM	NOT SIG.	epi
L1-L4	6	0.0222949	-0.0916874	0.373	0.525	1	L4	CEBPG	-0.898	-0.493142	Upper IM	NOT SIG.	epi
L1-L4	6	0.0223706	-0.0499197	0.42	0.592	1	L4	RBM5	-1.012	-0.495208	Upper IM	NOT SIG.	epi
L1-L4	6	0.0224309	-0.104698	0.06	0.142	1	L4	ADAM8	-0.202	-1.24286	Upper IM	NOT SIG.	epi
L1-L4	6	0.0224524	-0.210888	0.227	0.358	1	L4	BAZ2B	-0.585	-0.657267	Upper IM	NOT SIG.	epi
L1-L4	6	0.0225033	-0.040383	0.027	0.092	1	L4	NDC80	-0.119	-1.76867	Upper IM	NOT SIG.	epi
L1-L4	6	0.0225128	-0.14911	0.333	0.45	1	L4	PYURF	-0.783	-0.434403	Upper IM	NOT SIG.	epi
L1-L4	6	0.0225222	-0.198794	0.22	0.342	1	L4	EFNB1	-0.562	-0.636493	Upper IM	NOT SIG.	epi
L1-L4	6	0.0225263	-0.0659935	0.113	0.217	1	L4	NOL6	-0.33	-0.941372	Upper IM	NOT SIG.	epi
L1-L4	6	0.0225276	-0.0893903	0.093	0.192	1	L4	CTDSPL2	-0.285	-1.0458	Upper IM	NOT SIG.	epi
L1-L4	6	0.0225569	-0.230595	0.693	0.85	1	L4	CCNI	-1.543	-0.294607	Upper IM	NOT SIG.	epi
L1-L4	6	0.0225806	-0.113683	0.293	0.467	1	L4	RNPEP	-0.76	-0.672522	Upper IM	NOT SIG.	epi
L1-L4	6	0.0225924	-0.139557	0.113	0.208	1	L4	PLPBP	-0.321	-0.880261	Upper IM	NOT SIG.	epi
L1-L4	6	0.0226199	0.291223	0.96	0.967	1	L4	TPI1	-1.927	-0.0104815	Upper IM	NOT SIG.	epi
L1-L4	6	0.0226208	-0.0988516	0.053	0.133	1	L4	SMIM20	-0.186	-1.32736	Upper IM	NOT SIG.	epi
L1-L4	6	0.0226366	-0.0350827	0.073	0.167	1	L4	BDP1	-0.24	-1.19388	Upper IM	NOT SIG.	epi
L1-L4	6	0.0226398	-0.0319117	0.013	0.067	1	L4	POC1B-AS1	-0.08	-2.36565	Upper IM	NOT SIG.	epi
L1-L4	6	0.0226398	-0.0434057	0.013	0.067	1	L4	ZSCAN16	-0.08	-2.36565	Upper IM	NOT SIG.	epi
L1-L4	6	0.0226398	-0.0972046	0.013	0.067	1	L4	SULT1E1	-0.08	-2.36565	Upper IM	NOT SIG.	epi
[truncated: 15,392 more rows]

## Sheet: Lower IM
S2 Table Differentially expressed genes Lower intermediate L1 vs L4
comb	subgroup	p_val	avg_log2FC	pct.1	pct.2	p_val_adj	cluster	gene	pct.diff	log.pct.diff	layers	Regulation	Morphology
L1-L4	7	2.03118e-26	1.26108	0.96	0.875	5.21648e-22	L4	SNHG25	-1.835	0.133751	Lower IM	UP	epi
L1-L4	7	4.04151e-26	2.02195	0.993	0.833	1.03794e-21	L4	S100A7	-1.826	0.253477	Lower IM	UP	epi
L1-L4	7	5.37801e-16	1.62258	0.933	0.683	1.38118e-11	L4	SPRR2E	-1.616	0.449992	Lower IM	UP	epi
L1-L4	7	4.39844e-15	0.571738	0.993	1	1.12961e-10	L4	GAPDH	-1.993	-0.0101344	Lower IM	UP	epi
L1-L4	7	2.08227e-13	1.33084	0.893	0.775	5.34769e-09	L4	SPRR2D	-1.668	0.204464	Lower IM	UP	epi
L1-L4	7	1.06918e-11	0.562217	0.98	1	2.74588e-07	L4	MIF	-1.98	-0.0291463	Lower IM	UP	epi
L1-L4	7	3.64115e-09	0.623784	0.987	0.983	9.35121e-05	L4	SH3BGRL3	-1.97	0.00585867	Lower IM	UP	epi
L1-L4	7	2.26842e-07	0.630062	0.993	0.983	0.00582576	L4	SBSN	-1.976	0.0146023	Lower IM	UP	epi
L1-L4	7	8.2334e-07	0.583021	0.96	0.967	0.021145	L4	CNFN	-1.927	-0.0104815	Lower IM	UP	epi
L1-L4	7	7.36425e-23	-0.839203	1	1	1.89129e-18	L4	MT-ND3	-2	0	Lower IM	DOWN	epi
L1-L4	7	1.07079e-21	-0.803021	0.213	0.758	2.74999e-17	L4	ANXA8	-0.971	-1.83134	Lower IM	DOWN	epi
L1-L4	7	1.04215e-20	-1.28457	0.107	0.633	2.67645e-16	L4	LGALS7	-0.74	-2.56459	Lower IM	DOWN	epi
L1-L4	7	9.26117e-19	-0.660997	1	1	2.37845e-14	L4	MT-CO1	-2	0	Lower IM	DOWN	epi
L1-L4	7	8.99394e-16	-0.576601	0.28	0.783	2.30982e-11	L4	MT-ATP8	-1.063	-1.48359	Lower IM	DOWN	epi
L1-L4	7	1.7479e-15	-0.952329	0.573	0.942	4.48896e-11	L4	UPK3BL1	-1.515	-0.717192	Lower IM	DOWN	epi
L1-L4	7	3.55548e-15	-0.57237	1	1	9.13118e-11	L4	MT-ATP6	-2	0	Lower IM	DOWN	epi
L1-L4	7	1.66262e-13	-0.691544	0.773	0.992	4.26994e-09	L4	MT-ND5	-1.765	-0.359872	Lower IM	DOWN	epi
L1-L4	7	1.83271e-13	-0.632496	0.433	0.917	4.70678e-09	L4	SDC4	-1.35	-1.08255	Lower IM	DOWN	epi
L1-L4	7	6.45335e-13	-0.516856	0.987	1	1.65735e-08	L4	RPL27A	-1.987	-0.018878	Lower IM	DOWN	epi
L1-L4	7	1.35856e-12	-0.57474	0.38	0.8	3.48906e-08	L4	CEBPB	-1.18	-1.074	Lower IM	DOWN	epi
L1-L4	7	3.98271e-12	-0.280643	0	0.283	1.02284e-07	L4	AC243829.5	-0.283	#NUM!	Lower IM	DOWN	epi
L1-L4	7	6.90476e-12	-0.44627	0.973	1	1.77328e-07	L4	TACSTD2	-1.973	-0.0394883	Lower IM	DOWN	epi
L1-L4	7	8.20792e-12	-0.372578	0.027	0.342	2.10796e-07	L4	WNK2	-0.369	-3.66297	Lower IM	DOWN	epi
L1-L4	7	2.02311e-11	-0.681393	0.967	1	5.19576e-07	L4	MT-ND2	-1.967	-0.0484122	Lower IM	DOWN	epi
L1-L4	7	1.15429e-10	-0.833088	0.593	0.9	2.96446e-06	L4	TM4SF1	-1.493	-0.601893	Lower IM	DOWN	epi
L1-L4	7	1.86805e-10	-0.462515	1	1	4.79753e-06	L4	MT-ND4	-2	0	Lower IM	DOWN	epi
L1-L4	7	1.89216e-10	-0.581158	0.467	0.8	4.85943e-06	L4	SDR16C5	-1.267	-0.776577	Lower IM	DOWN	epi
L1-L4	7	2.09865e-10	-0.846048	0.84	0.992	5.38975e-06	L4	MTRNR2L12	-1.832	-0.239951	Lower IM	DOWN	epi
L1-L4	7	2.56815e-10	-0.569223	0.547	0.9	6.59553e-06	L4	KLF4	-1.447	-0.718384	Lower IM	DOWN	epi
L1-L4	7	2.89741e-10	-0.425276	0.227	0.583	7.44112e-06	L4	ARF5	-0.81	-1.3608	Lower IM	DOWN	epi
L1-L4	7	3.80349e-10	-0.309458	0.06	0.367	9.76813e-06	L4	FKBP2	-0.427	-2.61275	Lower IM	DOWN	epi
L1-L4	7	5.92197e-10	-0.458787	0.327	0.725	1.52088e-05	L4	SULF2	-1.052	-1.14869	Lower IM	DOWN	epi
L1-L4	7	6.25963e-10	-0.322476	0.193	0.558	1.6076e-05	L4	IFT57	-0.751	-1.53166	Lower IM	DOWN	epi
L1-L4	7	7.37752e-10	-0.343569	0.153	0.517	1.89469e-05	L4	TANK	-0.67	-1.75663	Lower IM	DOWN	epi
L1-L4	7	1.46005e-09	-0.542466	1	1	3.74969e-05	L4	MT-ND1	-2	0	Lower IM	DOWN	epi
L1-L4	7	1.47829e-09	-0.561622	0.553	0.925	3.79653e-05	L4	LMO4	-1.478	-0.742174	Lower IM	DOWN	epi
L1-L4	7	1.56379e-09	-0.532074	0.587	0.975	4.01613e-05	L4	SPARCL1	-1.562	-0.732042	Lower IM	DOWN	epi
L1-L4	7	1.73898e-09	-0.405386	1	1	4.46606e-05	L4	RPS27	-2	0	Lower IM	DOWN	epi
L1-L4	7	2.1767e-09	-0.28875	0.073	0.367	5.59021e-05	L4	SOX9	-0.44	-2.32981	Lower IM	DOWN	epi
L1-L4	7	2.38483e-09	-0.429971	0.327	0.7	6.12472e-05	L4	SLAIN2	-1.027	-1.09806	Lower IM	DOWN	epi
L1-L4	7	4.56444e-09	-0.396524	0.473	0.883	0.000117224	L4	IFNGR2	-1.356	-0.900573	Lower IM	DOWN	epi
L1-L4	7	5.20242e-09	-0.323903	0.113	0.425	0.000133609	L4	ZNF91	-0.538	-1.91114	Lower IM	DOWN	epi
L1-L4	7	5.46664e-09	-0.289261	0.147	0.483	0.000140394	L4	ZNF83	-0.63	-1.71621	Lower IM	DOWN	epi
L1-L4	7	8.19402e-09	-0.269754	0.16	0.517	0.000210439	L4	EMP3	-0.677	-1.69209	Lower IM	DOWN	epi
L1-L4	7	8.63906e-09	-0.275247	0.24	0.617	0.000221868	L4	PLAU	-0.857	-1.36224	Lower IM	DOWN	epi
L1-L4	7	8.74641e-09	-0.468817	0.427	0.808	0.000224625	L4	HSPA1B	-1.235	-0.920119	Lower IM	DOWN	epi
L1-L4	7	1.02828e-08	-0.634707	0.007	0.217	0.000264084	L4	OLFM4	-0.224	-4.9542	Lower IM	DOWN	epi
L1-L4	7	1.14303e-08	-0.446781	0.513	0.892	0.000293554	L4	CD164	-1.405	-0.798085	Lower IM	DOWN	epi
L1-L4	7	1.71196e-08	-0.198841	0.013	0.233	0.000439665	L4	PI15	-0.246	-4.16375	Lower IM	DOWN	epi
L1-L4	7	1.76203e-08	-0.359355	0.253	0.6	0.000452524	L4	TMEM168	-0.853	-1.24583	Lower IM	DOWN	epi
L1-L4	7	2.17614e-08	-0.481288	0.4	0.75	0.000558876	L4	CLDN1	-1.15	-0.906891	Lower IM	DOWN	epi
L1-L4	7	2.19892e-08	-0.502773	0.513	0.9	0.000564727	L4	NUCKS1	-1.413	-0.810966	Lower IM	DOWN	epi
L1-L4	7	2.74841e-08	-0.279485	0.1	0.375	0.000705846	L4	LAMC2	-0.475	-1.90689	Lower IM	DOWN	epi
L1-L4	7	2.9442e-08	-0.17253	0.147	0.483	0.000756128	L4	CADM4	-0.63	-1.71621	Lower IM	DOWN	epi
L1-L4	7	3.13518e-08	-0.336302	0.087	0.358	0.000805177	L4	COL12A1	-0.445	-2.04087	Lower IM	DOWN	epi
L1-L4	7	3.47904e-08	-0.35714	1	1	0.000893487	L4	DSP	-2	0	Lower IM	DOWN	epi
L1-L4	7	3.98862e-08	-0.261968	0.233	0.592	0.00102436	L4	TMEM167B	-0.825	-1.34527	Lower IM	DOWN	epi
L1-L4	7	4.08284e-08	-0.487628	0.533	0.858	0.00104856	L4	CDKN1A	-1.391	-0.686842	Lower IM	DOWN	epi
L1-L4	7	4.11106e-08	-0.202454	0.233	0.592	0.0010558	L4	SEH1L	-0.825	-1.34527	Lower IM	DOWN	epi
L1-L4	7	4.4741e-08	-0.454815	0.633	0.958	0.00114904	L4	BHLHE40	-1.591	-0.59782	Lower IM	DOWN	epi
L1-L4	7	4.5095e-08	-0.460107	0.8	0.958	0.00115813	L4	MAL2	-1.758	-0.260026	Lower IM	DOWN	epi
L1-L4	7	4.73199e-08	-0.328803	0.287	0.625	0.00121527	L4	PNRC1	-0.912	-1.12281	Lower IM	DOWN	epi
L1-L4	7	4.79596e-08	-0.203136	0.253	0.625	0.0012317	L4	NECTIN2	-0.878	-1.30472	Lower IM	DOWN	epi
L1-L4	7	4.81916e-08	-0.282925	0.393	0.767	0.00123766	L4	UBE2B	-1.16	-0.964697	Lower IM	DOWN	epi
L1-L4	7	4.88024e-08	-0.301906	0.24	0.567	0.00125334	L4	PPP3CA	-0.807	-1.24031	Lower IM	DOWN	epi
L1-L4	7	5.25951e-08	-0.207509	0.16	0.492	0.00135075	L4	DUSP11	-0.652	-1.62059	Lower IM	DOWN	epi
L1-L4	7	5.33778e-08	-0.186115	0.127	0.425	0.00137085	L4	TMC4	-0.552	-1.74263	Lower IM	DOWN	epi
L1-L4	7	5.45336e-08	-0.279392	0.313	0.683	0.00140053	L4	URI1	-0.996	-1.12572	Lower IM	DOWN	epi
L1-L4	7	5.47553e-08	-0.306088	0.353	0.742	0.00140623	L4	HPGD	-1.095	-1.07175	Lower IM	DOWN	epi
L1-L4	7	5.5808e-08	-0.364142	0.747	0.983	0.00143326	L4	YBX3	-1.73	-0.396083	Lower IM	DOWN	epi
L1-L4	7	5.67229e-08	-0.383189	0.327	0.683	0.00145676	L4	KHSRP	-1.01	-1.06259	Lower IM	DOWN	epi
L1-L4	7	5.69623e-08	-0.234596	0.12	0.417	0.00146291	L4	POGLUT3	-0.537	-1.79701	Lower IM	DOWN	epi
L1-L4	7	6.63004e-08	-0.294217	0.247	0.592	0.00170273	L4	ZNF24	-0.839	-1.26109	Lower IM	DOWN	epi
L1-L4	7	7.08882e-08	-0.332906	0.427	0.775	0.00182055	L4	FAR1	-1.202	-0.85996	Lower IM	DOWN	epi
L1-L4	7	7.25904e-08	-0.318505	0.32	0.65	0.00186427	L4	SRSF8	-0.97	-1.02237	Lower IM	DOWN	epi
L1-L4	7	7.2684e-08	-0.160488	0.107	0.392	0.00186667	L4	CYP4X1	-0.499	-1.87324	Lower IM	DOWN	epi
L1-L4	7	7.50847e-08	-0.287529	0.307	0.658	0.00192833	L4	NRARP	-0.965	-1.09985	Lower IM	DOWN	epi
L1-L4	7	7.81349e-08	-0.257453	0.1	0.375	0.00200666	L4	PCDH7	-0.475	-1.90689	Lower IM	DOWN	epi
L1-L4	7	8.51166e-08	-0.373011	0.513	0.908	0.00218596	L4	EGFR	-1.421	-0.823733	Lower IM	DOWN	epi
L1-L4	7	9.16676e-08	-0.250063	0.28	0.65	0.00235421	L4	MAP1LC3B	-0.93	-1.21501	Lower IM	DOWN	epi
L1-L4	7	9.30258e-08	-0.375213	0.947	1	0.00238909	L4	TMSB4X	-1.947	-0.0785637	Lower IM	DOWN	epi
L1-L4	7	1.08994e-07	-0.258504	0.027	0.242	0.00279919	L4	SULT1E1	-0.269	-3.16398	Lower IM	DOWN	epi
L1-L4	7	1.10587e-07	-0.360692	1	1	0.0028401	L4	PERP	-2	0	Lower IM	DOWN	epi
L1-L4	7	1.10649e-07	-0.406018	0.38	0.717	0.0028417	L4	RCOR1	-1.097	-0.915974	Lower IM	DOWN	epi
L1-L4	7	1.16351e-07	-0.117853	0.067	0.325	0.00298811	L4	LRRC4	-0.392	-2.27821	Lower IM	DOWN	epi
L1-L4	7	1.28847e-07	-0.207487	0.293	0.633	0.00330905	L4	DNAJA4	-0.926	-1.1113	Lower IM	DOWN	epi
L1-L4	7	1.31649e-07	-0.4121	0.847	0.992	0.003381	L4	HSP90AA1	-1.839	-0.227978	Lower IM	DOWN	epi
L1-L4	7	1.32416e-07	-0.233665	1	1	0.00340071	L4	MT-CO2	-2	0	Lower IM	DOWN	epi
L1-L4	7	1.32897e-07	-0.241387	0.24	0.575	0.00341305	L4	ATAD1	-0.815	-1.26053	Lower IM	DOWN	epi
L1-L4	7	1.39709e-07	-0.359192	0.42	0.8	0.003588	L4	EIF3L	-1.22	-0.929611	Lower IM	DOWN	epi
L1-L4	7	1.40829e-07	-0.268315	0.207	0.517	0.00361678	L4	NUP153	-0.724	-1.32053	Lower IM	DOWN	epi
L1-L4	7	1.47385e-07	-0.373877	0.46	0.792	0.00378514	L4	ZNF770	-1.252	-0.783867	Lower IM	DOWN	epi
L1-L4	7	1.54756e-07	-0.308991	0.253	0.592	0.00397444	L4	AC020916.1	-0.845	-1.22646	Lower IM	DOWN	epi
L1-L4	7	1.61645e-07	-0.24033	0.047	0.275	0.00415136	L4	REV3L	-0.322	-2.5487	Lower IM	DOWN	epi
L1-L4	7	1.64444e-07	-0.208263	0.14	0.433	0.00422326	L4	SHTN1	-0.573	-1.62894	Lower IM	DOWN	epi
L1-L4	7	1.67642e-07	-0.293003	0.113	0.383	0.00430539	L4	SEC24A	-0.496	-1.76102	Lower IM	DOWN	epi
L1-L4	7	1.68505e-07	-0.415771	0.48	0.833	0.00432756	L4	HNRNPH3	-1.313	-0.795282	Lower IM	DOWN	epi
L1-L4	7	1.73961e-07	-0.514558	0.38	0.742	0.00446766	L4	APOD	-1.122	-0.96542	Lower IM	DOWN	epi
L1-L4	7	1.77164e-07	-0.208618	0.06	0.292	0.00454992	L4	MYEOV	-0.352	-2.28293	Lower IM	DOWN	epi
L1-L4	7	1.82092e-07	-0.607913	0.153	0.442	0.00467648	L4	IGLC2	-0.595	-1.53051	Lower IM	DOWN	epi
L1-L4	7	1.87582e-07	-0.334763	0.433	0.817	0.00481748	L4	SVIL	-1.25	-0.915969	Lower IM	DOWN	epi
L1-L4	7	1.87909e-07	-0.54644	0.727	0.942	0.00482589	L4	MAT2A	-1.669	-0.373772	Lower IM	DOWN	epi
L1-L4	7	1.95827e-07	-0.48747	0.413	0.733	0.00502922	L4	MTRNR2L8	-1.146	-0.827671	Lower IM	DOWN	epi
L1-L4	7	1.96211e-07	-0.321643	0.427	0.758	0.00503908	L4	PDLIM5	-1.185	-0.827962	Lower IM	DOWN	epi
L1-L4	7	1.9899e-07	-0.192449	0.26	0.633	0.00511047	L4	ROBO1	-0.893	-1.28369	Lower IM	DOWN	epi
L1-L4	7	2.06039e-07	-0.176973	0.273	0.608	0.00529149	L4	NCK1	-0.881	-1.15517	Lower IM	DOWN	epi
L1-L4	7	2.07259e-07	-0.277115	0.367	0.742	0.00532283	L4	VCL	-1.109	-1.01564	Lower IM	DOWN	epi
L1-L4	7	2.09965e-07	-0.172944	0.153	0.45	0.00539233	L4	FUT2	-0.603	-1.55639	Lower IM	DOWN	epi
L1-L4	7	2.23718e-07	-0.137898	0.08	0.342	0.00574552	L4	AC004148.1	-0.422	-2.09592	Lower IM	DOWN	epi
L1-L4	7	2.24866e-07	-0.51696	0.813	0.992	0.005775	L4	DSG1	-1.805	-0.287085	Lower IM	DOWN	epi
L1-L4	7	2.26808e-07	-0.181389	0.067	0.308	0.00582489	L4	PPM1K	-0.375	-2.2007	Lower IM	DOWN	epi
L1-L4	7	2.27313e-07	-0.666204	0.667	0.925	0.00583785	L4	IGFBP5	-1.592	-0.471767	Lower IM	DOWN	epi
L1-L4	7	2.31229e-07	-0.219101	0.173	0.483	0.00593842	L4	MID1	-0.656	-1.48125	Lower IM	DOWN	epi
L1-L4	7	2.39669e-07	-0.39853	0.347	0.633	0.00615519	L4	WNT5A	-0.98	-0.86727	Lower IM	DOWN	epi
L1-L4	7	2.42664e-07	-0.288543	0.387	0.742	0.00623209	L4	PTTG1IP	-1.129	-0.939086	Lower IM	DOWN	epi
L1-L4	7	2.49785e-07	-0.294497	0.307	0.642	0.00641498	L4	C1orf116	-0.949	-1.06433	Lower IM	DOWN	epi
L1-L4	7	2.64232e-07	-0.413984	0.213	0.533	0.00678601	L4	KRT2	-0.746	-1.32328	Lower IM	DOWN	epi
L1-L4	7	2.78596e-07	-0.266334	0.273	0.625	0.0071549	L4	HSPA2	-0.898	-1.19496	Lower IM	DOWN	epi
L1-L4	7	2.80718e-07	-0.144484	0.12	0.417	0.00720941	L4	CREG2	-0.537	-1.79701	Lower IM	DOWN	epi
L1-L4	7	2.83218e-07	-0.378939	0.42	0.725	0.00727361	L4	TOP1	-1.145	-0.787592	Lower IM	DOWN	epi
L1-L4	7	2.83862e-07	-0.413098	0.767	0.983	0.00729015	L4	SELENOP	-1.75	-0.357965	Lower IM	DOWN	epi
L1-L4	7	2.85653e-07	-0.18048	0.187	0.483	0.00733615	L4	UBE2Q2	-0.67	-1.36898	Lower IM	DOWN	epi
L1-L4	7	2.8735e-07	-0.163814	0.14	0.417	0.00737973	L4	LYST	-0.557	-1.57462	Lower IM	DOWN	epi
L1-L4	7	2.91428e-07	-0.285212	0.247	0.558	0.00748445	L4	CNOT7	-0.805	-1.17575	Lower IM	DOWN	epi
L1-L4	7	2.92703e-07	-0.485675	0.713	0.933	0.00751719	L4	TXNIP	-1.646	-0.387975	Lower IM	DOWN	epi
L1-L4	7	3.01246e-07	-0.251898	0.233	0.55	0.00773661	L4	ELF1	-0.783	-1.2391	Lower IM	DOWN	epi
L1-L4	7	3.03057e-07	-0.258888	0.32	0.65	0.0077831	L4	DNAJA2	-0.97	-1.02237	Lower IM	DOWN	epi
L1-L4	7	3.11866e-07	-0.277877	0.147	0.417	0.00800935	L4	SERPINB2	-0.564	-1.50423	Lower IM	DOWN	epi
L1-L4	7	3.16958e-07	-0.35212	0.487	0.8	0.00814011	L4	MIDN	-1.287	-0.716078	Lower IM	DOWN	epi
L1-L4	7	3.28627e-07	-0.179499	0.24	0.55	0.0084398	L4	EFR3A	-0.79	-1.1964	Lower IM	DOWN	epi
L1-L4	7	3.40185e-07	-0.231993	0.273	0.583	0.00873664	L4	ANKRD12	-0.856	-1.09459	Lower IM	DOWN	epi
L1-L4	7	3.40222e-07	-0.399789	0.567	0.9	0.00873759	L4	HNRNPF	-1.467	-0.666576	Lower IM	DOWN	epi
L1-L4	7	3.58576e-07	-0.157235	0.34	0.7	0.00920894	L4	CDC123	-1.04	-1.04182	Lower IM	DOWN	epi
L1-L4	7	3.62778e-07	-0.471871	0.633	0.925	0.00931686	L4	RNASEK	-1.558	-0.547248	Lower IM	DOWN	epi
L1-L4	7	3.73939e-07	-0.20797	0.993	1	0.00960349	L4	KRT1	-1.993	-0.0101344	Lower IM	DOWN	epi
L1-L4	7	3.75666e-07	-0.248028	0.34	0.708	0.00964784	L4	METRNL	-1.048	-1.05821	Lower IM	DOWN	epi
L1-L4	7	3.76844e-07	-0.481776	0.887	0.983	0.0096781	L4	DAPL1	-1.87	-0.148257	Lower IM	DOWN	epi
L1-L4	7	3.82012e-07	-0.2593	0.267	0.617	0.00981084	L4	CHD9	-0.884	-1.20843	Lower IM	DOWN	epi
L1-L4	7	3.849e-07	-0.447285	1	1	0.009885	L4	KRT5	-2	0	Lower IM	DOWN	epi
L1-L4	7	4.0464e-07	-0.370292	0.387	0.7	0.010392	L4	ITPRID2	-1.087	-0.855021	Lower IM	DOWN	epi
L1-L4	7	4.12279e-07	-0.249088	0.233	0.567	0.0105882	L4	EXT1	-0.8	-1.28302	Lower IM	DOWN	epi
L1-L4	7	4.18707e-07	-0.17138	0.28	0.6	0.0107532	L4	SLC25A28	-0.88	-1.09954	Lower IM	DOWN	epi
L1-L4	7	4.46353e-07	-0.264449	1	1	0.0114632	L4	RPS18	-2	0	Lower IM	DOWN	epi
L1-L4	7	4.51091e-07	-0.215596	0.2	0.517	0.0115849	L4	MED13	-0.717	-1.37016	Lower IM	DOWN	epi
L1-L4	7	4.58686e-07	-0.342624	0.4	0.708	0.01178	L4	MYC	-1.108	-0.823749	Lower IM	DOWN	epi
L1-L4	7	4.66681e-07	-0.23088	0.207	0.508	0.0119853	L4	RALGPS2	-0.715	-1.2952	Lower IM	DOWN	epi
L1-L4	7	4.84477e-07	-0.195828	0.093	0.35	0.0124423	L4	RAET1L	-0.443	-1.91205	Lower IM	DOWN	epi
L1-L4	7	4.86799e-07	-0.264475	0.273	0.608	0.012502	L4	FZD1	-0.881	-1.15517	Lower IM	DOWN	epi
L1-L4	7	4.96557e-07	-0.226307	0.207	0.492	0.0127526	L4	BNC1	-0.699	-1.24903	Lower IM	DOWN	epi
L1-L4	7	5.03868e-07	-0.252638	0.2	0.5	0.0129403	L4	CREBL2	-0.7	-1.32193	Lower IM	DOWN	epi
L1-L4	7	5.09241e-07	-0.234535	0.347	0.717	0.0130783	L4	PUM1	-1.064	-1.04704	Lower IM	DOWN	epi
L1-L4	7	5.15853e-07	-0.323013	0.507	0.908	0.0132481	L4	SLC44A1	-1.415	-0.840707	Lower IM	DOWN	epi
L1-L4	7	5.20349e-07	-0.129354	0.36	0.708	0.0133636	L4	PDS5A	-1.068	-0.975752	Lower IM	DOWN	epi
L1-L4	7	5.59504e-07	-0.144046	0.107	0.375	0.0143692	L4	AMMECR1L	-0.482	-1.80928	Lower IM	DOWN	epi
L1-L4	7	5.65802e-07	-0.253518	0.34	0.7	0.0145309	L4	KDM5B	-1.04	-1.04182	Lower IM	DOWN	epi
L1-L4	7	5.65967e-07	-0.341217	0.533	0.867	0.0145352	L4	EIF3A	-1.4	-0.701896	Lower IM	DOWN	epi
L1-L4	7	5.68248e-07	-0.143249	0.233	0.55	0.0145937	L4	NME4	-0.783	-1.2391	Lower IM	DOWN	epi
L1-L4	7	6.2898e-07	-0.372509	0.42	0.792	0.0161535	L4	PTP4A2	-1.212	-0.915111	Lower IM	DOWN	epi
L1-L4	7	6.35255e-07	-0.281973	0.313	0.65	0.0163146	L4	NINJ1	-0.963	-1.05428	Lower IM	DOWN	epi
L1-L4	7	6.43106e-07	-0.244123	0.22	0.533	0.0165163	L4	SMAD4	-0.753	-1.27663	Lower IM	DOWN	epi
L1-L4	7	6.43961e-07	-0.248185	0.213	0.517	0.0165382	L4	TMEM30B	-0.73	-1.27931	Lower IM	DOWN	epi
L1-L4	7	6.56058e-07	-0.0581178	0.4	0.775	0.0168489	L4	HR	-1.175	-0.954196	Lower IM	DOWN	epi
L1-L4	7	6.58808e-07	-0.239509	0.273	0.642	0.0169195	L4	CAV1	-0.915	-1.23367	Lower IM	DOWN	epi
L1-L4	7	6.92465e-07	-0.249625	0.22	0.542	0.0177839	L4	CERS6	-0.762	-1.30079	Lower IM	DOWN	epi
L1-L4	7	7.09812e-07	-0.277209	0.373	0.692	0.0182294	L4	TMEM154	-1.065	-0.891596	Lower IM	DOWN	epi
L1-L4	7	7.10181e-07	-0.233555	0.093	0.333	0.0182389	L4	EPCAM	-0.426	-1.84022	Lower IM	DOWN	epi
L1-L4	7	7.60214e-07	-0.2982	1	1	0.0195238	L4	RPL37A	-2	0	Lower IM	DOWN	epi
L1-L4	7	7.73229e-07	-0.293442	0.433	0.792	0.0198581	L4	PSMA3	-1.225	-0.871133	Lower IM	DOWN	epi
L1-L4	7	7.81215e-07	-0.200462	0.16	0.45	0.0200632	L4	KIAA1143	-0.61	-1.49185	Lower IM	DOWN	epi
L1-L4	7	7.83839e-07	-0.236509	0.36	0.7	0.0201306	L4	PRCC	-1.06	-0.959358	Lower IM	DOWN	epi
L1-L4	7	8.32579e-07	-0.294026	0.44	0.8	0.0213823	L4	AZIN1	-1.24	-0.862496	Lower IM	DOWN	epi
L1-L4	7	8.53865e-07	-0.156459	0.093	0.333	0.021929	L4	CMTM4	-0.426	-1.84022	Lower IM	DOWN	epi
L1-L4	7	8.54105e-07	-0.274496	0.14	0.408	0.0219351	L4	FOXK1	-0.548	-1.54314	Lower IM	DOWN	epi
L1-L4	7	8.63079e-07	-0.216749	0.167	0.45	0.0221656	L4	SVIP	-0.617	-1.43008	Lower IM	DOWN	epi
L1-L4	7	8.63839e-07	-0.218356	0.213	0.517	0.0221851	L4	PON2	-0.73	-1.27931	Lower IM	DOWN	epi
L1-L4	7	8.80896e-07	-0.320557	0.267	0.583	0.0226232	L4	KDM1A	-0.85	-1.12666	Lower IM	DOWN	epi
L1-L4	7	8.92126e-07	-0.234005	0.28	0.617	0.0229116	L4	IGF2R	-0.897	-1.13984	Lower IM	DOWN	epi
L1-L4	7	9.26297e-07	-0.209962	0.16	0.45	0.0237892	L4	CEP57	-0.61	-1.49185	Lower IM	DOWN	epi
L1-L4	7	9.46355e-07	-0.218482	0.26	0.567	0.0243043	L4	CCDC115	-0.827	-1.12484	Lower IM	DOWN	epi
L1-L4	7	9.67928e-07	-0.228921	0.14	0.4	0.0248583	L4	GMPPA	-0.54	-1.51457	Lower IM	DOWN	epi
L1-L4	7	9.85423e-07	-0.374126	0.26	0.55	0.0253076	L4	SMAD3	-0.81	-1.08092	Lower IM	DOWN	epi
L1-L4	7	1.03424e-06	-0.223134	0.12	0.375	0.0265613	L4	PFN2	-0.495	-1.64386	Lower IM	DOWN	epi
L1-L4	7	1.05674e-06	-0.209043	0.213	0.5	0.0271393	L4	RB1	-0.713	-1.23107	Lower IM	DOWN	epi
L1-L4	7	1.06674e-06	-0.242256	0.213	0.5	0.027396	L4	MAP3K11	-0.713	-1.23107	Lower IM	DOWN	epi
L1-L4	7	1.06964e-06	-0.282796	0.147	0.408	0.0274704	L4	MAP3K20	-0.555	-1.47275	Lower IM	DOWN	epi
L1-L4	7	1.07076e-06	-0.292833	0.273	0.583	0.0274992	L4	RRAGD	-0.856	-1.09459	Lower IM	DOWN	epi
L1-L4	7	1.08963e-06	-0.305823	0.44	0.817	0.0279839	L4	ITGA6	-1.257	-0.892833	Lower IM	DOWN	epi
L1-L4	7	1.09572e-06	-0.257969	0.4	0.733	0.0281403	L4	EFNA3	-1.133	-0.873813	Lower IM	DOWN	epi
L1-L4	7	1.09878e-06	-0.325965	0.42	0.767	0.0282189	L4	PNN	-1.187	-0.868837	Lower IM	DOWN	epi
L1-L4	7	1.12499e-06	-0.232334	0.333	0.667	0.028892	L4	DDX42	-1	-1.00216	Lower IM	DOWN	epi
L1-L4	7	1.17167e-06	-0.34813	0.053	0.258	0.0300907	L4	FOSL1	-0.311	-2.28331	Lower IM	DOWN	epi
L1-L4	7	1.18322e-06	-0.357843	0.927	1	0.0303874	L4	RPS20	-1.927	-0.109359	Lower IM	DOWN	epi
L1-L4	7	1.21797e-06	-0.269801	0.347	0.683	0.0312799	L4	TMEM19	-1.03	-0.97695	Lower IM	DOWN	epi
L1-L4	7	1.25862e-06	-0.244859	0.38	0.733	0.0323239	L4	GPBP1	-1.113	-0.947814	Lower IM	DOWN	epi
L1-L4	7	1.30306e-06	-0.245982	0.313	0.642	0.0334651	L4	KCMF1	-0.955	-1.03641	Lower IM	DOWN	epi
L1-L4	7	1.30345e-06	-0.237174	0.233	0.55	0.0334753	L4	SMIM15	-0.783	-1.2391	Lower IM	DOWN	epi
L1-L4	7	1.32524e-06	-0.247024	0.46	0.825	0.0340348	L4	RAB18	-1.285	-0.84276	Lower IM	DOWN	epi
L1-L4	7	1.33871e-06	-0.197635	0.227	0.517	0.0343808	L4	OCLN	-0.744	-1.18747	Lower IM	DOWN	epi
L1-L4	7	1.44121e-06	-0.147408	0.26	0.583	0.0370131	L4	WIPF2	-0.843	-1.16498	Lower IM	DOWN	epi
L1-L4	7	1.4894e-06	-0.116567	0.3	0.625	0.0382507	L4	POF1B	-0.925	-1.05889	Lower IM	DOWN	epi
L1-L4	7	1.49513e-06	-0.279677	0.393	0.742	0.0383978	L4	HNRNPH2	-1.135	-0.91689	Lower IM	DOWN	epi
L1-L4	7	1.49675e-06	-0.261524	0.513	0.85	0.0384395	L4	RAB5A	-1.363	-0.728504	Lower IM	DOWN	epi
L1-L4	7	1.51458e-06	-0.265519	0.393	0.725	0.0388974	L4	ANKRD22	-1.118	-0.883452	Lower IM	DOWN	epi
L1-L4	7	1.5619e-06	-0.264611	0.34	0.692	0.0401127	L4	HDAC2	-1.032	-1.02524	Lower IM	DOWN	epi
L1-L4	7	1.61964e-06	-0.2183	0.113	0.358	0.0415956	L4	MET	-0.471	-1.66364	Lower IM	DOWN	epi
L1-L4	7	1.64167e-06	-0.212327	0.3	0.608	0.0421615	L4	FBXO7	-0.908	-1.01911	Lower IM	DOWN	epi
L1-L4	7	1.71681e-06	-0.256024	0.167	0.442	0.044091	L4	CCDC80	-0.609	-1.4042	Lower IM	DOWN	epi
L1-L4	7	1.76905e-06	-0.176032	0.26	0.567	0.0454328	L4	GINS3	-0.827	-1.12484	Lower IM	DOWN	epi
L1-L4	7	1.7856e-06	-0.287947	0.413	0.733	0.0458578	L4	MTUS1	-1.146	-0.827671	Lower IM	DOWN	epi
L1-L4	7	1.78898e-06	-0.22232	0.247	0.542	0.0459447	L4	SREK1IP1	-0.789	-1.13378	Lower IM	DOWN	epi
L1-L4	7	1.80834e-06	-0.24384	0.213	0.508	0.0464418	L4	GALNT2	-0.721	-1.25398	Lower IM	DOWN	epi
L1-L4	7	1.83006e-06	-0.188922	0.253	0.558	0.0469996	L4	HSPB11	-0.811	-1.14113	Lower IM	DOWN	epi
L1-L4	7	1.83759e-06	-0.229171	0.447	0.758	0.047193	L4	CLIP1	-1.205	-0.761923	Lower IM	DOWN	epi
L1-L4	7	1.87448e-06	-0.13657	0.12	0.375	0.0481403	L4	AL512274.1	-0.495	-1.64386	Lower IM	DOWN	epi
L1-L4	7	1.91092e-06	-0.319592	0.547	0.833	0.0490763	L4	C1QBP	-1.38	-0.606776	Lower IM	DOWN	epi
L1-L4	7	1.93097e-06	-0.203222	0.32	0.65	0.0495912	L4	GALNT5	-0.97	-1.02237	Lower IM	DOWN	epi
L1-L4	7	1.95151e-06	-0.175731	0.133	0.392	0.0501188	L4	ATP11A	-0.525	-1.55943	Lower IM	NOT SIG.	epi
L1-L4	7	1.95819e-06	-0.176283	0.2	0.483	0.0502904	L4	PHAX	-0.683	-1.27202	Lower IM	NOT SIG.	epi
L1-L4	7	1.98939e-06	-0.210347	0.213	0.5	0.0510914	L4	KCTD9	-0.713	-1.23107	Lower IM	NOT SIG.	epi
L1-L4	7	2.0743e-06	-0.214739	0.24	0.525	0.0532722	L4	SNAP23	-0.765	-1.12928	Lower IM	NOT SIG.	epi
L1-L4	7	2.11757e-06	-0.257365	0.2	0.467	0.0543834	L4	SEC24B	-0.667	-1.22342	Lower IM	NOT SIG.	epi
L1-L4	7	2.12547e-06	-0.152712	0.12	0.375	0.0545863	L4	SLC25A29	-0.495	-1.64386	Lower IM	NOT SIG.	epi
L1-L4	7	2.23322e-06	-0.252709	0.36	0.658	0.0573535	L4	OSTF1	-1.018	-0.870091	Lower IM	NOT SIG.	epi
L1-L4	7	2.25632e-06	-0.310698	0.493	0.8	0.0579468	L4	PRRG4	-1.293	-0.698412	Lower IM	NOT SIG.	epi
L1-L4	7	2.29851e-06	-0.17236	0.18	0.458	0.0590304	L4	BMI1	-0.638	-1.34735	Lower IM	NOT SIG.	epi
L1-L4	7	2.30245e-06	-0.198334	0.127	0.375	0.0591316	L4	CBX6	-0.502	-1.56206	Lower IM	NOT SIG.	epi
L1-L4	7	2.36325e-06	-0.309734	0.42	0.767	0.0606931	L4	RPL7L1	-1.187	-0.868837	Lower IM	NOT SIG.	epi
L1-L4	7	2.37779e-06	-0.209929	0.347	0.683	0.0610665	L4	SSB	-1.03	-0.97695	Lower IM	NOT SIG.	epi
L1-L4	7	2.38806e-06	-0.19751	0.213	0.517	0.0613301	L4	MIR222HG	-0.73	-1.27931	Lower IM	NOT SIG.	epi
L1-L4	7	2.40363e-06	-0.138606	0.02	0.192	0.06173	L4	CDC14B	-0.212	-3.26303	Lower IM	NOT SIG.	epi
L1-L4	7	2.40741e-06	-0.354365	0.367	0.658	0.061827	L4	ITGA2	-1.025	-0.842308	Lower IM	NOT SIG.	epi
L1-L4	7	2.41289e-06	-0.243049	0.32	0.633	0.0619679	L4	ATN1	-0.953	-0.984134	Lower IM	NOT SIG.	epi
L1-L4	7	2.43664e-06	-0.102389	0.233	0.533	0.0625778	L4	CSNK2A2	-0.766	-1.19381	Lower IM	NOT SIG.	epi
L1-L4	7	2.44491e-06	-0.210545	0.22	0.5	0.0627902	L4	ADD3	-0.72	-1.18442	Lower IM	NOT SIG.	epi
L1-L4	7	2.44631e-06	-0.249051	0.313	0.633	0.0628262	L4	RAB13	-0.946	-1.01604	Lower IM	NOT SIG.	epi
L1-L4	7	2.49838e-06	-0.0717014	0.333	0.7	0.0641633	L4	AHDC1	-1.033	-1.07183	Lower IM	NOT SIG.	epi
L1-L4	7	2.51236e-06	-0.244225	0.267	0.558	0.0645224	L4	SETD7	-0.825	-1.06343	Lower IM	NOT SIG.	epi
L1-L4	7	2.53094e-06	-0.308644	0.46	0.792	0.0649996	L4	KANK1	-1.252	-0.783867	Lower IM	NOT SIG.	epi
L1-L4	7	2.57344e-06	-0.38625	0.467	0.825	0.0660912	L4	OAT	-1.292	-0.820972	Lower IM	NOT SIG.	epi
L1-L4	7	2.62921e-06	-0.107961	0.093	0.342	0.0675235	L4	SLC30A7	-0.435	-1.87869	Lower IM	NOT SIG.	epi
L1-L4	7	2.65477e-06	-0.166561	0.107	0.35	0.0681799	L4	ZBTB1	-0.457	-1.70974	Lower IM	NOT SIG.	epi
L1-L4	7	2.80247e-06	-0.23527	0.167	0.425	0.0719731	L4	IKZF2	-0.592	-1.34761	Lower IM	NOT SIG.	epi
L1-L4	7	2.81616e-06	-0.223402	0.193	0.467	0.0723246	L4	DUSP14	-0.66	-1.27482	Lower IM	NOT SIG.	epi
L1-L4	7	2.84794e-06	-0.213652	0.22	0.508	0.0731408	L4	SF3B4	-0.728	-1.20732	Lower IM	NOT SIG.	epi
L1-L4	7	2.85479e-06	-0.212892	0.38	0.692	0.0733168	L4	STOM	-1.072	-0.864773	Lower IM	NOT SIG.	epi
L1-L4	7	2.88687e-06	-0.120422	0.253	0.575	0.0741405	L4	LIMS1	-0.828	-1.18442	Lower IM	NOT SIG.	epi
L1-L4	7	2.88687e-06	-0.266859	0.267	0.558	0.0741405	L4	ATG12	-0.825	-1.06343	Lower IM	NOT SIG.	epi
L1-L4	7	2.89814e-06	-0.309844	0.467	0.767	0.0744302	L4	ESRRA	-1.234	-0.715804	Lower IM	NOT SIG.	epi
L1-L4	7	2.92863e-06	-0.223347	0.153	0.408	0.075213	L4	ZNF292	-0.561	-1.41504	Lower IM	NOT SIG.	epi
L1-L4	7	2.96637e-06	-0.237323	0.24	0.542	0.0761823	L4	RAP2C	-0.782	-1.17526	Lower IM	NOT SIG.	epi
L1-L4	7	2.99021e-06	-0.195869	0.173	0.433	0.0767945	L4	DMXL1	-0.606	-1.32359	Lower IM	NOT SIG.	epi
L1-L4	7	2.99814e-06	-0.156413	0.167	0.425	0.0769983	L4	CCL5	-0.592	-1.34761	Lower IM	NOT SIG.	epi
L1-L4	7	3.05573e-06	-0.133108	0.247	0.558	0.0784773	L4	SLU7	-0.805	-1.17575	Lower IM	NOT SIG.	epi
L1-L4	7	3.12836e-06	-0.326395	1	1	0.0803425	L4	ACTG1	-2	0	Lower IM	NOT SIG.	epi
L1-L4	7	3.13504e-06	-0.358546	0.5	0.817	0.080514	L4	BLCAP	-1.317	-0.708408	Lower IM	NOT SIG.	epi
[truncated: 18,210 more rows]

## Sheet: Basal
S2 Table Differentially expressed genes Basal L1 vs L4
[truncated: 18,415 more rows]

[truncated: 6 more sheets: 1, 4, 0, 3, 2, 10]
