# Supplementary material for: The cervicovaginal microbiome associates with spatially restricted host transcriptional signatures throughout the human ectocervical epithelium and submucosa
Source: PLoS Pathog. 2025 Nov 11;21(11):e1013677. doi: 10.1371/journal.ppat.1013677 (PMC12626330; doi:10.1371/journal.ppat.1013677)
Supplement: S3 Table — Result of the differential gene expression analysis between the microbiome group defined as ‘L. iners’ (L2) and ‘highly diverse’ (L4). Sheets 1 and 2 contain the top 15 most upregulated and downregulated genes, ranked by average log2 fold change, for epithelial clusters (5–8) and submucosal clusters (0–4, 9, and 10), respectively. Sheet 3 provides a summary of the number of significant DEGs (adjusted p-value < 0.05) across clusters, including counts of up- and downregulated genes. The remaining sheets contain the full lists of differentially expressed genes for each cluster. (XLSX) [file ppat.1013677.s008.xlsx]

## Sheet: top15 epi
S3 Table Top 15 epithelial differentially expressed genes L2 vs L4
gene	Gene name	Cluster	p_val	avg_log2FC	p_val_adj	pct.diff	Regulation	Morphology	Sig. in
SPRR2G	small proline rich protein 2G	Superficial	5.22455e-18	2.27658	1.34177e-13	-0.829	UP	epi	Superficial
IGHG4	immunoglobulin heavy constant gamma 4 (G4m marker)	Basal	3.35644e-09	1.82475	8.62001e-05	-0.83	UP	epi	Superficial|Lower IM|Upper IM|Basal|4|1|0|3|2
KRT17	keratin 17	Upper IM	7.67228e-16	1.5918	1.9704e-11	-0.857	UP	epi	Superficial|Upper IM|1|0
S100A7	S100 calcium binding protein A7	Upper IM	2.81313e-27	1.48468	7.22467e-23	-1.9	UP	epi	Superficial|Lower IM|Upper IM|Basal|4|1|0|3|2|10
IGKC	immunoglobulin kappa constant	Lower IM	6.0867e-16	1.2906	1.56319e-11	-1.38	UP	epi	Superficial|Lower IM|Upper IM|Basal|4|1|0|3|2
KRTDAP	keratinocyte differentiation associated protein	Lower IM	1.34209e-12	1.26565	3.44676e-08	-1.976	UP	epi	Superficial|Lower IM|Upper IM|Basal|1
PI3	peptidase inhibitor 3	Lower IM	2.398e-12	1.25665	6.15854e-08	-1.654	UP	epi	Lower IM
SLPI	secretory leukocyte peptidase inhibitor	Basal	9.59972e-17	1.25206	2.4654e-12	-1.57	UP	epi	Superficial|Lower IM|Upper IM|Basal|4|1|0|3|2|10
IFI27	interferon alpha inducible protein 27	Superficial	4.87626e-14	1.07092	1.25232e-09	-1.605	UP	epi	Superficial|Lower IM|Upper IM|Basal|1
ISG15	ISG15 ubiquitin like modifier	Superficial	1.98503e-10	1.04754	5.09796e-06	-0.654	UP	epi	Superficial
HIST1H1C		Superficial	4.04646e-09	1.04606	0.000103921	-0.576	UP	epi	Superficial
SPRR2D	small proline rich protein 2D	Basal	8.21978e-09	1.00451	0.0002111	-1.629	UP	epi	Lower IM|Basal|4|0
KRT6B	keratin 6B	Basal	4.97311e-08	0.985241	0.00127719	-1.555	UP	epi	Superficial|Lower IM|Upper IM|Basal|1
SPRR2E	small proline rich protein 2E	Superficial	1.01083e-10	0.967509	2.59602e-06	-1.981	UP	epi	Superficial|Lower IM|Upper IM|Basal|4|1|0|3|2
MIR205HG	MIR205 host gene	Upper IM	4.46827e-13	0.959522	1.14754e-08	-1.854	UP	epi	Superficial|Lower IM|Upper IM|0
MT-ATP6		Lower IM	2.62183e-16	-0.871724	6.73339e-12	-2	DOWN	epi	Superficial|Lower IM|Upper IM|Basal|4|1|0|3|2|10
OLFM4	olfactomedin 4	Superficial	2.07003e-07	-0.873425	0.00531626	-0.244	DOWN	epi	Superficial|Lower IM|Upper IM|Basal|1
KRT24	keratin 24	Superficial	8.40406e-10	-0.884089	2.15833e-05	-0.246	DOWN	epi	Superficial|Upper IM
YOD1	YOD1 deubiquitinase	Upper IM	2.06854e-12	-0.891819	5.31243e-08	-0.618	DOWN	epi	Superficial|Upper IM
IGFBP5	insulin like growth factor binding protein 5	Basal	5.62405e-14	-0.901917	1.44437e-09	-1.708	DOWN	epi	Lower IM|Basal|4|1|2|10
ERO1A	endoplasmic reticulum oxidoreductase 1 alpha	Upper IM	3.42575e-07	-0.922051	0.008798	-1.845	DOWN	epi	Superficial|Upper IM
SPRR1A	small proline rich protein 1A	Superficial	2.0599e-07	-0.943388	0.00529023	-0.993	DOWN	epi	Superficial|Upper IM|1
MT-ND2		Superficial	8.94145e-15	-0.948726	2.29634e-10	-1.921	DOWN	epi	Superficial|Lower IM|Upper IM|Basal|4|1|0|2
MTRNR2L8	MT-RNR2 like 8 (pseudogene)	Upper IM	1.92833e-06	-0.992115	0.0495233	-1.276	DOWN	epi	Superficial|Lower IM|Upper IM|Basal|4|1|0|2|10
LGALS7	galectin 7	Superficial	1.22027e-10	-1.01219	3.13389e-06	-0.333	DOWN	epi	Superficial|Lower IM|Upper IM|Basal|1
CCNG2	cyclin G2	Superficial	1.10755e-10	-1.01585	2.8444e-06	-1.138	DOWN	epi	Superficial|Upper IM
KRT2	keratin 2	Lower IM	8.86641e-09	-1.03413	0.000227707	-0.724	DOWN	epi	Lower IM|Upper IM|1
CRISP3	cysteine rich secretory protein 3	Upper IM	1.6625e-06	-1.03835	0.0426962	-1.693	DOWN	epi	Superficial|Upper IM
MT-ATP8		Upper IM	1.08755e-14	-1.1114	2.79306e-10	-0.954	DOWN	epi	Superficial|Lower IM|Upper IM|Basal|4|1|0|3|2|10
MT-ND5		Superficial	9.56145e-12	-1.11787	2.45557e-07	-1.591	DOWN	epi	Superficial|Lower IM|Upper IM|Basal|1

## Sheet: top15 subMuc
S3 Table Top 15 submucosal differentially expressed genes L2 vs L4
gene	Gene name	Cluster	p_val	avg_log2FC	p_val_adj	pct.diff	Regulation	Morphology	Sig. in
IGLC1	immunoglobulin lambda constant 1	0	2.42893e-14	2.12695	6.23797e-10	-0.352	UP	SubMuc	Superficial|Upper IM|0
IGHG4	immunoglobulin heavy constant gamma 4 (G4m marker)	4	7.01326e-14	2.07961	1.80115e-09	-1.035	UP	SubMuc	Superficial|Lower IM|Upper IM|Basal|4|1|0|3|2
S100A7	S100 calcium binding protein A7	10	2.48519e-17	1.99887	6.38247e-13	-1.226	UP	SubMuc	Superficial|Lower IM|Upper IM|Basal|4|1|0|3|2|10
CCL21	C-C motif chemokine ligand 21	0	5.15416e-07	1.88535	0.0132369	-0.204	UP	SubMuc	1|0
SLPI	secretory leukocyte peptidase inhibitor	10	4.79642e-08	1.71529	0.00123182	-1.045	UP	SubMuc	Superficial|Lower IM|Upper IM|Basal|4|1|0|3|2|10
IGKC	immunoglobulin kappa constant	0	5.00703e-30	1.71199	1.2859e-25	-1.477	UP	SubMuc	Superficial|Lower IM|Upper IM|Basal|4|1|0|3|2
TFF3	trefoil factor 3	2	6.26103e-08	1.68905	0.00160796	-0.232	UP	SubMuc	Superficial|Lower IM|Upper IM|Basal|4|1|0|2
SPRR2E	small proline rich protein 2E	3	5.32643e-11	1.6828	1.36793e-06	-0.927	UP	SubMuc	Superficial|Lower IM|Upper IM|Basal|4|1|0|3|2
APOD	apolipoprotein D	10	1.46513e-07	1.54616	0.00376275	-1.23	UP	SubMuc	10
HLA-DRA	major histocompatibility complex, class II, DR alpha	1	1.10374e-13	1.40456	2.83461e-09	-1.148	UP	SubMuc	1
FTL	ferritin light chain	1	8.4132e-28	1.38974	2.16068e-23	-1.818	UP	SubMuc	Basal|4|1|0|3|2|10
ADIRF	adipogenesis regulatory factor	10	2.82548e-12	1.31535	7.2564e-08	-1.783	UP	SubMuc	Lower IM|10
IGHA1	immunoglobulin heavy constant alpha 1	4	3.48145e-07	1.30467	0.00894107	-0.601	UP	SubMuc	Upper IM|4|1
SELENOM	selenoprotein M	0	1.86806e-06	1.28882	0.0479755	-0.467	UP	SubMuc	1|0|10
FTH1	ferritin heavy chain 1	3	4.73311e-10	1.25874	1.21556e-05	-1.232	UP	SubMuc	Basal|4|1|0|3|2|10
ANKRD12	ankyrin repeat domain 12	0	1.1865e-11	-1.37663	3.04718e-07	-0.536	DOWN	SubMuc	Lower IM|Upper IM|Basal|4|1|0|3|2|10
BAZ2B	bromodomain adjacent to zinc finger domain 2B	3	1.85712e-09	-1.37819	4.76946e-05	-0.285	DOWN	SubMuc	Lower IM|Basal|4|1|3|2
AKAP9	A-kinase anchoring protein 9	10	8.04715e-13	-1.38075	2.06667e-08	-0.669	DOWN	SubMuc	Lower IM|Basal|4|1|0|3|2|10
GOLGA4	golgin A4	2	3.1145e-13	-1.38148	7.99865e-09	-0.465	DOWN	SubMuc	Basal|4|1|0|3|2|10
EEA1	early endosome antigen 1	3	2.12414e-08	-1.3824	0.000545522	-0.22	DOWN	SubMuc	Basal|4|3|10
LUC7L3	LUC7 like 3 pre-mRNA splicing factor	3	1.05553e-14	-1.38454	2.71081e-10	-0.583	DOWN	SubMuc	1|3
ATRX	ATRX chromatin remodeler	3	7.51228e-10	-1.38741	1.9293e-05	-0.466	DOWN	SubMuc	Lower IM|Basal|4|1|0|3|2|10
MEG3	maternally expressed 3	2	5.70191e-18	-1.4112	1.46436e-13	-0.925	DOWN	SubMuc	4|1|3|2
ZNF292	zinc finger protein 292	3	2.52684e-09	-1.42275	6.48944e-05	-0.239	DOWN	SubMuc	Lower IM|Basal|4|1|0|3|2|10
COL1A1	collagen type I alpha 1 chain	10	2.94315e-12	-1.43827	7.5586e-08	-1.783	DOWN	SubMuc	4|2|10
FTX	FTX transcript, XIST regulator	0	4.68717e-12	-1.46613	1.20376e-07	-0.307	DOWN	SubMuc	Basal|4|1|0|3|2|10
MTRNR2L12	MT-RNR2 like 12 (pseudogene)	1	4.95453e-22	-1.48157	1.27242e-17	-1.651	DOWN	SubMuc	Superficial|Lower IM|Upper IM|Basal|4|1|0|10
MT-ATP8		10	1.63949e-11	-1.48394	4.21055e-07	-0.814	DOWN	SubMuc	Superficial|Lower IM|Upper IM|Basal|4|1|0|3|2|10
SPINK5	serine peptidase inhibitor Kazal type 5	3	3.70907e-15	-1.4898	9.52564e-11	-1.002	DOWN	SubMuc	Upper IM|Basal|4|1|0|3|2|10
REV3L	REV3 like, DNA directed polymerase zeta catalytic subunit	3	3.12623e-13	-1.51375	8.02878e-09	-0.376	DOWN	SubMuc	4|1|0|3|2|10

## Sheet: sig DEGs
S3 Table Differentially expressed genes per cluster L2 vs L4
layers	UP	DOWN
uniq total	131	1198
Superficial	45	40
Upper IM	48	82
Lower IM	40	402
Basal	44	717
1	75	198
4	38	253
0	24	72
3	14	86
2	33	205
10	23	78

## Sheet: Superficial
S3 Table Differentially expressed genes Superficial L2 vs L4
comb	subgroup	p_val	avg_log2FC	pct.1	pct.2	p_val_adj	cluster	gene	pct.diff	log.pct.diff	layers	Regulation	Morphology
L2-L4	5	1.14693e-31	1.58937	1	0.861	2.94556e-27	L4	S100A7	-1.861	0.215915	Superficial	UP	epi
L2-L4	5	1.22877e-24	1.36125	1	0.989	3.15573e-20	L4	SLPI	-1.989	0.0159576	Superficial	UP	epi
L2-L4	5	5.22455e-18	2.27658	0.64	0.189	1.34177e-13	L4	SPRR2G	-0.829	1.75969	Superficial	UP	epi
L2-L4	5	1.67845e-17	0.914255	0.553	0.111	4.31059e-13	L4	KLK5	-0.664	2.31672	Superficial	UP	epi
L2-L4	5	5.11263e-17	0.927996	0.92	0.767	1.31303e-12	L4	GPX3	-1.687	0.262407	Superficial	UP	epi
L2-L4	5	1.66402e-16	0.63501	0.993	0.956	4.27353e-12	L4	SBSN	-1.949	0.0547831	Superficial	UP	epi
L2-L4	5	4.53823e-16	1.99731	0.653	0.344	1.16551e-11	L4	KRT17	-0.997	0.924674	Superficial	UP	epi
L2-L4	5	1.17758e-14	0.844285	0.907	0.772	3.02427e-10	L4	SH3BGRL3	-1.679	0.232502	Superficial	UP	epi
L2-L4	5	4.87626e-14	1.07092	0.933	0.672	1.25232e-09	L4	IFI27	-1.605	0.473416	Superficial	UP	epi
L2-L4	5	2.38229e-13	0.982145	0.873	0.617	6.11819e-09	L4	TGM3	-1.49	0.500711	Superficial	UP	epi
L2-L4	5	2.85518e-13	1.10945	0.893	0.567	7.33267e-09	L4	MIR205HG	-1.46	0.655311	Superficial	UP	epi
L2-L4	5	4.51794e-13	0.837037	0.807	0.383	1.1603e-08	L4	IGKC	-1.19	1.07522	Superficial	UP	epi
L2-L4	5	4.76484e-13	0.484683	1	1	1.22371e-08	L4	S100A8	-2	0	Superficial	UP	epi
L2-L4	5	7.29975e-13	0.780323	0.947	0.878	1.87472e-08	L4	KRT16	-1.825	0.109143	Superficial	UP	epi
L2-L4	5	7.8533e-13	0.750522	0.98	0.822	2.01688e-08	L4	KRT14	-1.802	0.253643	Superficial	UP	epi
L2-L4	5	4.11168e-12	0.924449	0.72	0.367	1.05596e-07	L4	KLK7	-1.087	0.972217	Superficial	UP	epi
L2-L4	5	5.94246e-12	0.553197	0.98	0.828	1.52614e-07	L4	KRT6B	-1.808	0.243151	Superficial	UP	epi
L2-L4	5	1.3342e-11	0.615102	0.98	0.983	3.42648e-07	L4	HSPB1	-1.963	-0.00440967	Superficial	UP	epi
L2-L4	5	1.78187e-11	0.788001	0.307	0.039	4.57619e-07	L4	LCE3A	-0.346	2.97669	Superficial	UP	epi
L2-L4	5	6.21057e-11	0.88078	0.973	0.867	1.595e-06	L4	S100A2	-1.84	0.166408	Superficial	UP	epi
L2-L4	5	1.01083e-10	0.967509	0.987	0.994	2.59602e-06	L4	SPRR2E	-1.981	-0.0101958	Superficial	UP	epi
L2-L4	5	1.06351e-10	1.34772	0.44	0.139	2.73132e-06	L4	IGHG4	-0.579	1.66242	Superficial	UP	epi
L2-L4	5	1.98503e-10	1.04754	0.487	0.167	5.09796e-06	L4	ISG15	-0.654	1.54407	Superficial	UP	epi
L2-L4	5	3.56578e-10	1.04342	0.733	0.394	9.15762e-06	L4	MT2A	-1.127	0.895618	Superficial	UP	epi
L2-L4	5	6.10145e-10	0.696543	0.7	0.367	1.56697e-05	L4	SNHG25	-1.067	0.931575	Superficial	UP	epi
L2-L4	5	7.796e-10	0.747773	0.46	0.144	2.00217e-05	L4	IGHG1	-0.604	1.67557	Superficial	UP	epi
L2-L4	5	1.14538e-09	0.797171	0.973	0.839	2.94157e-05	L4	LY6D	-1.812	0.213769	Superficial	UP	epi
L2-L4	5	1.51383e-09	0.722741	0.733	0.511	3.88783e-05	L4	ELOB	-1.244	0.52049	Superficial	UP	epi
L2-L4	5	3.84177e-09	0.540785	0.953	0.917	9.86643e-05	L4	TMSB10	-1.87	0.0555545	Superficial	UP	epi
L2-L4	5	4.04646e-09	1.04606	0.42	0.156	0.000103921	L4	HIST1H1C	-0.576	1.42884	Superficial	UP	epi
L2-L4	5	4.52059e-09	0.57957	1	0.994	0.000116098	L4	FABP5	-1.994	0.00868224	Superficial	UP	epi
L2-L4	5	7.2621e-09	0.961264	0.187	0.006	0.000186505	L4	TFF3	-0.193	4.96193	Superficial	UP	epi
L2-L4	5	1.07265e-08	0.548233	0.987	0.922	0.000275478	L4	RPL12	-1.909	0.0982833	Superficial	UP	epi
L2-L4	5	3.17458e-08	0.81049	0.293	0.067	0.000815297	L4	IGLC1	-0.36	2.12867	Superficial	UP	epi
L2-L4	5	6.29344e-08	0.692737	0.667	0.411	0.00161628	L4	LYPD5	-1.078	0.698548	Superficial	UP	epi
L2-L4	5	6.87025e-08	0.604021	0.913	0.917	0.00176442	L4	DMKN	-1.83	-0.00630687	Superficial	UP	epi
L2-L4	5	6.98231e-08	0.601677	0.793	0.539	0.0017932	L4	H2AFJ	-1.332	0.557036	Superficial	UP	epi
L2-L4	5	9.03452e-08	0.682326	0.807	0.617	0.00232024	L4	CARHSP1	-1.424	0.387298	Superficial	UP	epi
L2-L4	5	1.19037e-07	0.406141	1	1	0.0030571	L4	SPRR1B	-2	0	Superficial	UP	epi
L2-L4	5	3.46598e-07	0.642155	0.84	0.689	0.00890132	L4	FAU	-1.529	0.285885	Superficial	UP	epi
L2-L4	5	6.64484e-07	0.597863	0.62	0.361	0.0170653	L4	SELENOW	-0.981	0.780269	Superficial	UP	epi
L2-L4	5	9.9137e-07	0.516285	0.947	0.939	0.0254604	L4	PPDPF	-1.886	0.0122393	Superficial	UP	epi
L2-L4	5	1.01512e-06	0.585019	0.627	0.4	0.0260704	L4	CD68	-1.027	0.648465	Superficial	UP	epi
L2-L4	5	1.11437e-06	0.724673	0.993	0.983	0.0286192	L4	KRTDAP	-1.976	0.0146023	Superficial	UP	epi
L2-L4	5	1.24864e-06	0.501994	0.287	0.089	0.0320676	L4	HIST1H2BG	-0.376	1.68917	Superficial	UP	epi
L2-L4	5	1.26923e-17	-0.754492	1	1	3.25962e-13	L4	MT-CO1	-2	0	Superficial	DOWN	epi
L2-L4	5	3.54314e-17	-0.781633	1	1	9.09948e-13	L4	MT-ATP6	-2	0	Superficial	DOWN	epi
L2-L4	5	3.96057e-15	-1.56437	0.487	0.772	1.01715e-10	L4	YOD1	-1.259	-0.664679	Superficial	DOWN	epi
L2-L4	5	4.36668e-15	-1.25963	0.607	0.783	1.12145e-10	L4	HPGD	-1.39	-0.367316	Superficial	DOWN	epi
L2-L4	5	8.94145e-15	-0.948726	0.927	0.994	2.29634e-10	L4	MT-ND2	-1.921	-0.100677	Superficial	DOWN	epi
L2-L4	5	2.52485e-14	-0.801875	0.993	1	6.48433e-10	L4	MT-ND3	-1.993	-0.0101344	Superficial	DOWN	epi
L2-L4	5	4.95114e-13	-0.748851	0.973	1	1.27155e-08	L4	EMP1	-1.973	-0.0394883	Superficial	DOWN	epi
L2-L4	5	1.3791e-12	-0.817291	0.413	0.744	3.54181e-08	L4	CKAP4	-1.157	-0.849161	Superficial	DOWN	epi
L2-L4	5	9.56145e-12	-1.11787	0.713	0.878	2.45557e-07	L4	MT-ND5	-1.591	-0.300319	Superficial	DOWN	epi
L2-L4	5	8.63237e-11	-0.725568	0.82	0.961	2.21697e-06	L4	NIBAN2	-1.781	-0.228913	Superficial	DOWN	epi
L2-L4	5	1.10755e-10	-1.01585	0.46	0.678	2.8444e-06	L4	CCNG2	-1.138	-0.559651	Superficial	DOWN	epi
L2-L4	5	1.22027e-10	-1.01219	0.033	0.3	3.13389e-06	L4	LGALS7	-0.333	-3.18442	Superficial	DOWN	epi
L2-L4	5	6.59003e-10	-0.508422	0.993	1	1.69245e-05	L4	EEF1A1	-1.993	-0.0101344	Superficial	DOWN	epi
L2-L4	5	8.40406e-10	-0.884089	0.007	0.239	2.15833e-05	L4	KRT24	-0.246	-5.09351	Superficial	DOWN	epi
L2-L4	5	4.67808e-09	-1.67295	0.947	0.983	0.000120142	L4	MTRNR2L12	-1.93	-0.053827	Superficial	DOWN	epi
L2-L4	5	5.02223e-09	-0.553609	0.94	0.95	0.000128981	L4	AHNAK	-1.89	-0.0152668	Superficial	DOWN	epi
L2-L4	5	6.13863e-09	-0.545875	1	1	0.000157652	L4	MT-CO2	-2	0	Superficial	DOWN	epi
L2-L4	5	1.81125e-08	-0.814143	0.813	0.917	0.000465165	L4	PSCA	-1.73	-0.173666	Superficial	DOWN	epi
L2-L4	5	2.64837e-08	-0.415776	1	1	0.000680154	L4	SPRR3	-2	0	Superficial	DOWN	epi
L2-L4	5	3.17457e-08	-0.54063	0.94	0.978	0.000815294	L4	MUC21	-1.918	-0.0571737	Superficial	DOWN	epi
L2-L4	5	4.39424e-08	-1.4043	0.193	0.45	0.00112853	L4	DKK1	-0.643	-1.22132	Superficial	DOWN	epi
L2-L4	5	4.5136e-08	-0.941091	0.867	0.95	0.00115918	L4	CRISP3	-1.817	-0.131896	Superficial	DOWN	epi
L2-L4	5	6.46315e-08	-0.482903	0.94	0.95	0.00165987	L4	ANXA2	-1.89	-0.0152668	Superficial	DOWN	epi
L2-L4	5	9.3741e-08	-0.839499	0.687	0.789	0.00240746	L4	HMOX1	-1.476	-0.199715	Superficial	DOWN	epi
L2-L4	5	1.19792e-07	-0.571065	0.987	0.994	0.0030765	L4	KRT5	-1.981	-0.0101958	Superficial	DOWN	epi
L2-L4	5	1.48217e-07	-0.614993	0.753	0.856	0.00380651	L4	CRYBG1	-1.609	-0.184961	Superficial	DOWN	epi
L2-L4	5	2.0599e-07	-0.943388	0.393	0.6	0.00529023	L4	SPRR1A	-0.993	-0.610433	Superficial	DOWN	epi
L2-L4	5	2.07003e-07	-0.873425	0.027	0.217	0.00531626	L4	OLFM4	-0.244	-3.00666	Superficial	DOWN	epi
L2-L4	5	2.24602e-07	-0.505731	0.747	0.856	0.00576822	L4	TMBIM6	-1.603	-0.196503	Superficial	DOWN	epi
L2-L4	5	2.42064e-07	-0.706404	0.293	0.533	0.0062167	L4	MT-ATP8	-0.826	-0.863235	Superficial	DOWN	epi
L2-L4	5	4.51942e-07	-1.04832	0.633	0.711	0.0116068	L4	MTRNR2L8	-1.344	-0.167644	Superficial	DOWN	epi
L2-L4	5	4.56592e-07	-0.637196	0.747	0.861	0.0117262	L4	ABLIM1	-1.608	-0.204905	Superficial	DOWN	epi
L2-L4	5	6.70752e-07	-0.860917	0.087	0.294	0.0172263	L4	GABRP	-0.381	-1.75673	Superficial	DOWN	epi
L2-L4	5	6.84332e-07	-0.62376	0.787	0.844	0.017575	L4	TPM4	-1.631	-0.100879	Superficial	DOWN	epi
L2-L4	5	7.6331e-07	-0.4948	0.8	0.9	0.0196033	L4	PPP1R3C	-1.7	-0.169925	Superficial	DOWN	epi
L2-L4	5	8.74734e-07	-0.664273	0.927	0.994	0.0224649	L4	ERO1A	-1.921	-0.100677	Superficial	DOWN	epi
L2-L4	5	1.11112e-06	-0.452889	1	1	0.0285359	L4	MT-ND4	-2	0	Superficial	DOWN	epi
L2-L4	5	1.14845e-06	-0.381928	0.02	0.189	0.0294944	L4	CCDC127	-0.209	-3.24031	Superficial	DOWN	epi
L2-L4	5	1.32367e-06	-0.533894	0.78	0.85	0.0339946	L4	LMO7	-1.63	-0.123989	Superficial	DOWN	epi
L2-L4	5	1.38613e-06	-0.633063	0.593	0.756	0.0355986	L4	WASF2	-1.349	-0.350354	Superficial	DOWN	epi
L2-L4	5	2.39477e-06	0.914297	0.927	0.839	0.0615025	L4	LCE3E	-1.766	0.143899	Superficial	NOT SIG.	epi
L2-L4	5	2.49322e-06	0.397815	0.993	0.956	0.0640309	L4	S100A11	-1.949	0.0547831	Superficial	NOT SIG.	epi
L2-L4	5	2.5949e-06	-0.495422	0.973	1	0.0666422	L4	MT-CYB	-1.973	-0.0394883	Superficial	NOT SIG.	epi
L2-L4	5	3.08443e-06	-0.687081	0.22	0.422	0.0792143	L4	UPK3BL1	-0.642	-0.939739	Superficial	NOT SIG.	epi
L2-L4	5	3.19268e-06	-0.585273	0.647	0.739	0.0819944	L4	TUBA1B	-1.386	-0.191809	Superficial	NOT SIG.	epi
L2-L4	5	3.19407e-06	-0.673599	0.26	0.483	0.0820302	L4	KIF21A	-0.743	-0.893512	Superficial	NOT SIG.	epi
L2-L4	5	3.27266e-06	-0.604496	0.687	0.806	0.0840484	L4	RIOK3	-1.493	-0.23047	Superficial	NOT SIG.	epi
L2-L4	5	3.63061e-06	-0.252986	0	0.133	0.0932413	L4	FBP1	-0.133	#NUM!	Superficial	NOT SIG.	epi
L2-L4	5	4.04276e-06	1.24987	0.8	0.6	0.103826	L4	SPRR2F	-1.4	0.415037	Superficial	NOT SIG.	epi
L2-L4	5	4.2703e-06	0.524053	0.913	0.789	0.10967	L4	SERF2	-1.702	0.21059	Superficial	NOT SIG.	epi
L2-L4	5	4.47247e-06	-0.416587	1	1	0.114862	L4	MT-ND1	-2	0	Superficial	NOT SIG.	epi
L2-L4	5	5.25178e-06	-1.10644	0.14	0.333	0.134876	L4	KRT2	-0.473	-1.2501	Superficial	NOT SIG.	epi
L2-L4	5	6.16349e-06	-0.44179	0.94	0.95	0.158291	L4	SERPINB13	-1.89	-0.0152668	Superficial	NOT SIG.	epi
L2-L4	5	6.80385e-06	-0.443943	0.953	0.95	0.174736	L4	NCCRP1	-1.903	0.0045487	Superficial	NOT SIG.	epi
L2-L4	5	7.01171e-06	-0.799473	0.393	0.544	0.180075	L4	SERPINB2	-0.937	-0.469077	Superficial	NOT SIG.	epi
L2-L4	5	7.40075e-06	0.60091	0.107	0	0.190066	L4	WFDC2	-0.107	#NUM!	Superficial	NOT SIG.	epi
L2-L4	5	7.99483e-06	-0.481978	0.793	0.844	0.205323	L4	IL18	-1.637	-0.0899221	Superficial	NOT SIG.	epi
L2-L4	5	8.30406e-06	-0.400456	0.973	0.994	0.213265	L4	PPL	-1.967	-0.030806	Superficial	NOT SIG.	epi
L2-L4	5	8.46547e-06	0.60759	0.9	0.917	0.21741	L4	HOPX	-1.817	-0.0269967	Superficial	NOT SIG.	epi
L2-L4	5	8.62462e-06	-0.363619	0.047	0.217	0.221497	L4	ABTB2	-0.264	-2.20696	Superficial	NOT SIG.	epi
L2-L4	5	9.79173e-06	-0.833871	0.127	0.328	0.251471	L4	MUC4	-0.455	-1.36887	Superficial	NOT SIG.	epi
L2-L4	5	1.00921e-05	0.630461	0.533	0.306	0.259184	L4	ALDOA	-0.839	0.800604	Superficial	NOT SIG.	epi
L2-L4	5	1.10575e-05	-0.545577	0.573	0.683	0.283979	L4	SH3GL1	-1.256	-0.25335	Superficial	NOT SIG.	epi
L2-L4	5	1.19682e-05	-0.534273	0.573	0.717	0.307368	L4	MPZL2	-1.29	-0.323438	Superficial	NOT SIG.	epi
L2-L4	5	1.2677e-05	0.550778	0.733	0.5	0.325569	L4	NDUFA13	-1.233	0.551885	Superficial	NOT SIG.	epi
L2-L4	5	1.3321e-05	-0.337962	0.027	0.172	0.34211	L4	SPATA5L1	-0.199	-2.67138	Superficial	NOT SIG.	epi
L2-L4	5	1.38575e-05	0.399226	0.9	0.811	0.355888	L4	SLURP2	-1.711	0.150223	Superficial	NOT SIG.	epi
L2-L4	5	1.59973e-05	-0.627943	0.387	0.567	0.410843	L4	PELI1	-0.954	-0.551015	Superficial	NOT SIG.	epi
L2-L4	5	1.69028e-05	-0.54497	0.293	0.489	0.434098	L4	ESR1	-0.782	-0.738934	Superficial	NOT SIG.	epi
L2-L4	5	1.73934e-05	0.390567	0.113	0.006	0.446698	L4	LINC02028	-0.119	4.23522	Superficial	NOT SIG.	epi
L2-L4	5	1.75198e-05	0.954763	0.593	0.367	0.449943	L4	RPTN	-0.96	0.692252	Superficial	NOT SIG.	epi
L2-L4	5	1.79731e-05	0.900071	0.767	0.539	0.461585	L4	SPRR2B	-1.306	0.508941	Superficial	NOT SIG.	epi
L2-L4	5	1.8172e-05	0.299266	0.327	0.122	0.466693	L4	POLR2E	-0.449	1.42241	Superficial	NOT SIG.	epi
L2-L4	5	1.84998e-05	0.496999	0.9	0.867	0.475112	L4	MIF	-1.767	0.053893	Superficial	NOT SIG.	epi
L2-L4	5	1.87968e-05	-0.697413	0.413	0.567	0.48274	L4	FAM3D	-0.98	-0.457207	Superficial	NOT SIG.	epi
L2-L4	5	1.91413e-05	-0.363537	1	1	0.491587	L4	MT-CO3	-2	0	Superficial	NOT SIG.	epi
L2-L4	5	1.91703e-05	0.574008	0.56	0.35	0.492332	L4	HM13	-0.91	0.678072	Superficial	NOT SIG.	epi
L2-L4	5	1.95604e-05	0.484063	0.447	0.222	0.502351	L4	GBA	-0.669	1.00972	Superficial	NOT SIG.	epi
L2-L4	5	1.9578e-05	0.428626	0.46	0.217	0.502801	L4	SPINK6	-0.677	1.08394	Superficial	NOT SIG.	epi
L2-L4	5	1.96862e-05	0.603736	0.313	0.128	0.505581	L4	COL7A1	-0.441	1.29002	Superficial	NOT SIG.	epi
L2-L4	5	2.09587e-05	0.309532	0.14	0.017	0.538262	L4	SEC14L2	-0.157	3.04182	Superficial	NOT SIG.	epi
L2-L4	5	2.13332e-05	-0.618077	0.773	0.85	0.54788	L4	ATP1B1	-1.623	-0.136994	Superficial	NOT SIG.	epi
L2-L4	5	2.31771e-05	-0.517123	0.293	0.5	0.595235	L4	RXRA	-0.793	-0.771027	Superficial	NOT SIG.	epi
L2-L4	5	2.34239e-05	0.503069	0.787	0.589	0.601574	L4	PDZK1IP1	-1.376	0.418096	Superficial	NOT SIG.	epi
L2-L4	5	2.34321e-05	-0.788261	0.667	0.756	0.601783	L4	RNASE7	-1.423	-0.180699	Superficial	NOT SIG.	epi
L2-L4	5	2.42093e-05	0.49952	0.627	0.417	0.621743	L4	SEC61G	-1.044	0.588418	Superficial	NOT SIG.	epi
L2-L4	5	2.46076e-05	0.349249	0.313	0.117	0.631972	L4	VARS2	-0.43	1.41965	Superficial	NOT SIG.	epi
L2-L4	5	2.47191e-05	-0.680591	0.173	0.378	0.634836	L4	RASGEF1B	-0.551	-1.12761	Superficial	NOT SIG.	epi
L2-L4	5	2.63576e-05	0.460907	0.907	0.839	0.676916	L4	RPS10	-1.746	0.112432	Superficial	NOT SIG.	epi
L2-L4	5	2.63625e-05	-1.2473	0.54	0.65	0.677042	L4	COL3A1	-1.19	-0.26748	Superficial	NOT SIG.	epi
L2-L4	5	2.70436e-05	-0.540015	0.2	0.394	0.694533	L4	GPSM1	-0.594	-0.978196	Superficial	NOT SIG.	epi
L2-L4	5	2.74178e-05	-0.698373	0.147	0.328	0.704143	L4	PLCG2	-0.475	-1.15788	Superficial	NOT SIG.	epi
L2-L4	5	2.87898e-05	0.318436	0.187	0.044	0.739381	L4	IGHA2	-0.231	2.08746	Superficial	NOT SIG.	epi
L2-L4	5	2.97952e-05	-0.276144	0.98	1	0.765199	L4	A2ML1	-1.98	-0.0291463	Superficial	NOT SIG.	epi
L2-L4	5	2.98585e-05	-0.40046	0.173	0.372	0.766825	L4	IDI1	-0.545	-1.10453	Superficial	NOT SIG.	epi
L2-L4	5	3.29545e-05	0.369356	0.107	0.006	0.846337	L4	MUC5B	-0.113	4.1565	Superficial	NOT SIG.	epi
L2-L4	5	3.33573e-05	0.328626	0.267	0.094	0.856681	L4	CIAO2B	-0.361	1.50611	Superficial	NOT SIG.	epi
L2-L4	5	3.38986e-05	0.43037	0.793	0.711	0.870584	L4	TECR	-1.504	0.157471	Superficial	NOT SIG.	epi
L2-L4	5	3.78637e-05	0.442321	0.513	0.294	0.972415	L4	GNAI2	-0.807	0.803143	Superficial	NOT SIG.	epi
L2-L4	5	4.07102e-05	0.398981	0.86	0.778	1	L4	OAZ1	-1.638	0.144567	Superficial	NOT SIG.	epi
L2-L4	5	4.16233e-05	0.470664	0.72	0.528	1	L4	UBL5	-1.248	0.447459	Superficial	NOT SIG.	epi
L2-L4	5	4.22041e-05	0.267238	1	1	1	L4	CSTA	-2	0	Superficial	NOT SIG.	epi
L2-L4	5	4.58076e-05	-0.475202	0.333	0.517	1	L4	IL6ST	-0.85	-0.634642	Superficial	NOT SIG.	epi
L2-L4	5	4.63424e-05	-0.452436	0.64	0.739	1	L4	PLS3	-1.379	-0.207502	Superficial	NOT SIG.	epi
L2-L4	5	4.70607e-05	0.292204	0.213	0.061	1	L4	RUFY3	-0.274	1.80397	Superficial	NOT SIG.	epi
L2-L4	5	4.88922e-05	0.479371	0.253	0.089	1	L4	MIB2	-0.342	1.50726	Superficial	NOT SIG.	epi
L2-L4	5	5.43545e-05	0.418291	0.267	0.1	1	L4	AREG	-0.367	1.41684	Superficial	NOT SIG.	epi
L2-L4	5	5.43954e-05	0.410552	0.373	0.178	1	L4	MIEN1	-0.551	1.0673	Superficial	NOT SIG.	epi
L2-L4	5	5.486e-05	0.390239	0.487	0.272	1	L4	ORMDL2	-0.759	0.840315	Superficial	NOT SIG.	epi
L2-L4	5	6.08805e-05	-0.564566	0.573	0.678	1	L4	LYPD2	-1.251	-0.24275	Superficial	NOT SIG.	epi
L2-L4	5	6.63704e-05	0.296636	0.26	0.094	1	L4	HIST1H2BD	-0.354	1.46778	Superficial	NOT SIG.	epi
L2-L4	5	6.815e-05	-0.611329	0.293	0.461	1	L4	ZNRF1	-0.754	-0.653866	Superficial	NOT SIG.	epi
L2-L4	5	6.92055e-05	0.241867	0.1	0.006	1	L4	CCL21	-0.106	4.05889	Superficial	NOT SIG.	epi
L2-L4	5	6.99523e-05	0.450295	0.973	0.944	1	L4	RPS12	-1.917	0.0436529	Superficial	NOT SIG.	epi
L2-L4	5	7.08099e-05	-0.221965	0	0.1	1	L4	HLA-DRB5	-0.1	#NUM!	Superficial	NOT SIG.	epi
L2-L4	5	7.18952e-05	0.303898	0.413	0.2	1	L4	TSTD1	-0.613	1.04614	Superficial	NOT SIG.	epi
L2-L4	5	7.53691e-05	-0.420345	0.52	0.694	1	L4	HECTD1	-1.214	-0.416424	Superficial	NOT SIG.	epi
L2-L4	5	7.84387e-05	-0.681853	0.56	0.661	1	L4	SNX9	-1.221	-0.239223	Superficial	NOT SIG.	epi
L2-L4	5	7.96029e-05	-0.419733	0.153	0.339	1	L4	GALNT5	-0.492	-1.14775	Superficial	NOT SIG.	epi
L2-L4	5	8.03865e-05	0.466144	0.34	0.156	1	L4	SCNN1D	-0.496	1.12399	Superficial	NOT SIG.	epi
L2-L4	5	8.06237e-05	0.35363	0.393	0.2	1	L4	LLGL2	-0.593	0.974529	Superficial	NOT SIG.	epi
L2-L4	5	8.40556e-05	-0.507109	0.767	0.856	1	L4	PCBP1	-1.623	-0.158384	Superficial	NOT SIG.	epi
L2-L4	5	8.80891e-05	-0.505733	0.48	0.606	1	L4	PDCD4	-1.086	-0.336283	Superficial	NOT SIG.	epi
L2-L4	5	9.44219e-05	0.443869	0.407	0.222	1	L4	SELENOH	-0.629	0.874469	Superficial	NOT SIG.	epi
L2-L4	5	9.48378e-05	-0.490907	0.387	0.561	1	L4	CPNE3	-0.948	-0.535667	Superficial	NOT SIG.	epi
L2-L4	5	9.64215e-05	-0.457339	0.72	0.794	1	L4	PEBP1	-1.514	-0.141142	Superficial	NOT SIG.	epi
L2-L4	5	9.6919e-05	-0.375774	0.047	0.183	1	L4	SMIM15	-0.23	-1.96111	Superficial	NOT SIG.	epi
L2-L4	5	9.88635e-05	-0.648224	0.513	0.644	1	L4	TOB1	-1.157	-0.328102	Superficial	NOT SIG.	epi
L2-L4	5	9.90226e-05	-0.406235	0.473	0.639	1	L4	TJP1	-1.112	-0.433976	Superficial	NOT SIG.	epi
L2-L4	5	9.91392e-05	-0.725158	0.32	0.467	1	L4	SUSD6	-0.787	-0.545351	Superficial	NOT SIG.	epi
L2-L4	5	0.000108164	-0.628161	0.367	0.5	1	L4	MYZAP	-0.867	-0.446148	Superficial	NOT SIG.	epi
L2-L4	5	0.000108974	0.444482	1	0.994	1	L4	SPRR2D	-1.994	0.00868224	Superficial	NOT SIG.	epi
L2-L4	5	0.00011128	-0.410479	0.467	0.639	1	L4	HBP1	-1.106	-0.452393	Superficial	NOT SIG.	epi
L2-L4	5	0.000113735	0.244086	0.153	0.033	1	L4	CCN2	-0.186	2.21299	Superficial	NOT SIG.	epi
L2-L4	5	0.000114719	0.18181	0.08	0	1	L4	TRIM52	-0.08	#NUM!	Superficial	NOT SIG.	epi
L2-L4	5	0.000115836	0.323682	0.167	0.039	1	L4	SLC20A1	-0.206	2.0983	Superficial	NOT SIG.	epi
L2-L4	5	0.00011616	0.660288	0.86	0.794	1	L4	ADIRF	-1.654	0.115198	Superficial	NOT SIG.	epi
L2-L4	5	0.000116456	0.370116	0.253	0.094	1	L4	CHKB	-0.347	1.4284	Superficial	NOT SIG.	epi
L2-L4	5	0.000118627	0.190117	0.187	0.05	1	L4	BOLA2B	-0.237	1.90304	Superficial	NOT SIG.	epi
L2-L4	5	0.000127326	-0.704544	0.82	0.867	1	L4	MXD1	-1.687	-0.0804081	Superficial	NOT SIG.	epi
L2-L4	5	0.000127709	-0.613766	0.373	0.533	1	L4	SOWAHC	-0.906	-0.51496	Superficial	NOT SIG.	epi
L2-L4	5	0.00013067	0.462845	0.713	0.556	1	L4	KLK8	-1.269	0.358817	Superficial	NOT SIG.	epi
L2-L4	5	0.00013289	0.366205	0.373	0.183	1	L4	RNF181	-0.556	1.02733	Superficial	NOT SIG.	epi
L2-L4	5	0.000133093	0.319552	0.293	0.117	1	L4	FGF11	-0.41	1.32439	Superficial	NOT SIG.	epi
L2-L4	5	0.000143066	0.456495	0.547	0.328	1	L4	COL6A2	-0.875	0.737845	Superficial	NOT SIG.	epi
L2-L4	5	0.000143245	0.318298	0.62	0.389	1	L4	LGALS1	-1.009	0.672498	Superficial	NOT SIG.	epi
L2-L4	5	0.00014687	0.324383	0.347	0.167	1	L4	CYB5R1	-0.514	1.05509	Superficial	NOT SIG.	epi
L2-L4	5	0.00014838	0.415134	0.533	0.328	1	L4	ATP6V1F	-0.861	0.70044	Superficial	NOT SIG.	epi
L2-L4	5	0.000150211	0.374297	0.507	0.306	1	L4	NDUFB7	-0.813	0.728454	Superficial	NOT SIG.	epi
L2-L4	5	0.000151795	0.60423	0.54	0.35	1	L4	SYTL1	-0.89	0.625604	Superficial	NOT SIG.	epi
L2-L4	5	0.000156509	0.130457	0.093	0.006	1	L4	FGD3	-0.099	3.9542	Superficial	NOT SIG.	epi
L2-L4	5	0.000161186	0.292772	0.193	0.056	1	L4	NPDC1	-0.249	1.7851	Superficial	NOT SIG.	epi
L2-L4	5	0.000161328	-0.290015	0.987	0.972	1	L4	RPL39	-1.959	0.0220938	Superficial	NOT SIG.	epi
L2-L4	5	0.00017325	-0.635379	0.493	0.583	1	L4	CEACAM5	-1.076	-0.241908	Superficial	NOT SIG.	epi
L2-L4	5	0.000174696	0.589472	0.573	0.372	1	L4	MZT2B	-0.945	0.623233	Superficial	NOT SIG.	epi
L2-L4	5	0.000174783	0.48472	0.56	0.361	1	L4	RAB31	-0.921	0.633428	Superficial	NOT SIG.	epi
L2-L4	5	0.000177126	0.19566	0.267	0.1	1	L4	ERGIC1	-0.367	1.41684	Superficial	NOT SIG.	epi
L2-L4	5	0.000191216	-0.588409	0.513	0.611	1	L4	TM4SF1	-1.124	-0.252214	Superficial	NOT SIG.	epi
L2-L4	5	0.000194034	-0.198805	0.007	0.106	1	L4	IFITM1	-0.113	-3.92057	Superficial	NOT SIG.	epi
L2-L4	5	0.000195543	0.392659	0.94	0.9	1	L4	S100A6	-1.84	0.0627358	Superficial	NOT SIG.	epi
L2-L4	5	0.000196118	0.204974	0.2	0.061	1	L4	PAXX	-0.261	1.71312	Superficial	NOT SIG.	epi
L2-L4	5	0.000198195	0.49389	0.407	0.222	1	L4	WASHC1	-0.629	0.874469	Superficial	NOT SIG.	epi
L2-L4	5	0.000198764	0.423307	0.8	0.622	1	L4	EDF1	-1.422	0.363085	Superficial	NOT SIG.	epi
L2-L4	5	0.000201964	0.412901	0.427	0.222	1	L4	AURKAIP1	-0.649	0.943676	Superficial	NOT SIG.	epi
L2-L4	5	0.000202856	-0.338013	0.92	0.917	1	L4	GNAS	-1.837	0.00471213	Superficial	NOT SIG.	epi
L2-L4	5	0.000205425	0.459059	0.873	0.767	1	L4	DNAJB1	-1.64	0.186755	Superficial	NOT SIG.	epi
L2-L4	5	0.000206174	-0.414921	0.247	0.422	1	L4	NUCKS1	-0.669	-0.772732	Superficial	NOT SIG.	epi
L2-L4	5	0.000208145	0.383598	0.58	0.372	1	L4	COX5A	-0.952	0.64075	Superficial	NOT SIG.	epi
L2-L4	5	0.000213782	-0.47544	0.72	0.761	1	L4	TIMP2	-1.481	-0.0798995	Superficial	NOT SIG.	epi
L2-L4	5	0.000218641	-0.460543	0.26	0.417	1	L4	SLC11A2	-0.677	-0.681536	Superficial	NOT SIG.	epi
L2-L4	5	0.000221844	0.359775	0.353	0.172	1	L4	C12orf57	-0.525	1.03726	Superficial	NOT SIG.	epi
L2-L4	5	0.000226803	0.293194	0.073	0	1	L4	AL512631.1	-0.073	#NUM!	Superficial	NOT SIG.	epi
L2-L4	5	0.000230751	-0.557964	0.34	0.511	1	L4	FAM214A	-0.851	-0.587789	Superficial	NOT SIG.	epi
L2-L4	5	0.000243838	-0.417956	0.733	0.839	1	L4	ACTN4	-1.572	-0.194858	Superficial	NOT SIG.	epi
L2-L4	5	0.000245136	0.351778	0.147	0.033	1	L4	TRAFD1	-0.18	2.15528	Superficial	NOT SIG.	epi
L2-L4	5	0.000253275	0.228305	0.1	0.011	1	L4	POLE	-0.111	3.18442	Superficial	NOT SIG.	epi
L2-L4	5	0.000259437	0.19876	0.153	0.039	1	L4	HIST3H2A	-0.192	1.97199	Superficial	NOT SIG.	epi
L2-L4	5	0.000271464	-0.280466	0.04	0.167	1	L4	MYLK	-0.207	-2.06178	Superficial	NOT SIG.	epi
L2-L4	5	0.000271986	0.349429	0.193	0.061	1	L4	HES4	-0.254	1.66172	Superficial	NOT SIG.	epi
L2-L4	5	0.000280953	-0.534928	0.12	0.278	1	L4	FOXP1	-0.398	-1.21205	Superficial	NOT SIG.	epi
L2-L4	5	0.000286588	0.30746	0.167	0.044	1	L4	MEGF6	-0.211	1.92427	Superficial	NOT SIG.	epi
L2-L4	5	0.000295985	0.443856	0.78	0.656	1	L4	GRPEL2	-1.436	0.249778	Superficial	NOT SIG.	epi
L2-L4	5	0.000299654	-0.54585	0.327	0.467	1	L4	FCHO2	-0.794	-0.514132	Superficial	NOT SIG.	epi
L2-L4	5	0.000301718	0.168627	0.12	0.022	1	L4	ZBED1	-0.142	2.44746	Superficial	NOT SIG.	epi
L2-L4	5	0.000302051	0.660338	0.313	0.15	1	L4	CCN5	-0.463	1.0612	Superficial	NOT SIG.	epi
L2-L4	5	0.000305002	-0.444633	0.067	0.2	1	L4	CABLES1	-0.267	-1.57777	Superficial	NOT SIG.	epi
L2-L4	5	0.000305953	0.143621	0.087	0.006	1	L4	APBB1	-0.093	3.85798	Superficial	NOT SIG.	epi
L2-L4	5	0.000309647	0.239785	0.267	0.111	1	L4	VAMP2	-0.378	1.26628	Superficial	NOT SIG.	epi
L2-L4	5	0.000310779	0.451232	0.287	0.128	1	L4	FASTK	-0.415	1.16491	Superficial	NOT SIG.	epi
L2-L4	5	0.00031156	0.0562284	0.127	0.022	1	L4	COMP	-0.149	2.52925	Superficial	NOT SIG.	epi
L2-L4	5	0.000314578	-0.824846	0.307	0.467	1	L4	PLCXD1	-0.774	-0.605184	Superficial	NOT SIG.	epi
L2-L4	5	0.000319325	-0.436727	0.307	0.489	1	L4	KLF6	-0.796	-0.671596	Superficial	NOT SIG.	epi
L2-L4	5	0.000321815	-0.43255	0.333	0.506	1	L4	GPAT3	-0.839	-0.603615	Superficial	NOT SIG.	epi
L2-L4	5	0.000325583	-0.626782	0.54	0.594	1	L4	CLDN4	-1.134	-0.137504	Superficial	NOT SIG.	epi
L2-L4	5	0.0003457	0.318913	0.153	0.039	1	L4	EGFL7	-0.192	1.97199	Superficial	NOT SIG.	epi
L2-L4	5	0.000357611	0.504499	0.753	0.617	1	L4	GUK1	-1.37	0.287379	Superficial	NOT SIG.	epi
L2-L4	5	0.000360473	-0.364684	0.18	0.35	1	L4	ARHGAP10	-0.53	-0.959358	Superficial	NOT SIG.	epi
L2-L4	5	0.000366451	-0.706802	0.447	0.594	1	L4	RND3	-1.041	-0.410188	Superficial	NOT SIG.	epi
L2-L4	5	0.000375287	-0.263038	0.04	0.161	1	L4	AC006333.2	-0.201	-2.00899	Superficial	NOT SIG.	epi
L2-L4	5	0.000395724	-0.356866	0.993	1	1	L4	MAL	-1.993	-0.0101344	Superficial	NOT SIG.	epi
L2-L4	5	0.000402901	0.276918	0.347	0.167	1	L4	POLR2J	-0.514	1.05509	Superficial	NOT SIG.	epi
L2-L4	5	0.000403457	-0.572143	0.573	0.672	1	L4	TTC9	-1.245	-0.229926	Superficial	NOT SIG.	epi
L2-L4	5	0.00041622	-0.462952	0.16	0.317	1	L4	STK10	-0.477	-0.986411	Superficial	NOT SIG.	epi
L2-L4	5	0.000427504	0.785831	0.4	0.228	1	L4	IGHA1	-0.628	0.810966	Superficial	NOT SIG.	epi
L2-L4	5	0.000429615	0.288057	0.36	0.178	1	L4	POMP	-0.538	1.01612	Superficial	NOT SIG.	epi
L2-L4	5	0.000432908	-0.248829	0.993	1	1	L4	SPINK5	-1.993	-0.0101344	Superficial	NOT SIG.	epi
L2-L4	5	0.000441496	0.888462	0.267	0.122	1	L4	JCHAIN	-0.389	1.12996	Superficial	NOT SIG.	epi
L2-L4	5	0.000448262	0.356058	0.953	0.911	1	L4	DYNLL1	-1.864	0.0650252	Superficial	NOT SIG.	epi
L2-L4	5	0.000454531	-0.474861	0.713	0.75	1	L4	B4GALT1	-1.463	-0.0729885	Superficial	NOT SIG.	epi
L2-L4	5	0.000457489	0.148373	0.14	0.033	1	L4	ITGB7	-0.173	2.08489	Superficial	NOT SIG.	epi
L2-L4	5	0.000459672	0.377702	0.167	0.05	1	L4	PRPF31	-0.217	1.73985	Superficial	NOT SIG.	epi
L2-L4	5	0.000468341	0.360006	0.54	0.344	1	L4	MCUR1	-0.884	0.650551	Superficial	NOT SIG.	epi
L2-L4	5	0.000473081	-0.473469	0.533	0.656	1	L4	TMEM159	-1.189	-0.29956	Superficial	NOT SIG.	epi
L2-L4	5	0.000476975	-0.458711	0.16	0.311	1	L4	DARS	-0.471	-0.958843	Superficial	NOT SIG.	epi
L2-L4	5	0.000484497	-0.223422	0.007	0.094	1	L4	OSGIN1	-0.101	-3.74723	Superficial	NOT SIG.	epi
L2-L4	5	0.000494993	0.320871	0.167	0.05	1	L4	TNNT1	-0.217	1.73985	Superficial	NOT SIG.	epi
L2-L4	5	0.00050541	-0.324214	0.36	0.517	1	L4	LGMN	-0.877	-0.522167	Superficial	NOT SIG.	epi
L2-L4	5	0.000513886	-0.290522	0.907	0.917	1	L4	S100A10	-1.824	-0.0158192	Superficial	NOT SIG.	epi
L2-L4	5	0.000523282	0.374446	0.487	0.311	1	L4	NDUFB3	-0.798	0.647007	Superficial	NOT SIG.	epi
L2-L4	5	0.000525206	-1.01372	0.453	0.611	1	L4	AL627171.2	-1.064	-0.431661	Superficial	NOT SIG.	epi
L2-L4	5	0.000534673	-0.291452	0.033	0.144	1	L4	AR	-0.177	-2.12553	Superficial	NOT SIG.	epi
L2-L4	5	0.000545536	0.129528	0.107	0.017	1	L4	HIST1H2BJ	-0.124	2.654	Superficial	NOT SIG.	epi
L2-L4	5	0.000557826	0.265699	0.34	0.167	1	L4	TRAPPC3	-0.507	1.02569	Superficial	NOT SIG.	epi
L2-L4	5	0.000561323	0.420111	0.453	0.283	1	L4	LINC01214	-0.736	0.678709	Superficial	NOT SIG.	epi
L2-L4	5	0.0005792	-0.407632	0.067	0.194	1	L4	FGFR2	-0.261	-1.53382	Superficial	NOT SIG.	epi
L2-L4	5	0.000584854	0.271653	0.127	0.028	1	L4	STAB1	-0.155	2.18133	Superficial	NOT SIG.	epi
L2-L4	5	0.000619971	-0.40215	0.387	0.511	1	L4	CST6	-0.898	-0.40099	Superficial	NOT SIG.	epi
L2-L4	5	0.000632531	-0.349047	0.727	0.806	1	L4	EIF4G2	-1.533	-0.148824	Superficial	NOT SIG.	epi
L2-L4	5	0.000639235	-0.518505	0.313	0.461	1	L4	PDLIM5	-0.774	-0.558604	Superficial	NOT SIG.	epi
L2-L4	5	0.000642845	-1.43627	0.547	0.589	1	L4	COL1A1	-1.136	-0.106727	Superficial	NOT SIG.	epi
L2-L4	5	0.000643807	0.370702	0.46	0.289	1	L4	TMEM258	-0.749	0.670564	Superficial	NOT SIG.	epi
L2-L4	5	0.000644659	0.464951	0.773	0.706	1	L4	DBI	-1.479	0.1308	Superficial	NOT SIG.	epi
L2-L4	5	0.000663761	-0.387805	0.367	0.506	1	L4	HCG22	-0.873	-0.463357	Superficial	NOT SIG.	epi
L2-L4	5	0.000675068	0.316079	0.72	0.506	1	L4	MAT2A	-1.226	0.50886	Superficial	NOT SIG.	epi
L2-L4	5	0.000676942	0.55794	0.32	0.167	1	L4	BST2	-0.487	0.938224	Superficial	NOT SIG.	epi
L2-L4	5	0.000681974	0.390176	0.273	0.128	1	L4	RAB24	-0.401	1.09276	Superficial	NOT SIG.	epi
L2-L4	5	0.000693076	0.316555	0.26	0.111	1	L4	GLMP	-0.371	1.22795	Superficial	NOT SIG.	epi
L2-L4	5	0.00069547	0.200439	0.313	0.15	1	L4	PUSL1	-0.463	1.0612	Superficial	NOT SIG.	epi
L2-L4	5	0.000698216	0.399437	0.607	0.439	1	L4	UBA6	-1.046	0.467476	Superficial	NOT SIG.	epi
L2-L4	5	0.000699841	-0.469447	0.02	0.117	1	L4	AL355075.4	-0.137	-2.54844	Superficial	NOT SIG.	epi
L2-L4	5	0.000702208	0.548056	0.507	0.333	1	L4	RBM39	-0.84	0.606464	Superficial	NOT SIG.	epi
L2-L4	5	0.000724627	0.484	0.373	0.206	1	L4	TYMP	-0.579	0.856531	Superficial	NOT SIG.	epi
L2-L4	5	0.000736187	-0.225535	0.08	0.217	1	L4	B3GALT5	-0.297	-1.43962	Superficial	NOT SIG.	epi
L2-L4	5	0.000736944	0.226913	0.113	0.022	1	L4	PPP2R3B	-0.135	2.36075	Superficial	NOT SIG.	epi
L2-L4	5	0.00079925	0.325152	0.253	0.111	1	L4	STIP1	-0.364	1.18858	Superficial	NOT SIG.	epi
L2-L4	5	0.000819898	-0.181022	0.067	0.194	1	L4	BCAS1	-0.261	-1.53382	Superficial	NOT SIG.	epi
L2-L4	5	0.00082968	-0.286229	0.127	0.278	1	L4	ZG16B	-0.405	-1.13026	Superficial	NOT SIG.	epi
L2-L4	5	0.000878032	-0.466098	0.513	0.644	1	L4	FOSL2	-1.157	-0.328102	Superficial	NOT SIG.	epi
L2-L4	5	0.00087877	-0.306765	0.147	0.3	1	L4	MROH6	-0.447	-1.02915	Superficial	NOT SIG.	epi
L2-L4	5	0.000885574	0.110424	0.06	0	1	L4	NAT14	-0.06	#NUM!	Superficial	NOT SIG.	epi
L2-L4	5	0.000901138	-1.4749	0.74	0.733	1	L4	FLG	-1.473	0.0137121	Superficial	NOT SIG.	epi
L2-L4	5	0.000934624	0.214512	0.18	0.061	1	L4	PNKD	-0.241	1.56112	Superficial	NOT SIG.	epi
L2-L4	5	0.000941811	-0.452846	0.553	0.644	1	L4	RAB2A	-1.197	-0.219781	Superficial	NOT SIG.	epi
L2-L4	5	0.000971536	0.251774	0.5	0.3	1	L4	NDUFA2	-0.8	0.736966	Superficial	NOT SIG.	epi
L2-L4	5	0.000974603	0.677855	0.24	0.117	1	L4	PRRG3	-0.357	1.03653	Superficial	NOT SIG.	epi
L2-L4	5	0.000981633	0.25164	0.12	0.028	1	L4	AC010168.2	-0.148	2.09954	Superficial	NOT SIG.	epi
L2-L4	5	0.000981754	0.166771	0.087	0.011	1	L4	TTYH1	-0.098	2.98351	Superficial	NOT SIG.	epi
L2-L4	5	0.000991638	0.518199	0.36	0.189	1	L4	MYL9	-0.549	0.929611	Superficial	NOT SIG.	epi
L2-L4	5	0.00100635	0.252806	0.22	0.089	1	L4	CSKMT	-0.309	1.30563	Superficial	NOT SIG.	epi
L2-L4	5	0.00100809	-0.234394	0.927	0.961	1	L4	YWHAZ	-1.888	-0.0519671	Superficial	NOT SIG.	epi
L2-L4	5	0.00101978	0.353079	0.773	0.617	1	L4	UQCRQ	-1.39	0.325198	Superficial	NOT SIG.	epi
L2-L4	5	0.00102288	-0.398502	0.907	0.933	1	L4	TACSTD2	-1.84	-0.0407745	Superficial	NOT SIG.	epi
L2-L4	5	0.00102956	0.325224	0.18	0.061	1	L4	TGM2	-0.241	1.56112	Superficial	NOT SIG.	epi
L2-L4	5	0.0010374	-0.534867	0.593	0.656	1	L4	RMND5A	-1.249	-0.145664	Superficial	NOT SIG.	epi
L2-L4	5	0.00104671	0.152477	0.14	0.039	1	L4	ACOT7	-0.179	1.84388	Superficial	NOT SIG.	epi
L2-L4	5	0.00105095	0.17716	0.073	0.006	1	L4	AL390728.6	-0.079	3.60486	Superficial	NOT SIG.	epi
L2-L4	5	0.00106326	0.200135	0.087	0.011	1	L4	MFSD8	-0.098	2.98351	Superficial	NOT SIG.	epi
L2-L4	5	0.00106573	0.289184	0.227	0.094	1	L4	CRTAP	-0.321	1.27196	Superficial	NOT SIG.	epi
L2-L4	5	0.00106744	0.237076	0.3	0.144	1	L4	CAPNS2	-0.444	1.05889	Superficial	NOT SIG.	epi
L2-L4	5	0.00106936	-0.515667	0.227	0.361	1	L4	SMIM14	-0.588	-0.669307	Superficial	NOT SIG.	epi
L2-L4	5	0.00108585	0.186484	0.327	0.161	1	L4	SEC24C	-0.488	1.02223	Superficial	NOT SIG.	epi
L2-L4	5	0.00110203	0.354208	0.26	0.122	1	L4	ANKRD13D	-0.382	1.09163	Superficial	NOT SIG.	epi
L2-L4	5	0.00110541	0.104119	0.073	0.006	1	L4	AC245407.2	-0.079	3.60486	Superficial	NOT SIG.	epi
L2-L4	5	0.00111736	-0.661223	0.733	0.75	1	L4	CITED2	-1.483	-0.0330774	Superficial	NOT SIG.	epi
L2-L4	5	0.00111789	0.243728	0.273	0.128	1	L4	HIST1H2BC	-0.401	1.09276	Superficial	NOT SIG.	epi
L2-L4	5	0.00112849	0.133904	0.12	0.028	1	L4	LMTK3	-0.148	2.09954	Superficial	NOT SIG.	epi
L2-L4	5	0.00114932	0.279385	0.167	0.056	1	L4	SPRR5	-0.223	1.57635	Superficial	NOT SIG.	epi
L2-L4	5	0.00115319	-0.442547	0.153	0.289	1	L4	HOOK3	-0.442	-0.917538	Superficial	NOT SIG.	epi
L2-L4	5	0.00117198	-0.568748	0.36	0.478	1	L4	TXNIP	-0.838	-0.409014	Superficial	NOT SIG.	epi
L2-L4	5	0.00117746	0.284367	0.34	0.178	1	L4	CDSN	-0.518	0.933658	Superficial	NOT SIG.	epi
L2-L4	5	0.00118045	-0.298941	0.927	0.972	1	L4	S100A16	-1.899	-0.068387	Superficial	NOT SIG.	epi
L2-L4	5	0.00118166	0.423573	0.507	0.328	1	L4	ATP5IF1	-0.835	0.62829	Superficial	NOT SIG.	epi
L2-L4	5	0.00119228	0.385871	0.887	0.728	1	L4	HLA-E	-1.615	0.284996	Superficial	NOT SIG.	epi
L2-L4	5	0.0011929	0.206179	0.273	0.128	1	L4	BACE2	-0.401	1.09276	Superficial	NOT SIG.	epi
L2-L4	5	0.00119384	-0.448779	0.2	0.344	1	L4	CERT1	-0.544	-0.782409	Superficial	NOT SIG.	epi
L2-L4	5	0.00119824	0.139115	0.14	0.039	1	L4	ZNF358	-0.179	1.84388	Superficial	NOT SIG.	epi
L2-L4	5	0.0012114	0.24031	0.247	0.111	1	L4	TEX264	-0.358	1.15395	Superficial	NOT SIG.	epi
L2-L4	5	0.00122392	-0.57762	0.287	0.428	1	L4	SPARCL1	-0.715	-0.57656	Superficial	NOT SIG.	epi
L2-L4	5	0.00122687	0.38364	0.48	0.306	1	L4	TMEM259	-0.786	0.649503	Superficial	NOT SIG.	epi
L2-L4	5	0.00122839	0.367334	0.467	0.3	1	L4	HLA-DRB1	-0.767	0.63846	Superficial	NOT SIG.	epi
L2-L4	5	0.00123388	0.45307	0.78	0.622	1	L4	CD74	-1.402	0.32656	Superficial	NOT SIG.	epi
L2-L4	5	0.00123669	0.442861	0.307	0.156	1	L4	TP53AIP1	-0.463	0.976693	Superficial	NOT SIG.	epi
L2-L4	5	0.00124465	0.249016	0.347	0.189	1	L4	POLR2I	-0.536	0.876549	Superficial	NOT SIG.	epi
L2-L4	5	0.00124882	0.201159	0.12	0.028	1	L4	POP5	-0.148	2.09954	Superficial	NOT SIG.	epi
L2-L4	5	0.00130253	0.124501	0.18	0.061	1	L4	MXRA8	-0.241	1.56112	Superficial	NOT SIG.	epi
L2-L4	5	0.00130735	0.0955883	0.12	0.028	1	L4	HIST1H4H	-0.148	2.09954	Superficial	NOT SIG.	epi
L2-L4	5	0.00135704	-0.37087	0.093	0.228	1	L4	SFRP1	-0.321	-1.29373	Superficial	NOT SIG.	epi
L2-L4	5	0.00136811	0.248542	0.127	0.033	1	L4	EVA1B	-0.16	1.94429	Superficial	NOT SIG.	epi
L2-L4	5	0.00140225	0.331512	0.353	0.189	1	L4	HRAS	-0.542	0.901282	Superficial	NOT SIG.	epi
L2-L4	5	0.00145258	-0.294018	0.893	0.911	1	L4	MALL	-1.804	-0.0287909	Superficial	NOT SIG.	epi
L2-L4	5	0.00145357	0.379031	0.313	0.167	1	L4	STK25	-0.48	0.906315	Superficial	NOT SIG.	epi
L2-L4	5	0.00145791	0.229465	0.327	0.167	1	L4	ERP44	-0.494	0.969443	Superficial	NOT SIG.	epi
L2-L4	5	0.00147966	-0.404028	0.28	0.417	1	L4	ELK3	-0.697	-0.574621	Superficial	NOT SIG.	epi
L2-L4	5	0.00149287	0.245582	0.107	0.022	1	L4	NAT9	-0.129	2.28204	Superficial	NOT SIG.	epi
L2-L4	5	0.00150187	-0.222246	0.04	0.144	1	L4	DUSP4	-0.184	-1.848	Superficial	NOT SIG.	epi
L2-L4	5	0.00150928	-0.380588	0.453	0.572	1	L4	PDCD6IP	-1.025	-0.336504	Superficial	NOT SIG.	epi
L2-L4	5	0.00151948	0.292806	0.153	0.05	1	L4	FZD10-AS1	-0.203	1.61353	Superficial	NOT SIG.	epi
L2-L4	5	0.00152196	0.13685	0.107	0.022	1	L4	KCNK7	-0.129	2.28204	Superficial	NOT SIG.	epi
L2-L4	5	0.00152591	-0.309611	0.04	0.139	1	L4	NAA15	-0.179	-1.79701	Superficial	NOT SIG.	epi
L2-L4	5	0.00153235	0.194956	0.32	0.167	1	L4	PLEKHH3	-0.487	0.938224	Superficial	NOT SIG.	epi
L2-L4	5	0.00154782	-0.393365	0.827	0.856	1	L4	ZNF185	-1.683	-0.0497235	Superficial	NOT SIG.	epi
L2-L4	5	0.00154979	-0.235742	0.967	0.978	1	L4	PITX1	-1.945	-0.0163186	Superficial	NOT SIG.	epi
L2-L4	5	0.00155721	-0.385849	0.28	0.428	1	L4	KRT18	-0.708	-0.612184	Superficial	NOT SIG.	epi
L2-L4	5	0.00156549	-0.277704	0.02	0.106	1	L4	PLAT	-0.126	-2.40599	Superficial	NOT SIG.	epi
L2-L4	5	0.00157313	-0.412557	0.733	0.783	1	L4	ZFP36	-1.516	-0.0951991	Superficial	NOT SIG.	epi
L2-L4	5	0.00158117	0.285064	0.94	0.861	1	L4	RPL18A	-1.801	0.126648	Superficial	NOT SIG.	epi
L2-L4	5	0.00159763	-0.446545	0.607	0.678	1	L4	BZW1	-1.285	-0.159589	Superficial	NOT SIG.	epi
L2-L4	5	0.00168195	0.390257	0.4	0.244	1	L4	KRT23	-0.644	0.713119	Superficial	NOT SIG.	epi
L2-L4	5	0.00170236	-0.36222	0.753	0.844	1	L4	CYSRT1	-1.597	-0.164593	Superficial	NOT SIG.	epi
L2-L4	5	0.0017433	0.293551	0.967	0.911	1	L4	PI3	-1.878	0.0860648	Superficial	NOT SIG.	epi
L2-L4	5	0.00175164	0.185904	0.053	0	1	L4	DIO3OS	-0.053	#NUM!	Superficial	NOT SIG.	epi
L2-L4	5	0.00175164	0.154021	0.053	0	1	L4	TRPV2	-0.053	#NUM!	Superficial	NOT SIG.	epi
L2-L4	5	0.00175164	0.146589	0.053	0	1	L4	LINC01892	-0.053	#NUM!	Superficial	NOT SIG.	epi
L2-L4	5	0.00175164	0.111664	0.053	0	1	L4	ZNF548	-0.053	#NUM!	Superficial	NOT SIG.	epi
L2-L4	5	0.0017645	-0.215107	0.013	0.094	1	L4	NKX6-2	-0.107	-2.85415	Superficial	NOT SIG.	epi
L2-L4	5	0.00177498	0.24495	0.687	0.522	1	L4	PRSS3	-1.209	0.39626	Superficial	NOT SIG.	epi
L2-L4	5	0.00178383	0.265101	0.307	0.167	1	L4	NDUFS7	-0.474	0.878391	Superficial	NOT SIG.	epi
L2-L4	5	0.00179637	0.225076	0.907	0.928	1	L4	RPL18	-1.835	-0.0330223	Superficial	NOT SIG.	epi
L2-L4	5	0.00181366	-0.363495	0.513	0.628	1	L4	ESRP1	-1.141	-0.291806	Superficial	NOT SIG.	epi
L2-L4	5	0.00183142	-0.446859	0.247	0.406	1	L4	SGK1	-0.653	-0.716969	Superficial	NOT SIG.	epi
L2-L4	5	0.0018649	0.321262	0.2	0.083	1	L4	DOT1L	-0.283	1.26882	Superficial	NOT SIG.	epi
L2-L4	5	0.00188062	-0.244583	0.347	0.494	1	L4	EIF3F	-0.841	-0.509575	Superficial	NOT SIG.	epi
L2-L4	5	0.0019122	-0.56942	0.353	0.467	1	L4	FAM83D	-0.82	-0.403754	Superficial	NOT SIG.	epi
L2-L4	5	0.00191644	-0.233314	0.947	0.939	1	L4	KRT1	-1.886	0.0122393	Superficial	NOT SIG.	epi
L2-L4	5	0.00191971	0.239911	0.16	0.056	1	L4	MRPL22	-0.216	1.51457	Superficial	NOT SIG.	epi
L2-L4	5	0.00192597	-0.106587	0.013	0.094	1	L4	FAHD2A	-0.107	-2.85415	Superficial	NOT SIG.	epi
L2-L4	5	0.00193986	0.303122	0.2	0.083	1	L4	GOSR2	-0.283	1.26882	Superficial	NOT SIG.	epi
L2-L4	5	0.00194868	0.249515	0.113	0.028	1	L4	NFKB2	-0.141	2.01282	Superficial	NOT SIG.	epi
L2-L4	5	0.00197596	-0.479658	0.42	0.567	1	L4	TSC22D2	-0.987	-0.432959	Superficial	NOT SIG.	epi
L2-L4	5	0.00198942	0.426098	0.467	0.306	1	L4	SYAP1	-0.773	0.609891	Superficial	NOT SIG.	epi
L2-L4	5	0.00199725	-0.338139	0.033	0.128	1	L4	EDN2	-0.161	-1.95561	Superficial	NOT SIG.	epi
L2-L4	5	0.00201132	-0.32117	0.707	0.756	1	L4	NPEPPS	-1.463	-0.096676	Superficial	NOT SIG.	epi
L2-L4	5	0.00201754	0.267487	0.14	0.044	1	L4	PHKG2	-0.184	1.66985	Superficial	NOT SIG.	epi
L2-L4	5	0.00206979	0.348976	0.707	0.544	1	L4	COX5B	-1.251	0.378104	Superficial	NOT SIG.	epi
L2-L4	5	0.00207178	0.232764	0.067	0.006	1	L4	AP002807.1	-0.073	3.48113	Superficial	NOT SIG.	epi
L2-L4	5	0.00207178	0.0937287	0.067	0.006	1	L4	CCDC51	-0.073	3.48113	Superficial	NOT SIG.	epi
L2-L4	5	0.00207219	0.407365	0.44	0.267	1	L4	NDUFV1	-0.707	0.720664	Superficial	NOT SIG.	epi
L2-L4	5	0.00208328	0.103515	0.093	0.017	1	L4	ZNF609	-0.11	2.4517	Superficial	NOT SIG.	epi
L2-L4	5	0.00210985	0.110664	0.08	0.011	1	L4	ATG2A	-0.091	2.8625	Superficial	NOT SIG.	epi
L2-L4	5	0.0021145	0.290384	0.24	0.111	1	L4	GGCX	-0.351	1.11247	Superficial	NOT SIG.	epi
L2-L4	5	0.00212422	-0.156829	0	0.061	1	L4	PI15	-0.061	#NUM!	Superficial	NOT SIG.	epi
L2-L4	5	0.00213344	0.0777752	0.08	0.011	1	L4	VPS18	-0.091	2.8625	Superficial	NOT SIG.	epi
L2-L4	5	0.00213626	-0.325169	0.1	0.217	1	L4	PAICS	-0.317	-1.1177	Superficial	NOT SIG.	epi
L2-L4	5	0.00214911	-0.349367	0.067	0.178	1	L4	VCAN	-0.245	-1.40964	Superficial	NOT SIG.	epi
L2-L4	5	0.00214927	-0.41223	0.367	0.483	1	L4	MAPK6	-0.85	-0.396243	Superficial	NOT SIG.	epi
L2-L4	5	0.00215089	0.106177	0.067	0.006	1	L4	AL451042.2	-0.073	3.48113	Superficial	NOT SIG.	epi
L2-L4	5	0.00216267	-0.386141	0.113	0.239	1	L4	ITGA2	-0.352	-1.08069	Superficial	NOT SIG.	epi
L2-L4	5	0.00216826	-0.261936	0.947	0.978	1	L4	DSP	-1.925	-0.04647	Superficial	NOT SIG.	epi
L2-L4	5	0.0021757	0.49654	0.64	0.494	1	L4	IER3	-1.134	0.373561	Superficial	NOT SIG.	epi
L2-L4	5	0.00218645	-0.298571	0.173	0.322	1	L4	ASAP2	-0.495	-0.896289	Superficial	NOT SIG.	epi
L2-L4	5	0.00218997	-0.318842	0.207	0.344	1	L4	LMO4	-0.551	-0.732778	Superficial	NOT SIG.	epi
L2-L4	5	0.00219538	-0.443038	0.22	0.35	1	L4	RASAL2	-0.57	-0.669851	Superficial	NOT SIG.	epi
L2-L4	5	0.0021964	-0.276556	0.14	0.272	1	L4	CLN8	-0.412	-0.95818	Superficial	NOT SIG.	epi
L2-L4	5	0.00220129	-0.406035	0.393	0.517	1	L4	LRRFIP1	-0.91	-0.395635	Superficial	NOT SIG.	epi
L2-L4	5	0.00221527	-0.442442	0.093	0.211	1	L4	DEFB4A	-0.304	-1.18194	Superficial	NOT SIG.	epi
L2-L4	5	0.00221766	0.545075	0.207	0.089	1	L4	WARS	-0.296	1.21775	Superficial	NOT SIG.	epi
L2-L4	5	0.00222732	-0.119088	0.007	0.078	1	L4	AASS	-0.085	-3.47805	Superficial	NOT SIG.	epi
L2-L4	5	0.00224133	-0.222041	0.993	1	1	L4	RPS18	-1.993	-0.0101344	Superficial	NOT SIG.	epi
L2-L4	5	0.00225616	-0.528195	0.487	0.567	1	L4	HLA-C	-1.054	-0.219427	Superficial	NOT SIG.	epi
L2-L4	5	0.00226401	-0.390676	0.107	0.228	1	L4	PHIP	-0.335	-1.09142	Superficial	NOT SIG.	epi
L2-L4	5	0.00226597	-0.371581	0.207	0.344	1	L4	SLCO4A1	-0.551	-0.732778	Superficial	NOT SIG.	epi
L2-L4	5	0.00228133	0.224668	0.293	0.156	1	L4	PLEKHM2	-0.449	0.909355	Superficial	NOT SIG.	epi
L2-L4	5	0.0022838	-0.39544	0.093	0.211	1	L4	PLS1	-0.304	-1.18194	Superficial	NOT SIG.	epi
L2-L4	5	0.00229491	0.207087	0.26	0.122	1	L4	IP6K2	-0.382	1.09163	Superficial	NOT SIG.	epi
L2-L4	5	0.00229968	0.16789	0.293	0.144	1	L4	FXYD5	-0.437	1.02483	Superficial	NOT SIG.	epi
L2-L4	5	0.00231428	-0.471117	0.313	0.433	1	L4	MXI1	-0.746	-0.468204	Superficial	NOT SIG.	epi
L2-L4	5	0.00231564	0.228634	0.967	0.967	1	L4	RPL28	-1.934	0	Superficial	NOT SIG.	epi
L2-L4	5	0.00232413	-0.233037	0.947	0.967	1	L4	TMPRSS11B	-1.914	-0.0301515	Superficial	NOT SIG.	epi
L2-L4	5	0.00233104	0.0409187	0.08	0.011	1	L4	GPR153	-0.091	2.8625	Superficial	NOT SIG.	epi
L2-L4	5	0.00233544	-0.411619	0.333	0.467	1	L4	F3	-0.8	-0.4879	Superficial	NOT SIG.	epi
L2-L4	5	0.00234709	0.279408	0.427	0.256	1	L4	ATOX1	-0.683	0.738092	Superficial	NOT SIG.	epi
L2-L4	5	0.00235862	0.492873	0.627	0.506	1	L4	CTSV	-1.133	0.309328	Superficial	NOT SIG.	epi
L2-L4	5	0.00236293	-0.54973	0.353	0.456	1	L4	MT-ND4L	-0.809	-0.369366	Superficial	NOT SIG.	epi
L2-L4	5	0.00239312	0.378173	0.207	0.089	1	L4	SNHG12	-0.296	1.21775	Superficial	NOT SIG.	epi
L2-L4	5	0.00240034	-0.414985	0.747	0.806	1	L4	C6orf132	-1.553	-0.109672	Superficial	NOT SIG.	epi
L2-L4	5	0.00240641	-0.318742	0.84	0.856	1	L4	RPS20	-1.696	-0.0272215	Superficial	NOT SIG.	epi
L2-L4	5	0.0024458	-0.368954	0.82	0.928	1	L4	LDHA	-1.748	-0.178501	Superficial	NOT SIG.	epi
L2-L4	5	0.00245172	-0.392155	0.167	0.294	1	L4	ALOX15B	-0.461	-0.815968	Superficial	NOT SIG.	epi
L2-L4	5	0.00245352	-0.461724	0.113	0.228	1	L4	EFNB2	-0.341	-1.01271	Superficial	NOT SIG.	epi
L2-L4	5	0.00246002	0.284833	0.447	0.278	1	L4	DUSP1	-0.725	0.68519	Superficial	NOT SIG.	epi
L2-L4	5	0.00251112	-0.308913	0.787	0.811	1	L4	LRP10	-1.598	-0.0433383	Superficial	NOT SIG.	epi
L2-L4	5	0.00253939	0.31698	0.147	0.05	1	L4	TYK2	-0.197	1.55582	Superficial	NOT SIG.	epi
L2-L4	5	0.00254301	0.129697	0.1	0.022	1	L4	AMDHD2	-0.122	2.18442	Superficial	NOT SIG.	epi
L2-L4	5	0.00254421	-0.357789	0.107	0.228	1	L4	TMEM43	-0.335	-1.09142	Superficial	NOT SIG.	epi
L2-L4	5	0.00254642	0.257889	0.347	0.194	1	L4	COMTD1	-0.541	0.838879	Superficial	NOT SIG.	epi
L2-L4	5	0.00256844	0.177307	0.12	0.033	1	L4	PIAS4	-0.153	1.8625	Superficial	NOT SIG.	epi
L2-L4	5	0.00257391	0.338305	0.24	0.117	1	L4	KIFC2	-0.357	1.03653	Superficial	NOT SIG.	epi
L2-L4	5	0.00259643	-0.397374	0.593	0.711	1	L4	EVPL	-1.304	-0.261817	Superficial	NOT SIG.	epi
L2-L4	5	0.00260106	-0.300929	0.7	0.733	1	L4	TAX1BP1	-1.433	-0.0664583	Superficial	NOT SIG.	epi
L2-L4	5	0.00260836	0.414924	0.587	0.444	1	L4	S100A12	-1.031	0.402801	Superficial	NOT SIG.	epi
L2-L4	5	0.00268246	0.226962	0.167	0.061	1	L4	ADPRHL2	-0.228	1.45297	Superficial	NOT SIG.	epi
L2-L4	5	0.00269705	0.199223	0.207	0.089	1	L4	GDE1	-0.296	1.21775	Superficial	NOT SIG.	epi
L2-L4	5	0.00272512	0.0674859	0.747	0.861	1	L4	HSP90AA1	-1.608	-0.204905	Superficial	NOT SIG.	epi
L2-L4	5	0.00274992	0.181298	0.2	0.083	1	L4	ELF3-AS1	-0.283	1.26882	Superficial	NOT SIG.	epi
L2-L4	5	0.00278443	0.284197	0.247	0.117	1	L4	NME3	-0.364	1.078	Superficial	NOT SIG.	epi
L2-L4	5	0.00279073	-0.336636	0.7	0.767	1	L4	MAB21L4	-1.467	-0.131872	Superficial	NOT SIG.	epi
L2-L4	5	0.00279155	-0.282685	0.06	0.167	1	L4	RBM26	-0.227	-1.47681	Superficial	NOT SIG.	epi
L2-L4	5	0.00284252	0.142114	0.12	0.033	1	L4	ALG12	-0.153	1.8625	Superficial	NOT SIG.	epi
L2-L4	5	0.00284811	-0.394567	0.513	0.583	1	L4	PTK6	-1.096	-0.184537	Superficial	NOT SIG.	epi
L2-L4	5	0.00285089	0.34777	0.3	0.167	1	L4	NXN	-0.467	0.845114	Superficial	NOT SIG.	epi
L2-L4	5	0.00288543	0.212346	0.147	0.05	1	L4	ARL16	-0.197	1.55582	Superficial	NOT SIG.	epi
L2-L4	5	0.00288961	-0.321212	0.653	0.711	1	L4	C1orf116	-1.364	-0.122767	Superficial	NOT SIG.	epi
L2-L4	5	0.00290144	0.0930111	0.1	0.022	1	L4	TINAGL1	-0.122	2.18442	Superficial	NOT SIG.	epi
L2-L4	5	0.00294694	0.368175	0.38	0.222	1	L4	AEBP1	-0.602	0.77544	Superficial	NOT SIG.	epi
L2-L4	5	0.00297064	-0.266797	0.113	0.233	1	L4	RELL1	-0.346	-1.04401	Superficial	NOT SIG.	epi
L2-L4	5	0.00300034	0.187225	0.167	0.061	1	L4	ARFIP2	-0.228	1.45297	Superficial	NOT SIG.	epi
L2-L4	5	0.00301622	-0.35309	0.247	0.383	1	L4	ESYT2	-0.63	-0.632833	Superficial	NOT SIG.	epi
L2-L4	5	0.00306742	0.157278	0.087	0.017	1	L4	PPP2R5B	-0.104	2.35548	Superficial	NOT SIG.	epi
L2-L4	5	0.00309394	0.490018	0.607	0.511	1	L4	DENND10	-1.118	0.248373	Superficial	NOT SIG.	epi
L2-L4	5	0.00311338	-0.26867	0.147	0.278	1	L4	KCTD20	-0.425	-0.919269	Superficial	NOT SIG.	epi
L2-L4	5	0.00315425	-0.296596	0.613	0.7	1	L4	WNK1	-1.313	-0.191468	Superficial	NOT SIG.	epi
L2-L4	5	0.00315504	0.148132	0.147	0.05	1	L4	AC023157.3	-0.197	1.55582	Superficial	NOT SIG.	epi
L2-L4	5	0.00315511	0.133774	0.327	0.167	1	L4	PHB	-0.494	0.969443	Superficial	NOT SIG.	epi
L2-L4	5	0.00315877	-0.233165	0.073	0.183	1	L4	ZNF710	-0.256	-1.32588	Superficial	NOT SIG.	epi
L2-L4	5	0.00317011	0.302522	0.187	0.078	1	L4	GLA	-0.265	1.26149	Superficial	NOT SIG.	epi
L2-L4	5	0.00317919	-0.208972	0.04	0.133	1	L4	PRKRA	-0.173	-1.73335	Superficial	NOT SIG.	epi
L2-L4	5	0.00318286	-0.35017	0.053	0.156	1	L4	IGF1	-0.209	-1.55748	Superficial	NOT SIG.	epi
L2-L4	5	0.00319587	-0.182472	0.027	0.111	1	L4	SPAG1	-0.138	-2.03953	Superficial	NOT SIG.	epi
L2-L4	5	0.00319886	-0.31547	0.54	0.606	1	L4	TTC22	-1.146	-0.166358	Superficial	NOT SIG.	epi
L2-L4	5	0.00321067	0.212655	0.127	0.039	1	L4	SBF2	-0.166	1.70328	Superficial	NOT SIG.	epi
L2-L4	5	0.00323296	0.20583	0.22	0.1	1	L4	RGS10	-0.32	1.1375	Superficial	NOT SIG.	epi
L2-L4	5	0.00324598	0.342785	0.36	0.217	1	L4	LTB4R	-0.577	0.730302	Superficial	NOT SIG.	epi
L2-L4	5	0.00326576	0.20985	0.153	0.056	1	L4	CENPT	-0.209	1.45003	Superficial	NOT SIG.	epi
L2-L4	5	0.00329297	0.101775	0.14	0.044	1	L4	CYBC1	-0.184	1.66985	Superficial	NOT SIG.	epi
L2-L4	5	0.00331776	-0.421515	0.127	0.239	1	L4	MED13	-0.366	-0.912182	Superficial	NOT SIG.	epi
L2-L4	5	0.00332468	0.229725	0.273	0.139	1	L4	JMJD7	-0.412	0.973816	Superficial	NOT SIG.	epi
L2-L4	5	0.00336863	0.202752	0.127	0.039	1	L4	NUDT8	-0.166	1.70328	Superficial	NOT SIG.	epi
L2-L4	5	0.00338989	-0.179782	0.007	0.072	1	L4	ANKRD36C	-0.079	-3.36257	Superficial	NOT SIG.	epi
L2-L4	5	0.00339218	0.127205	0.087	0.017	1	L4	BAIAP2L2	-0.104	2.35548	Superficial	NOT SIG.	epi
L2-L4	5	0.00341716	0.24505	0.393	0.233	1	L4	SCAND1	-0.626	0.754199	Superficial	NOT SIG.	epi
L2-L4	5	0.00344837	-0.0790561	0	0.056	1	L4	VNN2	-0.056	#NUM!	Superficial	NOT SIG.	epi
L2-L4	5	0.00344837	-0.137339	0	0.056	1	L4	TFB2M	-0.056	#NUM!	Superficial	NOT SIG.	epi
L2-L4	5	0.00347017	-0.493102	0.36	0.456	1	L4	ANP32B	-0.816	-0.341037	Superficial	NOT SIG.	epi
L2-L4	5	0.00347201	0.270865	0.047	0	1	L4	LUCAT1	-0.047	#NUM!	Superficial	NOT SIG.	epi
L2-L4	5	0.00347201	0.207951	0.047	0	1	L4	GPR85	-0.047	#NUM!	Superficial	NOT SIG.	epi
L2-L4	5	0.00347201	0.145735	0.047	0	1	L4	AC009118.3	-0.047	#NUM!	Superficial	NOT SIG.	epi
L2-L4	5	0.00347201	0.135103	0.047	0	1	L4	C14orf93	-0.047	#NUM!	Superficial	NOT SIG.	epi
L2-L4	5	0.00347201	0.130774	0.047	0	1	L4	ATP5MGL	-0.047	#NUM!	Superficial	NOT SIG.	epi
L2-L4	5	0.00347201	0.116355	0.047	0	1	L4	TEDC1	-0.047	#NUM!	Superficial	NOT SIG.	epi
L2-L4	5	0.00347201	0.105769	0.047	0	1	L4	NNMT	-0.047	#NUM!	Superficial	NOT SIG.	epi
L2-L4	5	0.00347201	0.0993795	0.047	0	1	L4	ABI3	-0.047	#NUM!	Superficial	NOT SIG.	epi
L2-L4	5	0.00347201	0.0889827	0.047	0	1	L4	ADAMTS10	-0.047	#NUM!	Superficial	NOT SIG.	epi
L2-L4	5	0.00347393	0.506123	0.68	0.5	1	L4	COX7A2	-1.18	0.443607	Superficial	NOT SIG.	epi
L2-L4	5	0.00348276	0.236147	0.233	0.111	1	L4	NAA10	-0.344	1.06977	Superficial	NOT SIG.	epi
L2-L4	5	0.00349555	0.0718785	0.087	0.017	1	L4	AC244153.1	-0.104	2.35548	Superficial	NOT SIG.	epi
L2-L4	5	0.00350707	-0.354935	0.34	0.467	1	L4	PDIA6	-0.807	-0.457888	Superficial	NOT SIG.	epi
L2-L4	5	0.00352495	0.295273	0.213	0.094	1	L4	RAB34	-0.307	1.18012	Superficial	NOT SIG.	epi
L2-L4	5	0.00353386	0.356064	0.287	0.161	1	L4	PLXNB1	-0.448	0.83399	Superficial	NOT SIG.	epi
L2-L4	5	0.00358015	0.333988	0.527	0.378	1	L4	C5orf66-AS1	-0.905	0.479417	Superficial	NOT SIG.	epi
L2-L4	5	0.00359513	0.305183	0.213	0.1	1	L4	COG4	-0.313	1.09085	Superficial	NOT SIG.	epi
L2-L4	5	0.00359821	0.257592	1	1	1	L4	SPRR2A	-2	0	Superficial	NOT SIG.	epi
L2-L4	5	0.00362185	0.223371	0.54	0.383	1	L4	NDUFB1	-0.923	0.495615	Superficial	NOT SIG.	epi
L2-L4	5	0.0036603	0.168995	0.26	0.128	1	L4	POLR2G	-0.388	1.02237	Superficial	NOT SIG.	epi
L2-L4	5	0.00369694	0.263304	0.86	0.822	1	L4	FTL	-1.682	0.0651983	Superficial	NOT SIG.	epi
L2-L4	5	0.00371683	0.293556	0.38	0.222	1	L4	RABAC1	-0.602	0.77544	Superficial	NOT SIG.	epi
L2-L4	5	0.00372292	0.221519	0.56	0.378	1	L4	IMPA2	-0.938	0.567041	Superficial	NOT SIG.	epi
L2-L4	5	0.00378524	-0.416107	0.26	0.383	1	L4	UGP2	-0.643	-0.558833	Superficial	NOT SIG.	epi
L2-L4	5	0.00383568	0.439805	0.287	0.161	1	L4	RHOC	-0.448	0.83399	Superficial	NOT SIG.	epi
L2-L4	5	0.00387297	-0.290572	0.227	0.356	1	L4	ACADM	-0.583	-0.649185	Superficial	NOT SIG.	epi
L2-L4	5	0.00391517	-0.430995	0.267	0.389	1	L4	NET1	-0.656	-0.54293	Superficial	NOT SIG.	epi
L2-L4	5	0.0039153	-0.397266	0.2	0.322	1	L4	CYB561	-0.522	-0.687061	Superficial	NOT SIG.	epi
L2-L4	5	0.00392791	0.295155	0.327	0.189	1	L4	HGS	-0.516	0.790904	Superficial	NOT SIG.	epi
L2-L4	5	0.00393138	-0.203227	0.08	0.189	1	L4	CCNT2	-0.269	-1.24031	Superficial	NOT SIG.	epi
L2-L4	5	0.00394813	-0.530663	0.107	0.222	1	L4	ACP7	-0.329	-1.05295	Superficial	NOT SIG.	epi
L2-L4	5	0.0039704	0.440464	0.46	0.311	1	L4	PLA2G4B	-0.771	0.564719	Superficial	NOT SIG.	epi
L2-L4	5	0.0039795	0.252886	0.06	0.006	1	L4	IRX4	-0.066	3.32193	Superficial	NOT SIG.	epi
L2-L4	5	0.0039795	0.0957198	0.06	0.006	1	L4	HAUS1	-0.066	3.32193	Superficial	NOT SIG.	epi
L2-L4	5	0.00398975	-0.30764	0.2	0.339	1	L4	SUMO3	-0.539	-0.761285	Superficial	NOT SIG.	epi
L2-L4	5	0.00400382	0.229857	0.227	0.106	1	L4	DPM3	-0.333	1.09863	Superficial	NOT SIG.	epi
L2-L4	5	0.0040148	0.163796	0.153	0.056	1	L4	MRPS25	-0.209	1.45003	Superficial	NOT SIG.	epi
L2-L4	5	0.00402702	0.147491	0.073	0.011	1	L4	PARP2	-0.084	2.73039	Superficial	NOT SIG.	epi
L2-L4	5	0.00402903	0.131423	0.06	0.006	1	L4	AL109811.2	-0.066	3.32193	Superficial	NOT SIG.	epi
L2-L4	5	0.00404963	0.147129	0.107	0.028	1	L4	TMEM91	-0.135	1.93411	Superficial	NOT SIG.	epi
L2-L4	5	0.00406456	0.248642	0.113	0.033	1	L4	ZDHHC14	-0.146	1.77578	Superficial	NOT SIG.	epi
L2-L4	5	0.00407912	0.184825	0.06	0.006	1	L4	NACC2	-0.066	3.32193	Superficial	NOT SIG.	epi
L2-L4	5	0.00410578	0.150072	0.127	0.039	1	L4	NUMBL	-0.166	1.70328	Superficial	NOT SIG.	epi
L2-L4	5	0.00410833	0.39649	0.413	0.261	1	L4	SNRPG	-0.674	0.662092	Superficial	NOT SIG.	epi
L2-L4	5	0.0041112	-0.361675	0.813	0.867	1	L4	RPL23A	-1.68	-0.0927766	Superficial	NOT SIG.	epi
L2-L4	5	0.00411303	-0.157282	0.013	0.083	1	L4	B3GALT5-AS1	-0.096	-2.6746	Superficial	NOT SIG.	epi
L2-L4	5	0.00414797	0.327895	0.28	0.15	1	L4	STAT2	-0.43	0.900464	Superficial	NOT SIG.	epi
L2-L4	5	0.00415323	-0.233022	0.06	0.161	1	L4	ABI3BP	-0.221	-1.42403	Superficial	NOT SIG.	epi
L2-L4	5	0.00417267	0.259834	0.507	0.344	1	L4	JPT1	-0.851	0.559577	Superficial	NOT SIG.	epi
L2-L4	5	0.00418099	0.083403	0.06	0.006	1	L4	RND1	-0.066	3.32193	Superficial	NOT SIG.	epi
L2-L4	5	0.00420171	0.218309	0.113	0.033	1	L4	PHF1	-0.146	1.77578	Superficial	NOT SIG.	epi
L2-L4	5	0.00421113	-0.229222	0.113	0.239	1	L4	AGFG1	-0.352	-1.08069	Superficial	NOT SIG.	epi
L2-L4	5	0.00422088	0.199195	0.207	0.094	1	L4	NTHL1	-0.301	1.1389	Superficial	NOT SIG.	epi
L2-L4	5	0.00424837	-0.360543	0.18	0.3	1	L4	IKZF2	-0.48	-0.736966	Superficial	NOT SIG.	epi
L2-L4	5	0.00425516	0.230884	0.2	0.089	1	L4	SRA1	-0.289	1.16812	Superficial	NOT SIG.	epi
L2-L4	5	0.00426319	-0.411312	0.547	0.628	1	L4	CDC42	-1.175	-0.199224	Superficial	NOT SIG.	epi
L2-L4	5	0.0042849	-0.292291	0.04	0.128	1	L4	PARVA	-0.168	-1.67807	Superficial	NOT SIG.	epi
L2-L4	5	0.00428517	0.189199	0.06	0.006	1	L4	LOXL4	-0.066	3.32193	Superficial	NOT SIG.	epi
L2-L4	5	0.00430756	0.164447	0.167	0.067	1	L4	AL033384.1	-0.234	1.31762	Superficial	NOT SIG.	epi
L2-L4	5	0.00433813	0.100681	0.06	0.006	1	L4	RAD9A	-0.066	3.32193	Superficial	NOT SIG.	epi
L2-L4	5	0.00433813	0.0655806	0.06	0.006	1	L4	AC245041.2	-0.066	3.32193	Superficial	NOT SIG.	epi
L2-L4	5	0.00434378	0.307994	0.64	0.483	1	L4	EIF6	-1.123	0.406049	Superficial	NOT SIG.	epi
L2-L4	5	0.00434796	0.351026	0.38	0.228	1	L4	CKB	-0.608	0.736966	Superficial	NOT SIG.	epi
L2-L4	5	0.00437905	-0.231399	0.027	0.106	1	L4	SORBS2	-0.133	-1.97303	Superficial	NOT SIG.	epi
L2-L4	5	0.00442371	-0.217027	0.033	0.122	1	L4	SLC49A3	-0.155	-1.88634	Superficial	NOT SIG.	epi
L2-L4	5	0.00443274	-0.335773	0.133	0.256	1	L4	TTC3	-0.389	-0.944718	Superficial	NOT SIG.	epi
L2-L4	5	0.00443945	0.176833	0.173	0.072	1	L4	DERL2	-0.245	1.2647	Superficial	NOT SIG.	epi
L2-L4	5	0.00444461	0.200315	0.213	0.094	1	L4	PLEKHG6	-0.307	1.18012	Superficial	NOT SIG.	epi
L2-L4	5	0.00446326	0.155157	0.227	0.106	1	L4	HR	-0.333	1.09863	Superficial	NOT SIG.	epi
L2-L4	5	0.00449594	-0.303849	0.133	0.25	1	L4	ABHD3	-0.383	-0.910502	Superficial	NOT SIG.	epi
L2-L4	5	0.00456705	-0.153477	0.013	0.083	1	L4	CCL2	-0.096	-2.6746	Superficial	NOT SIG.	epi
L2-L4	5	0.00457706	0.331365	0.207	0.1	1	L4	ESRG	-0.307	1.04963	Superficial	NOT SIG.	epi
L2-L4	5	0.00463886	0.225899	0.093	0.022	1	L4	TACO1	-0.115	2.07973	Superficial	NOT SIG.	epi
L2-L4	5	0.00463886	0.0904318	0.093	0.022	1	L4	S100A3	-0.115	2.07973	Superficial	NOT SIG.	epi
L2-L4	5	0.00464538	0.406814	0.753	0.617	1	L4	DHCR24	-1.37	0.287379	Superficial	NOT SIG.	epi
L2-L4	5	0.00464768	0.191109	0.133	0.044	1	L4	ABCF3	-0.177	1.59585	Superficial	NOT SIG.	epi
L2-L4	5	0.00467694	0.214017	0.113	0.033	1	L4	AC008556.1	-0.146	1.77578	Superficial	NOT SIG.	epi
L2-L4	5	0.00470607	-0.377013	0.573	0.633	1	L4	PDCD6	-1.206	-0.14367	Superficial	NOT SIG.	epi
L2-L4	5	0.00470883	-0.348774	0.367	0.472	1	L4	MAST4	-0.839	-0.363007	Superficial	NOT SIG.	epi
L2-L4	5	0.00475423	0.165798	0.113	0.033	1	L4	PAM16	-0.146	1.77578	Superficial	NOT SIG.	epi
L2-L4	5	0.00481255	0.107644	0.093	0.022	1	L4	CIDEA	-0.115	2.07973	Superficial	NOT SIG.	epi
L2-L4	5	0.00486077	0.195768	0.307	0.167	1	L4	CD151	-0.474	0.878391	Superficial	NOT SIG.	epi
L2-L4	5	0.00486107	0.302987	0.367	0.222	1	L4	GTF2A2	-0.589	0.72522	Superficial	NOT SIG.	epi
L2-L4	5	0.00493991	-0.434018	0.26	0.372	1	L4	RBMS1	-0.632	-0.516791	Superficial	NOT SIG.	epi
L2-L4	5	0.00499212	0.16099	0.093	0.022	1	L4	TOR2A	-0.115	2.07973	Superficial	NOT SIG.	epi
L2-L4	5	0.00504987	-0.130922	0.007	0.067	1	L4	ZNF714	-0.074	-3.25873	Superficial	NOT SIG.	epi
L2-L4	5	0.00507261	0.162337	0.747	0.556	1	L4	CXCL14	-1.303	0.426023	Superficial	NOT SIG.	epi
L2-L4	5	0.00510263	0.154611	0.38	0.222	1	L4	PLD2	-0.602	0.77544	Superficial	NOT SIG.	epi
L2-L4	5	0.00511582	0.207921	0.173	0.072	1	L4	LCMT1	-0.245	1.2647	Superficial	NOT SIG.	epi
L2-L4	5	0.00513027	0.234946	0.333	0.183	1	L4	BEX3	-0.516	0.863679	Superficial	NOT SIG.	epi
L2-L4	5	0.00514755	-0.302751	0.073	0.172	1	L4	LCOR	-0.245	-1.23644	Superficial	NOT SIG.	epi
L2-L4	5	0.00514948	0.241159	0.22	0.106	1	L4	MIGA2	-0.326	1.05344	Superficial	NOT SIG.	epi
L2-L4	5	0.00518659	-0.266109	0.873	0.95	1	L4	H3F3A	-1.823	-0.121946	Superficial	NOT SIG.	epi
L2-L4	5	0.00520503	0.252334	0.187	0.083	1	L4	CLPP	-0.27	1.17186	Superficial	NOT SIG.	epi
L2-L4	5	0.00521259	0.250611	0.1	0.028	1	L4	CEP70	-0.128	1.8365	Superficial	NOT SIG.	epi
L2-L4	5	0.00527715	0.139006	0.12	0.039	1	L4	MAP1LC3B2	-0.159	1.62149	Superficial	NOT SIG.	epi
L2-L4	5	0.00528538	0.0836768	0.113	0.033	1	L4	COBL	-0.146	1.77578	Superficial	NOT SIG.	epi
L2-L4	5	0.00530362	-0.138345	0.02	0.094	1	L4	SLC37A1	-0.114	-2.23266	Superficial	NOT SIG.	epi
L2-L4	5	0.00531809	0.406787	0.273	0.15	1	L4	SSBP1	-0.423	0.863938	Superficial	NOT SIG.	epi
L2-L4	5	0.00536953	0.111486	0.093	0.022	1	L4	GSTM5	-0.115	2.07973	Superficial	NOT SIG.	epi
L2-L4	5	0.00537086	-0.260646	0.053	0.144	1	L4	UBE2Q2	-0.197	-1.442	Superficial	NOT SIG.	epi
L2-L4	5	0.00537169	0.234938	0.113	0.033	1	L4	HLA-DMA	-0.146	1.77578	Superficial	NOT SIG.	epi
L2-L4	5	0.00539112	-0.304223	0.133	0.25	1	L4	HEG1	-0.383	-0.910502	Superficial	NOT SIG.	epi
L2-L4	5	0.00539159	-0.319512	0.893	0.922	1	L4	RPL23	-1.815	-0.0461066	Superficial	NOT SIG.	epi
L2-L4	5	0.00539958	0.27515	0.493	0.339	1	L4	CERS3	-0.832	0.540302	Superficial	NOT SIG.	epi
L2-L4	5	0.0054133	-0.420211	0.133	0.244	1	L4	FEM1C	-0.377	-0.875455	Superficial	NOT SIG.	epi
L2-L4	5	0.0054147	0.100858	0.24	0.111	1	L4	LAMA5	-0.351	1.11247	Superficial	NOT SIG.	epi
L2-L4	5	0.00548727	-0.268904	0.207	0.344	1	L4	LNX1	-0.551	-0.732778	Superficial	NOT SIG.	epi
L2-L4	5	0.00550338	-0.406224	0.473	0.55	1	L4	CTNNB1	-1.023	-0.217591	Superficial	NOT SIG.	epi
L2-L4	5	0.00555603	-0.131107	0.007	0.067	1	L4	ZNF37A	-0.074	-3.25873	Superficial	NOT SIG.	epi
L2-L4	5	0.00559563	-0.293274	0.76	0.822	1	L4	TMOD3	-1.582	-0.113139	Superficial	NOT SIG.	epi
L2-L4	5	0.00560345	-0.0918773	0	0.05	1	L4	RASAL2-AS1	-0.05	#NUM!	Superficial	NOT SIG.	epi
L2-L4	5	0.00560345	-0.106057	0	0.05	1	L4	RHBG	-0.05	#NUM!	Superficial	NOT SIG.	epi
L2-L4	5	0.00560345	-0.161848	0	0.05	1	L4	METTL2A	-0.05	#NUM!	Superficial	NOT SIG.	epi
L2-L4	5	0.00560345	-0.186485	0	0.05	1	L4	LCE2D	-0.05	#NUM!	Superficial	NOT SIG.	epi
L2-L4	5	0.0056086	0.211468	0.38	0.233	1	L4	OSER1	-0.613	0.705669	Superficial	NOT SIG.	epi
L2-L4	5	0.00564266	-0.235748	0.167	0.294	1	L4	PANK3	-0.461	-0.815968	Superficial	NOT SIG.	epi
L2-L4	5	0.00569577	0.370006	0.407	0.25	1	L4	TNFAIP2	-0.657	0.703101	Superficial	NOT SIG.	epi
L2-L4	5	0.00572913	0.182221	0.207	0.094	1	L4	AK1	-0.301	1.1389	Superficial	NOT SIG.	epi
L2-L4	5	0.00573128	0.148516	0.1	0.028	1	L4	WDR73	-0.128	1.8365	Superficial	NOT SIG.	epi
L2-L4	5	0.00578846	0.084392	0.08	0.017	1	L4	ZNF768	-0.097	2.23447	Superficial	NOT SIG.	epi
L2-L4	5	0.00580568	0.37793	0.453	0.322	1	L4	RHOV	-0.775	0.49245	Superficial	NOT SIG.	epi
L2-L4	5	0.00580613	-0.351077	0.867	0.933	1	L4	RPL6	-1.8	-0.105845	Superficial	NOT SIG.	epi
L2-L4	5	0.00582196	-0.477071	0.22	0.35	1	L4	ADM	-0.57	-0.669851	Superficial	NOT SIG.	epi
L2-L4	5	0.0058284	-0.16684	0.04	0.128	1	L4	ANK3	-0.168	-1.67807	Superficial	NOT SIG.	epi
L2-L4	5	0.00583782	0.322481	0.673	0.578	1	L4	FAM162A	-1.251	0.219537	Superficial	NOT SIG.	epi
L2-L4	5	0.00588927	-0.378939	0.58	0.633	1	L4	PLBD1	-1.213	-0.126153	Superficial	NOT SIG.	epi
L2-L4	5	0.00589052	-0.422831	0.98	0.978	1	L4	GLUL	-1.958	0.00294728	Superficial	NOT SIG.	epi
L2-L4	5	0.00593526	0.21117	0.253	0.128	1	L4	GDI1	-0.381	0.982994	Superficial	NOT SIG.	epi
L2-L4	5	0.00594028	-0.185298	0.06	0.156	1	L4	AP3M1	-0.216	-1.37851	Superficial	NOT SIG.	epi
L2-L4	5	0.00594595	-0.326691	0.333	0.45	1	L4	SNRK	-0.783	-0.434403	Superficial	NOT SIG.	epi
L2-L4	5	0.00594606	-0.191697	0.013	0.078	1	L4	SEC24D	-0.091	-2.58496	Superficial	NOT SIG.	epi
L2-L4	5	0.00600136	-0.42904	0.34	0.467	1	L4	NCK2	-0.807	-0.457888	Superficial	NOT SIG.	epi
L2-L4	5	0.00603804	0.00376572	0.093	0.022	1	L4	AL035661.1	-0.115	2.07973	Superficial	NOT SIG.	epi
L2-L4	5	0.00608514	0.275564	0.1	0.028	1	L4	POGLUT1	-0.128	1.8365	Superficial	NOT SIG.	epi
L2-L4	5	0.00611082	0.227614	0.173	0.072	1	L4	PCED1A	-0.245	1.2647	Superficial	NOT SIG.	epi
L2-L4	5	0.00613894	0.105562	0.08	0.017	1	L4	AKR1C1	-0.097	2.23447	Superficial	NOT SIG.	epi
L2-L4	5	0.00614036	0.385394	0.68	0.567	1	L4	COX6B1	-1.247	0.262186	Superficial	NOT SIG.	epi
L2-L4	5	0.00617585	0.345586	0.587	0.428	1	L4	TXNDC17	-1.015	0.45575	Superficial	NOT SIG.	epi
L2-L4	5	0.00620837	0.136218	0.247	0.122	1	L4	GSDMC	-0.369	1.01763	Superficial	NOT SIG.	epi
L2-L4	5	0.00621509	0.144088	0.427	0.261	1	L4	ID1	-0.688	0.710186	Superficial	NOT SIG.	epi
L2-L4	5	0.00622454	-0.312782	0.42	0.533	1	L4	ABHD5	-0.953	-0.343746	Superficial	NOT SIG.	epi
L2-L4	5	0.00627815	-0.302414	0.927	0.928	1	L4	RPS11	-1.855	-0.00155547	Superficial	NOT SIG.	epi
L2-L4	5	0.00628997	-0.51632	0.573	0.594	1	L4	SH3BGRL2	-1.167	-0.0519278	Superficial	NOT SIG.	epi
L2-L4	5	0.00634088	0.284313	0.18	0.083	1	L4	MFSD10	-0.263	1.11681	Superficial	NOT SIG.	epi
L2-L4	5	0.0063799	0.199025	0.3	0.167	1	L4	SNX1	-0.467	0.845114	Superficial	NOT SIG.	epi
L2-L4	5	0.00639995	0.245522	0.767	0.694	1	L4	PRDX1	-1.461	0.144291	Superficial	NOT SIG.	epi
L2-L4	5	0.00640549	0.326969	0.22	0.106	1	L4	REX1BD	-0.326	1.05344	Superficial	NOT SIG.	epi
L2-L4	5	0.00644136	0.255616	0.24	0.128	1	L4	SPG7	-0.368	0.906891	Superficial	NOT SIG.	epi
L2-L4	5	0.00644549	0.195963	0.08	0.017	1	L4	TPSB2	-0.097	2.23447	Superficial	NOT SIG.	epi
L2-L4	5	0.00644825	-0.115104	0.047	0.139	1	L4	TNPO2	-0.186	-1.56435	Superficial	NOT SIG.	epi
L2-L4	5	0.0064841	0.12315	0.253	0.128	1	L4	PSMG2	-0.381	0.982994	Superficial	NOT SIG.	epi
L2-L4	5	0.00650843	0.0249494	0.08	0.017	1	L4	ANLN	-0.097	2.23447	Superficial	NOT SIG.	epi
L2-L4	5	0.00654699	-0.486566	0.487	0.55	1	L4	RBM3	-1.037	-0.17551	Superficial	NOT SIG.	epi
L2-L4	5	0.00656849	0.384951	0.673	0.533	1	L4	TMEM45B	-1.206	0.336471	Superficial	NOT SIG.	epi
L2-L4	5	0.00663418	0.268965	0.193	0.089	1	L4	MYO9B	-0.282	1.11672	Superficial	NOT SIG.	epi
L2-L4	5	0.00667531	-0.386004	0.173	0.289	1	L4	CNKSR3	-0.462	-0.740297	Superficial	NOT SIG.	epi
L2-L4	5	0.00670116	-0.379362	0.16	0.278	1	L4	CLOCK	-0.438	-0.797013	Superficial	NOT SIG.	epi
L2-L4	5	0.00672455	0.181291	0.28	0.15	1	L4	RECQL5	-0.43	0.900464	Superficial	NOT SIG.	epi
L2-L4	5	0.00673381	0.100025	0.127	0.044	1	L4	MED11	-0.171	1.52925	Superficial	NOT SIG.	epi
L2-L4	5	0.00674809	0.265795	0.087	0.022	1	L4	IGHG2	-0.109	1.98351	Superficial	NOT SIG.	epi
L2-L4	5	0.00678293	0.693235	0.72	0.617	1	L4	CD177	-1.337	0.222726	Superficial	NOT SIG.	epi
L2-L4	5	0.00678451	0.317815	0.22	0.117	1	L4	NBEAL1	-0.337	0.910995	Superficial	NOT SIG.	epi
L2-L4	5	0.00679738	0.159792	0.067	0.011	1	L4	ARSF	-0.078	2.60666	Superficial	NOT SIG.	epi
L2-L4	5	0.00680014	-0.259498	0.06	0.15	1	L4	RBPMS	-0.21	-1.32193	Superficial	NOT SIG.	epi
L2-L4	5	0.00681608	-0.39009	0.08	0.178	1	L4	BRWD1	-0.258	-1.15381	Superficial	NOT SIG.	epi
L2-L4	5	0.00683539	0.280519	0.2	0.094	1	L4	ILK	-0.294	1.08927	Superficial	NOT SIG.	epi
L2-L4	5	0.00685022	-0.156857	0.013	0.078	1	L4	STK26	-0.091	-2.58496	Superficial	NOT SIG.	epi
L2-L4	5	0.006896	-0.462375	0.28	0.394	1	L4	DNAJA1	-0.674	-0.492769	Superficial	NOT SIG.	epi
L2-L4	5	0.00690782	0.13372	0.04	0	1	L4	TRPV1	-0.04	#NUM!	Superficial	NOT SIG.	epi
L2-L4	5	0.00690782	0.125449	0.04	0	1	L4	SLC16A8	-0.04	#NUM!	Superficial	NOT SIG.	epi
L2-L4	5	0.00690782	0.0956185	0.04	0	1	L4	PCED1B	-0.04	#NUM!	Superficial	NOT SIG.	epi
L2-L4	5	0.00690782	0.0908869	0.04	0	1	L4	HYKK	-0.04	#NUM!	Superficial	NOT SIG.	epi
L2-L4	5	0.00690782	0.0862342	0.04	0	1	L4	ASB7	-0.04	#NUM!	Superficial	NOT SIG.	epi
L2-L4	5	0.00690782	0.0527153	0.04	0	1	L4	FAM178B	-0.04	#NUM!	Superficial	NOT SIG.	epi
L2-L4	5	0.00690782	0.0379025	0.04	0	1	L4	IDNK	-0.04	#NUM!	Superficial	NOT SIG.	epi
L2-L4	5	0.00696263	0.26741	0.207	0.1	1	L4	MAU2	-0.307	1.04963	Superficial	NOT SIG.	epi
L2-L4	5	0.00697621	0.363692	0.347	0.217	1	L4	NUAK2	-0.564	0.677241	Superficial	NOT SIG.	epi
L2-L4	5	0.00700811	-0.472523	0.427	0.506	1	L4	BTG1	-0.933	-0.244901	Superficial	NOT SIG.	epi
L2-L4	5	0.00701726	0.370826	0.44	0.289	1	L4	SEPTIN10	-0.729	0.606434	Superficial	NOT SIG.	epi
L2-L4	5	0.00702855	-0.300534	0.233	0.356	1	L4	SMS	-0.589	-0.611547	Superficial	NOT SIG.	epi
L2-L4	5	0.00703368	0.359926	0.193	0.089	1	L4	RHOF	-0.282	1.11672	Superficial	NOT SIG.	epi
L2-L4	5	0.00712149	-0.212955	0.033	0.111	1	L4	PLPP3	-0.144	-1.75002	Superficial	NOT SIG.	epi
L2-L4	5	0.00713765	-0.373082	0.2	0.317	1	L4	ACSL3	-0.517	-0.664483	Superficial	NOT SIG.	epi
L2-L4	5	0.00719753	0.349472	0.26	0.144	1	L4	AP2A1	-0.404	0.852443	Superficial	NOT SIG.	epi
L2-L4	5	0.00722839	0.175853	0.16	0.067	1	L4	COL16A1	-0.227	1.25584	Superficial	NOT SIG.	epi
L2-L4	5	0.00723755	0.278212	0.68	0.489	1	L4	FBLN1	-1.169	0.4757	Superficial	NOT SIG.	epi
L2-L4	5	0.00724144	0.261918	0.193	0.089	1	L4	VAMP5	-0.282	1.11672	Superficial	NOT SIG.	epi
L2-L4	5	0.00725971	-0.43658	0.187	0.306	1	L4	ZNF83	-0.493	-0.710493	Superficial	NOT SIG.	epi
L2-L4	5	0.00732711	0.11726	0.067	0.011	1	L4	ADCK5	-0.078	2.60666	Superficial	NOT SIG.	epi
L2-L4	5	0.00736821	0.129008	0.267	0.144	1	L4	PSMD3	-0.411	0.890771	Superficial	NOT SIG.	epi
L2-L4	5	0.00740573	0.121975	0.067	0.011	1	L4	KLHL17	-0.078	2.60666	Superficial	NOT SIG.	epi
L2-L4	5	0.00740573	0.106604	0.067	0.011	1	L4	NR4A1	-0.078	2.60666	Superficial	NOT SIG.	epi
L2-L4	5	0.0074127	0.0691036	0.2	0.089	1	L4	PYCARD	-0.289	1.16812	Superficial	NOT SIG.	epi
L2-L4	5	0.00742997	0.0973115	0.22	0.106	1	L4	CHCHD5	-0.326	1.05344	Superficial	NOT SIG.	epi
L2-L4	5	0.00745299	0.22264	0.44	0.306	1	L4	TM7SF2	-0.746	0.523972	Superficial	NOT SIG.	epi
L2-L4	5	0.00745373	0.226481	0.107	0.033	1	L4	CCDC84	-0.14	1.69707	Superficial	NOT SIG.	epi
L2-L4	5	0.00748511	0.11865	0.067	0.011	1	L4	CPXM1	-0.078	2.60666	Superficial	NOT SIG.	epi
L2-L4	5	0.00751118	0.192845	0.16	0.067	1	L4	PRKD2	-0.227	1.25584	Superficial	NOT SIG.	epi
L2-L4	5	0.00751354	-0.20662	0.027	0.1	1	L4	DSTYK	-0.127	-1.88897	Superficial	NOT SIG.	epi
L2-L4	5	0.00756979	0.165513	0.333	0.194	1	L4	IK	-0.527	0.779466	Superficial	NOT SIG.	epi
L2-L4	5	0.00758469	0.200344	0.347	0.217	1	L4	TPD52L1	-0.564	0.677241	Superficial	NOT SIG.	epi
L2-L4	5	0.0076206	-0.173722	0.08	0.178	1	L4	ANXA8	-0.258	-1.15381	Superficial	NOT SIG.	epi
L2-L4	5	0.0076384	0.290654	0.847	0.756	1	L4	TXN	-1.603	0.163976	Superficial	NOT SIG.	epi
L2-L4	5	0.00766646	0.206285	0.967	0.95	1	L4	KLK10	-1.917	0.0255884	Superficial	NOT SIG.	epi
L2-L4	5	0.0077094	0.251436	0.173	0.078	1	L4	E2F4	-0.251	1.14923	Superficial	NOT SIG.	epi
L2-L4	5	0.00771308	0.275904	0.493	0.356	1	L4	PLEKHM1	-0.849	0.46971	Superficial	NOT SIG.	epi
L2-L4	5	0.00772786	0.114199	0.067	0.011	1	L4	APIP	-0.078	2.60666	Superficial	NOT SIG.	epi
L2-L4	5	0.00772786	0.0994352	0.067	0.011	1	L4	PLAC4	-0.078	2.60666	Superficial	NOT SIG.	epi
L2-L4	5	0.00773678	0.134416	0.053	0.006	1	L4	WDR62	-0.059	3.14296	Superficial	NOT SIG.	epi
L2-L4	5	0.00775513	-0.192336	0.08	0.178	1	L4	SNX18	-0.258	-1.15381	Superficial	NOT SIG.	epi
L2-L4	5	0.00776196	-0.227531	0.02	0.089	1	L4	GPATCH4	-0.109	-2.15381	Superficial	NOT SIG.	epi
L2-L4	5	0.00781032	0.096221	0.067	0.011	1	L4	BBS1	-0.078	2.60666	Superficial	NOT SIG.	epi
L2-L4	5	0.00792369	0.221505	0.353	0.211	1	L4	S100A4	-0.564	0.742425	Superficial	NOT SIG.	epi
L2-L4	5	0.00794086	0.124904	0.087	0.022	1	L4	CHI3L1	-0.109	1.98351	Superficial	NOT SIG.	epi
L2-L4	5	0.00794686	-0.369364	0.12	0.222	1	L4	DDI2	-0.342	-0.887525	Superficial	NOT SIG.	epi
L2-L4	5	0.00796245	0.08207	0.127	0.044	1	L4	SWI5	-0.171	1.52925	Superficial	NOT SIG.	epi
L2-L4	5	0.00796632	0.0757014	0.1	0.028	1	L4	GRHL2	-0.128	1.8365	Superficial	NOT SIG.	epi
L2-L4	5	0.00797763	0.0614601	0.067	0.011	1	L4	DHX35	-0.078	2.60666	Superficial	NOT SIG.	epi
L2-L4	5	0.00801235	0.227863	0.087	0.022	1	L4	F10	-0.109	1.98351	Superficial	NOT SIG.	epi
L2-L4	5	0.00802478	0.0735187	0.053	0.006	1	L4	RBM38	-0.059	3.14296	Superficial	NOT SIG.	epi
L2-L4	5	0.008044	-0.464185	0.413	0.511	1	L4	YBX1	-0.924	-0.307182	Superficial	NOT SIG.	epi
L2-L4	5	0.00804786	0.277679	0.847	0.778	1	L4	DSTN	-1.625	0.122592	Superficial	NOT SIG.	epi
L2-L4	5	0.00809705	0.277428	0.44	0.311	1	L4	ATP5PO	-0.751	0.500589	Superficial	NOT SIG.	epi
L2-L4	5	0.0081154	-0.381208	0.167	0.283	1	L4	NFIC	-0.45	-0.760954	Superficial	NOT SIG.	epi
L2-L4	5	0.00813161	-0.247582	0.153	0.267	1	L4	MTUS1	-0.42	-0.803308	Superficial	NOT SIG.	epi
L2-L4	5	0.00814238	-0.218352	0.073	0.167	1	L4	SNAPC3	-0.24	-1.19388	Superficial	NOT SIG.	epi
L2-L4	5	0.00815241	-0.417777	0.467	0.533	1	L4	TMED10	-1	-0.190713	Superficial	NOT SIG.	epi
L2-L4	5	0.00822208	0.122516	0.053	0.006	1	L4	PIGZ	-0.059	3.14296	Superficial	NOT SIG.	epi
L2-L4	5	0.00822208	0.0994288	0.053	0.006	1	L4	FUOM	-0.059	3.14296	Superficial	NOT SIG.	epi
L2-L4	5	0.00822762	0.285886	0.167	0.072	1	L4	EMC6	-0.239	1.21378	Superficial	NOT SIG.	epi
L2-L4	5	0.00823461	0.03512	0.067	0.011	1	L4	FANCE	-0.078	2.60666	Superficial	NOT SIG.	epi
L2-L4	5	0.00826455	0.40031	0.647	0.539	1	L4	ATP5MG	-1.186	0.26348	Superficial	NOT SIG.	epi
L2-L4	5	0.00826559	0.149342	0.107	0.033	1	L4	SMARCD1	-0.14	1.69707	Superficial	NOT SIG.	epi
L2-L4	5	0.00827815	-0.158612	0.007	0.061	1	L4	SCD5	-0.068	-3.12338	Superficial	NOT SIG.	epi
L2-L4	5	0.0082813	0.30254	0.22	0.111	1	L4	MCM7	-0.331	0.986944	Superficial	NOT SIG.	epi
L2-L4	5	0.00831435	0.10314	0.127	0.044	1	L4	LINC02621	-0.171	1.52925	Superficial	NOT SIG.	epi
L2-L4	5	0.00832451	0.201283	0.233	0.117	1	L4	CLUH	-0.35	0.993821	Superficial	NOT SIG.	epi
L2-L4	5	0.00837852	0.126274	0.087	0.022	1	L4	BEST1	-0.109	1.98351	Superficial	NOT SIG.	epi
L2-L4	5	0.00839886	0.307368	0.407	0.267	1	L4	PHLDA3	-0.674	0.608189	Superficial	NOT SIG.	epi
L2-L4	5	0.00842371	0.0881286	0.053	0.006	1	L4	MST1R	-0.059	3.14296	Superficial	NOT SIG.	epi
L2-L4	5	0.00842826	-0.305897	0.087	0.183	1	L4	TMCO4	-0.27	-1.07276	Superficial	NOT SIG.	epi
L2-L4	5	0.00842931	0.170166	0.147	0.061	1	L4	IRF3	-0.208	1.26894	Superficial	NOT SIG.	epi
L2-L4	5	0.00845439	-0.139185	0.007	0.061	1	L4	KIAA0753	-0.068	-3.12338	Superficial	NOT SIG.	epi
L2-L4	5	0.00845439	-0.152856	0.007	0.061	1	L4	DGKH	-0.068	-3.12338	Superficial	NOT SIG.	epi
L2-L4	5	0.00847645	-0.244659	0.787	0.822	1	L4	PPP1CB	-1.609	-0.0627748	Superficial	NOT SIG.	epi
L2-L4	5	0.00849956	0.315307	0.2	0.1	1	L4	SIPA1	-0.3	1	Superficial	NOT SIG.	epi
L2-L4	5	0.0085455	-0.352994	0.627	0.722	1	L4	PRSS8	-1.349	-0.203533	Superficial	NOT SIG.	epi
L2-L4	5	0.0086589	0.198921	0.3	0.172	1	L4	UBE2J2	-0.472	0.802554	Superficial	NOT SIG.	epi
L2-L4	5	0.00867317	0.215556	0.2	0.094	1	L4	MLLT6	-0.294	1.08927	Superficial	NOT SIG.	epi
L2-L4	5	0.00874715	0.251721	0.227	0.122	1	L4	NPC1	-0.349	0.895811	Superficial	NOT SIG.	epi
L2-L4	5	0.0087523	0.287156	0.693	0.578	1	L4	GABARAPL2	-1.271	0.261786	Superficial	NOT SIG.	epi
L2-L4	5	0.00881154	0.137045	0.313	0.178	1	L4	ETFB	-0.491	0.814285	Superficial	NOT SIG.	epi
L2-L4	5	0.00881567	-0.256948	0.733	0.772	1	L4	RAC1	-1.505	-0.0747876	Superficial	NOT SIG.	epi
L2-L4	5	0.00881696	-0.166718	0.007	0.061	1	L4	SLC41A1	-0.068	-3.12338	Superficial	NOT SIG.	epi
L2-L4	5	0.00882037	0.365991	0.493	0.339	1	L4	TUBB2A	-0.832	0.540302	Superficial	NOT SIG.	epi
L2-L4	5	0.00882901	0.193338	0.24	0.128	1	L4	EIF4EBP1	-0.368	0.906891	Superficial	NOT SIG.	epi
L2-L4	5	0.00883194	-0.388785	0.4	0.489	1	L4	ZNF426	-0.889	-0.289834	Superficial	NOT SIG.	epi
L2-L4	5	0.00893084	0.352528	0.613	0.45	1	L4	MT1X	-1.063	0.445962	Superficial	NOT SIG.	epi
L2-L4	5	0.0089918	0.273787	0.113	0.039	1	L4	RAMP3	-0.152	1.53478	Superficial	NOT SIG.	epi
L2-L4	5	0.00903469	-0.243154	0.32	0.456	1	L4	DAAM1	-0.776	-0.510962	Superficial	NOT SIG.	epi
L2-L4	5	0.00906502	0.26248	0.187	0.089	1	L4	MRPS11	-0.276	1.07116	Superficial	NOT SIG.	epi
L2-L4	5	0.00908332	0.156027	0.24	0.122	1	L4	MYO19	-0.362	0.976153	Superficial	NOT SIG.	epi
L2-L4	5	0.00912139	-0.126212	0	0.044	1	L4	CREB3L1	-0.044	#NUM!	Superficial	NOT SIG.	epi
L2-L4	5	0.00912139	-0.134816	0	0.044	1	L4	LCE2C	-0.044	#NUM!	Superficial	NOT SIG.	epi
L2-L4	5	0.00912139	-0.151203	0	0.044	1	L4	ZNF460	-0.044	#NUM!	Superficial	NOT SIG.	epi
L2-L4	5	0.00912139	-0.170031	0	0.044	1	L4	NMT2	-0.044	#NUM!	Superficial	NOT SIG.	epi
L2-L4	5	0.00918479	0.293997	0.16	0.072	1	L4	BCS1L	-0.232	1.152	Superficial	NOT SIG.	epi
L2-L4	5	0.00919337	-0.0791347	0.007	0.061	1	L4	ANPEP	-0.068	-3.12338	Superficial	NOT SIG.	epi
L2-L4	5	0.00930106	0.238307	0.12	0.044	1	L4	FAM193B	-0.164	1.44746	Superficial	NOT SIG.	epi
L2-L4	5	0.00930875	0.163863	0.347	0.206	1	L4	RMND5B	-0.553	0.752291	Superficial	NOT SIG.	epi
L2-L4	5	0.00933691	-0.325216	0.227	0.344	1	L4	PUM2	-0.571	-0.599716	Superficial	NOT SIG.	epi
L2-L4	5	0.00935867	0.15011	0.293	0.167	1	L4	HDAC5	-0.46	0.811053	Superficial	NOT SIG.	epi
L2-L4	5	0.00937224	0.25351	0.533	0.378	1	L4	ARPC1A	-0.911	0.495749	Superficial	NOT SIG.	epi
L2-L4	5	0.00943876	-0.41935	0.32	0.444	1	L4	YIPF4	-0.764	-0.472488	Superficial	NOT SIG.	epi
L2-L4	5	0.00949793	0.28371	0.487	0.339	1	L4	CHMP2A	-0.826	0.522636	Superficial	NOT SIG.	epi
L2-L4	5	0.00952229	-0.234087	0.04	0.117	1	L4	TMX4	-0.157	-1.54844	Superficial	NOT SIG.	epi
L2-L4	5	0.00956848	0.088784	0.087	0.022	1	L4	ARMCX3	-0.109	1.98351	Superficial	NOT SIG.	epi
L2-L4	5	0.00957374	-0.184273	0.047	0.128	1	L4	WDFY1	-0.175	-1.44541	Superficial	NOT SIG.	epi
L2-L4	5	0.00961952	-0.377821	0.427	0.539	1	L4	GCOM1	-0.966	-0.336049	Superficial	NOT SIG.	epi
L2-L4	5	0.00969093	0.238928	0.38	0.244	1	L4	SUN1	-0.624	0.639118	Superficial	NOT SIG.	epi
L2-L4	5	0.00975631	0.319118	0.26	0.15	1	L4	GADD45GIP1	-0.41	0.793549	Superficial	NOT SIG.	epi
L2-L4	5	0.00976004	0.235392	0.373	0.233	1	L4	NDUFS8	-0.606	0.678846	Superficial	NOT SIG.	epi
L2-L4	5	0.00979607	-0.192537	0.013	0.072	1	L4	ZUP1	-0.085	-2.46949	Superficial	NOT SIG.	epi
L2-L4	5	0.00982107	0.145122	0.107	0.033	1	L4	LRSAM1	-0.14	1.69707	Superficial	NOT SIG.	epi
L2-L4	5	0.00982585	-0.365518	0.207	0.317	1	L4	PGM2	-0.524	-0.614852	Superficial	NOT SIG.	epi
L2-L4	5	0.00984718	0.213698	0.98	0.989	1	L4	CD24	-1.969	-0.0131888	Superficial	NOT SIG.	epi
L2-L4	5	0.00991135	0.258969	0.113	0.039	1	L4	DTYMK	-0.152	1.53478	Superficial	NOT SIG.	epi
L2-L4	5	0.00995209	0.262097	0.253	0.139	1	L4	GUCD1	-0.392	0.864053	Superficial	NOT SIG.	epi
L2-L4	5	0.00997466	0.14268	0.107	0.033	1	L4	GABBR1	-0.14	1.69707	Superficial	NOT SIG.	epi
L2-L4	5	0.00997721	-0.302645	0.407	0.517	1	L4	CCDC6	-0.924	-0.345135	Superficial	NOT SIG.	epi
L2-L4	5	0.00997816	0.29463	0.233	0.128	1	L4	CYTOR	-0.361	0.864186	Superficial	NOT SIG.	epi
L2-L4	5	0.0100155	0.195196	0.52	0.356	1	L4	LAMP2	-0.876	0.546634	Superficial	NOT SIG.	epi
L2-L4	5	0.0101018	0.237807	0.187	0.089	1	L4	CCDC90B	-0.276	1.07116	Superficial	NOT SIG.	epi
L2-L4	5	0.0101205	-0.386802	0.473	0.544	1	L4	CTSH	-1.017	-0.201766	Superficial	NOT SIG.	epi
L2-L4	5	0.0101259	0.148125	0.167	0.072	1	L4	SORBS1	-0.239	1.21378	Superficial	NOT SIG.	epi
L2-L4	5	0.010128	0.272329	0.347	0.217	1	L4	TMEM256	-0.564	0.677241	Superficial	NOT SIG.	epi
L2-L4	5	0.0101535	-0.381493	0.72	0.739	1	L4	TMPRSS11A	-1.459	-0.0375775	Superficial	NOT SIG.	epi
L2-L4	5	0.0101825	-0.308045	0.313	0.422	1	L4	CYFIP1	-0.735	-0.43108	Superficial	NOT SIG.	epi
L2-L4	5	0.010332	-0.0198289	0.107	0.217	1	L4	RIN3	-0.324	-1.02008	Superficial	NOT SIG.	epi
L2-L4	5	0.0104357	0.11139	0.167	0.072	1	L4	TFE3	-0.239	1.21378	Superficial	NOT SIG.	epi
L2-L4	5	0.010453	-0.157834	0.013	0.072	1	L4	MT-ND6	-0.085	-2.46949	Superficial	NOT SIG.	epi
L2-L4	5	0.010466	-0.296916	0.147	0.256	1	L4	ITPRIPL2	-0.403	-0.800328	Superficial	NOT SIG.	epi
L2-L4	5	0.0104981	-0.374244	0.213	0.317	1	L4	SLC35A3	-0.53	-0.573629	Superficial	NOT SIG.	epi
L2-L4	5	0.0104985	-0.314204	0.66	0.7	1	L4	UBE2D3	-1.36	-0.0848889	Superficial	NOT SIG.	epi
L2-L4	5	0.0105067	0.192979	0.147	0.061	1	L4	KCTD17	-0.208	1.26894	Superficial	NOT SIG.	epi
L2-L4	5	0.010517	0.208979	0.127	0.05	1	L4	CKLF	-0.177	1.34483	Superficial	NOT SIG.	epi
L2-L4	5	0.0105174	0.217381	0.073	0.017	1	L4	DHX34	-0.09	2.10236	Superficial	NOT SIG.	epi
L2-L4	5	0.0105961	0.10937	0.113	0.039	1	L4	ARC	-0.152	1.53478	Superficial	NOT SIG.	epi
L2-L4	5	0.0106134	0.241292	0.22	0.111	1	L4	SELENOM	-0.331	0.986944	Superficial	NOT SIG.	epi
L2-L4	5	0.0106478	-0.125831	0.013	0.072	1	L4	LARS2	-0.085	-2.46949	Superficial	NOT SIG.	epi
L2-L4	5	0.0107047	-0.364407	0.367	0.467	1	L4	AL512274.1	-0.834	-0.347642	Superficial	NOT SIG.	epi
L2-L4	5	0.0107753	-0.253006	0.02	0.083	1	L4	CHD7	-0.103	-2.05311	Superficial	NOT SIG.	epi
L2-L4	5	0.010793	0.295851	0.633	0.522	1	L4	VPS4B	-1.155	0.278156	Superficial	NOT SIG.	epi
L2-L4	5	0.0108224	0.13831	0.073	0.017	1	L4	CDAN1	-0.09	2.10236	Superficial	NOT SIG.	epi
L2-L4	5	0.010826	0.398018	0.453	0.317	1	L4	NBEAL2	-0.77	0.515028	Superficial	NOT SIG.	epi
L2-L4	5	0.0108921	0.250905	0.66	0.528	1	L4	RPL36AL	-1.188	0.321928	Superficial	NOT SIG.	epi
L2-L4	5	0.0110316	0.167168	0.093	0.028	1	L4	NOL6	-0.121	1.7318	Superficial	NOT SIG.	epi
L2-L4	5	0.0110335	0.289889	0.16	0.072	1	L4	RNASE1	-0.232	1.152	Superficial	NOT SIG.	epi
L2-L4	5	0.0110573	0.232328	0.147	0.061	1	L4	LINC02538	-0.208	1.26894	Superficial	NOT SIG.	epi
L2-L4	5	0.0110573	0.228763	0.147	0.061	1	L4	FAM221A	-0.208	1.26894	Superficial	NOT SIG.	epi
L2-L4	5	0.0111011	0.135607	0.18	0.083	1	L4	DOCK6	-0.263	1.11681	Superficial	NOT SIG.	epi
L2-L4	5	0.0111279	0.228595	0.147	0.061	1	L4	CDK10	-0.208	1.26894	Superficial	NOT SIG.	epi
L2-L4	5	0.0111489	-0.189522	0.013	0.072	1	L4	USF3	-0.085	-2.46949	Superficial	NOT SIG.	epi
L2-L4	5	0.0111765	-0.378324	0.56	0.611	1	L4	FAM83A	-1.171	-0.125746	Superficial	NOT SIG.	epi
L2-L4	5	0.0111784	-0.347332	0.127	0.222	1	L4	PBX1	-0.349	-0.805731	Superficial	NOT SIG.	epi
L2-L4	5	0.0111925	0.429375	0.94	0.972	1	L4	SPINK7	-1.912	-0.0482956	Superficial	NOT SIG.	epi
L2-L4	5	0.0113063	0.219029	0.093	0.028	1	L4	PLXND1	-0.121	1.7318	Superficial	NOT SIG.	epi
L2-L4	5	0.0113129	-0.50571	0.333	0.411	1	L4	OSTF1	-0.744	-0.303616	Superficial	NOT SIG.	epi
L2-L4	5	0.0113431	0.253917	0.247	0.139	1	L4	BANF1	-0.386	0.829426	Superficial	NOT SIG.	epi
L2-L4	5	0.0113482	0.189983	0.073	0.017	1	L4	ATG16L1	-0.09	2.10236	Superficial	NOT SIG.	epi
L2-L4	5	0.0113667	-0.370051	0.167	0.272	1	L4	ATMIN	-0.439	-0.703759	Superficial	NOT SIG.	epi
L2-L4	5	0.0113821	0.209791	0.973	0.994	1	L4	IL1RN	-1.967	-0.030806	Superficial	NOT SIG.	epi
L2-L4	5	0.0113992	0.181773	0.093	0.028	1	L4	NAB2	-0.121	1.7318	Superficial	NOT SIG.	epi
L2-L4	5	0.0114325	-0.195378	0.027	0.094	1	L4	CASP8	-0.121	-1.7997	Superficial	NOT SIG.	epi
L2-L4	5	0.0114526	0.193267	0.193	0.094	1	L4	RNASEH2C	-0.287	1.03787	Superficial	NOT SIG.	epi
L2-L4	5	0.011465	-0.382184	0.087	0.172	1	L4	FTX	-0.259	-0.983321	Superficial	NOT SIG.	epi
L2-L4	5	0.0114811	0.359935	0.307	0.194	1	L4	AUP1	-0.501	0.662182	Superficial	NOT SIG.	epi
L2-L4	5	0.0114993	0.289972	0.753	0.628	1	L4	GABARAP	-1.381	0.261885	Superficial	NOT SIG.	epi
L2-L4	5	0.0115522	0.15181	0.173	0.078	1	L4	PTGS1	-0.251	1.14923	Superficial	NOT SIG.	epi
L2-L4	5	0.0115647	-0.0924745	0.013	0.072	1	L4	AFDN-DT	-0.085	-2.46949	Superficial	NOT SIG.	epi
L2-L4	5	0.0115648	0.189565	0.073	0.017	1	L4	FBXL19	-0.09	2.10236	Superficial	NOT SIG.	epi
L2-L4	5	0.0115745	0.103226	0.113	0.039	1	L4	PPP5C	-0.152	1.53478	Superficial	NOT SIG.	epi
L2-L4	5	0.0115871	0.0907064	0.093	0.028	1	L4	LRRC14	-0.121	1.7318	Superficial	NOT SIG.	epi
L2-L4	5	0.0116491	0.216045	0.16	0.072	1	L4	SUDS3	-0.232	1.152	Superficial	NOT SIG.	epi
L2-L4	5	0.0116663	-0.212366	0.053	0.133	1	L4	YTHDC2	-0.186	-1.32736	Superficial	NOT SIG.	epi
L2-L4	5	0.0117296	-0.344217	0.18	0.289	1	L4	STXBP5	-0.469	-0.683073	Superficial	NOT SIG.	epi
L2-L4	5	0.0117343	-0.376119	0.56	0.617	1	L4	NDRG2	-1.177	-0.139844	Superficial	NOT SIG.	epi
L2-L4	5	0.0117344	-0.300115	0.18	0.294	1	L4	FSTL1	-0.474	-0.707819	Superficial	NOT SIG.	epi
L2-L4	5	0.0118465	0.238918	0.173	0.083	1	L4	MALSU1	-0.256	1.05959	Superficial	NOT SIG.	epi
L2-L4	5	0.0118516	0.29125	0.187	0.094	1	L4	SCO2	-0.281	0.992306	Superficial	NOT SIG.	epi
L2-L4	5	0.0118965	0.0954801	0.073	0.017	1	L4	TMEM175	-0.09	2.10236	Superficial	NOT SIG.	epi
L2-L4	5	0.0118965	0.0823476	0.073	0.017	1	L4	CPXM2	-0.09	2.10236	Superficial	NOT SIG.	epi
L2-L4	5	0.0118965	0.034122	0.073	0.017	1	L4	AC004130.2	-0.09	2.10236	Superficial	NOT SIG.	epi
L2-L4	5	0.0119832	-0.306265	0.66	0.728	1	L4	TMBIM1	-1.388	-0.141472	Superficial	NOT SIG.	epi
L2-L4	5	0.0119841	0.181308	0.36	0.217	1	L4	ARHGEF4	-0.577	0.730302	Superficial	NOT SIG.	epi
L2-L4	5	0.0120404	0.17222	0.227	0.117	1	L4	MED29	-0.344	0.956184	Superficial	NOT SIG.	epi
L2-L4	5	0.0120557	0.19715	0.347	0.211	1	L4	RTF2	-0.558	0.717693	Superficial	NOT SIG.	epi
L2-L4	5	0.0121315	0.168857	0.247	0.133	1	L4	GLRX3	-0.38	0.893085	Superficial	NOT SIG.	epi
L2-L4	5	0.0122008	-0.426069	0.367	0.456	1	L4	ZNF431	-0.823	-0.313254	Superficial	NOT SIG.	epi
L2-L4	5	0.0122197	-0.180671	0.02	0.083	1	L4	CHL1	-0.103	-2.05311	Superficial	NOT SIG.	epi
L2-L4	5	0.0122367	0.0854206	0.073	0.017	1	L4	NCDN	-0.09	2.10236	Superficial	NOT SIG.	epi
L2-L4	5	0.0122759	-0.175736	0.12	0.228	1	L4	MRPL15	-0.348	-0.925999	Superficial	NOT SIG.	epi
L2-L4	5	0.0123664	0.125546	0.093	0.028	1	L4	STEAP3	-0.121	1.7318	Superficial	NOT SIG.	epi
L2-L4	5	0.0123911	0.117916	0.127	0.05	1	L4	TJP3	-0.177	1.34483	Superficial	NOT SIG.	epi
L2-L4	5	0.0124115	0.248519	0.293	0.172	1	L4	CRIP1	-0.465	0.768492	Superficial	NOT SIG.	epi
L2-L4	5	0.0124795	0.281306	0.507	0.367	1	L4	CHMP5	-0.874	0.466206	Superficial	NOT SIG.	epi
L2-L4	5	0.0125147	0.221789	0.233	0.122	1	L4	FBH1	-0.355	0.933449	Superficial	NOT SIG.	epi
L2-L4	5	0.0125242	0.187215	0.313	0.189	1	L4	UBXN1	-0.502	0.727776	Superficial	NOT SIG.	epi
L2-L4	5	0.0125639	-0.205556	0.073	0.161	1	L4	DHX36	-0.234	-1.14109	Superficial	NOT SIG.	epi
L2-L4	5	0.0125888	-0.135189	0.04	0.117	1	L4	B4GALT2	-0.157	-1.54844	Superficial	NOT SIG.	epi
L2-L4	5	0.0126459	0.129039	0.1	0.033	1	L4	LST1	-0.133	1.59946	Superficial	NOT SIG.	epi
L2-L4	5	0.0126916	-0.140657	0.06	0.144	1	L4	SULT1B1	-0.204	-1.26303	Superficial	NOT SIG.	epi
L2-L4	5	0.0127629	-0.150698	0.04	0.117	1	L4	ARID2	-0.157	-1.54844	Superficial	NOT SIG.	epi
L2-L4	5	0.0127732	0.0739014	0.093	0.028	1	L4	REXO1	-0.121	1.7318	Superficial	NOT SIG.	epi
L2-L4	5	0.0128073	-0.280227	0.193	0.306	1	L4	MFSD11	-0.499	-0.664931	Superficial	NOT SIG.	epi
L2-L4	5	0.0130415	0.141921	0.1	0.033	1	L4	RANBP6	-0.133	1.59946	Superficial	NOT SIG.	epi
L2-L4	5	0.0130731	0.290205	0.58	0.461	1	L4	ATP5MPL	-1.041	0.331286	Superficial	NOT SIG.	epi
L2-L4	5	0.013086	0.0538141	0.093	0.028	1	L4	ATP2C2	-0.121	1.7318	Superficial	NOT SIG.	epi
L2-L4	5	0.0131715	0.166174	0.18	0.089	1	L4	LYZ	-0.269	1.01612	Superficial	NOT SIG.	epi
L2-L4	5	0.0131871	-0.253531	0.107	0.2	1	L4	ANO8	-0.307	-0.902389	Superficial	NOT SIG.	epi
L2-L4	5	0.0131988	0.182979	0.433	0.283	1	L4	PSMA6	-0.716	0.613565	Superficial	NOT SIG.	epi
L2-L4	5	0.0132138	-0.315083	0.3	0.383	1	L4	LINC02560	-0.683	-0.352382	Superficial	NOT SIG.	epi
L2-L4	5	0.0132496	-0.371046	0.113	0.206	1	L4	NHSL1	-0.319	-0.866322	Superficial	NOT SIG.	epi
L2-L4	5	0.013258	0.113147	0.12	0.044	1	L4	EMILIN1	-0.164	1.44746	Superficial	NOT SIG.	epi
L2-L4	5	0.0132829	-0.172434	0.007	0.056	1	L4	THAP12	-0.063	-3	Superficial	NOT SIG.	epi
L2-L4	5	0.013349	0.278569	0.26	0.156	1	L4	MRPL27	-0.416	0.736966	Superficial	NOT SIG.	epi
L2-L4	5	0.0135593	-0.320025	0.467	0.539	1	L4	GNA15	-1.006	-0.206863	Superficial	NOT SIG.	epi
L2-L4	5	0.0135628	0.056043	0.06	0.011	1	L4	MAGEF1	-0.071	2.44746	Superficial	NOT SIG.	epi
L2-L4	5	0.013616	0.181859	0.127	0.05	1	L4	CCDC137	-0.177	1.34483	Superficial	NOT SIG.	epi
L2-L4	5	0.013616	0.158335	0.127	0.05	1	L4	C15orf62	-0.177	1.34483	Superficial	NOT SIG.	epi
L2-L4	5	0.0136504	-0.222852	0.187	0.294	1	L4	ACPP	-0.481	-0.652778	Superficial	NOT SIG.	epi
L2-L4	5	0.0136778	0.305044	0.253	0.15	1	L4	CDK5RAP3	-0.403	0.754175	Superficial	NOT SIG.	epi
L2-L4	5	0.0137046	0.117311	0.06	0.011	1	L4	C11orf71	-0.071	2.44746	Superficial	NOT SIG.	epi
L2-L4	5	0.0137189	-0.259757	0.113	0.211	1	L4	RC3H1	-0.324	-0.90092	Superficial	NOT SIG.	epi
L2-L4	5	0.0137723	0.0937604	0.193	0.094	1	L4	CXCR2	-0.287	1.03787	Superficial	NOT SIG.	epi
L2-L4	5	0.0138177	0.48	0.76	0.661	1	L4	KRT80	-1.421	0.201349	Superficial	NOT SIG.	epi
L2-L4	5	0.0138207	0.304888	0.513	0.372	1	L4	RNF141	-0.885	0.463656	Superficial	NOT SIG.	epi
L2-L4	5	0.0138211	-0.223284	0.04	0.111	1	L4	GFM1	-0.151	-1.47249	Superficial	NOT SIG.	epi
L2-L4	5	0.0138285	0.227752	0.033	0	1	L4	L3HYPDH	-0.033	#NUM!	Superficial	NOT SIG.	epi
L2-L4	5	0.0138285	0.164432	0.033	0	1	L4	ADRB2	-0.033	#NUM!	Superficial	NOT SIG.	epi
L2-L4	5	0.0138285	0.133098	0.033	0	1	L4	BPIFB1	-0.033	#NUM!	Superficial	NOT SIG.	epi
L2-L4	5	0.0138285	0.112387	0.033	0	1	L4	AP006222.2	-0.033	#NUM!	Superficial	NOT SIG.	epi
L2-L4	5	0.0138285	0.110775	0.033	0	1	L4	ZNF777	-0.033	#NUM!	Superficial	NOT SIG.	epi
L2-L4	5	0.0138285	0.110712	0.033	0	1	L4	CD86	-0.033	#NUM!	Superficial	NOT SIG.	epi
L2-L4	5	0.0138285	0.108796	0.033	0	1	L4	CD99L2	-0.033	#NUM!	Superficial	NOT SIG.	epi
L2-L4	5	0.0138285	0.106051	0.033	0	1	L4	FAM234B	-0.033	#NUM!	Superficial	NOT SIG.	epi
L2-L4	5	0.0138285	0.0992745	0.033	0	1	L4	FES	-0.033	#NUM!	Superficial	NOT SIG.	epi
L2-L4	5	0.0138285	0.0984811	0.033	0	1	L4	LTF	-0.033	#NUM!	Superficial	NOT SIG.	epi
L2-L4	5	0.0138285	0.0968938	0.033	0	1	L4	SIGLEC10	-0.033	#NUM!	Superficial	NOT SIG.	epi
L2-L4	5	0.0138285	0.0958335	0.033	0	1	L4	SERPINF2	-0.033	#NUM!	Superficial	NOT SIG.	epi
L2-L4	5	0.0138285	0.0852505	0.033	0	1	L4	CNBD2	-0.033	#NUM!	Superficial	NOT SIG.	epi
L2-L4	5	0.0138285	0.0741011	0.033	0	1	L4	ADAT1	-0.033	#NUM!	Superficial	NOT SIG.	epi
L2-L4	5	0.0138285	0.0671612	0.033	0	1	L4	ANKDD1B	-0.033	#NUM!	Superficial	NOT SIG.	epi
L2-L4	5	0.0138285	0.0645496	0.033	0	1	L4	PPP1R16B	-0.033	#NUM!	Superficial	NOT SIG.	epi
L2-L4	5	0.0138285	0.0644938	0.033	0	1	L4	CBWD2	-0.033	#NUM!	Superficial	NOT SIG.	epi
L2-L4	5	0.0138285	0.0602539	0.033	0	1	L4	PTGIS	-0.033	#NUM!	Superficial	NOT SIG.	epi
L2-L4	5	0.0138285	0.0572404	0.033	0	1	L4	CA4	-0.033	#NUM!	Superficial	NOT SIG.	epi
L2-L4	5	0.0138285	0.0549974	0.033	0	1	L4	CENPO	-0.033	#NUM!	Superficial	NOT SIG.	epi
L2-L4	5	0.0138285	0.0527714	0.033	0	1	L4	CSF2RA	-0.033	#NUM!	Superficial	NOT SIG.	epi
L2-L4	5	0.0138285	0.0459701	0.033	0	1	L4	KRT7	-0.033	#NUM!	Superficial	NOT SIG.	epi
L2-L4	5	0.0138285	0.0421088	0.033	0	1	L4	KHK	-0.033	#NUM!	Superficial	NOT SIG.	epi
L2-L4	5	0.0138285	0.0396423	0.033	0	1	L4	FCGR2B	-0.033	#NUM!	Superficial	NOT SIG.	epi
L2-L4	5	0.0138285	0.0383449	0.033	0	1	L4	FP565260.3	-0.033	#NUM!	Superficial	NOT SIG.	epi
L2-L4	5	0.0138285	0.0295344	0.033	0	1	L4	ASPRV1	-0.033	#NUM!	Superficial	NOT SIG.	epi
L2-L4	5	0.0138477	0.233813	0.08	0.022	1	L4	SPOUT1	-0.102	1.8625	Superficial	NOT SIG.	epi
L2-L4	5	0.0138477	0.108101	0.08	0.022	1	L4	ZNF688	-0.102	1.8625	Superficial	NOT SIG.	epi
L2-L4	5	0.013856	0.310435	0.107	0.039	1	L4	EDC3	-0.146	1.45606	Superficial	NOT SIG.	epi
L2-L4	5	0.0138656	0.141224	0.1	0.033	1	L4	CAPN3	-0.133	1.59946	Superficial	NOT SIG.	epi
L2-L4	5	0.0138677	0.143119	0.167	0.078	1	L4	YIF1B	-0.245	1.0983	Superficial	NOT SIG.	epi
L2-L4	5	0.0138951	-0.171106	0.047	0.122	1	L4	ABLIM2	-0.169	-1.37615	Superficial	NOT SIG.	epi
L2-L4	5	0.013902	0.0714345	0.153	0.067	1	L4	LRRC75A	-0.22	1.1913	Superficial	NOT SIG.	epi
L2-L4	5	0.013984	0.266979	0.607	0.456	1	L4	AP2S1	-1.063	0.412663	Superficial	NOT SIG.	epi
L2-L4	5	0.0139923	0.101554	0.06	0.011	1	L4	RALGPS1	-0.071	2.44746	Superficial	NOT SIG.	epi
L2-L4	5	0.0139923	0.0521104	0.06	0.011	1	L4	GPR183	-0.071	2.44746	Superficial	NOT SIG.	epi
L2-L4	5	0.0139923	-0.102608	0.007	0.056	1	L4	AMN1	-0.063	-3	Superficial	NOT SIG.	epi
L2-L4	5	0.0139923	-0.108017	0.007	0.056	1	L4	ARG1	-0.063	-3	Superficial	NOT SIG.	epi
L2-L4	5	0.0141381	0.107113	0.06	0.011	1	L4	MED30	-0.071	2.44746	Superficial	NOT SIG.	epi
L2-L4	5	0.0141381	0.0894979	0.06	0.011	1	L4	USH1G	-0.071	2.44746	Superficial	NOT SIG.	epi
L2-L4	5	0.0141381	0.0715299	0.06	0.011	1	L4	INPP4A	-0.071	2.44746	Superficial	NOT SIG.	epi
L2-L4	5	0.0141729	0.0866435	0.127	0.05	1	L4	BLOC1S6	-0.177	1.34483	Superficial	NOT SIG.	epi
L2-L4	5	0.0142464	-0.25749	0.187	0.294	1	L4	TUT7	-0.481	-0.652778	Superficial	NOT SIG.	epi
L2-L4	5	0.0142947	0.09147	0.1	0.033	1	L4	ZDHHC24	-0.133	1.59946	Superficial	NOT SIG.	epi
L2-L4	5	0.0144105	-0.297182	0.127	0.222	1	L4	PIK3R1	-0.349	-0.805731	Superficial	NOT SIG.	epi
L2-L4	5	0.0144338	0.165911	0.06	0.011	1	L4	LINC01886	-0.071	2.44746	Superficial	NOT SIG.	epi
L2-L4	5	0.0144602	0.127452	0.08	0.022	1	L4	PXMP2	-0.102	1.8625	Superficial	NOT SIG.	epi
L2-L4	5	0.0145043	0.236098	0.673	0.506	1	L4	CD63	-1.179	0.411469	Superficial	NOT SIG.	epi
L2-L4	5	0.0145049	-0.280724	0.12	0.217	1	L4	EEA1	-0.337	-0.854661	Superficial	NOT SIG.	epi
L2-L4	5	0.0145498	0.322878	0.233	0.133	1	L4	NMRAL1	-0.366	0.808904	Superficial	NOT SIG.	epi
L2-L4	5	0.0145837	-0.091937	0.007	0.056	1	L4	AGO3	-0.063	-3	Superficial	NOT SIG.	epi
L2-L4	5	0.0145856	0.151552	0.08	0.022	1	L4	HLA-DMB	-0.102	1.8625	Superficial	NOT SIG.	epi
L2-L4	5	0.014675	-0.313212	0.107	0.2	1	L4	RYK	-0.307	-0.902389	Superficial	NOT SIG.	epi
L2-L4	5	0.0146871	0.132104	0.167	0.078	1	L4	THOC3	-0.245	1.0983	Superficial	NOT SIG.	epi
L2-L4	5	0.0146883	-0.213952	0.033	0.1	1	L4	TULP3	-0.133	-1.59946	Superficial	NOT SIG.	epi
L2-L4	5	0.0147109	0.179521	0.727	0.6	1	L4	ADIPOR1	-1.327	0.276993	Superficial	NOT SIG.	epi
L2-L4	5	0.0147195	0.0492286	0.267	0.144	1	L4	PDZD8	-0.411	0.890771	Superficial	NOT SIG.	epi
L2-L4	5	0.0147498	0.158018	0.127	0.05	1	L4	INO80E	-0.177	1.34483	Superficial	NOT SIG.	epi
L2-L4	5	0.0147626	0.278062	0.62	0.467	1	L4	RAB1A	-1.087	0.408846	Superficial	NOT SIG.	epi
L2-L4	5	0.0148368	-0.312965	0.027	0.089	1	L4	SYNJ2	-0.116	-1.72085	Superficial	NOT SIG.	epi
L2-L4	5	0.014872	-0.319653	0.44	0.506	1	L4	CD46	-0.946	-0.201634	Superficial	NOT SIG.	epi
L2-L4	5	0.0148875	0.0556795	0.06	0.011	1	L4	ATP6V0E2	-0.071	2.44746	Superficial	NOT SIG.	epi
L2-L4	5	0.0148895	-0.0720817	0	0.039	1	L4	REL	-0.039	#NUM!	Superficial	NOT SIG.	epi
L2-L4	5	0.0148895	-0.0729196	0	0.039	1	L4	PHKA1	-0.039	#NUM!	Superficial	NOT SIG.	epi
L2-L4	5	0.0148895	-0.0811159	0	0.039	1	L4	SLC15A2	-0.039	#NUM!	Superficial	NOT SIG.	epi
L2-L4	5	0.0148895	-0.084117	0	0.039	1	L4	TBC1D8	-0.039	#NUM!	Superficial	NOT SIG.	epi
L2-L4	5	0.0148895	-0.095959	0	0.039	1	L4	CD7	-0.039	#NUM!	Superficial	NOT SIG.	epi
L2-L4	5	0.0148895	-0.115964	0	0.039	1	L4	CEP290	-0.039	#NUM!	Superficial	NOT SIG.	epi
L2-L4	5	0.0148895	-0.121052	0	0.039	1	L4	REV3L	-0.039	#NUM!	Superficial	NOT SIG.	epi
L2-L4	5	0.0148895	-0.1295	0	0.039	1	L4	CCDC144A	-0.039	#NUM!	Superficial	NOT SIG.	epi
L2-L4	5	0.0148895	-0.145503	0	0.039	1	L4	MEMO1	-0.039	#NUM!	Superficial	NOT SIG.	epi
L2-L4	5	0.0149673	0.190374	0.08	0.022	1	L4	CCDC159	-0.102	1.8625	Superficial	NOT SIG.	epi
L2-L4	5	0.0150739	0.0678969	0.1	0.033	1	L4	AL121761.1	-0.133	1.59946	Superficial	NOT SIG.	epi
L2-L4	5	0.0150868	0.120459	0.147	0.067	1	L4	MTRNR2L3	-0.214	1.13358	Superficial	NOT SIG.	epi
L2-L4	5	0.015098	0.294389	0.727	0.628	1	L4	ATP5ME	-1.355	0.211191	Superficial	NOT SIG.	epi
L2-L4	5	0.0153222	0.0117287	0.12	0.044	1	L4	GCHFR	-0.164	1.44746	Superficial	NOT SIG.	epi
L2-L4	5	0.0153222	-0.195397	0.04	0.111	1	L4	BASP1	-0.151	-1.47249	Superficial	NOT SIG.	epi
L2-L4	5	0.0153538	0.0935815	0.06	0.011	1	L4	ZNF281	-0.071	2.44746	Superficial	NOT SIG.	epi
L2-L4	5	0.0153783	0.363947	0.207	0.111	1	L4	RARRES2	-0.318	0.899071	Superficial	NOT SIG.	epi
L2-L4	5	0.0153855	-0.207427	0.067	0.15	1	L4	CYP7B1	-0.217	-1.16273	Superficial	NOT SIG.	epi
L2-L4	5	0.0153885	0.141122	0.287	0.161	1	L4	ICMT	-0.448	0.83399	Superficial	NOT SIG.	epi
L2-L4	5	0.015409	0.13533	0.047	0.006	1	L4	SASH3	-0.053	2.96963	Superficial	NOT SIG.	epi
L2-L4	5	0.015409	0.0581063	0.047	0.006	1	L4	C5AR2	-0.053	2.96963	Superficial	NOT SIG.	epi
L2-L4	5	0.015409	0.0503106	0.047	0.006	1	L4	AC022101.1	-0.053	2.96963	Superficial	NOT SIG.	epi
L2-L4	5	0.0155119	0.101057	0.213	0.111	1	L4	IL17RC	-0.324	0.940294	Superficial	NOT SIG.	epi
L2-L4	5	0.0155357	0.0942482	0.1	0.033	1	L4	ZNF506	-0.133	1.59946	Superficial	NOT SIG.	epi
L2-L4	5	0.0155357	0.0918114	0.1	0.033	1	L4	LAYN	-0.133	1.59946	Superficial	NOT SIG.	epi
L2-L4	5	0.0155678	0.217595	0.767	0.622	1	L4	PFN1	-1.389	0.302312	Superficial	NOT SIG.	epi
L2-L4	5	0.0156375	0.121855	0.167	0.078	1	L4	MRPL38	-0.245	1.0983	Superficial	NOT SIG.	epi
L2-L4	5	0.0156609	-0.227909	0.027	0.089	1	L4	ANTXR1	-0.116	-1.72085	Superficial	NOT SIG.	epi
L2-L4	5	0.0156994	0.178235	0.22	0.117	1	L4	ARL2	-0.337	0.910995	Superficial	NOT SIG.	epi
L2-L4	5	0.0157368	-0.026969	0.3	0.167	1	L4	WFDC12	-0.467	0.845114	Superficial	NOT SIG.	epi
L2-L4	5	0.0157573	0.0949068	0.127	0.05	1	L4	SMO	-0.177	1.34483	Superficial	NOT SIG.	epi
L2-L4	5	0.0157818	0.132275	0.047	0.006	1	L4	AEN	-0.053	2.96963	Superficial	NOT SIG.	epi
L2-L4	5	0.0157959	0.325923	0.247	0.144	1	L4	MAP3K6	-0.391	0.778442	Superficial	NOT SIG.	epi
L2-L4	5	0.0158161	0.172829	0.153	0.072	1	L4	TMEM222	-0.225	1.08746	Superficial	NOT SIG.	epi
L2-L4	5	0.0158526	0.243207	0.207	0.111	1	L4	SCYL1	-0.318	0.899071	Superficial	NOT SIG.	epi
L2-L4	5	0.0158613	0.129748	0.127	0.05	1	L4	GPAT4	-0.177	1.34483	Superficial	NOT SIG.	epi
L2-L4	5	0.0158925	0.13085	0.08	0.022	1	L4	ALG6	-0.102	1.8625	Superficial	NOT SIG.	epi
L2-L4	5	0.0159045	0.119635	0.107	0.039	1	L4	PDK2	-0.146	1.45606	Superficial	NOT SIG.	epi
L2-L4	5	0.0159052	0.133911	0.233	0.122	1	L4	PLEKHJ1	-0.355	0.933449	Superficial	NOT SIG.	epi
L2-L4	5	0.0159411	0.218497	0.333	0.2	1	L4	CCDC124	-0.533	0.735522	Superficial	NOT SIG.	epi
L2-L4	5	0.0159712	0.0963626	0.047	0.006	1	L4	MED27	-0.053	2.96963	Superficial	NOT SIG.	epi
L2-L4	5	0.0159712	0.0911881	0.047	0.006	1	L4	PRMT6	-0.053	2.96963	Superficial	NOT SIG.	epi
L2-L4	5	0.0160173	0.197323	0.26	0.15	1	L4	SC5D	-0.41	0.793549	Superficial	NOT SIG.	epi
L2-L4	5	0.0160287	0.185378	0.08	0.022	1	L4	ZNF589	-0.102	1.8625	Superficial	NOT SIG.	epi
L2-L4	5	0.016066	-0.328326	0.107	0.2	1	L4	WDR82	-0.307	-0.902389	Superficial	NOT SIG.	epi
L2-L4	5	0.0161036	0.347797	0.267	0.167	1	L4	TUG1	-0.434	0.676992	Superficial	NOT SIG.	epi
L2-L4	5	0.0161698	-0.149128	0.147	0.25	1	L4	NIPBL	-0.397	-0.766112	Superficial	NOT SIG.	epi
L2-L4	5	0.0162053	0.144056	0.4	0.283	1	L4	EBP	-0.683	0.499198	Superficial	NOT SIG.	epi
L2-L4	5	0.0162107	-0.204459	0.067	0.15	1	L4	EDN3	-0.217	-1.16273	Superficial	NOT SIG.	epi
L2-L4	5	0.0162531	0.134845	0.113	0.044	1	L4	NLRP2	-0.157	1.36075	Superficial	NOT SIG.	epi
L2-L4	5	0.0163163	-0.300552	0.147	0.25	1	L4	NRIP1	-0.397	-0.766112	Superficial	NOT SIG.	epi
L2-L4	5	0.016356	0.12585	0.047	0.006	1	L4	TSPYL2	-0.053	2.96963	Superficial	NOT SIG.	epi
L2-L4	5	0.016356	0.117578	0.047	0.006	1	L4	TBP	-0.053	2.96963	Superficial	NOT SIG.	epi
L2-L4	5	0.016356	0.0501723	0.047	0.006	1	L4	AC082651.3	-0.053	2.96963	Superficial	NOT SIG.	epi
L2-L4	5	0.016356	0.0497677	0.047	0.006	1	L4	UNC5B-AS1	-0.053	2.96963	Superficial	NOT SIG.	epi
L2-L4	5	0.0163939	0.0933026	0.24	0.128	1	L4	ZFAND3	-0.368	0.906891	Superficial	NOT SIG.	epi
L2-L4	5	0.0164221	0.210662	0.207	0.111	1	L4	AP000547.3	-0.318	0.899071	Superficial	NOT SIG.	epi
L2-L4	5	0.0164513	0.278489	0.493	0.333	1	L4	KDELR2	-0.826	0.566065	Superficial	NOT SIG.	epi
L2-L4	5	0.0165091	0.201264	0.213	0.117	1	L4	UQCC3	-0.33	0.864345	Superficial	NOT SIG.	epi
L2-L4	5	0.0165406	-0.307518	0.133	0.233	1	L4	IFI16	-0.366	-0.808904	Superficial	NOT SIG.	epi
L2-L4	5	0.0165568	-0.372152	0.507	0.6	1	L4	ZFP36L1	-1.107	-0.242977	Superficial	NOT SIG.	epi
L2-L4	5	0.0165605	-0.132248	0.993	0.994	1	L4	PERP	-1.987	-0.00145213	Superficial	NOT SIG.	epi
L2-L4	5	0.016611	-0.282493	0.167	0.267	1	L4	DEAF1	-0.434	-0.676992	Superficial	NOT SIG.	epi
L2-L4	5	0.0166229	0.308031	0.647	0.533	1	L4	NDUFA4L2	-1.18	0.27963	Superficial	NOT SIG.	epi
L2-L4	5	0.0166352	-0.379042	0.307	0.411	1	L4	CYCS	-0.718	-0.4209	Superficial	NOT SIG.	epi
L2-L4	5	0.0166834	0.167436	0.287	0.167	1	L4	HNRNPF	-0.454	0.781203	Superficial	NOT SIG.	epi
L2-L4	5	0.0166966	0.089373	0.253	0.139	1	L4	MMP2	-0.392	0.864053	Superficial	NOT SIG.	epi
L2-L4	5	0.0167177	0.295078	0.287	0.178	1	L4	FAM83G	-0.465	0.689173	Superficial	NOT SIG.	epi
L2-L4	5	0.0167238	-0.207961	0.033	0.1	1	L4	PDS5B	-0.133	-1.59946	Superficial	NOT SIG.	epi
L2-L4	5	0.0167451	0.0892121	0.1	0.033	1	L4	ETV4	-0.133	1.59946	Superficial	NOT SIG.	epi
L2-L4	5	0.0167555	0.281453	0.207	0.111	1	L4	TRABD	-0.318	0.899071	Superficial	NOT SIG.	epi
L2-L4	5	0.0167636	-0.164821	0.06	0.139	1	L4	MED10	-0.199	-1.21205	Superficial	NOT SIG.	epi
L2-L4	5	0.0168132	-0.154906	0.013	0.067	1	L4	ESF1	-0.08	-2.36565	Superficial	NOT SIG.	epi
L2-L4	5	0.0168676	0.163042	0.08	0.022	1	L4	DNAJC2	-0.102	1.8625	Superficial	NOT SIG.	epi
L2-L4	5	0.0170542	0.190572	0.14	0.061	1	L4	IFT43	-0.201	1.19855	Superficial	NOT SIG.	epi
L2-L4	5	0.0170636	-0.140111	0.02	0.078	1	L4	GALNT7	-0.098	-1.96347	Superficial	NOT SIG.	epi
L2-L4	5	0.0170861	0.117017	0.107	0.039	1	L4	FLYWCH1	-0.146	1.45606	Superficial	NOT SIG.	epi
L2-L4	5	0.0171195	-0.137768	0.013	0.067	1	L4	USP37	-0.08	-2.36565	Superficial	NOT SIG.	epi
L2-L4	5	0.0171248	0.139787	0.18	0.089	1	L4	CRELD2	-0.269	1.01612	Superficial	NOT SIG.	epi
L2-L4	5	0.0172086	0.185044	0.42	0.267	1	L4	TMED9	-0.687	0.65355	Superficial	NOT SIG.	epi
L2-L4	5	0.0172986	-0.205589	0.027	0.089	1	L4	KYNU	-0.116	-1.72085	Superficial	NOT SIG.	epi
L2-L4	5	0.0173463	-0.147581	0.02	0.078	1	L4	NEDD4L	-0.098	-1.96347	Superficial	NOT SIG.	epi
L2-L4	5	0.0173504	0.194997	0.48	0.344	1	L4	POLD4	-0.824	0.480626	Superficial	NOT SIG.	epi
L2-L4	5	0.0174082	0.133732	0.4	0.267	1	L4	ZFAS1	-0.667	0.58316	Superficial	NOT SIG.	epi
L2-L4	5	0.0174683	0.223841	0.253	0.144	1	L4	RPS19BP1	-0.397	0.813069	Superficial	NOT SIG.	epi
L2-L4	5	0.0174745	0.295027	0.273	0.161	1	L4	SH3RF2	-0.434	0.76184	Superficial	NOT SIG.	epi
L2-L4	5	0.017509	-0.532615	0.2	0.289	1	L4	ABHD17B	-0.489	-0.531069	Superficial	NOT SIG.	epi
L2-L4	5	0.0175309	0.139992	0.147	0.067	1	L4	MRPL21	-0.214	1.13358	Superficial	NOT SIG.	epi
L2-L4	5	0.0175467	0.2277	0.553	0.417	1	L4	FLNA	-0.97	0.407232	Superficial	NOT SIG.	epi
L2-L4	5	0.0176107	0.13477	0.46	0.306	1	L4	RTN3	-0.766	0.588102	Superficial	NOT SIG.	epi
L2-L4	5	0.0176157	0.184848	0.34	0.211	1	L4	IGFBP6	-0.551	0.688292	Superficial	NOT SIG.	epi
L2-L4	5	0.0176313	-0.418218	0.48	0.617	1	L4	IGFBP5	-1.097	-0.362236	Superficial	NOT SIG.	epi
L2-L4	5	0.0178041	0.223521	0.247	0.144	1	L4	GPX2	-0.391	0.778442	Superficial	NOT SIG.	epi
L2-L4	5	0.017825	-0.432404	0.6	0.628	1	L4	PHLDA1	-1.228	-0.0658021	Superficial	NOT SIG.	epi
L2-L4	5	0.0178779	0.208871	0.22	0.122	1	L4	VPS39	-0.342	0.850622	Superficial	NOT SIG.	epi
L2-L4	5	0.018128	0.120282	0.173	0.083	1	L4	GTF2E2	-0.256	1.05959	Superficial	NOT SIG.	epi
L2-L4	5	0.0182033	0.154224	0.087	0.028	1	L4	CFAP20	-0.115	1.63559	Superficial	NOT SIG.	epi
L2-L4	5	0.0182192	-0.141502	0.02	0.078	1	L4	ZNF844	-0.098	-1.96347	Superficial	NOT SIG.	epi
L2-L4	5	0.0182475	0.23512	0.533	0.383	1	L4	RAB11FIP1	-0.916	0.476791	Superficial	NOT SIG.	epi
L2-L4	5	0.0182694	-0.251982	0.167	0.267	1	L4	TMEM33	-0.434	-0.676992	Superficial	NOT SIG.	epi
L2-L4	5	0.0183048	-0.188526	0.073	0.156	1	L4	MIR99AHG	-0.229	-1.09558	Superficial	NOT SIG.	epi
L2-L4	5	0.0183049	-0.244547	0.113	0.2	1	L4	PRPF19	-0.313	-0.823677	Superficial	NOT SIG.	epi
L2-L4	5	0.0183138	0.378201	0.22	0.122	1	L4	MYOZ1	-0.342	0.850622	Superficial	NOT SIG.	epi
L2-L4	5	0.018356	0.343686	0.34	0.217	1	L4	NME1	-0.557	0.64784	Superficial	NOT SIG.	epi
L2-L4	5	0.0184705	0.237593	0.407	0.278	1	L4	PSMD2	-0.685	0.549944	Superficial	NOT SIG.	epi
L2-L4	5	0.0185602	0.120607	0.367	0.233	1	L4	PRR13	-0.6	0.65545	Superficial	NOT SIG.	epi
L2-L4	5	0.0185957	-0.227797	0.953	0.961	1	L4	RPS17	-1.914	-0.0120602	Superficial	NOT SIG.	epi
L2-L4	5	0.0186009	0.215646	0.067	0.017	1	L4	PISD	-0.084	1.97863	Superficial	NOT SIG.	epi
L2-L4	5	0.0186036	0.280302	0.953	0.9	1	L4	MYL6	-1.853	0.0825512	Superficial	NOT SIG.	epi
L2-L4	5	0.0186392	0.13278	0.113	0.044	1	L4	SRD5A3	-0.157	1.36075	Superficial	NOT SIG.	epi
L2-L4	5	0.0186415	0.154888	0.087	0.028	1	L4	STK11IP	-0.115	1.63559	Superficial	NOT SIG.	epi
L2-L4	5	0.0186573	-0.404904	0.313	0.406	1	L4	UBE2L3	-0.719	-0.375317	Superficial	NOT SIG.	epi
L2-L4	5	0.0186935	0.287009	0.387	0.256	1	L4	MRPL52	-0.643	0.59619	Superficial	NOT SIG.	epi
L2-L4	5	0.018702	0.176424	0.127	0.056	1	L4	IMPDH1	-0.183	1.18133	Superficial	NOT SIG.	epi
L2-L4	5	0.0187662	0.0824958	0.113	0.044	1	L4	NCAPH2	-0.157	1.36075	Superficial	NOT SIG.	epi
L2-L4	5	0.0188032	0.13693	0.573	0.4	1	L4	NDUFS5	-0.973	0.518535	Superficial	NOT SIG.	epi
L2-L4	5	0.0188783	-0.373843	0.173	0.267	1	L4	TMEM80	-0.44	-0.626068	Superficial	NOT SIG.	epi
L2-L4	5	0.0188872	-0.209324	0.12	0.217	1	L4	ERMP1	-0.337	-0.854661	Superficial	NOT SIG.	epi
L2-L4	5	0.0189058	0.212931	0.333	0.211	1	L4	KPNA2	-0.544	0.658279	Superficial	NOT SIG.	epi
L2-L4	5	0.0189482	-0.287015	0.207	0.3	1	L4	BACH1	-0.507	-0.535332	Superficial	NOT SIG.	epi
L2-L4	5	0.0191233	0.196371	0.067	0.017	1	L4	LAT	-0.084	1.97863	Superficial	NOT SIG.	epi
L2-L4	5	0.0191517	0.11591	0.113	0.044	1	L4	CD52	-0.157	1.36075	Superficial	NOT SIG.	epi
L2-L4	5	0.0192401	0.137619	0.087	0.028	1	L4	VPS72	-0.115	1.63559	Superficial	NOT SIG.	epi
L2-L4	5	0.0192607	-0.33238	0.253	0.356	1	L4	FLII	-0.609	-0.49274	Superficial	NOT SIG.	epi
L2-L4	5	0.0192722	-0.139575	0.033	0.1	1	L4	GANC	-0.133	-1.59946	Superficial	NOT SIG.	epi
L2-L4	5	0.0193002	0.148348	0.067	0.017	1	L4	LGI4	-0.084	1.97863	Superficial	NOT SIG.	epi
L2-L4	5	0.0193058	0.189452	0.22	0.122	1	L4	SCAMP3	-0.342	0.850622	Superficial	NOT SIG.	epi
L2-L4	5	0.0193388	0.231405	0.2	0.106	1	L4	PEF1	-0.306	0.915936	Superficial	NOT SIG.	epi
L2-L4	5	0.0194786	0.153849	0.067	0.017	1	L4	AP004609.3	-0.084	1.97863	Superficial	NOT SIG.	epi
L2-L4	5	0.0195199	-0.261288	0.453	0.556	1	L4	UACA	-1.009	-0.295574	Superficial	NOT SIG.	epi
L2-L4	5	0.019544	0.113077	0.113	0.044	1	L4	MPI	-0.157	1.36075	Superficial	NOT SIG.	epi
L2-L4	5	0.0195457	0.101278	0.087	0.028	1	L4	DENND6A	-0.115	1.63559	Superficial	NOT SIG.	epi
L2-L4	5	0.0195496	0.0890575	0.22	0.117	1	L4	EFNA3	-0.337	0.910995	Superficial	NOT SIG.	epi
L2-L4	5	0.0195954	0.25327	0.387	0.256	1	L4	EIF4A3	-0.643	0.59619	Superficial	NOT SIG.	epi
L2-L4	5	0.0196006	0.189745	0.153	0.072	1	L4	AKAP17A	-0.225	1.08746	Superficial	NOT SIG.	epi
L2-L4	5	0.0196071	-0.32821	0.147	0.239	1	L4	DICER1	-0.386	-0.701194	Superficial	NOT SIG.	epi
L2-L4	5	0.0196467	0.381046	0.413	0.294	1	L4	SNRPB	-0.707	0.490326	Superficial	NOT SIG.	epi
L2-L4	5	0.0198375	-0.306472	0.093	0.178	1	L4	DLD	-0.271	-0.936575	Superficial	NOT SIG.	epi
L2-L4	5	0.0198397	0.0313832	0.067	0.017	1	L4	KLC2	-0.084	1.97863	Superficial	NOT SIG.	epi
L2-L4	5	0.01996	0.0524499	0.107	0.039	1	L4	AIP	-0.146	1.45606	Superficial	NOT SIG.	epi
L2-L4	5	0.0200061	0.214402	0.167	0.083	1	L4	LDLRAP1	-0.25	1.00866	Superficial	NOT SIG.	epi
L2-L4	5	0.0200903	0.158096	0.34	0.211	1	L4	PLD1	-0.551	0.688292	Superficial	NOT SIG.	epi
L2-L4	5	0.0201325	0.234168	0.207	0.111	1	L4	CENPB	-0.318	0.899071	Superficial	NOT SIG.	epi
L2-L4	5	0.0201381	-0.0736716	0.06	0.139	1	L4	RDH10	-0.199	-1.21205	Superficial	NOT SIG.	epi
L2-L4	5	0.0201737	0.282115	0.127	0.056	1	L4	EDC4	-0.183	1.18133	Superficial	NOT SIG.	epi
L2-L4	5	0.0202066	0.0821534	0.067	0.017	1	L4	KIAA0513	-0.084	1.97863	Superficial	NOT SIG.	epi
L2-L4	5	0.020229	-0.209915	0.82	0.861	1	L4	KLK11	-1.681	-0.0703893	Superficial	NOT SIG.	epi
L2-L4	5	0.0202517	0.33105	0.373	0.261	1	L4	HLA-DPB1	-0.634	0.515126	Superficial	NOT SIG.	epi
L2-L4	5	0.0203112	-0.329333	0.187	0.278	1	L4	ERH	-0.465	-0.572047	Superficial	NOT SIG.	epi
L2-L4	5	0.0203435	0.270488	0.653	0.522	1	L4	CFD	-1.175	0.323033	Superficial	NOT SIG.	epi
L2-L4	5	0.0204122	-0.245434	0.473	0.561	1	L4	EIF3A	-1.034	-0.246161	Superficial	NOT SIG.	epi
L2-L4	5	0.0205485	0.290451	0.487	0.372	1	L4	CEACAM1	-0.859	0.388619	Superficial	NOT SIG.	epi
L2-L4	5	0.020768	0.0842162	0.067	0.017	1	L4	AC132872.1	-0.084	1.97863	Superficial	NOT SIG.	epi
L2-L4	5	0.0207868	0.619499	0.647	0.539	1	L4	LINC02487	-1.186	0.26348	Superficial	NOT SIG.	epi
L2-L4	5	0.0208201	0.34982	0.193	0.106	1	L4	TAGLN	-0.299	0.864537	Superficial	NOT SIG.	epi
L2-L4	5	0.0208929	0.0819927	0.12	0.05	1	L4	SFRP2	-0.17	1.26303	Superficial	NOT SIG.	epi
L2-L4	5	0.0208942	0.267255	0.387	0.278	1	L4	POLR2A	-0.665	0.477249	Superficial	NOT SIG.	epi
L2-L4	5	0.0209738	0.0923441	0.087	0.028	1	L4	PRXL2B	-0.115	1.63559	Superficial	NOT SIG.	epi
L2-L4	5	0.0209818	0.188948	0.293	0.183	1	L4	RGL2	-0.476	0.679057	Superficial	NOT SIG.	epi
L2-L4	5	0.021001	-0.307073	0.107	0.189	1	L4	CASTOR2	-0.296	-0.820775	Superficial	NOT SIG.	epi
L2-L4	5	0.0211845	0.147406	0.113	0.044	1	L4	PAK6	-0.157	1.36075	Superficial	NOT SIG.	epi
L2-L4	5	0.0212037	0.116674	0.193	0.1	1	L4	TBCB	-0.293	0.948601	Superficial	NOT SIG.	epi
L2-L4	5	0.0212411	-0.28596	0.1	0.183	1	L4	TGFB1	-0.283	-0.871844	Superficial	NOT SIG.	epi
L2-L4	5	0.0212752	0.369326	0.973	0.972	1	L4	ECM1	-1.945	0.00148349	Superficial	NOT SIG.	epi
L2-L4	5	0.021291	0.151147	0.24	0.133	1	L4	TIMP1	-0.373	0.851608	Superficial	NOT SIG.	epi
L2-L4	5	0.021343	0.113256	0.067	0.017	1	L4	NEURL4	-0.084	1.97863	Superficial	NOT SIG.	epi
L2-L4	5	0.021343	0.092276	0.067	0.017	1	L4	INPP5E	-0.084	1.97863	Superficial	NOT SIG.	epi
L2-L4	5	0.0213856	-0.367517	0.32	0.422	1	L4	ZRANB1	-0.742	-0.399171	Superficial	NOT SIG.	epi
L2-L4	5	0.0214075	-0.251125	0.067	0.144	1	L4	SAP30L	-0.211	-1.10384	Superficial	NOT SIG.	epi
L2-L4	5	0.0215377	0.0649229	0.067	0.017	1	L4	LMF1	-0.084	1.97863	Superficial	NOT SIG.	epi
L2-L4	5	0.0215377	0.0635134	0.067	0.017	1	L4	HTRA2	-0.084	1.97863	Superficial	NOT SIG.	epi
L2-L4	5	0.0215377	0.0141139	0.067	0.017	1	L4	TRNP1	-0.084	1.97863	Superficial	NOT SIG.	epi
L2-L4	5	0.0216105	0.15205	0.127	0.056	1	L4	CNPY3	-0.183	1.18133	Superficial	NOT SIG.	epi
L2-L4	5	0.0216791	0.0745458	0.213	0.117	1	L4	ZFAND2B	-0.33	0.864345	Superficial	NOT SIG.	epi
L2-L4	5	0.0217641	-0.127742	0.007	0.05	1	L4	RERG	-0.057	-2.8365	Superficial	NOT SIG.	epi
L2-L4	5	0.0217641	-0.1293	0.007	0.05	1	L4	CD3E	-0.057	-2.8365	Superficial	NOT SIG.	epi
L2-L4	5	0.0217693	-0.304268	0.707	0.75	1	L4	RANBP9	-1.457	-0.0851804	Superficial	NOT SIG.	epi
L2-L4	5	0.0218058	0.0481237	0.087	0.028	1	L4	ATG14	-0.115	1.63559	Superficial	NOT SIG.	epi
L2-L4	5	0.0218567	0.0547405	0.12	0.05	1	L4	C2orf49	-0.17	1.26303	Superficial	NOT SIG.	epi
L2-L4	5	0.0219677	0.182176	0.24	0.139	1	L4	EMC2	-0.379	0.78795	Superficial	NOT SIG.	epi
L2-L4	5	0.0220175	0.342825	0.127	0.056	1	L4	TNKS	-0.183	1.18133	Superficial	NOT SIG.	epi
L2-L4	5	0.0220206	-0.208552	0.067	0.144	1	L4	CPEB3	-0.211	-1.10384	Superficial	NOT SIG.	epi
L2-L4	5	0.0220846	-0.200515	0.087	0.172	1	L4	FAM222A	-0.259	-0.983321	Superficial	NOT SIG.	epi
L2-L4	5	0.0221312	0.0523032	0.067	0.017	1	L4	MPPED2	-0.084	1.97863	Superficial	NOT SIG.	epi
L2-L4	5	0.0221958	-0.194585	0.04	0.106	1	L4	LAMB1	-0.146	-1.40599	Superficial	NOT SIG.	epi
L2-L4	5	0.0221986	-0.372525	0.087	0.167	1	L4	SOX4	-0.254	-0.940761	Superficial	NOT SIG.	epi
L2-L4	5	0.0222289	0.390911	0.553	0.411	1	L4	FGFR3	-0.964	0.428141	Superficial	NOT SIG.	epi
L2-L4	5	0.022424	-0.311834	0.493	0.589	1	L4	ATP1B3	-1.082	-0.25668	Superficial	NOT SIG.	epi
L2-L4	5	0.0224449	-0.114033	0.007	0.05	1	L4	TMEM131L	-0.057	-2.8365	Superficial	NOT SIG.	epi
L2-L4	5	0.0224784	-0.123652	1	1	1	L4	KRT13	-2	0	Superficial	NOT SIG.	epi
L2-L4	5	0.0225329	0.201873	0.167	0.083	1	L4	FARSB	-0.25	1.00866	Superficial	NOT SIG.	epi
L2-L4	5	0.0226759	-0.181712	0.007	0.05	1	L4	KLHL8	-0.057	-2.8365	Superficial	NOT SIG.	epi
L2-L4	5	0.0227237	0.164754	0.367	0.244	1	L4	EIF3D	-0.611	0.588899	Superficial	NOT SIG.	epi
L2-L4	5	0.0227636	0.125929	0.227	0.128	1	L4	MVB12A	-0.355	0.826548	Superficial	NOT SIG.	epi
L2-L4	5	0.0227729	-0.013187	0.033	0.1	1	L4	MYO18A	-0.133	-1.59946	Superficial	NOT SIG.	epi
L2-L4	5	0.0229065	0.373037	0.253	0.156	1	L4	TAF1D	-0.409	0.697591	Superficial	NOT SIG.	epi
L2-L4	5	0.0229436	0.0669347	0.113	0.044	1	L4	PEX3	-0.157	1.36075	Superficial	NOT SIG.	epi
L2-L4	5	0.0229688	0.208235	0.153	0.072	1	L4	PIP4K2B	-0.225	1.08746	Superficial	NOT SIG.	epi
L2-L4	5	0.0229796	-0.197258	0.06	0.133	1	L4	CDK4	-0.193	-1.14839	Superficial	NOT SIG.	epi
L2-L4	5	0.0230593	0.394847	0.347	0.239	1	L4	CCNL2	-0.586	0.537925	Superficial	NOT SIG.	epi
L2-L4	5	0.0230658	0.125016	0.173	0.089	1	L4	IDH3B	-0.262	0.958895	Superficial	NOT SIG.	epi
L2-L4	5	0.0231805	-0.197627	0.073	0.15	1	L4	RNF170	-0.223	-1.03899	Superficial	NOT SIG.	epi
L2-L4	5	0.0232124	0.153315	0.233	0.133	1	L4	COQ9	-0.366	0.808904	Superficial	NOT SIG.	epi
L2-L4	5	0.0232527	0.235064	0.38	0.267	1	L4	VDAC3	-0.647	0.50916	Superficial	NOT SIG.	epi
L2-L4	5	0.0233462	0.154814	0.48	0.322	1	L4	H2AFZ	-0.802	0.575974	Superficial	NOT SIG.	epi
L2-L4	5	0.023361	0.0291287	0.067	0.017	1	L4	JMJD6	-0.084	1.97863	Superficial	NOT SIG.	epi
L2-L4	5	0.0234047	0.152446	0.207	0.111	1	L4	FAM174C	-0.318	0.899071	Superficial	NOT SIG.	epi
L2-L4	5	0.0234664	0.238265	0.26	0.161	1	L4	GET3	-0.421	0.691451	Superficial	NOT SIG.	epi
L2-L4	5	0.0236169	-0.211895	0.12	0.217	1	L4	HIBCH	-0.337	-0.854661	Superficial	NOT SIG.	epi
L2-L4	5	0.0236204	-0.156989	0.147	0.25	1	L4	CRK	-0.397	-0.766112	Superficial	NOT SIG.	epi
L2-L4	5	0.0236787	0.165472	0.353	0.233	1	L4	SEMA4B	-0.586	0.599338	Superficial	NOT SIG.	epi
L2-L4	5	0.0237031	-0.288479	0.387	0.472	1	L4	PEA15	-0.859	-0.286453	Superficial	NOT SIG.	epi
L2-L4	5	0.0237571	-0.152372	0.047	0.117	1	L4	INTS8	-0.164	-1.31578	Superficial	NOT SIG.	epi
L2-L4	5	0.023944	0.174035	0.42	0.283	1	L4	IER5	-0.703	0.569587	Superficial	NOT SIG.	epi
L2-L4	5	0.0240824	-0.179086	0.073	0.15	1	L4	ZC3HAV1	-0.223	-1.03899	Superficial	NOT SIG.	epi
L2-L4	5	0.0241479	0.0867055	0.16	0.078	1	L4	NOP16	-0.238	1.03653	Superficial	NOT SIG.	epi
L2-L4	5	0.0241809	-0.174917	0.9	0.906	1	L4	CTSB	-1.806	-0.00958605	Superficial	NOT SIG.	epi
L2-L4	5	0.0241857	0.0646352	0.113	0.044	1	L4	C2orf68	-0.157	1.36075	Superficial	NOT SIG.	epi
L2-L4	5	0.02421	0.109621	0.1	0.039	1	L4	DPH3	-0.139	1.35845	Superficial	NOT SIG.	epi
L2-L4	5	0.024212	-0.332763	0.5	0.567	1	L4	VAT1	-1.067	-0.181421	Superficial	NOT SIG.	epi
L2-L4	5	0.0243668	-0.236858	0.087	0.167	1	L4	NINL	-0.254	-0.940761	Superficial	NOT SIG.	epi
L2-L4	5	0.0243742	-0.226533	0.293	0.383	1	L4	STK38L	-0.676	-0.386444	Superficial	NOT SIG.	epi
L2-L4	5	0.024409	-0.0442777	0	0.033	1	L4	FAM49A	-0.033	#NUM!	Superficial	NOT SIG.	epi
L2-L4	5	0.024409	-0.0451148	0	0.033	1	L4	SLC39A8	-0.033	#NUM!	Superficial	NOT SIG.	epi
L2-L4	5	0.024409	-0.0518633	0	0.033	1	L4	AC007325.4	-0.033	#NUM!	Superficial	NOT SIG.	epi
L2-L4	5	0.024409	-0.0566266	0	0.033	1	L4	AC244033.2	-0.033	#NUM!	Superficial	NOT SIG.	epi
L2-L4	5	0.024409	-0.0600324	0	0.033	1	L4	MIGA1	-0.033	#NUM!	Superficial	NOT SIG.	epi
L2-L4	5	0.024409	-0.0628391	0	0.033	1	L4	SEPSECS	-0.033	#NUM!	Superficial	NOT SIG.	epi
L2-L4	5	0.024409	-0.0662814	0	0.033	1	L4	GTF2IRD2	-0.033	#NUM!	Superficial	NOT SIG.	epi
L2-L4	5	0.024409	-0.0666135	0	0.033	1	L4	PINK1-AS	-0.033	#NUM!	Superficial	NOT SIG.	epi
L2-L4	5	0.024409	-0.0696641	0	0.033	1	L4	PRICKLE1	-0.033	#NUM!	Superficial	NOT SIG.	epi
L2-L4	5	0.024409	-0.087258	0	0.033	1	L4	MAGEH1	-0.033	#NUM!	Superficial	NOT SIG.	epi
L2-L4	5	0.024409	-0.099146	0	0.033	1	L4	CCDC112	-0.033	#NUM!	Superficial	NOT SIG.	epi
L2-L4	5	0.024409	-0.100376	0	0.033	1	L4	ZNF181	-0.033	#NUM!	Superficial	NOT SIG.	epi
L2-L4	5	0.024409	-0.115751	0	0.033	1	L4	FRAS1	-0.033	#NUM!	Superficial	NOT SIG.	epi
L2-L4	5	0.024409	-0.136164	0	0.033	1	L4	NELL2	-0.033	#NUM!	Superficial	NOT SIG.	epi
L2-L4	5	0.0245358	-0.182381	0.96	0.967	1	L4	RPL10	-1.927	-0.0104815	Superficial	NOT SIG.	epi
L2-L4	5	0.0245581	0.365999	0.373	0.261	1	L4	OGT	-0.634	0.515126	Superficial	NOT SIG.	epi
L2-L4	5	0.0246022	0.229168	0.127	0.056	1	L4	CLEC11A	-0.183	1.18133	Superficial	NOT SIG.	epi
L2-L4	5	0.024632	0.221743	0.24	0.144	1	L4	CACYBP	-0.384	0.736966	Superficial	NOT SIG.	epi
L2-L4	5	0.0247543	0.164431	0.22	0.128	1	L4	ANKRD35	-0.348	0.78136	Superficial	NOT SIG.	epi
L2-L4	5	0.024888	-0.218088	0.893	0.917	1	L4	CD59	-1.81	-0.0382616	Superficial	NOT SIG.	epi
L2-L4	5	0.0249469	0.139713	0.16	0.078	1	L4	PPT1	-0.238	1.03653	Superficial	NOT SIG.	epi
L2-L4	5	0.0249874	0.267457	0.28	0.178	1	L4	VWA1	-0.458	0.65355	Superficial	NOT SIG.	epi
L2-L4	5	0.0251189	0.321112	0.24	0.15	1	L4	SERPINB11	-0.39	0.678072	Superficial	NOT SIG.	epi
L2-L4	5	0.0252405	0.143592	0.1	0.039	1	L4	STAT5B	-0.139	1.35845	Superficial	NOT SIG.	epi
L2-L4	5	0.0252405	-0.185036	0.033	0.094	1	L4	MFSD14A	-0.127	-1.51019	Superficial	NOT SIG.	epi
L2-L4	5	0.0253388	0.116908	0.073	0.022	1	L4	C1QB	-0.095	1.73039	Superficial	NOT SIG.	epi
L2-L4	5	0.0254529	0.178986	0.34	0.222	1	L4	RHOB	-0.562	0.614975	Superficial	NOT SIG.	epi
L2-L4	5	0.0255092	-0.289454	0.107	0.194	1	L4	XRN1	-0.301	-0.858446	Superficial	NOT SIG.	epi
L2-L4	5	0.025534	-0.278338	0.873	0.906	1	L4	RPL27	-1.779	-0.0535294	Superficial	NOT SIG.	epi
L2-L4	5	0.0255364	-0.234626	0.093	0.178	1	L4	MTA2	-0.271	-0.936575	Superficial	NOT SIG.	epi
L2-L4	5	0.0255783	-0.258506	0.553	0.639	1	L4	HSPA5	-1.192	-0.208536	Superficial	NOT SIG.	epi
L2-L4	5	0.0257425	0.147689	0.053	0.011	1	L4	RAB30	-0.064	2.26849	Superficial	NOT SIG.	epi
L2-L4	5	0.0257622	0.245703	0.073	0.022	1	L4	THUMPD2	-0.095	1.73039	Superficial	NOT SIG.	epi
L2-L4	5	0.0257701	-0.110664	0.013	0.061	1	L4	ZNF626	-0.074	-2.2303	Superficial	NOT SIG.	epi
L2-L4	5	0.0258145	0.0447962	0.093	0.033	1	L4	KIN	-0.126	1.49476	Superficial	NOT SIG.	epi
L2-L4	5	0.0259453	0.12656	0.14	0.067	1	L4	INPP5K	-0.207	1.06319	Superficial	NOT SIG.	epi
L2-L4	5	0.0259762	0.19341	0.073	0.022	1	L4	NCKIPSD	-0.095	1.73039	Superficial	NOT SIG.	epi
L2-L4	5	0.0259994	-0.110193	0.013	0.061	1	L4	GARS-DT	-0.074	-2.2303	Superficial	NOT SIG.	epi
L2-L4	5	0.0260026	0.131232	0.053	0.011	1	L4	CD1E	-0.064	2.26849	Superficial	NOT SIG.	epi
L2-L4	5	0.0260026	0.0994862	0.053	0.011	1	L4	PNO1	-0.064	2.26849	Superficial	NOT SIG.	epi
L2-L4	5	0.0260026	0.0560708	0.053	0.011	1	L4	FAM180A	-0.064	2.26849	Superficial	NOT SIG.	epi
L2-L4	5	0.0261281	0.15443	0.1	0.039	1	L4	TSC1	-0.139	1.35845	Superficial	NOT SIG.	epi
L2-L4	5	0.0261314	-0.319094	0.167	0.261	1	L4	MTSS1	-0.428	-0.644202	Superficial	NOT SIG.	epi
L2-L4	5	0.0261319	0.12954	1	1	1	L4	S100A9	-2	0	Superficial	NOT SIG.	epi
L2-L4	5	0.0262151	-0.150155	0.02	0.072	1	L4	SYNE1	-0.092	-1.848	Superficial	NOT SIG.	epi
L2-L4	5	0.0262525	0.25438	0.213	0.122	1	L4	ISOC2	-0.335	0.803972	Superficial	NOT SIG.	epi
L2-L4	5	0.0262622	0.185481	0.173	0.089	1	L4	SH2B1	-0.262	0.958895	Superficial	NOT SIG.	epi
L2-L4	5	0.026265	0.0682321	0.053	0.011	1	L4	RHBDD3	-0.064	2.26849	Superficial	NOT SIG.	epi
L2-L4	5	0.026265	0.0564321	0.053	0.011	1	L4	PTPRJ	-0.064	2.26849	Superficial	NOT SIG.	epi
L2-L4	5	0.026265	0.0286571	0.053	0.011	1	L4	MAP2K6	-0.064	2.26849	Superficial	NOT SIG.	epi
L2-L4	5	0.0263295	0.0423392	0.16	0.078	1	L4	ABCC5	-0.238	1.03653	Superficial	NOT SIG.	epi
L2-L4	5	0.0264633	-0.120266	0.013	0.061	1	L4	RNGTT	-0.074	-2.2303	Superficial	NOT SIG.	epi
L2-L4	5	0.0264907	0.215913	0.1	0.039	1	L4	CCM2	-0.139	1.35845	Superficial	NOT SIG.	epi
L2-L4	5	0.0264998	-0.164003	0.04	0.106	1	L4	TUT4	-0.146	-1.40599	Superficial	NOT SIG.	epi
L2-L4	5	0.0265297	0.111689	0.053	0.011	1	L4	PRAF2	-0.064	2.26849	Superficial	NOT SIG.	epi
L2-L4	5	0.0266214	0.143248	0.207	0.111	1	L4	GOLGA6L9	-0.318	0.899071	Superficial	NOT SIG.	epi
L2-L4	5	0.0266275	0.117158	0.073	0.022	1	L4	KAT8	-0.095	1.73039	Superficial	NOT SIG.	epi
L2-L4	5	0.0266979	-0.149361	0.013	0.061	1	L4	AC139887.2	-0.074	-2.2303	Superficial	NOT SIG.	epi
L2-L4	5	0.0267922	0.269259	0.527	0.411	1	L4	CITED4	-0.938	0.358665	Superficial	NOT SIG.	epi
L2-L4	5	0.0267967	0.0511468	0.053	0.011	1	L4	C19orf57	-0.064	2.26849	Superficial	NOT SIG.	epi
L2-L4	5	0.0268253	0.208434	0.233	0.139	1	L4	GOLGA8A	-0.372	0.745245	Superficial	NOT SIG.	epi
L2-L4	5	0.0268515	-0.152954	0.02	0.072	1	L4	KCNQ1OT1	-0.092	-1.848	Superficial	NOT SIG.	epi
L2-L4	5	0.0268538	0.291143	0.847	0.783	1	L4	CFL1	-1.63	0.11335	Superficial	NOT SIG.	epi
L2-L4	5	0.026953	0.0544501	0.127	0.056	1	L4	MUCL3	-0.183	1.18133	Superficial	NOT SIG.	epi
L2-L4	5	0.0270455	-0.231847	0.18	0.283	1	L4	BPGM	-0.463	-0.652805	Superficial	NOT SIG.	epi
L2-L4	5	0.027066	0.0560569	0.053	0.011	1	L4	FBXO48	-0.064	2.26849	Superficial	NOT SIG.	epi
L2-L4	5	0.0270695	0.0988707	0.073	0.022	1	L4	GABPB1	-0.095	1.73039	Superficial	NOT SIG.	epi
L2-L4	5	0.0270939	0.199038	0.28	0.172	1	L4	VLDLR	-0.452	0.703018	Superficial	NOT SIG.	epi
L2-L4	5	0.0271604	-0.282138	0.133	0.217	1	L4	PDZD2	-0.35	-0.706269	Superficial	NOT SIG.	epi
L2-L4	5	0.0271829	-0.133175	0.127	0.228	1	L4	GCNT3	-0.355	-0.844205	Superficial	NOT SIG.	epi
L2-L4	5	0.0271905	0.160162	0.94	0.889	1	L4	HLA-B	-1.829	0.0804773	Superficial	NOT SIG.	epi
L2-L4	5	0.0272321	0.150947	0.187	0.1	1	L4	CAPN5	-0.287	0.903038	Superficial	NOT SIG.	epi
L2-L4	5	0.0272693	0.269944	0.773	0.733	1	L4	PRDX6	-1.506	0.0766552	Superficial	NOT SIG.	epi
L2-L4	5	0.0273143	0.164621	0.14	0.067	1	L4	KAT2A	-0.207	1.06319	Superficial	NOT SIG.	epi
L2-L4	5	0.0273377	0.12592	0.053	0.011	1	L4	GREM1	-0.064	2.26849	Superficial	NOT SIG.	epi
L2-L4	5	0.0273377	0.0723709	0.053	0.011	1	L4	UBE2L5	-0.064	2.26849	Superficial	NOT SIG.	epi
L2-L4	5	0.0273438	0.0529038	0.093	0.033	1	L4	OCRL	-0.126	1.49476	Superficial	NOT SIG.	epi
L2-L4	5	0.0273715	-0.0263401	0.04	0.106	1	L4	CRY2	-0.146	-1.40599	Superficial	NOT SIG.	epi
L2-L4	5	0.0273726	-0.176191	0.22	0.328	1	L4	GNL3	-0.548	-0.576192	Superficial	NOT SIG.	epi
L2-L4	5	0.0273934	-0.150218	0.027	0.083	1	L4	UBR4	-0.11	-1.62015	Superficial	NOT SIG.	epi
L2-L4	5	0.0274126	-0.0840461	0.013	0.061	1	L4	HS3ST1	-0.074	-2.2303	Superficial	NOT SIG.	epi
L2-L4	5	0.027445	0.159341	0.293	0.183	1	L4	TLE3	-0.476	0.679057	Superficial	NOT SIG.	epi
L2-L4	5	0.0274945	0.185033	0.107	0.044	1	L4	PPIE	-0.151	1.28204	Superficial	NOT SIG.	epi
L2-L4	5	0.0275281	-0.313419	0.107	0.189	1	L4	COL4A2	-0.296	-0.820775	Superficial	NOT SIG.	epi
L2-L4	5	0.0275603	0.368727	0.22	0.133	1	L4	EFS	-0.353	0.726077	Superficial	NOT SIG.	epi
L2-L4	5	0.027578	0.230554	0.407	0.289	1	L4	MRPS21	-0.696	0.493959	Superficial	NOT SIG.	epi
L2-L4	5	0.0275824	0.175364	0.153	0.078	1	L4	VARS	-0.231	0.971986	Superficial	NOT SIG.	epi
L2-L4	5	0.0276117	0.0500175	0.053	0.011	1	L4	PTRH1	-0.064	2.26849	Superficial	NOT SIG.	epi
L2-L4	5	0.0276269	0.181098	0.14	0.067	1	L4	ZADH2	-0.207	1.06319	Superficial	NOT SIG.	epi
L2-L4	5	0.0277939	0.152902	0.1	0.039	1	L4	CCL22	-0.139	1.35845	Superficial	NOT SIG.	epi
L2-L4	5	0.0278101	-0.20763	0.167	0.256	1	L4	BCR	-0.423	-0.616296	Superficial	NOT SIG.	epi
L2-L4	5	0.0278678	-0.183746	0.22	0.322	1	L4	HLA-DPA1	-0.542	-0.549557	Superficial	NOT SIG.	epi
L2-L4	5	0.027888	0.0448841	0.053	0.011	1	L4	ABHD8	-0.064	2.26849	Superficial	NOT SIG.	epi
L2-L4	5	0.027888	0.042693	0.053	0.011	1	L4	COX10-AS1	-0.064	2.26849	Superficial	NOT SIG.	epi
L2-L4	5	0.027888	0.0344061	0.053	0.011	1	L4	GNLY	-0.064	2.26849	Superficial	NOT SIG.	epi
L2-L4	5	0.0279455	0.0667675	0.213	0.117	1	L4	CNOT11	-0.33	0.864345	Superficial	NOT SIG.	epi
L2-L4	5	0.0279497	0.195161	0.367	0.244	1	L4	ERG28	-0.611	0.588899	Superficial	NOT SIG.	epi
L2-L4	5	0.0279605	0.130192	0.027	0	1	L4	TBX1	-0.027	#NUM!	Superficial	NOT SIG.	epi
L2-L4	5	0.0279605	0.100495	0.027	0	1	L4	ISM1	-0.027	#NUM!	Superficial	NOT SIG.	epi
L2-L4	5	0.0279605	0.0953717	0.027	0	1	L4	ZNRF3	-0.027	#NUM!	Superficial	NOT SIG.	epi
L2-L4	5	0.0279605	0.089191	0.027	0	1	L4	PYROXD2	-0.027	#NUM!	Superficial	NOT SIG.	epi
L2-L4	5	0.0279605	0.0884799	0.027	0	1	L4	PRR9	-0.027	#NUM!	Superficial	NOT SIG.	epi
L2-L4	5	0.0279605	0.0876809	0.027	0	1	L4	NGFR	-0.027	#NUM!	Superficial	NOT SIG.	epi
L2-L4	5	0.0279605	0.0824275	0.027	0	1	L4	GDPD5	-0.027	#NUM!	Superficial	NOT SIG.	epi
L2-L4	5	0.0279605	0.0815241	0.027	0	1	L4	AC010883.3	-0.027	#NUM!	Superficial	NOT SIG.	epi
L2-L4	5	0.0279605	0.0764296	0.027	0	1	L4	RASAL3	-0.027	#NUM!	Superficial	NOT SIG.	epi
L2-L4	5	0.0279605	0.0762701	0.027	0	1	L4	AL512662.2	-0.027	#NUM!	Superficial	NOT SIG.	epi
L2-L4	5	0.0279605	0.0747091	0.027	0	1	L4	CLDND2	-0.027	#NUM!	Superficial	NOT SIG.	epi
L2-L4	5	0.0279605	0.0725873	0.027	0	1	L4	MZB1	-0.027	#NUM!	Superficial	NOT SIG.	epi
L2-L4	5	0.0279605	0.0714657	0.027	0	1	L4	TMEM176A	-0.027	#NUM!	Superficial	NOT SIG.	epi
L2-L4	5	0.0279605	0.0704855	0.027	0	1	L4	CH25H	-0.027	#NUM!	Superficial	NOT SIG.	epi
L2-L4	5	0.0279605	0.0703685	0.027	0	1	L4	MPV17L2	-0.027	#NUM!	Superficial	NOT SIG.	epi
L2-L4	5	0.0279605	0.0702661	0.027	0	1	L4	SSC4D	-0.027	#NUM!	Superficial	NOT SIG.	epi
L2-L4	5	0.0279605	0.0576518	0.027	0	1	L4	AC108136.1	-0.027	#NUM!	Superficial	NOT SIG.	epi
L2-L4	5	0.0279605	0.0544981	0.027	0	1	L4	MRC1	-0.027	#NUM!	Superficial	NOT SIG.	epi
L2-L4	5	0.0279605	0.0542798	0.027	0	1	L4	HS3ST3B1	-0.027	#NUM!	Superficial	NOT SIG.	epi
L2-L4	5	0.0279605	0.0533208	0.027	0	1	L4	AL139246.5	-0.027	#NUM!	Superficial	NOT SIG.	epi
L2-L4	5	0.0279605	0.0532629	0.027	0	1	L4	CHMP1B-AS1	-0.027	#NUM!	Superficial	NOT SIG.	epi
L2-L4	5	0.0279605	0.051336	0.027	0	1	L4	TRPV6	-0.027	#NUM!	Superficial	NOT SIG.	epi
L2-L4	5	0.0279605	0.0491605	0.027	0	1	L4	PRRT4	-0.027	#NUM!	Superficial	NOT SIG.	epi
L2-L4	5	0.0279605	0.0490778	0.027	0	1	L4	HIST3H2BB	-0.027	#NUM!	Superficial	NOT SIG.	epi
L2-L4	5	0.0279605	0.0466877	0.027	0	1	L4	TMEM143	-0.027	#NUM!	Superficial	NOT SIG.	epi
L2-L4	5	0.0279605	0.0465935	0.027	0	1	L4	CD38	-0.027	#NUM!	Superficial	NOT SIG.	epi
L2-L4	5	0.0279605	0.0432263	0.027	0	1	L4	ARL9	-0.027	#NUM!	Superficial	NOT SIG.	epi
L2-L4	5	0.0279605	0.0429555	0.027	0	1	L4	AC083798.2	-0.027	#NUM!	Superficial	NOT SIG.	epi
L2-L4	5	0.0279605	0.0408732	0.027	0	1	L4	LINC01764	-0.027	#NUM!	Superficial	NOT SIG.	epi
L2-L4	5	0.0279605	0.0390301	0.027	0	1	L4	TUBB3	-0.027	#NUM!	Superficial	NOT SIG.	epi
L2-L4	5	0.0279605	0.036649	0.027	0	1	L4	AC008736.1	-0.027	#NUM!	Superficial	NOT SIG.	epi
L2-L4	5	0.0279605	0.0355512	0.027	0	1	L4	AP005264.1	-0.027	#NUM!	Superficial	NOT SIG.	epi
L2-L4	5	0.0279605	0.0351136	0.027	0	1	L4	C1orf167	-0.027	#NUM!	Superficial	NOT SIG.	epi
L2-L4	5	0.0279605	0.0340748	0.027	0	1	L4	AC009961.1	-0.027	#NUM!	Superficial	NOT SIG.	epi
L2-L4	5	0.0279605	0.033937	0.027	0	1	L4	ACSBG1	-0.027	#NUM!	Superficial	NOT SIG.	epi
L2-L4	5	0.0279605	0.0335224	0.027	0	1	L4	ATP11C	-0.027	#NUM!	Superficial	NOT SIG.	epi
L2-L4	5	0.0279605	0.0328773	0.027	0	1	L4	CRLF1	-0.027	#NUM!	Superficial	NOT SIG.	epi
L2-L4	5	0.0279605	0.0314616	0.027	0	1	L4	AC106045.1	-0.027	#NUM!	Superficial	NOT SIG.	epi
L2-L4	5	0.0279605	0.0309163	0.027	0	1	L4	TTC26	-0.027	#NUM!	Superficial	NOT SIG.	epi
L2-L4	5	0.0279605	0.0304761	0.027	0	1	L4	GBGT1	-0.027	#NUM!	Superficial	NOT SIG.	epi
L2-L4	5	0.0279605	0.0237009	0.027	0	1	L4	DNASE1L2	-0.027	#NUM!	Superficial	NOT SIG.	epi
L2-L4	5	0.0279726	0.105524	0.073	0.022	1	L4	EEF1A2	-0.095	1.73039	Superficial	NOT SIG.	epi
L2-L4	5	0.0279845	0.169847	0.1	0.039	1	L4	LZTR1	-0.139	1.35845	Superficial	NOT SIG.	epi
L2-L4	5	0.0280001	-0.302526	0.353	0.439	1	L4	PPARD	-0.792	-0.314553	Superficial	NOT SIG.	epi
L2-L4	5	0.0280022	-0.0987402	0.027	0.083	1	L4	PLEKHA6	-0.11	-1.62015	Superficial	NOT SIG.	epi
L2-L4	5	0.028055	0.328668	0.2	0.111	1	L4	SRRT	-0.311	0.84944	Superficial	NOT SIG.	epi
L2-L4	5	0.0281015	-0.180841	0.06	0.133	1	L4	ROCK2	-0.193	-1.14839	Superficial	NOT SIG.	epi
L2-L4	5	0.0281104	0.250617	0.647	0.511	1	L4	CIRBP	-1.158	0.340442	Superficial	NOT SIG.	epi
L2-L4	5	0.0281644	-0.0857273	0.02	0.072	1	L4	FAS	-0.092	-1.848	Superficial	NOT SIG.	epi
L2-L4	5	0.0282023	0.127582	0.073	0.022	1	L4	MAP1S	-0.095	1.73039	Superficial	NOT SIG.	epi
L2-L4	5	0.0282023	0.0693809	0.073	0.022	1	L4	TKFC	-0.095	1.73039	Superficial	NOT SIG.	epi
L2-L4	5	0.0282053	0.251347	0.633	0.478	1	L4	ARHGDIA	-1.111	0.405195	Superficial	NOT SIG.	epi
L2-L4	5	0.0283549	-0.0270726	0.267	0.15	1	L4	NOSIP	-0.417	0.831877	Superficial	NOT SIG.	epi
L2-L4	5	0.028367	-0.189284	0.1	0.183	1	L4	DYM	-0.283	-0.871844	Superficial	NOT SIG.	epi
L2-L4	5	0.0284337	0.169383	0.073	0.022	1	L4	CARD10	-0.095	1.73039	Superficial	NOT SIG.	epi
L2-L4	5	0.0284337	0.0987432	0.073	0.022	1	L4	PTDSS2	-0.095	1.73039	Superficial	NOT SIG.	epi
L2-L4	5	0.0284337	0.0668033	0.073	0.022	1	L4	ARHGAP5-AS1	-0.095	1.73039	Superficial	NOT SIG.	epi
L2-L4	5	0.0284337	0.0633346	0.073	0.022	1	L4	SLC39A4	-0.095	1.73039	Superficial	NOT SIG.	epi
L2-L4	5	0.0284604	-0.222005	0.113	0.194	1	L4	BMPR2	-0.307	-0.779734	Superficial	NOT SIG.	epi
L2-L4	5	0.0286429	0.221339	0.153	0.078	1	L4	RPA3	-0.231	0.971986	Superficial	NOT SIG.	epi
L2-L4	5	0.0286511	-0.355671	0.08	0.156	1	L4	BAZ1A	-0.236	-0.963474	Superficial	NOT SIG.	epi
L2-L4	5	0.0286667	0.0523838	0.073	0.022	1	L4	TNFSF9	-0.095	1.73039	Superficial	NOT SIG.	epi
L2-L4	5	0.028798	0.0323545	0.127	0.056	1	L4	IGFL1	-0.183	1.18133	Superficial	NOT SIG.	epi
L2-L4	5	0.0288394	0.128436	0.08	0.028	1	L4	GMEB2	-0.108	1.51457	Superficial	NOT SIG.	epi
L2-L4	5	0.0288463	-0.161683	0.047	0.111	1	L4	RYBP	-0.158	-1.23983	Superficial	NOT SIG.	epi
L2-L4	5	0.0289014	0.0799874	0.073	0.022	1	L4	KCTD18	-0.095	1.73039	Superficial	NOT SIG.	epi
L2-L4	5	0.0289546	0.153678	0.1	0.039	1	L4	FBXL16	-0.139	1.35845	Superficial	NOT SIG.	epi
L2-L4	5	0.0290561	0.186733	0.193	0.106	1	L4	DDX52	-0.299	0.864537	Superficial	NOT SIG.	epi
L2-L4	5	0.0291151	-0.281215	0.147	0.239	1	L4	LDLR	-0.386	-0.701194	Superficial	NOT SIG.	epi
L2-L4	5	0.0291449	0.132927	0.127	0.056	1	L4	COL5A3	-0.183	1.18133	Superficial	NOT SIG.	epi
L2-L4	5	0.0292066	0.256136	0.953	0.9	1	L4	ALOX12	-1.853	0.0825512	Superficial	NOT SIG.	epi
L2-L4	5	0.0293757	0.0451141	0.073	0.022	1	L4	BDKRB1	-0.095	1.73039	Superficial	NOT SIG.	epi
L2-L4	5	0.0293862	-0.271424	0.047	0.111	1	L4	PCNX4	-0.158	-1.23983	Superficial	NOT SIG.	epi
L2-L4	5	0.0294016	0.132233	0.14	0.067	1	L4	HPS4	-0.207	1.06319	Superficial	NOT SIG.	epi
L2-L4	5	0.0294117	-0.186905	0.067	0.139	1	L4	AKAP11	-0.206	-1.05285	Superficial	NOT SIG.	epi
L2-L4	5	0.0295365	-0.134757	0.133	0.228	1	L4	SATB1	-0.361	-0.777608	Superficial	NOT SIG.	epi
L2-L4	5	0.0295394	-0.305336	0.24	0.333	1	L4	CDK2AP1	-0.573	-0.472488	Superficial	NOT SIG.	epi
L2-L4	5	0.0295562	0.285644	0.533	0.394	1	L4	IFITM3	-0.927	0.43594	Superficial	NOT SIG.	epi
L2-L4	5	0.0295735	0.217013	0.147	0.072	1	L4	KDM5A	-0.219	1.02975	Superficial	NOT SIG.	epi
L2-L4	5	0.0297194	0.154966	0.133	0.061	1	L4	AP2B1	-0.194	1.12455	Superficial	NOT SIG.	epi
L2-L4	5	0.029748	-0.492265	0.32	0.4	1	L4	DST	-0.72	-0.321928	Superficial	NOT SIG.	epi
L2-L4	5	0.0297514	0.133314	0.1	0.039	1	L4	CISD3	-0.139	1.35845	Superficial	NOT SIG.	epi
L2-L4	5	0.0297977	0.221958	0.187	0.106	1	L4	DANCR	-0.293	0.818974	Superficial	NOT SIG.	epi
L2-L4	5	0.0298004	0.218043	0.987	0.944	1	L4	B2M	-1.931	0.0642632	Superficial	NOT SIG.	epi
L2-L4	5	0.0298204	-0.302998	0.2	0.278	1	L4	TMEM14C	-0.478	-0.475085	Superficial	NOT SIG.	epi
L2-L4	5	0.0298993	-0.138875	0.027	0.083	1	L4	SAV1	-0.11	-1.62015	Superficial	NOT SIG.	epi
L2-L4	5	0.0299747	0.128424	0.04	0.006	1	L4	SMARCD3	-0.046	2.73697	Superficial	NOT SIG.	epi
L2-L4	5	0.0299747	0.0980645	0.04	0.006	1	L4	BIN2	-0.046	2.73697	Superficial	NOT SIG.	epi
L2-L4	5	0.0299747	0.074651	0.04	0.006	1	L4	SLC27A5	-0.046	2.73697	Superficial	NOT SIG.	epi
L2-L4	5	0.0299747	0.0642091	0.04	0.006	1	L4	TICRR	-0.046	2.73697	Superficial	NOT SIG.	epi
L2-L4	5	0.0299747	0.0566511	0.04	0.006	1	L4	RAB29	-0.046	2.73697	Superficial	NOT SIG.	epi
L2-L4	5	0.0300372	-0.297939	0.827	0.789	1	L4	SPNS2	-1.616	0.067862	Superficial	NOT SIG.	epi
L2-L4	5	0.0300652	0.0511443	0.133	0.061	1	L4	RXRB	-0.194	1.12455	Superficial	NOT SIG.	epi
L2-L4	5	0.0300934	0.184751	0.167	0.089	1	L4	GTF3C5	-0.256	0.907971	Superficial	NOT SIG.	epi
L2-L4	5	0.030186	-0.427235	0.44	0.528	1	L4	VIM	-0.968	-0.263034	Superficial	NOT SIG.	epi
L2-L4	5	0.0302186	0.146456	0.153	0.078	1	L4	NIPA2	-0.231	0.971986	Superficial	NOT SIG.	epi
L2-L4	5	0.0302949	-0.113751	0.107	0.2	1	L4	ZNF800	-0.307	-0.902389	Superficial	NOT SIG.	epi
L2-L4	5	0.0303235	0.134648	0.187	0.1	1	L4	UBE2S	-0.287	0.903038	Superficial	NOT SIG.	epi
L2-L4	5	0.0303251	0.125834	0.107	0.044	1	L4	ZNF654	-0.151	1.28204	Superficial	NOT SIG.	epi
L2-L4	5	0.0303278	0.143558	0.04	0.006	1	L4	PIGR	-0.046	2.73697	Superficial	NOT SIG.	epi
L2-L4	5	0.0303278	0.0832311	0.04	0.006	1	L4	TMEM120B	-0.046	2.73697	Superficial	NOT SIG.	epi
L2-L4	5	0.0303278	0.078085	0.04	0.006	1	L4	SLC43A2	-0.046	2.73697	Superficial	NOT SIG.	epi
L2-L4	5	0.0303278	0.0684934	0.04	0.006	1	L4	PSPN	-0.046	2.73697	Superficial	NOT SIG.	epi
L2-L4	5	0.0303707	-0.330538	0.767	0.783	1	L4	AIF1L	-1.55	-0.0297857	Superficial	NOT SIG.	epi
L2-L4	5	0.0303713	0.160617	0.553	0.394	1	L4	SUB1	-0.947	0.489084	Superficial	NOT SIG.	epi
L2-L4	5	0.0303868	0.093167	0.267	0.167	1	L4	JPT2	-0.434	0.676992	Superficial	NOT SIG.	epi
L2-L4	5	0.0305754	-0.340061	0.213	0.3	1	L4	SYNE2	-0.513	-0.494109	Superficial	NOT SIG.	epi
L2-L4	5	0.0306444	0.214172	0.373	0.278	1	L4	FKBP8	-0.651	0.424091	Superficial	NOT SIG.	epi
L2-L4	5	0.0306845	0.0733429	0.04	0.006	1	L4	KIF18B	-0.046	2.73697	Superficial	NOT SIG.	epi
L2-L4	5	0.0309568	-0.0405668	0.02	0.072	1	L4	PLEKHH1	-0.092	-1.848	Superficial	NOT SIG.	epi
L2-L4	5	0.0310449	0.0630619	0.04	0.006	1	L4	OBSL1	-0.046	2.73697	Superficial	NOT SIG.	epi
L2-L4	5	0.0310449	0.0363948	0.04	0.006	1	L4	HOXA11-AS	-0.046	2.73697	Superficial	NOT SIG.	epi
L2-L4	5	0.0310993	-0.0543119	0.06	0.133	1	L4	KALRN	-0.193	-1.14839	Superficial	NOT SIG.	epi
L2-L4	5	0.031222	0.160626	0.173	0.094	1	L4	PROS1	-0.267	0.880039	Superficial	NOT SIG.	epi
L2-L4	5	0.0312474	0.180561	0.213	0.128	1	L4	INO80C	-0.341	0.73471	Superficial	NOT SIG.	epi
L2-L4	5	0.0313226	0.210619	0.107	0.044	1	L4	SPPL2B	-0.151	1.28204	Superficial	NOT SIG.	epi
L2-L4	5	0.0314088	0.230492	0.04	0.006	1	L4	LINC00707	-0.046	2.73697	Superficial	NOT SIG.	epi
L2-L4	5	0.0314088	0.0632446	0.04	0.006	1	L4	C1orf54	-0.046	2.73697	Superficial	NOT SIG.	epi
L2-L4	5	0.0317039	0.186249	0.287	0.178	1	L4	PLD3	-0.465	0.689173	Superficial	NOT SIG.	epi
L2-L4	5	0.0317252	-0.269435	0.22	0.317	1	L4	VEGFA	-0.537	-0.526979	Superficial	NOT SIG.	epi
L2-L4	5	0.0317764	0.0667264	0.04	0.006	1	L4	AC024560.4	-0.046	2.73697	Superficial	NOT SIG.	epi
L2-L4	5	0.0317764	0.0566189	0.04	0.006	1	L4	PRR7	-0.046	2.73697	Superficial	NOT SIG.	epi
L2-L4	5	0.0318682	-0.23509	0.073	0.144	1	L4	SF3A2	-0.217	-0.9801	Superficial	NOT SIG.	epi
L2-L4	5	0.0319174	-0.281613	0.14	0.222	1	L4	GATM	-0.362	-0.665133	Superficial	NOT SIG.	epi
L2-L4	5	0.0319359	-0.139832	0.147	0.239	1	L4	TMEM30B	-0.386	-0.701194	Superficial	NOT SIG.	epi
L2-L4	5	0.0321477	0.0474416	0.04	0.006	1	L4	SNHG4	-0.046	2.73697	Superficial	NOT SIG.	epi
L2-L4	5	0.0321477	0.0474237	0.04	0.006	1	L4	MBLAC1	-0.046	2.73697	Superficial	NOT SIG.	epi
L2-L4	5	0.0321477	0.0368016	0.04	0.006	1	L4	LINC01409	-0.046	2.73697	Superficial	NOT SIG.	epi
L2-L4	5	0.0321477	0.0318681	0.04	0.006	1	L4	POMC	-0.046	2.73697	Superficial	NOT SIG.	epi
L2-L4	5	0.0321477	0.0256356	0.04	0.006	1	L4	DES	-0.046	2.73697	Superficial	NOT SIG.	epi
L2-L4	5	0.0321477	0.0252587	0.04	0.006	1	L4	ATP6V0A4	-0.046	2.73697	Superficial	NOT SIG.	epi
L2-L4	5	0.0321477	0.182509	0.167	0.089	1	L4	HIST2H2BE	-0.256	0.907971	Superficial	NOT SIG.	epi
L2-L4	5	0.0321582	0.155527	0.913	0.933	1	L4	JUP	-1.846	-0.0312622	Superficial	NOT SIG.	epi
L2-L4	5	0.0321978	-0.289824	0.22	0.317	1	L4	VPS35	-0.537	-0.526979	Superficial	NOT SIG.	epi
L2-L4	5	0.0322003	-0.193847	0.127	0.211	1	L4	MBP	-0.338	-0.732415	Superficial	NOT SIG.	epi
L2-L4	5	0.0322688	0.223328	0.147	0.072	1	L4	DDX49	-0.219	1.02975	Superficial	NOT SIG.	epi
L2-L4	5	0.0324467	-0.164478	0.26	0.367	1	L4	CD82	-0.627	-0.497268	Superficial	NOT SIG.	epi
L2-L4	5	0.0324777	-0.258283	0.107	0.183	1	L4	RAET1L	-0.29	-0.774233	Superficial	NOT SIG.	epi
L2-L4	5	0.0325377	0.1192	0.18	0.1	1	L4	FAM50A	-0.28	0.847997	Superficial	NOT SIG.	epi
L2-L4	5	0.0325605	0.018471	0.393	0.256	1	L4	UBE2M	-0.649	0.618386	Superficial	NOT SIG.	epi
L2-L4	5	0.0325758	0.133327	0.08	0.028	1	L4	RCBTB2	-0.108	1.51457	Superficial	NOT SIG.	epi
L2-L4	5	0.0326385	0.167575	0.167	0.089	1	L4	XPO6	-0.256	0.907971	Superficial	NOT SIG.	epi
L2-L4	5	0.0327592	-0.197889	0.06	0.128	1	L4	CBR3-AS1	-0.188	-1.09311	Superficial	NOT SIG.	epi
L2-L4	5	0.032775	0.152788	0.333	0.217	1	L4	CLPTM1	-0.55	0.617827	Superficial	NOT SIG.	epi
L2-L4	5	0.0328225	0.0913599	0.08	0.028	1	L4	GRTP1	-0.108	1.51457	Superficial	NOT SIG.	epi
L2-L4	5	0.0329692	0.17488	0.167	0.089	1	L4	ARFIP1	-0.256	0.907971	Superficial	NOT SIG.	epi
L2-L4	5	0.0331298	0.0226929	0.1	0.039	1	L4	CHMP6	-0.139	1.35845	Superficial	NOT SIG.	epi
L2-L4	5	0.0331893	-0.233823	0.04	0.1	1	L4	CHST2	-0.14	-1.32193	Superficial	NOT SIG.	epi
L2-L4	5	0.0333208	0.200677	0.08	0.028	1	L4	TBC1D2B	-0.108	1.51457	Superficial	NOT SIG.	epi
L2-L4	5	0.0333208	0.118345	0.08	0.028	1	L4	ZNF428	-0.108	1.51457	Superficial	NOT SIG.	epi
L2-L4	5	0.0333869	-0.322188	0.287	0.378	1	L4	CHMP4C	-0.665	-0.397335	Superficial	NOT SIG.	epi
L2-L4	5	0.0333965	0.0609362	0.673	0.572	1	L4	HILPDA	-1.245	0.234591	Superficial	NOT SIG.	epi
L2-L4	5	0.0334103	-0.361996	0.12	0.2	1	L4	SFRP4	-0.32	-0.736966	Superficial	NOT SIG.	epi
L2-L4	5	0.0334183	0.104835	0.153	0.078	1	L4	C1QA	-0.231	0.971986	Superficial	NOT SIG.	epi
L2-L4	5	0.0334606	-0.252851	0.247	0.344	1	L4	NMU	-0.591	-0.477898	Superficial	NOT SIG.	epi
L2-L4	5	0.0335126	0.0249519	0.147	0.072	1	L4	SAT2	-0.219	1.02975	Superficial	NOT SIG.	epi
L2-L4	5	0.0335677	0.227977	0.527	0.406	1	L4	HIST1H2AC	-0.933	0.376323	Superficial	NOT SIG.	epi
L2-L4	5	0.0335787	0.14037	0.313	0.2	1	L4	MFGE8	-0.513	0.646163	Superficial	NOT SIG.	epi
L2-L4	5	0.0336137	0.144704	0.24	0.15	1	L4	UFM1	-0.39	0.678072	Superficial	NOT SIG.	epi
L2-L4	5	0.0337192	-0.211579	0.82	0.894	1	L4	CAST	-1.714	-0.124651	Superficial	NOT SIG.	epi
L2-L4	5	0.0337326	-0.282292	0.087	0.161	1	L4	HIVEP2	-0.248	-0.887973	Superficial	NOT SIG.	epi
L2-L4	5	0.0338254	0.142296	0.08	0.028	1	L4	AP1S2	-0.108	1.51457	Superficial	NOT SIG.	epi
L2-L4	5	0.0338254	0.0519631	0.08	0.028	1	L4	MIR200CHG	-0.108	1.51457	Superficial	NOT SIG.	epi
L2-L4	5	0.0338971	0.0660788	0.24	0.144	1	L4	STX10	-0.384	0.736966	Superficial	NOT SIG.	epi
L2-L4	5	0.0339702	0.175536	0.393	0.261	1	L4	SREBF1	-0.654	0.59048	Superficial	NOT SIG.	epi
L2-L4	5	0.0339756	-0.199262	0.1	0.183	1	L4	CREB1	-0.283	-0.871844	Superficial	NOT SIG.	epi
L2-L4	5	0.034049	0.154161	0.107	0.044	1	L4	GSTM4	-0.151	1.28204	Superficial	NOT SIG.	epi
L2-L4	5	0.034049	0.0640609	0.107	0.044	1	L4	OXLD1	-0.151	1.28204	Superficial	NOT SIG.	epi
L2-L4	5	0.0340802	0.0628544	0.08	0.028	1	L4	RSPRY1	-0.108	1.51457	Superficial	NOT SIG.	epi
L2-L4	5	0.0341215	0.304756	0.467	0.339	1	L4	SEMA3F	-0.806	0.462137	Superficial	NOT SIG.	epi
L2-L4	5	0.0342253	0.228556	0.253	0.156	1	L4	SEPTIN9	-0.409	0.697591	Superficial	NOT SIG.	epi
L2-L4	5	0.0343267	-0.293196	0.18	0.272	1	L4	SPTBN1	-0.452	-0.59561	Superficial	NOT SIG.	epi
L2-L4	5	0.0343747	-0.173747	0.033	0.089	1	L4	PON2	-0.122	-1.43134	Superficial	NOT SIG.	epi
L2-L4	5	0.0343811	-0.428161	0.313	0.383	1	L4	KCTD3	-0.696	-0.291182	Superficial	NOT SIG.	epi
L2-L4	5	0.0344073	0.0797192	0.06	0.017	1	L4	ZNF836	-0.077	1.81943	Superficial	NOT SIG.	epi
L2-L4	5	0.0344588	0.269766	0.207	0.122	1	L4	EVL	-0.329	0.76275	Superficial	NOT SIG.	epi
L2-L4	5	0.0345044	0.194796	0.193	0.111	1	L4	TMEM9	-0.304	0.798041	Superficial	NOT SIG.	epi
L2-L4	5	0.0345947	0.140455	0.08	0.028	1	L4	PICK1	-0.108	1.51457	Superficial	NOT SIG.	epi
L2-L4	5	0.0345947	0.103752	0.08	0.028	1	L4	GATB	-0.108	1.51457	Superficial	NOT SIG.	epi
L2-L4	5	0.0346728	-0.214507	0.907	0.956	1	L4	RPL11	-1.863	-0.0759081	Superficial	NOT SIG.	epi
L2-L4	5	0.0347128	0.159581	0.06	0.017	1	L4	SLC38A7	-0.077	1.81943	Superficial	NOT SIG.	epi
L2-L4	5	0.0347128	0.119232	0.06	0.017	1	L4	ZNF841	-0.077	1.81943	Superficial	NOT SIG.	epi
L2-L4	5	0.0347411	0.205539	0.16	0.083	1	L4	WDR6	-0.243	0.946889	Superficial	NOT SIG.	epi
L2-L4	5	0.0347817	0.170424	0.113	0.05	1	L4	DVL2	-0.163	1.17632	Superficial	NOT SIG.	epi
L2-L4	5	0.0348023	0.164473	0.173	0.094	1	L4	FAAP20	-0.267	0.880039	Superficial	NOT SIG.	epi
L2-L4	5	0.0349234	-0.199358	0.087	0.161	1	L4	SOS2	-0.248	-0.887973	Superficial	NOT SIG.	epi
L2-L4	5	0.0349523	-0.11122	0.007	0.044	1	L4	WASHC2A	-0.051	-2.65208	Superficial	NOT SIG.	epi
L2-L4	5	0.0349523	-0.12386	0.007	0.044	1	L4	ADGRA2	-0.051	-2.65208	Superficial	NOT SIG.	epi
L2-L4	5	0.0349523	-0.13415	0.007	0.044	1	L4	PLXDC1	-0.051	-2.65208	Superficial	NOT SIG.	epi
L2-L4	5	0.0349523	-0.154241	0.007	0.044	1	L4	FIBIN	-0.051	-2.65208	Superficial	NOT SIG.	epi
L2-L4	5	0.0349679	-0.432513	0.567	0.6	1	L4	PHACTR4	-1.167	-0.0816138	Superficial	NOT SIG.	epi
L2-L4	5	0.0350801	-0.177859	0.033	0.089	1	L4	TOR4A	-0.122	-1.43134	Superficial	NOT SIG.	epi
L2-L4	5	0.0351158	0.0732623	0.08	0.028	1	L4	ZNF337	-0.108	1.51457	Superficial	NOT SIG.	epi
L2-L4	5	0.0351503	0.07695	0.107	0.044	1	L4	GCLC	-0.151	1.28204	Superficial	NOT SIG.	epi
L2-L4	5	0.0351552	0.283618	0.68	0.544	1	L4	ATP5MD	-1.224	0.321928	Superficial	NOT SIG.	epi
L2-L4	5	0.0353258	0.091396	0.14	0.067	1	L4	NRBP2	-0.207	1.06319	Superficial	NOT SIG.	epi
L2-L4	5	0.0353788	0.070363	0.08	0.028	1	L4	POLR3K	-0.108	1.51457	Superficial	NOT SIG.	epi
L2-L4	5	0.0354225	-0.33153	0.227	0.317	1	L4	CDKN2B	-0.544	-0.481791	Superficial	NOT SIG.	epi
L2-L4	5	0.0355066	0.170083	0.087	0.033	1	L4	MYO15B	-0.12	1.39855	Superficial	NOT SIG.	epi
L2-L4	5	0.0355202	0.0838387	0.14	0.067	1	L4	SLC35C2	-0.207	1.06319	Superficial	NOT SIG.	epi
L2-L4	5	0.0355256	-0.293561	0.433	0.511	1	L4	HMGN2	-0.944	-0.238956	Superficial	NOT SIG.	epi
L2-L4	5	0.0355579	-0.350621	0.187	0.272	1	L4	ALDH3A1	-0.459	-0.540568	Superficial	NOT SIG.	epi
L2-L4	5	0.0355731	-0.413368	0.453	0.5	1	L4	GBP6	-0.953	-0.142417	Superficial	NOT SIG.	epi
L2-L4	5	0.0355851	-0.174126	0.073	0.144	1	L4	PTRHD1	-0.217	-0.9801	Superficial	NOT SIG.	epi
L2-L4	5	0.0355993	0.0487146	0.107	0.044	1	L4	RNF168	-0.151	1.28204	Superficial	NOT SIG.	epi
L2-L4	5	0.0355993	-0.149509	0.04	0.1	1	L4	LAMC1	-0.14	-1.32193	Superficial	NOT SIG.	epi
L2-L4	5	0.0357419	-0.187531	0.28	0.383	1	L4	OSBPL2	-0.663	-0.451918	Superficial	NOT SIG.	epi
L2-L4	5	0.0357423	-0.33833	0.227	0.311	1	L4	CRYBG3	-0.538	-0.454222	Superficial	NOT SIG.	epi
L2-L4	5	0.0358001	0.175087	0.12	0.056	1	L4	PKD1	-0.176	1.09954	Superficial	NOT SIG.	epi
L2-L4	5	0.0358228	-0.20492	0.053	0.117	1	L4	TNRC6B	-0.17	-1.14244	Superficial	NOT SIG.	epi
L2-L4	5	0.0358256	0.0822756	0.107	0.044	1	L4	ALOXE3	-0.151	1.28204	Superficial	NOT SIG.	epi
L2-L4	5	0.0358621	0.125924	0.113	0.05	1	L4	ABAT	-0.163	1.17632	Superficial	NOT SIG.	epi
L2-L4	5	0.0358694	0.254124	0.187	0.106	1	L4	SNHG1	-0.293	0.818974	Superficial	NOT SIG.	epi
L2-L4	5	0.0360119	0.167846	0.087	0.033	1	L4	KIAA0556	-0.12	1.39855	Superficial	NOT SIG.	epi
L2-L4	5	0.0362401	-0.254619	0.08	0.156	1	L4	NIPAL1	-0.236	-0.963474	Superficial	NOT SIG.	epi
L2-L4	5	0.0362669	0.15163	0.087	0.033	1	L4	SLC41A3	-0.12	1.39855	Superficial	NOT SIG.	epi
L2-L4	5	0.0362754	0.0951163	0.06	0.017	1	L4	EIF3J-DT	-0.077	1.81943	Superficial	NOT SIG.	epi
L2-L4	5	0.0362754	0.0722541	0.06	0.017	1	L4	GFER	-0.077	1.81943	Superficial	NOT SIG.	epi
L2-L4	5	0.0363954	-0.0698733	0.007	0.044	1	L4	PLAC8	-0.051	-2.65208	Superficial	NOT SIG.	epi
L2-L4	5	0.0363954	-0.0870625	0.007	0.044	1	L4	DBR1	-0.051	-2.65208	Superficial	NOT SIG.	epi
L2-L4	5	0.0363954	-0.168576	0.007	0.044	1	L4	LANCL3	-0.051	-2.65208	Superficial	NOT SIG.	epi
L2-L4	5	0.0365227	-0.209774	0.073	0.144	1	L4	RNMT	-0.217	-0.9801	Superficial	NOT SIG.	epi
L2-L4	5	0.036524	0.104914	0.22	0.128	1	L4	ATP6V0A1	-0.348	0.78136	Superficial	NOT SIG.	epi
L2-L4	5	0.0367981	0.201281	0.513	0.378	1	L4	IL20RB	-0.891	0.440573	Superficial	NOT SIG.	epi
L2-L4	5	0.0369985	-0.165842	0.973	0.989	1	L4	RPL37A	-1.962	-0.0235307	Superficial	NOT SIG.	epi
L2-L4	5	0.0371357	-0.0716154	0.007	0.044	1	L4	TRIM32	-0.051	-2.65208	Superficial	NOT SIG.	epi
L2-L4	5	0.0371357	-0.0951726	0.007	0.044	1	L4	COLCA1	-0.051	-2.65208	Superficial	NOT SIG.	epi
L2-L4	5	0.0371819	0.204867	0.68	0.567	1	L4	COX7B	-1.247	0.262186	Superficial	NOT SIG.	epi
L2-L4	5	0.0372095	0.145396	0.107	0.044	1	L4	PRRG2	-0.151	1.28204	Superficial	NOT SIG.	epi
L2-L4	5	0.0372414	0.0940346	0.06	0.017	1	L4	OGFOD2	-0.077	1.81943	Superficial	NOT SIG.	epi
L2-L4	5	0.0372677	0.0622468	0.08	0.028	1	L4	MMACHC	-0.108	1.51457	Superficial	NOT SIG.	epi
L2-L4	5	0.0373022	0.140641	0.087	0.033	1	L4	DRG2	-0.12	1.39855	Superficial	NOT SIG.	epi
L2-L4	5	0.0373054	0.240035	0.12	0.056	1	L4	PLAC9	-0.176	1.09954	Superficial	NOT SIG.	epi
L2-L4	5	0.0373438	0.228594	0.133	0.067	1	L4	PREB	-0.2	0.989193	Superficial	NOT SIG.	epi
L2-L4	5	0.0373846	0.219514	0.9	0.95	1	L4	KLK12	-1.85	-0.0780025	Superficial	NOT SIG.	epi
L2-L4	5	0.0373965	0.178175	0.18	0.1	1	L4	KLHDC2	-0.28	0.847997	Superficial	NOT SIG.	epi
L2-L4	5	0.0374586	-0.343717	0.447	0.528	1	L4	RAN	-0.975	-0.240263	Superficial	NOT SIG.	epi
L2-L4	5	0.0375107	-0.0809291	0.007	0.044	1	L4	RIPK3	-0.051	-2.65208	Superficial	NOT SIG.	epi
L2-L4	5	0.0375248	0.12262	0.12	0.056	1	L4	ADCK2	-0.176	1.09954	Superficial	NOT SIG.	epi
L2-L4	5	0.0375366	0.119426	0.167	0.089	1	L4	IGSF3	-0.256	0.907971	Superficial	NOT SIG.	epi
L2-L4	5	0.0375649	0.217424	0.087	0.033	1	L4	KRT34	-0.12	1.39855	Superficial	NOT SIG.	epi
L2-L4	5	0.0375649	0.0820065	0.087	0.033	1	L4	MTRNR2L11	-0.12	1.39855	Superficial	NOT SIG.	epi
L2-L4	5	0.0375682	0.0704532	0.06	0.017	1	L4	HIST1H2AE	-0.077	1.81943	Superficial	NOT SIG.	epi
L2-L4	5	0.0378292	0.170183	0.087	0.033	1	L4	LYSMD4	-0.12	1.39855	Superficial	NOT SIG.	epi
L2-L4	5	0.0378889	-0.0193386	0.007	0.044	1	L4	HHIPL1	-0.051	-2.65208	Superficial	NOT SIG.	epi
L2-L4	5	0.0378889	-0.0368425	0.007	0.044	1	L4	WNT5B	-0.051	-2.65208	Superficial	NOT SIG.	epi
L2-L4	5	0.0378975	0.114869	0.06	0.017	1	L4	CHRNB1	-0.077	1.81943	Superficial	NOT SIG.	epi
L2-L4	5	0.0378975	0.0976559	0.06	0.017	1	L4	OASL	-0.077	1.81943	Superficial	NOT SIG.	epi
L2-L4	5	0.0379079	-0.17384	0.573	0.628	1	L4	PTGES3	-1.201	-0.132229	Superficial	NOT SIG.	epi
L2-L4	5	0.0379554	-0.19313	0.053	0.117	1	L4	CSNK1G3	-0.17	-1.14244	Superficial	NOT SIG.	epi
L2-L4	5	0.037982	0.192219	0.367	0.261	1	L4	FBXO3	-0.628	0.49173	Superficial	NOT SIG.	epi
L2-L4	5	0.0380861	-0.340683	0.6	0.617	1	L4	HSPB8	-1.217	-0.040308	Superficial	NOT SIG.	epi
L2-L4	5	0.0381149	0.238319	0.187	0.106	1	L4	MBD3	-0.293	0.818974	Superficial	NOT SIG.	epi
L2-L4	5	0.0381745	-0.242545	0.053	0.117	1	L4	FBN1	-0.17	-1.14244	Superficial	NOT SIG.	epi
L2-L4	5	0.0381792	0.157565	0.373	0.256	1	L4	COL18A1	-0.629	0.543032	Superficial	NOT SIG.	epi
L2-L4	5	0.0382016	0.175088	0.127	0.061	1	L4	FBXL15	-0.188	1.05795	Superficial	NOT SIG.	epi
L2-L4	5	0.0382156	-0.288705	0.527	0.572	1	L4	HMGB1	-1.099	-0.118212	Superficial	NOT SIG.	epi
L2-L4	5	0.0382292	0.0312424	0.06	0.017	1	L4	FHL1	-0.077	1.81943	Superficial	NOT SIG.	epi
L2-L4	5	0.0385583	-0.17018	0.773	0.794	1	L4	YBX3	-1.567	-0.0386706	Superficial	NOT SIG.	epi
L2-L4	5	0.0387066	0.235931	0.193	0.111	1	L4	EIF2B5	-0.304	0.798041	Superficial	NOT SIG.	epi
L2-L4	5	0.0387184	0.275083	0.467	0.328	1	L4	C6orf62	-0.795	0.509727	Superficial	NOT SIG.	epi
L2-L4	5	0.0388251	-0.14387	0.02	0.067	1	L4	MTRNR2L6	-0.087	-1.74416	Superficial	NOT SIG.	epi
L2-L4	5	0.0389	0.0937262	0.06	0.017	1	L4	ZNF7	-0.077	1.81943	Superficial	NOT SIG.	epi
L2-L4	5	0.038906	0.0446661	0.147	0.072	1	L4	MAP2K7	-0.219	1.02975	Superficial	NOT SIG.	epi
L2-L4	5	0.0389421	-0.271114	0.647	0.689	1	L4	HNRNPK	-1.336	-0.0907383	Superficial	NOT SIG.	epi
L2-L4	5	0.0389677	-0.294642	0.333	0.417	1	L4	MREG	-0.75	-0.324525	Superficial	NOT SIG.	epi
L2-L4	5	0.0390057	0.187877	0.2	0.117	1	L4	MBNL2	-0.317	0.773491	Superficial	NOT SIG.	epi
L2-L4	5	0.0391211	0.241713	0.267	0.172	1	L4	DLGAP4	-0.439	0.634431	Superficial	NOT SIG.	epi
L2-L4	5	0.0391746	0.123582	0.087	0.033	1	L4	TRMU	-0.12	1.39855	Superficial	NOT SIG.	epi
L2-L4	5	0.0391908	0.302052	0.327	0.228	1	L4	EWSR1	-0.555	0.520257	Superficial	NOT SIG.	epi
L2-L4	5	0.0392383	0.150714	0.167	0.089	1	L4	LHX4	-0.256	0.907971	Superficial	NOT SIG.	epi
L2-L4	5	0.0392683	0.215644	0.96	0.889	1	L4	RPL19	-1.849	0.110851	Superficial	NOT SIG.	epi
L2-L4	5	0.0393465	-0.155379	0.06	0.128	1	L4	OAS3	-0.188	-1.09311	Superficial	NOT SIG.	epi
L2-L4	5	0.0393704	-0.0666139	0.04	0.1	1	L4	TCAIM	-0.14	-1.32193	Superficial	NOT SIG.	epi
L2-L4	5	0.0394313	0.085809	0.167	0.089	1	L4	PDLIM4	-0.256	0.907971	Superficial	NOT SIG.	epi
L2-L4	5	0.0394354	-0.114039	0.02	0.067	1	L4	MTERF3	-0.087	-1.74416	Superficial	NOT SIG.	epi
L2-L4	5	0.03948	0.178948	0.173	0.094	1	L4	TERF2IP	-0.267	0.880039	Superficial	NOT SIG.	epi
L2-L4	5	0.0395125	-0.0550843	0.047	0.111	1	L4	DNAJB9	-0.158	-1.23983	Superficial	NOT SIG.	epi
L2-L4	5	0.0397407	-0.441102	0.42	0.472	1	L4	EIF3E	-0.892	-0.168398	Superficial	NOT SIG.	epi
L2-L4	5	0.0397775	0.272668	0.193	0.111	1	L4	CDIPT	-0.304	0.798041	Superficial	NOT SIG.	epi
L2-L4	5	0.0397795	0.0734957	0.12	0.056	1	L4	NUDT2	-0.176	1.09954	Superficial	NOT SIG.	epi
L2-L4	5	0.0399251	0.0393288	0.06	0.017	1	L4	RARA	-0.077	1.81943	Superficial	NOT SIG.	epi
L2-L4	5	0.0400112	0.108575	0.12	0.056	1	L4	FDXR	-0.176	1.09954	Superficial	NOT SIG.	epi
L2-L4	5	0.0400154	0.120099	0.167	0.089	1	L4	IPO5	-0.256	0.907971	Superficial	NOT SIG.	epi
L2-L4	5	0.0400469	0.376637	0.18	0.106	1	L4	RBM6	-0.286	0.763933	Superficial	NOT SIG.	epi
L2-L4	5	0.0400619	-0.335157	0.58	0.622	1	L4	PSMC6	-1.202	-0.100862	Superficial	NOT SIG.	epi
L2-L4	5	0.0402172	0.553225	0.673	0.561	1	L4	PTGDS	-1.234	0.262606	Superficial	NOT SIG.	epi
L2-L4	5	0.0402718	-0.0270255	0	0.028	1	L4	ZNF765	-0.028	#NUM!	Superficial	NOT SIG.	epi
L2-L4	5	0.0402718	-0.0370555	0	0.028	1	L4	AC116407.1	-0.028	#NUM!	Superficial	NOT SIG.	epi
L2-L4	5	0.0402718	-0.0477578	0	0.028	1	L4	SPATA5	-0.028	#NUM!	Superficial	NOT SIG.	epi
L2-L4	5	0.0402718	-0.0560995	0	0.028	1	L4	DLEU1	-0.028	#NUM!	Superficial	NOT SIG.	epi
L2-L4	5	0.0402718	-0.0574173	0	0.028	1	L4	BICD1	-0.028	#NUM!	Superficial	NOT SIG.	epi
L2-L4	5	0.0402718	-0.0593299	0	0.028	1	L4	PRR3	-0.028	#NUM!	Superficial	NOT SIG.	epi
L2-L4	5	0.0402718	-0.0604291	0	0.028	1	L4	PECR	-0.028	#NUM!	Superficial	NOT SIG.	epi
L2-L4	5	0.0402718	-0.0615861	0	0.028	1	L4	RTN4RL1	-0.028	#NUM!	Superficial	NOT SIG.	epi
L2-L4	5	0.0402718	-0.0620489	0	0.028	1	L4	C12orf40	-0.028	#NUM!	Superficial	NOT SIG.	epi
L2-L4	5	0.0402718	-0.0625637	0	0.028	1	L4	AC093227.1	-0.028	#NUM!	Superficial	NOT SIG.	epi
L2-L4	5	0.0402718	-0.0700103	0	0.028	1	L4	STARD13	-0.028	#NUM!	Superficial	NOT SIG.	epi
L2-L4	5	0.0402718	-0.0740851	0	0.028	1	L4	ANKRD36	-0.028	#NUM!	Superficial	NOT SIG.	epi
L2-L4	5	0.0402718	-0.0941567	0	0.028	1	L4	PKNOX2	-0.028	#NUM!	Superficial	NOT SIG.	epi
L2-L4	5	0.0402718	-0.0947766	0	0.028	1	L4	MNDA	-0.028	#NUM!	Superficial	NOT SIG.	epi
L2-L4	5	0.0402718	-0.0953776	0	0.028	1	L4	ZMAT1	-0.028	#NUM!	Superficial	NOT SIG.	epi
L2-L4	5	0.0402718	-0.101741	0	0.028	1	L4	DZIP1	-0.028	#NUM!	Superficial	NOT SIG.	epi
L2-L4	5	0.0402799	0.0699975	0.087	0.033	1	L4	USP19	-0.12	1.39855	Superficial	NOT SIG.	epi
L2-L4	5	0.0403223	0.185324	0.193	0.111	1	L4	ACOX3	-0.304	0.798041	Superficial	NOT SIG.	epi
L2-L4	5	0.0404285	0.220508	0.26	0.161	1	L4	C1orf122	-0.421	0.691451	Superficial	NOT SIG.	epi
L2-L4	5	0.0404461	-0.121212	0.013	0.056	1	L4	HACD4	-0.069	-2.10692	Superficial	NOT SIG.	epi
L2-L4	5	0.0404773	0.154608	0.1	0.044	1	L4	VWA5A	-0.144	1.18442	Superficial	NOT SIG.	epi
L2-L4	5	0.0404779	0.0964553	0.12	0.056	1	L4	CSTF2	-0.176	1.09954	Superficial	NOT SIG.	epi
L2-L4	5	0.0404864	0.0993319	0.153	0.078	1	L4	COA8	-0.231	0.971986	Superficial	NOT SIG.	epi
L2-L4	5	0.0405726	-0.138482	0.027	0.078	1	L4	CREG2	-0.105	-1.53051	Superficial	NOT SIG.	epi
L2-L4	5	0.0406805	-0.126273	0.02	0.067	1	L4	TPBG	-0.087	-1.74416	Superficial	NOT SIG.	epi
L2-L4	5	0.0407893	0.224776	0.287	0.189	1	L4	EPN2	-0.476	0.602665	Superficial	NOT SIG.	epi
L2-L4	5	0.0408288	0.242299	0.24	0.15	1	L4	PIGT	-0.39	0.678072	Superficial	NOT SIG.	epi
L2-L4	5	0.0408621	-0.240385	0.693	0.689	1	L4	MAL2	-1.382	0.00835137	Superficial	NOT SIG.	epi
L2-L4	5	0.0410817	-0.223167	0.073	0.139	1	L4	UPK3B	-0.212	-0.929117	Superficial	NOT SIG.	epi
L2-L4	5	0.0411264	0.178768	0.387	0.272	1	L4	SLIRP	-0.659	0.508727	Superficial	NOT SIG.	epi
L2-L4	5	0.0411282	-0.289603	0.227	0.311	1	L4	SSR1	-0.538	-0.454222	Superficial	NOT SIG.	epi
L2-L4	5	0.0411498	-0.139057	0.013	0.056	1	L4	DHX57	-0.069	-2.10692	Superficial	NOT SIG.	epi
L2-L4	5	0.0411794	-0.276875	0.1	0.172	1	L4	ZMPSTE24	-0.272	-0.782409	Superficial	NOT SIG.	epi
L2-L4	5	0.041229	-0.187505	0.9	0.889	1	L4	RPL38	-1.789	0.0177416	Superficial	NOT SIG.	epi
L2-L4	5	0.0412462	0.0875927	0.207	0.117	1	L4	COMMD4	-0.324	0.823122	Superficial	NOT SIG.	epi
L2-L4	5	0.0412989	0.215982	0.34	0.228	1	L4	EIF3G	-0.568	0.576501	Superficial	NOT SIG.	epi
L2-L4	5	0.0414544	0.0466674	0.113	0.05	1	L4	NQO2	-0.163	1.17632	Superficial	NOT SIG.	epi
L2-L4	5	0.0414848	0.351773	0.5	0.406	1	L4	AVPI1	-0.906	0.300448	Superficial	NOT SIG.	epi
L2-L4	5	0.0415629	-0.321824	0.1	0.172	1	L4	PRRC1	-0.272	-0.782409	Superficial	NOT SIG.	epi
L2-L4	5	0.0416148	0.193185	0.147	0.078	1	L4	CEACAM19	-0.225	0.91427	Superficial	NOT SIG.	epi
L2-L4	5	0.041741	-0.125174	0.027	0.078	1	L4	TP53RK	-0.105	-1.53051	Superficial	NOT SIG.	epi
L2-L4	5	0.0419521	0.0675189	0.113	0.05	1	L4	WDR5	-0.163	1.17632	Superficial	NOT SIG.	epi
L2-L4	5	0.0419587	-0.0175554	0.02	0.067	1	L4	RAPGEF6	-0.087	-1.74416	Superficial	NOT SIG.	epi
L2-L4	5	0.0419945	0.208631	0.187	0.106	1	L4	UNC119	-0.293	0.818974	Superficial	NOT SIG.	epi
L2-L4	5	0.0419945	-0.173119	0.1	0.178	1	L4	AMACR	-0.278	-0.831877	Superficial	NOT SIG.	epi
L2-L4	5	0.0420033	0.187057	0.093	0.039	1	L4	MDN1	-0.132	1.25376	Superficial	NOT SIG.	epi
L2-L4	5	0.0420375	-0.130606	0.027	0.078	1	L4	IRS1	-0.105	-1.53051	Superficial	NOT SIG.	epi
L2-L4	5	0.0421554	-0.082281	0.04	0.1	1	L4	TMEM126B	-0.14	-1.32193	Superficial	NOT SIG.	epi
L2-L4	5	0.0421732	0.206067	0.353	0.244	1	L4	NDUFB10	-0.597	0.532787	Superficial	NOT SIG.	epi
L2-L4	5	0.0423089	0.241406	0.1	0.044	1	L4	DCAF15	-0.144	1.18442	Superficial	NOT SIG.	epi
L2-L4	5	0.0423125	0.123522	0.647	0.522	1	L4	BNIP3L	-1.169	0.309716	Superficial	NOT SIG.	epi
L2-L4	5	0.0423223	0.175399	0.933	0.889	1	L4	UBA52	-1.822	0.0696937	Superficial	NOT SIG.	epi
L2-L4	5	0.0424465	-0.213472	0.453	0.522	1	L4	MARCH7	-0.975	-0.204539	Superficial	NOT SIG.	epi
L2-L4	5	0.042464	0.112055	0.28	0.178	1	L4	CYBA	-0.458	0.65355	Superficial	NOT SIG.	epi
L2-L4	5	0.0424925	-0.256772	0.153	0.239	1	L4	CAV2	-0.392	-0.643479	Superficial	NOT SIG.	epi
L2-L4	5	0.0424981	-0.217043	0.96	0.928	1	L4	RPL27A	-1.888	0.0489096	Superficial	NOT SIG.	epi
L2-L4	5	0.0425883	-0.0790586	0.013	0.056	1	L4	TFPI	-0.069	-2.10692	Superficial	NOT SIG.	epi
L2-L4	5	0.042626	0.0608621	0.28	0.178	1	L4	MCFD2	-0.458	0.65355	Superficial	NOT SIG.	epi
L2-L4	5	0.0427865	-0.279726	0.207	0.294	1	L4	BEX4	-0.501	-0.506185	Superficial	NOT SIG.	epi
L2-L4	5	0.0428395	-0.0879861	0.033	0.089	1	L4	BDP1	-0.122	-1.43134	Superficial	NOT SIG.	epi
L2-L4	5	0.0429101	-0.227697	0.12	0.2	1	L4	MAGI3	-0.32	-0.736966	Superficial	NOT SIG.	epi
L2-L4	5	0.0429377	-0.113876	0.027	0.078	1	L4	ZNF317	-0.105	-1.53051	Superficial	NOT SIG.	epi
L2-L4	5	0.0429545	-0.0833208	0.013	0.056	1	L4	BNC1	-0.069	-2.10692	Superficial	NOT SIG.	epi
L2-L4	5	0.0429626	-0.161628	0.047	0.106	1	L4	FAM3C	-0.153	-1.17333	Superficial	NOT SIG.	epi
L2-L4	5	0.0430416	0.162759	0.133	0.067	1	L4	MAPK8IP3	-0.2	0.989193	Superficial	NOT SIG.	epi
L2-L4	5	0.0430513	-0.195853	0.2	0.294	1	L4	CRYM	-0.494	-0.555816	Superficial	NOT SIG.	epi
L2-L4	5	0.0431262	-0.222359	0.08	0.15	1	L4	CNOT6L	-0.23	-0.906891	Superficial	NOT SIG.	epi
L2-L4	5	0.0432971	0.306622	0.48	0.389	1	L4	APRT	-0.869	0.303264	Superficial	NOT SIG.	epi
L2-L4	5	0.0433076	0.168019	0.267	0.167	1	L4	SNHG32	-0.434	0.676992	Superficial	NOT SIG.	epi
L2-L4	5	0.0433233	-0.0744521	0.013	0.056	1	L4	CTSO	-0.069	-2.10692	Superficial	NOT SIG.	epi
L2-L4	5	0.0433425	0.220855	0.207	0.122	1	L4	ARFRP1	-0.329	0.76275	Superficial	NOT SIG.	epi
L2-L4	5	0.0433922	0.128152	0.2	0.117	1	L4	GGA1	-0.317	0.773491	Superficial	NOT SIG.	epi
L2-L4	5	0.0433993	0.165643	0.367	0.261	1	L4	FDFT1	-0.628	0.49173	Superficial	NOT SIG.	epi
L2-L4	5	0.0434048	0.118517	0.093	0.039	1	L4	G6PC3	-0.132	1.25376	Superficial	NOT SIG.	epi
L2-L4	5	0.043474	0.0632528	0.067	0.022	1	L4	KLK9	-0.089	1.60666	Superficial	NOT SIG.	epi
L2-L4	5	0.0435145	-0.297729	0.18	0.256	1	L4	MED13L	-0.436	-0.508147	Superficial	NOT SIG.	epi
L2-L4	5	0.043526	0.373632	0.18	0.106	1	L4	SNX5	-0.286	0.763933	Superficial	NOT SIG.	epi
L2-L4	5	0.0435423	0.232704	0.227	0.133	1	L4	APCDD1	-0.36	0.771266	Superficial	NOT SIG.	epi
L2-L4	5	0.0436757	0.0233931	0.167	0.089	1	L4	ALAD	-0.256	0.907971	Superficial	NOT SIG.	epi
L2-L4	5	0.0436949	-0.0729279	0.013	0.056	1	L4	AC145212.1	-0.069	-2.10692	Superficial	NOT SIG.	epi
L2-L4	5	0.0437558	0.060191	0.087	0.033	1	L4	SP110	-0.12	1.39855	Superficial	NOT SIG.	epi
L2-L4	5	0.0438199	0.157419	0.067	0.022	1	L4	SFI1	-0.089	1.60666	Superficial	NOT SIG.	epi
L2-L4	5	0.0438581	-0.271735	0.273	0.35	1	L4	REEP4	-0.623	-0.358454	Superficial	NOT SIG.	epi
L2-L4	5	0.0439763	0.117474	0.093	0.039	1	L4	CUEDC1	-0.132	1.25376	Superficial	NOT SIG.	epi
L2-L4	5	0.0439803	0.147558	0.133	0.067	1	L4	RAPGEF1	-0.2	0.989193	Superficial	NOT SIG.	epi
L2-L4	5	0.0440015	0.143458	0.14	0.072	1	L4	ZNF274	-0.212	0.959358	Superficial	NOT SIG.	epi
L2-L4	5	0.0440392	-0.37832	0.36	0.428	1	L4	EGLN3	-0.788	-0.249614	Superficial	NOT SIG.	epi
L2-L4	5	0.0440753	0.0446354	0.32	0.206	1	L4	TAB3	-0.526	0.635428	Superficial	NOT SIG.	epi
L2-L4	5	0.0442546	-0.223499	0.047	0.106	1	L4	PGM1	-0.153	-1.17333	Superficial	NOT SIG.	epi
L2-L4	5	0.0443036	-0.246359	0.387	0.467	1	L4	FMO2	-0.854	-0.271089	Superficial	NOT SIG.	epi
L2-L4	5	0.0443377	-0.215433	0.433	0.511	1	L4	CFLAR	-0.944	-0.238956	Superficial	NOT SIG.	epi
L2-L4	5	0.0445169	0.0450883	0.113	0.05	1	L4	WDR47	-0.163	1.17632	Superficial	NOT SIG.	epi
L2-L4	5	0.0445173	-0.137683	0.087	0.161	1	L4	FMR1	-0.248	-0.887973	Superficial	NOT SIG.	epi
L2-L4	5	0.0447476	-0.137521	0.113	0.189	1	L4	SUMF2	-0.302	-0.742063	Superficial	NOT SIG.	epi
L2-L4	5	0.0447805	0.0207025	0.113	0.05	1	L4	MICAL1	-0.163	1.17632	Superficial	NOT SIG.	epi
L2-L4	5	0.0448588	0.220942	0.273	0.178	1	L4	TRAF7	-0.451	0.617024	Superficial	NOT SIG.	epi
L2-L4	5	0.0448616	0.0786108	0.16	0.083	1	L4	SIGMAR1	-0.243	0.946889	Superficial	NOT SIG.	epi
L2-L4	5	0.0448717	0.114905	0.067	0.022	1	L4	C16orf74	-0.089	1.60666	Superficial	NOT SIG.	epi
L2-L4	5	0.0449187	0.206533	0.2	0.122	1	L4	HTATIP2	-0.322	0.713119	Superficial	NOT SIG.	epi
L2-L4	5	0.0449339	0.271203	0.387	0.283	1	L4	ATP13A4	-0.67	0.451532	Superficial	NOT SIG.	epi
L2-L4	5	0.045017	0.138966	0.227	0.133	1	L4	WBP1L	-0.36	0.771266	Superficial	NOT SIG.	epi
L2-L4	5	0.0450202	0.149152	0.293	0.2	1	L4	UXT	-0.493	0.550901	Superficial	NOT SIG.	epi
L2-L4	5	0.0450279	0.198235	0.34	0.233	1	L4	PSMB3	-0.573	0.545205	Superficial	NOT SIG.	epi
L2-L4	5	0.0450826	-0.151447	0.08	0.15	1	L4	NR1D1	-0.23	-0.906891	Superficial	NOT SIG.	epi
L2-L4	5	0.0451747	-0.18783	0.147	0.228	1	L4	MARCH6	-0.375	-0.633218	Superficial	NOT SIG.	epi
L2-L4	5	0.045208	-0.0468093	0.013	0.056	1	L4	SNUPN	-0.069	-2.10692	Superficial	NOT SIG.	epi
L2-L4	5	0.0455792	0.290842	0.58	0.439	1	L4	HLA-DRA	-1.019	0.401832	Superficial	NOT SIG.	epi
L2-L4	5	0.045581	-0.170683	0.1	0.178	1	L4	ABCA5	-0.278	-0.831877	Superficial	NOT SIG.	epi
L2-L4	5	0.0455847	0.17868	0.067	0.022	1	L4	ZNF433	-0.089	1.60666	Superficial	NOT SIG.	epi
L2-L4	5	0.0456007	-0.264985	0.193	0.283	1	L4	MICALL1	-0.476	-0.552201	Superficial	NOT SIG.	epi
L2-L4	5	0.0457086	-0.252467	0.153	0.228	1	L4	PSMD14	-0.381	-0.575502	Superficial	NOT SIG.	epi
L2-L4	5	0.0457142	0.223724	0.047	0.011	1	L4	CD6	-0.058	2.09516	Superficial	NOT SIG.	epi
L2-L4	5	0.0457383	-0.313799	0.293	0.389	1	L4	ANKRD12	-0.682	-0.408869	Superficial	NOT SIG.	epi
L2-L4	5	0.0457511	0.0445149	0.16	0.083	1	L4	ACTA2	-0.243	0.946889	Superficial	NOT SIG.	epi
L2-L4	5	0.0458463	0.120062	0.213	0.128	1	L4	PLEKHB2	-0.341	0.73471	Superficial	NOT SIG.	epi
L2-L4	5	0.0459334	0.0645154	0.127	0.061	1	L4	HCAR3	-0.188	1.05795	Superficial	NOT SIG.	epi
L2-L4	5	0.0460407	-0.161784	0.127	0.2	1	L4	SEL1L	-0.327	-0.655172	Superficial	NOT SIG.	epi
L2-L4	5	0.0461184	-0.116342	0.047	0.106	1	L4	ATRN	-0.153	-1.17333	Superficial	NOT SIG.	epi
L2-L4	5	0.0461869	0.0661699	0.127	0.061	1	L4	PTTG1	-0.188	1.05795	Superficial	NOT SIG.	epi
L2-L4	5	0.0462699	-0.0433897	0.167	0.089	1	L4	LINC01588	-0.256	0.907971	Superficial	NOT SIG.	epi
L2-L4	5	0.0464029	0.158793	0.133	0.067	1	L4	SPAG16	-0.2	0.989193	Superficial	NOT SIG.	epi
L2-L4	5	0.0464381	-0.284313	0.12	0.194	1	L4	ENAH	-0.314	-0.693022	Superficial	NOT SIG.	epi
L2-L4	5	0.04645	-0.239226	0.487	0.544	1	L4	BICDL2	-1.031	-0.159685	Superficial	NOT SIG.	epi
L2-L4	5	0.0464536	0.37991	0.4	0.311	1	L4	COA3	-0.711	0.363085	Superficial	NOT SIG.	epi
L2-L4	5	0.0466454	0.11328	0.467	0.356	1	L4	BLOC1S1	-0.823	0.391545	Superficial	NOT SIG.	epi
L2-L4	5	0.0466721	0.127785	0.067	0.022	1	L4	ZNF875	-0.089	1.60666	Superficial	NOT SIG.	epi
L2-L4	5	0.0467033	-0.0868881	0.02	0.067	1	L4	GNAL	-0.087	-1.74416	Superficial	NOT SIG.	epi
L2-L4	5	0.0467599	0.130229	0.1	0.044	1	L4	SNX27	-0.144	1.18442	Superficial	NOT SIG.	epi
L2-L4	5	0.0468086	-0.11279	0.053	0.117	1	L4	PHETA1	-0.17	-1.14244	Superficial	NOT SIG.	epi
L2-L4	5	0.0469024	-0.337959	0.893	0.872	1	L4	DSG3	-1.765	0.034332	Superficial	NOT SIG.	epi
L2-L4	5	0.0470364	-0.256674	0.913	0.933	1	L4	CRABP2	-1.846	-0.0312622	Superficial	NOT SIG.	epi
L2-L4	5	0.0470394	0.181668	0.067	0.022	1	L4	CDHR1	-0.089	1.60666	Superficial	NOT SIG.	epi
L2-L4	5	0.0470394	0.121259	0.067	0.022	1	L4	ABCA2	-0.089	1.60666	Superficial	NOT SIG.	epi
L2-L4	5	0.0470394	0.0570076	0.067	0.022	1	L4	TACC3	-0.089	1.60666	Superficial	NOT SIG.	epi
L2-L4	5	0.0471613	0.00715021	0.087	0.033	1	L4	DKC1	-0.12	1.39855	Superficial	NOT SIG.	epi
L2-L4	5	0.0472129	-0.106883	0.047	0.106	1	L4	TASOR	-0.153	-1.17333	Superficial	NOT SIG.	epi
L2-L4	5	0.0472129	-0.12039	0.047	0.106	1	L4	METTL8	-0.153	-1.17333	Superficial	NOT SIG.	epi
L2-L4	5	0.0473638	-0.317057	0.267	0.35	1	L4	TEAD1	-0.617	-0.390515	Superficial	NOT SIG.	epi
L2-L4	5	0.0474898	-0.167448	0.047	0.106	1	L4	XRN2	-0.153	-1.17333	Superficial	NOT SIG.	epi
L2-L4	5	0.0475406	0.127084	0.093	0.039	1	L4	CEP57	-0.132	1.25376	Superficial	NOT SIG.	epi
L2-L4	5	0.0475897	-0.172475	0.167	0.25	1	L4	PRMT2	-0.417	-0.58208	Superficial	NOT SIG.	epi
L2-L4	5	0.0476809	-0.238848	0.22	0.3	1	L4	APH1A	-0.52	-0.447459	Superficial	NOT SIG.	epi
L2-L4	5	0.047759	-0.310107	0.267	0.344	1	L4	DAPP1	-0.611	-0.365569	Superficial	NOT SIG.	epi
L2-L4	5	0.0477812	0.138079	0.067	0.022	1	L4	BMP2	-0.089	1.60666	Superficial	NOT SIG.	epi
L2-L4	5	0.0478079	-0.288872	0.173	0.25	1	L4	COL6A3	-0.423	-0.531156	Superficial	NOT SIG.	epi
L2-L4	5	0.0478271	0.171024	0.247	0.161	1	L4	HIP1R	-0.408	0.61745	Superficial	NOT SIG.	epi
L2-L4	5	0.0479634	-0.315701	0.453	0.539	1	L4	MGLL	-0.992	-0.250774	Superficial	NOT SIG.	epi
L2-L4	5	0.0479865	0.096926	0.047	0.011	1	L4	C6orf226	-0.058	2.09516	Superficial	NOT SIG.	epi
L2-L4	5	0.0479865	0.0744868	0.047	0.011	1	L4	SAC3D1	-0.058	2.09516	Superficial	NOT SIG.	epi
L2-L4	5	0.0480219	0.197927	0.28	0.189	1	L4	ILVBL	-0.469	0.567041	Superficial	NOT SIG.	epi
L2-L4	5	0.0481558	0.0689905	0.067	0.022	1	L4	CYP2R1	-0.089	1.60666	Superficial	NOT SIG.	epi
L2-L4	5	0.0482163	-0.332833	0.327	0.406	1	L4	MAFB	-0.733	-0.312189	Superficial	NOT SIG.	epi
L2-L4	5	0.0484521	0.215239	0.047	0.011	1	L4	PGBD5	-0.058	2.09516	Superficial	NOT SIG.	epi
L2-L4	5	0.0484521	0.101699	0.047	0.011	1	L4	AC104695.3	-0.058	2.09516	Superficial	NOT SIG.	epi
L2-L4	5	0.0484521	0.0792103	0.047	0.011	1	L4	CASTOR3	-0.058	2.09516	Superficial	NOT SIG.	epi
L2-L4	5	0.0484687	0.0985781	0.093	0.039	1	L4	C19orf25	-0.132	1.25376	Superficial	NOT SIG.	epi
L2-L4	5	0.0485277	0.0992164	0.1	0.044	1	L4	PGGT1B	-0.144	1.18442	Superficial	NOT SIG.	epi
L2-L4	5	0.0486906	0.166521	0.107	0.05	1	L4	BRAT1	-0.157	1.09761	Superficial	NOT SIG.	epi
L2-L4	5	0.048776	-0.161431	0.127	0.206	1	L4	AIDA	-0.333	-0.697816	Superficial	NOT SIG.	epi
L2-L4	5	0.0488432	-0.282419	0.973	0.95	1	L4	KLK13	-1.923	0.0345123	Superficial	NOT SIG.	epi
L2-L4	5	0.0488616	0.258352	0.413	0.306	1	L4	SEC61B	-0.719	0.43261	Superficial	NOT SIG.	epi
L2-L4	5	0.0488954	-0.0479987	0.047	0.106	1	L4	SPAST	-0.153	-1.17333	Superficial	NOT SIG.	epi
L2-L4	5	0.0489089	0.00917254	0.233	0.139	1	L4	G6PD	-0.372	0.745245	Superficial	NOT SIG.	epi
L2-L4	5	0.0489216	0.0622782	0.047	0.011	1	L4	FMNL2	-0.058	2.09516	Superficial	NOT SIG.	epi
L2-L4	5	0.0490958	0.00514866	0.093	0.039	1	L4	ABTB1	-0.132	1.25376	Superficial	NOT SIG.	epi
L2-L4	5	0.0491703	-0.244044	0.113	0.183	1	L4	CHD9	-0.296	-0.695521	Superficial	NOT SIG.	epi
L2-L4	5	0.0492944	0.105303	0.067	0.022	1	L4	ANKRA2	-0.089	1.60666	Superficial	NOT SIG.	epi
L2-L4	5	0.0493878	-0.196801	0.127	0.206	1	L4	TIFA	-0.333	-0.697816	Superficial	NOT SIG.	epi
L2-L4	5	0.0493949	0.0991004	0.047	0.011	1	L4	LGI3	-0.058	2.09516	Superficial	NOT SIG.	epi
L2-L4	5	0.0493949	0.0833155	0.047	0.011	1	L4	AL355512.1	-0.058	2.09516	Superficial	NOT SIG.	epi
L2-L4	5	0.0494236	-0.220043	0.053	0.111	1	L4	TCEA3	-0.164	-1.0665	Superficial	NOT SIG.	epi
L2-L4	5	0.0494324	0.102173	0.1	0.044	1	L4	PSMD5	-0.144	1.18442	Superficial	NOT SIG.	epi
L2-L4	5	0.0496789	0.0817342	0.067	0.022	1	L4	C4orf48	-0.089	1.60666	Superficial	NOT SIG.	epi
L2-L4	5	0.0496789	0.0497924	0.067	0.022	1	L4	SKP2	-0.089	1.60666	Superficial	NOT SIG.	epi
L2-L4	5	0.0497334	0.0914543	0.287	0.183	1	L4	SPHK1	-0.47	0.649207	Superficial	NOT SIG.	epi
L2-L4	5	0.0498653	0.0422904	0.187	0.106	1	L4	PPP1R12C	-0.293	0.818974	Superficial	NOT SIG.	epi
L2-L4	5	0.049872	0.179129	0.047	0.011	1	L4	CXCL10	-0.058	2.09516	Superficial	NOT SIG.	epi
L2-L4	5	0.049872	0.0759799	0.047	0.011	1	L4	GRB10	-0.058	2.09516	Superficial	NOT SIG.	epi
L2-L4	5	0.0498947	0.0699075	0.313	0.2	1	L4	MEA1	-0.513	0.646163	Superficial	NOT SIG.	epi
L2-L4	5	0.0500662	0.356016	0.367	0.278	1	L4	CALM3	-0.645	0.400695	Superficial	NOT SIG.	epi
L2-L4	5	0.050222	-0.199531	0.067	0.133	1	L4	EIF2A	-0.2	-0.989193	Superficial	NOT SIG.	epi
L2-L4	5	0.0502469	0.173308	0.133	0.067	1	L4	UPF3A	-0.2	0.989193	Superficial	NOT SIG.	epi
L2-L4	5	0.0503487	0.281371	0.493	0.383	1	L4	TRIR	-0.876	0.364243	Superficial	NOT SIG.	epi
L2-L4	5	0.0503509	0.081164	0.14	0.072	1	L4	MAGOH	-0.212	0.959358	Superficial	NOT SIG.	epi
L2-L4	5	0.0503512	-0.166757	0.04	0.094	1	L4	BFAR	-0.134	-1.23266	Superficial	NOT SIG.	epi
L2-L4	5	0.0503529	0.0907301	0.047	0.011	1	L4	SOX18	-0.058	2.09516	Superficial	NOT SIG.	epi
L2-L4	5	0.0503529	0.0731091	0.047	0.011	1	L4	ARMC7	-0.058	2.09516	Superficial	NOT SIG.	epi
L2-L4	5	0.050449	0.115309	0.107	0.05	1	L4	GEMIN7	-0.157	1.09761	Superficial	NOT SIG.	epi
L2-L4	5	0.0504501	0.368217	0.48	0.378	1	L4	ALS2CL	-0.858	0.344648	Superficial	NOT SIG.	epi
L2-L4	5	0.050469	0.130932	0.193	0.117	1	L4	BTG3	-0.31	0.722092	Superficial	NOT SIG.	epi
L2-L4	5	0.0505618	0.195607	0.28	0.189	1	L4	RALY	-0.469	0.567041	Superficial	NOT SIG.	epi
L2-L4	5	0.0506607	0.0933689	0.1	0.044	1	L4	CHD1	-0.144	1.18442	Superficial	NOT SIG.	epi
L2-L4	5	0.0508378	0.0299855	0.047	0.011	1	L4	HECW2	-0.058	2.09516	Superficial	NOT SIG.	epi
L2-L4	5	0.0508476	0.0243202	0.067	0.022	1	L4	LINC02615	-0.089	1.60666	Superficial	NOT SIG.	epi
L2-L4	5	0.0508633	0.0267298	0.213	0.122	1	L4	MBD1	-0.335	0.803972	Superficial	NOT SIG.	epi
L2-L4	5	0.0509858	-0.229944	0.207	0.294	1	L4	ATL3	-0.501	-0.506185	Superficial	NOT SIG.	epi
L2-L4	5	0.0510389	0.165817	0.167	0.094	1	L4	FLVCR2	-0.261	0.829115	Superficial	NOT SIG.	epi
L2-L4	5	0.0510469	0.100984	0.107	0.05	1	L4	CARS	-0.157	1.09761	Superficial	NOT SIG.	epi
L2-L4	5	0.0513006	0.136492	0.24	0.15	1	L4	DCUN1D3	-0.39	0.678072	Superficial	NOT SIG.	epi
L2-L4	5	0.0513265	0.0387619	0.047	0.011	1	L4	CIITA	-0.058	2.09516	Superficial	NOT SIG.	epi
L2-L4	5	0.0513265	0.0344593	0.047	0.011	1	L4	HHLA3	-0.058	2.09516	Superficial	NOT SIG.	epi
L2-L4	5	0.0514159	-0.0948084	0.953	0.95	1	L4	RPLP0	-1.903	0.0045487	Superficial	NOT SIG.	epi
L2-L4	5	0.0514809	0.171234	0.433	0.328	1	L4	MIR210HG	-0.761	0.400671	Superficial	NOT SIG.	epi
L2-L4	5	0.051488	-0.174773	0.033	0.083	1	L4	SLC12A2	-0.116	-1.33065	Superficial	NOT SIG.	epi
L2-L4	5	0.0515067	0.201619	0.293	0.194	1	L4	DCTN3	-0.487	0.594844	Superficial	NOT SIG.	epi
L2-L4	5	0.0515555	0.111109	0.267	0.172	1	L4	SLC16A3	-0.439	0.634431	Superficial	NOT SIG.	epi
L2-L4	5	0.0515565	0.078508	0.213	0.128	1	L4	SNRPA	-0.341	0.73471	Superficial	NOT SIG.	epi
L2-L4	5	0.0515986	0.130337	0.1	0.044	1	L4	SOX21	-0.144	1.18442	Superficial	NOT SIG.	epi
L2-L4	5	0.0516056	0.180265	0.567	0.428	1	L4	NAPA	-0.995	0.405738	Superficial	NOT SIG.	epi
L2-L4	5	0.0516492	0.1996	0.333	0.228	1	L4	HS6ST1	-0.561	0.546488	Superficial	NOT SIG.	epi
L2-L4	5	0.0516506	0.0787334	0.107	0.05	1	L4	PRR14	-0.157	1.09761	Superficial	NOT SIG.	epi
L2-L4	5	0.0516653	0.134877	0.073	0.028	1	L4	MAP11	-0.101	1.38247	Superficial	NOT SIG.	epi
L2-L4	5	0.0517083	-0.252318	0.107	0.178	1	L4	IARS2	-0.285	-0.734266	Superficial	NOT SIG.	epi
L2-L4	5	0.0517145	0.211396	0.18	0.106	1	L4	POLR2H	-0.286	0.763933	Superficial	NOT SIG.	epi
L2-L4	5	0.0517329	0.14249	0.34	0.239	1	L4	PRKCSH	-0.579	0.508524	Superficial	NOT SIG.	epi
L2-L4	5	0.0518192	-0.0514527	0.047	0.011	1	L4	AL049629.1	-0.058	2.09516	Superficial	NOT SIG.	epi
L2-L4	5	0.0519087	0.229391	0.487	0.372	1	L4	OGA	-0.859	0.388619	Superficial	NOT SIG.	epi
L2-L4	5	0.0519205	0.0924421	0.14	0.072	1	L4	MED24	-0.212	0.959358	Superficial	NOT SIG.	epi
L2-L4	5	0.0520028	0.0136073	0.093	0.039	1	L4	CMC1	-0.132	1.25376	Superficial	NOT SIG.	epi
L2-L4	5	0.0520692	0.121833	0.127	0.061	1	L4	CALB2	-0.188	1.05795	Superficial	NOT SIG.	epi
L2-L4	5	0.0520786	0.207497	0.287	0.189	1	L4	MYO1E	-0.476	0.602665	Superficial	NOT SIG.	epi
L2-L4	5	0.0521495	0.153759	0.233	0.15	1	L4	CORO1B	-0.383	0.635367	Superficial	NOT SIG.	epi
L2-L4	5	0.0523158	-0.00923586	0.047	0.011	1	L4	CYB5R4	-0.058	2.09516	Superficial	NOT SIG.	epi
L2-L4	5	0.0523235	0.197187	0.347	0.239	1	L4	SEC14L1	-0.586	0.537925	Superficial	NOT SIG.	epi
L2-L4	5	0.0524836	0.180585	0.167	0.094	1	L4	ACLY	-0.261	0.829115	Superficial	NOT SIG.	epi
L2-L4	5	0.052551	0.0994534	0.1	0.044	1	L4	OPLAH	-0.144	1.18442	Superficial	NOT SIG.	epi
L2-L4	5	0.0526181	-0.252027	0.547	0.589	1	L4	METRNL	-1.136	-0.106727	Superficial	NOT SIG.	epi
L2-L4	5	0.0526238	-0.330374	0.107	0.178	1	L4	RGS5	-0.285	-0.734266	Superficial	NOT SIG.	epi
L2-L4	5	0.0526523	-0.333013	0.133	0.2	1	L4	RTCB	-0.333	-0.588574	Superficial	NOT SIG.	epi
L2-L4	5	0.052668	0.124957	0.093	0.039	1	L4	MGA	-0.132	1.25376	Superficial	NOT SIG.	epi
L2-L4	5	0.0526772	0.115217	0.613	0.45	1	L4	DUSP14	-1.063	0.445962	Superficial	NOT SIG.	epi
L2-L4	5	0.0527431	-0.0898989	0.113	0.189	1	L4	ID4	-0.302	-0.742063	Superficial	NOT SIG.	epi
L2-L4	5	0.0527558	0.185703	0.113	0.056	1	L4	KSR1	-0.169	1.01282	Superficial	NOT SIG.	epi
L2-L4	5	0.0528717	-0.152088	0.04	0.094	1	L4	ATM	-0.134	-1.23266	Superficial	NOT SIG.	epi
L2-L4	5	0.0529219	-0.229438	0.567	0.6	1	L4	NAPRT	-1.167	-0.0816138	Superficial	NOT SIG.	epi
L2-L4	5	0.052937	-0.1314	0.067	0.128	1	L4	TES	-0.195	-0.933911	Superficial	NOT SIG.	epi
L2-L4	5	0.0531441	-0.158541	0.053	0.111	1	L4	FNDC3A	-0.164	-1.0665	Superficial	NOT SIG.	epi
L2-L4	5	0.053194	0.0874639	0.1	0.044	1	L4	VIRMA	-0.144	1.18442	Superficial	NOT SIG.	epi
L2-L4	5	0.0532234	-0.285313	0.193	0.267	1	L4	NCOR1	-0.46	-0.468239	Superficial	NOT SIG.	epi
L2-L4	5	0.0536503	0.138652	0.2	0.117	1	L4	RNF114	-0.317	0.773491	Superficial	NOT SIG.	epi
L2-L4	5	0.0536721	-0.161493	0.08	0.15	1	L4	C4orf19	-0.23	-0.906891	Superficial	NOT SIG.	epi
L2-L4	5	0.0537604	-0.0882492	0.98	1	1	L4	CSTB	-1.98	-0.0291463	Superficial	NOT SIG.	epi
L2-L4	5	0.053811	0.186314	0.107	0.05	1	L4	TUSC3	-0.157	1.09761	Superficial	NOT SIG.	epi
L2-L4	5	0.0539241	-0.206099	0.247	0.333	1	L4	DEGS2	-0.58	-0.431011	Superficial	NOT SIG.	epi
L2-L4	5	0.0539244	-0.232364	0.147	0.222	1	L4	RTKN2	-0.369	-0.594744	Superficial	NOT SIG.	epi
L2-L4	5	0.0539412	-0.0634106	0.94	0.928	1	L4	RPL3	-1.868	0.018536	Superficial	NOT SIG.	epi
L2-L4	5	0.0539508	0.0852969	0.073	0.028	1	L4	SPR	-0.101	1.38247	Superficial	NOT SIG.	epi
L2-L4	5	0.0542326	-0.185966	0.033	0.083	1	L4	KANSL2	-0.116	-1.33065	Superficial	NOT SIG.	epi
L2-L4	5	0.0542786	0.184047	0.313	0.217	1	L4	VSIR	-0.53	0.528468	Superficial	NOT SIG.	epi
L2-L4	5	0.0543348	-0.2027	0.053	0.111	1	L4	SMARCC2	-0.164	-1.0665	Superficial	NOT SIG.	epi
L2-L4	5	0.0543398	0.152253	0.073	0.028	1	L4	AMN	-0.101	1.38247	Superficial	NOT SIG.	epi
L2-L4	5	0.0544863	0.260128	0.207	0.128	1	L4	PRMT1	-0.335	0.693487	Superficial	NOT SIG.	epi
L2-L4	5	0.0545426	0.229269	0.333	0.228	1	L4	SRSF6	-0.561	0.546488	Superficial	NOT SIG.	epi
L2-L4	5	0.0545472	-0.185889	0.093	0.161	1	L4	LNX2	-0.254	-0.791758	Superficial	NOT SIG.	epi
L2-L4	5	0.0545612	-0.238191	0.08	0.144	1	L4	CASP3	-0.224	-0.847997	Superficial	NOT SIG.	epi
L2-L4	5	0.0545904	-0.219254	0.1	0.167	1	L4	NKAPD1	-0.267	-0.739848	Superficial	NOT SIG.	epi
L2-L4	5	0.05461	-0.16926	0.173	0.256	1	L4	FURIN	-0.429	-0.565372	Superficial	NOT SIG.	epi
L2-L4	5	0.0547029	-0.172278	0.14	0.222	1	L4	BAZ2B	-0.362	-0.665133	Superficial	NOT SIG.	epi
L2-L4	5	0.0547096	0.138771	0.26	0.167	1	L4	CAND1	-0.427	0.638664	Superficial	NOT SIG.	epi
L2-L4	5	0.0549319	0.178405	0.487	0.372	1	L4	DAD1	-0.859	0.388619	Superficial	NOT SIG.	epi
L2-L4	5	0.0550523	0.247548	0.967	0.933	1	L4	RPS15	-1.9	0.0516388	Superficial	NOT SIG.	epi
L2-L4	5	0.0551248	0.120237	0.073	0.028	1	L4	FAM207A	-0.101	1.38247	Superficial	NOT SIG.	epi
L2-L4	5	0.0551348	-0.365443	0.2	0.272	1	L4	PARD6B	-0.472	-0.443607	Superficial	NOT SIG.	epi
L2-L4	5	0.055284	-0.0919019	0.1	0.172	1	L4	C16orf70	-0.272	-0.782409	Superficial	NOT SIG.	epi
L2-L4	5	0.0553054	0.134126	0.213	0.128	1	L4	SRP19	-0.341	0.73471	Superficial	NOT SIG.	epi
L2-L4	5	0.0554967	0.122656	0.1	0.044	1	L4	HSDL1	-0.144	1.18442	Superficial	NOT SIG.	epi
L2-L4	5	0.0555037	0.151378	0.193	0.122	1	L4	GPT2	-0.315	0.66172	Superficial	NOT SIG.	epi
L2-L4	5	0.0555209	0.186205	0.073	0.028	1	L4	ZPR1	-0.101	1.38247	Superficial	NOT SIG.	epi
L2-L4	5	0.0555209	0.100831	0.073	0.028	1	L4	ZMYM6	-0.101	1.38247	Superficial	NOT SIG.	epi
L2-L4	5	0.055571	-0.295595	0.353	0.422	1	L4	ZBTB7A	-0.775	-0.257575	Superficial	NOT SIG.	epi
L2-L4	5	0.0557314	0.169587	0.167	0.094	1	L4	THY1	-0.261	0.829115	Superficial	NOT SIG.	epi
L2-L4	5	0.0558056	0.178273	0.247	0.161	1	L4	FAM89B	-0.408	0.61745	Superficial	NOT SIG.	epi
L2-L4	5	0.0558323	0.0430846	0.1	0.044	1	L4	NFAT5	-0.144	1.18442	Superficial	NOT SIG.	epi
L2-L4	5	0.0558926	-0.198406	0.68	0.717	1	L4	PLA2G4D	-1.397	-0.0764384	Superficial	NOT SIG.	epi
L2-L4	5	0.0560243	0.0484157	0.14	0.072	1	L4	MSRB1	-0.212	0.959358	Superficial	NOT SIG.	epi
L2-L4	5	0.0560392	-0.261924	0.233	0.311	1	L4	PABPC4	-0.544	-0.416585	Superficial	NOT SIG.	epi
L2-L4	5	0.0560576	0.276541	0.6	0.483	1	L4	SERP1	-1.083	0.312939	Superficial	NOT SIG.	epi
L2-L4	5	0.0560741	0.193317	0.393	0.289	1	L4	PAX9	-0.682	0.44346	Superficial	NOT SIG.	epi
L2-L4	5	0.0561696	-0.105313	0.04	0.094	1	L4	NUP93	-0.134	-1.23266	Superficial	NOT SIG.	epi
L2-L4	5	0.0562123	0.111461	0.173	0.1	1	L4	ANO10	-0.273	0.790772	Superficial	NOT SIG.	epi
L2-L4	5	0.0562257	-0.330761	0.427	0.483	1	L4	UBE2R2	-0.91	-0.177787	Superficial	NOT SIG.	epi
L2-L4	5	0.0562456	0.144929	0.167	0.094	1	L4	SLC30A9	-0.261	0.829115	Superficial	NOT SIG.	epi
L2-L4	5	0.0563201	0.105277	0.073	0.028	1	L4	LDHD	-0.101	1.38247	Superficial	NOT SIG.	epi
L2-L4	5	0.0564002	-0.355825	0.44	0.489	1	L4	TMEM50A	-0.929	-0.152331	Superficial	NOT SIG.	epi
L2-L4	5	0.0564656	-0.132285	0.093	0.167	1	L4	GNG10	-0.26	-0.844545	Superficial	NOT SIG.	epi
L2-L4	5	0.0565241	0.232233	0.293	0.194	1	L4	HLA-DQB1	-0.487	0.594844	Superficial	NOT SIG.	epi
L2-L4	5	0.0566719	-0.324995	0.327	0.389	1	L4	RNF223	-0.716	-0.25048	Superficial	NOT SIG.	epi
L2-L4	5	0.0567556	-0.163293	0.94	0.944	1	L4	TMPRSS11D	-1.884	-0.0061261	Superficial	NOT SIG.	epi
L2-L4	5	0.0567747	-0.101792	0.007	0.039	1	L4	AP1S3	-0.046	-2.47805	Superficial	NOT SIG.	epi
L2-L4	5	0.0567747	-0.111484	0.007	0.039	1	L4	STXBP4	-0.046	-2.47805	Superficial	NOT SIG.	epi
L2-L4	5	0.0569054	0.30236	0.667	0.567	1	L4	HINT1	-1.234	0.234338	Superficial	NOT SIG.	epi
L2-L4	5	0.0569158	-0.151634	0.113	0.183	1	L4	PAQR7	-0.296	-0.695521	Superficial	NOT SIG.	epi
L2-L4	5	0.0570302	0.226738	0.12	0.061	1	L4	ZGPAT	-0.181	0.976153	Superficial	NOT SIG.	epi
L2-L4	5	0.0570688	0.190924	0.113	0.056	1	L4	CTDP1	-0.169	1.01282	Superficial	NOT SIG.	epi
L2-L4	5	0.0570688	0.167732	0.113	0.056	1	L4	TIMM50	-0.169	1.01282	Superficial	NOT SIG.	epi
L2-L4	5	0.0571289	0.0546853	0.073	0.028	1	L4	SETD6	-0.101	1.38247	Superficial	NOT SIG.	epi
L2-L4	5	0.0572614	-0.171989	0.027	0.072	1	L4	KANK2	-0.099	-1.41504	Superficial	NOT SIG.	epi
L2-L4	5	0.0573424	-0.0545324	0.007	0.039	1	L4	FOXN3-AS1	-0.046	-2.47805	Superficial	NOT SIG.	epi
L2-L4	5	0.0573808	-0.21536	0.073	0.133	1	L4	USP10	-0.206	-0.865458	Superficial	NOT SIG.	epi
L2-L4	5	0.057401	0.247063	0.34	0.239	1	L4	IST1	-0.579	0.508524	Superficial	NOT SIG.	epi
L2-L4	5	0.057484	0.128271	0.02	0	1	L4	DDX47	-0.02	#NUM!	Superficial	NOT SIG.	epi
L2-L4	5	0.057484	0.096533	0.02	0	1	L4	AL009179.2	-0.02	#NUM!	Superficial	NOT SIG.	epi
L2-L4	5	0.057484	0.0938185	0.02	0	1	L4	SPATA1	-0.02	#NUM!	Superficial	NOT SIG.	epi
L2-L4	5	0.057484	0.0917202	0.02	0	1	L4	AC004982.2	-0.02	#NUM!	Superficial	NOT SIG.	epi
L2-L4	5	0.057484	0.0903687	0.02	0	1	L4	CCNO	-0.02	#NUM!	Superficial	NOT SIG.	epi
L2-L4	5	0.057484	0.0856091	0.02	0	1	L4	FGF7	-0.02	#NUM!	Superficial	NOT SIG.	epi
L2-L4	5	0.057484	0.0843971	0.02	0	1	L4	AC087501.4	-0.02	#NUM!	Superficial	NOT SIG.	epi
L2-L4	5	0.057484	0.0821598	0.02	0	1	L4	CATSPER2	-0.02	#NUM!	Superficial	NOT SIG.	epi
L2-L4	5	0.057484	0.0797605	0.02	0	1	L4	GSDME	-0.02	#NUM!	Superficial	NOT SIG.	epi
L2-L4	5	0.057484	0.0764398	0.02	0	1	L4	ZFAT	-0.02	#NUM!	Superficial	NOT SIG.	epi
L2-L4	5	0.057484	0.0761497	0.02	0	1	L4	AC009054.2	-0.02	#NUM!	Superficial	NOT SIG.	epi
L2-L4	5	0.057484	0.0758272	0.02	0	1	L4	PI16	-0.02	#NUM!	Superficial	NOT SIG.	epi
L2-L4	5	0.057484	0.0707374	0.02	0	1	L4	SOX6	-0.02	#NUM!	Superficial	NOT SIG.	epi
L2-L4	5	0.057484	0.0706294	0.02	0	1	L4	PHETA2	-0.02	#NUM!	Superficial	NOT SIG.	epi
L2-L4	5	0.057484	0.0692841	0.02	0	1	L4	BORA	-0.02	#NUM!	Superficial	NOT SIG.	epi
L2-L4	5	0.057484	0.0677734	0.02	0	1	L4	AC008608.2	-0.02	#NUM!	Superficial	NOT SIG.	epi
L2-L4	5	0.057484	0.0630934	0.02	0	1	L4	PLA2G4C	-0.02	#NUM!	Superficial	NOT SIG.	epi
L2-L4	5	0.057484	0.0630816	0.02	0	1	L4	DPY19L2	-0.02	#NUM!	Superficial	NOT SIG.	epi
L2-L4	5	0.057484	0.0615	0.02	0	1	L4	AC092119.2	-0.02	#NUM!	Superficial	NOT SIG.	epi
L2-L4	5	0.057484	0.0614667	0.02	0	1	L4	BTBD16	-0.02	#NUM!	Superficial	NOT SIG.	epi
L2-L4	5	0.057484	0.0610482	0.02	0	1	L4	AC027097.1	-0.02	#NUM!	Superficial	NOT SIG.	epi
L2-L4	5	0.057484	0.0601017	0.02	0	1	L4	LRRC27	-0.02	#NUM!	Superficial	NOT SIG.	epi
L2-L4	5	0.057484	0.0597011	0.02	0	1	L4	MRVI1	-0.02	#NUM!	Superficial	NOT SIG.	epi
L2-L4	5	0.057484	0.0592555	0.02	0	1	L4	ARHGAP33	-0.02	#NUM!	Superficial	NOT SIG.	epi
L2-L4	5	0.057484	0.058667	0.02	0	1	L4	GLIS3	-0.02	#NUM!	Superficial	NOT SIG.	epi
L2-L4	5	0.057484	0.0578802	0.02	0	1	L4	AC099508.1	-0.02	#NUM!	Superficial	NOT SIG.	epi
L2-L4	5	0.057484	0.0576841	0.02	0	1	L4	PLAAT3	-0.02	#NUM!	Superficial	NOT SIG.	epi
L2-L4	5	0.057484	0.0563697	0.02	0	1	L4	LINC01641	-0.02	#NUM!	Superficial	NOT SIG.	epi
L2-L4	5	0.057484	0.0557708	0.02	0	1	L4	CCDC160	-0.02	#NUM!	Superficial	NOT SIG.	epi
L2-L4	5	0.057484	0.0544909	0.02	0	1	L4	SGTB	-0.02	#NUM!	Superficial	NOT SIG.	epi
L2-L4	5	0.057484	0.0543381	0.02	0	1	L4	MUC5AC	-0.02	#NUM!	Superficial	NOT SIG.	epi
L2-L4	5	0.057484	0.0543027	0.02	0	1	L4	AC026471.4	-0.02	#NUM!	Superficial	NOT SIG.	epi
L2-L4	5	0.057484	0.0529257	0.02	0	1	L4	PPP1R14A	-0.02	#NUM!	Superficial	NOT SIG.	epi
L2-L4	5	0.057484	0.0527967	0.02	0	1	L4	PCED1B-AS1	-0.02	#NUM!	Superficial	NOT SIG.	epi
L2-L4	5	0.057484	0.0527396	0.02	0	1	L4	WDR5B	-0.02	#NUM!	Superficial	NOT SIG.	epi
L2-L4	5	0.057484	0.052601	0.02	0	1	L4	TCEANC	-0.02	#NUM!	Superficial	NOT SIG.	epi
L2-L4	5	0.057484	0.0510942	0.02	0	1	L4	DLGAP1-AS1	-0.02	#NUM!	Superficial	NOT SIG.	epi
L2-L4	5	0.057484	0.0503095	0.02	0	1	L4	E2F8	-0.02	#NUM!	Superficial	NOT SIG.	epi
L2-L4	5	0.057484	0.0496019	0.02	0	1	L4	PARVG	-0.02	#NUM!	Superficial	NOT SIG.	epi
L2-L4	5	0.057484	0.0492033	0.02	0	1	L4	DSCC1	-0.02	#NUM!	Superficial	NOT SIG.	epi
L2-L4	5	0.057484	0.0491874	0.02	0	1	L4	AC092718.4	-0.02	#NUM!	Superficial	NOT SIG.	epi
L2-L4	5	0.057484	0.0478504	0.02	0	1	L4	LHFPL2	-0.02	#NUM!	Superficial	NOT SIG.	epi
L2-L4	5	0.057484	0.0477602	0.02	0	1	L4	ANKRD42	-0.02	#NUM!	Superficial	NOT SIG.	epi
L2-L4	5	0.057484	0.0445482	0.02	0	1	L4	EFHC2	-0.02	#NUM!	Superficial	NOT SIG.	epi
L2-L4	5	0.057484	0.0441897	0.02	0	1	L4	CD244	-0.02	#NUM!	Superficial	NOT SIG.	epi
L2-L4	5	0.057484	0.0428738	0.02	0	1	L4	AC092809.4	-0.02	#NUM!	Superficial	NOT SIG.	epi
L2-L4	5	0.057484	0.0422964	0.02	0	1	L4	CCL23	-0.02	#NUM!	Superficial	NOT SIG.	epi
L2-L4	5	0.057484	0.041526	0.02	0	1	L4	AC019205.1	-0.02	#NUM!	Superficial	NOT SIG.	epi
L2-L4	5	0.057484	0.0413415	0.02	0	1	L4	AC020661.1	-0.02	#NUM!	Superficial	NOT SIG.	epi
L2-L4	5	0.057484	0.0402866	0.02	0	1	L4	AL590560.3	-0.02	#NUM!	Superficial	NOT SIG.	epi
L2-L4	5	0.057484	0.0397168	0.02	0	1	L4	ZNF225	-0.02	#NUM!	Superficial	NOT SIG.	epi
L2-L4	5	0.057484	0.0381887	0.02	0	1	L4	AC105460.1	-0.02	#NUM!	Superficial	NOT SIG.	epi
L2-L4	5	0.057484	0.0378867	0.02	0	1	L4	AC245041.1	-0.02	#NUM!	Superficial	NOT SIG.	epi
L2-L4	5	0.057484	0.0376041	0.02	0	1	L4	AC016745.1	-0.02	#NUM!	Superficial	NOT SIG.	epi
L2-L4	5	0.057484	0.0369375	0.02	0	1	L4	AC135050.3	-0.02	#NUM!	Superficial	NOT SIG.	epi
L2-L4	5	0.057484	0.0365558	0.02	0	1	L4	PTGER1	-0.02	#NUM!	Superficial	NOT SIG.	epi
L2-L4	5	0.057484	0.0360722	0.02	0	1	L4	SLC25A34	-0.02	#NUM!	Superficial	NOT SIG.	epi
L2-L4	5	0.057484	0.0354308	0.02	0	1	L4	FGFR4	-0.02	#NUM!	Superficial	NOT SIG.	epi
L2-L4	5	0.057484	0.0352874	0.02	0	1	L4	EFCAB7	-0.02	#NUM!	Superficial	NOT SIG.	epi
L2-L4	5	0.057484	0.0351492	0.02	0	1	L4	RBM11	-0.02	#NUM!	Superficial	NOT SIG.	epi
L2-L4	5	0.057484	0.0342222	0.02	0	1	L4	C1orf53	-0.02	#NUM!	Superficial	NOT SIG.	epi
L2-L4	5	0.057484	0.0339566	0.02	0	1	L4	DOCK11	-0.02	#NUM!	Superficial	NOT SIG.	epi
L2-L4	5	0.057484	0.0338524	0.02	0	1	L4	XK	-0.02	#NUM!	Superficial	NOT SIG.	epi
L2-L4	5	0.057484	0.0331236	0.02	0	1	L4	HAAO	-0.02	#NUM!	Superficial	NOT SIG.	epi
L2-L4	5	0.057484	0.0325671	0.02	0	1	L4	AMY2B	-0.02	#NUM!	Superficial	NOT SIG.	epi
L2-L4	5	0.057484	0.0320995	0.02	0	1	L4	HHAT	-0.02	#NUM!	Superficial	NOT SIG.	epi
L2-L4	5	0.057484	0.0318344	0.02	0	1	L4	AC093788.1	-0.02	#NUM!	Superficial	NOT SIG.	epi
L2-L4	5	0.057484	0.0315756	0.02	0	1	L4	AC005523.2	-0.02	#NUM!	Superficial	NOT SIG.	epi
L2-L4	5	0.057484	0.0310864	0.02	0	1	L4	MNAT1	-0.02	#NUM!	Superficial	NOT SIG.	epi
L2-L4	5	0.057484	0.0307734	0.02	0	1	L4	AC027682.4	-0.02	#NUM!	Superficial	NOT SIG.	epi
L2-L4	5	0.057484	0.0305007	0.02	0	1	L4	ALPL	-0.02	#NUM!	Superficial	NOT SIG.	epi
L2-L4	5	0.057484	0.0301319	0.02	0	1	L4	MRVI1-AS1	-0.02	#NUM!	Superficial	NOT SIG.	epi
L2-L4	5	0.057484	0.0300144	0.02	0	1	L4	ARF4-AS1	-0.02	#NUM!	Superficial	NOT SIG.	epi
L2-L4	5	0.057484	0.0294401	0.02	0	1	L4	PPP3CB-AS1	-0.02	#NUM!	Superficial	NOT SIG.	epi
L2-L4	5	0.057484	0.0291458	0.02	0	1	L4	AL731684.1	-0.02	#NUM!	Superficial	NOT SIG.	epi
L2-L4	5	0.057484	0.0290815	0.02	0	1	L4	FBXO41	-0.02	#NUM!	Superficial	NOT SIG.	epi
L2-L4	5	0.057484	0.0290813	0.02	0	1	L4	AL050309.1	-0.02	#NUM!	Superficial	NOT SIG.	epi
L2-L4	5	0.057484	0.0281831	0.02	0	1	L4	ANKRD23	-0.02	#NUM!	Superficial	NOT SIG.	epi
L2-L4	5	0.057484	0.0281585	0.02	0	1	L4	AC012467.2	-0.02	#NUM!	Superficial	NOT SIG.	epi
L2-L4	5	0.057484	0.0278333	0.02	0	1	L4	AC233263.6	-0.02	#NUM!	Superficial	NOT SIG.	epi
L2-L4	5	0.057484	0.0275442	0.02	0	1	L4	SMIM1	-0.02	#NUM!	Superficial	NOT SIG.	epi
L2-L4	5	0.057484	0.0273858	0.02	0	1	L4	IER3-AS1	-0.02	#NUM!	Superficial	NOT SIG.	epi
L2-L4	5	0.057484	0.0269024	0.02	0	1	L4	ZNF74	-0.02	#NUM!	Superficial	NOT SIG.	epi
L2-L4	5	0.057484	0.0266459	0.02	0	1	L4	GIMAP5	-0.02	#NUM!	Superficial	NOT SIG.	epi
L2-L4	5	0.057484	0.0263001	0.02	0	1	L4	CRISPLD1	-0.02	#NUM!	Superficial	NOT SIG.	epi
L2-L4	5	0.057484	0.0259356	0.02	0	1	L4	TMEM81	-0.02	#NUM!	Superficial	NOT SIG.	epi
L2-L4	5	0.057484	0.024239	0.02	0	1	L4	TEDC2	-0.02	#NUM!	Superficial	NOT SIG.	epi
L2-L4	5	0.057484	0.0236266	0.02	0	1	L4	SERPINB10	-0.02	#NUM!	Superficial	NOT SIG.	epi
L2-L4	5	0.057484	0.0230797	0.02	0	1	L4	AC093083.1	-0.02	#NUM!	Superficial	NOT SIG.	epi
L2-L4	5	0.057484	0.0226793	0.02	0	1	L4	ZBED9	-0.02	#NUM!	Superficial	NOT SIG.	epi
L2-L4	5	0.057484	0.0224049	0.02	0	1	L4	PTGER4	-0.02	#NUM!	Superficial	NOT SIG.	epi
L2-L4	5	0.057484	0.0222454	0.02	0	1	L4	SLC7A7	-0.02	#NUM!	Superficial	NOT SIG.	epi
L2-L4	5	0.057484	0.0215686	0.02	0	1	L4	POLR2J2	-0.02	#NUM!	Superficial	NOT SIG.	epi
L2-L4	5	0.057484	0.0215005	0.02	0	1	L4	ZNF670	-0.02	#NUM!	Superficial	NOT SIG.	epi
L2-L4	5	0.057484	0.0212571	0.02	0	1	L4	AC145285.2	-0.02	#NUM!	Superficial	NOT SIG.	epi
L2-L4	5	0.057484	0.0205767	0.02	0	1	L4	COX4I2	-0.02	#NUM!	Superficial	NOT SIG.	epi
L2-L4	5	0.057484	0.0193395	0.02	0	1	L4	VASH1-AS1	-0.02	#NUM!	Superficial	NOT SIG.	epi
L2-L4	5	0.057484	0.0192493	0.02	0	1	L4	C19orf18	-0.02	#NUM!	Superficial	NOT SIG.	epi
L2-L4	5	0.057484	0.017904	0.02	0	1	L4	STON1	-0.02	#NUM!	Superficial	NOT SIG.	epi
L2-L4	5	0.057484	0.0176868	0.02	0	1	L4	CYP4F26P	-0.02	#NUM!	Superficial	NOT SIG.	epi
L2-L4	5	0.057484	0.0171788	0.02	0	1	L4	OBSCN-AS1	-0.02	#NUM!	Superficial	NOT SIG.	epi
L2-L4	5	0.057484	0.0171633	0.02	0	1	L4	KIF24	-0.02	#NUM!	Superficial	NOT SIG.	epi
L2-L4	5	0.057484	0.0166097	0.02	0	1	L4	AC022098.4	-0.02	#NUM!	Superficial	NOT SIG.	epi
L2-L4	5	0.0575368	0.107954	0.073	0.028	1	L4	MED20	-0.101	1.38247	Superficial	NOT SIG.	epi
L2-L4	5	0.0575412	-0.0383112	0.133	0.067	1	L4	B4GALNT3	-0.2	0.989193	Superficial	NOT SIG.	epi
L2-L4	5	0.0576061	0.211765	0.22	0.144	1	L4	RASSF7	-0.364	0.611435	Superficial	NOT SIG.	epi
L2-L4	5	0.0576292	-0.292495	0.62	0.644	1	L4	WDR26	-1.264	-0.0547925	Superficial	NOT SIG.	epi
L2-L4	5	0.0576551	0.0840559	0.153	0.083	1	L4	AUTS2	-0.236	0.882348	Superficial	NOT SIG.	epi
L2-L4	5	0.0576566	0.239061	0.267	0.183	1	L4	LTBP4	-0.45	0.544996	Superficial	NOT SIG.	epi
L2-L4	5	0.0576657	-0.254011	0.073	0.133	1	L4	ADSS	-0.206	-0.865458	Superficial	NOT SIG.	epi
L2-L4	5	0.0576667	0.205462	0.753	0.711	1	L4	COX6A1	-1.464	0.0828003	Superficial	NOT SIG.	epi
L2-L4	5	0.0576875	0.149605	0.54	0.394	1	L4	SNRPD3	-0.934	0.454764	Superficial	NOT SIG.	epi
L2-L4	5	0.05769	0.140603	0.107	0.05	1	L4	LEPROTL1	-0.157	1.09761	Superficial	NOT SIG.	epi
L2-L4	5	0.0576905	0.166565	0.44	0.333	1	L4	PDXK	-0.773	0.401981	Superficial	NOT SIG.	epi
L2-L4	5	0.0578818	-0.0513456	0.04	0.094	1	L4	NAAA	-0.134	-1.23266	Superficial	NOT SIG.	epi
L2-L4	5	0.0579148	-0.0691732	0.007	0.039	1	L4	STS	-0.046	-2.47805	Superficial	NOT SIG.	epi
L2-L4	5	0.0579148	-0.134985	0.007	0.039	1	L4	PIGL	-0.046	-2.47805	Superficial	NOT SIG.	epi
L2-L4	5	0.0579483	-0.24148	0.06	0.117	1	L4	CRAT	-0.177	-0.963474	Superficial	NOT SIG.	epi
L2-L4	5	0.0580234	0.0896415	0.107	0.05	1	L4	GSDMA	-0.157	1.09761	Superficial	NOT SIG.	epi
L2-L4	5	0.0580968	-0.224495	0.26	0.339	1	L4	PRRG4	-0.599	-0.382774	Superficial	NOT SIG.	epi
L2-L4	5	0.0581846	0.107562	0.247	0.161	1	L4	TSC22D4	-0.408	0.61745	Superficial	NOT SIG.	epi
L2-L4	5	0.0582472	-0.199162	0.087	0.156	1	L4	MDM4	-0.243	-0.842459	Superficial	NOT SIG.	epi
L2-L4	5	0.0583313	-0.202893	0.147	0.228	1	L4	MTMR1	-0.375	-0.633218	Superficial	NOT SIG.	epi
L2-L4	5	0.0583585	0.151428	0.107	0.05	1	L4	ZNF513	-0.157	1.09761	Superficial	NOT SIG.	epi
L2-L4	5	0.0583585	0.136199	0.107	0.05	1	L4	ZNF302	-0.157	1.09761	Superficial	NOT SIG.	epi
L2-L4	5	0.0584919	-0.088923	0.007	0.039	1	L4	TSPYL5	-0.046	-2.47805	Superficial	NOT SIG.	epi
L2-L4	5	0.0584919	-0.0933054	0.007	0.039	1	L4	IKZF3	-0.046	-2.47805	Superficial	NOT SIG.	epi
L2-L4	5	0.0584919	-0.0957598	0.007	0.039	1	L4	PHF12	-0.046	-2.47805	Superficial	NOT SIG.	epi
L2-L4	5	0.0584919	-0.10927	0.007	0.039	1	L4	PIGW	-0.046	-2.47805	Superficial	NOT SIG.	epi
L2-L4	5	0.0585105	0.169243	0.16	0.089	1	L4	ATN1	-0.249	0.846195	Superficial	NOT SIG.	epi
L2-L4	5	0.0585105	0.142003	0.16	0.089	1	L4	FERMT1	-0.249	0.846195	Superficial	NOT SIG.	epi
L2-L4	5	0.0585156	0.15729	0.08	0.033	1	L4	DOHH	-0.113	1.27753	Superficial	NOT SIG.	epi
L2-L4	5	0.0587754	0.0581131	0.073	0.028	1	L4	YBEY	-0.101	1.38247	Superficial	NOT SIG.	epi
L2-L4	5	0.0587767	0.285714	0.647	0.533	1	L4	GAS5	-1.18	0.27963	Superficial	NOT SIG.	epi
L2-L4	5	0.0590105	-0.334422	0.093	0.156	1	L4	CCNG1	-0.249	-0.746243	Superficial	NOT SIG.	epi
L2-L4	5	0.0590181	-0.18826	0.02	0.061	1	L4	HCCS	-0.081	-1.60881	Superficial	NOT SIG.	epi
L2-L4	5	0.059045	0.108823	0.153	0.083	1	L4	DNASE1L3	-0.236	0.882348	Superficial	NOT SIG.	epi
L2-L4	5	0.0590565	0.152592	0.18	0.106	1	L4	MLLT1	-0.286	0.763933	Superficial	NOT SIG.	epi
L2-L4	5	0.0590565	0.125834	0.18	0.106	1	L4	SAMD1	-0.286	0.763933	Superficial	NOT SIG.	epi
L2-L4	5	0.0590738	-0.0589476	0.007	0.039	1	L4	TUSC1	-0.046	-2.47805	Superficial	NOT SIG.	epi
L2-L4	5	0.0590738	-0.072774	0.007	0.039	1	L4	AC079174.2	-0.046	-2.47805	Superficial	NOT SIG.	epi
L2-L4	5	0.0590764	0.106697	0.033	0.006	1	L4	B3GNTL1	-0.039	2.45943	Superficial	NOT SIG.	epi
L2-L4	5	0.0590764	0.0856315	0.033	0.006	1	L4	CCDC28B	-0.039	2.45943	Superficial	NOT SIG.	epi
[truncated: 14,490 more rows]

## Sheet: Upper IM
S3 Table Differentially expressed genes Upper intermediate L2 vs L4
comb	subgroup	p_val	avg_log2FC	pct.1	pct.2	p_val_adj	cluster	gene	pct.diff	log.pct.diff	layers	Regulation	Morphology
L2-L4	6	2.81313e-27	1.48468	1	0.9	7.22467e-23	L4	S100A7	-1.9	0.152003	Upper IM	UP	epi
L2-L4	6	2.55851e-25	0.583498	1	1	6.57077e-21	L4	SBSN	-2	0	Upper IM	UP	epi
L2-L4	6	6.4171e-24	0.56926	1	1	1.64804e-19	L4	S100A8	-2	0	Upper IM	UP	epi
L2-L4	6	1.40786e-19	0.866453	1	0.994	3.61566e-15	L4	SLPI	-1.994	0.00868224	Upper IM	UP	epi
L2-L4	6	4.05013e-19	0.814659	0.9	0.439	1.04015e-14	L4	IGKC	-1.339	1.0357	Upper IM	UP	epi
L2-L4	6	7.89473e-18	1.0697	0.98	0.806	2.02752e-13	L4	IFI27	-1.786	0.282002	Upper IM	UP	epi
L2-L4	6	2.94264e-16	0.629346	1	1	7.55728e-12	L4	FABP5	-2	0	Upper IM	UP	epi
L2-L4	6	7.67228e-16	1.5918	0.613	0.244	1.9704e-11	L4	KRT17	-0.857	1.32901	Upper IM	UP	epi
L2-L4	6	2.84381e-15	0.814116	1	0.967	7.30348e-11	L4	KRT6B	-1.967	0.0484122	Upper IM	UP	epi
L2-L4	6	3.69262e-14	0.787285	0.887	0.672	9.48339e-10	L4	SNHG25	-1.559	0.400473	Upper IM	UP	epi
L2-L4	6	6.93064e-14	0.780507	0.513	0.156	1.77993e-09	L4	KLK5	-0.669	1.71741	Upper IM	UP	epi
L2-L4	6	2.93573e-13	0.610007	1	0.994	7.53955e-09	L4	HSPB1	-1.994	0.00868224	Upper IM	UP	epi
L2-L4	6	4.30824e-13	0.747516	0.987	0.928	1.10644e-08	L4	KRT14	-1.915	0.0889253	Upper IM	UP	epi
L2-L4	6	4.46827e-13	0.959522	0.993	0.861	1.14754e-08	L4	MIR205HG	-1.854	0.20578	Upper IM	UP	epi
L2-L4	6	1.04336e-12	0.778325	1	0.978	2.67956e-08	L4	KRT16	-1.978	0.0320936	Upper IM	UP	epi
L2-L4	6	1.14471e-12	1.09497	0.5	0.172	2.93985e-08	L4	IGHG4	-0.672	1.53952	Upper IM	UP	epi
L2-L4	6	1.6409e-12	0.641616	0.873	0.694	4.21416e-08	L4	KLK8	-1.567	0.331046	Upper IM	UP	epi
L2-L4	6	2.95226e-12	0.667326	0.98	0.95	7.58199e-08	L4	GPX3	-1.93	0.0448542	Upper IM	UP	epi
L2-L4	6	8.40376e-12	0.81705	0.993	1	2.15825e-07	L4	S100A2	-1.993	-0.0101344	Upper IM	UP	epi
L2-L4	6	1.23661e-11	0.874751	1	1	3.17586e-07	L4	KRTDAP	-2	0	Upper IM	UP	epi
L2-L4	6	3.82124e-11	0.663168	0.52	0.183	9.81371e-07	L4	IGHG1	-0.703	1.50667	Upper IM	UP	epi
L2-L4	6	5.97858e-11	0.895882	0.973	0.956	1.53542e-06	L4	SPRR2E	-1.929	0.0254292	Upper IM	UP	epi
L2-L4	6	8.25441e-10	0.556338	0.88	0.728	2.1199e-05	L4	RPL36AL	-1.608	0.273565	Upper IM	UP	epi
L2-L4	6	1.51787e-09	0.428144	0.987	0.956	3.89819e-05	L4	RPL18	-1.943	0.0460395	Upper IM	UP	epi
L2-L4	6	1.96417e-09	0.649506	0.94	0.939	5.04438e-05	L4	SLURP2	-1.879	0.0015356	Upper IM	UP	epi
L2-L4	6	2.57345e-09	0.790251	0.773	0.578	6.60912e-05	L4	KLK7	-1.351	0.419399	Upper IM	UP	epi
L2-L4	6	6.33785e-09	0.758672	0.473	0.172	0.000162769	L4	SPINK6	-0.645	1.45943	Upper IM	UP	epi
L2-L4	6	1.36467e-08	0.558812	0.18	0.006	0.000350474	L4	TFF3	-0.186	4.90689	Upper IM	UP	epi
L2-L4	6	1.95296e-08	0.400738	0.967	0.956	0.00050156	L4	RPS10	-1.923	0.0165053	Upper IM	UP	epi
L2-L4	6	2.2492e-08	0.568499	0.987	0.967	0.000577639	L4	LY6D	-1.954	0.0295342	Upper IM	UP	epi
L2-L4	6	2.78356e-08	0.397161	1	0.989	0.000714873	L4	S100A11	-1.989	0.0159576	Upper IM	UP	epi
L2-L4	6	2.83859e-08	0.534369	0.987	0.961	0.000729007	L4	DMKN	-1.948	0.0385137	Upper IM	UP	epi
L2-L4	6	2.85912e-08	0.733423	0.76	0.506	0.000734279	L4	TGM3	-1.266	0.586862	Upper IM	UP	epi
L2-L4	6	2.91577e-08	0.306705	1	1	0.000748828	L4	S100A9	-2	0	Upper IM	UP	epi
L2-L4	6	3.08433e-08	0.43806	0.987	0.983	0.000792119	L4	TMSB10	-1.97	0.00585867	Upper IM	UP	epi
L2-L4	6	5.34877e-08	0.504107	0.3	0.078	0.00137367	L4	IGLC1	-0.378	1.94342	Upper IM	UP	epi
L2-L4	6	7.08638e-08	0.561052	0.453	0.194	0.00181992	L4	IGHA1	-0.647	1.22345	Upper IM	UP	epi
L2-L4	6	9.77322e-08	0.256934	1	1	0.00250996	L4	CSTA	-2	0	Upper IM	UP	epi
L2-L4	6	1.38042e-07	0.417106	0.98	0.956	0.00354518	L4	MIF	-1.936	0.0357711	Upper IM	UP	epi
L2-L4	6	2.16813e-07	0.597669	0.847	0.7	0.00556819	L4	COX7A2	-1.547	0.275007	Upper IM	UP	epi
L2-L4	6	2.80756e-07	0.496443	0.94	0.922	0.00721037	L4	DBI	-1.862	0.027894	Upper IM	UP	epi
L2-L4	6	5.46188e-07	0.350662	0.16	0.011	0.0140272	L4	WFDC2	-0.171	3.8625	Upper IM	UP	epi
L2-L4	6	6.07378e-07	0.507612	0.513	0.294	0.0155987	L4	RAB24	-0.807	0.803143	Upper IM	UP	epi
L2-L4	6	9.44825e-07	0.453378	0.967	0.972	0.024265	L4	SH3BGRL3	-1.939	-0.00744042	Upper IM	UP	epi
L2-L4	6	1.00435e-06	0.29499	0.14	0.006	0.0257937	L4	IGHG2	-0.146	4.54432	Upper IM	UP	epi
L2-L4	6	1.10785e-06	0.365296	0.993	0.983	0.0284518	L4	S100A6	-1.976	0.0146023	Upper IM	UP	epi
L2-L4	6	1.16555e-06	0.46755	0.853	0.722	0.0299337	L4	SEC61G	-1.575	0.240547	Upper IM	UP	epi
L2-L4	6	1.33035e-06	0.419814	0.96	0.95	0.0341659	L4	SERF2	-1.91	0.0151069	Upper IM	UP	epi
L2-L4	6	1.65022e-25	-0.930228	1	1	4.23809e-21	L4	MT-ATP6	-2	0	Upper IM	DOWN	epi
L2-L4	6	5.99773e-21	-1.14311	0.987	1	1.54034e-16	L4	MT-ND2	-1.987	-0.018878	Upper IM	DOWN	epi
L2-L4	6	1.32659e-18	-1.16508	0.793	0.917	3.40695e-14	L4	MT-ND5	-1.71	-0.209601	Upper IM	DOWN	epi
L2-L4	6	1.9036e-17	-0.69627	1	1	4.88883e-13	L4	PABPC1	-2	0	Upper IM	DOWN	epi
L2-L4	6	5.30982e-17	-0.676682	0.973	0.989	1.36367e-12	L4	GNAS	-1.962	-0.0235307	Upper IM	DOWN	epi
L2-L4	6	6.85704e-17	-0.803083	1	1	1.76103e-12	L4	MT-ND3	-2	0	Upper IM	DOWN	epi
L2-L4	6	5.14112e-16	-0.662122	0.947	0.972	1.32034e-11	L4	LDHA	-1.919	-0.0375919	Upper IM	DOWN	epi
L2-L4	6	1.18042e-15	-0.734905	1	1	3.03156e-11	L4	MT-ND4	-2	0	Upper IM	DOWN	epi
L2-L4	6	5.87605e-15	-0.999832	0.033	0.394	1.50909e-10	L4	LGALS7	-0.427	-3.57766	Upper IM	DOWN	epi
L2-L4	6	1.08755e-14	-1.1114	0.293	0.661	2.79306e-10	L4	MT-ATP8	-0.954	-1.17375	Upper IM	DOWN	epi
L2-L4	6	3.11763e-14	-0.752001	0.9	0.961	8.0067e-10	L4	HSP90AA1	-1.861	-0.0946114	Upper IM	DOWN	epi
L2-L4	6	9.52821e-14	-0.822219	0.453	0.756	2.44703e-09	L4	UPK3BL1	-1.209	-0.738875	Upper IM	DOWN	epi
L2-L4	6	1.00807e-13	-0.731448	1	1	2.58893e-09	L4	KRT5	-2	0	Upper IM	DOWN	epi
L2-L4	6	1.89744e-13	-0.496461	0.993	1	4.87301e-09	L4	AHNAK	-1.993	-0.0101344	Upper IM	DOWN	epi
L2-L4	6	2.07058e-13	-0.757485	0.273	0.639	5.31766e-09	L4	CCNG2	-0.912	-1.22691	Upper IM	DOWN	epi
L2-L4	6	2.16059e-13	-1.29041	0.007	0.317	5.54883e-09	L4	OLFM4	-0.324	-5.50098	Upper IM	DOWN	epi
L2-L4	6	3.86428e-13	-0.799432	1	1	9.92424e-09	L4	MT-CO1	-2	0	Upper IM	DOWN	epi
L2-L4	6	8.55794e-13	-0.484315	0.973	0.989	2.19785e-08	L4	CTSB	-1.962	-0.0235307	Upper IM	DOWN	epi
L2-L4	6	1.53214e-12	-0.765315	0.467	0.767	3.93483e-08	L4	SERPINB2	-1.234	-0.715804	Upper IM	DOWN	epi
L2-L4	6	2.06854e-12	-0.891819	0.14	0.478	5.31243e-08	L4	YOD1	-0.618	-1.77158	Upper IM	DOWN	epi
L2-L4	6	2.58921e-12	-1.97261	0.2	0.517	6.64962e-08	L4	KRT2	-0.717	-1.37016	Upper IM	DOWN	epi
L2-L4	6	5.60174e-12	-0.563204	1	1	1.43864e-07	L4	MT-ND1	-2	0	Upper IM	DOWN	epi
L2-L4	6	2.112e-11	-0.669187	0.893	0.967	5.42404e-07	L4	NIBAN2	-1.86	-0.114856	Upper IM	DOWN	epi
L2-L4	6	2.41435e-11	-0.540044	0.867	0.95	6.20053e-07	L4	TMBIM6	-1.817	-0.131896	Upper IM	DOWN	epi
L2-L4	6	3.12808e-11	-0.724972	0.82	0.928	8.03353e-07	L4	PPP1R3C	-1.748	-0.178501	Upper IM	DOWN	epi
L2-L4	6	3.72053e-11	-0.461084	1	1	9.55507e-07	L4	EEF1A1	-2	0	Upper IM	DOWN	epi
L2-L4	6	1.46959e-10	-0.594482	0.72	0.939	3.77421e-06	L4	ZFP36L1	-1.659	-0.383128	Upper IM	DOWN	epi
L2-L4	6	2.19157e-10	-0.462116	0.94	0.983	5.62839e-06	L4	ACTN4	-1.923	-0.0645307	Upper IM	DOWN	epi
L2-L4	6	4.1024e-10	-1.53608	0.207	0.489	1.05358e-05	L4	FLG	-0.696	-1.2402	Upper IM	DOWN	epi
L2-L4	6	5.0848e-10	-0.718812	0.5	0.783	1.30588e-05	L4	ZBTB7A	-1.283	-0.647084	Upper IM	DOWN	epi
L2-L4	6	6.47958e-10	-0.724487	0.333	0.656	1.66409e-05	L4	ANKRD12	-0.989	-0.978174	Upper IM	DOWN	epi
L2-L4	6	1.53032e-09	-0.597769	0.693	0.867	3.93017e-05	L4	RIOK3	-1.56	-0.323177	Upper IM	DOWN	epi
L2-L4	6	1.68089e-09	-0.611038	0.653	0.867	4.31685e-05	L4	FAM3D	-1.52	-0.408949	Upper IM	DOWN	epi
L2-L4	6	2.23926e-09	-0.511077	0.673	0.839	5.75087e-05	L4	CKAP4	-1.512	-0.318064	Upper IM	DOWN	epi
L2-L4	6	2.45895e-09	-0.699742	0.753	0.922	6.31509e-05	L4	ATP1B1	-1.675	-0.292117	Upper IM	DOWN	epi
L2-L4	6	5.3279e-09	-0.570946	0.38	0.644	0.000136831	L4	ALOX15B	-1.024	-0.761061	Upper IM	DOWN	epi
L2-L4	6	5.95062e-09	-0.525221	0.44	0.722	0.000152824	L4	GALNT5	-1.162	-0.714495	Upper IM	DOWN	epi
L2-L4	6	6.66882e-09	-0.462517	0.967	0.989	0.000171269	L4	RPL23	-1.956	-0.0324546	Upper IM	DOWN	epi
L2-L4	6	1.17019e-08	-0.701574	1	1	0.000300529	L4	SPINK5	-2	0	Upper IM	DOWN	epi
L2-L4	6	1.52977e-08	-0.603249	0.487	0.75	0.000392876	L4	MGLL	-1.237	-0.622969	Upper IM	DOWN	epi
L2-L4	6	1.53545e-08	-0.555373	0.387	0.678	0.000394335	L4	KCNK6	-1.065	-0.808952	Upper IM	DOWN	epi
L2-L4	6	1.54244e-08	-0.533865	0.68	0.85	0.00039613	L4	HLA-C	-1.53	-0.321928	Upper IM	DOWN	epi
L2-L4	6	1.80363e-08	-0.804911	0.98	1	0.000463208	L4	EMP1	-1.98	-0.0291463	Upper IM	DOWN	epi
L2-L4	6	2.63874e-08	-0.467543	0.733	0.9	0.00067768	L4	TMOD3	-1.633	-0.296112	Upper IM	DOWN	epi
L2-L4	6	3.08152e-08	-0.393624	0.933	0.983	0.000791396	L4	H3F3A	-1.916	-0.0753143	Upper IM	DOWN	epi
L2-L4	6	3.84104e-08	-0.478757	0.533	0.761	0.000986455	L4	TJP1	-1.294	-0.513761	Upper IM	DOWN	epi
L2-L4	6	4.05401e-08	-0.535853	0.993	1	0.00104115	L4	CRABP2	-1.993	-0.0101344	Upper IM	DOWN	epi
L2-L4	6	4.06389e-08	-0.360296	0.047	0.278	0.00104369	L4	GABRP	-0.325	-2.56435	Upper IM	DOWN	epi
L2-L4	6	4.89561e-08	-0.695919	0.6	0.794	0.00125729	L4	HPGD	-1.394	-0.404177	Upper IM	DOWN	epi
L2-L4	6	7.0097e-08	-0.633418	0.727	0.867	0.00180023	L4	IL18	-1.594	-0.254077	Upper IM	DOWN	epi
L2-L4	6	7.44833e-08	-0.494176	0.567	0.778	0.00191288	L4	LRRFIP1	-1.345	-0.456421	Upper IM	DOWN	epi
L2-L4	6	8.12376e-08	-0.491745	0.54	0.756	0.00208634	L4	YBX1	-1.296	-0.485427	Upper IM	DOWN	epi
L2-L4	6	1.11008e-07	-0.561706	1	1	0.0028509	L4	MT-CYB	-2	0	Upper IM	DOWN	epi
L2-L4	6	1.20556e-07	-0.279924	1	1	0.00309611	L4	A2ML1	-2	0	Upper IM	DOWN	epi
L2-L4	6	1.26242e-07	-1.26213	0.407	0.633	0.00324215	L4	SPRR1A	-1.04	-0.637177	Upper IM	DOWN	epi
L2-L4	6	1.64451e-07	-1.59297	0.913	0.944	0.00422344	L4	MTRNR2L12	-1.857	-0.048172	Upper IM	DOWN	epi
L2-L4	6	1.76101e-07	-0.445526	0.82	0.906	0.00452263	L4	PEBP1	-1.726	-0.143887	Upper IM	DOWN	epi
L2-L4	6	2.01392e-07	-0.555518	0.693	0.844	0.00517214	L4	CRYBG1	-1.537	-0.284388	Upper IM	DOWN	epi
L2-L4	6	3.04246e-07	-0.452128	0.2	0.461	0.00781365	L4	ACIN1	-0.661	-1.20477	Upper IM	DOWN	epi
L2-L4	6	3.42575e-07	-0.922051	0.873	0.972	0.008798	L4	ERO1A	-1.845	-0.154975	Upper IM	DOWN	epi
L2-L4	6	4.4888e-07	-0.40951	0.687	0.822	0.0115281	L4	ST14	-1.509	-0.258828	Upper IM	DOWN	epi
L2-L4	6	4.50684e-07	-0.829396	0.667	0.828	0.0115745	L4	PLA2G4D	-1.495	-0.311944	Upper IM	DOWN	epi
L2-L4	6	4.7479e-07	-0.44526	0.113	0.356	0.0121936	L4	MUC4	-0.469	-1.65555	Upper IM	DOWN	epi
L2-L4	6	5.23282e-07	-0.609148	0.547	0.739	0.0134389	L4	LMO7	-1.286	-0.434034	Upper IM	DOWN	epi
L2-L4	6	5.32388e-07	-0.503381	0.46	0.7	0.0136728	L4	UACA	-1.16	-0.605721	Upper IM	DOWN	epi
L2-L4	6	5.82009e-07	-0.504071	0.887	0.956	0.0149472	L4	GLUL	-1.843	-0.108077	Upper IM	DOWN	epi
L2-L4	6	6.72152e-07	-0.501492	0.04	0.233	0.0172622	L4	KRT24	-0.273	-2.54226	Upper IM	DOWN	epi
L2-L4	6	6.9626e-07	-0.445439	1	1	0.0178813	L4	PPL	-2	0	Upper IM	DOWN	epi
L2-L4	6	7.24889e-07	-0.526059	0.713	0.861	0.0186166	L4	TM4SF1	-1.574	-0.272111	Upper IM	DOWN	epi
L2-L4	6	7.3224e-07	-0.392894	0.867	0.917	0.0188054	L4	TMPRSS11A	-1.784	-0.0808897	Upper IM	DOWN	epi
L2-L4	6	8.27657e-07	-0.310523	0.08	0.294	0.0212559	L4	TMX4	-0.374	-1.87774	Upper IM	DOWN	epi
L2-L4	6	9.86878e-07	-0.470735	0.813	0.917	0.025345	L4	TUBA1B	-1.73	-0.173666	Upper IM	DOWN	epi
L2-L4	6	1.02481e-06	-0.853431	0.473	0.683	0.0263191	L4	PSCA	-1.156	-0.530045	Upper IM	DOWN	epi
L2-L4	6	1.08975e-06	-0.423384	0.207	0.45	0.0279869	L4	FOXP1	-0.657	-1.12029	Upper IM	DOWN	epi
L2-L4	6	1.36538e-06	-0.370861	0.233	0.494	0.0350658	L4	FCHO2	-0.727	-1.08418	Upper IM	DOWN	epi
L2-L4	6	1.4317e-06	-0.390002	0.733	0.817	0.0367688	L4	HMGB1	-1.55	-0.156523	Upper IM	DOWN	epi
L2-L4	6	1.50946e-06	-0.445325	0.547	0.744	0.0387661	L4	EIF3E	-1.291	-0.443762	Upper IM	DOWN	epi
L2-L4	6	1.6625e-06	-1.03835	0.787	0.906	0.0426962	L4	CRISP3	-1.693	-0.203147	Upper IM	DOWN	epi
L2-L4	6	1.68223e-06	-0.716473	0.653	0.794	0.0432031	L4	MXD1	-1.447	-0.282056	Upper IM	DOWN	epi
L2-L4	6	1.82928e-06	-0.590933	0.44	0.65	0.0469795	L4	PHLDA1	-1.09	-0.562936	Upper IM	DOWN	epi
L2-L4	6	1.86291e-06	-0.37257	0.3	0.55	0.0478433	L4	KRT18	-0.85	-0.874469	Upper IM	DOWN	epi
L2-L4	6	1.92833e-06	-0.992115	0.587	0.689	0.0495233	L4	MTRNR2L8	-1.276	-0.231143	Upper IM	DOWN	epi
L2-L4	6	2.19251e-06	-0.372557	0.587	0.772	0.056308	L4	SGK1	-1.359	-0.39524	Upper IM	NOT SIG.	epi
L2-L4	6	2.19843e-06	-0.615003	0.433	0.65	0.05646	L4	LYPD2	-1.083	-0.586073	Upper IM	NOT SIG.	epi
L2-L4	6	2.22201e-06	-0.480941	0.333	0.572	0.0570658	L4	IL6ST	-0.905	-0.780493	Upper IM	NOT SIG.	epi
L2-L4	6	2.22263e-06	-0.393553	0.02	0.183	0.0570815	L4	DKK1	-0.203	-3.19377	Upper IM	NOT SIG.	epi
L2-L4	6	2.4516e-06	-0.289476	0.987	0.994	0.0629621	L4	RPL39	-1.981	-0.0101958	Upper IM	NOT SIG.	epi
L2-L4	6	2.45666e-06	-0.363572	0.647	0.817	0.0630919	L4	HES1	-1.464	-0.33657	Upper IM	NOT SIG.	epi
L2-L4	6	2.64413e-06	0.491223	0.713	0.478	0.0679065	L4	LGALS1	-1.191	0.576891	Upper IM	NOT SIG.	epi
L2-L4	6	2.72253e-06	0.504897	0.34	0.122	0.0699201	L4	SPRR2G	-0.462	1.47865	Upper IM	NOT SIG.	epi
L2-L4	6	2.97458e-06	-0.475827	0.513	0.756	0.0763932	L4	GOLGA4	-1.269	-0.559427	Upper IM	NOT SIG.	epi
L2-L4	6	3.31743e-06	-0.388061	0.993	0.989	0.0851983	L4	RPS17	-1.982	0.0058232	Upper IM	NOT SIG.	epi
L2-L4	6	3.3953e-06	-0.224102	0.093	0.311	0.0871982	L4	SHTN1	-0.404	-1.74161	Upper IM	NOT SIG.	epi
L2-L4	6	3.41614e-06	-0.426836	0.4	0.617	0.0877333	L4	UBL3	-1.017	-0.62527	Upper IM	NOT SIG.	epi
L2-L4	6	3.43792e-06	-0.419658	0.213	0.45	0.0882927	L4	ZNF431	-0.663	-1.07907	Upper IM	NOT SIG.	epi
L2-L4	6	3.4407e-06	-0.535736	0.973	1	0.0883641	L4	MUC21	-1.973	-0.0394883	Upper IM	NOT SIG.	epi
L2-L4	6	3.49482e-06	-0.317951	0.247	0.494	0.089754	L4	ARL4C	-0.741	-1	Upper IM	NOT SIG.	epi
L2-L4	6	3.56242e-06	-0.433181	0.22	0.456	0.0914899	L4	EPGN	-0.676	-1.05153	Upper IM	NOT SIG.	epi
L2-L4	6	4.05775e-06	0.365085	0.993	0.994	0.104211	L4	RPS12	-1.987	-0.00145213	Upper IM	NOT SIG.	epi
L2-L4	6	4.21898e-06	-0.353247	0.993	0.989	0.108352	L4	TACSTD2	-1.982	0.0058232	Upper IM	NOT SIG.	epi
L2-L4	6	4.25482e-06	-0.41635	0.687	0.872	0.109272	L4	BNIP3	-1.559	-0.344018	Upper IM	NOT SIG.	epi
L2-L4	6	4.55915e-06	-0.354694	0.96	0.983	0.117088	L4	S100A10	-1.943	-0.034157	Upper IM	NOT SIG.	epi
L2-L4	6	4.66348e-06	0.29902	0.14	0.011	0.119768	L4	MUC5B	-0.151	3.66985	Upper IM	NOT SIG.	epi
L2-L4	6	4.80654e-06	-0.23199	1	1	0.123441	L4	ACTB	-2	0	Upper IM	NOT SIG.	epi
L2-L4	6	5.03539e-06	-0.308884	0.387	0.6	0.129319	L4	LMO4	-0.987	-0.632629	Upper IM	NOT SIG.	epi
L2-L4	6	5.40708e-06	-0.316305	0.247	0.489	0.138865	L4	THRAP3	-0.736	-0.985323	Upper IM	NOT SIG.	epi
L2-L4	6	5.77617e-06	-0.409917	0.533	0.706	0.148344	L4	EIF1AX	-1.239	-0.405533	Upper IM	NOT SIG.	epi
L2-L4	6	5.90603e-06	-0.34222	0.78	0.889	0.151679	L4	CSDE1	-1.669	-0.188709	Upper IM	NOT SIG.	epi
L2-L4	6	6.13954e-06	-0.33443	0.967	0.983	0.157676	L4	RPL27A	-1.95	-0.0236755	Upper IM	NOT SIG.	epi
L2-L4	6	6.32804e-06	-0.272426	1	1	0.162517	L4	RPL10	-2	0	Upper IM	NOT SIG.	epi
L2-L4	6	6.55577e-06	-0.297511	0.167	0.383	0.168365	L4	PPIG	-0.55	-1.1975	Upper IM	NOT SIG.	epi
L2-L4	6	6.65982e-06	-0.316431	0.627	0.783	0.171038	L4	ACTR2	-1.41	-0.320547	Upper IM	NOT SIG.	epi
L2-L4	6	6.95879e-06	-0.434134	0.187	0.389	0.178716	L4	ITGA6	-0.576	-1.05673	Upper IM	NOT SIG.	epi
L2-L4	6	6.96532e-06	-0.399114	0.56	0.717	0.178883	L4	TWF1	-1.277	-0.356546	Upper IM	NOT SIG.	epi
L2-L4	6	7.00257e-06	-0.274689	0.1	0.3	0.17984	L4	RAD50	-0.4	-1.58496	Upper IM	NOT SIG.	epi
L2-L4	6	7.01089e-06	-0.488231	0.64	0.806	0.180054	L4	NFKBIA	-1.446	-0.332708	Upper IM	NOT SIG.	epi
L2-L4	6	7.12699e-06	-0.489056	0.44	0.65	0.183035	L4	SH3BGRL2	-1.09	-0.562936	Upper IM	NOT SIG.	epi
L2-L4	6	7.20943e-06	-0.279238	0.14	0.367	0.185153	L4	B3GALT5	-0.507	-1.39035	Upper IM	NOT SIG.	epi
L2-L4	6	7.23147e-06	0.582088	0.72	0.606	0.185719	L4	LYPD5	-1.326	0.248679	Upper IM	NOT SIG.	epi
L2-L4	6	7.47235e-06	0.369535	0.847	0.761	0.191905	L4	SELENOW	-1.608	0.154466	Upper IM	NOT SIG.	epi
L2-L4	6	8.05688e-06	0.469848	0.8	0.744	0.206917	L4	UBL5	-1.544	0.104697	Upper IM	NOT SIG.	epi
L2-L4	6	8.37044e-06	0.437856	0.48	0.261	0.21497	L4	CSKMT	-0.741	0.878985	Upper IM	NOT SIG.	epi
L2-L4	6	8.60097e-06	-0.274116	1	1	0.22089	L4	RPS18	-2	0	Upper IM	NOT SIG.	epi
L2-L4	6	8.68965e-06	-0.256449	0.073	0.261	0.223167	L4	ZNF254	-0.334	-1.83808	Upper IM	NOT SIG.	epi
L2-L4	6	9.00759e-06	-0.401749	0.28	0.5	0.231333	L4	ARID1B	-0.78	-0.836501	Upper IM	NOT SIG.	epi
L2-L4	6	9.03023e-06	-0.43456	0.48	0.689	0.231914	L4	HECTD1	-1.169	-0.52147	Upper IM	NOT SIG.	epi
L2-L4	6	1.00319e-05	-0.370746	0.42	0.65	0.25764	L4	WSB2	-1.07	-0.63005	Upper IM	NOT SIG.	epi
L2-L4	6	1.03922e-05	-0.447242	0.593	0.767	0.266893	L4	B4GALT1	-1.36	-0.371194	Upper IM	NOT SIG.	epi
L2-L4	6	1.0464e-05	-0.33543	0.993	1	0.268736	L4	SERPINB13	-1.993	-0.0101344	Upper IM	NOT SIG.	epi
L2-L4	6	1.0873e-05	-0.346611	0.887	0.956	0.279241	L4	EZR	-1.843	-0.108077	Upper IM	NOT SIG.	epi
L2-L4	6	1.16021e-05	-0.345305	0.093	0.289	0.297966	L4	BCO2	-0.382	-1.63577	Upper IM	NOT SIG.	epi
L2-L4	6	1.17789e-05	-0.323054	0.18	0.411	0.302505	L4	HCG22	-0.591	-1.19114	Upper IM	NOT SIG.	epi
L2-L4	6	1.22129e-05	-0.398367	1	1	0.313652	L4	MT-CO2	-2	0	Upper IM	NOT SIG.	epi
L2-L4	6	1.23757e-05	-0.426981	0.18	0.394	0.317832	L4	RNASE7	-0.574	-1.1302	Upper IM	NOT SIG.	epi
L2-L4	6	1.36494e-05	-0.43229	0.373	0.6	0.350545	L4	HSPD1	-0.973	-0.685787	Upper IM	NOT SIG.	epi
L2-L4	6	1.38883e-05	-0.392969	0.793	0.872	0.356679	L4	PCBP1	-1.665	-0.137007	Upper IM	NOT SIG.	epi
L2-L4	6	1.51646e-05	-0.274249	0.06	0.233	0.389458	L4	GPAT3	-0.293	-1.9573	Upper IM	NOT SIG.	epi
L2-L4	6	1.51722e-05	-0.394615	0.54	0.7	0.389652	L4	SET	-1.24	-0.374396	Upper IM	NOT SIG.	epi
L2-L4	6	1.545e-05	-0.392621	0.16	0.378	0.396787	L4	ATRX	-0.538	-1.24031	Upper IM	NOT SIG.	epi
L2-L4	6	1.57908e-05	0.422955	0.84	0.756	0.405539	L4	ELOB	-1.596	0.152003	Upper IM	NOT SIG.	epi
L2-L4	6	1.59844e-05	-0.370238	0.573	0.761	0.410511	L4	WDR1	-1.334	-0.409361	Upper IM	NOT SIG.	epi
L2-L4	6	1.62387e-05	-0.308949	0.167	0.372	0.417042	L4	ITGA2	-0.539	-1.15545	Upper IM	NOT SIG.	epi
L2-L4	6	1.67856e-05	-0.412933	0.287	0.5	0.431088	L4	AKAP9	-0.787	-0.800877	Upper IM	NOT SIG.	epi
L2-L4	6	1.77368e-05	-0.420673	0.46	0.706	0.455517	L4	KLF3	-1.166	-0.618034	Upper IM	NOT SIG.	epi
L2-L4	6	1.78784e-05	-0.124288	0.007	0.133	0.459152	L4	HLA-DRB5	-0.14	-4.24793	Upper IM	NOT SIG.	epi
L2-L4	6	1.79576e-05	-0.451118	0.433	0.633	0.461188	L4	TTC9	-1.066	-0.547838	Upper IM	NOT SIG.	epi
L2-L4	6	1.84589e-05	0.414797	0.76	0.633	0.474062	L4	TM7SF2	-1.393	0.263794	Upper IM	NOT SIG.	epi
L2-L4	6	1.85337e-05	-0.294345	0.167	0.372	0.475982	L4	SVIP	-0.539	-1.15545	Upper IM	NOT SIG.	epi
L2-L4	6	1.869e-05	-0.345628	0.2	0.406	0.479995	L4	NFIA	-0.606	-1.02148	Upper IM	NOT SIG.	epi
L2-L4	6	1.91117e-05	0.363588	0.307	0.117	0.490826	L4	SELENOM	-0.424	1.39173	Upper IM	NOT SIG.	epi
L2-L4	6	2.06675e-05	-0.426757	0.627	0.806	0.530784	L4	CLDN7	-1.433	-0.362314	Upper IM	NOT SIG.	epi
L2-L4	6	2.11203e-05	-0.44202	0.46	0.667	0.542411	L4	PDLIM5	-1.127	-0.536053	Upper IM	NOT SIG.	epi
L2-L4	6	2.1167e-05	-1.26519	0.52	0.694	0.543612	L4	COL1A1	-1.214	-0.416424	Upper IM	NOT SIG.	epi
L2-L4	6	2.13091e-05	0.389008	0.487	0.272	0.547261	L4	MYL9	-0.759	0.840315	Upper IM	NOT SIG.	epi
L2-L4	6	2.20509e-05	-0.260654	0.167	0.367	0.566311	L4	TES	-0.534	-1.13593	Upper IM	NOT SIG.	epi
L2-L4	6	2.53308e-05	-0.361889	0.407	0.594	0.650546	L4	SPARCL1	-1.001	-0.545434	Upper IM	NOT SIG.	epi
L2-L4	6	2.55151e-05	-0.358913	0.353	0.567	0.65528	L4	GSPT1	-0.92	-0.683681	Upper IM	NOT SIG.	epi
L2-L4	6	2.70791e-05	-0.22221	0.113	0.306	0.695446	L4	BORCS7	-0.419	-1.43721	Upper IM	NOT SIG.	epi
L2-L4	6	2.72648e-05	-0.400332	0.5	0.644	0.700215	L4	OSTF1	-1.144	-0.365133	Upper IM	NOT SIG.	epi
L2-L4	6	2.74639e-05	-0.320768	0.247	0.461	0.705329	L4	AP3B1	-0.708	-0.900256	Upper IM	NOT SIG.	epi
L2-L4	6	2.80068e-05	-0.275009	0.073	0.244	0.719272	L4	CHD7	-0.317	-1.74091	Upper IM	NOT SIG.	epi
L2-L4	6	2.88294e-05	-0.393682	0.66	0.811	0.740397	L4	BHLHE40	-1.471	-0.297236	Upper IM	NOT SIG.	epi
L2-L4	6	2.92891e-05	-0.285106	0.18	0.367	0.752203	L4	ANXA8	-0.547	-1.02778	Upper IM	NOT SIG.	epi
L2-L4	6	3.15604e-05	-0.404711	0.693	0.867	0.810534	L4	HK1	-1.56	-0.323177	Upper IM	NOT SIG.	epi
L2-L4	6	3.15889e-05	-0.272402	0.987	1	0.811265	L4	PITX1	-1.987	-0.018878	Upper IM	NOT SIG.	epi
L2-L4	6	3.23349e-05	0.34404	0.96	0.922	0.830426	L4	TXN	-1.882	0.0582677	Upper IM	NOT SIG.	epi
L2-L4	6	3.23389e-05	-0.360065	0.807	0.889	0.830528	L4	WNK1	-1.696	-0.139615	Upper IM	NOT SIG.	epi
L2-L4	6	3.25334e-05	-0.363839	0.493	0.711	0.835522	L4	NUCKS1	-1.204	-0.528262	Upper IM	NOT SIG.	epi
L2-L4	6	3.40827e-05	-0.429679	0.987	1	0.875313	L4	MAL	-1.987	-0.018878	Upper IM	NOT SIG.	epi
L2-L4	6	3.77363e-05	-0.343486	0.86	0.917	0.969145	L4	ABLIM1	-1.777	-0.0925851	Upper IM	NOT SIG.	epi
L2-L4	6	3.94776e-05	-0.236498	0.02	0.15	1	L4	GPSM1	-0.17	-2.90689	Upper IM	NOT SIG.	epi
L2-L4	6	4.1339e-05	-0.25966	0.147	0.35	1	L4	ARPC1B	-0.497	-1.25154	Upper IM	NOT SIG.	epi
L2-L4	6	4.26885e-05	0.443531	0.74	0.594	1	L4	PRSS3	-1.334	0.317062	Upper IM	NOT SIG.	epi
L2-L4	6	4.29993e-05	-0.394883	0.353	0.556	1	L4	NFIC	-0.909	-0.655417	Upper IM	NOT SIG.	epi
L2-L4	6	4.30549e-05	0.347497	0.74	0.572	1	L4	IFITM3	-1.312	0.37151	Upper IM	NOT SIG.	epi
L2-L4	6	4.30929e-05	-0.440721	0.34	0.544	1	L4	PHACTR4	-0.884	-0.678072	Upper IM	NOT SIG.	epi
L2-L4	6	4.61498e-05	-0.426391	0.727	0.861	1	L4	EIF5A	-1.588	-0.244058	Upper IM	NOT SIG.	epi
L2-L4	6	4.68744e-05	-0.417164	0.4	0.594	1	L4	SREK1IP1	-0.994	-0.570463	Upper IM	NOT SIG.	epi
L2-L4	6	4.73767e-05	-0.261333	0.333	0.561	1	L4	PPIC	-0.894	-0.752479	Upper IM	NOT SIG.	epi
L2-L4	6	4.75654e-05	-0.294549	0.98	0.978	1	L4	ANXA2	-1.958	0.00294728	Upper IM	NOT SIG.	epi
L2-L4	6	5.02402e-05	-0.313296	0.027	0.161	1	L4	KCNQ1OT1	-0.188	-2.57603	Upper IM	NOT SIG.	epi
L2-L4	6	5.11772e-05	-0.373667	0.493	0.672	1	L4	KCTD3	-1.165	-0.446874	Upper IM	NOT SIG.	epi
L2-L4	6	5.20122e-05	-0.39919	0.6	0.761	1	L4	MAST4	-1.361	-0.342934	Upper IM	NOT SIG.	epi
L2-L4	6	5.39753e-05	0.248529	0.993	1	1	L4	SERPINB3	-1.993	-0.0101344	Upper IM	NOT SIG.	epi
L2-L4	6	5.44716e-05	-0.259508	0.167	0.367	1	L4	XIAP	-0.534	-1.13593	Upper IM	NOT SIG.	epi
L2-L4	6	5.63446e-05	-0.357059	0.707	0.822	1	L4	TAX1BP3	-1.529	-0.217428	Upper IM	NOT SIG.	epi
L2-L4	6	5.69696e-05	-0.272225	0.193	0.394	1	L4	WIPF2	-0.587	-1.02959	Upper IM	NOT SIG.	epi
L2-L4	6	5.7383e-05	-0.332086	0.887	0.917	1	L4	GRHL1	-1.804	-0.0479876	Upper IM	NOT SIG.	epi
L2-L4	6	5.89085e-05	-0.126982	0.013	0.133	1	L4	ZNF626	-0.146	-3.35484	Upper IM	NOT SIG.	epi
L2-L4	6	5.9199e-05	0.544953	0.633	0.472	1	L4	TYMP	-1.105	0.423419	Upper IM	NOT SIG.	epi
L2-L4	6	5.94103e-05	0.563657	0.6	0.411	1	L4	S100A12	-1.011	0.545824	Upper IM	NOT SIG.	epi
L2-L4	6	6.04368e-05	0.40083	0.72	0.594	1	L4	MT2A	-1.314	0.277534	Upper IM	NOT SIG.	epi
L2-L4	6	6.04853e-05	-0.311753	0.747	0.844	1	L4	BICDL2	-1.591	-0.176135	Upper IM	NOT SIG.	epi
L2-L4	6	6.05701e-05	-0.283214	0.16	0.356	1	L4	ADAM17	-0.516	-1.15381	Upper IM	NOT SIG.	epi
L2-L4	6	6.09423e-05	0.33758	0.147	0.028	1	L4	ACKR1	-0.175	2.39232	Upper IM	NOT SIG.	epi
L2-L4	6	6.12084e-05	-0.343396	0.647	0.806	1	L4	MCL1	-1.453	-0.317014	Upper IM	NOT SIG.	epi
L2-L4	6	6.17647e-05	-0.469959	0.307	0.528	1	L4	EIF5B	-0.835	-0.782299	Upper IM	NOT SIG.	epi
L2-L4	6	6.20818e-05	-0.400169	0.453	0.633	1	L4	HNRNPL	-1.086	-0.482694	Upper IM	NOT SIG.	epi
L2-L4	6	6.29436e-05	-0.624795	0.407	0.589	1	L4	KIF21A	-0.996	-0.533239	Upper IM	NOT SIG.	epi
L2-L4	6	6.37662e-05	-0.347084	0.613	0.783	1	L4	SF3B3	-1.396	-0.353125	Upper IM	NOT SIG.	epi
L2-L4	6	6.63109e-05	-0.304088	0.127	0.311	1	L4	NINL	-0.438	-1.29209	Upper IM	NOT SIG.	epi
L2-L4	6	6.65704e-05	0.402983	0.567	0.383	1	L4	RNF181	-0.95	0.566004	Upper IM	NOT SIG.	epi
L2-L4	6	6.74572e-05	-0.385857	0.54	0.683	1	L4	HACD2	-1.223	-0.338926	Upper IM	NOT SIG.	epi
L2-L4	6	6.7831e-05	-0.275454	0.22	0.428	1	L4	MAP2K1	-0.648	-0.960107	Upper IM	NOT SIG.	epi
L2-L4	6	6.82068e-05	-0.508512	0.393	0.594	1	L4	PRDM1	-0.987	-0.595934	Upper IM	NOT SIG.	epi
L2-L4	6	6.8913e-05	-0.377266	0.427	0.622	1	L4	KATNBL1	-1.049	-0.542679	Upper IM	NOT SIG.	epi
L2-L4	6	6.92055e-05	0.103862	0.1	0.006	1	L4	GSTM5	-0.106	4.05889	Upper IM	NOT SIG.	epi
L2-L4	6	7.19733e-05	-0.136103	0.093	0.267	1	L4	FMN1	-0.36	-1.52154	Upper IM	NOT SIG.	epi
L2-L4	6	7.42929e-05	-0.379162	0.227	0.428	1	L4	SNX9	-0.655	-0.914918	Upper IM	NOT SIG.	epi
L2-L4	6	7.47054e-05	0.378394	0.893	0.878	1	L4	COX6A1	-1.771	0.0244392	Upper IM	NOT SIG.	epi
L2-L4	6	7.5178e-05	-0.418444	0.793	0.889	1	L4	YWHAB	-1.682	-0.164863	Upper IM	NOT SIG.	epi
L2-L4	6	7.68254e-05	0.137445	0.1	0.006	1	L4	CLDN5	-0.106	4.05889	Upper IM	NOT SIG.	epi
L2-L4	6	8.01835e-05	-0.277723	1	1	1	L4	S100A16	-2	0	Upper IM	NOT SIG.	epi
L2-L4	6	8.03923e-05	-0.309537	0.293	0.522	1	L4	AMACR	-0.815	-0.833149	Upper IM	NOT SIG.	epi
L2-L4	6	8.30371e-05	-0.394107	0.78	0.867	1	L4	WASF2	-1.647	-0.152558	Upper IM	NOT SIG.	epi
L2-L4	6	8.39428e-05	-0.198453	0.08	0.25	1	L4	FAM133B	-0.33	-1.64386	Upper IM	NOT SIG.	epi
L2-L4	6	8.42213e-05	-0.678523	0.647	0.806	1	L4	XIST	-1.453	-0.317014	Upper IM	NOT SIG.	epi
L2-L4	6	8.76308e-05	-0.381684	0.513	0.678	1	L4	RBM47	-1.191	-0.402326	Upper IM	NOT SIG.	epi
L2-L4	6	8.90802e-05	0.416875	0.813	0.711	1	L4	COX6B1	-1.524	0.193406	Upper IM	NOT SIG.	epi
L2-L4	6	8.91252e-05	-0.38147	0.373	0.561	1	L4	UBE2H	-0.934	-0.588825	Upper IM	NOT SIG.	epi
L2-L4	6	8.91255e-05	-0.210634	0.067	0.222	1	L4	ST3GAL1	-0.289	-1.72833	Upper IM	NOT SIG.	epi
L2-L4	6	9.27149e-05	-0.352817	0.673	0.839	1	L4	F3	-1.512	-0.318064	Upper IM	NOT SIG.	epi
L2-L4	6	9.57899e-05	0.354369	0.987	0.961	1	L4	ITM2B	-1.948	0.0385137	Upper IM	NOT SIG.	epi
L2-L4	6	9.61247e-05	-0.280744	0.153	0.339	1	L4	BAZ1A	-0.492	-1.14775	Upper IM	NOT SIG.	epi
L2-L4	6	9.75527e-05	-0.300485	0.287	0.478	1	L4	AL512274.1	-0.765	-0.73596	Upper IM	NOT SIG.	epi
L2-L4	6	0.000103232	-0.271657	0.133	0.311	1	L4	NOP58	-0.444	-1.22549	Upper IM	NOT SIG.	epi
L2-L4	6	0.000103694	-0.228092	0.167	0.35	1	L4	RTKN2	-0.517	-1.06751	Upper IM	NOT SIG.	epi
L2-L4	6	0.000103787	-0.427247	0.813	0.906	1	L4	GBP6	-1.719	-0.156256	Upper IM	NOT SIG.	epi
L2-L4	6	0.000106696	-0.15667	0.14	0.328	1	L4	FZR1	-0.468	-1.22827	Upper IM	NOT SIG.	epi
L2-L4	6	0.000106921	-0.304372	1	1	1	L4	SPRR3	-2	0	Upper IM	NOT SIG.	epi
L2-L4	6	0.000110638	-0.240233	0.133	0.306	1	L4	PLCG2	-0.439	-1.20211	Upper IM	NOT SIG.	epi
L2-L4	6	0.000114719	0.162619	0.08	0	1	L4	SAA1	-0.08	#NUM!	Upper IM	NOT SIG.	epi
L2-L4	6	0.00011895	-0.31537	0.967	0.983	1	L4	PTMA	-1.95	-0.0236755	Upper IM	NOT SIG.	epi
L2-L4	6	0.000120006	-0.409508	0.647	0.783	1	L4	DAAM1	-1.43	-0.275247	Upper IM	NOT SIG.	epi
L2-L4	6	0.000120733	-0.411627	0.487	0.656	1	L4	MT-ND4L	-1.143	-0.429774	Upper IM	NOT SIG.	epi
L2-L4	6	0.00012275	-0.308684	0.913	0.961	1	L4	TPM4	-1.874	-0.0739216	Upper IM	NOT SIG.	epi
L2-L4	6	0.000127173	0.2151	0.38	0.183	1	L4	STX10	-0.563	1.05416	Upper IM	NOT SIG.	epi
L2-L4	6	0.000130466	-0.215405	0.06	0.206	1	L4	RABEP1	-0.266	-1.77961	Upper IM	NOT SIG.	epi
L2-L4	6	0.000132242	0.171687	0.093	0.006	1	L4	LIMS2	-0.099	3.9542	Upper IM	NOT SIG.	epi
L2-L4	6	0.000132276	-0.231753	0.993	0.994	1	L4	YWHAZ	-1.987	-0.00145213	Upper IM	NOT SIG.	epi
L2-L4	6	0.000133553	-0.276316	0.327	0.522	1	L4	TOP1	-0.849	-0.674759	Upper IM	NOT SIG.	epi
L2-L4	6	0.000134093	-0.297438	0.387	0.578	1	L4	HSD17B12	-0.965	-0.578736	Upper IM	NOT SIG.	epi
L2-L4	6	0.000136504	0.150639	0.153	0.033	1	L4	HYAL1	-0.186	2.21299	Upper IM	NOT SIG.	epi
L2-L4	6	0.000140404	-0.206748	0.133	0.311	1	L4	SATB1	-0.444	-1.22549	Upper IM	NOT SIG.	epi
L2-L4	6	0.000140593	0.271514	0.987	0.983	1	L4	DYNLL1	-1.97	0.00585867	Upper IM	NOT SIG.	epi
L2-L4	6	0.000150366	-0.258731	0.087	0.239	1	L4	AR	-0.326	-1.45792	Upper IM	NOT SIG.	epi
L2-L4	6	0.000151605	0.332196	0.86	0.672	1	L4	LGALS7B	-1.532	0.355875	Upper IM	NOT SIG.	epi
L2-L4	6	0.000152521	0.11013	0.093	0.006	1	L4	TDP1	-0.099	3.9542	Upper IM	NOT SIG.	epi
L2-L4	6	0.000152932	-0.260556	1	1	1	L4	ACTG1	-2	0	Upper IM	NOT SIG.	epi
L2-L4	6	0.000153097	0.397978	0.753	0.589	1	L4	FBLN1	-1.342	0.354382	Upper IM	NOT SIG.	epi
L2-L4	6	0.000157372	-0.154737	0.04	0.172	1	L4	RHOU	-0.212	-2.10434	Upper IM	NOT SIG.	epi
L2-L4	6	0.000158584	-0.208908	0.06	0.2	1	L4	FRK	-0.26	-1.73697	Upper IM	NOT SIG.	epi
L2-L4	6	0.000160454	-0.231501	0.247	0.428	1	L4	BLNK	-0.675	-0.7931	Upper IM	NOT SIG.	epi
L2-L4	6	0.00016248	-0.169289	0.033	0.161	1	L4	SORBS2	-0.194	-2.28652	Upper IM	NOT SIG.	epi
L2-L4	6	0.000163397	-0.248937	0.08	0.228	1	L4	DHTKD1	-0.308	-1.51096	Upper IM	NOT SIG.	epi
L2-L4	6	0.000164197	-0.29398	0.187	0.361	1	L4	JMY	-0.548	-0.948961	Upper IM	NOT SIG.	epi
L2-L4	6	0.000164652	-0.294762	0.42	0.606	1	L4	UBE2N	-1.026	-0.528928	Upper IM	NOT SIG.	epi
L2-L4	6	0.000168474	0.290185	0.187	0.056	1	L4	IGHA2	-0.243	1.73954	Upper IM	NOT SIG.	epi
L2-L4	6	0.000174324	0.261174	0.34	0.167	1	L4	VAMP5	-0.507	1.02569	Upper IM	NOT SIG.	epi
L2-L4	6	0.00017515	0.419958	0.687	0.517	1	L4	NDUFB7	-1.204	0.410146	Upper IM	NOT SIG.	epi
L2-L4	6	0.000175756	0.362023	0.973	0.972	1	L4	KLK12	-1.945	0.00148349	Upper IM	NOT SIG.	epi
L2-L4	6	0.000175839	-0.273859	0.84	0.939	1	L4	ELL2	-1.779	-0.160736	Upper IM	NOT SIG.	epi
L2-L4	6	0.000176104	-0.27055	0.513	0.7	1	L4	ZDHHC5	-1.213	-0.448396	Upper IM	NOT SIG.	epi
L2-L4	6	0.000178471	0.398435	0.48	0.3	1	L4	AEBP1	-0.78	0.678072	Upper IM	NOT SIG.	epi
L2-L4	6	0.000181796	-0.193723	0.153	0.333	1	L4	SIPA1L2	-0.486	-1.12199	Upper IM	NOT SIG.	epi
L2-L4	6	0.000183021	-0.269015	0.627	0.772	1	L4	SRSF3	-1.399	-0.300135	Upper IM	NOT SIG.	epi
L2-L4	6	0.00018344	-0.249365	0.327	0.528	1	L4	DAPP1	-0.855	-0.691247	Upper IM	NOT SIG.	epi
L2-L4	6	0.000183739	-0.314533	0.613	0.739	1	L4	ESR1	-1.352	-0.269687	Upper IM	NOT SIG.	epi
L2-L4	6	0.000185296	-0.222874	0.147	0.333	1	L4	RBM22	-0.48	-1.17971	Upper IM	NOT SIG.	epi
L2-L4	6	0.000189945	0.276276	0.147	0.033	1	L4	COMP	-0.18	2.15528	Upper IM	NOT SIG.	epi
L2-L4	6	0.00019361	-0.194191	0.107	0.272	1	L4	PRPS2	-0.379	-1.346	Upper IM	NOT SIG.	epi
L2-L4	6	0.000194886	-0.292045	0.187	0.367	1	L4	SUSD6	-0.554	-0.972742	Upper IM	NOT SIG.	epi
L2-L4	6	0.000195862	-0.365672	0.387	0.578	1	L4	PNRC1	-0.965	-0.578736	Upper IM	NOT SIG.	epi
L2-L4	6	0.000195892	0.348846	0.267	0.111	1	L4	APOE	-0.378	1.26628	Upper IM	NOT SIG.	epi
L2-L4	6	0.00019748	-0.429142	0.46	0.639	1	L4	NAP1L1	-1.099	-0.474182	Upper IM	NOT SIG.	epi
L2-L4	6	0.000200513	-0.176585	0.1	0.256	1	L4	PARP4	-0.356	-1.35614	Upper IM	NOT SIG.	epi
L2-L4	6	0.000201258	-0.40808	0.573	0.778	1	L4	CEACAM7	-1.351	-0.441235	Upper IM	NOT SIG.	epi
L2-L4	6	0.00020573	-0.363659	0.507	0.683	1	L4	KTN1	-1.19	-0.4299	Upper IM	NOT SIG.	epi
L2-L4	6	0.000214354	-0.176141	0.06	0.2	1	L4	SLFN5	-0.26	-1.73697	Upper IM	NOT SIG.	epi
L2-L4	6	0.000215729	-0.289376	0.447	0.656	1	L4	KPNB1	-1.103	-0.553421	Upper IM	NOT SIG.	epi
L2-L4	6	0.000216132	-0.227787	0.12	0.294	1	L4	EDN3	-0.414	-1.29278	Upper IM	NOT SIG.	epi
L2-L4	6	0.000217431	-0.116628	0.047	0.183	1	L4	SPAG1	-0.23	-1.96111	Upper IM	NOT SIG.	epi
L2-L4	6	0.000217565	-0.261441	0.107	0.261	1	L4	SERPINB9	-0.368	-1.28644	Upper IM	NOT SIG.	epi
L2-L4	6	0.000220203	-0.223972	0.193	0.367	1	L4	ASAP2	-0.56	-0.927179	Upper IM	NOT SIG.	epi
L2-L4	6	0.000222434	-0.296324	0.78	0.911	1	L4	FOSL2	-1.691	-0.223977	Upper IM	NOT SIG.	epi
L2-L4	6	0.000226803	0.0931687	0.073	0	1	L4	MUC5AC	-0.073	#NUM!	Upper IM	NOT SIG.	epi
L2-L4	6	0.000233462	-0.279571	0.787	0.85	1	L4	PLP2	-1.637	-0.111099	Upper IM	NOT SIG.	epi
L2-L4	6	0.00024748	0.365801	0.927	0.856	1	L4	FTL	-1.783	0.114959	Upper IM	NOT SIG.	epi
L2-L4	6	0.000247581	-0.234647	0.2	0.383	1	L4	TEAD1	-0.583	-0.937344	Upper IM	NOT SIG.	epi
L2-L4	6	0.000250164	-0.209524	0.3	0.5	1	L4	TM7SF3	-0.8	-0.736966	Upper IM	NOT SIG.	epi
L2-L4	6	0.000254252	-0.396645	0.373	0.533	1	L4	TSC22D2	-0.906	-0.51496	Upper IM	NOT SIG.	epi
L2-L4	6	0.00025698	0.444755	0.333	0.167	1	L4	ISG15	-0.5	0.995674	Upper IM	NOT SIG.	epi
L2-L4	6	0.000257725	-0.169553	0.047	0.172	1	L4	ELL	-0.219	-1.87168	Upper IM	NOT SIG.	epi
L2-L4	6	0.000262959	0.427932	0.78	0.672	1	L4	IMPA2	-1.452	0.215013	Upper IM	NOT SIG.	epi
L2-L4	6	0.000263855	-0.255548	0.287	0.472	1	L4	PKN2	-0.759	-0.717736	Upper IM	NOT SIG.	epi
L2-L4	6	0.000264743	0.293525	0.94	0.878	1	L4	PRDX1	-1.818	0.0984398	Upper IM	NOT SIG.	epi
L2-L4	6	0.000274958	-0.333087	0.367	0.517	1	L4	RAET1L	-0.884	-0.494384	Upper IM	NOT SIG.	epi
L2-L4	6	0.000276515	-0.673552	0.387	0.556	1	L4	ANKRD37	-0.943	-0.522751	Upper IM	NOT SIG.	epi
L2-L4	6	0.000279162	-0.121759	0.02	0.128	1	L4	DEPTOR	-0.148	-2.67807	Upper IM	NOT SIG.	epi
L2-L4	6	0.000280408	-0.312797	0.833	0.878	1	L4	CLCA2	-1.711	-0.0759044	Upper IM	NOT SIG.	epi
L2-L4	6	0.000285236	0.154727	0.193	0.061	1	L4	SFRP2	-0.254	1.66172	Upper IM	NOT SIG.	epi
L2-L4	6	0.000287328	-0.186509	0.02	0.128	1	L4	SOSTDC1	-0.148	-2.67807	Upper IM	NOT SIG.	epi
L2-L4	6	0.00029242	-0.327477	0.04	0.161	1	L4	IGF1	-0.201	-2.00899	Upper IM	NOT SIG.	epi
L2-L4	6	0.000296752	-0.585789	0.34	0.506	1	L4	AL627171.2	-0.846	-0.573603	Upper IM	NOT SIG.	epi
L2-L4	6	0.000299416	-0.319363	0.507	0.722	1	L4	DENND2C	-1.229	-0.510013	Upper IM	NOT SIG.	epi
L2-L4	6	0.000300427	-0.284797	0.933	0.972	1	L4	EEF1B2	-1.905	-0.0590792	Upper IM	NOT SIG.	epi
L2-L4	6	0.000300856	0.325569	0.7	0.511	1	L4	TIMM13	-1.211	0.454032	Upper IM	NOT SIG.	epi
L2-L4	6	0.000305173	-0.181988	0.06	0.194	1	L4	PPM1K	-0.254	-1.69302	Upper IM	NOT SIG.	epi
L2-L4	6	0.000311088	-0.19515	0.18	0.356	1	L4	RNF208	-0.536	-0.98388	Upper IM	NOT SIG.	epi
L2-L4	6	0.000315013	-0.192319	0.053	0.183	1	L4	ATM	-0.236	-1.78778	Upper IM	NOT SIG.	epi
L2-L4	6	0.000316271	-0.354259	0.527	0.7	1	L4	CCND1	-1.227	-0.409552	Upper IM	NOT SIG.	epi
L2-L4	6	0.000316719	-0.241358	0.213	0.406	1	L4	PIK3R1	-0.619	-0.930626	Upper IM	NOT SIG.	epi
L2-L4	6	0.000317563	-0.374413	0.54	0.722	1	L4	KLF6	-1.262	-0.419039	Upper IM	NOT SIG.	epi
L2-L4	6	0.000324069	-0.304745	0.613	0.772	1	L4	GNG12	-1.385	-0.332714	Upper IM	NOT SIG.	epi
L2-L4	6	0.00033149	-0.257926	0.327	0.511	1	L4	RDH11	-0.838	-0.644033	Upper IM	NOT SIG.	epi
L2-L4	6	0.000336395	0.258107	0.147	0.039	1	L4	SYNC	-0.186	1.91427	Upper IM	NOT SIG.	epi
L2-L4	6	0.000344978	-0.366203	0.473	0.617	1	L4	EIF3A	-1.09	-0.38343	Upper IM	NOT SIG.	epi
L2-L4	6	0.000351931	-0.115372	0.027	0.139	1	L4	MYO5C	-0.166	-2.36405	Upper IM	NOT SIG.	epi
L2-L4	6	0.000353292	-0.231609	0.387	0.583	1	L4	PFKFB3	-0.97	-0.591162	Upper IM	NOT SIG.	epi
L2-L4	6	0.000354558	-0.35163	0.227	0.394	1	L4	PPP2R5E	-0.621	-0.795503	Upper IM	NOT SIG.	epi
L2-L4	6	0.000357327	0.366825	0.9	0.839	1	L4	FAU	-1.739	0.101254	Upper IM	NOT SIG.	epi
L2-L4	6	0.000362441	0.353385	0.847	0.811	1	L4	ATP5ME	-1.658	0.0626601	Upper IM	NOT SIG.	epi
L2-L4	6	0.000366476	-0.287515	0.347	0.528	1	L4	CLOCK	-0.875	-0.605602	Upper IM	NOT SIG.	epi
L2-L4	6	0.00036948	-0.31768	0.647	0.778	1	L4	CTNNB1	-1.425	-0.266004	Upper IM	NOT SIG.	epi
L2-L4	6	0.0003723	0.49379	0.673	0.55	1	L4	CCNL2	-1.223	0.291175	Upper IM	NOT SIG.	epi
L2-L4	6	0.000373356	0.333265	0.633	0.439	1	L4	MRPS21	-1.072	0.527985	Upper IM	NOT SIG.	epi
L2-L4	6	0.000382291	-0.15987	0.047	0.172	1	L4	ZNF721	-0.219	-1.87168	Upper IM	NOT SIG.	epi
L2-L4	6	0.000388818	0.40994	0.587	0.406	1	L4	COL6A2	-0.993	0.531881	Upper IM	NOT SIG.	epi
L2-L4	6	0.000391672	-0.200883	0.107	0.261	1	L4	ZNF462	-0.368	-1.28644	Upper IM	NOT SIG.	epi
L2-L4	6	0.000392689	-0.268659	0.8	0.839	1	L4	PLS3	-1.639	-0.0686708	Upper IM	NOT SIG.	epi
L2-L4	6	0.000398148	-0.172482	0.213	0.378	1	L4	RWDD1	-0.591	-0.827533	Upper IM	NOT SIG.	epi
L2-L4	6	0.0003984	-0.169575	0.18	0.356	1	L4	MCMBP	-0.536	-0.98388	Upper IM	NOT SIG.	epi
L2-L4	6	0.000401932	-0.14591	0.033	0.15	1	L4	HMGN5	-0.183	-2.18442	Upper IM	NOT SIG.	epi
L2-L4	6	0.00040603	-0.331585	0.533	0.689	1	L4	HP1BP3	-1.222	-0.370368	Upper IM	NOT SIG.	epi
L2-L4	6	0.000407348	-0.199909	0.2	0.394	1	L4	BCR	-0.594	-0.978196	Upper IM	NOT SIG.	epi
L2-L4	6	0.000412054	-0.230375	0.273	0.456	1	L4	KMT2C	-0.729	-0.740133	Upper IM	NOT SIG.	epi
L2-L4	6	0.000414744	-0.26943	0.18	0.35	1	L4	RERE	-0.53	-0.959358	Upper IM	NOT SIG.	epi
L2-L4	6	0.000416302	0.53031	0.587	0.422	1	L4	RPTN	-1.009	0.476118	Upper IM	NOT SIG.	epi
L2-L4	6	0.0004192	0.210551	0.273	0.128	1	L4	ID3	-0.401	1.09276	Upper IM	NOT SIG.	epi
L2-L4	6	0.000420339	0.313399	0.26	0.117	1	L4	DNASE1L3	-0.377	1.152	Upper IM	NOT SIG.	epi
L2-L4	6	0.000430037	-0.321768	0.667	0.772	1	L4	ZNF750	-1.439	-0.210914	Upper IM	NOT SIG.	epi
L2-L4	6	0.000433064	0.491136	0.367	0.2	1	L4	PRRG3	-0.567	0.87578	Upper IM	NOT SIG.	epi
L2-L4	6	0.000433227	-0.285632	0.287	0.461	1	L4	GATM	-0.748	-0.683716	Upper IM	NOT SIG.	epi
L2-L4	6	0.000448144	0.0978862	0.067	0	1	L4	BPIFB1	-0.067	#NUM!	Upper IM	NOT SIG.	epi
L2-L4	6	0.000448144	0.0668982	0.067	0	1	L4	LCE3A	-0.067	#NUM!	Upper IM	NOT SIG.	epi
L2-L4	6	0.000448144	0.0646219	0.067	0	1	L4	WDR66	-0.067	#NUM!	Upper IM	NOT SIG.	epi
L2-L4	6	0.000458058	-0.308474	0.753	0.85	1	L4	AHNAK2	-1.603	-0.174813	Upper IM	NOT SIG.	epi
L2-L4	6	0.000468659	-0.246461	0.427	0.633	1	L4	RAB3D	-1.06	-0.567969	Upper IM	NOT SIG.	epi
L2-L4	6	0.000473858	0.206583	0.44	0.272	1	L4	MRPS18A	-0.712	0.693897	Upper IM	NOT SIG.	epi
L2-L4	6	0.00048199	-0.302622	0.92	0.917	1	L4	LAPTM4A	-1.837	0.00471213	Upper IM	NOT SIG.	epi
L2-L4	6	0.000482606	-0.16779	0.033	0.144	1	L4	BCAS1	-0.177	-2.12553	Upper IM	NOT SIG.	epi
L2-L4	6	0.00048641	0.347913	0.813	0.739	1	L4	ATP5MD	-1.552	0.137681	Upper IM	NOT SIG.	epi
L2-L4	6	0.00048782	0.496402	0.347	0.206	1	L4	CCN5	-0.553	0.752291	Upper IM	NOT SIG.	epi
L2-L4	6	0.000491345	0.331112	0.68	0.544	1	L4	SF3B6	-1.224	0.321928	Upper IM	NOT SIG.	epi
L2-L4	6	0.000497391	-0.224487	0.173	0.333	1	L4	SCNN1G	-0.506	-0.94475	Upper IM	NOT SIG.	epi
L2-L4	6	0.000505854	-0.259791	0.307	0.5	1	L4	EEA1	-0.807	-0.703689	Upper IM	NOT SIG.	epi
L2-L4	6	0.000508007	-0.260371	0.24	0.406	1	L4	GJB3	-0.646	-0.758445	Upper IM	NOT SIG.	epi
L2-L4	6	0.000517319	0.507785	0.767	0.639	1	L4	SYTL1	-1.406	0.263411	Upper IM	NOT SIG.	epi
L2-L4	6	0.000520642	-0.0517046	0.027	0.139	1	L4	TF	-0.166	-2.36405	Upper IM	NOT SIG.	epi
L2-L4	6	0.00052918	0.509492	0.76	0.661	1	L4	MZT2B	-1.421	0.201349	Upper IM	NOT SIG.	epi
L2-L4	6	0.000532315	-0.191491	0.047	0.167	1	L4	LPIN2	-0.214	-1.82912	Upper IM	NOT SIG.	epi
L2-L4	6	0.000534569	0.33633	0.92	0.839	1	L4	NME2	-1.759	0.132963	Upper IM	NOT SIG.	epi
L2-L4	6	0.000537968	0.3306	0.453	0.278	1	L4	MIEN1	-0.731	0.704426	Upper IM	NOT SIG.	epi
L2-L4	6	0.000544334	-0.326583	0.467	0.644	1	L4	PRRG4	-1.111	-0.463638	Upper IM	NOT SIG.	epi
L2-L4	6	0.000552275	-0.311573	0.773	0.878	1	L4	NECTIN4	-1.651	-0.183753	Upper IM	NOT SIG.	epi
L2-L4	6	0.000561343	0.354324	0.807	0.761	1	L4	NDUFA4L2	-1.568	0.0846722	Upper IM	NOT SIG.	epi
L2-L4	6	0.000566112	-0.253586	0.647	0.822	1	L4	IDH2	-1.469	-0.345373	Upper IM	NOT SIG.	epi
L2-L4	6	0.00057419	-0.350547	0.307	0.461	1	L4	VSNL1	-0.768	-0.586528	Upper IM	NOT SIG.	epi
L2-L4	6	0.000577581	0.117564	0.093	0.011	1	L4	CD38	-0.104	3.07973	Upper IM	NOT SIG.	epi
L2-L4	6	0.000579702	-0.265715	0.593	0.733	1	L4	ERBB3	-1.326	-0.305781	Upper IM	NOT SIG.	epi
L2-L4	6	0.00058444	-0.236654	0.94	0.978	1	L4	TSPO	-1.918	-0.0571737	Upper IM	NOT SIG.	epi
L2-L4	6	0.000585087	-0.231063	0.153	0.311	1	L4	FBXO45	-0.464	-1.02338	Upper IM	NOT SIG.	epi
L2-L4	6	0.000585595	-0.259664	0.4	0.583	1	L4	NSFL1C	-0.983	-0.543496	Upper IM	NOT SIG.	epi
L2-L4	6	0.000608491	-0.328387	0.673	0.772	1	L4	TXNIP	-1.445	-0.197994	Upper IM	NOT SIG.	epi
L2-L4	6	0.000622487	-0.285099	0.72	0.794	1	L4	CMPK1	-1.514	-0.141142	Upper IM	NOT SIG.	epi
L2-L4	6	0.000633928	0.325559	0.66	0.561	1	L4	NDUFB11	-1.221	0.234465	Upper IM	NOT SIG.	epi
L2-L4	6	0.000634121	-0.10299	0.053	0.183	1	L4	NADK2	-0.236	-1.78778	Upper IM	NOT SIG.	epi
L2-L4	6	0.000641607	-0.278916	0.193	0.367	1	L4	MYLK	-0.56	-0.927179	Upper IM	NOT SIG.	epi
L2-L4	6	0.000646163	0.0965538	0.187	0.061	1	L4	BAX	-0.248	1.61616	Upper IM	NOT SIG.	epi
L2-L4	6	0.000650475	-0.267623	0.84	0.878	1	L4	EIF4G2	-1.718	-0.0638316	Upper IM	NOT SIG.	epi
L2-L4	6	0.000651547	0.345298	0.867	0.817	1	L4	CARHSP1	-1.684	0.0856959	Upper IM	NOT SIG.	epi
L2-L4	6	0.000651944	-0.223691	0.253	0.439	1	L4	CCT2	-0.692	-0.795084	Upper IM	NOT SIG.	epi
L2-L4	6	0.000653213	-0.291	0.907	0.917	1	L4	MAL2	-1.824	-0.0158192	Upper IM	NOT SIG.	epi
L2-L4	6	0.000656571	-0.326171	0.527	0.672	1	L4	NMU	-1.199	-0.350658	Upper IM	NOT SIG.	epi
L2-L4	6	0.000666785	-0.214072	0.227	0.4	1	L4	LIMS1	-0.627	-0.817308	Upper IM	NOT SIG.	epi
L2-L4	6	0.000674576	-0.286554	0.393	0.561	1	L4	SLC11A2	-0.954	-0.513471	Upper IM	NOT SIG.	epi
L2-L4	6	0.000678713	-0.177921	0.093	0.239	1	L4	SETD1B	-0.332	-1.36171	Upper IM	NOT SIG.	epi
L2-L4	6	0.000686367	-0.359321	0.633	0.756	1	L4	SLC2A1	-1.389	-0.256181	Upper IM	NOT SIG.	epi
L2-L4	6	0.000687396	-0.241516	0.213	0.372	1	L4	TP53	-0.585	-0.804449	Upper IM	NOT SIG.	epi
L2-L4	6	0.000689662	-0.16475	0.073	0.211	1	L4	VSIG10L2	-0.284	-1.53127	Upper IM	NOT SIG.	epi
L2-L4	6	0.000693136	-0.381483	1	1	1	L4	MT-CO3	-2	0	Upper IM	NOT SIG.	epi
L2-L4	6	0.0007228	-0.32197	0.153	0.3	1	L4	CCDC69	-0.453	-0.971431	Upper IM	NOT SIG.	epi
L2-L4	6	0.000723163	-0.230714	0.82	0.906	1	L4	PCBP2	-1.726	-0.143887	Upper IM	NOT SIG.	epi
L2-L4	6	0.000734824	-0.140277	0.067	0.2	1	L4	METTL8	-0.267	-1.57777	Upper IM	NOT SIG.	epi
L2-L4	6	0.000739335	-0.102855	0.007	0.089	1	L4	AC092279.1	-0.096	-3.66838	Upper IM	NOT SIG.	epi
L2-L4	6	0.000749264	-0.349402	0.293	0.45	1	L4	SMAP1	-0.743	-0.619024	Upper IM	NOT SIG.	epi
L2-L4	6	0.000751427	-0.228501	0.12	0.261	1	L4	IL1R2	-0.381	-1.12102	Upper IM	NOT SIG.	epi
L2-L4	6	0.000754274	-0.0933267	0.02	0.117	1	L4	C3orf14	-0.137	-2.54844	Upper IM	NOT SIG.	epi
L2-L4	6	0.000758726	0.272414	0.22	0.089	1	L4	RNASE1	-0.309	1.30563	Upper IM	NOT SIG.	epi
L2-L4	6	0.00076004	-0.136443	0.033	0.139	1	L4	ZC3H8	-0.172	-2.07455	Upper IM	NOT SIG.	epi
L2-L4	6	0.000763189	-0.233207	0.187	0.344	1	L4	ARHGEF26	-0.531	-0.87937	Upper IM	NOT SIG.	epi
L2-L4	6	0.000763433	-0.223504	0.267	0.444	1	L4	TTC3	-0.711	-0.73372	Upper IM	NOT SIG.	epi
L2-L4	6	0.000763716	-0.190355	0.227	0.422	1	L4	IPO5	-0.649	-0.894551	Upper IM	NOT SIG.	epi
L2-L4	6	0.000772948	-0.149468	0.033	0.139	1	L4	RGP1	-0.172	-2.07455	Upper IM	NOT SIG.	epi
L2-L4	6	0.00077526	-0.164201	0.12	0.272	1	L4	SETD5	-0.392	-1.18057	Upper IM	NOT SIG.	epi
L2-L4	6	0.000787951	-0.239659	0.46	0.622	1	L4	CYB561	-1.082	-0.435281	Upper IM	NOT SIG.	epi
L2-L4	6	0.000789076	-0.240438	0.907	0.933	1	L4	MPZL2	-1.84	-0.0407745	Upper IM	NOT SIG.	epi
L2-L4	6	0.000792163	0.273532	0.96	0.928	1	L4	RPL18A	-1.888	0.0489096	Upper IM	NOT SIG.	epi
L2-L4	6	0.000802279	-0.326251	0.34	0.517	1	L4	LDLR	-0.857	-0.60463	Upper IM	NOT SIG.	epi
L2-L4	6	0.000805641	-0.163234	0.127	0.278	1	L4	FNBP1L	-0.405	-1.13026	Upper IM	NOT SIG.	epi
L2-L4	6	0.000808224	-0.228434	0.54	0.706	1	L4	TMEM159	-1.246	-0.386709	Upper IM	NOT SIG.	epi
L2-L4	6	0.00081579	-0.262708	0.213	0.372	1	L4	RABGAP1	-0.585	-0.804449	Upper IM	NOT SIG.	epi
L2-L4	6	0.000816268	-0.32419	0.48	0.617	1	L4	PEA15	-1.097	-0.362236	Upper IM	NOT SIG.	epi
L2-L4	6	0.000817398	-0.243004	0.687	0.789	1	L4	CNOT1	-1.476	-0.199715	Upper IM	NOT SIG.	epi
L2-L4	6	0.000826645	-0.139474	0.033	0.139	1	L4	ITM2C	-0.172	-2.07455	Upper IM	NOT SIG.	epi
L2-L4	6	0.000828182	-0.295091	0.247	0.417	1	L4	KCTD1	-0.664	-0.755536	Upper IM	NOT SIG.	epi
L2-L4	6	0.00083118	-0.309996	0.18	0.333	1	L4	SMOX	-0.513	-0.887525	Upper IM	NOT SIG.	epi
L2-L4	6	0.000836966	-0.171889	0.047	0.161	1	L4	PTPRC	-0.208	-1.77633	Upper IM	NOT SIG.	epi
L2-L4	6	0.000851548	-0.363994	0.247	0.389	1	L4	TP53INP2	-0.636	-0.655259	Upper IM	NOT SIG.	epi
L2-L4	6	0.00085819	-0.159418	0.04	0.15	1	L4	MED19	-0.19	-1.90689	Upper IM	NOT SIG.	epi
L2-L4	6	0.000860299	-0.190996	0.153	0.306	1	L4	CYP7B1	-0.459	-1	Upper IM	NOT SIG.	epi
L2-L4	6	0.000860355	-0.28196	0.793	0.894	1	L4	PDCD4	-1.687	-0.172954	Upper IM	NOT SIG.	epi
L2-L4	6	0.000861973	-0.344029	0.44	0.606	1	L4	CITED2	-1.046	-0.461814	Upper IM	NOT SIG.	epi
L2-L4	6	0.000868563	-0.183065	0.06	0.183	1	L4	CENPC	-0.243	-1.60881	Upper IM	NOT SIG.	epi
L2-L4	6	0.000869166	-0.17463	0.033	0.139	1	L4	ESF1	-0.172	-2.07455	Upper IM	NOT SIG.	epi
L2-L4	6	0.000884568	-0.150061	0.16	0.328	1	L4	U2AF2	-0.488	-1.03562	Upper IM	NOT SIG.	epi
L2-L4	6	0.000885574	0.126281	0.06	0	1	L4	NNMT	-0.06	#NUM!	Upper IM	NOT SIG.	epi
L2-L4	6	0.000956149	-0.20452	0.26	0.428	1	L4	LIN7C	-0.688	-0.719099	Upper IM	NOT SIG.	epi
L2-L4	6	0.000966711	-0.214552	0.093	0.228	1	L4	KMT2A	-0.321	-1.29373	Upper IM	NOT SIG.	epi
L2-L4	6	0.000966907	-0.327681	0.54	0.678	1	L4	NMRK1	-1.218	-0.328326	Upper IM	NOT SIG.	epi
L2-L4	6	0.000969213	-0.316649	0.527	0.656	1	L4	RMND5A	-1.183	-0.315893	Upper IM	NOT SIG.	epi
L2-L4	6	0.0009767	-0.325489	0.213	0.367	1	L4	KANSL1	-0.58	-0.784927	Upper IM	NOT SIG.	epi
L2-L4	6	0.000980906	0.119682	0.193	0.072	1	L4	AKR1C1	-0.265	1.42253	Upper IM	NOT SIG.	epi
L2-L4	6	0.000984539	-0.313721	0.347	0.494	1	L4	KCTD11	-0.841	-0.509575	Upper IM	NOT SIG.	epi
L2-L4	6	0.000998501	-0.121471	0.013	0.1	1	L4	HELQ	-0.113	-2.94342	Upper IM	NOT SIG.	epi
L2-L4	6	0.00100053	0.351694	0.873	0.817	1	L4	EIF6	-1.69	0.0956456	Upper IM	NOT SIG.	epi
L2-L4	6	0.0010073	0.299566	0.513	0.356	1	L4	HGS	-0.869	0.527082	Upper IM	NOT SIG.	epi
L2-L4	6	0.00100939	-0.234087	0.913	0.95	1	L4	ARPC2	-1.863	-0.0573127	Upper IM	NOT SIG.	epi
L2-L4	6	0.00101064	0.24646	0.247	0.117	1	L4	THUMPD3-AS1	-0.364	1.078	Upper IM	NOT SIG.	epi
L2-L4	6	0.00101299	-0.407593	0.467	0.594	1	L4	SPNS2	-1.061	-0.34704	Upper IM	NOT SIG.	epi
L2-L4	6	0.00101306	-0.329668	0.627	0.783	1	L4	NFE2L2	-1.41	-0.320547	Upper IM	NOT SIG.	epi
L2-L4	6	0.00102289	-0.279602	0.3	0.467	1	L4	STK38L	-0.767	-0.63846	Upper IM	NOT SIG.	epi
L2-L4	6	0.00103801	-0.209791	0.247	0.417	1	L4	DUSP3	-0.664	-0.755536	Upper IM	NOT SIG.	epi
L2-L4	6	0.00104138	-0.298838	0.54	0.678	1	L4	CCDC6	-1.218	-0.328326	Upper IM	NOT SIG.	epi
L2-L4	6	0.00104671	-0.0783129	0.04	0.15	1	L4	SNX29	-0.19	-1.90689	Upper IM	NOT SIG.	epi
L2-L4	6	0.00106076	-0.117003	0.047	0.161	1	L4	CHD1	-0.208	-1.77633	Upper IM	NOT SIG.	epi
L2-L4	6	0.00106747	0.181546	0.12	0.028	1	L4	STAB1	-0.148	2.09954	Upper IM	NOT SIG.	epi
L2-L4	6	0.00106803	-0.273458	0.327	0.489	1	L4	HNRNPH3	-0.816	-0.580544	Upper IM	NOT SIG.	epi
L2-L4	6	0.00107886	-0.23819	0.04	0.144	1	L4	KRT3	-0.184	-1.848	Upper IM	NOT SIG.	epi
L2-L4	6	0.00108363	-0.264448	0.527	0.667	1	L4	CYFIP1	-1.194	-0.339884	Upper IM	NOT SIG.	epi
L2-L4	6	0.00109535	0.221038	0.987	0.994	1	L4	RPL28	-1.981	-0.0101958	Upper IM	NOT SIG.	epi
L2-L4	6	0.00110126	-0.197519	0.12	0.261	1	L4	PCGF5	-0.381	-1.12102	Upper IM	NOT SIG.	epi
L2-L4	6	0.00110708	-0.266517	0.507	0.689	1	L4	NEBL	-1.196	-0.442518	Upper IM	NOT SIG.	epi
L2-L4	6	0.00112701	-0.547154	0.967	0.978	1	L4	TMPRSS11B	-1.945	-0.0163186	Upper IM	NOT SIG.	epi
L2-L4	6	0.00115196	-0.260672	0.153	0.294	1	L4	GPD1L	-0.447	-0.942285	Upper IM	NOT SIG.	epi
L2-L4	6	0.00115504	-0.238291	0.293	0.461	1	L4	PANK3	-0.754	-0.653866	Upper IM	NOT SIG.	epi
L2-L4	6	0.00116475	-0.278579	0.153	0.294	1	L4	CTBP2	-0.447	-0.942285	Upper IM	NOT SIG.	epi
L2-L4	6	0.00116739	-0.256209	0.187	0.333	1	L4	DDX24	-0.52	-0.832484	Upper IM	NOT SIG.	epi
L2-L4	6	0.00116818	-0.216389	0.733	0.856	1	L4	RAN	-1.589	-0.223798	Upper IM	NOT SIG.	epi
L2-L4	6	0.00117307	-0.240724	0.173	0.322	1	L4	EDEM1	-0.495	-0.896289	Upper IM	NOT SIG.	epi
L2-L4	6	0.0011739	0.304976	0.407	0.267	1	L4	CIAO2B	-0.674	0.608189	Upper IM	NOT SIG.	epi
L2-L4	6	0.00117799	-0.159197	0.08	0.211	1	L4	MTHFD2	-0.291	-1.39917	Upper IM	NOT SIG.	epi
L2-L4	6	0.00118183	-0.0876155	0.027	0.122	1	L4	PLAG1	-0.149	-2.17585	Upper IM	NOT SIG.	epi
L2-L4	6	0.00118386	-0.252996	0.22	0.378	1	L4	USP53	-0.598	-0.780883	Upper IM	NOT SIG.	epi
L2-L4	6	0.00118643	-0.291202	0.267	0.433	1	L4	ZBTB4	-0.7	-0.697527	Upper IM	NOT SIG.	epi
L2-L4	6	0.00118811	-0.174285	0.24	0.417	1	L4	FBXO7	-0.657	-0.797013	Upper IM	NOT SIG.	epi
L2-L4	6	0.0012042	-0.302531	0.333	0.5	1	L4	SCAF11	-0.833	-0.586406	Upper IM	NOT SIG.	epi
L2-L4	6	0.00120997	-0.165473	0.167	0.317	1	L4	SMG7	-0.484	-0.924635	Upper IM	NOT SIG.	epi
L2-L4	6	0.00121474	-0.274013	0.413	0.617	1	L4	SMARCA4	-1.03	-0.579129	Upper IM	NOT SIG.	epi
L2-L4	6	0.00121806	-0.347142	0.62	0.767	1	L4	SLK	-1.387	-0.306958	Upper IM	NOT SIG.	epi
L2-L4	6	0.00123491	0.313948	0.64	0.522	1	L4	PSMB6	-1.162	0.294022	Upper IM	NOT SIG.	epi
L2-L4	6	0.00124147	0.293045	0.427	0.272	1	L4	IFITM2	-0.699	0.650629	Upper IM	NOT SIG.	epi
L2-L4	6	0.00124938	-0.342344	0.727	0.856	1	L4	EMP2	-1.583	-0.235655	Upper IM	NOT SIG.	epi
L2-L4	6	0.00127227	-0.212629	0.153	0.306	1	L4	LARP7	-0.459	-1	Upper IM	NOT SIG.	epi
L2-L4	6	0.00127437	-0.227164	0.18	0.328	1	L4	NMT1	-0.508	-0.865699	Upper IM	NOT SIG.	epi
L2-L4	6	0.00127786	-0.106737	0.027	0.122	1	L4	CD4	-0.149	-2.17585	Upper IM	NOT SIG.	epi
L2-L4	6	0.00128451	-0.142472	0.107	0.244	1	L4	ZDHHC9	-0.351	-1.18927	Upper IM	NOT SIG.	epi
L2-L4	6	0.00128923	-0.319764	0.6	0.722	1	L4	SORD	-1.322	-0.267036	Upper IM	NOT SIG.	epi
L2-L4	6	0.00129915	-0.202434	0.227	0.383	1	L4	CASZ1	-0.61	-0.754652	Upper IM	NOT SIG.	epi
L2-L4	6	0.0012992	-0.215608	0.987	0.978	1	L4	CALML3	-1.965	0.0132156	Upper IM	NOT SIG.	epi
L2-L4	6	0.00130905	-0.0770411	0	0.067	1	L4	ANKRD18B	-0.067	#NUM!	Upper IM	NOT SIG.	epi
L2-L4	6	0.00130905	-0.0797174	0	0.067	1	L4	AL121839.2	-0.067	#NUM!	Upper IM	NOT SIG.	epi
L2-L4	6	0.00130905	-0.111263	0	0.067	1	L4	CAP2	-0.067	#NUM!	Upper IM	NOT SIG.	epi
L2-L4	6	0.00130977	0.255254	1	1	1	L4	KRT6A	-2	0	Upper IM	NOT SIG.	epi
L2-L4	6	0.00131141	0.377938	0.493	0.344	1	L4	ALDOA	-0.837	0.519179	Upper IM	NOT SIG.	epi
L2-L4	6	0.00131751	-0.250861	0.793	0.9	1	L4	YWHAE	-1.693	-0.182604	Upper IM	NOT SIG.	epi
L2-L4	6	0.00131826	-0.301499	0.593	0.733	1	L4	TOB1	-1.326	-0.305781	Upper IM	NOT SIG.	epi
L2-L4	6	0.00133292	-0.26499	0.8	0.939	1	L4	PPP1CB	-1.739	-0.231125	Upper IM	NOT SIG.	epi
L2-L4	6	0.001342	-0.228501	0.207	0.35	1	L4	SELENOI	-0.557	-0.757724	Upper IM	NOT SIG.	epi
L2-L4	6	0.00135202	0.271238	0.773	0.672	1	L4	CD81	-1.445	0.202007	Upper IM	NOT SIG.	epi
L2-L4	6	0.00135433	-0.0678729	0.36	0.567	1	L4	DARS	-0.927	-0.655352	Upper IM	NOT SIG.	epi
L2-L4	6	0.00135452	-0.28914	0.193	0.344	1	L4	C5orf24	-0.537	-0.833808	Upper IM	NOT SIG.	epi
L2-L4	6	0.00135634	-0.299581	0.287	0.444	1	L4	NCOR1	-0.731	-0.629509	Upper IM	NOT SIG.	epi
L2-L4	6	0.00135645	-0.255438	0.493	0.65	1	L4	ZMIZ1	-1.143	-0.398852	Upper IM	NOT SIG.	epi
L2-L4	6	0.00135748	-0.111319	0.027	0.122	1	L4	STRADB	-0.149	-2.17585	Upper IM	NOT SIG.	epi
L2-L4	6	0.0013671	-0.279204	0.427	0.583	1	L4	NONO	-1.01	-0.44926	Upper IM	NOT SIG.	epi
L2-L4	6	0.00137803	-0.318495	0.26	0.417	1	L4	NPAS2	-0.677	-0.681536	Upper IM	NOT SIG.	epi
L2-L4	6	0.00138089	-0.146487	0.127	0.272	1	L4	ITCH	-0.399	-1.09878	Upper IM	NOT SIG.	epi
L2-L4	6	0.00139677	-0.231368	0.173	0.328	1	L4	RNF5	-0.501	-0.922924	Upper IM	NOT SIG.	epi
L2-L4	6	0.00142541	-0.258272	0.327	0.483	1	L4	AKAP13	-0.81	-0.562733	Upper IM	NOT SIG.	epi
L2-L4	6	0.0014484	0.336707	0.853	0.861	1	L4	UQCRQ	-1.714	-0.0134675	Upper IM	NOT SIG.	epi
L2-L4	6	0.00145449	-0.377031	0.4	0.544	1	L4	MAP4K4	-0.944	-0.443607	Upper IM	NOT SIG.	epi
L2-L4	6	0.00146256	-0.309234	0.427	0.578	1	L4	ZBTB7C	-1.005	-0.436833	Upper IM	NOT SIG.	epi
L2-L4	6	0.00147752	-0.285296	0.213	0.361	1	L4	ACVR1B	-0.574	-0.761145	Upper IM	NOT SIG.	epi
L2-L4	6	0.00149767	-0.273498	0.707	0.856	1	L4	PDIA3	-1.563	-0.275901	Upper IM	NOT SIG.	epi
L2-L4	6	0.00150068	-0.17998	0.06	0.172	1	L4	PAFAH2	-0.232	-1.51937	Upper IM	NOT SIG.	epi
L2-L4	6	0.00150233	-0.257915	0.287	0.461	1	L4	UBALD2	-0.748	-0.683716	Upper IM	NOT SIG.	epi
L2-L4	6	0.00150829	-0.24171	0.553	0.689	1	L4	CLDND1	-1.242	-0.317225	Upper IM	NOT SIG.	epi
L2-L4	6	0.00151474	-0.292874	0.133	0.261	1	L4	KPRP	-0.394	-0.972624	Upper IM	NOT SIG.	epi
L2-L4	6	0.00152362	-0.172778	0.08	0.2	1	L4	MINDY3	-0.28	-1.32193	Upper IM	NOT SIG.	epi
L2-L4	6	0.00153818	-0.252516	0.2	0.339	1	L4	CCZ1	-0.539	-0.761285	Upper IM	NOT SIG.	epi
L2-L4	6	0.00154723	-0.242954	0.64	0.739	1	L4	TAX1BP1	-1.379	-0.207502	Upper IM	NOT SIG.	epi
L2-L4	6	0.00156056	0.150564	0.133	0.039	1	L4	TP73	-0.172	1.76988	Upper IM	NOT SIG.	epi
L2-L4	6	0.00156296	-0.259641	0.9	0.961	1	L4	CAST	-1.861	-0.0946114	Upper IM	NOT SIG.	epi
L2-L4	6	0.001566	-0.123787	0.687	0.789	1	L4	CAPN2	-1.476	-0.199715	Upper IM	NOT SIG.	epi
L2-L4	6	0.0016564	-0.12826	0.033	0.128	1	L4	IFITM1	-0.161	-1.95561	Upper IM	NOT SIG.	epi
L2-L4	6	0.00166541	-0.279195	0.86	0.911	1	L4	PGD	-1.771	-0.0831144	Upper IM	NOT SIG.	epi
L2-L4	6	0.00166862	-0.168037	0.28	0.461	1	L4	RSRC2	-0.741	-0.71934	Upper IM	NOT SIG.	epi
L2-L4	6	0.00167349	-0.354591	0.28	0.439	1	L4	RBBP6	-0.719	-0.648794	Upper IM	NOT SIG.	epi
L2-L4	6	0.00168906	-0.222678	0.26	0.428	1	L4	RSL24D1	-0.688	-0.719099	Upper IM	NOT SIG.	epi
L2-L4	6	0.00170247	-0.247858	0.913	0.956	1	L4	SPINT2	-1.869	-0.0663958	Upper IM	NOT SIG.	epi
L2-L4	6	0.00171482	-0.268488	0.68	0.761	1	L4	PDCD6	-1.441	-0.162362	Upper IM	NOT SIG.	epi
L2-L4	6	0.0017202	0.184505	0.167	0.061	1	L4	PLAC9	-0.228	1.45297	Upper IM	NOT SIG.	epi
L2-L4	6	0.00172847	-0.278845	0.173	0.322	1	L4	ZNF426	-0.495	-0.896289	Upper IM	NOT SIG.	epi
L2-L4	6	0.00173035	-0.133277	0.013	0.094	1	L4	TRPC6	-0.107	-2.85415	Upper IM	NOT SIG.	epi
L2-L4	6	0.00173282	-0.0313337	0.087	0.211	1	L4	SH2D3A	-0.298	-1.27816	Upper IM	NOT SIG.	epi
L2-L4	6	0.00173602	-0.271222	0.487	0.639	1	L4	DDIT4	-1.126	-0.391894	Upper IM	NOT SIG.	epi
L2-L4	6	0.00175164	0.0354386	0.053	0	1	L4	ZNF503-AS2	-0.053	#NUM!	Upper IM	NOT SIG.	epi
L2-L4	6	0.00177325	-0.316418	0.507	0.633	1	L4	CD82	-1.14	-0.32022	Upper IM	NOT SIG.	epi
L2-L4	6	0.00178746	-0.230991	1	0.994	1	L4	RPL31	-1.994	0.00868224	Upper IM	NOT SIG.	epi
L2-L4	6	0.00179916	-0.245039	0.713	0.806	1	L4	DNAJB6	-1.519	-0.176878	Upper IM	NOT SIG.	epi
L2-L4	6	0.00180242	-0.264937	0.14	0.267	1	L4	MINDY2	-0.407	-0.931413	Upper IM	NOT SIG.	epi
L2-L4	6	0.00180265	-0.100351	0.087	0.217	1	L4	RBM7	-0.304	-1.31861	Upper IM	NOT SIG.	epi
L2-L4	6	0.00181889	-0.0898068	0.033	0.133	1	L4	ZNF557	-0.166	-2.01089	Upper IM	NOT SIG.	epi
L2-L4	6	0.00181956	-0.165203	0.853	0.883	1	L4	MAB21L4	-1.736	-0.0498677	Upper IM	NOT SIG.	epi
L2-L4	6	0.00183015	-0.368551	0.5	0.656	1	L4	HBP1	-1.156	-0.391768	Upper IM	NOT SIG.	epi
L2-L4	6	0.00183887	-0.210493	0.28	0.444	1	L4	NFIX	-0.724	-0.665133	Upper IM	NOT SIG.	epi
L2-L4	6	0.00187456	-0.448426	0.507	0.611	1	L4	TIMP2	-1.118	-0.269187	Upper IM	NOT SIG.	epi
L2-L4	6	0.0018786	-0.278272	0.92	0.95	1	L4	CTSD	-1.87	-0.0462937	Upper IM	NOT SIG.	epi
L2-L4	6	0.0018868	-0.163649	0.2	0.361	1	L4	MED21	-0.561	-0.851999	Upper IM	NOT SIG.	epi
L2-L4	6	0.00188929	0.361835	0.767	0.744	1	L4	ATP5MF	-1.511	0.043924	Upper IM	NOT SIG.	epi
L2-L4	6	0.00189861	-0.313083	0.22	0.361	1	L4	KMT2E	-0.581	-0.714495	Upper IM	NOT SIG.	epi
L2-L4	6	0.00193456	-0.189991	0.053	0.161	1	L4	ZNF365	-0.214	-1.603	Upper IM	NOT SIG.	epi
L2-L4	6	0.00193519	-0.200568	0.207	0.361	1	L4	PAIP1	-0.568	-0.802368	Upper IM	NOT SIG.	epi
L2-L4	6	0.0019414	-0.366947	0.493	0.617	1	L4	ARNTL2	-1.11	-0.323683	Upper IM	NOT SIG.	epi
L2-L4	6	0.00194414	-0.163914	0.147	0.294	1	L4	THOC2	-0.441	-1	Upper IM	NOT SIG.	epi
L2-L4	6	0.00194523	0.316628	0.42	0.267	1	L4	ESRG	-0.687	0.65355	Upper IM	NOT SIG.	epi
L2-L4	6	0.00194862	0.471407	1	1	1	L4	KRT6C	-2	0	Upper IM	NOT SIG.	epi
L2-L4	6	0.00195563	-0.159343	0.047	0.15	1	L4	TMEM220	-0.197	-1.67423	Upper IM	NOT SIG.	epi
L2-L4	6	0.00197163	-0.194652	0.167	0.317	1	L4	FUT11	-0.484	-0.924635	Upper IM	NOT SIG.	epi
L2-L4	6	0.00197229	-0.338416	0.52	0.678	1	L4	ITSN2	-1.198	-0.382774	Upper IM	NOT SIG.	epi
L2-L4	6	0.00203046	-0.297915	0.44	0.594	1	L4	DYNC1I2	-1.034	-0.432959	Upper IM	NOT SIG.	epi
L2-L4	6	0.00203137	-0.222789	0.327	0.483	1	L4	ANXA5	-0.81	-0.562733	Upper IM	NOT SIG.	epi
L2-L4	6	0.00203864	-0.23087	0.173	0.311	1	L4	UTRN	-0.484	-0.846143	Upper IM	NOT SIG.	epi
L2-L4	6	0.00204175	0.279781	0.973	0.967	1	L4	RPS28	-1.94	0.00892392	Upper IM	NOT SIG.	epi
L2-L4	6	0.00207036	-0.182079	0.2	0.361	1	L4	NUDCD3	-0.561	-0.851999	Upper IM	NOT SIG.	epi
L2-L4	6	0.00207997	-0.257574	0.4	0.556	1	L4	UBE2R2	-0.956	-0.475085	Upper IM	NOT SIG.	epi
L2-L4	6	0.00210538	-0.269148	0.807	0.856	1	L4	ENSA	-1.663	-0.0850421	Upper IM	NOT SIG.	epi
L2-L4	6	0.00211374	-0.471595	0.08	0.2	1	L4	KRT76	-0.28	-1.32193	Upper IM	NOT SIG.	epi
L2-L4	6	0.00212373	0.298124	0.453	0.311	1	L4	COQ4	-0.764	0.542596	Upper IM	NOT SIG.	epi
L2-L4	6	0.00212422	-0.0749761	0	0.061	1	L4	NELL2	-0.061	#NUM!	Upper IM	NOT SIG.	epi
L2-L4	6	0.00212422	-0.142047	0	0.061	1	L4	TMPRSS11F	-0.061	#NUM!	Upper IM	NOT SIG.	epi
L2-L4	6	0.00212944	-0.242471	0.52	0.667	1	L4	PPP2R5A	-1.187	-0.359175	Upper IM	NOT SIG.	epi
L2-L4	6	0.00213371	-0.0707728	0.007	0.078	1	L4	LRMP	-0.085	-3.47805	Upper IM	NOT SIG.	epi
L2-L4	6	0.00218135	0.082955	0.08	0.011	1	L4	GNLY	-0.091	2.8625	Upper IM	NOT SIG.	epi
L2-L4	6	0.00218789	-0.140594	0.153	0.306	1	L4	GNE	-0.459	-1	Upper IM	NOT SIG.	epi
L2-L4	6	0.00219215	-0.242099	0.3	0.467	1	L4	EPB41	-0.767	-0.63846	Upper IM	NOT SIG.	epi
L2-L4	6	0.00220504	-0.189966	0.113	0.244	1	L4	TRIM24	-0.357	-1.11056	Upper IM	NOT SIG.	epi
L2-L4	6	0.002208	-0.16349	0.087	0.211	1	L4	IRGQ	-0.298	-1.27816	Upper IM	NOT SIG.	epi
L2-L4	6	0.00220858	0.175257	0.16	0.056	1	L4	ABTB1	-0.216	1.51457	Upper IM	NOT SIG.	epi
L2-L4	6	0.00221023	-0.102214	0.02	0.106	1	L4	FOSL1	-0.126	-2.40599	Upper IM	NOT SIG.	epi
L2-L4	6	0.00223564	-0.294802	0.38	0.522	1	L4	KREMEN1	-0.902	-0.45805	Upper IM	NOT SIG.	epi
L2-L4	6	0.00225753	-0.215476	0.2	0.339	1	L4	CNKSR3	-0.539	-0.761285	Upper IM	NOT SIG.	epi
L2-L4	6	0.00226744	0.237607	0.987	0.989	1	L4	RPL12	-1.976	-0.00292044	Upper IM	NOT SIG.	epi
L2-L4	6	0.00227179	-0.315832	0.293	0.433	1	L4	AHDC1	-0.726	-0.563466	Upper IM	NOT SIG.	epi
L2-L4	6	0.00228013	0.12481	0.08	0.011	1	L4	LOXL4	-0.091	2.8625	Upper IM	NOT SIG.	epi
L2-L4	6	0.00228013	0.0580698	0.08	0.011	1	L4	GIMAP2	-0.091	2.8625	Upper IM	NOT SIG.	epi
L2-L4	6	0.00228057	-0.230706	0.227	0.372	1	L4	SEC62	-0.599	-0.71261	Upper IM	NOT SIG.	epi
L2-L4	6	0.00229339	0.35686	0.833	0.756	1	L4	HM13	-1.589	0.13993	Upper IM	NOT SIG.	epi
L2-L4	6	0.00229477	-0.234547	0.193	0.322	1	L4	NFX1	-0.515	-0.73846	Upper IM	NOT SIG.	epi
L2-L4	6	0.00229897	0.145984	0.12	0.033	1	L4	SPRR4	-0.153	1.8625	Upper IM	NOT SIG.	epi
L2-L4	6	0.00230279	-0.0879725	0.093	0.222	1	L4	CBWD1	-0.315	-1.25526	Upper IM	NOT SIG.	epi
L2-L4	6	0.00232187	-0.112002	0.067	0.183	1	L4	ERAP2	-0.25	-1.44961	Upper IM	NOT SIG.	epi
L2-L4	6	0.00234656	-0.201579	0.273	0.433	1	L4	HIBCH	-0.706	-0.665466	Upper IM	NOT SIG.	epi
L2-L4	6	0.00235456	-0.265357	0.247	0.389	1	L4	PBX1	-0.636	-0.655259	Upper IM	NOT SIG.	epi
L2-L4	6	0.00236935	-0.358555	0.573	0.711	1	L4	VEGFA	-1.284	-0.311314	Upper IM	NOT SIG.	epi
L2-L4	6	0.00237663	-0.0955686	0.087	0.211	1	L4	RELL1	-0.298	-1.27816	Upper IM	NOT SIG.	epi
L2-L4	6	0.00238714	-0.116712	0.053	0.156	1	L4	GATD3A	-0.209	-1.55748	Upper IM	NOT SIG.	epi
L2-L4	6	0.00238806	-0.142569	0.133	0.278	1	L4	C5orf66	-0.411	-1.06366	Upper IM	NOT SIG.	epi
L2-L4	6	0.00239278	-0.294458	0.693	0.817	1	L4	CCNI	-1.51	-0.237481	Upper IM	NOT SIG.	epi
L2-L4	6	0.00240388	-0.11724	0.073	0.189	1	L4	WDR75	-0.262	-1.37242	Upper IM	NOT SIG.	epi
L2-L4	6	0.00240823	-0.290215	0.273	0.411	1	L4	MYZAP	-0.684	-0.590237	Upper IM	NOT SIG.	epi
L2-L4	6	0.0024086	-0.151663	0.133	0.272	1	L4	LMBR1L	-0.405	-1.03218	Upper IM	NOT SIG.	epi
L2-L4	6	0.00242001	0.318673	0.773	0.706	1	L4	CERS3	-1.479	0.1308	Upper IM	NOT SIG.	epi
L2-L4	6	0.00243595	-0.165269	0.04	0.133	1	L4	TUT4	-0.173	-1.73335	Upper IM	NOT SIG.	epi
L2-L4	6	0.00244884	-0.128808	0.193	0.356	1	L4	ASH1L	-0.549	-0.883276	Upper IM	NOT SIG.	epi
L2-L4	6	0.00247892	-0.117747	0.033	0.128	1	L4	LAMC2	-0.161	-1.95561	Upper IM	NOT SIG.	epi
L2-L4	6	0.00248158	-0.25116	0.167	0.306	1	L4	SSB	-0.473	-0.873684	Upper IM	NOT SIG.	epi
L2-L4	6	0.00249145	0.232093	1	0.972	1	L4	GSTP1	-1.972	0.0409718	Upper IM	NOT SIG.	epi
L2-L4	6	0.00250214	0.342116	0.76	0.656	1	L4	TUBB2A	-1.416	0.212304	Upper IM	NOT SIG.	epi
L2-L4	6	0.00251715	-0.103498	0.173	0.333	1	L4	ZC3H12A	-0.506	-0.94475	Upper IM	NOT SIG.	epi
L2-L4	6	0.00253013	-0.132782	0.053	0.161	1	L4	SIPA1L3	-0.214	-1.603	Upper IM	NOT SIG.	epi
L2-L4	6	0.00253071	-0.115852	0.073	0.189	1	L4	PDZD2	-0.262	-1.37242	Upper IM	NOT SIG.	epi
L2-L4	6	0.00253391	-0.166777	0.093	0.217	1	L4	MLXIP	-0.31	-1.22239	Upper IM	NOT SIG.	epi
L2-L4	6	0.00255042	-0.163607	0.347	0.528	1	L4	CDC42EP1	-0.875	-0.605602	Upper IM	NOT SIG.	epi
L2-L4	6	0.00256395	0.213157	0.98	0.983	1	L4	UBA52	-1.963	-0.00440967	Upper IM	NOT SIG.	epi
L2-L4	6	0.00256887	-0.0924283	0.06	0.172	1	L4	ZNF512	-0.232	-1.51937	Upper IM	NOT SIG.	epi
L2-L4	6	0.00260022	0.273229	0.373	0.239	1	L4	PLEKHJ1	-0.612	0.642165	Upper IM	NOT SIG.	epi
L2-L4	6	0.00263211	-0.173332	0.22	0.372	1	L4	CCDC186	-0.592	-0.757799	Upper IM	NOT SIG.	epi
L2-L4	6	0.0026346	-0.124908	0.027	0.111	1	L4	UBR4	-0.138	-2.03953	Upper IM	NOT SIG.	epi
L2-L4	6	0.00263751	-0.22521	0.38	0.533	1	L4	CFLAR	-0.913	-0.488136	Upper IM	NOT SIG.	epi
L2-L4	6	0.00265926	0.220617	0.447	0.294	1	L4	PLEKHM2	-0.741	0.604459	Upper IM	NOT SIG.	epi
L2-L4	6	0.00266591	-0.126143	0.08	0.2	1	L4	SGK3	-0.28	-1.32193	Upper IM	NOT SIG.	epi
L2-L4	6	0.00269153	-0.258581	0.22	0.361	1	L4	HIPK1	-0.581	-0.714495	Upper IM	NOT SIG.	epi
L2-L4	6	0.00270035	-0.220109	0.093	0.206	1	L4	LINC01001	-0.299	-1.14734	Upper IM	NOT SIG.	epi
L2-L4	6	0.00270478	-0.184918	0.187	0.339	1	L4	ZNF410	-0.526	-0.858247	Upper IM	NOT SIG.	epi
L2-L4	6	0.00271261	-0.272201	0.253	0.394	1	L4	TARS	-0.647	-0.639058	Upper IM	NOT SIG.	epi
L2-L4	6	0.00276461	0.148798	0.26	0.128	1	L4	MDK	-0.388	1.02237	Upper IM	NOT SIG.	epi
L2-L4	6	0.00276679	-0.176319	0.033	0.122	1	L4	POLK	-0.155	-1.88634	Upper IM	NOT SIG.	epi
L2-L4	6	0.00276852	-0.100891	0.033	0.128	1	L4	DEFB4A	-0.161	-1.95561	Upper IM	NOT SIG.	epi
L2-L4	6	0.00277865	0.197082	0.22	0.106	1	L4	TYROBP	-0.326	1.05344	Upper IM	NOT SIG.	epi
L2-L4	6	0.0027827	-0.155025	0.08	0.194	1	L4	ZNF277	-0.274	-1.27798	Upper IM	NOT SIG.	epi
L2-L4	6	0.00278984	-0.173515	0.147	0.278	1	L4	MAP3K2	-0.425	-0.919269	Upper IM	NOT SIG.	epi
L2-L4	6	0.00279411	-0.210108	0.68	0.772	1	L4	NCKAP1	-1.452	-0.183066	Upper IM	NOT SIG.	epi
L2-L4	6	0.00280382	-0.145703	0.273	0.439	1	L4	EPS15	-0.712	-0.68532	Upper IM	NOT SIG.	epi
L2-L4	6	0.00280541	-0.305589	0.5	0.628	1	L4	BTG1	-1.128	-0.328836	Upper IM	NOT SIG.	epi
L2-L4	6	0.00280803	0.244511	0.307	0.178	1	L4	CYP4F12	-0.485	0.786361	Upper IM	NOT SIG.	epi
L2-L4	6	0.00286738	-0.348688	0.6	0.722	1	L4	MPRIP	-1.322	-0.267036	Upper IM	NOT SIG.	epi
L2-L4	6	0.00287885	0.239563	0.84	0.789	1	L4	MTPN	-1.629	0.090364	Upper IM	NOT SIG.	epi
L2-L4	6	0.00288452	-0.235013	0.3	0.439	1	L4	TNKS2	-0.739	-0.549258	Upper IM	NOT SIG.	epi
L2-L4	6	0.00288611	-0.288493	0.127	0.244	1	L4	LY6K	-0.371	-0.942053	Upper IM	NOT SIG.	epi
L2-L4	6	0.00288899	-0.131333	0.073	0.183	1	L4	MAOB	-0.256	-1.32588	Upper IM	NOT SIG.	epi
L2-L4	6	0.00289562	-0.224582	0.233	0.367	1	L4	EIF3L	-0.6	-0.65545	Upper IM	NOT SIG.	epi
L2-L4	6	0.0029038	-0.132264	0.04	0.133	1	L4	LINC00685	-0.173	-1.73335	Upper IM	NOT SIG.	epi
L2-L4	6	0.00291472	-0.270162	0.72	0.85	1	L4	SRSF5	-1.57	-0.239466	Upper IM	NOT SIG.	epi
L2-L4	6	0.00297069	0.150082	0.187	0.078	1	L4	HIST1H1C	-0.265	1.26149	Upper IM	NOT SIG.	epi
L2-L4	6	0.00298991	-0.185414	0.053	0.156	1	L4	ZC3H6	-0.209	-1.55748	Upper IM	NOT SIG.	epi
L2-L4	6	0.00300783	-0.230284	0.173	0.311	1	L4	GK5	-0.484	-0.846143	Upper IM	NOT SIG.	epi
L2-L4	6	0.00302647	-0.162677	0.14	0.272	1	L4	DCAF6	-0.412	-0.95818	Upper IM	NOT SIG.	epi
L2-L4	6	0.00302741	-0.207682	0.253	0.422	1	L4	TMEM30B	-0.675	-0.738106	Upper IM	NOT SIG.	epi
L2-L4	6	0.00304078	-0.180232	0.28	0.433	1	L4	SP1	-0.713	-0.62894	Upper IM	NOT SIG.	epi
L2-L4	6	0.00307404	-0.166162	0.16	0.294	1	L4	BRI3BP	-0.454	-0.877744	Upper IM	NOT SIG.	epi
L2-L4	6	0.0030744	-0.324942	0.947	0.961	1	L4	NDRG1	-1.908	-0.021172	Upper IM	NOT SIG.	epi
L2-L4	6	0.00310884	0.40281	0.767	0.672	1	L4	DUOXA1	-1.439	0.190765	Upper IM	NOT SIG.	epi
L2-L4	6	0.00311222	0.137455	0.107	0.028	1	L4	POFUT2	-0.135	1.93411	Upper IM	NOT SIG.	epi
L2-L4	6	0.00314713	0.338859	0.513	0.372	1	L4	IP6K2	-0.885	0.463656	Upper IM	NOT SIG.	epi
L2-L4	6	0.00314901	-0.183898	0.3	0.45	1	L4	ITPRID2	-0.75	-0.584963	Upper IM	NOT SIG.	epi
L2-L4	6	0.00315183	-0.159498	0.133	0.261	1	L4	ZFYVE16	-0.394	-0.972624	Upper IM	NOT SIG.	epi
L2-L4	6	0.00315707	-0.126345	0.153	0.294	1	L4	TRIM8	-0.447	-0.942285	Upper IM	NOT SIG.	epi
L2-L4	6	0.0032173	-0.28087	0.467	0.594	1	L4	CXADR	-1.061	-0.34704	Upper IM	NOT SIG.	epi
L2-L4	6	0.00321887	-0.159264	0.087	0.206	1	L4	TGFBI	-0.293	-1.24356	Upper IM	NOT SIG.	epi
L2-L4	6	0.00322013	-0.168481	0.107	0.228	1	L4	ARID4A	-0.335	-1.09142	Upper IM	NOT SIG.	epi
L2-L4	6	0.00324611	-0.0948109	0.533	0.706	1	L4	SF1	-1.239	-0.405533	Upper IM	NOT SIG.	epi
L2-L4	6	0.00327185	-0.191651	0.093	0.211	1	L4	ATAD2B	-0.304	-1.18194	Upper IM	NOT SIG.	epi
L2-L4	6	0.00329387	-0.0658088	0.033	0.122	1	L4	CDC20	-0.155	-1.88634	Upper IM	NOT SIG.	epi
L2-L4	6	0.00329387	-0.121546	0.033	0.122	1	L4	GABPB1	-0.155	-1.88634	Upper IM	NOT SIG.	epi
L2-L4	6	0.00332538	-0.183933	0.267	0.439	1	L4	PHF20L1	-0.706	-0.717381	Upper IM	NOT SIG.	epi
L2-L4	6	0.00332983	0.352752	0.8	0.817	1	L4	FAM162A	-1.617	-0.0303361	Upper IM	NOT SIG.	epi
L2-L4	6	0.00335921	-0.114263	0.027	0.111	1	L4	B3GALT5-AS1	-0.138	-2.03953	Upper IM	NOT SIG.	epi
L2-L4	6	0.00336219	-0.275694	0.52	0.661	1	L4	CPNE3	-1.181	-0.346139	Upper IM	NOT SIG.	epi
L2-L4	6	0.00337358	-0.19502	0.213	0.361	1	L4	CBX5	-0.574	-0.761145	Upper IM	NOT SIG.	epi
L2-L4	6	0.00339534	0.258329	0.907	0.844	1	L4	TMA7	-1.751	0.10386	Upper IM	NOT SIG.	epi
L2-L4	6	0.00340497	-0.176118	0.213	0.361	1	L4	PSMD14	-0.574	-0.761145	Upper IM	NOT SIG.	epi
L2-L4	6	0.00341002	-0.218621	0.86	0.95	1	L4	TMEM79	-1.81	-0.143591	Upper IM	NOT SIG.	epi
L2-L4	6	0.00342721	0.301003	0.327	0.211	1	L4	NBEAL1	-0.538	0.632048	Upper IM	NOT SIG.	epi
L2-L4	6	0.00344837	-0.0892034	0	0.056	1	L4	ARMCX5-GPRASP2	-0.056	#NUM!	Upper IM	NOT SIG.	epi
L2-L4	6	0.00344837	-0.0948211	0	0.056	1	L4	ZNF618	-0.056	#NUM!	Upper IM	NOT SIG.	epi
L2-L4	6	0.00344837	-0.111065	0	0.056	1	L4	ZBTB20	-0.056	#NUM!	Upper IM	NOT SIG.	epi
L2-L4	6	0.00346571	-0.236449	0.307	0.456	1	L4	ANXA3	-0.763	-0.570795	Upper IM	NOT SIG.	epi
L2-L4	6	0.00346969	-0.277074	0.827	0.906	1	L4	HMGCS1	-1.733	-0.131624	Upper IM	NOT SIG.	epi
L2-L4	6	0.00347201	0.10162	0.047	0	1	L4	SMAD6	-0.047	#NUM!	Upper IM	NOT SIG.	epi
L2-L4	6	0.00347201	0.0979033	0.047	0	1	L4	PIGR	-0.047	#NUM!	Upper IM	NOT SIG.	epi
L2-L4	6	0.00347201	0.074439	0.047	0	1	L4	MZB1	-0.047	#NUM!	Upper IM	NOT SIG.	epi
L2-L4	6	0.00347201	0.065981	0.047	0	1	L4	CDC37L1-DT	-0.047	#NUM!	Upper IM	NOT SIG.	epi
L2-L4	6	0.00348175	0.264935	0.507	0.378	1	L4	DEFB1	-0.885	0.4236	Upper IM	NOT SIG.	epi
L2-L4	6	0.00349568	-0.276238	0.58	0.694	1	L4	ARPC5	-1.274	-0.258883	Upper IM	NOT SIG.	epi
L2-L4	6	0.00349949	-0.22501	0.28	0.439	1	L4	RDH13	-0.719	-0.648794	Upper IM	NOT SIG.	epi
L2-L4	6	0.0035106	-0.118121	0.133	0.267	1	L4	MRPL19	-0.4	-1.00541	Upper IM	NOT SIG.	epi
L2-L4	6	0.00362636	-0.215234	0.273	0.422	1	L4	AIDA	-0.695	-0.628342	Upper IM	NOT SIG.	epi
L2-L4	6	0.00365886	-0.222854	0.447	0.6	1	L4	UBE2L3	-1.047	-0.424688	Upper IM	NOT SIG.	epi
L2-L4	6	0.00367208	-0.21123	0.38	0.533	1	L4	ARL6IP5	-0.913	-0.488136	Upper IM	NOT SIG.	epi
L2-L4	6	0.00368966	-0.170992	0.22	0.35	1	L4	REST	-0.57	-0.669851	Upper IM	NOT SIG.	epi
L2-L4	6	0.00373632	-0.399981	0.74	0.794	1	L4	C6orf132	-1.534	-0.101614	Upper IM	NOT SIG.	epi
L2-L4	6	0.00373761	-0.225987	0.367	0.522	1	L4	CSNK1D	-0.889	-0.50827	Upper IM	NOT SIG.	epi
L2-L4	6	0.00376388	-0.200545	0.233	0.378	1	L4	RDX	-0.611	-0.698056	Upper IM	NOT SIG.	epi
L2-L4	6	0.00378426	-0.291351	0.467	0.589	1	L4	ETFA	-1.056	-0.334845	Upper IM	NOT SIG.	epi
L2-L4	6	0.00378968	-0.264611	0.2	0.339	1	L4	FAM83D	-0.539	-0.761285	Upper IM	NOT SIG.	epi
L2-L4	6	0.00386293	-0.184065	0.227	0.372	1	L4	SMPD2	-0.599	-0.71261	Upper IM	NOT SIG.	epi
L2-L4	6	0.00386367	-0.154181	0.053	0.15	1	L4	BMT2	-0.203	-1.5009	Upper IM	NOT SIG.	epi
L2-L4	6	0.00391666	-0.115851	0.04	0.133	1	L4	TGFBR3	-0.173	-1.73335	Upper IM	NOT SIG.	epi
L2-L4	6	0.00393434	-0.280268	0.52	0.661	1	L4	SMIM5	-1.181	-0.346139	Upper IM	NOT SIG.	epi
L2-L4	6	0.00393561	-0.165655	0.353	0.5	1	L4	KIAA1217	-0.853	-0.50226	Upper IM	NOT SIG.	epi
L2-L4	6	0.00393995	-0.185199	0.173	0.311	1	L4	HAGH	-0.484	-0.846143	Upper IM	NOT SIG.	epi
L2-L4	6	0.00394016	0.11426	0.073	0.011	1	L4	HSPB2	-0.084	2.73039	Upper IM	NOT SIG.	epi
L2-L4	6	0.00394016	0.0795631	0.073	0.011	1	L4	TMEM176A	-0.084	2.73039	Upper IM	NOT SIG.	epi
L2-L4	6	0.0039795	0.0591171	0.06	0.006	1	L4	PPP3CB-AS1	-0.066	3.32193	Upper IM	NOT SIG.	epi
L2-L4	6	0.00399317	-0.189535	0.247	0.406	1	L4	TMEM41B	-0.653	-0.716969	Upper IM	NOT SIG.	epi
L2-L4	6	0.00401454	-0.139387	0.093	0.211	1	L4	ZNF518B	-0.304	-1.18194	Upper IM	NOT SIG.	epi
L2-L4	6	0.0040617	-0.205901	0.207	0.344	1	L4	IGBP1	-0.551	-0.732778	Upper IM	NOT SIG.	epi
L2-L4	6	0.00406998	-0.21175	0.44	0.6	1	L4	PLEKHM1	-1.04	-0.447459	Upper IM	NOT SIG.	epi
L2-L4	6	0.00407698	-0.184036	0.133	0.256	1	L4	CKAP5	-0.389	-0.944718	Upper IM	NOT SIG.	epi
L2-L4	6	0.00409941	0.323595	0.353	0.222	1	L4	C17orf49	-0.575	0.669109	Upper IM	NOT SIG.	epi
L2-L4	6	0.00410938	-0.17766	0.4	0.578	1	L4	CHMP4B	-0.978	-0.531069	Upper IM	NOT SIG.	epi
L2-L4	6	0.00411451	-0.251876	0.873	0.928	1	L4	SULT2B1	-1.801	-0.0881432	Upper IM	NOT SIG.	epi
L2-L4	6	0.00411453	0.240251	0.287	0.172	1	L4	BOLA2B	-0.459	0.738642	Upper IM	NOT SIG.	epi
L2-L4	6	0.00411653	-0.279389	0.287	0.433	1	L4	EHF	-0.72	-0.593316	Upper IM	NOT SIG.	epi
L2-L4	6	0.00411838	-0.294496	0.213	0.339	1	L4	JMJD1C	-0.552	-0.670432	Upper IM	NOT SIG.	epi
L2-L4	6	0.004122	-0.33553	0.787	0.883	1	L4	PRSS27	-1.67	-0.16605	Upper IM	NOT SIG.	epi
L2-L4	6	0.00412201	-0.225389	0.2	0.339	1	L4	SRRM1	-0.539	-0.761285	Upper IM	NOT SIG.	epi
L2-L4	6	0.00412823	-0.064112	0.033	0.122	1	L4	NPIPB15	-0.155	-1.88634	Upper IM	NOT SIG.	epi
L2-L4	6	0.00415022	-0.184294	0.147	0.278	1	L4	SEH1L	-0.425	-0.919269	Upper IM	NOT SIG.	epi
L2-L4	6	0.00416953	-0.177622	1	1	1	L4	GAPDH	-2	0	Upper IM	NOT SIG.	epi
L2-L4	6	0.00417692	-0.0631658	0.187	0.339	1	L4	MPHOSPH8	-0.526	-0.858247	Upper IM	NOT SIG.	epi
L2-L4	6	0.00417811	-0.30428	0.193	0.317	1	L4	RNF222	-0.51	-0.715882	Upper IM	NOT SIG.	epi
L2-L4	6	0.00418031	-0.182288	0.58	0.728	1	L4	IGFBP5	-1.308	-0.327886	Upper IM	NOT SIG.	epi
L2-L4	6	0.00418791	-0.160016	0.18	0.322	1	L4	NOC2L	-0.502	-0.839064	Upper IM	NOT SIG.	epi
L2-L4	6	0.00418832	-0.157801	0.093	0.206	1	L4	WIPI1	-0.299	-1.14734	Upper IM	NOT SIG.	epi
L2-L4	6	0.0041918	-0.230144	0.313	0.478	1	L4	NUFIP2	-0.791	-0.610848	Upper IM	NOT SIG.	epi
L2-L4	6	0.00419241	-0.0775122	0.013	0.083	1	L4	MTRNR2L6	-0.096	-2.6746	Upper IM	NOT SIG.	epi
L2-L4	6	0.00422101	-0.285558	0.587	0.694	1	L4	ST13	-1.281	-0.241575	Upper IM	NOT SIG.	epi
L2-L4	6	0.00422588	-0.200972	0.193	0.322	1	L4	SLC37A1	-0.515	-0.73846	Upper IM	NOT SIG.	epi
L2-L4	6	0.00424073	-0.258505	0.38	0.533	1	L4	PSMD1	-0.913	-0.488136	Upper IM	NOT SIG.	epi
L2-L4	6	0.00427623	-0.268857	0.227	0.361	1	L4	MIA2	-0.588	-0.669307	Upper IM	NOT SIG.	epi
L2-L4	6	0.00427688	-0.205774	0.353	0.522	1	L4	SLC35A3	-0.875	-0.564382	Upper IM	NOT SIG.	epi
L2-L4	6	0.00429816	0.074412	0.073	0.011	1	L4	AGPAT4	-0.084	2.73039	Upper IM	NOT SIG.	epi
L2-L4	6	0.00431407	-0.0891989	0.013	0.083	1	L4	SALL3	-0.096	-2.6746	Upper IM	NOT SIG.	epi
L2-L4	6	0.00431407	-0.112034	0.013	0.083	1	L4	ZNF180	-0.096	-2.6746	Upper IM	NOT SIG.	epi
L2-L4	6	0.00433185	-0.0974904	0.14	0.278	1	L4	ARIH2	-0.418	-0.989658	Upper IM	NOT SIG.	epi
L2-L4	6	0.00433479	-0.165571	0.127	0.25	1	L4	PIK3C2A	-0.377	-0.9771	Upper IM	NOT SIG.	epi
L2-L4	6	0.00434343	-0.0379516	0.147	0.278	1	L4	ANK3	-0.425	-0.919269	Upper IM	NOT SIG.	epi
L2-L4	6	0.00436268	-0.226338	0.813	0.861	1	L4	PPA1	-1.674	-0.0827579	Upper IM	NOT SIG.	epi
L2-L4	6	0.00437905	-0.106303	0.027	0.106	1	L4	PRSS16	-0.133	-1.97303	Upper IM	NOT SIG.	epi
L2-L4	6	0.00439489	-0.10662	0.067	0.172	1	L4	AC093323.1	-0.239	-1.36018	Upper IM	NOT SIG.	epi
L2-L4	6	0.00440004	-0.184882	0.227	0.372	1	L4	BAZ2B	-0.599	-0.71261	Upper IM	NOT SIG.	epi
L2-L4	6	0.00442024	0.19458	0.993	1	1	L4	RPS19	-1.993	-0.0101344	Upper IM	NOT SIG.	epi
L2-L4	6	0.00442658	-0.137898	0.087	0.194	1	L4	ZNF148	-0.281	-1.15697	Upper IM	NOT SIG.	epi
L2-L4	6	0.00443111	-0.140412	0.053	0.15	1	L4	XKRX	-0.203	-1.5009	Upper IM	NOT SIG.	epi
L2-L4	6	0.0044354	-0.222905	0.373	0.522	1	L4	NARS	-0.895	-0.484874	Upper IM	NOT SIG.	epi
L2-L4	6	0.00449497	-0.21591	0.427	0.55	1	L4	YPEL5	-0.977	-0.365196	Upper IM	NOT SIG.	epi
L2-L4	6	0.00453722	-0.130951	0.22	0.372	1	L4	ELOVL7	-0.592	-0.757799	Upper IM	NOT SIG.	epi
L2-L4	6	0.00455165	0.166517	0.14	0.05	1	L4	THAP8	-0.19	1.48543	Upper IM	NOT SIG.	epi
L2-L4	6	0.00459215	-0.25472	0.793	0.844	1	L4	STK24	-1.637	-0.0899221	Upper IM	NOT SIG.	epi
L2-L4	6	0.00460265	-0.196586	0.167	0.289	1	L4	PPP1R8	-0.456	-0.791221	Upper IM	NOT SIG.	epi
L2-L4	6	0.00462361	-0.190287	0.22	0.356	1	L4	NRAS	-0.576	-0.694374	Upper IM	NOT SIG.	epi
L2-L4	6	0.00464726	-0.130729	0.1	0.222	1	L4	HEG1	-0.322	-1.15056	Upper IM	NOT SIG.	epi
L2-L4	6	0.00467151	-0.16537	0.133	0.261	1	L4	EXT2	-0.394	-0.972624	Upper IM	NOT SIG.	epi
L2-L4	6	0.00467167	-0.20984	0.287	0.433	1	L4	BCAP29	-0.72	-0.593316	Upper IM	NOT SIG.	epi
L2-L4	6	0.00468287	-0.18284	0.28	0.428	1	L4	BACH1	-0.708	-0.612184	Upper IM	NOT SIG.	epi
L2-L4	6	0.00470103	-0.162688	0.187	0.333	1	L4	MBTPS1	-0.52	-0.832484	Upper IM	NOT SIG.	epi
L2-L4	6	0.00470233	-0.232289	0.26	0.406	1	L4	ITGB1	-0.666	-0.642968	Upper IM	NOT SIG.	epi
L2-L4	6	0.00471626	-0.0671848	0.047	0.144	1	L4	SMAD7	-0.191	-1.61534	Upper IM	NOT SIG.	epi
L2-L4	6	0.00471837	0.211091	0.987	0.972	1	L4	RPL15	-1.959	0.0220938	Upper IM	NOT SIG.	epi
L2-L4	6	0.00472114	-0.207442	0.52	0.639	1	L4	CAV2	-1.159	-0.297304	Upper IM	NOT SIG.	epi
L2-L4	6	0.00472409	-0.132963	0.033	0.117	1	L4	RPS6KA5	-0.15	-1.82597	Upper IM	NOT SIG.	epi
L2-L4	6	0.00473557	-0.191972	0.313	0.456	1	L4	CROT	-0.769	-0.542871	Upper IM	NOT SIG.	epi
L2-L4	6	0.00476955	-0.0864716	0.093	0.211	1	L4	PARVA	-0.304	-1.18194	Upper IM	NOT SIG.	epi
L2-L4	6	0.00478371	-0.161086	0.093	0.206	1	L4	TRIM11	-0.299	-1.14734	Upper IM	NOT SIG.	epi
L2-L4	6	0.00479172	-0.255647	0.68	0.811	1	L4	ZFP36	-1.491	-0.254167	Upper IM	NOT SIG.	epi
L2-L4	6	0.00482018	-0.0665508	0.02	0.094	1	L4	VHL	-0.114	-2.23266	Upper IM	NOT SIG.	epi
L2-L4	6	0.00484823	-0.227812	0.32	0.467	1	L4	MAPKAPK2	-0.787	-0.545351	Upper IM	NOT SIG.	epi
L2-L4	6	0.00486292	-0.0553339	0.067	0.172	1	L4	CHST2	-0.239	-1.36018	Upper IM	NOT SIG.	epi
L2-L4	6	0.00490456	-0.250886	0.76	0.839	1	L4	HNRNPA3	-1.599	-0.142671	Upper IM	NOT SIG.	epi
L2-L4	6	0.00491583	-0.228569	0.233	0.372	1	L4	PLAGL1	-0.605	-0.674973	Upper IM	NOT SIG.	epi
L2-L4	6	0.00491608	-0.264475	0.387	0.55	1	L4	MARK3	-0.937	-0.507098	Upper IM	NOT SIG.	epi
L2-L4	6	0.00491643	-0.219713	0.227	0.372	1	L4	HECA	-0.599	-0.71261	Upper IM	NOT SIG.	epi
L2-L4	6	0.0049195	0.366865	0.447	0.328	1	L4	LAMTOR2	-0.775	0.446579	Upper IM	NOT SIG.	epi
L2-L4	6	0.00492449	-0.0122513	0.067	0.172	1	L4	TMCO4	-0.239	-1.36018	Upper IM	NOT SIG.	epi
L2-L4	6	0.00492816	-0.188091	0.707	0.817	1	L4	MSMO1	-1.524	-0.208626	Upper IM	NOT SIG.	epi
L2-L4	6	0.00494604	-0.105653	0.153	0.283	1	L4	PHAX	-0.436	-0.88727	Upper IM	NOT SIG.	epi
L2-L4	6	0.00497393	-0.379985	0.3	0.422	1	L4	AMMECR1	-0.722	-0.49228	Upper IM	NOT SIG.	epi
L2-L4	6	0.00497978	0.362978	0.7	0.644	1	L4	ADIRF	-1.344	0.120294	Upper IM	NOT SIG.	epi
L2-L4	6	0.00499158	-0.102158	0.047	0.139	1	L4	SLC25A38	-0.186	-1.56435	Upper IM	NOT SIG.	epi
L2-L4	6	0.00499306	-0.0966501	0.027	0.106	1	L4	CHCHD4	-0.133	-1.97303	Upper IM	NOT SIG.	epi
L2-L4	6	0.00502708	-0.333526	0.413	0.55	1	L4	MYO6	-0.963	-0.41329	Upper IM	NOT SIG.	epi
L2-L4	6	0.00505927	0.438319	0.973	0.872	1	L4	KRT10	-1.845	0.158112	Upper IM	NOT SIG.	epi
L2-L4	6	0.00508384	-0.244205	0.34	0.478	1	L4	CNIH1	-0.818	-0.491476	Upper IM	NOT SIG.	epi
L2-L4	6	0.00508662	-0.177424	0.067	0.167	1	L4	CPXM2	-0.234	-1.31762	Upper IM	NOT SIG.	epi
L2-L4	6	0.00509291	-0.206007	0.233	0.367	1	L4	JARID2	-0.6	-0.65545	Upper IM	NOT SIG.	epi
L2-L4	6	0.00511407	-0.251167	0.233	0.372	1	L4	SVIL	-0.605	-0.674973	Upper IM	NOT SIG.	epi
L2-L4	6	0.00515826	-0.105958	0.027	0.106	1	L4	KIF27	-0.133	-1.97303	Upper IM	NOT SIG.	epi
L2-L4	6	0.00516323	-0.1425	0.367	0.528	1	L4	ZDHHC3	-0.895	-0.524758	Upper IM	NOT SIG.	epi
L2-L4	6	0.00525007	-0.113672	0.067	0.167	1	L4	RASSF3	-0.234	-1.31762	Upper IM	NOT SIG.	epi
L2-L4	6	0.00527193	0.190565	0.413	0.272	1	L4	ZFAND2B	-0.685	0.602535	Upper IM	NOT SIG.	epi
L2-L4	6	0.00528719	-0.22497	0.407	0.567	1	L4	NDUFA10	-0.974	-0.47832	Upper IM	NOT SIG.	epi
L2-L4	6	0.00529649	0.126524	0.08	0.017	1	L4	FP565260.3	-0.097	2.23447	Upper IM	NOT SIG.	epi
L2-L4	6	0.00530957	-0.215117	0.28	0.428	1	L4	EFHD2	-0.708	-0.612184	Upper IM	NOT SIG.	epi
L2-L4	6	0.00532651	-0.245727	0.387	0.528	1	L4	ABCD3	-0.915	-0.448204	Upper IM	NOT SIG.	epi
L2-L4	6	0.00534074	-0.130629	0.653	0.772	1	L4	PDIA6	-1.425	-0.241518	Upper IM	NOT SIG.	epi
L2-L4	6	0.00539069	0.289395	0.527	0.4	1	L4	LAMTOR4	-0.927	0.397803	Upper IM	NOT SIG.	epi
L2-L4	6	0.00539609	-0.0636717	0.02	0.094	1	L4	MTFP1	-0.114	-2.23266	Upper IM	NOT SIG.	epi
L2-L4	6	0.00540272	-0.138245	0.147	0.272	1	L4	DMAC2	-0.419	-0.88779	Upper IM	NOT SIG.	epi
L2-L4	6	0.00540393	-0.104364	0.14	0.267	1	L4	CERK	-0.407	-0.931413	Upper IM	NOT SIG.	epi
L2-L4	6	0.00541389	-0.221921	0.267	0.389	1	L4	UAP1	-0.656	-0.54293	Upper IM	NOT SIG.	epi
L2-L4	6	0.00541797	-0.169118	0.187	0.322	1	L4	ARMC10	-0.509	-0.784022	Upper IM	NOT SIG.	epi
L2-L4	6	0.00544089	-0.123066	0.08	0.189	1	L4	PEX26	-0.269	-1.24031	Upper IM	NOT SIG.	epi
L2-L4	6	0.00545058	-0.154216	0.087	0.189	1	L4	RESF1	-0.276	-1.1193	Upper IM	NOT SIG.	epi
L2-L4	6	0.00549759	0.31188	0.467	0.333	1	L4	SNHG7	-0.8	0.4879	Upper IM	NOT SIG.	epi
L2-L4	6	0.00549764	-0.0801919	0.007	0.067	1	L4	ZDHHC14	-0.074	-3.25873	Upper IM	NOT SIG.	epi
L2-L4	6	0.00557666	-0.18118	0.187	0.317	1	L4	ANKH	-0.504	-0.761445	Upper IM	NOT SIG.	epi
L2-L4	6	0.00558539	-0.0674138	0.02	0.094	1	L4	RTL6	-0.114	-2.23266	Upper IM	NOT SIG.	epi
L2-L4	6	0.00558787	-0.167456	0.16	0.306	1	L4	AGPS	-0.466	-0.93546	Upper IM	NOT SIG.	epi
L2-L4	6	0.00559787	0.566655	0.573	0.467	1	L4	PLXNB1	-1.04	0.295113	Upper IM	NOT SIG.	epi
L2-L4	6	0.00560345	-0.070828	0	0.05	1	L4	PIK3R3	-0.05	#NUM!	Upper IM	NOT SIG.	epi
L2-L4	6	0.00562182	-0.137664	0.08	0.183	1	L4	C2orf69	-0.263	-1.19377	Upper IM	NOT SIG.	epi
L2-L4	6	0.00563365	0.153022	0.1	0.028	1	L4	LTC4S	-0.128	1.8365	Upper IM	NOT SIG.	epi
L2-L4	6	0.00563365	-0.0602714	0.02	0.094	1	L4	IL36G	-0.114	-2.23266	Upper IM	NOT SIG.	epi
L2-L4	6	0.00563701	-0.154619	0.167	0.306	1	L4	TMPRSS2	-0.473	-0.873684	Upper IM	NOT SIG.	epi
L2-L4	6	0.00563832	-0.0884801	0.027	0.106	1	L4	PRKAA2	-0.133	-1.97303	Upper IM	NOT SIG.	epi
L2-L4	6	0.00563955	-0.18753	0.107	0.217	1	L4	SRPK2	-0.324	-1.02008	Upper IM	NOT SIG.	epi
L2-L4	6	0.00567459	-0.0391937	0.007	0.067	1	L4	SPA17	-0.074	-3.25873	Upper IM	NOT SIG.	epi
L2-L4	6	0.00570402	0.223704	0.307	0.189	1	L4	RARRES2	-0.496	0.699852	Upper IM	NOT SIG.	epi
L2-L4	6	0.00570439	-0.101655	0.08	0.189	1	L4	ACYP2	-0.269	-1.24031	Upper IM	NOT SIG.	epi
L2-L4	6	0.00570726	-0.147253	0.093	0.206	1	L4	ADAM23	-0.299	-1.14734	Upper IM	NOT SIG.	epi
L2-L4	6	0.00571305	-0.11019	0.373	0.517	1	L4	GNL3	-0.89	-0.470989	Upper IM	NOT SIG.	epi
L2-L4	6	0.0057347	-0.040957	0.007	0.067	1	L4	CLIC6	-0.074	-3.25873	Upper IM	NOT SIG.	epi
L2-L4	6	0.00574288	0.384577	0.613	0.522	1	L4	HLA-DRB1	-1.135	0.231837	Upper IM	NOT SIG.	epi
L2-L4	6	0.00576023	-0.236362	0.467	0.589	1	L4	ANXA7	-1.056	-0.334845	Upper IM	NOT SIG.	epi
L2-L4	6	0.00579587	-0.133622	0.313	0.483	1	L4	INPP1	-0.796	-0.625861	Upper IM	NOT SIG.	epi
L2-L4	6	0.00582166	-0.147715	0.113	0.222	1	L4	ZNF264	-0.335	-0.974237	Upper IM	NOT SIG.	epi
L2-L4	6	0.00584139	-0.220645	0.553	0.694	1	L4	TTLL12	-1.247	-0.327656	Upper IM	NOT SIG.	epi
L2-L4	6	0.00584686	-0.227186	0.46	0.622	1	L4	TRIP12	-1.082	-0.435281	Upper IM	NOT SIG.	epi
L2-L4	6	0.00585296	-0.231485	0.307	0.444	1	L4	OXSR1	-0.751	-0.532321	Upper IM	NOT SIG.	epi
L2-L4	6	0.00585472	-0.124899	0.1	0.217	1	L4	CFAP97	-0.317	-1.1177	Upper IM	NOT SIG.	epi
L2-L4	6	0.00586793	0.218877	0.413	0.267	1	L4	FGF11	-0.68	0.629302	Upper IM	NOT SIG.	epi
L2-L4	6	0.00587229	-0.0910065	0.087	0.2	1	L4	TBC1D3D	-0.287	-1.20091	Upper IM	NOT SIG.	epi
L2-L4	6	0.00591678	-0.18855	0.38	0.517	1	L4	SNRPF	-0.897	-0.444165	Upper IM	NOT SIG.	epi
L2-L4	6	0.00592382	-0.112842	0.127	0.25	1	L4	TMCC1	-0.377	-0.9771	Upper IM	NOT SIG.	epi
L2-L4	6	0.0059538	-0.172655	0.24	0.378	1	L4	SAMHD1	-0.618	-0.655352	Upper IM	NOT SIG.	epi
L2-L4	6	0.00597749	-0.206059	0.353	0.483	1	L4	TOP2B	-0.836	-0.452355	Upper IM	NOT SIG.	epi
L2-L4	6	0.00598138	-0.204299	0.493	0.622	1	L4	RBM8A	-1.115	-0.335327	Upper IM	NOT SIG.	epi
L2-L4	6	0.00599537	-0.17729	0.973	0.972	1	L4	RPL7	-1.945	0.00148349	Upper IM	NOT SIG.	epi
L2-L4	6	0.00603133	-0.187387	0.167	0.294	1	L4	NIPAL3	-0.461	-0.815968	Upper IM	NOT SIG.	epi
L2-L4	6	0.00604905	-0.0709443	1	1	1	L4	SFN	-2	0	Upper IM	NOT SIG.	epi
L2-L4	6	0.00613504	0.303666	0.333	0.211	1	L4	MAN2C1	-0.544	0.658279	Upper IM	NOT SIG.	epi
L2-L4	6	0.00613697	-0.248245	0.28	0.406	1	L4	KIDINS220	-0.686	-0.536053	Upper IM	NOT SIG.	epi
L2-L4	6	0.00613894	0.070535	0.08	0.017	1	L4	CHTF18	-0.097	2.23447	Upper IM	NOT SIG.	epi
L2-L4	6	0.00615642	-0.346177	0.92	0.928	1	L4	SCEL	-1.848	-0.0124909	Upper IM	NOT SIG.	epi
L2-L4	6	0.00616811	-0.146463	0.34	0.494	1	L4	LRPAP1	-0.834	-0.538976	Upper IM	NOT SIG.	epi
L2-L4	6	0.00617155	-0.216626	0.367	0.517	1	L4	STXBP5	-0.884	-0.494384	Upper IM	NOT SIG.	epi
L2-L4	6	0.00617338	-0.241309	0.32	0.467	1	L4	N4BP1	-0.787	-0.545351	Upper IM	NOT SIG.	epi
L2-L4	6	0.00624373	-0.130158	0.26	0.411	1	L4	MYO1D	-0.671	-0.660627	Upper IM	NOT SIG.	epi
L2-L4	6	0.00624655	-0.241736	0.5	0.644	1	L4	YAP1	-1.144	-0.365133	Upper IM	NOT SIG.	epi
L2-L4	6	0.0062544	-0.0916126	0.06	0.156	1	L4	FKBP2	-0.216	-1.37851	Upper IM	NOT SIG.	epi
L2-L4	6	0.00626013	-0.207734	0.76	0.889	1	L4	RBM3	-1.649	-0.226184	Upper IM	NOT SIG.	epi
L2-L4	6	0.0062658	-0.220454	0.873	0.967	1	L4	RAC1	-1.84	-0.147534	Upper IM	NOT SIG.	epi
L2-L4	6	0.00628882	0.0826999	0.233	0.111	1	L4	IGFL1	-0.344	1.06977	Upper IM	NOT SIG.	epi
L2-L4	6	0.00632411	-0.231767	0.76	0.828	1	L4	TLE5	-1.588	-0.123631	Upper IM	NOT SIG.	epi
L2-L4	6	0.0063769	-0.0543553	0.08	0.189	1	L4	PHC3	-0.269	-1.24031	Upper IM	NOT SIG.	epi
L2-L4	6	0.00639188	-0.262209	0.407	0.544	1	L4	MYO5B	-0.951	-0.418578	Upper IM	NOT SIG.	epi
L2-L4	6	0.00639456	-0.220339	0.427	0.539	1	L4	MTSS1	-0.966	-0.336049	Upper IM	NOT SIG.	epi
L2-L4	6	0.00639984	-0.183209	0.193	0.333	1	L4	CCNY	-0.526	-0.786921	Upper IM	NOT SIG.	epi
L2-L4	6	0.00643106	-0.239718	0.3	0.428	1	L4	SRPK1	-0.728	-0.512648	Upper IM	NOT SIG.	epi
L2-L4	6	0.0064396	-0.203016	0.533	0.661	1	L4	EIF3F	-1.194	-0.310515	Upper IM	NOT SIG.	epi
L2-L4	6	0.00644593	-0.185678	0.227	0.35	1	L4	CYP4B1	-0.577	-0.624663	Upper IM	NOT SIG.	epi
L2-L4	6	0.00648577	-0.15303	0.207	0.339	1	L4	KDM4B	-0.546	-0.711655	Upper IM	NOT SIG.	epi
L2-L4	6	0.0065272	-0.825492	0.22	0.322	1	L4	LOR	-0.542	-0.549557	Upper IM	NOT SIG.	epi
L2-L4	6	0.00654145	-0.0862327	0.06	0.156	1	L4	ELF5	-0.216	-1.37851	Upper IM	NOT SIG.	epi
L2-L4	6	0.00657304	-0.253138	0.42	0.528	1	L4	PSMD11	-0.948	-0.330149	Upper IM	NOT SIG.	epi
L2-L4	6	0.00659621	-0.210307	0.64	0.733	1	L4	CMAS	-1.373	-0.195741	Upper IM	NOT SIG.	epi
L2-L4	6	0.00662846	-0.157675	0.167	0.294	1	L4	DMAC2L	-0.461	-0.815968	Upper IM	NOT SIG.	epi
L2-L4	6	0.00663729	-0.202438	0.16	0.278	1	L4	FRG1	-0.438	-0.797013	Upper IM	NOT SIG.	epi
L2-L4	6	0.00664151	-0.230253	0.813	0.922	1	L4	GM2A	-1.735	-0.181511	Upper IM	NOT SIG.	epi
L2-L4	6	0.00664532	-0.198976	0.227	0.35	1	L4	OSBP	-0.577	-0.624663	Upper IM	NOT SIG.	epi
L2-L4	6	0.00664615	-0.193993	0.227	0.361	1	L4	RUFY1	-0.588	-0.669307	Upper IM	NOT SIG.	epi
L2-L4	6	0.00666985	-0.12825	0.1	0.211	1	L4	SMG6	-0.311	-1.07724	Upper IM	NOT SIG.	epi
L2-L4	6	0.00671412	0.133212	0.107	0.033	1	L4	MRNIP	-0.14	1.69707	Upper IM	NOT SIG.	epi
L2-L4	6	0.00676891	0.26578	0.627	0.5	1	L4	MINK1	-1.127	0.326537	Upper IM	NOT SIG.	epi
L2-L4	6	0.00682432	-0.257454	0.307	0.456	1	L4	DEK	-0.763	-0.570795	Upper IM	NOT SIG.	epi
L2-L4	6	0.00682653	0.2296	0.4	0.289	1	L4	FXYD5	-0.689	0.468931	Upper IM	NOT SIG.	epi
L2-L4	6	0.00689486	-0.185614	0.567	0.672	1	L4	HNRNPAB	-1.239	-0.245112	Upper IM	NOT SIG.	epi
L2-L4	6	0.00690782	0.0745116	0.04	0	1	L4	SLC43A1	-0.04	#NUM!	Upper IM	NOT SIG.	epi
L2-L4	6	0.00690782	0.0619627	0.04	0	1	L4	BAMBI	-0.04	#NUM!	Upper IM	NOT SIG.	epi
L2-L4	6	0.00690782	0.0493939	0.04	0	1	L4	AC025164.1	-0.04	#NUM!	Upper IM	NOT SIG.	epi
L2-L4	6	0.00690782	0.0445907	0.04	0	1	L4	ORC1	-0.04	#NUM!	Upper IM	NOT SIG.	epi
L2-L4	6	0.00690782	0.0392771	0.04	0	1	L4	AC018638.7	-0.04	#NUM!	Upper IM	NOT SIG.	epi
L2-L4	6	0.00691034	-0.167891	0.173	0.3	1	L4	SLC25A43	-0.473	-0.79419	Upper IM	NOT SIG.	epi
L2-L4	6	0.00691312	-0.247257	0.5	0.617	1	L4	RALB	-1.117	-0.303342	Upper IM	NOT SIG.	epi
L2-L4	6	0.00693434	0.128458	0.107	0.033	1	L4	TNFRSF6B	-0.14	1.69707	Upper IM	NOT SIG.	epi
L2-L4	6	0.00693611	-0.159346	0.18	0.311	1	L4	CCND3	-0.491	-0.788918	Upper IM	NOT SIG.	epi
L2-L4	6	0.00694565	-0.19734	0.42	0.539	1	L4	C18orf25	-0.959	-0.359896	Upper IM	NOT SIG.	epi
L2-L4	6	0.00694806	-0.248961	0.193	0.311	1	L4	PPP1R12A	-0.504	-0.688314	Upper IM	NOT SIG.	epi
L2-L4	6	0.00696138	0.0842075	0.12	0.039	1	L4	ZNF688	-0.159	1.62149	Upper IM	NOT SIG.	epi
L2-L4	6	0.00696966	-0.0612547	0.04	0.128	1	L4	SAMD5	-0.168	-1.67807	Upper IM	NOT SIG.	epi
L2-L4	6	0.00697528	0.244104	0.513	0.411	1	L4	CAPNS2	-0.924	0.31982	Upper IM	NOT SIG.	epi
L2-L4	6	0.00702636	-0.111716	0.073	0.172	1	L4	CD1A	-0.245	-1.23644	Upper IM	NOT SIG.	epi
L2-L4	6	0.00707082	-0.133382	0.127	0.239	1	L4	EVPLL	-0.366	-0.912182	Upper IM	NOT SIG.	epi
L2-L4	6	0.00707263	0.20256	0.313	0.189	1	L4	TMEM185A	-0.502	0.727776	Upper IM	NOT SIG.	epi
L2-L4	6	0.00712652	-0.257751	0.42	0.556	1	L4	CMTM6	-0.976	-0.404696	Upper IM	NOT SIG.	epi
L2-L4	6	0.00714372	0.173579	1	1	1	L4	KRT4	-2	0	Upper IM	NOT SIG.	epi
L2-L4	6	0.00724831	-0.0785527	0.02	0.089	1	L4	YARS2	-0.109	-2.15381	Upper IM	NOT SIG.	epi
L2-L4	6	0.00725325	-0.196894	0.127	0.239	1	L4	ILKAP	-0.366	-0.912182	Upper IM	NOT SIG.	epi
L2-L4	6	0.00727686	-0.127411	0.067	0.161	1	L4	BRIX1	-0.228	-1.26483	Upper IM	NOT SIG.	epi
L2-L4	6	0.00730691	-0.170924	0.68	0.806	1	L4	LAMP1	-1.486	-0.245245	Upper IM	NOT SIG.	epi
L2-L4	6	0.00730723	-0.159016	0.073	0.167	1	L4	FEM1C	-0.24	-1.19388	Upper IM	NOT SIG.	epi
L2-L4	6	0.00731699	0.181821	0.14	0.056	1	L4	TUBG2	-0.196	1.32193	Upper IM	NOT SIG.	epi
L2-L4	6	0.00731809	-0.145538	0.113	0.222	1	L4	RIDA	-0.335	-0.974237	Upper IM	NOT SIG.	epi
L2-L4	6	0.00732739	0.297711	0.247	0.139	1	L4	JCHAIN	-0.386	0.829426	Upper IM	NOT SIG.	epi
L2-L4	6	0.00734996	-0.209129	0.207	0.344	1	L4	RYK	-0.551	-0.732778	Upper IM	NOT SIG.	epi
L2-L4	6	0.00740573	0.0642015	0.067	0.011	1	L4	IRF2BP1	-0.078	2.60666	Upper IM	NOT SIG.	epi
L2-L4	6	0.00742935	0.145321	0.94	0.95	1	L4	PGAM1	-1.89	-0.0152668	Upper IM	NOT SIG.	epi
L2-L4	6	0.00744085	-0.183352	0.073	0.167	1	L4	SLC25A16	-0.24	-1.19388	Upper IM	NOT SIG.	epi
L2-L4	6	0.00748511	0.119926	0.067	0.011	1	L4	CCL19	-0.078	2.60666	Upper IM	NOT SIG.	epi
L2-L4	6	0.00749699	-0.162137	0.14	0.25	1	L4	TRIP4	-0.39	-0.836501	Upper IM	NOT SIG.	epi
L2-L4	6	0.00751737	-0.238581	0.727	0.794	1	L4	RAB2A	-1.521	-0.127184	Upper IM	NOT SIG.	epi
L2-L4	6	0.00752249	-0.169836	0.353	0.472	1	L4	HIPK3	-0.825	-0.419119	Upper IM	NOT SIG.	epi
L2-L4	6	0.00752713	-0.185035	0.167	0.289	1	L4	SNX14	-0.456	-0.791221	Upper IM	NOT SIG.	epi
L2-L4	6	0.00753631	-0.232075	0.9	0.906	1	L4	LRP10	-1.806	-0.00958605	Upper IM	NOT SIG.	epi
L2-L4	6	0.0075498	0.292589	0.84	0.783	1	L4	GABARAP	-1.623	0.101377	Upper IM	NOT SIG.	epi
L2-L4	6	0.00756526	0.0743235	0.067	0.011	1	L4	PODN	-0.078	2.60666	Upper IM	NOT SIG.	epi
L2-L4	6	0.00756661	-0.238541	0.347	0.472	1	L4	NSA2	-0.819	-0.443851	Upper IM	NOT SIG.	epi
L2-L4	6	0.00759624	-0.257998	0.533	0.639	1	L4	MREG	-1.172	-0.26168	Upper IM	NOT SIG.	epi
L2-L4	6	0.00761227	-0.0670447	0.38	0.517	1	L4	MAPK1IP1L	-0.897	-0.444165	Upper IM	NOT SIG.	epi
L2-L4	6	0.00763058	-0.0788066	0.02	0.089	1	L4	AGTPBP1	-0.109	-2.15381	Upper IM	NOT SIG.	epi
L2-L4	6	0.00770345	-0.145147	0.133	0.256	1	L4	HAT1	-0.389	-0.944718	Upper IM	NOT SIG.	epi
L2-L4	6	0.00770775	-0.0964859	0.093	0.2	1	L4	CCDC58	-0.293	-1.1047	Upper IM	NOT SIG.	epi
L2-L4	6	0.0077084	-0.195475	0.127	0.239	1	L4	KPNA6	-0.366	-0.912182	Upper IM	NOT SIG.	epi
L2-L4	6	0.00771214	-0.19921	0.113	0.222	1	L4	LYST	-0.335	-0.974237	Upper IM	NOT SIG.	epi
L2-L4	6	0.00772512	-0.198017	0.433	0.589	1	L4	SH3BP1	-1.022	-0.443901	Upper IM	NOT SIG.	epi
L2-L4	6	0.00775214	-0.165411	0.147	0.272	1	L4	OTUD4	-0.419	-0.88779	Upper IM	NOT SIG.	epi
L2-L4	6	0.00777746	-0.246575	0.227	0.344	1	L4	UBE3A	-0.571	-0.599716	Upper IM	NOT SIG.	epi
L2-L4	6	0.00777908	-0.12416	0.06	0.15	1	L4	HOXA10	-0.21	-1.32193	Upper IM	NOT SIG.	epi
L2-L4	6	0.00778163	0.219765	0.213	0.111	1	L4	MAP3K12	-0.324	0.940294	Upper IM	NOT SIG.	epi
L2-L4	6	0.00778702	-0.143568	0.12	0.233	1	L4	RNF220	-0.353	-0.957296	Upper IM	NOT SIG.	epi
L2-L4	6	0.00784815	0.099592	0.127	0.044	1	L4	EVA1B	-0.171	1.52925	Upper IM	NOT SIG.	epi
L2-L4	6	0.00785951	-0.248935	0.467	0.611	1	L4	MOB1A	-1.078	-0.38775	Upper IM	NOT SIG.	epi
L2-L4	6	0.00791323	-0.106218	0.033	0.111	1	L4	DUSP18	-0.144	-1.75002	Upper IM	NOT SIG.	epi
L2-L4	6	0.00793359	-0.231068	0.107	0.206	1	L4	LATS1	-0.313	-0.945034	Upper IM	NOT SIG.	epi
L2-L4	6	0.00799714	-0.149375	0.26	0.4	1	L4	AFTPH	-0.66	-0.621488	Upper IM	NOT SIG.	epi
L2-L4	6	0.00800026	-0.207362	0.467	0.6	1	L4	ALDH9A1	-1.067	-0.36154	Upper IM	NOT SIG.	epi
L2-L4	6	0.00800451	0.194173	0.88	0.922	1	L4	TECR	-1.802	-0.0672632	Upper IM	NOT SIG.	epi
L2-L4	6	0.0080167	-0.219773	0.847	0.872	1	L4	TTC22	-1.719	-0.0419662	Upper IM	NOT SIG.	epi
L2-L4	6	0.00803223	-0.228778	0.42	0.561	1	L4	FAM219B	-0.981	-0.417611	Upper IM	NOT SIG.	epi
L2-L4	6	0.00809282	-0.104096	0.033	0.111	1	L4	LRIF1	-0.144	-1.75002	Upper IM	NOT SIG.	epi
L2-L4	6	0.00809538	-0.210164	0.187	0.317	1	L4	ODC1	-0.504	-0.761445	Upper IM	NOT SIG.	epi
L2-L4	6	0.00811595	-0.15964	0.96	0.994	1	L4	ENO1	-1.954	-0.0502114	Upper IM	NOT SIG.	epi
L2-L4	6	0.0081218	0.212975	0.207	0.106	1	L4	MICALL2	-0.313	0.965567	Upper IM	NOT SIG.	epi
L2-L4	6	0.00812289	0.0442358	0.053	0.006	1	L4	AC133485.2	-0.059	3.14296	Upper IM	NOT SIG.	epi
L2-L4	6	0.00813077	-0.122652	0.107	0.222	1	L4	WDR48	-0.329	-1.05295	Upper IM	NOT SIG.	epi
L2-L4	6	0.00814413	-0.14533	0.093	0.2	1	L4	KIAA2026	-0.293	-1.1047	Upper IM	NOT SIG.	epi
L2-L4	6	0.00820168	-0.151836	0.333	0.472	1	L4	PPP4R3B	-0.805	-0.503265	Upper IM	NOT SIG.	epi
L2-L4	6	0.00820389	0.148371	0.18	0.083	1	L4	MXRA8	-0.263	1.11681	Upper IM	NOT SIG.	epi
L2-L4	6	0.00821875	-0.217616	0.4	0.517	1	L4	PSMD7	-0.917	-0.370164	Upper IM	NOT SIG.	epi
L2-L4	6	0.00822611	-0.218692	0.34	0.456	1	L4	SETD7	-0.796	-0.423499	Upper IM	NOT SIG.	epi
L2-L4	6	0.00829232	-0.16499	0.087	0.189	1	L4	ZNF12	-0.276	-1.1193	Upper IM	NOT SIG.	epi
L2-L4	6	0.00829876	-0.196169	0.213	0.339	1	L4	COMMD8	-0.552	-0.670432	Upper IM	NOT SIG.	epi
L2-L4	6	0.00831198	-0.228999	0.88	0.922	1	L4	HNRNPK	-1.802	-0.0672632	Upper IM	NOT SIG.	epi
L2-L4	6	0.00834202	-0.202518	0.34	0.461	1	L4	VCL	-0.801	-0.439232	Upper IM	NOT SIG.	epi
L2-L4	6	0.00837324	-0.139208	0.173	0.306	1	L4	OTUD6B-AS1	-0.479	-0.82276	Upper IM	NOT SIG.	epi
L2-L4	6	0.00837861	-0.0702483	0.02	0.089	1	L4	ZC3H12C	-0.109	-2.15381	Upper IM	NOT SIG.	epi
L2-L4	6	0.00842013	-0.238763	0.7	0.806	1	L4	CLDN4	-1.506	-0.203425	Upper IM	NOT SIG.	epi
L2-L4	6	0.00842591	0.157007	0.327	0.189	1	L4	MGP	-0.516	0.790904	Upper IM	NOT SIG.	epi
L2-L4	6	0.00845439	-0.0893642	0.007	0.061	1	L4	SOAT1	-0.068	-3.12338	Upper IM	NOT SIG.	epi
L2-L4	6	0.00846297	-0.0965385	0.033	0.111	1	L4	SEPTIN6	-0.144	-1.75002	Upper IM	NOT SIG.	epi
L2-L4	6	0.00846348	-0.251668	0.28	0.4	1	L4	ADNP	-0.68	-0.514573	Upper IM	NOT SIG.	epi
L2-L4	6	0.00846383	0.0837285	0.107	0.033	1	L4	DARS-AS1	-0.14	1.69707	Upper IM	NOT SIG.	epi
L2-L4	6	0.00847412	-0.185343	0.287	0.422	1	L4	PPP1R3B	-0.709	-0.556192	Upper IM	NOT SIG.	epi
L2-L4	6	0.00850297	-0.17524	0.927	0.933	1	L4	ZNF185	-1.86	-0.00930774	Upper IM	NOT SIG.	epi
L2-L4	6	0.0085141	-0.174202	1	1	1	L4	S100A14	-2	0	Upper IM	NOT SIG.	epi
L2-L4	6	0.00853085	-0.121698	0.027	0.1	1	L4	BCLAF3	-0.127	-1.88897	Upper IM	NOT SIG.	epi
L2-L4	6	0.00854376	-0.0487783	0.007	0.061	1	L4	C9orf40	-0.068	-3.12338	Upper IM	NOT SIG.	epi
L2-L4	6	0.00854889	-0.220182	0.32	0.472	1	L4	PHACTR2	-0.792	-0.560715	Upper IM	NOT SIG.	epi
L2-L4	6	0.00854943	-0.23288	0.467	0.583	1	L4	SERINC2	-1.05	-0.320073	Upper IM	NOT SIG.	epi
L2-L4	6	0.00855218	-0.222692	0.3	0.439	1	L4	PBRM1	-0.739	-0.549258	Upper IM	NOT SIG.	epi
L2-L4	6	0.00855374	-0.112866	0.06	0.15	1	L4	CSTF2T	-0.21	-1.32193	Upper IM	NOT SIG.	epi
L2-L4	6	0.00860684	-0.218937	0.26	0.389	1	L4	SORL1	-0.649	-0.581259	Upper IM	NOT SIG.	epi
L2-L4	6	0.00865282	-0.226048	0.18	0.289	1	L4	RORA	-0.469	-0.683073	Upper IM	NOT SIG.	epi
L2-L4	6	0.00865367	-0.0970534	0.033	0.111	1	L4	ZNF133	-0.144	-1.75002	Upper IM	NOT SIG.	epi
L2-L4	6	0.00865489	-0.172211	0.107	0.211	1	L4	THUMPD3	-0.318	-0.979632	Upper IM	NOT SIG.	epi
L2-L4	6	0.0086577	-0.108623	0.08	0.178	1	L4	ZMYM4	-0.258	-1.15381	Upper IM	NOT SIG.	epi
L2-L4	6	0.00866768	0.198869	0.947	0.933	1	L4	CLIC3	-1.88	0.0214873	Upper IM	NOT SIG.	epi
L2-L4	6	0.00867029	-0.27664	0.8	0.828	1	L4	CDH1	-1.628	-0.0496308	Upper IM	NOT SIG.	epi
L2-L4	6	0.0086811	-0.170981	0.28	0.417	1	L4	CTTNBP2NL	-0.697	-0.574621	Upper IM	NOT SIG.	epi
L2-L4	6	0.00868216	0.124482	0.087	0.022	1	L4	ADAP2	-0.109	1.98351	Upper IM	NOT SIG.	epi
L2-L4	6	0.00869139	-0.0924013	0.067	0.161	1	L4	FBXO33	-0.228	-1.26483	Upper IM	NOT SIG.	epi
L2-L4	6	0.00871315	-0.0954473	0.127	0.244	1	L4	QDPR	-0.371	-0.942053	Upper IM	NOT SIG.	epi
L2-L4	6	0.00874388	0.270997	0.84	0.85	1	L4	CITED4	-1.69	-0.0170735	Upper IM	NOT SIG.	epi
L2-L4	6	0.00878506	-0.210909	0.293	0.439	1	L4	FLOT2	-0.732	-0.58332	Upper IM	NOT SIG.	epi
L2-L4	6	0.0088079	-0.0434427	0.187	0.317	1	L4	PLCXD1	-0.504	-0.761445	Upper IM	NOT SIG.	epi
L2-L4	6	0.00882418	-0.23085	0.387	0.511	1	L4	RBM25	-0.898	-0.40099	Upper IM	NOT SIG.	epi
L2-L4	6	0.00883128	-0.181659	0.207	0.333	1	L4	ABHD2	-0.54	-0.685891	Upper IM	NOT SIG.	epi
L2-L4	6	0.00883627	0.148339	0.2	0.1	1	L4	C1orf56	-0.3	1	Upper IM	NOT SIG.	epi
L2-L4	6	0.00884589	-0.188697	0.707	0.794	1	L4	SLC25A6	-1.501	-0.167429	Upper IM	NOT SIG.	epi
L2-L4	6	0.00884819	-0.0765178	0.033	0.111	1	L4	GLMN	-0.144	-1.75002	Upper IM	NOT SIG.	epi
L2-L4	6	0.00887194	-0.137688	0.253	0.389	1	L4	SMARCA2	-0.642	-0.620633	Upper IM	NOT SIG.	epi
L2-L4	6	0.00889554	-0.157609	0.3	0.444	1	L4	LARP4B	-0.744	-0.565597	Upper IM	NOT SIG.	epi
L2-L4	6	0.00890888	-0.184491	0.273	0.4	1	L4	RCN2	-0.673	-0.551099	Upper IM	NOT SIG.	epi
L2-L4	6	0.00894041	-0.130675	0.093	0.194	1	L4	CASTOR2	-0.287	-1.06075	Upper IM	NOT SIG.	epi
L2-L4	6	0.00896162	-0.161758	0.08	0.178	1	L4	BASP1	-0.258	-1.15381	Upper IM	NOT SIG.	epi
L2-L4	6	0.00898061	-0.159175	0.267	0.406	1	L4	AFF1	-0.673	-0.60464	Upper IM	NOT SIG.	epi
L2-L4	6	0.00900341	-0.0574354	0.007	0.061	1	L4	ZNF587B	-0.068	-3.12338	Upper IM	NOT SIG.	epi
L2-L4	6	0.00900341	-0.0703777	0.007	0.061	1	L4	AK9	-0.068	-3.12338	Upper IM	NOT SIG.	epi
L2-L4	6	0.00900449	-0.129077	0.187	0.317	1	L4	HERPUD2	-0.504	-0.761445	Upper IM	NOT SIG.	epi
L2-L4	6	0.00904662	-0.0886805	0.033	0.111	1	L4	TMEM192	-0.144	-1.75002	Upper IM	NOT SIG.	epi
L2-L4	6	0.00905735	-0.115051	0.113	0.222	1	L4	ACER3	-0.335	-0.974237	Upper IM	NOT SIG.	epi
L2-L4	6	0.00909795	-0.0792299	0.007	0.061	1	L4	SEMA6D	-0.068	-3.12338	Upper IM	NOT SIG.	epi
L2-L4	6	0.00912139	-0.0347122	0	0.044	1	L4	CH25H	-0.044	#NUM!	Upper IM	NOT SIG.	epi
L2-L4	6	0.00912139	-0.0410386	0	0.044	1	L4	ZNF497	-0.044	#NUM!	Upper IM	NOT SIG.	epi
L2-L4	6	0.00912139	-0.0447994	0	0.044	1	L4	FAM41C	-0.044	#NUM!	Upper IM	NOT SIG.	epi
L2-L4	6	0.00912139	-0.0485202	0	0.044	1	L4	C12orf40	-0.044	#NUM!	Upper IM	NOT SIG.	epi
L2-L4	6	0.00912139	-0.0585704	0	0.044	1	L4	SLC27A2	-0.044	#NUM!	Upper IM	NOT SIG.	epi
L2-L4	6	0.00912139	-0.071458	0	0.044	1	L4	ARHGEF39	-0.044	#NUM!	Upper IM	NOT SIG.	epi
L2-L4	6	0.00912139	-0.114025	0	0.044	1	L4	AC136616.1	-0.044	#NUM!	Upper IM	NOT SIG.	epi
L2-L4	6	0.00912139	-0.114475	0	0.044	1	L4	AC010624.5	-0.044	#NUM!	Upper IM	NOT SIG.	epi
L2-L4	6	0.00919473	-0.0499618	0.12	0.228	1	L4	EPHB4	-0.348	-0.925999	Upper IM	NOT SIG.	epi
L2-L4	6	0.00921762	0.202206	0.207	0.111	1	L4	CAVIN3	-0.318	0.899071	Upper IM	NOT SIG.	epi
L2-L4	6	0.00922393	-0.1156	0.073	0.167	1	L4	FGD4	-0.24	-1.19388	Upper IM	NOT SIG.	epi
L2-L4	6	0.00922758	-0.0614346	0.027	0.1	1	L4	C14orf132	-0.127	-1.88897	Upper IM	NOT SIG.	epi
L2-L4	6	0.00923471	-0.170172	0.167	0.283	1	L4	MOCS2	-0.45	-0.760954	Upper IM	NOT SIG.	epi
L2-L4	6	0.00925376	0.306481	0.84	0.789	1	L4	UPK1A	-1.629	0.090364	Upper IM	NOT SIG.	epi
L2-L4	6	0.00931229	-0.0403305	0.087	0.194	1	L4	TMEM8B	-0.281	-1.15697	Upper IM	NOT SIG.	epi
L2-L4	6	0.00932985	-0.144115	0.067	0.156	1	L4	APOL4	-0.223	-1.21931	Upper IM	NOT SIG.	epi
L2-L4	6	0.00938089	-0.179438	0.087	0.183	1	L4	CRCP	-0.27	-1.07276	Upper IM	NOT SIG.	epi
L2-L4	6	0.0094241	-0.176931	0.3	0.433	1	L4	ZC3H15	-0.733	-0.529405	Upper IM	NOT SIG.	epi
L2-L4	6	0.00942863	-0.184859	0.147	0.256	1	L4	MFSD14C	-0.403	-0.800328	Upper IM	NOT SIG.	epi
L2-L4	6	0.00950175	-0.186154	0.067	0.156	1	L4	PNLIPRP3	-0.223	-1.21931	Upper IM	NOT SIG.	epi
L2-L4	6	0.00953878	0.150247	0.22	0.117	1	L4	ATP6V1C1	-0.337	0.910995	Upper IM	NOT SIG.	epi
L2-L4	6	0.00953977	-0.132042	0.053	0.139	1	L4	IL2RG	-0.192	-1.39102	Upper IM	NOT SIG.	epi
L2-L4	6	0.00957722	-0.189775	0.16	0.278	1	L4	MYSM1	-0.438	-0.797013	Upper IM	NOT SIG.	epi
L2-L4	6	0.00958406	-0.053647	0.047	0.133	1	L4	THUMPD2	-0.18	-1.50069	Upper IM	NOT SIG.	epi
L2-L4	6	0.00961986	0.131019	0.113	0.039	1	L4	TINAGL1	-0.152	1.53478	Upper IM	NOT SIG.	epi
L2-L4	6	0.00964802	-0.0491793	0.047	0.133	1	L4	ARHGAP21	-0.18	-1.50069	Upper IM	NOT SIG.	epi
L2-L4	6	0.00965641	-0.256264	0.673	0.761	1	L4	SH3GL1	-1.434	-0.17729	Upper IM	NOT SIG.	epi
L2-L4	6	0.00967899	-0.141561	0.14	0.261	1	L4	MRPS6	-0.401	-0.898623	Upper IM	NOT SIG.	epi
L2-L4	6	0.00972369	-0.193484	0.473	0.578	1	L4	ZFP36L2	-1.051	-0.289229	Upper IM	NOT SIG.	epi
L2-L4	6	0.00976146	-0.0997295	0.393	0.528	1	L4	NFKBIZ	-0.921	-0.426009	Upper IM	NOT SIG.	epi
L2-L4	6	0.0097958	-0.196636	0.193	0.306	1	L4	NIBAN1	-0.499	-0.664931	Upper IM	NOT SIG.	epi
L2-L4	6	0.00979607	-0.0661188	0.013	0.072	1	L4	NAIP	-0.085	-2.46949	Upper IM	NOT SIG.	epi
L2-L4	6	0.00980308	-0.147016	0.12	0.222	1	L4	ZC3H7B	-0.342	-0.887525	Upper IM	NOT SIG.	epi
L2-L4	6	0.00980942	-0.117427	0.093	0.194	1	L4	INIP	-0.287	-1.06075	Upper IM	NOT SIG.	epi
L2-L4	6	0.0098169	-0.159894	0.307	0.444	1	L4	CMIP	-0.751	-0.532321	Upper IM	NOT SIG.	epi
L2-L4	6	0.00983517	0.319842	0.467	0.339	1	L4	EIF5AL1	-0.806	0.462137	Upper IM	NOT SIG.	epi
L2-L4	6	0.00986477	-0.121315	0.14	0.261	1	L4	PPP3CA	-0.401	-0.898623	Upper IM	NOT SIG.	epi
L2-L4	6	0.00988242	-0.214758	0.48	0.606	1	L4	MXI1	-1.086	-0.336283	Upper IM	NOT SIG.	epi
L2-L4	6	0.00988761	-0.15756	0.013	0.072	1	L4	CCDC88A	-0.085	-2.46949	Upper IM	NOT SIG.	epi
L2-L4	6	0.0099161	-0.270673	0.807	0.894	1	L4	UPP1	-1.701	-0.147706	Upper IM	NOT SIG.	epi
L2-L4	6	0.00996865	-0.106424	0.047	0.128	1	L4	TTL	-0.175	-1.44541	Upper IM	NOT SIG.	epi
L2-L4	6	0.00998209	-0.170132	0.16	0.278	1	L4	DFFA	-0.438	-0.797013	Upper IM	NOT SIG.	epi
L2-L4	6	0.00998686	0.290454	0.753	0.661	1	L4	ALS2CL	-1.414	0.188	Upper IM	NOT SIG.	epi
L2-L4	6	0.00999112	0.331164	0.767	0.706	1	L4	NDUFA11	-1.473	0.119558	Upper IM	NOT SIG.	epi
L2-L4	6	0.0100105	-0.108356	0.16	0.272	1	L4	LSP1	-0.432	-0.765535	Upper IM	NOT SIG.	epi
L2-L4	6	0.0100267	0.206725	0.267	0.15	1	L4	ABCC5	-0.417	0.831877	Upper IM	NOT SIG.	epi
L2-L4	6	0.0100348	-0.098747	0.187	0.311	1	L4	MID1IP1	-0.498	-0.733876	Upper IM	NOT SIG.	epi
L2-L4	6	0.0101096	-0.251535	0.573	0.661	1	L4	SCP2	-1.234	-0.206115	Upper IM	NOT SIG.	epi
L2-L4	6	0.0102119	-0.139691	0.187	0.311	1	L4	GID4	-0.498	-0.733876	Upper IM	NOT SIG.	epi
L2-L4	6	0.0102218	0.319474	0.44	0.317	1	L4	GOLGA6L9	-0.757	0.473021	Upper IM	NOT SIG.	epi
L2-L4	6	0.0102256	-0.123946	0.213	0.339	1	L4	IL20RA	-0.552	-0.670432	Upper IM	NOT SIG.	epi
L2-L4	6	0.0102478	-0.222469	0.28	0.406	1	L4	EREG	-0.686	-0.536053	Upper IM	NOT SIG.	epi
L2-L4	6	0.0102571	-0.0640443	0.08	0.183	1	L4	KMT2D	-0.263	-1.19377	Upper IM	NOT SIG.	epi
L2-L4	6	0.0103191	-0.18146	0.26	0.389	1	L4	OXR1	-0.649	-0.581259	Upper IM	NOT SIG.	epi
L2-L4	6	0.0103203	-0.221593	0.46	0.594	1	L4	PPP2R5C	-1.054	-0.368829	Upper IM	NOT SIG.	epi
L2-L4	6	0.0103536	-0.211792	0.953	0.989	1	L4	RPL6	-1.942	-0.0534943	Upper IM	NOT SIG.	epi
L2-L4	6	0.0104265	-0.0891058	0.12	0.239	1	L4	TMEM164	-0.359	-0.993976	Upper IM	NOT SIG.	epi
L2-L4	6	0.0104402	-0.157423	0.453	0.617	1	L4	USP7	-1.07	-0.445759	Upper IM	NOT SIG.	epi
L2-L4	6	0.0104429	-0.192069	0.553	0.661	1	L4	YWHAG	-1.214	-0.257371	Upper IM	NOT SIG.	epi
L2-L4	6	0.0104939	-0.20935	0.22	0.361	1	L4	SNX12	-0.581	-0.714495	Upper IM	NOT SIG.	epi
L2-L4	6	0.0105054	-0.111837	0.02	0.083	1	L4	ANKRD26	-0.103	-2.05311	Upper IM	NOT SIG.	epi
L2-L4	6	0.0105174	0.126234	0.073	0.017	1	L4	AL450306.1	-0.09	2.10236	Upper IM	NOT SIG.	epi
L2-L4	6	0.0105955	-0.263745	0.393	0.533	1	L4	IRF2BP2	-0.926	-0.439606	Upper IM	NOT SIG.	epi
L2-L4	6	0.0106108	-0.146417	0.26	0.411	1	L4	DNAJC3	-0.671	-0.660627	Upper IM	NOT SIG.	epi
L2-L4	6	0.0106542	-0.1756	0.027	0.094	1	L4	NID1	-0.121	-1.7997	Upper IM	NOT SIG.	epi
L2-L4	6	0.0106589	-0.134555	0.147	0.261	1	L4	PTPN1	-0.408	-0.828234	Upper IM	NOT SIG.	epi
L2-L4	6	0.0106682	0.296783	0.667	0.533	1	L4	FAT2	-1.2	0.323551	Upper IM	NOT SIG.	epi
L2-L4	6	0.0106701	-0.300136	0.773	0.867	1	L4	MKNK2	-1.64	-0.165564	Upper IM	NOT SIG.	epi
L2-L4	6	0.0106773	-0.125934	0.073	0.167	1	L4	CTBS	-0.24	-1.19388	Upper IM	NOT SIG.	epi
L2-L4	6	0.0106942	-0.239974	0.333	0.467	1	L4	WNT5A	-0.8	-0.4879	Upper IM	NOT SIG.	epi
L2-L4	6	0.0106986	0.18525	0.18	0.089	1	L4	ADCK5	-0.269	1.01612	Upper IM	NOT SIG.	epi
L2-L4	6	0.0107041	-0.172871	0.067	0.15	1	L4	PPARA	-0.217	-1.16273	Upper IM	NOT SIG.	epi
L2-L4	6	0.0107089	-0.11239	0.147	0.261	1	L4	SNTB2	-0.408	-0.828234	Upper IM	NOT SIG.	epi
L2-L4	6	0.0107344	-0.145549	0.32	0.472	1	L4	UBE2Z	-0.792	-0.560715	Upper IM	NOT SIG.	epi
L2-L4	6	0.0107369	0.251971	0.293	0.194	1	L4	REX1BD	-0.487	0.594844	Upper IM	NOT SIG.	epi
L2-L4	6	0.0107889	-0.153713	0.527	0.683	1	L4	PALLD	-1.21	-0.374083	Upper IM	NOT SIG.	epi
L2-L4	6	0.0108401	-0.146349	0.373	0.506	1	L4	ABHD5	-0.879	-0.439962	Upper IM	NOT SIG.	epi
L2-L4	6	0.0108535	-0.268079	0.707	0.772	1	L4	C1orf116	-1.479	-0.126891	Upper IM	NOT SIG.	epi
L2-L4	6	0.0108998	-0.0503479	0.087	0.183	1	L4	FGFR1OP	-0.27	-1.07276	Upper IM	NOT SIG.	epi
L2-L4	6	0.0109088	-0.182337	0.313	0.433	1	L4	SRP72	-0.746	-0.468204	Upper IM	NOT SIG.	epi
L2-L4	6	0.010912	-0.066926	0.073	0.172	1	L4	AL445524.1	-0.245	-1.23644	Upper IM	NOT SIG.	epi
L2-L4	6	0.0109264	-0.257454	0.68	0.794	1	L4	ATP1B3	-1.474	-0.223604	Upper IM	NOT SIG.	epi
L2-L4	6	0.0109292	-0.190882	0.173	0.294	1	L4	ZNF83	-0.467	-0.765044	Upper IM	NOT SIG.	epi
L2-L4	6	0.0109299	-0.222075	0.293	0.417	1	L4	TUG1	-0.71	-0.509147	Upper IM	NOT SIG.	epi
L2-L4	6	0.0109863	-0.0555851	0.093	0.194	1	L4	CDK9	-0.287	-1.06075	Upper IM	NOT SIG.	epi
L2-L4	6	0.010992	-0.210579	0.393	0.517	1	L4	SAMD4B	-0.91	-0.395635	Upper IM	NOT SIG.	epi
L2-L4	6	0.0109983	0.224208	0.833	0.828	1	L4	COX7B	-1.661	0.00868573	Upper IM	NOT SIG.	epi
L2-L4	6	0.0110103	-0.194704	0.2	0.311	1	L4	MTREX	-0.511	-0.636915	Upper IM	NOT SIG.	epi
L2-L4	6	0.0110193	-0.152922	0.74	0.85	1	L4	SSR4	-1.59	-0.199938	Upper IM	NOT SIG.	epi
L2-L4	6	0.0110477	-0.0888115	0.067	0.156	1	L4	F2RL1	-0.223	-1.21931	Upper IM	NOT SIG.	epi
L2-L4	6	0.0110604	-0.181035	0.84	0.872	1	L4	NECTIN1	-1.712	-0.0539388	Upper IM	NOT SIG.	epi
L2-L4	6	0.0110665	-0.145272	0.993	0.978	1	L4	RPL3	-1.971	0.0219593	Upper IM	NOT SIG.	epi
L2-L4	6	0.0110727	-0.184667	0.233	0.361	1	L4	GNAQ	-0.594	-0.631669	Upper IM	NOT SIG.	epi
L2-L4	6	0.0111249	-0.171239	0.127	0.239	1	L4	HEATR5A	-0.366	-0.912182	Upper IM	NOT SIG.	epi
L2-L4	6	0.0111489	-0.0761021	0.013	0.072	1	L4	SULT1E1	-0.085	-2.46949	Upper IM	NOT SIG.	epi
L2-L4	6	0.0111675	-0.0816547	0.047	0.128	1	L4	MARK1	-0.175	-1.44541	Upper IM	NOT SIG.	epi
L2-L4	6	0.0112041	0.33775	0.26	0.161	1	L4	KAT2A	-0.421	0.691451	Upper IM	NOT SIG.	epi
L2-L4	6	0.0112349	-0.214348	0.427	0.544	1	L4	SERINC5	-0.971	-0.349371	Upper IM	NOT SIG.	epi
L2-L4	6	0.0112475	-0.0947361	0.067	0.156	1	L4	PHKA2	-0.223	-1.21931	Upper IM	NOT SIG.	epi
L2-L4	6	0.011282	0.138421	0.313	0.189	1	L4	MAP2	-0.502	0.727776	Upper IM	NOT SIG.	epi
L2-L4	6	0.0113075	-0.223986	0.333	0.45	1	L4	RBMS1	-0.783	-0.434403	Upper IM	NOT SIG.	epi
L2-L4	6	0.0113551	-0.0604461	0.013	0.072	1	L4	C4orf19	-0.085	-2.46949	Upper IM	NOT SIG.	epi
L2-L4	6	0.0113809	0.224204	0.46	0.333	1	L4	GOLGA8A	-0.793	0.466112	Upper IM	NOT SIG.	epi
L2-L4	6	0.0113867	-0.128299	0.08	0.172	1	L4	HPF1	-0.252	-1.10434	Upper IM	NOT SIG.	epi
L2-L4	6	0.0114293	-0.0837732	0.02	0.083	1	L4	HMBOX1	-0.103	-2.05311	Upper IM	NOT SIG.	epi
L2-L4	6	0.0114333	0.159461	0.153	0.067	1	L4	ENGASE	-0.22	1.1913	Upper IM	NOT SIG.	epi
L2-L4	6	0.0114424	-0.124282	0.147	0.256	1	L4	ZFX	-0.403	-0.800328	Upper IM	NOT SIG.	epi
L2-L4	6	0.0114501	-0.23782	0.14	0.239	1	L4	CUL2	-0.379	-0.771584	Upper IM	NOT SIG.	epi
L2-L4	6	0.0114595	-0.0545815	0.013	0.072	1	L4	GDF7	-0.085	-2.46949	Upper IM	NOT SIG.	epi
L2-L4	6	0.0114687	0.115255	0.207	0.106	1	L4	TNNT1	-0.313	0.965567	Upper IM	NOT SIG.	epi
L2-L4	6	0.011473	-0.206829	0.14	0.25	1	L4	NKAPD1	-0.39	-0.836501	Upper IM	NOT SIG.	epi
L2-L4	6	0.0114815	-0.175624	0.187	0.311	1	L4	ZCRB1	-0.498	-0.733876	Upper IM	NOT SIG.	epi
L2-L4	6	0.0114869	-0.0968136	0.053	0.139	1	L4	GMEB1	-0.192	-1.39102	Upper IM	NOT SIG.	epi
L2-L4	6	0.011512	-0.316275	0.213	0.322	1	L4	DUSP5	-0.535	-0.596207	Upper IM	NOT SIG.	epi
L2-L4	6	0.0115486	0.345459	0.693	0.567	1	L4	FLNA	-1.26	0.289507	Upper IM	NOT SIG.	epi
L2-L4	6	0.0115599	-0.0993817	0.053	0.139	1	L4	MCU	-0.192	-1.39102	Upper IM	NOT SIG.	epi
L2-L4	6	0.0115757	-0.0940819	0.233	0.378	1	L4	EPAS1	-0.611	-0.698056	Upper IM	NOT SIG.	epi
L2-L4	6	0.0116514	-0.113466	0.153	0.272	1	L4	DTX3L	-0.425	-0.830075	Upper IM	NOT SIG.	epi
L2-L4	6	0.0116708	-0.0396658	0.013	0.072	1	L4	FBP1	-0.085	-2.46949	Upper IM	NOT SIG.	epi
L2-L4	6	0.0116755	0.0530437	0.14	0.056	1	L4	C1QB	-0.196	1.32193	Upper IM	NOT SIG.	epi
L2-L4	6	0.0116781	-0.154037	0.173	0.294	1	L4	UGGT1	-0.467	-0.765044	Upper IM	NOT SIG.	epi
L2-L4	6	0.0117242	-0.134453	0.373	0.517	1	L4	PRRC2B	-0.89	-0.470989	Upper IM	NOT SIG.	epi
L2-L4	6	0.0117377	-0.18698	0.32	0.461	1	L4	EPB41L4A	-0.781	-0.526695	Upper IM	NOT SIG.	epi
L2-L4	6	0.0117801	-0.198489	0.593	0.711	1	L4	BRK1	-1.304	-0.261817	Upper IM	NOT SIG.	epi
L2-L4	6	0.0117943	-0.0798237	0.027	0.094	1	L4	RNLS	-0.121	-1.7997	Upper IM	NOT SIG.	epi
L2-L4	6	0.0118706	-0.111861	0.2	0.328	1	L4	DDX18	-0.528	-0.713696	Upper IM	NOT SIG.	epi
L2-L4	6	0.0118842	-0.228197	0.4	0.528	1	L4	FAR1	-0.928	-0.400538	Upper IM	NOT SIG.	epi
L2-L4	6	0.0118911	-0.175053	0.233	0.356	1	L4	NIPSNAP3A	-0.589	-0.611547	Upper IM	NOT SIG.	epi
L2-L4	6	0.0118968	0.111072	0.127	0.05	1	L4	ATP6V0E2	-0.177	1.34483	Upper IM	NOT SIG.	epi
L2-L4	6	0.0119528	-0.260619	0.247	0.367	1	L4	MACO1	-0.614	-0.571269	Upper IM	NOT SIG.	epi
L2-L4	6	0.0119618	-0.25731	0.76	0.844	1	L4	TUBB	-1.604	-0.151244	Upper IM	NOT SIG.	epi
L2-L4	6	0.0119673	-0.385267	0.62	0.722	1	L4	AIF1L	-1.342	-0.219731	Upper IM	NOT SIG.	epi
L2-L4	6	0.0119995	-0.262271	0.42	0.533	1	L4	BCLAF1	-0.953	-0.343746	Upper IM	NOT SIG.	epi
L2-L4	6	0.0119995	0.28002	0.74	0.667	1	L4	RDH12	-1.407	0.149839	Upper IM	NOT SIG.	epi
L2-L4	6	0.0120053	-0.0897371	0.033	0.106	1	L4	RAB33B	-0.139	-1.68353	Upper IM	NOT SIG.	epi
L2-L4	6	0.012046	-0.118881	0.08	0.172	1	L4	GTF3C4	-0.252	-1.10434	Upper IM	NOT SIG.	epi
L2-L4	6	0.0121011	-0.162415	0.22	0.35	1	L4	OFD1	-0.57	-0.669851	Upper IM	NOT SIG.	epi
L2-L4	6	0.0121183	-0.0640278	0.02	0.083	1	L4	TBC1D16	-0.103	-2.05311	Upper IM	NOT SIG.	epi
L2-L4	6	0.0121316	-0.18922	0.42	0.556	1	L4	KPNA4	-0.976	-0.404696	Upper IM	NOT SIG.	epi
L2-L4	6	0.0121344	0.140137	0.167	0.078	1	L4	C16orf74	-0.245	1.0983	Upper IM	NOT SIG.	epi
L2-L4	6	0.0121563	-0.186316	0.28	0.411	1	L4	MAP7	-0.691	-0.553712	Upper IM	NOT SIG.	epi
L2-L4	6	0.0122087	-0.121071	0.24	0.367	1	L4	MED16	-0.607	-0.612746	Upper IM	NOT SIG.	epi
L2-L4	6	0.0122113	-0.216206	0.593	0.672	1	L4	CALM2	-1.265	-0.180429	Upper IM	NOT SIG.	epi
L2-L4	6	0.0122166	-0.199147	0.387	0.494	1	L4	SLAIN2	-0.881	-0.352177	Upper IM	NOT SIG.	epi
L2-L4	6	0.012234	-0.160016	0.313	0.45	1	L4	HOOK3	-0.763	-0.523762	Upper IM	NOT SIG.	epi
L2-L4	6	0.0122518	-0.142939	0.267	0.394	1	L4	FUT2	-0.661	-0.561356	Upper IM	NOT SIG.	epi
L2-L4	6	0.0122714	-0.162494	0.167	0.272	1	L4	APPBP2	-0.439	-0.703759	Upper IM	NOT SIG.	epi
L2-L4	6	0.0123175	-0.186769	0.36	0.506	1	L4	NUCB1	-0.866	-0.49114	Upper IM	NOT SIG.	epi
L2-L4	6	0.0123352	-0.146229	0.393	0.539	1	L4	GOT2	-0.932	-0.455756	Upper IM	NOT SIG.	epi
L2-L4	6	0.012349	-0.138946	0.473	0.594	1	L4	FAM83A	-1.067	-0.328623	Upper IM	NOT SIG.	epi
L2-L4	6	0.0123562	-0.07641	0.027	0.094	1	L4	IRAK2	-0.121	-1.7997	Upper IM	NOT SIG.	epi
L2-L4	6	0.0123562	-0.103776	0.027	0.094	1	L4	EXOSC9	-0.121	-1.7997	Upper IM	NOT SIG.	epi
L2-L4	6	0.012358	-0.127243	0.307	0.439	1	L4	RBL2	-0.746	-0.515982	Upper IM	NOT SIG.	epi
L2-L4	6	0.0123751	0.262759	0.767	0.706	1	L4	ATP5MPL	-1.473	0.119558	Upper IM	NOT SIG.	epi
L2-L4	6	0.0123984	-0.0463058	0.12	0.222	1	L4	SUFU	-0.342	-0.887525	Upper IM	NOT SIG.	epi
L2-L4	6	0.0124502	-0.0731785	0.033	0.106	1	L4	PGR	-0.139	-1.68353	Upper IM	NOT SIG.	epi
L2-L4	6	0.0124971	-0.149841	0.087	0.183	1	L4	RYBP	-0.27	-1.07276	Upper IM	NOT SIG.	epi
L2-L4	6	0.0125683	0.0617638	0.093	0.028	1	L4	ABAT	-0.121	1.7318	Upper IM	NOT SIG.	epi
L2-L4	6	0.0125888	0.00162566	0.04	0.117	1	L4	LMF1	-0.157	-1.54844	Upper IM	NOT SIG.	epi
L2-L4	6	0.0126028	0.224431	0.427	0.328	1	L4	POLR2E	-0.755	0.38054	Upper IM	NOT SIG.	epi
L2-L4	6	0.0127438	-0.0823974	0.027	0.094	1	L4	FLT1	-0.121	-1.7997	Upper IM	NOT SIG.	epi
L2-L4	6	0.0127828	-0.182791	0.073	0.161	1	L4	BDP1	-0.234	-1.14109	Upper IM	NOT SIG.	epi
L2-L4	6	0.0128241	-0.0904718	0.047	0.128	1	L4	STPG1	-0.175	-1.44541	Upper IM	NOT SIG.	epi
L2-L4	6	0.0128681	-0.217045	0.52	0.683	1	L4	MDH2	-1.203	-0.393374	Upper IM	NOT SIG.	epi
L2-L4	6	0.0128893	-0.143711	0.187	0.311	1	L4	VSIG10	-0.498	-0.733876	Upper IM	NOT SIG.	epi
L2-L4	6	0.0129903	-0.127308	0.273	0.4	1	L4	PTPN12	-0.673	-0.551099	Upper IM	NOT SIG.	epi
L2-L4	6	0.013025	-0.0840652	0.233	0.35	1	L4	RBM26	-0.583	-0.587025	Upper IM	NOT SIG.	epi
L2-L4	6	0.0130279	-0.0504103	0.04	0.117	1	L4	PCP4L1	-0.157	-1.54844	Upper IM	NOT SIG.	epi
L2-L4	6	0.013071	-0.2518	0.273	0.378	1	L4	RPL7L1	-0.651	-0.469485	Upper IM	NOT SIG.	epi
L2-L4	6	0.0132364	-0.134147	0.327	0.461	1	L4	TOMM22	-0.788	-0.495476	Upper IM	NOT SIG.	epi
L2-L4	6	0.0132609	-0.168054	0.133	0.233	1	L4	SOX4	-0.366	-0.808904	Upper IM	NOT SIG.	epi
L2-L4	6	0.0133251	-0.102423	0.167	0.278	1	L4	TRIM44	-0.445	-0.735237	Upper IM	NOT SIG.	epi
L2-L4	6	0.0133877	-0.0354434	0.093	0.2	1	L4	NOP9	-0.293	-1.1047	Upper IM	NOT SIG.	epi
L2-L4	6	0.0133925	-0.0974034	0.08	0.172	1	L4	OSBPL1A	-0.252	-1.10434	Upper IM	NOT SIG.	epi
L2-L4	6	0.0134222	0.116173	0.06	0.011	1	L4	AC139530.1	-0.071	2.44746	Upper IM	NOT SIG.	epi
L2-L4	6	0.0134542	-0.228978	0.487	0.583	1	L4	RRBP1	-1.07	-0.259574	Upper IM	NOT SIG.	epi
L2-L4	6	0.0134719	-0.123131	0.133	0.239	1	L4	SLC40A1	-0.372	-0.845584	Upper IM	NOT SIG.	epi
L2-L4	6	0.0134808	-0.0543799	0.033	0.106	1	L4	TDRD7	-0.139	-1.68353	Upper IM	NOT SIG.	epi
L2-L4	6	0.0135084	-0.178673	0.44	0.578	1	L4	ANAPC16	-1.018	-0.393566	Upper IM	NOT SIG.	epi
L2-L4	6	0.0135338	-0.188086	0.593	0.717	1	L4	EIF2S3	-1.31	-0.273941	Upper IM	NOT SIG.	epi
L2-L4	6	0.0135514	0.141743	0.167	0.078	1	L4	GLI4	-0.245	1.0983	Upper IM	NOT SIG.	epi
L2-L4	6	0.0135628	-0.0455004	0.007	0.056	1	L4	SEPTIN5	-0.063	-3	Upper IM	NOT SIG.	epi
L2-L4	6	0.0135809	-0.128338	0.107	0.206	1	L4	AP1AR	-0.313	-0.945034	Upper IM	NOT SIG.	epi
L2-L4	6	0.0135828	-0.203371	0.113	0.211	1	L4	MBNL3	-0.324	-0.90092	Upper IM	NOT SIG.	epi
L2-L4	6	0.0136276	0.181269	0.34	0.217	1	L4	A2M	-0.557	0.64784	Upper IM	NOT SIG.	epi
L2-L4	6	0.0136843	-0.229065	0.387	0.517	1	L4	UBAP1	-0.904	-0.417831	Upper IM	NOT SIG.	epi
L2-L4	6	0.0137537	-0.139255	0.347	0.5	1	L4	AC005261.1	-0.847	-0.526992	Upper IM	NOT SIG.	epi
L2-L4	6	0.0137602	0.195405	0.1	0.033	1	L4	CLHC1	-0.133	1.59946	Upper IM	NOT SIG.	epi
L2-L4	6	0.0137622	-0.28318	0.48	0.594	1	L4	FAM43A	-1.074	-0.307429	Upper IM	NOT SIG.	epi
L2-L4	6	0.0137707	-0.143267	0.073	0.161	1	L4	PDCL	-0.234	-1.14109	Upper IM	NOT SIG.	epi
L2-L4	6	0.0138163	-0.195143	0.38	0.511	1	L4	YTHDF2	-0.891	-0.427324	Upper IM	NOT SIG.	epi
L2-L4	6	0.0138204	-0.217118	0.727	0.761	1	L4	VDAC1	-1.488	-0.0659411	Upper IM	NOT SIG.	epi
L2-L4	6	0.0138285	0.0680417	0.033	0	1	L4	CXCL5	-0.033	#NUM!	Upper IM	NOT SIG.	epi
L2-L4	6	0.0138285	0.0678731	0.033	0	1	L4	SCGB2A1	-0.033	#NUM!	Upper IM	NOT SIG.	epi
L2-L4	6	0.0138285	0.0526521	0.033	0	1	L4	DPEP1	-0.033	#NUM!	Upper IM	NOT SIG.	epi
L2-L4	6	0.0138285	0.0465533	0.033	0	1	L4	EEF1A2	-0.033	#NUM!	Upper IM	NOT SIG.	epi
L2-L4	6	0.0138285	0.0433429	0.033	0	1	L4	U62317.1	-0.033	#NUM!	Upper IM	NOT SIG.	epi
L2-L4	6	0.0138285	0.0369753	0.033	0	1	L4	EGFLAM	-0.033	#NUM!	Upper IM	NOT SIG.	epi
L2-L4	6	0.0138285	0.0334522	0.033	0	1	L4	PTPRB	-0.033	#NUM!	Upper IM	NOT SIG.	epi
L2-L4	6	0.0138285	0.0233917	0.033	0	1	L4	ATP6V0A4	-0.033	#NUM!	Upper IM	NOT SIG.	epi
L2-L4	6	0.0138437	0.215954	0.447	0.333	1	L4	CLUH	-0.78	0.424753	Upper IM	NOT SIG.	epi
L2-L4	6	0.0138478	0.0783367	0.06	0.011	1	L4	SAMD11	-0.071	2.44746	Upper IM	NOT SIG.	epi
L2-L4	6	0.0138478	0.0570072	0.06	0.011	1	L4	RRAD	-0.071	2.44746	Upper IM	NOT SIG.	epi
L2-L4	6	0.0138656	-0.0640515	0.027	0.094	1	L4	DIP2C	-0.121	-1.7997	Upper IM	NOT SIG.	epi
L2-L4	6	0.0139212	-0.0866621	0.08	0.172	1	L4	LLGL1	-0.252	-1.10434	Upper IM	NOT SIG.	epi
L2-L4	6	0.0139845	-0.0909416	0.1	0.206	1	L4	NUP205	-0.306	-1.04264	Upper IM	NOT SIG.	epi
L2-L4	6	0.0139923	-0.0702957	0.007	0.056	1	L4	WNT5B	-0.063	-3	Upper IM	NOT SIG.	epi
L2-L4	6	0.0140178	-0.198052	0.673	0.783	1	L4	TST	-1.456	-0.218406	Upper IM	NOT SIG.	epi
L2-L4	6	0.0140182	-0.245698	0.847	0.878	1	L4	SLC25A3	-1.725	-0.051859	Upper IM	NOT SIG.	epi
L2-L4	6	0.0140536	-0.143205	0.327	0.467	1	L4	TMEM87A	-0.794	-0.514132	Upper IM	NOT SIG.	epi
L2-L4	6	0.0141279	0.101713	0.173	0.083	1	L4	PORCN	-0.256	1.05959	Upper IM	NOT SIG.	epi
L2-L4	6	0.0141363	-0.150704	0.1	0.194	1	L4	RFWD3	-0.294	-0.956057	Upper IM	NOT SIG.	epi
L2-L4	6	0.0141381	-0.0529833	0.007	0.056	1	L4	DCLRE1B	-0.063	-3	Upper IM	NOT SIG.	epi
L2-L4	6	0.0141411	-0.0582224	0.107	0.206	1	L4	LBH	-0.313	-0.945034	Upper IM	NOT SIG.	epi
L2-L4	6	0.0141521	0.170538	0.16	0.078	1	L4	CRIPAK	-0.238	1.03653	Upper IM	NOT SIG.	epi
L2-L4	6	0.0141752	-0.0544865	0.033	0.106	1	L4	IPP	-0.139	-1.68353	Upper IM	NOT SIG.	epi
L2-L4	6	0.0142405	-0.10688	0.153	0.261	1	L4	MBP	-0.414	-0.770518	Upper IM	NOT SIG.	epi
L2-L4	6	0.0142464	-0.244222	0.187	0.294	1	L4	UPF2	-0.481	-0.652778	Upper IM	NOT SIG.	epi
L2-L4	6	0.0142551	-0.156744	0.133	0.239	1	L4	EID2	-0.372	-0.845584	Upper IM	NOT SIG.	epi
L2-L4	6	0.0142912	-0.117756	0.053	0.133	1	L4	TMEM38B	-0.186	-1.32736	Upper IM	NOT SIG.	epi
L2-L4	6	0.0143543	-0.173798	0.073	0.156	1	L4	HOMEZ	-0.229	-1.09558	Upper IM	NOT SIG.	epi
L2-L4	6	0.014367	0.109474	0.133	0.056	1	L4	SLC16A5	-0.189	1.24793	Upper IM	NOT SIG.	epi
L2-L4	6	0.014369	-0.168023	0.273	0.406	1	L4	DAP3	-0.679	-0.572579	Upper IM	NOT SIG.	epi
L2-L4	6	0.0144008	0.123524	0.16	0.078	1	L4	HCAR3	-0.238	1.03653	Upper IM	NOT SIG.	epi
L2-L4	6	0.0145837	-0.064565	0.007	0.056	1	L4	ZXDB	-0.063	-3	Upper IM	NOT SIG.	epi
L2-L4	6	0.0146095	-0.0871358	0.113	0.217	1	L4	COQ10B	-0.33	-0.941372	Upper IM	NOT SIG.	epi
L2-L4	6	0.0146432	-0.109448	0.047	0.122	1	L4	ACY1	-0.169	-1.37615	Upper IM	NOT SIG.	epi
L2-L4	6	0.0146824	-0.123154	0.5	0.611	1	L4	SERINC3	-1.111	-0.289244	Upper IM	NOT SIG.	epi
L2-L4	6	0.0146876	0.221036	0.5	0.378	1	L4	ATP13A4	-0.878	0.403542	Upper IM	NOT SIG.	epi
L2-L4	6	0.0146912	-0.233634	0.327	0.444	1	L4	EFNA3	-0.771	-0.441269	Upper IM	NOT SIG.	epi
L2-L4	6	0.0146964	0.160436	1	1	1	L4	RPL36	-2	0	Upper IM	NOT SIG.	epi
L2-L4	6	0.0147023	-0.229323	0.867	0.889	1	L4	TMBIM1	-1.756	-0.0361514	Upper IM	NOT SIG.	epi
L2-L4	6	0.0147838	0.28321	0.733	0.633	1	L4	TENT5B	-1.366	0.211608	Upper IM	NOT SIG.	epi
L2-L4	6	0.0148396	-0.179461	0.227	0.339	1	L4	KRCC1	-0.566	-0.578593	Upper IM	NOT SIG.	epi
L2-L4	6	0.0148704	-0.0805803	0.08	0.172	1	L4	LIMCH1	-0.252	-1.10434	Upper IM	NOT SIG.	epi
L2-L4	6	0.014875	-0.134659	0.187	0.3	1	L4	KDSR	-0.487	-0.681924	Upper IM	NOT SIG.	epi
L2-L4	6	0.0148875	0.0506316	0.06	0.011	1	L4	GFPT2	-0.071	2.44746	Upper IM	NOT SIG.	epi
L2-L4	6	0.0148895	-0.0252664	0	0.039	1	L4	EGR3	-0.039	#NUM!	Upper IM	NOT SIG.	epi
L2-L4	6	0.0148895	-0.029754	0	0.039	1	L4	TENT5C	-0.039	#NUM!	Upper IM	NOT SIG.	epi
L2-L4	6	0.0148895	-0.0318316	0	0.039	1	L4	HLA-G	-0.039	#NUM!	Upper IM	NOT SIG.	epi
L2-L4	6	0.0148895	-0.0362499	0	0.039	1	L4	NUPR2	-0.039	#NUM!	Upper IM	NOT SIG.	epi
L2-L4	6	0.0148895	-0.0434205	0	0.039	1	L4	WNT9A	-0.039	#NUM!	Upper IM	NOT SIG.	epi
L2-L4	6	0.0148895	-0.0507177	0	0.039	1	L4	ITGBL1	-0.039	#NUM!	Upper IM	NOT SIG.	epi
L2-L4	6	0.0148895	-0.0553485	0	0.039	1	L4	BX664615.2	-0.039	#NUM!	Upper IM	NOT SIG.	epi
L2-L4	6	0.0148895	-0.057732	0	0.039	1	L4	DDHD1	-0.039	#NUM!	Upper IM	NOT SIG.	epi
L2-L4	6	0.0148895	-0.0613432	0	0.039	1	L4	SPICE1	-0.039	#NUM!	Upper IM	NOT SIG.	epi
L2-L4	6	0.0148895	-0.0638439	0	0.039	1	L4	HELLPAR	-0.039	#NUM!	Upper IM	NOT SIG.	epi
L2-L4	6	0.0148895	-0.0640558	0	0.039	1	L4	AC007182.1	-0.039	#NUM!	Upper IM	NOT SIG.	epi
L2-L4	6	0.0148895	-0.12231	0	0.039	1	L4	AC108066.2	-0.039	#NUM!	Upper IM	NOT SIG.	epi
L2-L4	6	0.0149027	-0.108795	0.873	0.917	1	L4	PABPC3	-1.79	-0.0709401	Upper IM	NOT SIG.	epi
L2-L4	6	0.0149042	0.294181	0.24	0.139	1	L4	TRMT2A	-0.379	0.78795	Upper IM	NOT SIG.	epi
L2-L4	6	0.0149419	-0.231799	0.193	0.3	1	L4	GATA3	-0.493	-0.636362	Upper IM	NOT SIG.	epi
L2-L4	6	0.0149961	-0.0804662	0.067	0.156	1	L4	POM121C	-0.223	-1.21931	Upper IM	NOT SIG.	epi
L2-L4	6	0.0150788	-0.254069	0.667	0.744	1	L4	CLIP1	-1.411	-0.157616	Upper IM	NOT SIG.	epi
L2-L4	6	0.0151268	-0.212273	0.607	0.672	1	L4	XRCC6	-1.279	-0.146765	Upper IM	NOT SIG.	epi
L2-L4	6	0.015157	-0.213773	0.66	0.761	1	L4	NOTCH2	-1.421	-0.20543	Upper IM	NOT SIG.	epi
L2-L4	6	0.0151583	-0.24553	0.233	0.35	1	L4	ZNF91	-0.583	-0.587025	Upper IM	NOT SIG.	epi
L2-L4	6	0.0151758	-0.154319	0.233	0.356	1	L4	BTBD7	-0.589	-0.611547	Upper IM	NOT SIG.	epi
L2-L4	6	0.0151947	-0.210801	0.567	0.656	1	L4	SUN2	-1.223	-0.210347	Upper IM	NOT SIG.	epi
L2-L4	6	0.0152128	-0.065029	0.16	0.278	1	L4	MON1B	-0.438	-0.797013	Upper IM	NOT SIG.	epi
L2-L4	6	0.0152191	-0.0442281	0.167	0.294	1	L4	C15orf39	-0.461	-0.815968	Upper IM	NOT SIG.	epi
L2-L4	6	0.0152248	-0.145623	0.207	0.322	1	L4	EPB41L1	-0.529	-0.63743	Upper IM	NOT SIG.	epi
L2-L4	6	0.0152255	0.100675	0.047	0.006	1	L4	MELTF-AS1	-0.053	2.96963	Upper IM	NOT SIG.	epi
L2-L4	6	0.0152255	0.0430735	0.047	0.006	1	L4	AC091729.3	-0.053	2.96963	Upper IM	NOT SIG.	epi
L2-L4	6	0.0152305	0.150067	0.107	0.039	1	L4	AL031123.1	-0.146	1.45606	Upper IM	NOT SIG.	epi
L2-L4	6	0.0152305	0.138743	0.107	0.039	1	L4	KLHL22	-0.146	1.45606	Upper IM	NOT SIG.	epi
L2-L4	6	0.0152481	-0.149894	0.08	0.167	1	L4	KCTD18	-0.247	-1.06178	Upper IM	NOT SIG.	epi
L2-L4	6	0.015364	-0.26848	0.62	0.75	1	L4	VAT1	-1.37	-0.274622	Upper IM	NOT SIG.	epi
L2-L4	6	0.0153783	-0.0787729	0.1	0.2	1	L4	GALNS	-0.3	-1	Upper IM	NOT SIG.	epi
L2-L4	6	0.015396	-0.113581	0.06	0.144	1	L4	CBX6	-0.204	-1.26303	Upper IM	NOT SIG.	epi
L2-L4	6	0.0153989	-0.13845	0.447	0.578	1	L4	PYGL	-1.025	-0.370795	Upper IM	NOT SIG.	epi
L2-L4	6	0.015409	0.0849662	0.047	0.006	1	L4	MMP17	-0.053	2.96963	Upper IM	NOT SIG.	epi
L2-L4	6	0.015409	0.0543092	0.047	0.006	1	L4	SNAI3-AS1	-0.053	2.96963	Upper IM	NOT SIG.	epi
L2-L4	6	0.0154594	-0.19459	0.633	0.744	1	L4	NORAD	-1.377	-0.233097	Upper IM	NOT SIG.	epi
L2-L4	6	0.0154936	-0.081366	0.013	0.067	1	L4	MPHOSPH9	-0.08	-2.36565	Upper IM	NOT SIG.	epi
L2-L4	6	0.0155025	-0.0714044	0.193	0.311	1	L4	UBE3C	-0.504	-0.688314	Upper IM	NOT SIG.	epi
L2-L4	6	0.01552	-0.154669	0.147	0.261	1	L4	SLCO4A1	-0.408	-0.828234	Upper IM	NOT SIG.	epi
L2-L4	6	0.0155974	-0.17159	0.327	0.45	1	L4	TMEM14C	-0.777	-0.460634	Upper IM	NOT SIG.	epi
L2-L4	6	0.0156147	0.427909	0.453	0.356	1	L4	COL7A1	-0.809	0.347634	Upper IM	NOT SIG.	epi
L2-L4	6	0.0156169	-0.0971142	0.173	0.283	1	L4	RALGAPB	-0.456	-0.71003	Upper IM	NOT SIG.	epi
L2-L4	6	0.0156507	-0.1945	0.42	0.539	1	L4	DLG1	-0.959	-0.359896	Upper IM	NOT SIG.	epi
L2-L4	6	0.0156991	-0.20503	0.34	0.45	1	L4	COPG1	-0.79	-0.40439	Upper IM	NOT SIG.	epi
L2-L4	6	0.0157212	-0.179199	0.627	0.706	1	L4	ATP5PB	-1.333	-0.171203	Upper IM	NOT SIG.	epi
L2-L4	6	0.0157412	-0.277346	0.373	0.478	1	L4	PELI1	-0.851	-0.357835	Upper IM	NOT SIG.	epi
L2-L4	6	0.0157432	-0.29929	0.36	0.467	1	L4	VASN	-0.827	-0.375426	Upper IM	NOT SIG.	epi
L2-L4	6	0.0157574	0.0561195	0.08	0.022	1	L4	MASTL	-0.102	1.8625	Upper IM	NOT SIG.	epi
L2-L4	6	0.0158211	0.284677	0.7	0.589	1	L4	NDUFB2	-1.289	0.249087	Upper IM	NOT SIG.	epi
L2-L4	6	0.0158498	-0.316523	0.4	0.506	1	L4	HMOX1	-0.906	-0.339137	Upper IM	NOT SIG.	epi
L2-L4	6	0.0158789	0.263071	0.773	0.761	1	L4	GSN	-1.534	0.022572	Upper IM	NOT SIG.	epi
L2-L4	6	0.0158925	0.0552455	0.08	0.022	1	L4	DLK2	-0.102	1.8625	Upper IM	NOT SIG.	epi
L2-L4	6	0.0159346	-0.175147	0.353	0.467	1	L4	EFCAB14	-0.82	-0.403754	Upper IM	NOT SIG.	epi
L2-L4	6	0.0160727	-0.170009	0.2	0.311	1	L4	STX4	-0.511	-0.636915	Upper IM	NOT SIG.	epi
L2-L4	6	0.0160871	-0.0877638	0.073	0.156	1	L4	PSD3	-0.229	-1.09558	Upper IM	NOT SIG.	epi
L2-L4	6	0.0161057	-0.0931322	0.02	0.078	1	L4	TMCC3	-0.098	-1.96347	Upper IM	NOT SIG.	epi
L2-L4	6	0.0161058	-0.191893	0.207	0.306	1	L4	ARF5	-0.513	-0.563901	Upper IM	NOT SIG.	epi
L2-L4	6	0.0161133	-0.102966	0.307	0.433	1	L4	N4BP2L2	-0.74	-0.496128	Upper IM	NOT SIG.	epi
L2-L4	6	0.0161427	-0.189179	0.313	0.428	1	L4	SERTAD1	-0.741	-0.451448	Upper IM	NOT SIG.	epi
L2-L4	6	0.0161626	0.0589542	0.047	0.006	1	L4	UCKL1-AS1	-0.053	2.96963	Upper IM	NOT SIG.	epi
L2-L4	6	0.016253	-0.223211	0.267	0.372	1	L4	HMGB2	-0.639	-0.478463	Upper IM	NOT SIG.	epi
L2-L4	6	0.0162838	-0.09544	0.173	0.294	1	L4	ACACA	-0.467	-0.765044	Upper IM	NOT SIG.	epi
L2-L4	6	0.0162966	-0.121788	0.14	0.244	1	L4	TUBD1	-0.384	-0.801454	Upper IM	NOT SIG.	epi
L2-L4	6	0.0162978	-0.10217	0.127	0.233	1	L4	SBNO1	-0.36	-0.875501	Upper IM	NOT SIG.	epi
L2-L4	6	0.016304	-0.176507	0.24	0.344	1	L4	TOB2	-0.584	-0.519374	Upper IM	NOT SIG.	epi
L2-L4	6	0.0163043	-0.214148	0.547	0.644	1	L4	MAPK6	-1.191	-0.23552	Upper IM	NOT SIG.	epi
L2-L4	6	0.0163163	-0.101087	0.12	0.228	1	L4	PRPF39	-0.348	-0.925999	Upper IM	NOT SIG.	epi
L2-L4	6	0.0163464	-0.103065	0.107	0.206	1	L4	ATIC	-0.313	-0.945034	Upper IM	NOT SIG.	epi
L2-L4	6	0.0163578	0.31028	0.9	0.811	1	L4	NDUFA4	-1.711	0.150223	Upper IM	NOT SIG.	epi
L2-L4	6	0.0163628	-0.0831683	0.013	0.067	1	L4	IKZF4	-0.08	-2.36565	Upper IM	NOT SIG.	epi
L2-L4	6	0.0163858	-0.0816041	0.133	0.244	1	L4	GGA2	-0.377	-0.875455	Upper IM	NOT SIG.	epi
L2-L4	6	0.0163891	-0.146624	0.127	0.228	1	L4	MIR99AHG	-0.355	-0.844205	Upper IM	NOT SIG.	epi
L2-L4	6	0.0164259	-0.0994708	0.22	0.339	1	L4	RBM12	-0.559	-0.623782	Upper IM	NOT SIG.	epi
L2-L4	6	0.0164661	-0.0912188	0.08	0.167	1	L4	ACADSB	-0.247	-1.06178	Upper IM	NOT SIG.	epi
L2-L4	6	0.0164771	-0.236256	0.053	0.128	1	L4	CRISP2	-0.181	-1.27208	Upper IM	NOT SIG.	epi
L2-L4	6	0.0166053	-0.202325	0.3	0.4	1	L4	NIPAL1	-0.7	-0.415037	Upper IM	NOT SIG.	epi
L2-L4	6	0.016609	0.162224	0.227	0.128	1	L4	TAGLN	-0.355	0.826548	Upper IM	NOT SIG.	epi
L2-L4	6	0.016622	-0.102309	0.127	0.228	1	L4	C2CD2	-0.355	-0.844205	Upper IM	NOT SIG.	epi
L2-L4	6	0.0166226	-0.241014	0.76	0.806	1	L4	NAMPT	-1.566	-0.0847804	Upper IM	NOT SIG.	epi
L2-L4	6	0.0166318	0.276078	0.987	0.917	1	L4	HLA-A	-1.904	0.106128	Upper IM	NOT SIG.	epi
L2-L4	6	0.0166772	-0.215027	0.2	0.311	1	L4	NUP214	-0.511	-0.636915	Upper IM	NOT SIG.	epi
L2-L4	6	0.0167175	-0.129449	0.087	0.172	1	L4	PCCB	-0.259	-0.983321	Upper IM	NOT SIG.	epi
L2-L4	6	0.0167295	-0.252695	0.573	0.656	1	L4	RALBP1	-1.229	-0.195161	Upper IM	NOT SIG.	epi
L2-L4	6	0.0167432	0.343285	0.26	0.167	1	L4	GLMP	-0.427	0.638664	Upper IM	NOT SIG.	epi
L2-L4	6	0.0167596	-0.144373	0.08	0.172	1	L4	BRAP	-0.252	-1.10434	Upper IM	NOT SIG.	epi
L2-L4	6	0.0168132	-0.148239	0.013	0.067	1	L4	ELN	-0.08	-2.36565	Upper IM	NOT SIG.	epi
L2-L4	6	0.0168165	-0.154784	0.24	0.361	1	L4	SCFD1	-0.601	-0.588964	Upper IM	NOT SIG.	epi
L2-L4	6	0.0168547	0.0845033	0.133	0.056	1	L4	RASIP1	-0.189	1.24793	Upper IM	NOT SIG.	epi
L2-L4	6	0.0169079	-0.126872	0.027	0.089	1	L4	AL136038.5	-0.116	-1.72085	Upper IM	NOT SIG.	epi
L2-L4	6	0.0169478	0.177188	0.353	0.239	1	L4	PIK3C2B	-0.592	0.562658	Upper IM	NOT SIG.	epi
L2-L4	6	0.0169637	-0.0999954	0.207	0.333	1	L4	ALDH5A1	-0.54	-0.685891	Upper IM	NOT SIG.	epi
L2-L4	6	0.0170056	-0.198054	0.473	0.556	1	L4	EIF4E	-1.029	-0.233245	Upper IM	NOT SIG.	epi
L2-L4	6	0.0170346	-0.252863	0.647	0.678	1	L4	LGMN	-1.325	-0.0675196	Upper IM	NOT SIG.	epi
L2-L4	6	0.0171064	-0.212482	0.353	0.478	1	L4	EGLN1	-0.831	-0.437342	Upper IM	NOT SIG.	epi
L2-L4	6	0.017156	0.276987	0.667	0.589	1	L4	TMEM258	-1.256	0.179419	Upper IM	NOT SIG.	epi
L2-L4	6	0.0171752	-0.130242	0.12	0.217	1	L4	SLC39A6	-0.337	-0.854661	Upper IM	NOT SIG.	epi
L2-L4	6	0.0171973	-0.170916	0.5	0.606	1	L4	CHMP3	-1.106	-0.27739	Upper IM	NOT SIG.	epi
L2-L4	6	0.0172015	-0.149318	0.2	0.317	1	L4	MDM4	-0.517	-0.664483	Upper IM	NOT SIG.	epi
L2-L4	6	0.0172044	-0.0590777	0.02	0.078	1	L4	AC016588.2	-0.098	-1.96347	Upper IM	NOT SIG.	epi
L2-L4	6	0.0172178	0.134791	0.2	0.106	1	L4	NIPSNAP1	-0.306	0.915936	Upper IM	NOT SIG.	epi
L2-L4	6	0.0172277	-0.0605161	0.12	0.222	1	L4	STAG1	-0.342	-0.887525	Upper IM	NOT SIG.	epi
L2-L4	6	0.0172926	-0.076244	0.28	0.417	1	L4	TMX2	-0.697	-0.574621	Upper IM	NOT SIG.	epi
L2-L4	6	0.017302	-0.229454	0.18	0.278	1	L4	SFXN1	-0.458	-0.627088	Upper IM	NOT SIG.	epi
L2-L4	6	0.0173027	-0.123267	0.96	0.95	1	L4	CLTB	-1.91	0.0151069	Upper IM	NOT SIG.	epi
L2-L4	6	0.0173251	-0.109103	0.047	0.122	1	L4	LY6G5B	-0.169	-1.37615	Upper IM	NOT SIG.	epi
L2-L4	6	0.0173463	-0.117805	0.02	0.078	1	L4	GNG4	-0.098	-1.96347	Upper IM	NOT SIG.	epi
L2-L4	6	0.0173761	-0.200368	0.213	0.311	1	L4	FOXN3	-0.524	-0.546061	Upper IM	NOT SIG.	epi
L2-L4	6	0.0173763	-0.184401	0.167	0.278	1	L4	KIAA1109	-0.445	-0.735237	Upper IM	NOT SIG.	epi
L2-L4	6	0.0174553	-0.115182	0.033	0.1	1	L4	CDKN2AIPNL	-0.133	-1.59946	Upper IM	NOT SIG.	epi
L2-L4	6	0.0174935	-0.179266	0.18	0.289	1	L4	SDHA	-0.469	-0.683073	Upper IM	NOT SIG.	epi
L2-L4	6	0.0175157	-0.144109	0.4	0.506	1	L4	USP22	-0.906	-0.339137	Upper IM	NOT SIG.	epi
L2-L4	6	0.0175334	-0.203297	0.613	0.706	1	L4	ATP6AP1	-1.319	-0.203781	Upper IM	NOT SIG.	epi
L2-L4	6	0.0175357	-0.224452	0.12	0.206	1	L4	RGS5	-0.326	-0.77961	Upper IM	NOT SIG.	epi
L2-L4	6	0.0175539	-0.160753	0.2	0.317	1	L4	ADSS	-0.517	-0.664483	Upper IM	NOT SIG.	epi
L2-L4	6	0.0175838	-0.217075	0.527	0.594	1	L4	EIF2S2	-1.121	-0.17266	Upper IM	NOT SIG.	epi
L2-L4	6	0.0175882	-0.0321841	0.013	0.067	1	L4	USF1	-0.08	-2.36565	Upper IM	NOT SIG.	epi
L2-L4	6	0.0175913	-0.132636	0.167	0.272	1	L4	PTPN2	-0.439	-0.703759	Upper IM	NOT SIG.	epi
L2-L4	6	0.0176378	0.245147	0.54	0.444	1	L4	ARHGEF4	-0.984	0.2824	Upper IM	NOT SIG.	epi
L2-L4	6	0.0176383	-0.0522446	0.053	0.133	1	L4	PEAK1	-0.186	-1.32736	Upper IM	NOT SIG.	epi
L2-L4	6	0.0176448	-0.126403	0.053	0.128	1	L4	GPKOW	-0.181	-1.27208	Upper IM	NOT SIG.	epi
L2-L4	6	0.0176697	-0.10068	0.153	0.267	1	L4	DDAH1	-0.42	-0.803308	Upper IM	NOT SIG.	epi
L2-L4	6	0.0176786	-0.177608	0.413	0.539	1	L4	RAB11FIP1	-0.952	-0.384143	Upper IM	NOT SIG.	epi
L2-L4	6	0.0177361	-0.157854	0.08	0.161	1	L4	FOXE1	-0.241	-1.00899	Upper IM	NOT SIG.	epi
L2-L4	6	0.0177464	-0.0903326	0.053	0.133	1	L4	HS3ST1	-0.186	-1.32736	Upper IM	NOT SIG.	epi
L2-L4	6	0.0177605	-0.126962	0.253	0.367	1	L4	NAB1	-0.62	-0.536643	Upper IM	NOT SIG.	epi
L2-L4	6	0.017778	-0.0525054	0.02	0.078	1	L4	ZNF718	-0.098	-1.96347	Upper IM	NOT SIG.	epi
L2-L4	6	0.0177846	-0.183014	0.347	0.456	1	L4	STRAP	-0.803	-0.394098	Upper IM	NOT SIG.	epi
L2-L4	6	0.0178467	-0.123513	0.14	0.256	1	L4	GNL2	-0.396	-0.870717	Upper IM	NOT SIG.	epi
L2-L4	6	0.017853	-0.227378	0.513	0.6	1	L4	PTBP3	-1.113	-0.226004	Upper IM	NOT SIG.	epi
L2-L4	6	0.0178699	-0.220762	0.3	0.411	1	L4	ANKRD13A	-0.711	-0.454176	Upper IM	NOT SIG.	epi
L2-L4	6	0.0178847	-0.0771331	0.233	0.361	1	L4	AFG3L2	-0.594	-0.631669	Upper IM	NOT SIG.	epi
L2-L4	6	0.0179035	-0.142855	0.273	0.4	1	L4	HES2	-0.673	-0.551099	Upper IM	NOT SIG.	epi
L2-L4	6	0.0179729	-0.148292	0.227	0.356	1	L4	MAVS	-0.583	-0.649185	Upper IM	NOT SIG.	epi
L2-L4	6	0.017973	-0.206076	0.167	0.272	1	L4	ZZEF1	-0.439	-0.703759	Upper IM	NOT SIG.	epi
L2-L4	6	0.0180011	-0.150059	0.073	0.156	1	L4	ZBTB21	-0.229	-1.09558	Upper IM	NOT SIG.	epi
L2-L4	6	0.0180096	-0.11703	0.213	0.328	1	L4	FTX	-0.541	-0.622842	Upper IM	NOT SIG.	epi
L2-L4	6	0.0180555	-0.156689	0.22	0.328	1	L4	CNOT2	-0.548	-0.576192	Upper IM	NOT SIG.	epi
L2-L4	6	0.0180815	-0.121127	0.113	0.217	1	L4	ZG16B	-0.33	-0.941372	Upper IM	NOT SIG.	epi
L2-L4	6	0.0180862	-0.0901132	0.033	0.1	1	L4	ZNF26	-0.133	-1.59946	Upper IM	NOT SIG.	epi
L2-L4	6	0.0181014	-0.197625	0.187	0.294	1	L4	FNBP1	-0.481	-0.652778	Upper IM	NOT SIG.	epi
L2-L4	6	0.018117	-0.166677	0.467	0.572	1	L4	PPP2CB	-1.039	-0.292593	Upper IM	NOT SIG.	epi
L2-L4	6	0.018145	-0.149585	0.653	0.728	1	L4	BZW1	-1.381	-0.156855	Upper IM	NOT SIG.	epi
L2-L4	6	0.0182458	0.235182	0.52	0.411	1	L4	ETFB	-0.931	0.339373	Upper IM	NOT SIG.	epi
L2-L4	6	0.0183051	-0.00823563	0.127	0.233	1	L4	FOXJ3	-0.36	-0.875501	Upper IM	NOT SIG.	epi
L2-L4	6	0.0183149	-0.104534	0.087	0.178	1	L4	HOXD10	-0.265	-1.03279	Upper IM	NOT SIG.	epi
L2-L4	6	0.0183397	-0.198114	0.967	0.978	1	L4	RPL38	-1.945	-0.0163186	Upper IM	NOT SIG.	epi
L2-L4	6	0.0183462	-0.189212	0.527	0.644	1	L4	MLF2	-1.171	-0.289258	Upper IM	NOT SIG.	epi
L2-L4	6	0.0184819	-0.119436	0.093	0.183	1	L4	ELOVL5	-0.276	-0.976541	Upper IM	NOT SIG.	epi
L2-L4	6	0.0186358	-0.0506449	0.04	0.111	1	L4	DNAAF2	-0.151	-1.47249	Upper IM	NOT SIG.	epi
L2-L4	6	0.0186588	-0.0609423	0.027	0.089	1	L4	HOXB7	-0.116	-1.72085	Upper IM	NOT SIG.	epi
L2-L4	6	0.0186698	-0.0658736	0.02	0.078	1	L4	AC005229.4	-0.098	-1.96347	Upper IM	NOT SIG.	epi
L2-L4	6	0.0186888	-0.0561765	0.1	0.206	1	L4	CREG2	-0.306	-1.04264	Upper IM	NOT SIG.	epi
L2-L4	6	0.0187053	-0.193003	0.213	0.317	1	L4	THAP4	-0.53	-0.573629	Upper IM	NOT SIG.	epi
L2-L4	6	0.0187095	-0.147	0.12	0.217	1	L4	ZNF662	-0.337	-0.854661	Upper IM	NOT SIG.	epi
L2-L4	6	0.0187293	-0.241222	0.447	0.561	1	L4	AP3S1	-1.008	-0.327726	Upper IM	NOT SIG.	epi
L2-L4	6	0.0188222	-0.0497313	0.02	0.078	1	L4	TRIL	-0.098	-1.96347	Upper IM	NOT SIG.	epi
L2-L4	6	0.0188427	-0.165202	0.193	0.3	1	L4	UFL1	-0.493	-0.636362	Upper IM	NOT SIG.	epi
L2-L4	6	0.0188695	-0.107707	0.26	0.383	1	L4	EIF2B5	-0.643	-0.558833	Upper IM	NOT SIG.	epi
L2-L4	6	0.01889	-0.0966054	0.467	0.6	1	L4	DRAP1	-1.067	-0.36154	Upper IM	NOT SIG.	epi
L2-L4	6	0.0189545	0.238547	0.6	0.494	1	L4	ILF3	-1.094	0.280451	Upper IM	NOT SIG.	epi
L2-L4	6	0.0189565	0.144645	0.173	0.089	1	L4	CAD	-0.262	0.958895	Upper IM	NOT SIG.	epi
L2-L4	6	0.0190365	0.261935	0.387	0.289	1	L4	ANKZF1	-0.676	0.421264	Upper IM	NOT SIG.	epi
L2-L4	6	0.0190845	-0.113136	0.113	0.206	1	L4	HIVEP1	-0.319	-0.866322	Upper IM	NOT SIG.	epi
L2-L4	6	0.0191233	0.10216	0.067	0.017	1	L4	KMT2E-AS1	-0.084	1.97863	Upper IM	NOT SIG.	epi
L2-L4	6	0.0192548	-0.148397	0.133	0.228	1	L4	KLF16	-0.361	-0.777608	Upper IM	NOT SIG.	epi
L2-L4	6	0.0193002	0.0637996	0.067	0.017	1	L4	SRR	-0.084	1.97863	Upper IM	NOT SIG.	epi
L2-L4	6	0.019432	-0.169592	0.133	0.228	1	L4	NUDT19	-0.361	-0.777608	Upper IM	NOT SIG.	epi
L2-L4	6	0.0194427	-0.0335296	0.02	0.078	1	L4	NKRF	-0.098	-1.96347	Upper IM	NOT SIG.	epi
L2-L4	6	0.0194909	0.415111	0.447	0.361	1	L4	SLC9A3-AS1	-0.808	0.308276	Upper IM	NOT SIG.	epi
L2-L4	6	0.019492	0.191502	0.847	0.817	1	L4	ELOVL1	-1.664	0.0520259	Upper IM	NOT SIG.	epi
L2-L4	6	0.0195167	-0.300462	0.96	0.983	1	L4	LCN2	-1.943	-0.034157	Upper IM	NOT SIG.	epi
L2-L4	6	0.0196106	0.131403	0.24	0.139	1	L4	LRRC75A	-0.379	0.78795	Upper IM	NOT SIG.	epi
L2-L4	6	0.0196471	-0.0848159	0.167	0.283	1	L4	SLC10A3	-0.45	-0.760954	Upper IM	NOT SIG.	epi
L2-L4	6	0.0196514	-0.0947511	0.093	0.183	1	L4	ASF1A	-0.276	-0.976541	Upper IM	NOT SIG.	epi
L2-L4	6	0.0196717	-0.119912	0.06	0.139	1	L4	CWF19L2	-0.199	-1.21205	Upper IM	NOT SIG.	epi
L2-L4	6	0.0198134	0.0141747	0.027	0.089	1	L4	CTBP1-DT	-0.116	-1.72085	Upper IM	NOT SIG.	epi
L2-L4	6	0.0199021	0.229903	0.607	0.5	1	L4	ATOX1	-1.107	0.279768	Upper IM	NOT SIG.	epi
L2-L4	6	0.0199445	-0.150623	0.24	0.356	1	L4	P3H2	-0.596	-0.568843	Upper IM	NOT SIG.	epi
L2-L4	6	0.01996	-0.0418642	0.033	0.1	1	L4	EHHADH	-0.133	-1.59946	Upper IM	NOT SIG.	epi
L2-L4	6	0.019962	0.131656	0.093	0.033	1	L4	LRFN3	-0.126	1.49476	Upper IM	NOT SIG.	epi
L2-L4	6	0.0199664	0.0818498	0.12	0.05	1	L4	FAM118B	-0.17	1.26303	Upper IM	NOT SIG.	epi
L2-L4	6	0.0199671	-0.247917	0.627	0.65	1	L4	ACPP	-1.277	-0.0519743	Upper IM	NOT SIG.	epi
L2-L4	6	0.0199713	-0.215293	0.36	0.467	1	L4	SS18	-0.827	-0.375426	Upper IM	NOT SIG.	epi
L2-L4	6	0.0200061	-0.042784	0.073	0.161	1	L4	CRAMP1	-0.234	-1.14109	Upper IM	NOT SIG.	epi
L2-L4	6	0.0200162	-0.125917	0.127	0.228	1	L4	GSTZ1	-0.355	-0.844205	Upper IM	NOT SIG.	epi
L2-L4	6	0.0200206	-0.0731202	0.06	0.139	1	L4	ZNF432	-0.199	-1.21205	Upper IM	NOT SIG.	epi
L2-L4	6	0.0200271	0.201421	0.46	0.344	1	L4	VWA1	-0.804	0.419225	Upper IM	NOT SIG.	epi
L2-L4	6	0.0200278	-0.154056	0.18	0.294	1	L4	SH3TC1	-0.474	-0.707819	Upper IM	NOT SIG.	epi
L2-L4	6	0.0200338	-0.196469	0.393	0.494	1	L4	SUMO3	-0.887	-0.329982	Upper IM	NOT SIG.	epi
L2-L4	6	0.0200809	-0.0805052	0.02	0.078	1	L4	LHX4	-0.098	-1.96347	Upper IM	NOT SIG.	epi
L2-L4	6	0.0200835	-0.22118	0.533	0.661	1	L4	SRP9	-1.194	-0.310515	Upper IM	NOT SIG.	epi
L2-L4	6	0.020102	-0.124197	0.38	0.517	1	L4	SH3BP5	-0.897	-0.444165	Upper IM	NOT SIG.	epi
L2-L4	6	0.0201105	-0.158714	0.28	0.4	1	L4	MTMR1	-0.68	-0.514573	Upper IM	NOT SIG.	epi
L2-L4	6	0.0201515	0.0863004	0.307	0.189	1	L4	AP3S2	-0.496	0.699852	Upper IM	NOT SIG.	epi
L2-L4	6	0.0201581	-0.196868	0.293	0.422	1	L4	SLC37A2	-0.715	-0.526342	Upper IM	NOT SIG.	epi
L2-L4	6	0.0201796	-0.163069	0.267	0.394	1	L4	SMIM15	-0.661	-0.561356	Upper IM	NOT SIG.	epi
L2-L4	6	0.0202411	-0.0706732	0.033	0.1	1	L4	CEP78	-0.133	-1.59946	Upper IM	NOT SIG.	epi
L2-L4	6	0.020306	-0.073746	0.247	0.372	1	L4	ZHX1	-0.619	-0.590792	Upper IM	NOT SIG.	epi
L2-L4	6	0.0203143	-0.15374	0.113	0.206	1	L4	MYO9A	-0.319	-0.866322	Upper IM	NOT SIG.	epi
L2-L4	6	0.0203277	-0.0984987	0.133	0.233	1	L4	FKBP15	-0.366	-0.808904	Upper IM	NOT SIG.	epi
L2-L4	6	0.0203342	-0.102113	0.073	0.156	1	L4	SLC30A6	-0.229	-1.09558	Upper IM	NOT SIG.	epi
L2-L4	6	0.0203747	-0.160673	0.38	0.517	1	L4	GALE	-0.897	-0.444165	Upper IM	NOT SIG.	epi
L2-L4	6	0.0204117	-0.123294	0.113	0.206	1	L4	KYNU	-0.319	-0.866322	Upper IM	NOT SIG.	epi
L2-L4	6	0.0204293	-0.0675866	0.08	0.167	1	L4	SOS2	-0.247	-1.06178	Upper IM	NOT SIG.	epi
L2-L4	6	0.0204448	-0.140465	0.207	0.311	1	L4	NAV1	-0.518	-0.587284	Upper IM	NOT SIG.	epi
L2-L4	6	0.0204905	-0.135512	0.207	0.322	1	L4	PSMA3-AS1	-0.529	-0.63743	Upper IM	NOT SIG.	epi
L2-L4	6	0.0205066	0.180772	1	0.989	1	L4	RPL17	-1.989	0.0159576	Upper IM	NOT SIG.	epi
L2-L4	6	0.0205222	-0.198905	0.34	0.444	1	L4	PDS5A	-0.784	-0.385025	Upper IM	NOT SIG.	epi
L2-L4	6	0.0205526	0.221994	0.4	0.283	1	L4	ATP6V0A1	-0.683	0.499198	Upper IM	NOT SIG.	epi
L2-L4	6	0.0205716	-0.0432188	0.02	0.078	1	L4	GSTA1	-0.098	-1.96347	Upper IM	NOT SIG.	epi
L2-L4	6	0.0206554	0.201502	0.853	0.806	1	L4	TUBA4A	-1.659	0.0817659	Upper IM	NOT SIG.	epi
L2-L4	6	0.0206849	-0.0956717	0.12	0.222	1	L4	TULP4	-0.342	-0.887525	Upper IM	NOT SIG.	epi
L2-L4	6	0.0207109	-0.0843482	0.307	0.428	1	L4	SRPRB	-0.735	-0.479372	Upper IM	NOT SIG.	epi
L2-L4	6	0.020735	-0.205438	0.6	0.711	1	L4	HSPB8	-1.311	-0.244887	Upper IM	NOT SIG.	epi
L2-L4	6	0.0207562	-0.105803	0.313	0.439	1	L4	FAM110C	-0.752	-0.488058	Upper IM	NOT SIG.	epi
L2-L4	6	0.020768	0.0560709	0.067	0.017	1	L4	MLIP	-0.084	1.97863	Upper IM	NOT SIG.	epi
L2-L4	6	0.0208281	-0.972512	0.68	0.711	1	L4	COL3A1	-1.391	-0.0643148	Upper IM	NOT SIG.	epi
L2-L4	6	0.0208372	-0.132305	0.707	0.794	1	L4	SOD1	-1.501	-0.167429	Upper IM	NOT SIG.	epi
L2-L4	6	0.0208382	-0.140563	0.207	0.317	1	L4	IGF1R	-0.524	-0.614852	Upper IM	NOT SIG.	epi
L2-L4	6	0.0208668	0.513309	0.88	0.972	1	L4	HOPX	-1.852	-0.143453	Upper IM	NOT SIG.	epi
L2-L4	6	0.020885	-0.0792017	0.093	0.183	1	L4	TFAM	-0.276	-0.976541	Upper IM	NOT SIG.	epi
L2-L4	6	0.0209533	0.249038	0.713	0.572	1	L4	GLO1	-1.285	0.317887	Upper IM	NOT SIG.	epi
L2-L4	6	0.0209582	0.110268	0.067	0.017	1	L4	GDPGP1	-0.084	1.97863	Upper IM	NOT SIG.	epi
L2-L4	6	0.0210579	0.271319	0.34	0.25	1	L4	ACSS2	-0.59	0.443607	Upper IM	NOT SIG.	epi
L2-L4	6	0.0210644	-0.0442987	0.067	0.15	1	L4	SOWAHB	-0.217	-1.16273	Upper IM	NOT SIG.	epi
L2-L4	6	0.0210855	-0.175518	0.447	0.561	1	L4	BLCAP	-1.008	-0.327726	Upper IM	NOT SIG.	epi
L2-L4	6	0.0211162	-0.149877	0.153	0.256	1	L4	PIK3IP1	-0.409	-0.742612	Upper IM	NOT SIG.	epi
L2-L4	6	0.0211168	-0.0384728	0.253	0.394	1	L4	SRP19	-0.647	-0.639058	Upper IM	NOT SIG.	epi
L2-L4	6	0.0211279	0.118432	0.32	0.222	1	L4	SHKBP1	-0.542	0.527512	Upper IM	NOT SIG.	epi
L2-L4	6	0.02113	-0.0813911	0.073	0.156	1	L4	AC010503.4	-0.229	-1.09558	Upper IM	NOT SIG.	epi
L2-L4	6	0.0211895	0.175472	0.92	0.939	1	L4	OAZ1	-1.859	-0.0294913	Upper IM	NOT SIG.	epi
L2-L4	6	0.0211934	-0.120346	0.32	0.456	1	L4	CRK	-0.776	-0.510962	Upper IM	NOT SIG.	epi
L2-L4	6	0.0212247	0.163568	0.613	0.5	1	L4	SEM1	-1.113	0.293959	Upper IM	NOT SIG.	epi
L2-L4	6	0.0212737	-0.171426	0.333	0.461	1	L4	SLC35A4	-0.794	-0.469245	Upper IM	NOT SIG.	epi
L2-L4	6	0.0213153	-0.225071	0.247	0.344	1	L4	KHSRP	-0.591	-0.477898	Upper IM	NOT SIG.	epi
L2-L4	6	0.0214268	-0.133752	0.353	0.472	1	L4	DUS1L	-0.825	-0.419119	Upper IM	NOT SIG.	epi
L2-L4	6	0.0214442	-0.186602	0.44	0.561	1	L4	TSPYL1	-1.001	-0.350497	Upper IM	NOT SIG.	epi
L2-L4	6	0.0214751	-0.123808	0.147	0.25	1	L4	HERC3	-0.397	-0.766112	Upper IM	NOT SIG.	epi
L2-L4	6	0.0214946	-0.198041	0.547	0.683	1	L4	BSG	-1.23	-0.320345	Upper IM	NOT SIG.	epi
L2-L4	6	0.0215975	-0.19376	0.38	0.489	1	L4	TUBA1A	-0.869	-0.363835	Upper IM	NOT SIG.	epi
L2-L4	6	0.0216133	-0.15116	0.227	0.339	1	L4	PPP4R3A	-0.566	-0.578593	Upper IM	NOT SIG.	epi
L2-L4	6	0.0216353	-0.102925	0.093	0.183	1	L4	RCHY1	-0.276	-0.976541	Upper IM	NOT SIG.	epi
L2-L4	6	0.0216857	0.333268	0.767	0.667	1	L4	C10orf99	-1.434	0.20154	Upper IM	NOT SIG.	epi
L2-L4	6	0.0217573	-0.11369	0.04	0.106	1	L4	PTN	-0.146	-1.40599	Upper IM	NOT SIG.	epi
L2-L4	6	0.0217604	-0.10836	0.207	0.317	1	L4	RAP2C	-0.524	-0.614852	Upper IM	NOT SIG.	epi
L2-L4	6	0.0218502	-0.122873	0.187	0.294	1	L4	B3GNT2	-0.481	-0.652778	Upper IM	NOT SIG.	epi
L2-L4	6	0.0218661	-0.129788	0.753	0.822	1	L4	PTGES3	-1.575	-0.126489	Upper IM	NOT SIG.	epi
L2-L4	6	0.0218901	-0.150727	0.153	0.261	1	L4	TNRC6B	-0.414	-0.770518	Upper IM	NOT SIG.	epi
L2-L4	6	0.0219414	0.102695	0.207	0.117	1	L4	HIST1H2BD	-0.324	0.823122	Upper IM	NOT SIG.	epi
L2-L4	6	0.0219702	-0.159109	0.973	0.989	1	L4	RPL11	-1.962	-0.0235307	Upper IM	NOT SIG.	epi
L2-L4	6	0.0219709	0.167418	0.18	0.094	1	L4	EGFL7	-0.274	0.937264	Upper IM	NOT SIG.	epi
L2-L4	6	0.0219712	-0.122995	0.233	0.35	1	L4	MAP2K4	-0.583	-0.587025	Upper IM	NOT SIG.	epi
L2-L4	6	0.021989	-0.0523276	0.007	0.05	1	L4	ZNF441	-0.057	-2.8365	Upper IM	NOT SIG.	epi
L2-L4	6	0.0220013	-0.19225	0.453	0.567	1	L4	PRRC2C	-1.02	-0.323838	Upper IM	NOT SIG.	epi
L2-L4	6	0.0220331	-0.123289	0.4	0.533	1	L4	GPBP1L1	-0.933	-0.414136	Upper IM	NOT SIG.	epi
L2-L4	6	0.0221212	-0.103514	0.053	0.128	1	L4	TMEM263	-0.181	-1.27208	Upper IM	NOT SIG.	epi
L2-L4	6	0.0222159	-0.0856195	0.007	0.05	1	L4	RHOBTB3	-0.057	-2.8365	Upper IM	NOT SIG.	epi
L2-L4	6	0.0222501	-0.127361	0.24	0.356	1	L4	MACC1	-0.596	-0.568843	Upper IM	NOT SIG.	epi
L2-L4	6	0.0224168	-0.154288	0.2	0.306	1	L4	QRICH1	-0.506	-0.613532	Upper IM	NOT SIG.	epi
L2-L4	6	0.0224447	-0.050726	0.007	0.05	1	L4	ZNF253	-0.057	-2.8365	Upper IM	NOT SIG.	epi
L2-L4	6	0.022521	-0.220765	0.893	0.956	1	L4	KLF5	-1.849	-0.0983504	Upper IM	NOT SIG.	epi
L2-L4	6	0.022524	-0.0865586	0.053	0.128	1	L4	TTI1	-0.181	-1.27208	Upper IM	NOT SIG.	epi
L2-L4	6	0.0225533	-0.121894	0.113	0.206	1	L4	MGAT5	-0.319	-0.866322	Upper IM	NOT SIG.	epi
L2-L4	6	0.0225882	-0.144151	0.127	0.222	1	L4	SCAF1	-0.349	-0.805731	Upper IM	NOT SIG.	epi
L2-L4	6	0.0226324	-0.0197304	0.327	0.467	1	L4	RBMX	-0.794	-0.514132	Upper IM	NOT SIG.	epi
L2-L4	6	0.0226679	-0.053156	0.1	0.189	1	L4	PTPRK	-0.289	-0.918386	Upper IM	NOT SIG.	epi
L2-L4	6	0.0226759	-0.0354203	0.007	0.05	1	L4	CCN3	-0.057	-2.8365	Upper IM	NOT SIG.	epi
L2-L4	6	0.0226914	-0.220052	0.507	0.639	1	L4	EIF3I	-1.146	-0.33383	Upper IM	NOT SIG.	epi
L2-L4	6	0.0227861	0.193161	0.96	0.978	1	L4	RPL35A	-1.938	-0.0268001	Upper IM	NOT SIG.	epi
L2-L4	6	0.0227923	-0.0969461	0.04	0.106	1	L4	UHRF1BP1	-0.146	-1.40599	Upper IM	NOT SIG.	epi
L2-L4	6	0.0228688	-0.123268	0.12	0.217	1	L4	THOP1	-0.337	-0.854661	Upper IM	NOT SIG.	epi
L2-L4	6	0.0228702	-0.0647912	0.38	0.511	1	L4	ASCC2	-0.891	-0.427324	Upper IM	NOT SIG.	epi
L2-L4	6	0.022909	-0.0356631	0.007	0.05	1	L4	PRR11	-0.057	-2.8365	Upper IM	NOT SIG.	epi
L2-L4	6	0.0229196	-0.110041	0.147	0.256	1	L4	CDK12	-0.403	-0.800328	Upper IM	NOT SIG.	epi
L2-L4	6	0.0229333	-0.0729177	0.053	0.128	1	L4	VANGL2	-0.181	-1.27208	Upper IM	NOT SIG.	epi
L2-L4	6	0.0229677	-0.174146	0.167	0.267	1	L4	ROCK1	-0.434	-0.676992	Upper IM	NOT SIG.	epi
L2-L4	6	0.02299	-0.159578	0.093	0.178	1	L4	RAPGEF5	-0.271	-0.936575	Upper IM	NOT SIG.	epi
L2-L4	6	0.0230061	-0.0863402	0.187	0.311	1	L4	DUOXA2	-0.498	-0.733876	Upper IM	NOT SIG.	epi
L2-L4	6	0.0230651	-0.0915949	0.173	0.283	1	L4	SLC25A37	-0.456	-0.71003	Upper IM	NOT SIG.	epi
L2-L4	6	0.0230958	-0.127885	0.04	0.106	1	L4	DMPK	-0.146	-1.40599	Upper IM	NOT SIG.	epi
L2-L4	6	0.0231441	-0.0506716	0.007	0.05	1	L4	TMEM132C	-0.057	-2.8365	Upper IM	NOT SIG.	epi
L2-L4	6	0.0232139	-0.206584	0.207	0.306	1	L4	AC004816.1	-0.513	-0.563901	Upper IM	NOT SIG.	epi
L2-L4	6	0.0232488	0.0653149	0.113	0.044	1	L4	MTMR11	-0.157	1.36075	Upper IM	NOT SIG.	epi
L2-L4	6	0.0232488	-0.10686	0.04	0.106	1	L4	PRKD3	-0.146	-1.40599	Upper IM	NOT SIG.	epi
L2-L4	6	0.023257	-0.205281	0.32	0.428	1	L4	WIPI2	-0.748	-0.419539	Upper IM	NOT SIG.	epi
L2-L4	6	0.023288	-0.123441	0.133	0.228	1	L4	SART3	-0.361	-0.777608	Upper IM	NOT SIG.	epi
L2-L4	6	0.0233271	-0.18296	0.193	0.3	1	L4	ZNF292	-0.493	-0.636362	Upper IM	NOT SIG.	epi
L2-L4	6	0.0233814	-0.0273396	0.007	0.05	1	L4	ZNF234	-0.057	-2.8365	Upper IM	NOT SIG.	epi
L2-L4	6	0.0233814	-0.0405663	0.007	0.05	1	L4	NEDD4L	-0.057	-2.8365	Upper IM	NOT SIG.	epi
L2-L4	6	0.0234047	-0.143823	0.107	0.194	1	L4	SLC30A4	-0.301	-0.858446	Upper IM	NOT SIG.	epi
L2-L4	6	0.0234637	0.178926	0.207	0.117	1	L4	MACROD1	-0.324	0.823122	Upper IM	NOT SIG.	epi
L2-L4	6	0.0234947	-0.12516	0.213	0.322	1	L4	NHSL1	-0.535	-0.596207	Upper IM	NOT SIG.	epi
L2-L4	6	0.0235075	-0.378701	0.467	0.572	1	L4	COL17A1	-1.039	-0.292593	Upper IM	NOT SIG.	epi
L2-L4	6	0.0235296	-0.128326	0.227	0.333	1	L4	AP3M1	-0.56	-0.55283	Upper IM	NOT SIG.	epi
L2-L4	6	0.0236108	-0.208551	0.187	0.289	1	L4	DCUN1D3	-0.476	-0.628031	Upper IM	NOT SIG.	epi
L2-L4	6	0.0236207	-0.0404084	0.007	0.05	1	L4	NRP2	-0.057	-2.8365	Upper IM	NOT SIG.	epi
L2-L4	6	0.023754	-0.178682	0.453	0.561	1	L4	CDK2AP1	-1.014	-0.30849	Upper IM	NOT SIG.	epi
L2-L4	6	0.0238138	-0.0573805	0.087	0.178	1	L4	DPH3	-0.265	-1.03279	Upper IM	NOT SIG.	epi
L2-L4	6	0.0238166	-0.159397	0.533	0.65	1	L4	DYNLRB1	-1.183	-0.286304	Upper IM	NOT SIG.	epi
L2-L4	6	0.023853	-0.0655877	0.087	0.172	1	L4	GULP1	-0.259	-0.983321	Upper IM	NOT SIG.	epi
L2-L4	6	0.0238589	0.154157	0.2	0.117	1	L4	ATAD3B	-0.317	0.773491	Upper IM	NOT SIG.	epi
L2-L4	6	0.0238716	-0.0991042	0.473	0.622	1	L4	PLEKHN1	-1.095	-0.395074	Upper IM	NOT SIG.	epi
L2-L4	6	0.0238746	0.131956	0.1	0.039	1	L4	GTPBP8	-0.139	1.35845	Upper IM	NOT SIG.	epi
L2-L4	6	0.0239141	-0.197542	0.74	0.756	1	L4	ESRP1	-1.496	-0.030861	Upper IM	NOT SIG.	epi
L2-L4	6	0.0239253	-0.124326	0.14	0.239	1	L4	OARD1	-0.379	-0.771584	Upper IM	NOT SIG.	epi
L2-L4	6	0.0240032	-0.148449	0.533	0.644	1	L4	TMEM254	-1.177	-0.272925	Upper IM	NOT SIG.	epi
L2-L4	6	0.0241974	-0.0569734	0.073	0.156	1	L4	NUP93	-0.229	-1.09558	Upper IM	NOT SIG.	epi
L2-L4	6	0.0242134	-0.0702856	0.013	0.061	1	L4	PHKG1	-0.074	-2.2303	Upper IM	NOT SIG.	epi
L2-L4	6	0.0242389	-0.153364	0.4	0.511	1	L4	RAB22A	-0.911	-0.353323	Upper IM	NOT SIG.	epi
L2-L4	6	0.024295	-0.0675107	0.253	0.372	1	L4	MMP14	-0.625	-0.556165	Upper IM	NOT SIG.	epi
L2-L4	6	0.0243064	0.132121	0.073	0.022	1	L4	WDR19	-0.095	1.73039	Upper IM	NOT SIG.	epi
L2-L4	6	0.0243354	-0.0981721	0.027	0.083	1	L4	TENT5A	-0.11	-1.62015	Upper IM	NOT SIG.	epi
L2-L4	6	0.0243456	-0.15181	0.073	0.15	1	L4	AC145207.5	-0.223	-1.03899	Upper IM	NOT SIG.	epi
L2-L4	6	0.024409	-0.025049	0	0.033	1	L4	AC006329.1	-0.033	#NUM!	Upper IM	NOT SIG.	epi
L2-L4	6	0.024409	-0.0271664	0	0.033	1	L4	LINC01358	-0.033	#NUM!	Upper IM	NOT SIG.	epi
L2-L4	6	0.024409	-0.0337124	0	0.033	1	L4	AC119673.2	-0.033	#NUM!	Upper IM	NOT SIG.	epi
L2-L4	6	0.024409	-0.0349368	0	0.033	1	L4	NWD2	-0.033	#NUM!	Upper IM	NOT SIG.	epi
L2-L4	6	0.024409	-0.0351125	0	0.033	1	L4	PRTFDC1	-0.033	#NUM!	Upper IM	NOT SIG.	epi
L2-L4	6	0.024409	-0.0394132	0	0.033	1	L4	PPM1N	-0.033	#NUM!	Upper IM	NOT SIG.	epi
L2-L4	6	0.024409	-0.0400426	0	0.033	1	L4	EDN2	-0.033	#NUM!	Upper IM	NOT SIG.	epi
L2-L4	6	0.024409	-0.0405481	0	0.033	1	L4	COQ10A	-0.033	#NUM!	Upper IM	NOT SIG.	epi
L2-L4	6	0.024409	-0.0450834	0	0.033	1	L4	NEFH	-0.033	#NUM!	Upper IM	NOT SIG.	epi
L2-L4	6	0.024409	-0.0451062	0	0.033	1	L4	TTLL7	-0.033	#NUM!	Upper IM	NOT SIG.	epi
L2-L4	6	0.024409	-0.052994	0	0.033	1	L4	AC087386.1	-0.033	#NUM!	Upper IM	NOT SIG.	epi
L2-L4	6	0.024409	-0.0565028	0	0.033	1	L4	SLAMF1	-0.033	#NUM!	Upper IM	NOT SIG.	epi
L2-L4	6	0.024409	-0.0578293	0	0.033	1	L4	AC010615.2	-0.033	#NUM!	Upper IM	NOT SIG.	epi
L2-L4	6	0.024409	-0.0632697	0	0.033	1	L4	STARD13	-0.033	#NUM!	Upper IM	NOT SIG.	epi
L2-L4	6	0.024409	-0.073892	0	0.033	1	L4	AS3MT	-0.033	#NUM!	Upper IM	NOT SIG.	epi
L2-L4	6	0.024409	-0.0821331	0	0.033	1	L4	SMOC2	-0.033	#NUM!	Upper IM	NOT SIG.	epi
L2-L4	6	0.0244366	-0.207184	0.273	0.383	1	L4	FAM214A	-0.656	-0.488443	Upper IM	NOT SIG.	epi
L2-L4	6	0.024442	0.23486	0.367	0.256	1	L4	MIB2	-0.623	0.519636	Upper IM	NOT SIG.	epi
L2-L4	6	0.0244449	-0.124019	0.193	0.311	1	L4	SMIM12	-0.504	-0.688314	Upper IM	NOT SIG.	epi
L2-L4	6	0.0245069	-0.0573251	0.06	0.139	1	L4	RHBG	-0.199	-1.21205	Upper IM	NOT SIG.	epi
L2-L4	6	0.0245494	-0.125024	0.033	0.094	1	L4	SOCS7	-0.127	-1.51019	Upper IM	NOT SIG.	epi
L2-L4	6	0.0245553	0.0863673	0.173	0.089	1	L4	BOC	-0.262	0.958895	Upper IM	NOT SIG.	epi
L2-L4	6	0.024576	0.170066	1	0.978	1	L4	RPS27A	-1.978	0.0320936	Upper IM	NOT SIG.	epi
L2-L4	6	0.0245797	-0.219309	0.173	0.267	1	L4	SLC15A1	-0.44	-0.626068	Upper IM	NOT SIG.	epi
L2-L4	6	0.0246293	0.770111	0.733	0.683	1	L4	PTGDS	-1.416	0.101928	Upper IM	NOT SIG.	epi
L2-L4	6	0.024636	-0.0762021	0.06	0.133	1	L4	RAVER2	-0.193	-1.14839	Upper IM	NOT SIG.	epi
L2-L4	6	0.0247177	-0.137734	0.793	0.772	1	L4	CTNNA1	-1.565	0.03872	Upper IM	NOT SIG.	epi
L2-L4	6	0.0247409	-0.112112	0.133	0.233	1	L4	NFIB	-0.366	-0.808904	Upper IM	NOT SIG.	epi
L2-L4	6	0.0247571	0.358879	0.947	0.972	1	L4	FTH1	-1.919	-0.0375919	Upper IM	NOT SIG.	epi
L2-L4	6	0.0248162	-0.0775522	0.047	0.117	1	L4	FAM207A	-0.164	-1.31578	Upper IM	NOT SIG.	epi
L2-L4	6	0.0248529	-0.13035	0.08	0.161	1	L4	PAXBP1	-0.241	-1.00899	Upper IM	NOT SIG.	epi
L2-L4	6	0.0248615	-0.2089	0.94	0.95	1	L4	CD59	-1.89	-0.0152668	Upper IM	NOT SIG.	epi
L2-L4	6	0.0248905	0.0117502	0.033	0.1	1	L4	GRAMD2B	-0.133	-1.59946	Upper IM	NOT SIG.	epi
L2-L4	6	0.0249207	0.214923	0.827	0.761	1	L4	AP2S1	-1.588	0.119991	Upper IM	NOT SIG.	epi
L2-L4	6	0.0249253	-0.106442	0.12	0.211	1	L4	MIER1	-0.331	-0.814209	Upper IM	NOT SIG.	epi
L2-L4	6	0.024933	-0.164454	0.22	0.333	1	L4	UFD1	-0.553	-0.598019	Upper IM	NOT SIG.	epi
L2-L4	6	0.0249755	0.0535435	0.053	0.011	1	L4	PSRC1	-0.064	2.26849	Upper IM	NOT SIG.	epi
L2-L4	6	0.0250724	-0.151062	0.187	0.289	1	L4	PPM1B	-0.476	-0.628031	Upper IM	NOT SIG.	epi
L2-L4	6	0.0250808	-0.127981	0.147	0.244	1	L4	MFSD14A	-0.391	-0.731065	Upper IM	NOT SIG.	epi
L2-L4	6	0.0251145	-0.0772577	0.08	0.161	1	L4	SLC39A4	-0.241	-1.00899	Upper IM	NOT SIG.	epi
L2-L4	6	0.0251269	-0.172295	0.127	0.217	1	L4	PLS1	-0.344	-0.772867	Upper IM	NOT SIG.	epi
L2-L4	6	0.0251537	-0.177593	0.133	0.222	1	L4	KANSL3	-0.355	-0.739133	Upper IM	NOT SIG.	epi
L2-L4	6	0.0252289	0.104049	0.053	0.011	1	L4	MMP23B	-0.064	2.26849	Upper IM	NOT SIG.	epi
L2-L4	6	0.0252349	-0.203768	0.293	0.411	1	L4	ANGPTL4	-0.704	-0.488238	Upper IM	NOT SIG.	epi
L2-L4	6	0.0252572	0.102488	0.16	0.083	1	L4	PALMD	-0.243	0.946889	Upper IM	NOT SIG.	epi
L2-L4	6	0.0252889	-0.12212	0.127	0.222	1	L4	TRIM56	-0.349	-0.805731	Upper IM	NOT SIG.	epi
L2-L4	6	0.0253167	-0.0663421	0.013	0.061	1	L4	TRIM59	-0.074	-2.2303	Upper IM	NOT SIG.	epi
L2-L4	6	0.0253653	0.0854527	0.127	0.056	1	L4	IRX4	-0.183	1.18133	Upper IM	NOT SIG.	epi
L2-L4	6	0.0253851	-0.373612	0.467	0.544	1	L4	DHRS3	-1.011	-0.220184	Upper IM	NOT SIG.	epi
L2-L4	6	0.0254246	-0.0648138	0.18	0.294	1	L4	TTC39A	-0.474	-0.707819	Upper IM	NOT SIG.	epi
L2-L4	6	0.0254333	0.180677	0.347	0.239	1	L4	NDST2	-0.586	0.537925	Upper IM	NOT SIG.	epi
L2-L4	6	0.0254793	-0.236271	0.54	0.667	1	L4	CLCN3	-1.207	-0.304727	Upper IM	NOT SIG.	epi
L2-L4	6	0.0254963	-0.15353	0.513	0.644	1	L4	CTSH	-1.157	-0.328102	Upper IM	NOT SIG.	epi
L2-L4	6	0.0255077	-0.190169	0.387	0.5	1	L4	PRELID3B	-0.887	-0.369595	Upper IM	NOT SIG.	epi
L2-L4	6	0.0255092	-0.104138	0.107	0.194	1	L4	CEBPZ	-0.301	-0.858446	Upper IM	NOT SIG.	epi
L2-L4	6	0.0255425	-0.0815058	0.013	0.061	1	L4	RCN3	-0.074	-2.2303	Upper IM	NOT SIG.	epi
L2-L4	6	0.0256348	-0.0920961	0.027	0.083	1	L4	ENDOV	-0.11	-1.62015	Upper IM	NOT SIG.	epi
L2-L4	6	0.0256566	-0.148551	0.207	0.311	1	L4	ZNF562	-0.518	-0.587284	Upper IM	NOT SIG.	epi
L2-L4	6	0.025664	0.316004	0.333	0.244	1	L4	IRF9	-0.577	0.448641	Upper IM	NOT SIG.	epi
L2-L4	6	0.0257078	0.385263	0.547	0.444	1	L4	PSMC3	-0.991	0.300981	Upper IM	NOT SIG.	epi
L2-L4	6	0.0257701	-0.0783839	0.013	0.061	1	L4	TCTN2	-0.074	-2.2303	Upper IM	NOT SIG.	epi
L2-L4	6	0.0258226	0.156193	0.207	0.122	1	L4	TRIM27	-0.329	0.76275	Upper IM	NOT SIG.	epi
L2-L4	6	0.0258253	-0.0865571	0.027	0.083	1	L4	ZNF570	-0.11	-1.62015	Upper IM	NOT SIG.	epi
L2-L4	6	0.0258729	0.0942091	0.167	0.083	1	L4	AMDHD2	-0.25	1.00866	Upper IM	NOT SIG.	epi
L2-L4	6	0.025886	-0.094693	0.067	0.144	1	L4	ZNF609	-0.211	-1.10384	Upper IM	NOT SIG.	epi
L2-L4	6	0.0259622	-0.0936146	0.2	0.322	1	L4	EID1	-0.522	-0.687061	Upper IM	NOT SIG.	epi
L2-L4	6	0.025968	-0.127346	0.627	0.722	1	L4	GPR87	-1.349	-0.203533	Upper IM	NOT SIG.	epi
L2-L4	6	0.0259762	0.0434084	0.073	0.022	1	L4	AC009123.1	-0.095	1.73039	Upper IM	NOT SIG.	epi
L2-L4	6	0.0259773	-0.070129	0.127	0.222	1	L4	GPN1	-0.349	-0.805731	Upper IM	NOT SIG.	epi
L2-L4	6	0.0260337	-0.132263	0.253	0.367	1	L4	KRAS	-0.62	-0.536643	Upper IM	NOT SIG.	epi
L2-L4	6	0.0260394	-0.122989	0.067	0.139	1	L4	BPHL	-0.206	-1.05285	Upper IM	NOT SIG.	epi
L2-L4	6	0.0260482	-0.121878	0.093	0.178	1	L4	AIP	-0.271	-0.936575	Upper IM	NOT SIG.	epi
L2-L4	6	0.026049	-0.0648887	0.08	0.161	1	L4	INTS13	-0.241	-1.00899	Upper IM	NOT SIG.	epi
L2-L4	6	0.0261139	-0.161065	0.313	0.428	1	L4	SUGT1	-0.741	-0.451448	Upper IM	NOT SIG.	epi
L2-L4	6	0.0261158	-0.199898	0.227	0.322	1	L4	BABAM1	-0.549	-0.504368	Upper IM	NOT SIG.	epi
L2-L4	6	0.026137	-0.150174	0.14	0.228	1	L4	MARVELD2	-0.368	-0.703607	Upper IM	NOT SIG.	epi
L2-L4	6	0.0262395	-0.157016	0.167	0.261	1	L4	DENND1B	-0.428	-0.644202	Upper IM	NOT SIG.	epi
L2-L4	6	0.026265	0.0463458	0.053	0.011	1	L4	ZNF251	-0.064	2.26849	Upper IM	NOT SIG.	epi
L2-L4	6	0.0263284	-0.0625297	0.04	0.106	1	L4	ACTR8	-0.146	-1.40599	Upper IM	NOT SIG.	epi
L2-L4	6	0.0263611	-0.129077	0.187	0.294	1	L4	ELF1	-0.481	-0.652778	Upper IM	NOT SIG.	epi
L2-L4	6	0.0264089	0.0766749	0.073	0.022	1	L4	RGS17	-0.095	1.73039	Upper IM	NOT SIG.	epi
L2-L4	6	0.0264741	-0.125486	0.313	0.428	1	L4	ETS2	-0.741	-0.451448	Upper IM	NOT SIG.	epi
L2-L4	6	0.0264998	-0.10653	0.04	0.106	1	L4	ALDH1A1	-0.146	-1.40599	Upper IM	NOT SIG.	epi
L2-L4	6	0.0265186	-0.000583705	0.093	0.183	1	L4	LEMD3	-0.276	-0.976541	Upper IM	NOT SIG.	epi
L2-L4	6	0.0265297	0.0437752	0.053	0.011	1	L4	PTGIS	-0.064	2.26849	Upper IM	NOT SIG.	epi
L2-L4	6	0.0265633	-0.0236752	0.047	0.117	1	L4	ETS1	-0.164	-1.31578	Upper IM	NOT SIG.	epi
L2-L4	6	0.0265993	-0.0899609	0.027	0.083	1	L4	C1orf162	-0.11	-1.62015	Upper IM	NOT SIG.	epi
L2-L4	6	0.0266037	-0.180898	0.22	0.317	1	L4	TRIP11	-0.537	-0.526979	Upper IM	NOT SIG.	epi
L2-L4	6	0.0266379	-0.0914258	0.02	0.072	1	L4	SLC15A2	-0.092	-1.848	Upper IM	NOT SIG.	epi
L2-L4	6	0.0266758	-0.149391	0.193	0.294	1	L4	AAGAB	-0.487	-0.607215	Upper IM	NOT SIG.	epi
L2-L4	6	0.0266806	-0.10551	0.113	0.206	1	L4	NHLRC2	-0.319	-0.866322	Upper IM	NOT SIG.	epi
L2-L4	6	0.0266984	-0.154395	0.06	0.133	1	L4	XYLT2	-0.193	-1.14839	Upper IM	NOT SIG.	epi
L2-L4	6	0.0267177	-0.167941	0.133	0.228	1	L4	BTBD3	-0.361	-0.777608	Upper IM	NOT SIG.	epi
L2-L4	6	0.0267793	0.270245	0.107	0.044	1	L4	PGGHG	-0.151	1.28204	Upper IM	NOT SIG.	epi
L2-L4	6	0.0267967	0.0450214	0.053	0.011	1	L4	KLK9	-0.064	2.26849	Upper IM	NOT SIG.	epi
L2-L4	6	0.0268445	-0.177058	0.827	0.85	1	L4	GTF2I	-1.677	-0.0395755	Upper IM	NOT SIG.	epi
L2-L4	6	0.0269105	-0.148005	0.753	0.817	1	L4	ACTR3	-1.57	-0.117686	Upper IM	NOT SIG.	epi
L2-L4	6	0.0269722	-0.242895	0.38	0.5	1	L4	PIEZO1	-0.88	-0.395929	Upper IM	NOT SIG.	epi
L2-L4	6	0.0269938	-0.080308	0.027	0.083	1	L4	QTRT2	-0.11	-1.62015	Upper IM	NOT SIG.	epi
L2-L4	6	0.0270164	-0.165878	0.267	0.367	1	L4	CLU	-0.634	-0.45894	Upper IM	NOT SIG.	epi
L2-L4	6	0.027066	0.0808415	0.053	0.011	1	L4	ADCY4	-0.064	2.26849	Upper IM	NOT SIG.	epi
L2-L4	6	0.0270804	-0.150653	0.973	0.978	1	L4	PPIA	-1.951	-0.00739466	Upper IM	NOT SIG.	epi
L2-L4	6	0.0270872	-0.160091	0.747	0.811	1	L4	CTTN	-1.558	-0.118594	Upper IM	NOT SIG.	epi
L2-L4	6	0.0271172	-0.14103	0.227	0.322	1	L4	MED13	-0.549	-0.504368	Upper IM	NOT SIG.	epi
L2-L4	6	0.0271178	-0.105855	0.073	0.15	1	L4	AMBRA1	-0.223	-1.03899	Upper IM	NOT SIG.	epi
L2-L4	6	0.0271596	-0.175554	0.547	0.683	1	L4	ALDH3A2	-1.23	-0.320345	Upper IM	NOT SIG.	epi
L2-L4	6	0.0271725	-0.0714198	0.013	0.061	1	L4	PPP4R1-AS1	-0.074	-2.2303	Upper IM	NOT SIG.	epi
L2-L4	6	0.0271842	-0.229211	0.24	0.339	1	L4	CPEB4	-0.579	-0.498251	Upper IM	NOT SIG.	epi
L2-L4	6	0.0272321	-0.0715298	0.093	0.178	1	L4	PGAP1	-0.271	-0.936575	Upper IM	NOT SIG.	epi
L2-L4	6	0.0272432	-0.146446	0.133	0.233	1	L4	PDE12	-0.366	-0.808904	Upper IM	NOT SIG.	epi
L2-L4	6	0.0272474	-0.124667	0.14	0.239	1	L4	HOXA13	-0.379	-0.771584	Upper IM	NOT SIG.	epi
L2-L4	6	0.0272831	-0.0697487	0.02	0.072	1	L4	PTER	-0.092	-1.848	Upper IM	NOT SIG.	epi
L2-L4	6	0.0273028	-0.19964	0.16	0.256	1	L4	BRCC3	-0.416	-0.678072	Upper IM	NOT SIG.	epi
L2-L4	6	0.0273143	-0.104708	0.06	0.133	1	L4	BPNT1	-0.193	-1.14839	Upper IM	NOT SIG.	epi
L2-L4	6	0.0273363	-0.206792	0.367	0.472	1	L4	QKI	-0.839	-0.363007	Upper IM	NOT SIG.	epi
L2-L4	6	0.0273377	0.036916	0.053	0.011	1	L4	DUSP10	-0.064	2.26849	Upper IM	NOT SIG.	epi
L2-L4	6	0.0273377	0.0362279	0.053	0.011	1	L4	DOK2	-0.064	2.26849	Upper IM	NOT SIG.	epi
L2-L4	6	0.0273531	0.17757	0.16	0.083	1	L4	FDX2	-0.243	0.946889	Upper IM	NOT SIG.	epi
L2-L4	6	0.0273937	0.0972952	0.133	0.061	1	L4	C1orf159	-0.194	1.12455	Upper IM	NOT SIG.	epi
L2-L4	6	0.0274116	0.178556	0.3	0.194	1	L4	UBE2S	-0.494	0.628906	Upper IM	NOT SIG.	epi
L2-L4	6	0.0274126	-0.057211	0.013	0.061	1	L4	SARM1	-0.074	-2.2303	Upper IM	NOT SIG.	epi
L2-L4	6	0.0274126	-0.098236	0.013	0.061	1	L4	RBM41	-0.074	-2.2303	Upper IM	NOT SIG.	epi
L2-L4	6	0.0274702	-0.0440275	0.06	0.133	1	L4	ZNF623	-0.193	-1.14839	Upper IM	NOT SIG.	epi
L2-L4	6	0.0274702	-0.0717044	0.06	0.133	1	L4	DYRK4	-0.193	-1.14839	Upper IM	NOT SIG.	epi
L2-L4	6	0.0274914	-0.116339	0.22	0.333	1	L4	TRIM38	-0.553	-0.598019	Upper IM	NOT SIG.	epi
L2-L4	6	0.0275196	-0.211947	0.32	0.428	1	L4	FUT6	-0.748	-0.419539	Upper IM	NOT SIG.	epi
L2-L4	6	0.0275307	-0.156443	0.26	0.361	1	L4	SUCLA2	-0.621	-0.473487	Upper IM	NOT SIG.	epi
L2-L4	6	0.0275406	0.374795	0.527	0.433	1	L4	IPPK	-0.96	0.283436	Upper IM	NOT SIG.	epi
L2-L4	6	0.0275924	-0.207044	0.473	0.583	1	L4	PSMC6	-1.056	-0.301656	Upper IM	NOT SIG.	epi
L2-L4	6	0.0276117	0.0353795	0.053	0.011	1	L4	MPP3	-0.064	2.26849	Upper IM	NOT SIG.	epi
L2-L4	6	0.0276181	0.16218	0.213	0.122	1	L4	KCTD17	-0.335	0.803972	Upper IM	NOT SIG.	epi
L2-L4	6	0.0276291	0.226273	0.327	0.228	1	L4	PLA2G3	-0.555	0.520257	Upper IM	NOT SIG.	epi
L2-L4	6	0.0276957	-0.170382	0.627	0.75	1	L4	MIDN	-1.377	-0.258425	Upper IM	NOT SIG.	epi
L2-L4	6	0.0277208	-0.0448843	0.02	0.072	1	L4	ZKSCAN3	-0.092	-1.848	Upper IM	NOT SIG.	epi
L2-L4	6	0.027736	-0.126912	0.16	0.267	1	L4	MOV10	-0.427	-0.738768	Upper IM	NOT SIG.	epi
L2-L4	6	0.0277854	0.211988	0.193	0.111	1	L4	LIME1	-0.304	0.798041	Upper IM	NOT SIG.	epi
L2-L4	6	0.0278411	-0.210078	0.293	0.394	1	L4	ELK3	-0.687	-0.427295	Upper IM	NOT SIG.	epi
L2-L4	6	0.027876	-0.183754	0.427	0.55	1	L4	MUC15	-0.977	-0.365196	Upper IM	NOT SIG.	epi
L2-L4	6	0.027887	-0.140825	0.347	0.478	1	L4	PTPRA	-0.825	-0.462075	Upper IM	NOT SIG.	epi
L2-L4	6	0.0278925	-0.0739365	0.127	0.222	1	L4	FAM3C	-0.349	-0.805731	Upper IM	NOT SIG.	epi
L2-L4	6	0.0279605	0.0901198	0.027	0	1	L4	LINC01311	-0.027	#NUM!	Upper IM	NOT SIG.	epi
L2-L4	6	0.0279605	0.0560997	0.027	0	1	L4	AC114271.1	-0.027	#NUM!	Upper IM	NOT SIG.	epi
L2-L4	6	0.0279605	0.0504963	0.027	0	1	L4	PANX2	-0.027	#NUM!	Upper IM	NOT SIG.	epi
L2-L4	6	0.0279605	0.0459593	0.027	0	1	L4	LINC02657	-0.027	#NUM!	Upper IM	NOT SIG.	epi
L2-L4	6	0.0279605	0.0383457	0.027	0	1	L4	LINC02028	-0.027	#NUM!	Upper IM	NOT SIG.	epi
L2-L4	6	0.0279605	0.0369652	0.027	0	1	L4	RFTN2	-0.027	#NUM!	Upper IM	NOT SIG.	epi
L2-L4	6	0.0279605	0.0364242	0.027	0	1	L4	TSSK6	-0.027	#NUM!	Upper IM	NOT SIG.	epi
L2-L4	6	0.0279605	0.0353341	0.027	0	1	L4	MAPK15	-0.027	#NUM!	Upper IM	NOT SIG.	epi
L2-L4	6	0.0279605	0.0328858	0.027	0	1	L4	RHEX	-0.027	#NUM!	Upper IM	NOT SIG.	epi
L2-L4	6	0.0279605	0.0318076	0.027	0	1	L4	MATN4	-0.027	#NUM!	Upper IM	NOT SIG.	epi
L2-L4	6	0.0279605	0.030925	0.027	0	1	L4	F8	-0.027	#NUM!	Upper IM	NOT SIG.	epi
L2-L4	6	0.0279605	0.026076	0.027	0	1	L4	PCOTH	-0.027	#NUM!	Upper IM	NOT SIG.	epi
L2-L4	6	0.0279605	0.0256056	0.027	0	1	L4	WNT10B	-0.027	#NUM!	Upper IM	NOT SIG.	epi
L2-L4	6	0.0279605	0.0241204	0.027	0	1	L4	RHEBL1	-0.027	#NUM!	Upper IM	NOT SIG.	epi
L2-L4	6	0.0279605	0.0240913	0.027	0	1	L4	AL356234.2	-0.027	#NUM!	Upper IM	NOT SIG.	epi
L2-L4	6	0.0279605	0.0198788	0.027	0	1	L4	AC079834.2	-0.027	#NUM!	Upper IM	NOT SIG.	epi
L2-L4	6	0.0279605	0.013187	0.027	0	1	L4	AC090970.2	-0.027	#NUM!	Upper IM	NOT SIG.	epi
L2-L4	6	0.0279958	-0.16945	0.507	0.617	1	L4	DDX39B	-1.124	-0.283285	Upper IM	NOT SIG.	epi
L2-L4	6	0.0280839	-0.0721724	0.133	0.233	1	L4	TMEM63B	-0.366	-0.808904	Upper IM	NOT SIG.	epi
L2-L4	6	0.0281437	-0.0374773	0.013	0.061	1	L4	RNF122	-0.074	-2.2303	Upper IM	NOT SIG.	epi
L2-L4	6	0.0281792	-0.0762268	0.167	0.272	1	L4	EYA2	-0.439	-0.703759	Upper IM	NOT SIG.	epi
L2-L4	6	0.0282023	0.0498307	0.073	0.022	1	L4	TMEM53	-0.095	1.73039	Upper IM	NOT SIG.	epi
L2-L4	6	0.028328	-0.24189	0.493	0.611	1	L4	JUND	-1.104	-0.309585	Upper IM	NOT SIG.	epi
L2-L4	6	0.0283911	-0.0630111	0.013	0.061	1	L4	RASSF6	-0.074	-2.2303	Upper IM	NOT SIG.	epi
L2-L4	6	0.0284269	-0.221043	0.287	0.4	1	L4	DGKA	-0.687	-0.478949	Upper IM	NOT SIG.	epi
L2-L4	6	0.0285105	-0.130617	0.093	0.172	1	L4	CTDSPL2	-0.265	-0.887106	Upper IM	NOT SIG.	epi
L2-L4	6	0.0285922	0.121302	0.347	0.233	1	L4	IGFBP6	-0.58	0.574606	Upper IM	NOT SIG.	epi
L2-L4	6	0.0286142	-0.0631387	0.02	0.072	1	L4	TNRC6C	-0.092	-1.848	Upper IM	NOT SIG.	epi
L2-L4	6	0.0286332	-0.0700962	0.04	0.106	1	L4	METTL4	-0.146	-1.40599	Upper IM	NOT SIG.	epi
L2-L4	6	0.0288322	-0.0590413	0.027	0.083	1	L4	MKS1	-0.11	-1.62015	Upper IM	NOT SIG.	epi
L2-L4	6	0.0288704	-0.0968009	0.207	0.322	1	L4	ALKBH5	-0.529	-0.63743	Upper IM	NOT SIG.	epi
L2-L4	6	0.0288871	0.230004	0.307	0.228	1	L4	PSMD9	-0.535	0.429205	Upper IM	NOT SIG.	epi
L2-L4	6	0.0289249	-0.118439	0.333	0.472	1	L4	RAP2B	-0.805	-0.503265	Upper IM	NOT SIG.	epi
L2-L4	6	0.0289472	0.25669	0.453	0.35	1	L4	GAK	-0.803	0.372156	Upper IM	NOT SIG.	epi
L2-L4	6	0.0289663	-0.117744	0.087	0.167	1	L4	KDM7A	-0.254	-0.940761	Upper IM	NOT SIG.	epi
L2-L4	6	0.0289979	-0.129107	0.253	0.367	1	L4	MED13L	-0.62	-0.536643	Upper IM	NOT SIG.	epi
L2-L4	6	0.0290093	0.149707	0.267	0.178	1	L4	AP000547.3	-0.445	0.584963	Upper IM	NOT SIG.	epi
L2-L4	6	0.0290348	-0.104037	0.08	0.161	1	L4	RSBN1	-0.241	-1.00899	Upper IM	NOT SIG.	epi
L2-L4	6	0.0290429	-0.0471211	0.027	0.083	1	L4	PRKCE	-0.11	-1.62015	Upper IM	NOT SIG.	epi
L2-L4	6	0.0290845	-0.137884	0.593	0.672	1	L4	CDKN2B	-1.265	-0.180429	Upper IM	NOT SIG.	epi
L2-L4	6	0.0291529	-0.119074	0.173	0.278	1	L4	CLDN12	-0.451	-0.684313	Upper IM	NOT SIG.	epi
L2-L4	6	0.0291892	-0.043194	0.04	0.106	1	L4	THAP6	-0.146	-1.40599	Upper IM	NOT SIG.	epi
L2-L4	6	0.0292054	-0.163938	0.253	0.367	1	L4	RTF1	-0.62	-0.536643	Upper IM	NOT SIG.	epi
L2-L4	6	0.0292565	0.161382	0.333	0.228	1	L4	SCO2	-0.561	0.546488	Upper IM	NOT SIG.	epi
L2-L4	6	0.0292565	-0.182674	0.22	0.322	1	L4	GRHL2	-0.542	-0.549557	Upper IM	NOT SIG.	epi
L2-L4	6	0.0292644	0.307083	0.567	0.483	1	L4	OGT	-1.05	0.231326	Upper IM	NOT SIG.	epi
L2-L4	6	0.0293309	-0.0941624	0.327	0.45	1	L4	SLC35E1	-0.777	-0.460634	Upper IM	NOT SIG.	epi
L2-L4	6	0.0293828	-0.0858074	0.293	0.411	1	L4	CARM1	-0.704	-0.488238	Upper IM	NOT SIG.	epi
L2-L4	6	0.0294193	-0.0810121	0.1	0.189	1	L4	GRWD1	-0.289	-0.918386	Upper IM	NOT SIG.	epi
L2-L4	6	0.0294684	-0.073539	0.027	0.083	1	L4	BHLHE41	-0.11	-1.62015	Upper IM	NOT SIG.	epi
L2-L4	6	0.029475	-0.200485	0.247	0.35	1	L4	ST6GALNAC6	-0.597	-0.502844	Upper IM	NOT SIG.	epi
L2-L4	6	0.0294887	-0.300445	0.633	0.728	1	L4	ARHGAP27	-1.361	-0.201733	Upper IM	NOT SIG.	epi
L2-L4	6	0.0295166	0.142326	0.3	0.206	1	L4	DPM3	-0.506	0.542318	Upper IM	NOT SIG.	epi
L2-L4	6	0.029533	0.26674	0.567	0.517	1	L4	SMDT1	-1.084	0.133184	Upper IM	NOT SIG.	epi
L2-L4	6	0.0295508	-0.20596	0.507	0.606	1	L4	FRMD4B	-1.113	-0.257332	Upper IM	NOT SIG.	epi
L2-L4	6	0.0295822	-0.131443	0.447	0.561	1	L4	DST	-1.008	-0.327726	Upper IM	NOT SIG.	epi
L2-L4	6	0.0296823	-0.191731	0.533	0.644	1	L4	DDX6	-1.177	-0.272925	Upper IM	NOT SIG.	epi
L2-L4	6	0.0297514	0.0775386	0.1	0.039	1	L4	HIST1H2BG	-0.139	1.35845	Upper IM	NOT SIG.	epi
L2-L4	6	0.0297514	-0.0515299	0.033	0.094	1	L4	SERGEF	-0.127	-1.51019	Upper IM	NOT SIG.	epi
L2-L4	6	0.0298738	-0.0813611	0.113	0.211	1	L4	COA5	-0.324	-0.90092	Upper IM	NOT SIG.	epi
L2-L4	6	0.0298781	-0.164867	0.44	0.539	1	L4	PTMS	-0.979	-0.292782	Upper IM	NOT SIG.	epi
L2-L4	6	0.029906	-0.234874	0.167	0.261	1	L4	CAMSAP2	-0.428	-0.644202	Upper IM	NOT SIG.	epi
L2-L4	6	0.0299326	-0.148126	0.22	0.328	1	L4	ARID4B	-0.548	-0.576192	Upper IM	NOT SIG.	epi
L2-L4	6	0.0299747	0.0727582	0.04	0.006	1	L4	C2	-0.046	2.73697	Upper IM	NOT SIG.	epi
L2-L4	6	0.0299747	0.062327	0.04	0.006	1	L4	AC133552.5	-0.046	2.73697	Upper IM	NOT SIG.	epi
L2-L4	6	0.0299747	0.0621011	0.04	0.006	1	L4	TSNARE1	-0.046	2.73697	Upper IM	NOT SIG.	epi
L2-L4	6	0.0300436	-0.12374	0.22	0.328	1	L4	ARL4D	-0.548	-0.576192	Upper IM	NOT SIG.	epi
L2-L4	6	0.0300918	-0.16012	0.193	0.294	1	L4	TPGS2	-0.487	-0.607215	Upper IM	NOT SIG.	epi
L2-L4	6	0.0300918	-0.173203	0.193	0.294	1	L4	PHIP	-0.487	-0.607215	Upper IM	NOT SIG.	epi
L2-L4	6	0.030093	-0.123317	0.2	0.3	1	L4	DNAJC21	-0.5	-0.584963	Upper IM	NOT SIG.	epi
L2-L4	6	0.0302947	-0.10339	0.167	0.272	1	L4	RAB27A	-0.439	-0.703759	Upper IM	NOT SIG.	epi
L2-L4	6	0.0303053	-0.0943748	0.047	0.111	1	L4	SOX21-AS1	-0.158	-1.23983	Upper IM	NOT SIG.	epi
L2-L4	6	0.0303235	-0.0762302	0.093	0.178	1	L4	UBFD1	-0.271	-0.936575	Upper IM	NOT SIG.	epi
L2-L4	6	0.0303278	0.0488571	0.04	0.006	1	L4	KIAA1614	-0.046	2.73697	Upper IM	NOT SIG.	epi
L2-L4	6	0.0303278	0.0372721	0.04	0.006	1	L4	FAM220A	-0.046	2.73697	Upper IM	NOT SIG.	epi
L2-L4	6	0.0303874	-0.111232	0.053	0.117	1	L4	PIP4K2A	-0.17	-1.14244	Upper IM	NOT SIG.	epi
L2-L4	6	0.0304389	-0.137457	0.127	0.217	1	L4	ZBTB44	-0.344	-0.772867	Upper IM	NOT SIG.	epi
L2-L4	6	0.0304501	-0.0577377	0.18	0.283	1	L4	FBXO11	-0.463	-0.652805	Upper IM	NOT SIG.	epi
L2-L4	6	0.030567	-0.0515178	0.033	0.094	1	L4	CHML	-0.127	-1.51019	Upper IM	NOT SIG.	epi
L2-L4	6	0.0305674	-0.101145	0.147	0.25	1	L4	NMD3	-0.397	-0.766112	Upper IM	NOT SIG.	epi
L2-L4	6	0.0306588	0.0536149	0.08	0.028	1	L4	XKR8	-0.108	1.51457	Upper IM	NOT SIG.	epi
L2-L4	6	0.0306845	0.0522045	0.04	0.006	1	L4	ATAD5	-0.046	2.73697	Upper IM	NOT SIG.	epi
L2-L4	6	0.0306845	0.0432263	0.04	0.006	1	L4	NHLH2	-0.046	2.73697	Upper IM	NOT SIG.	epi
L2-L4	6	0.0306845	0.022261	0.04	0.006	1	L4	MT1H	-0.046	2.73697	Upper IM	NOT SIG.	epi
L2-L4	6	0.0306942	-0.211875	0.193	0.289	1	L4	TSC22D3	-0.482	-0.582469	Upper IM	NOT SIG.	epi
L2-L4	6	0.0307358	-0.202958	0.653	0.689	1	L4	LAMP2	-1.342	-0.077421	Upper IM	NOT SIG.	epi
L2-L4	6	0.0307738	-0.0431674	0.033	0.094	1	L4	ITSN1	-0.127	-1.51019	Upper IM	NOT SIG.	epi
L2-L4	6	0.0307748	-0.0304363	0.393	0.539	1	L4	FAM135A	-0.932	-0.455756	Upper IM	NOT SIG.	epi
L2-L4	6	0.0308292	-0.0901955	0.12	0.211	1	L4	SUZ12	-0.331	-0.814209	Upper IM	NOT SIG.	epi
L2-L4	6	0.0308312	-0.251508	0.327	0.417	1	L4	BMP2K	-0.744	-0.350757	Upper IM	NOT SIG.	epi
L2-L4	6	0.0308639	-0.153552	0.64	0.728	1	L4	MYL12A	-1.368	-0.185867	Upper IM	NOT SIG.	epi
L2-L4	6	0.0308657	-0.147108	0.407	0.522	1	L4	CHD4	-0.929	-0.359021	Upper IM	NOT SIG.	epi
L2-L4	6	0.0309296	0.195406	0.56	0.461	1	L4	TSTD1	-1.021	0.28066	Upper IM	NOT SIG.	epi
L2-L4	6	0.0309661	-0.139745	0.107	0.189	1	L4	MICU1	-0.296	-0.820775	Upper IM	NOT SIG.	epi
L2-L4	6	0.0309931	-0.0794279	0.127	0.222	1	L4	TFCP2	-0.349	-0.805731	Upper IM	NOT SIG.	epi
L2-L4	6	0.0310449	0.0556498	0.04	0.006	1	L4	LINC02245	-0.046	2.73697	Upper IM	NOT SIG.	epi
L2-L4	6	0.0310449	0.0467537	0.04	0.006	1	L4	RNF139-AS1	-0.046	2.73697	Upper IM	NOT SIG.	epi
L2-L4	6	0.0310449	0.0267845	0.04	0.006	1	L4	AC078846.1	-0.046	2.73697	Upper IM	NOT SIG.	epi
L2-L4	6	0.0310582	-0.0541186	0.047	0.111	1	L4	IFIT5	-0.158	-1.23983	Upper IM	NOT SIG.	epi
L2-L4	6	0.0310914	-0.198733	0.173	0.267	1	L4	DERA	-0.44	-0.626068	Upper IM	NOT SIG.	epi
L2-L4	6	0.0310993	-0.109399	0.207	0.306	1	L4	UNG	-0.513	-0.563901	Upper IM	NOT SIG.	epi
L2-L4	6	0.0311151	-0.131221	0.127	0.217	1	L4	RC3H2	-0.344	-0.772867	Upper IM	NOT SIG.	epi
L2-L4	6	0.0311659	-0.155571	0.28	0.383	1	L4	MPC1	-0.663	-0.451918	Upper IM	NOT SIG.	epi
L2-L4	6	0.0312168	-0.186999	0.293	0.4	1	L4	PUM1	-0.693	-0.449099	Upper IM	NOT SIG.	epi
L2-L4	6	0.0312369	0.142128	0.453	0.35	1	L4	SNHG9	-0.803	0.372156	Upper IM	NOT SIG.	epi
L2-L4	6	0.0312437	-0.0883323	0.12	0.211	1	L4	IL1RAP	-0.331	-0.814209	Upper IM	NOT SIG.	epi
L2-L4	6	0.0312657	-0.138003	0.24	0.35	1	L4	DCAF5	-0.59	-0.544321	Upper IM	NOT SIG.	epi
L2-L4	6	0.0313438	-0.0531369	0.08	0.161	1	L4	POLM	-0.241	-1.00899	Upper IM	NOT SIG.	epi
L2-L4	6	0.0313457	-0.116569	0.307	0.417	1	L4	RETSAT	-0.724	-0.441809	Upper IM	NOT SIG.	epi
L2-L4	6	0.0314076	-0.143865	0.26	0.361	1	L4	TMEM131	-0.621	-0.473487	Upper IM	NOT SIG.	epi
L2-L4	6	0.0314088	0.0265815	0.04	0.006	1	L4	PCDHGA2	-0.046	2.73697	Upper IM	NOT SIG.	epi
L2-L4	6	0.0314578	0.254831	0.333	0.244	1	L4	PPP1R12C	-0.577	0.448641	Upper IM	NOT SIG.	epi
L2-L4	6	0.0315573	-0.118818	0.16	0.261	1	L4	CASP2	-0.421	-0.705978	Upper IM	NOT SIG.	epi
L2-L4	6	0.0316015	-0.160184	0.08	0.156	1	L4	CDH3	-0.236	-0.963474	Upper IM	NOT SIG.	epi
L2-L4	6	0.0316194	-0.0885101	0.073	0.15	1	L4	OXSM	-0.223	-1.03899	Upper IM	NOT SIG.	epi
L2-L4	6	0.0316808	0.179823	0.653	0.528	1	L4	SREBF2	-1.181	0.306545	Upper IM	NOT SIG.	epi
L2-L4	6	0.0317295	-0.133965	0.04	0.1	1	L4	IL12A-AS1	-0.14	-1.32193	Upper IM	NOT SIG.	epi
L2-L4	6	0.0317317	-0.170759	0.233	0.333	1	L4	PRPF38B	-0.566	-0.515192	Upper IM	NOT SIG.	epi
L2-L4	6	0.0317764	0.0511681	0.04	0.006	1	L4	IQCN	-0.046	2.73697	Upper IM	NOT SIG.	epi
L2-L4	6	0.0317764	0.0483973	0.04	0.006	1	L4	AC005523.2	-0.046	2.73697	Upper IM	NOT SIG.	epi
L2-L4	6	0.0317764	0.0345505	0.04	0.006	1	L4	TCN2	-0.046	2.73697	Upper IM	NOT SIG.	epi
L2-L4	6	0.0317764	0.0306499	0.04	0.006	1	L4	TNFRSF10D	-0.046	2.73697	Upper IM	NOT SIG.	epi
L2-L4	6	0.0317764	0.0249532	0.04	0.006	1	L4	YTHDF3-AS1	-0.046	2.73697	Upper IM	NOT SIG.	epi
L2-L4	6	0.0318039	-0.0890605	0.12	0.211	1	L4	RCN1	-0.331	-0.814209	Upper IM	NOT SIG.	epi
L2-L4	6	0.0318118	-0.141076	0.12	0.206	1	L4	LIMA1	-0.326	-0.77961	Upper IM	NOT SIG.	epi
L2-L4	6	0.0318672	-0.117439	0.153	0.25	1	L4	RNF6	-0.403	-0.708396	Upper IM	NOT SIG.	epi
L2-L4	6	0.0318771	-0.177268	0.3	0.422	1	L4	KDM2B	-0.722	-0.49228	Upper IM	NOT SIG.	epi
L2-L4	6	0.0319194	-0.229304	0.393	0.517	1	L4	AFF4	-0.91	-0.395635	Upper IM	NOT SIG.	epi
L2-L4	6	0.0320872	0.0601866	0.08	0.028	1	L4	DCLRE1A	-0.108	1.51457	Upper IM	NOT SIG.	epi
L2-L4	6	0.0321352	-0.251676	0.553	0.639	1	L4	FDFT1	-1.192	-0.208536	Upper IM	NOT SIG.	epi
L2-L4	6	0.0321477	0.027893	0.04	0.006	1	L4	BEST1	-0.046	2.73697	Upper IM	NOT SIG.	epi
L2-L4	6	0.03215	-0.163606	0.527	0.617	1	L4	NSG1	-1.144	-0.227468	Upper IM	NOT SIG.	epi
L2-L4	6	0.0321607	-0.033036	0.113	0.206	1	L4	CASK	-0.319	-0.866322	Upper IM	NOT SIG.	epi
L2-L4	6	0.0322101	-0.12518	0.06	0.128	1	L4	PUS3	-0.188	-1.09311	Upper IM	NOT SIG.	epi
L2-L4	6	0.0322424	-0.0952135	0.26	0.372	1	L4	PAWR	-0.632	-0.516791	Upper IM	NOT SIG.	epi
L2-L4	6	0.0322616	-0.13367	0.153	0.25	1	L4	GNL1	-0.403	-0.708396	Upper IM	NOT SIG.	epi
L2-L4	6	0.0322909	-0.141425	0.107	0.189	1	L4	CWC25	-0.296	-0.820775	Upper IM	NOT SIG.	epi
L2-L4	6	0.0323482	0.12631	0.107	0.044	1	L4	NUMBL	-0.151	1.28204	Upper IM	NOT SIG.	epi
L2-L4	6	0.0323873	0.241764	0.513	0.406	1	L4	ATP5MC1	-0.919	0.337479	Upper IM	NOT SIG.	epi
L2-L4	6	0.0324233	0.215114	0.72	0.628	1	L4	CFD	-1.348	0.197232	Upper IM	NOT SIG.	epi
L2-L4	6	0.0324732	-0.115114	0.147	0.239	1	L4	USP32	-0.386	-0.701194	Upper IM	NOT SIG.	epi
L2-L4	6	0.0325173	-0.0708545	0.06	0.133	1	L4	CCDC91	-0.193	-1.14839	Upper IM	NOT SIG.	epi
L2-L4	6	0.0325249	-0.129892	0.3	0.422	1	L4	RNF223	-0.722	-0.49228	Upper IM	NOT SIG.	epi
L2-L4	6	0.0325918	-0.123811	0.167	0.256	1	L4	KDM1A	-0.423	-0.616296	Upper IM	NOT SIG.	epi
L2-L4	6	0.0326124	-0.121211	0.047	0.111	1	L4	HDGFL3	-0.158	-1.23983	Upper IM	NOT SIG.	epi
L2-L4	6	0.0326317	-0.0771616	0.053	0.122	1	L4	MT-ND6	-0.175	-1.20282	Upper IM	NOT SIG.	epi
L2-L4	6	0.0326836	-0.14266	0.213	0.311	1	L4	SP3	-0.524	-0.546061	Upper IM	NOT SIG.	epi
L2-L4	6	0.0327068	0.1736	0.393	0.289	1	L4	CRIP1	-0.682	0.44346	Upper IM	NOT SIG.	epi
L2-L4	6	0.0327392	-0.164086	0.313	0.428	1	L4	B3GNT5	-0.741	-0.451448	Upper IM	NOT SIG.	epi
L2-L4	6	0.0327831	-0.109242	0.153	0.256	1	L4	DGKZ	-0.409	-0.742612	Upper IM	NOT SIG.	epi
L2-L4	6	0.0327969	0.0636906	0.147	0.072	1	L4	CARD18	-0.219	1.02975	Upper IM	NOT SIG.	epi
L2-L4	6	0.0328249	-0.214008	0.2	0.294	1	L4	FUBP1	-0.494	-0.555816	Upper IM	NOT SIG.	epi
L2-L4	6	0.0329337	-0.11638	0.167	0.272	1	L4	PDK1	-0.439	-0.703759	Upper IM	NOT SIG.	epi
L2-L4	6	0.0329495	-0.152152	0.193	0.3	1	L4	ATF6	-0.493	-0.636362	Upper IM	NOT SIG.	epi
L2-L4	6	0.0330139	-0.114557	0.093	0.172	1	L4	NOL10	-0.265	-0.887106	Upper IM	NOT SIG.	epi
L2-L4	6	0.0330324	-0.086283	0.513	0.628	1	L4	PITPNA	-1.141	-0.291806	Upper IM	NOT SIG.	epi
L2-L4	6	0.0330621	-0.16945	0.153	0.244	1	L4	PSPH	-0.397	-0.673349	Upper IM	NOT SIG.	epi
L2-L4	6	0.033087	0.245165	0.727	0.667	1	L4	CAPG	-1.394	0.124269	Upper IM	NOT SIG.	epi
L2-L4	6	0.0331403	-0.045196	0.207	0.322	1	L4	GSS	-0.529	-0.63743	Upper IM	NOT SIG.	epi
L2-L4	6	0.0331868	-0.0809346	0.113	0.206	1	L4	STAT5B	-0.319	-0.866322	Upper IM	NOT SIG.	epi
L2-L4	6	0.0332667	-0.178901	0.413	0.506	1	L4	KMT5A	-0.919	-0.292996	Upper IM	NOT SIG.	epi
L2-L4	6	0.0333909	-0.190722	0.113	0.2	1	L4	GPR78	-0.313	-0.823677	Upper IM	NOT SIG.	epi
L2-L4	6	0.0334169	-0.139463	0.133	0.222	1	L4	VPS26C	-0.355	-0.739133	Upper IM	NOT SIG.	epi
L2-L4	6	0.0334707	-0.069426	0.08	0.161	1	L4	ANKRD44	-0.241	-1.00899	Upper IM	NOT SIG.	epi
L2-L4	6	0.0335601	-0.181851	0.267	0.367	1	L4	RAD23A	-0.634	-0.45894	Upper IM	NOT SIG.	epi
L2-L4	6	0.0335727	-0.153628	0.36	0.467	1	L4	TMEM189	-0.827	-0.375426	Upper IM	NOT SIG.	epi
L2-L4	6	0.0335894	-0.00636623	0.053	0.122	1	L4	TTLL5	-0.175	-1.20282	Upper IM	NOT SIG.	epi
L2-L4	6	0.0336432	-0.0611565	0.12	0.217	1	L4	RBP1	-0.337	-0.854661	Upper IM	NOT SIG.	epi
L2-L4	6	0.0336581	-0.0898822	0.093	0.172	1	L4	GBP3	-0.265	-0.887106	Upper IM	NOT SIG.	epi
L2-L4	6	0.03369	-0.0732614	0.18	0.289	1	L4	ARHGEF5	-0.469	-0.683073	Upper IM	NOT SIG.	epi
L2-L4	6	0.0336921	-0.104517	0.06	0.128	1	L4	CEP44	-0.188	-1.09311	Upper IM	NOT SIG.	epi
L2-L4	6	0.033693	-0.0350847	0.2	0.317	1	L4	POLB	-0.517	-0.664483	Upper IM	NOT SIG.	epi
L2-L4	6	0.0336934	-0.182528	0.253	0.35	1	L4	NSD3	-0.603	-0.468218	Upper IM	NOT SIG.	epi
L2-L4	6	0.0336935	-0.0810413	0.067	0.139	1	L4	ICAM3	-0.206	-1.05285	Upper IM	NOT SIG.	epi
L2-L4	6	0.0337022	0.11506	0.433	0.322	1	L4	CNOT11	-0.755	0.427306	Upper IM	NOT SIG.	epi
L2-L4	6	0.0337135	-0.0822538	0.213	0.322	1	L4	IRX3	-0.535	-0.596207	Upper IM	NOT SIG.	epi
L2-L4	6	0.0337543	-0.109567	0.307	0.411	1	L4	DIP2B	-0.718	-0.4209	Upper IM	NOT SIG.	epi
L2-L4	6	0.0338254	0.0926226	0.08	0.028	1	L4	SNHG20	-0.108	1.51457	Upper IM	NOT SIG.	epi
L2-L4	6	0.0338504	-0.1481	0.147	0.239	1	L4	YTHDC2	-0.386	-0.701194	Upper IM	NOT SIG.	epi
L2-L4	6	0.0338612	0.140831	0.213	0.122	1	L4	TRIM41	-0.335	0.803972	Upper IM	NOT SIG.	epi
L2-L4	6	0.0340198	-0.154062	0.36	0.472	1	L4	IL4R	-0.832	-0.39079	Upper IM	NOT SIG.	epi
L2-L4	6	0.0341331	0.130128	0.34	0.239	1	L4	SDHB	-0.579	0.508524	Upper IM	NOT SIG.	epi
L2-L4	6	0.0341423	-0.125076	0.033	0.089	1	L4	FAM222A	-0.122	-1.43134	Upper IM	NOT SIG.	epi
L2-L4	6	0.0341704	-0.111887	0.193	0.289	1	L4	SUPT16H	-0.482	-0.582469	Upper IM	NOT SIG.	epi
L2-L4	6	0.0341704	-0.121903	0.34	0.483	1	L4	PRMT2	-0.823	-0.506488	Upper IM	NOT SIG.	epi
L2-L4	6	0.0342696	-0.0304468	0.027	0.083	1	L4	BX470102.2	-0.11	-1.62015	Upper IM	NOT SIG.	epi
L2-L4	6	0.0343075	-0.182203	0.787	0.856	1	L4	YBX3	-1.643	-0.121247	Upper IM	NOT SIG.	epi
L2-L4	6	0.034347	0.0800079	0.12	0.056	1	L4	THBS3	-0.176	1.09954	Upper IM	NOT SIG.	epi
L2-L4	6	0.0344401	-0.0544829	0.047	0.111	1	L4	PRPF18	-0.158	-1.23983	Upper IM	NOT SIG.	epi
L2-L4	6	0.0344557	-0.120277	0.327	0.456	1	L4	WAC	-0.783	-0.479743	Upper IM	NOT SIG.	epi
L2-L4	6	0.0344562	-0.0750709	0.1	0.183	1	L4	CSTF1	-0.283	-0.871844	Upper IM	NOT SIG.	epi
L2-L4	6	0.0345472	-0.15211	0.273	0.389	1	L4	RBM14	-0.662	-0.510869	Upper IM	NOT SIG.	epi
L2-L4	6	0.0345527	0.311957	0.527	0.428	1	L4	KLK6	-0.955	0.300192	Upper IM	NOT SIG.	epi
L2-L4	6	0.0345576	-0.110767	0.147	0.239	1	L4	ANKIB1	-0.386	-0.701194	Upper IM	NOT SIG.	epi
L2-L4	6	0.0345968	-0.147948	0.667	0.733	1	L4	ETF1	-1.4	-0.136126	Upper IM	NOT SIG.	epi
L2-L4	6	0.0346858	0.111068	0.22	0.133	1	L4	FAM98C	-0.353	0.726077	Upper IM	NOT SIG.	epi
L2-L4	6	0.0347587	-0.0888828	0.14	0.233	1	L4	DBT	-0.373	-0.734903	Upper IM	NOT SIG.	epi
L2-L4	6	0.0348499	0.0898948	0.153	0.078	1	L4	THBS2	-0.231	0.971986	Upper IM	NOT SIG.	epi
L2-L4	6	0.0348502	-0.145219	0.287	0.389	1	L4	PPP1R2	-0.676	-0.438719	Upper IM	NOT SIG.	epi
L2-L4	6	0.0349014	-0.110936	0.133	0.228	1	L4	WDTC1	-0.361	-0.777608	Upper IM	NOT SIG.	epi
L2-L4	6	0.0349523	-0.0510841	0.007	0.044	1	L4	CYP2F1	-0.051	-2.65208	Upper IM	NOT SIG.	epi
L2-L4	6	0.0350729	-0.166898	0.6	0.667	1	L4	TRIP10	-1.267	-0.152724	Upper IM	NOT SIG.	epi
L2-L4	6	0.035085	-0.0611615	0.073	0.15	1	L4	AP4E1	-0.223	-1.03899	Upper IM	NOT SIG.	epi
L2-L4	6	0.0350904	-0.10852	0.4	0.5	1	L4	TARDBP	-0.9	-0.321928	Upper IM	NOT SIG.	epi
L2-L4	6	0.0351469	-0.0848346	0.093	0.172	1	L4	ZMYND19	-0.265	-0.887106	Upper IM	NOT SIG.	epi
L2-L4	6	0.0351503	-0.0647992	0.04	0.1	1	L4	NEPRO	-0.14	-1.32193	Upper IM	NOT SIG.	epi
L2-L4	6	0.0351904	-0.11211	0.253	0.367	1	L4	LONP2	-0.62	-0.536643	Upper IM	NOT SIG.	epi
L2-L4	6	0.0352725	-0.122256	0.18	0.272	1	L4	NOMO1	-0.452	-0.59561	Upper IM	NOT SIG.	epi
L2-L4	6	0.0353064	-0.160044	0.68	0.722	1	L4	ANXA11	-1.402	-0.0864641	Upper IM	NOT SIG.	epi
L2-L4	6	0.0353233	-0.0467859	0.113	0.206	1	L4	C1orf174	-0.319	-0.866322	Upper IM	NOT SIG.	epi
L2-L4	6	0.0353742	-0.105327	0.04	0.1	1	L4	ZBTB25	-0.14	-1.32193	Upper IM	NOT SIG.	epi
L2-L4	6	0.0353757	-0.286232	0.567	0.611	1	L4	ALOX12B	-1.178	-0.107824	Upper IM	NOT SIG.	epi
L2-L4	6	0.0354285	-0.0969729	0.06	0.128	1	L4	ZNF740	-0.188	-1.09311	Upper IM	NOT SIG.	epi
L2-L4	6	0.0354446	-0.0787603	0.087	0.161	1	L4	MORC4	-0.248	-0.887973	Upper IM	NOT SIG.	epi
L2-L4	6	0.0355164	-0.199765	0.253	0.35	1	L4	GCOM1	-0.603	-0.468218	Upper IM	NOT SIG.	epi
L2-L4	6	0.0355499	-0.0876202	0.067	0.139	1	L4	RBM20	-0.206	-1.05285	Upper IM	NOT SIG.	epi
L2-L4	6	0.0355572	-0.117786	0.033	0.089	1	L4	VSIG2	-0.122	-1.43134	Upper IM	NOT SIG.	epi
L2-L4	6	0.0355641	-0.166698	0.287	0.389	1	L4	SLMAP	-0.676	-0.438719	Upper IM	NOT SIG.	epi
L2-L4	6	0.0356676	-0.0296847	0.007	0.044	1	L4	NPIPA5	-0.051	-2.65208	Upper IM	NOT SIG.	epi
L2-L4	6	0.0357602	-0.139874	0.193	0.289	1	L4	RB1	-0.482	-0.582469	Upper IM	NOT SIG.	epi
L2-L4	6	0.0357903	0.336839	0.42	0.339	1	L4	BST2	-0.759	0.309104	Upper IM	NOT SIG.	epi
L2-L4	6	0.0358246	-0.12086	0.06	0.128	1	L4	MSL2	-0.188	-1.09311	Upper IM	NOT SIG.	epi
L2-L4	6	0.0358553	-0.0965093	0.12	0.206	1	L4	TRAPPC13	-0.326	-0.77961	Upper IM	NOT SIG.	epi
L2-L4	6	0.0358753	-0.126391	0.14	0.228	1	L4	NIPSNAP2	-0.368	-0.703607	Upper IM	NOT SIG.	epi
L2-L4	6	0.0359229	-0.120102	0.2	0.306	1	L4	AZI2	-0.506	-0.613532	Upper IM	NOT SIG.	epi
L2-L4	6	0.0359393	0.366069	0.747	0.7	1	L4	NBEAL2	-1.447	0.0937533	Upper IM	NOT SIG.	epi
L2-L4	6	0.035958	0.166774	0.487	0.394	1	L4	CUTA	-0.881	0.305726	Upper IM	NOT SIG.	epi
L2-L4	6	0.0360299	-0.0809068	0.007	0.044	1	L4	BIRC3	-0.051	-2.65208	Upper IM	NOT SIG.	epi
L2-L4	6	0.0361923	-0.0692771	0.053	0.122	1	L4	TBC1D12	-0.175	-1.20282	Upper IM	NOT SIG.	epi
L2-L4	6	0.036221	-0.0555568	0.24	0.356	1	L4	SAFB	-0.596	-0.568843	Upper IM	NOT SIG.	epi
L2-L4	6	0.0362246	-0.15914	0.907	0.933	1	L4	RHOA	-1.84	-0.0407745	Upper IM	NOT SIG.	epi
L2-L4	6	0.0362286	-0.149764	0.107	0.189	1	L4	ATP13A3	-0.296	-0.820775	Upper IM	NOT SIG.	epi
L2-L4	6	0.036282	-0.0986598	0.04	0.1	1	L4	TECPR2	-0.14	-1.32193	Upper IM	NOT SIG.	epi
L2-L4	6	0.0362958	0.0914554	0.127	0.061	1	L4	FAM167A	-0.188	1.05795	Upper IM	NOT SIG.	epi
L2-L4	6	0.0364515	-0.158606	0.6	0.678	1	L4	PRKAR1A	-1.278	-0.176323	Upper IM	NOT SIG.	epi
L2-L4	6	0.0364801	-0.16866	0.14	0.228	1	L4	PES1	-0.368	-0.703607	Upper IM	NOT SIG.	epi
L2-L4	6	0.0365291	-0.0960199	1	1	1	L4	PERP	-2	0	Upper IM	NOT SIG.	epi
L2-L4	6	0.036548	0.118899	0.187	0.106	1	L4	MAPK8IP3	-0.293	0.818974	Upper IM	NOT SIG.	epi
L2-L4	6	0.0365699	-0.113807	0.207	0.317	1	L4	MAT2B	-0.524	-0.614852	Upper IM	NOT SIG.	epi
L2-L4	6	0.0365727	-0.0655933	0.047	0.111	1	L4	TRMT6	-0.158	-1.23983	Upper IM	NOT SIG.	epi
L2-L4	6	0.036595	0.0434327	0.06	0.017	1	L4	ZC4H2	-0.077	1.81943	Upper IM	NOT SIG.	epi
L2-L4	6	0.0366057	-0.104768	0.2	0.3	1	L4	UBL4A	-0.5	-0.584963	Upper IM	NOT SIG.	epi
L2-L4	6	0.0366382	0.113242	0.193	0.111	1	L4	MX2	-0.304	0.798041	Upper IM	NOT SIG.	epi
L2-L4	6	0.0366667	-0.0584673	0.193	0.294	1	L4	ERLIN2	-0.487	-0.607215	Upper IM	NOT SIG.	epi
L2-L4	6	0.0366867	0.143156	0.167	0.094	1	L4	MRTFB	-0.261	0.829115	Upper IM	NOT SIG.	epi
L2-L4	6	0.0366881	-0.0866722	0.127	0.217	1	L4	NAA15	-0.344	-0.772867	Upper IM	NOT SIG.	epi
L2-L4	6	0.0367202	-0.246135	0.373	0.461	1	L4	OLA1	-0.834	-0.305591	Upper IM	NOT SIG.	epi
L2-L4	6	0.0367419	-0.130369	0.2	0.3	1	L4	TPRKB	-0.5	-0.584963	Upper IM	NOT SIG.	epi
L2-L4	6	0.036764	-0.038745	0.007	0.044	1	L4	EVI2A	-0.051	-2.65208	Upper IM	NOT SIG.	epi
L2-L4	6	0.036764	-0.0399363	0.007	0.044	1	L4	CD48	-0.051	-2.65208	Upper IM	NOT SIG.	epi
L2-L4	6	0.036764	-0.049343	0.007	0.044	1	L4	NPIPB5	-0.051	-2.65208	Upper IM	NOT SIG.	epi
L2-L4	6	0.036764	-0.0589032	0.007	0.044	1	L4	ARHGAP39	-0.051	-2.65208	Upper IM	NOT SIG.	epi
L2-L4	6	0.0367742	-0.0880941	0.033	0.089	1	L4	RFK	-0.122	-1.43134	Upper IM	NOT SIG.	epi
L2-L4	6	0.0368266	0.205658	0.96	0.933	1	L4	DHCR24	-1.893	0.0411573	Upper IM	NOT SIG.	epi
L2-L4	6	0.036836	0.296555	0.7	0.606	1	L4	TMEM259	-1.306	0.208037	Upper IM	NOT SIG.	epi
L2-L4	6	0.0368419	0.125975	1	0.994	1	L4	RPLP2	-1.994	0.00868224	Upper IM	NOT SIG.	epi
L2-L4	6	0.0368795	-0.0938069	0.16	0.261	1	L4	TM2D1	-0.421	-0.705978	Upper IM	NOT SIG.	epi
L2-L4	6	0.036917	0.11955	0.06	0.017	1	L4	MAP3K10	-0.077	1.81943	Upper IM	NOT SIG.	epi
L2-L4	6	0.0369197	-0.0568718	0.227	0.344	1	L4	TRAK1	-0.571	-0.599716	Upper IM	NOT SIG.	epi
L2-L4	6	0.0369327	-0.162611	0.24	0.339	1	L4	TTC39B	-0.579	-0.498251	Upper IM	NOT SIG.	epi
L2-L4	6	0.0369705	-0.158507	0.78	0.833	1	L4	CANX	-1.613	-0.0948424	Upper IM	NOT SIG.	epi
L2-L4	6	0.0371357	-0.0467009	0.007	0.044	1	L4	AC103563.7	-0.051	-2.65208	Upper IM	NOT SIG.	epi
L2-L4	6	0.0371357	-0.0584603	0.007	0.044	1	L4	SLFN11	-0.051	-2.65208	Upper IM	NOT SIG.	epi
L2-L4	6	0.0371795	-0.198491	0.427	0.528	1	L4	SOWAHC	-0.955	-0.306302	Upper IM	NOT SIG.	epi
[truncated: 15,815 more rows]

## Sheet: Lower IM
S3 Table Differentially expressed genes Lower intermediate L2 vs L4
comb	subgroup	p_val	avg_log2FC	pct.1	pct.2	p_val_adj	cluster	gene	pct.diff	log.pct.diff	layers	Regulation	Morphology
L2-L4	7	4.26103e-34	2.07623	0.993	0.878	1.09432e-29	L4	S100A7	-1.871	0.177573	Lower IM	UP	epi
L2-L4	7	1.89494e-26	2.00785	0.933	0.806	4.86659e-22	L4	SPRR2E	-1.739	0.211097	Lower IM	UP	epi
L2-L4	7	2.10359e-25	1.31051	0.973	0.972	5.40244e-21	L4	SLPI	-1.945	0.00148349	Lower IM	UP	epi
L2-L4	7	2.82726e-21	1.2462	0.993	0.956	7.26098e-17	L4	KRT6B	-1.949	0.0547831	Lower IM	UP	epi
L2-L4	7	1.39177e-16	0.788012	0.96	0.939	3.57436e-12	L4	SNHG25	-1.899	0.0319092	Lower IM	UP	epi
L2-L4	7	6.0867e-16	1.2906	0.847	0.533	1.56319e-11	L4	IGKC	-1.38	0.668226	Lower IM	UP	epi
L2-L4	7	6.06734e-15	0.987226	0.993	0.983	1.55821e-10	L4	SPRR2A	-1.976	0.0146023	Lower IM	UP	epi
L2-L4	7	2.42484e-14	0.562356	1	1	6.22747e-10	L4	FABP5	-2	0	Lower IM	UP	epi
L2-L4	7	3.45414e-14	0.843421	0.993	0.989	8.87093e-10	L4	SBSN	-1.982	0.0058232	Lower IM	UP	epi
L2-L4	7	5.15581e-14	1.30545	0.52	0.172	1.32411e-09	L4	IGHG4	-0.692	1.5961	Lower IM	UP	epi
L2-L4	7	7.54168e-14	0.808779	1	1	1.93685e-09	L4	S100A8	-2	0	Lower IM	UP	epi
L2-L4	7	8.16387e-14	0.610119	0.993	0.994	2.09664e-09	L4	RPS10	-1.987	-0.00145213	Lower IM	UP	epi
L2-L4	7	1.21161e-13	0.463604	1	1	3.11167e-09	L4	LY6D	-2	0	Lower IM	UP	epi
L2-L4	7	1.34209e-12	1.26565	0.993	0.983	3.44676e-08	L4	KRTDAP	-1.976	0.0146023	Lower IM	UP	epi
L2-L4	7	2.398e-12	1.25665	0.893	0.761	6.15854e-08	L4	PI3	-1.654	0.230764	Lower IM	UP	epi
L2-L4	7	2.62223e-12	1.19119	0.893	0.917	6.73441e-08	L4	SPRR2D	-1.81	-0.0382616	Lower IM	UP	epi
L2-L4	7	4.91534e-12	0.966221	0.973	0.983	1.26236e-07	L4	KRT16	-1.956	-0.0147516	Lower IM	UP	epi
L2-L4	7	2.98531e-11	0.465672	0.967	0.983	7.66688e-07	L4	SERF2	-1.95	-0.0236755	Lower IM	UP	epi
L2-L4	7	7.84412e-11	0.786233	0.993	1	2.01453e-06	L4	S100A2	-1.993	-0.0101344	Lower IM	UP	epi
L2-L4	7	1.20138e-10	1.02476	0.507	0.217	3.08538e-06	L4	IGHG1	-0.724	1.22429	Lower IM	UP	epi
L2-L4	7	2.76872e-10	0.520707	1	1	7.11063e-06	L4	S100A9	-2	0	Lower IM	UP	epi
L2-L4	7	7.06255e-10	0.780906	0.453	0.167	1.8138e-05	L4	TGM3	-0.62	1.43966	Lower IM	UP	epi
L2-L4	7	1.58674e-09	0.84094	0.78	0.678	4.07506e-05	L4	SLURP2	-1.458	0.202189	Lower IM	UP	epi
L2-L4	7	1.92358e-09	0.450528	1	1	4.94014e-05	L4	HSPB1	-2	0	Lower IM	UP	epi
L2-L4	7	2.23162e-09	0.963359	0.787	0.689	5.73124e-05	L4	SPINK7	-1.476	0.19186	Lower IM	UP	epi
L2-L4	7	3.46001e-09	0.630985	0.953	0.922	8.886e-05	L4	IFI27	-1.875	0.0477095	Lower IM	UP	epi
L2-L4	7	2.60497e-08	0.815975	0.8	0.711	0.000669009	L4	GPX3	-1.511	0.17015	Lower IM	UP	epi
L2-L4	7	2.85854e-08	0.652756	0.173	0.006	0.00073413	L4	TFF3	-0.179	4.84967	Lower IM	UP	epi
L2-L4	7	2.93514e-08	0.381057	1	1	0.000753804	L4	S100A11	-2	0	Lower IM	UP	epi
L2-L4	7	3.71287e-08	0.567135	0.96	0.933	0.000953539	L4	CNFN	-1.893	0.0411573	Lower IM	UP	epi
L2-L4	7	1.24827e-07	0.402953	0.98	0.994	0.0032058	L4	MIF	-1.974	-0.0204641	Lower IM	UP	epi
L2-L4	7	3.0181e-07	0.471074	1	1	0.00775108	L4	CSTA	-2	0	Lower IM	UP	epi
L2-L4	7	3.47517e-07	0.488445	0.987	0.989	0.00892492	L4	SH3BGRL3	-1.976	-0.00292044	Lower IM	UP	epi
L2-L4	7	4.12241e-07	0.61352	0.993	1	0.0105872	L4	KRT14	-1.993	-0.0101344	Lower IM	UP	epi
L2-L4	7	5.37832e-07	0.782301	0.967	0.972	0.0138126	L4	CRNN	-1.939	-0.00744042	Lower IM	UP	epi
L2-L4	7	9.2542e-07	0.429828	0.127	0	0.0237666	L4	MUC5B	-0.127	#NUM!	Lower IM	UP	epi
L2-L4	7	1.01143e-06	0.466436	1	1	0.0259755	L4	MIR205HG	-2	0	Lower IM	UP	epi
L2-L4	7	1.44382e-06	0.61909	0.647	0.55	0.0370801	L4	ADIRF	-1.197	0.234334	Lower IM	UP	epi
L2-L4	7	1.8155e-06	0.316636	1	1	0.0466257	L4	TMSB10	-2	0	Lower IM	UP	epi
L2-L4	7	1.92232e-06	0.490987	0.967	0.972	0.0493689	L4	SERPINB3	-1.939	-0.00744042	Lower IM	UP	epi
L2-L4	7	3.17881e-20	-0.793699	1	1	8.16382e-16	L4	KRT5	-2	0	Lower IM	DOWN	epi
L2-L4	7	4.65718e-19	-0.761818	0.847	0.994	1.19606e-14	L4	HSP90AA1	-1.841	-0.230884	Lower IM	DOWN	epi
L2-L4	7	6.53519e-19	-1.56392	0.107	0.55	1.67837e-14	L4	LGALS7	-0.657	-2.36182	Lower IM	DOWN	epi
L2-L4	7	2.52899e-18	-0.645398	0.94	1	6.49494e-14	L4	GNAS	-1.94	-0.0892673	Lower IM	DOWN	epi
L2-L4	7	8.36058e-18	-0.672819	0.4	0.867	2.14716e-13	L4	NFIC	-1.267	-1.11603	Lower IM	DOWN	epi
L2-L4	7	1.04864e-17	-0.576246	0.993	1	2.69312e-13	L4	PABPC1	-1.993	-0.0101344	Lower IM	DOWN	epi
L2-L4	7	1.65506e-17	-0.720568	0.513	0.917	4.25052e-13	L4	NUCKS1	-1.43	-0.837963	Lower IM	DOWN	epi
L2-L4	7	5.14586e-17	-0.809655	0.553	0.917	1.32156e-12	L4	LMO4	-1.47	-0.729642	Lower IM	DOWN	epi
L2-L4	7	2.62183e-16	-0.871724	1	1	6.73339e-12	L4	MT-ATP6	-2	0	Lower IM	DOWN	epi
L2-L4	7	2.21182e-15	-1.04309	0.967	1	5.6804e-11	L4	MT-ND2	-1.967	-0.0484122	Lower IM	DOWN	epi
L2-L4	7	8.41828e-15	-0.726294	0.213	0.583	2.16198e-10	L4	ANXA8	-0.796	-1.45264	Lower IM	DOWN	epi
L2-L4	7	1.07944e-14	-0.441309	1	1	2.77221e-10	L4	EEF1A1	-2	0	Lower IM	DOWN	epi
L2-L4	7	1.28838e-14	-0.536617	0.953	1	3.30883e-10	L4	AHNAK	-1.953	-0.0694519	Lower IM	DOWN	epi
L2-L4	7	2.39313e-14	-0.604461	0.273	0.661	6.14602e-10	L4	ANKRD12	-0.934	-1.27575	Lower IM	DOWN	epi
L2-L4	7	2.73718e-14	-0.78309	1	1	7.02963e-10	L4	MT-ND3	-2	0	Lower IM	DOWN	epi
L2-L4	7	3.98983e-14	-0.563323	0.507	0.889	1.02467e-09	L4	ESR1	-1.396	-0.810198	Lower IM	DOWN	epi
L2-L4	7	4.63548e-14	-0.514763	0.347	0.761	1.19048e-09	L4	WNT5A	-1.108	-1.13296	Lower IM	DOWN	epi
L2-L4	7	5.48244e-14	-0.543986	0.373	0.772	1.408e-09	L4	TP53	-1.145	-1.04943	Lower IM	DOWN	epi
L2-L4	7	5.96637e-14	-1.1573	0.007	0.328	1.53228e-09	L4	OLFM4	-0.335	-5.5502	Lower IM	DOWN	epi
L2-L4	7	9.23351e-14	-0.68795	1	1	2.37135e-09	L4	MT-ND1	-2	0	Lower IM	DOWN	epi
L2-L4	7	5.27189e-13	-0.789037	0.773	0.972	1.35393e-08	L4	MT-ND5	-1.745	-0.330488	Lower IM	DOWN	epi
L2-L4	7	5.61592e-13	-0.760608	0.667	0.967	1.44228e-08	L4	HLA-C	-1.634	-0.535829	Lower IM	DOWN	epi
L2-L4	7	1.45126e-12	-0.44724	0.327	0.717	3.72713e-08	L4	AKAP9	-1.044	-1.13268	Lower IM	DOWN	epi
L2-L4	7	1.69808e-12	-0.470153	0.44	0.811	4.36101e-08	L4	NET1	-1.251	-0.882198	Lower IM	DOWN	epi
L2-L4	7	1.95759e-12	-0.694623	0.28	0.633	5.02747e-08	L4	MT-ATP8	-0.913	-1.17678	Lower IM	DOWN	epi
L2-L4	7	3.19946e-12	-0.329262	0.067	0.4	8.21685e-08	L4	PPM1K	-0.467	-2.57777	Lower IM	DOWN	epi
L2-L4	7	5.34481e-12	-0.503615	0.34	0.689	1.37265e-07	L4	NFIA	-1.029	-1.01897	Lower IM	DOWN	epi
L2-L4	7	7.30241e-12	-0.479357	0.5	0.867	1.8754e-07	L4	BLCAP	-1.367	-0.794104	Lower IM	DOWN	epi
L2-L4	7	8.06385e-12	-0.455034	0.94	0.989	2.07096e-07	L4	CTSB	-1.929	-0.0733098	Lower IM	DOWN	epi
L2-L4	7	1.10858e-11	-0.583082	0.767	0.967	2.84705e-07	L4	SELENOP	-1.734	-0.334289	Lower IM	DOWN	epi
L2-L4	7	1.57398e-11	-0.504497	0.893	1	4.0423e-07	L4	LDHA	-1.893	-0.163268	Lower IM	DOWN	epi
L2-L4	7	1.62711e-11	-0.569776	0.573	0.878	4.17874e-07	L4	NFKBIA	-1.451	-0.615686	Lower IM	DOWN	epi
L2-L4	7	2.03993e-11	-0.480924	0.22	0.594	5.23895e-07	L4	KRT8	-0.814	-1.43296	Lower IM	DOWN	epi
L2-L4	7	5.00566e-11	-0.789139	1	1	1.28555e-06	L4	MT-ND4	-2	0	Lower IM	DOWN	epi
L2-L4	7	7.73184e-11	-0.491845	0.533	0.861	1.98569e-06	L4	EIF3A	-1.394	-0.691878	Lower IM	DOWN	epi
L2-L4	7	7.94919e-11	-0.492079	0.2	0.544	2.04151e-06	L4	PRRX1	-0.744	-1.44361	Lower IM	DOWN	epi
L2-L4	7	8.51504e-11	-0.388726	0.313	0.694	2.18683e-06	L4	SEC62	-1.007	-1.14877	Lower IM	DOWN	epi
L2-L4	7	8.96236e-11	-0.458046	0.433	0.794	2.30171e-06	L4	SDC4	-1.227	-0.874772	Lower IM	DOWN	epi
L2-L4	7	1.27447e-10	-0.386307	0.26	0.617	3.27308e-06	L4	NIPSNAP2	-0.877	-1.24676	Lower IM	DOWN	epi
L2-L4	7	1.93505e-10	-0.571299	0.573	0.883	4.96959e-06	L4	UPK3BL1	-1.456	-0.623878	Lower IM	DOWN	epi
L2-L4	7	2.23698e-10	-0.416399	0.327	0.7	5.74501e-06	L4	ARID1B	-1.027	-1.09806	Lower IM	DOWN	epi
L2-L4	7	2.45094e-10	-0.626411	0.287	0.644	6.29451e-06	L4	EDN3	-0.931	-1.16601	Lower IM	DOWN	epi
L2-L4	7	3.12135e-10	-0.266557	0.127	0.433	8.01624e-06	L4	PNPLA8	-0.56	-1.76954	Lower IM	DOWN	epi
L2-L4	7	3.14225e-10	-0.328448	0.273	0.611	8.06993e-06	L4	NCK1	-0.884	-1.16227	Lower IM	DOWN	epi
L2-L4	7	3.31552e-10	-0.253586	0.24	0.589	8.51493e-06	L4	EFR3A	-0.829	-1.29523	Lower IM	DOWN	epi
L2-L4	7	3.54676e-10	-0.33821	0.14	0.461	9.10879e-06	L4	SHTN1	-0.601	-1.71934	Lower IM	DOWN	epi
L2-L4	7	3.6494e-10	-0.70559	1	1	9.37239e-06	L4	MT-CO1	-2	0	Lower IM	DOWN	epi
L2-L4	7	3.86028e-10	-0.31741	0.26	0.628	9.91398e-06	L4	FOXQ1	-0.888	-1.27225	Lower IM	DOWN	epi
L2-L4	7	3.87656e-10	-0.305479	0.033	0.294	9.95579e-06	L4	IFITM1	-0.327	-3.15528	Lower IM	DOWN	epi
L2-L4	7	4.55931e-10	-0.269541	1	1	1.17092e-05	L4	RPS18	-2	0	Lower IM	DOWN	epi
L2-L4	7	5.16709e-10	-0.394895	0.427	0.772	1.32701e-05	L4	FAR1	-1.199	-0.854365	Lower IM	DOWN	epi
L2-L4	7	5.46174e-10	-0.467407	0.427	0.783	1.40268e-05	L4	PIK3R1	-1.21	-0.874776	Lower IM	DOWN	epi
L2-L4	7	5.75485e-10	-0.338029	0.173	0.511	1.47796e-05	L4	TNRC6B	-0.684	-1.56255	Lower IM	DOWN	epi
L2-L4	7	6.14135e-10	-0.380542	0.427	0.783	1.57722e-05	L4	MPZL1	-1.21	-0.874776	Lower IM	DOWN	epi
L2-L4	7	6.45634e-10	-0.476167	0.573	0.867	1.65812e-05	L4	LRRFIP1	-1.44	-0.597497	Lower IM	DOWN	epi
L2-L4	7	6.65577e-10	-0.400138	0.38	0.717	1.70934e-05	L4	CEBPB	-1.097	-0.915974	Lower IM	DOWN	epi
L2-L4	7	7.77729e-10	-0.505522	0.74	0.978	1.99736e-05	L4	ZFP36L1	-1.718	-0.402309	Lower IM	DOWN	epi
L2-L4	7	8.69769e-10	-0.325554	0.22	0.544	2.23374e-05	L4	ADD3	-0.764	-1.3061	Lower IM	DOWN	epi
L2-L4	7	8.76881e-10	-0.348403	0.287	0.633	2.25201e-05	L4	PNRC1	-0.92	-1.14115	Lower IM	DOWN	epi
L2-L4	7	1.03205e-09	-0.31655	0.08	0.367	2.65052e-05	L4	TGFBR3	-0.447	-2.19771	Lower IM	DOWN	epi
L2-L4	7	1.04717e-09	-0.385227	0.987	1	2.68935e-05	L4	RPL27A	-1.987	-0.018878	Lower IM	DOWN	epi
L2-L4	7	1.20611e-09	-0.491369	0.54	0.883	3.09754e-05	L4	HNRNPL	-1.423	-0.709454	Lower IM	DOWN	epi
L2-L4	7	1.20979e-09	-0.432292	0.473	0.828	3.10698e-05	L4	MTDH	-1.301	-0.807791	Lower IM	DOWN	epi
L2-L4	7	1.24043e-09	-0.191134	0.08	0.383	3.18567e-05	L4	ISL2	-0.463	-2.25927	Lower IM	DOWN	epi
L2-L4	7	1.28209e-09	-0.290797	0.147	0.472	3.29267e-05	L4	ZNF83	-0.619	-1.68297	Lower IM	DOWN	epi
L2-L4	7	1.29604e-09	-0.463836	0.507	0.817	3.32848e-05	L4	FLOT2	-1.324	-0.68835	Lower IM	DOWN	epi
L2-L4	7	1.55032e-09	-0.291473	0.26	0.6	3.98153e-05	L4	RBMS1	-0.86	-1.20645	Lower IM	DOWN	epi
L2-L4	7	1.58839e-09	-0.403083	0.373	0.739	4.07931e-05	L4	NFIX	-1.112	-0.986399	Lower IM	DOWN	epi
L2-L4	7	1.62999e-09	-0.33503	0.513	0.844	4.18613e-05	L4	HACD2	-1.357	-0.718284	Lower IM	DOWN	epi
L2-L4	7	1.63715e-09	-0.370744	0.327	0.672	4.20454e-05	L4	SLAIN2	-0.999	-1.03917	Lower IM	DOWN	epi
L2-L4	7	1.75072e-09	-0.420894	0.547	0.9	4.4962e-05	L4	ARHGEF12	-1.447	-0.718384	Lower IM	DOWN	epi
L2-L4	7	2.00776e-09	-0.378329	0.3	0.65	5.15633e-05	L4	RBM47	-0.95	-1.11548	Lower IM	DOWN	epi
L2-L4	7	2.01168e-09	-0.516942	0.747	0.972	5.16639e-05	L4	HMGB1	-1.719	-0.379848	Lower IM	DOWN	epi
L2-L4	7	2.05326e-09	-0.431616	0.427	0.761	5.27319e-05	L4	PAFAH1B2	-1.188	-0.83366	Lower IM	DOWN	epi
L2-L4	7	2.10863e-09	-0.376332	0.387	0.778	5.41538e-05	L4	SLC1A5	-1.165	-1.00744	Lower IM	DOWN	epi
L2-L4	7	2.26359e-09	-0.299723	0.2	0.506	5.81336e-05	L4	DLAT	-0.706	-1.33914	Lower IM	DOWN	epi
L2-L4	7	2.51966e-09	-0.421878	0.787	0.983	6.47098e-05	L4	HMGN1	-1.77	-0.320828	Lower IM	DOWN	epi
L2-L4	7	2.63662e-09	-0.39364	0.367	0.694	6.77137e-05	L4	KCTD3	-1.061	-0.919156	Lower IM	DOWN	epi
L2-L4	7	2.92292e-09	-0.274566	0.28	0.611	7.50665e-05	L4	KMT2C	-0.891	-1.12575	Lower IM	DOWN	epi
L2-L4	7	3.38293e-09	-0.411139	0.587	0.894	8.68803e-05	L4	IRF6	-1.481	-0.606914	Lower IM	DOWN	epi
L2-L4	7	3.40525e-09	-0.324396	0.367	0.7	8.74537e-05	L4	CRK	-1.067	-0.931575	Lower IM	DOWN	epi
L2-L4	7	3.74577e-09	-0.326883	0.853	0.994	9.6199e-05	L4	ACTN4	-1.847	-0.2207	Lower IM	DOWN	epi
L2-L4	7	3.75767e-09	-0.357907	0.353	0.739	9.65045e-05	L4	PNISR	-1.092	-1.06591	Lower IM	DOWN	epi
L2-L4	7	3.93737e-09	-0.306659	0.013	0.239	0.00010112	L4	PI15	-0.252	-4.20043	Lower IM	DOWN	epi
L2-L4	7	4.44032e-09	-0.339265	0.44	0.789	0.000114036	L4	NDUFA5	-1.229	-0.842522	Lower IM	DOWN	epi
L2-L4	7	4.82855e-09	-0.453593	0.6	0.922	0.000124007	L4	SET	-1.522	-0.619804	Lower IM	DOWN	epi
L2-L4	7	4.8836e-09	-0.315143	0.387	0.728	0.000125421	L4	PTTG1IP	-1.115	-0.911605	Lower IM	DOWN	epi
L2-L4	7	4.89833e-09	-0.413919	0.553	0.861	0.000125799	L4	CCNI	-1.414	-0.638734	Lower IM	DOWN	epi
L2-L4	7	5.3246e-09	-0.702476	0.973	1	0.000136746	L4	KRT15	-1.973	-0.0394883	Lower IM	DOWN	epi
L2-L4	7	5.48146e-09	-0.369532	0.4	0.744	0.000140775	L4	OPTN	-1.144	-0.895303	Lower IM	DOWN	epi
L2-L4	7	5.58485e-09	-0.407917	0.493	0.806	0.00014343	L4	PRRG4	-1.299	-0.709192	Lower IM	DOWN	epi
L2-L4	7	5.73096e-09	-0.440573	0.62	0.906	0.000147182	L4	WASF2	-1.526	-0.547243	Lower IM	DOWN	epi
L2-L4	7	5.95822e-09	-0.254512	0.187	0.483	0.000153019	L4	XIAP	-0.67	-1.36898	Lower IM	DOWN	epi
L2-L4	7	6.24913e-09	-0.448861	0.533	0.872	0.00016049	L4	CAVIN1	-1.405	-0.710193	Lower IM	DOWN	epi
L2-L4	7	6.46351e-09	-0.246971	0.173	0.483	0.000165996	L4	GNAQ	-0.656	-1.48125	Lower IM	DOWN	epi
L2-L4	7	6.61138e-09	-0.29789	0.3	0.633	0.000169794	L4	FBXO7	-0.933	-1.07724	Lower IM	DOWN	epi
L2-L4	7	6.75502e-09	-0.348205	0.367	0.689	0.000173482	L4	VCL	-1.056	-0.908724	Lower IM	DOWN	epi
L2-L4	7	7.05528e-09	-0.346727	0.107	0.394	0.000181194	L4	SOSTDC1	-0.501	-1.88058	Lower IM	DOWN	epi
L2-L4	7	7.36746e-09	-0.446205	0.833	1	0.000189211	L4	KLF5	-1.833	-0.263612	Lower IM	DOWN	epi
L2-L4	7	7.61247e-09	-0.500493	0.66	0.9	0.000195504	L4	DST	-1.56	-0.447459	Lower IM	DOWN	epi
L2-L4	7	7.70688e-09	-0.435569	0.673	0.95	0.000197928	L4	CTNNB1	-1.623	-0.497321	Lower IM	DOWN	epi
L2-L4	7	8.331e-09	-0.222104	0.12	0.406	0.000213957	L4	CSNK1G3	-0.526	-1.75845	Lower IM	DOWN	epi
L2-L4	7	8.39985e-09	-0.441925	0.827	0.989	0.000215725	L4	TMBIM6	-1.816	-0.258083	Lower IM	DOWN	epi
L2-L4	7	8.67658e-09	-0.348052	0.28	0.6	0.000222832	L4	STAG2	-0.88	-1.09954	Lower IM	DOWN	epi
L2-L4	7	8.68487e-09	-0.369931	0.3	0.622	0.000223045	L4	FOXP1	-0.922	-1.05195	Lower IM	DOWN	epi
L2-L4	7	8.83564e-09	-0.298701	0.233	0.567	0.000226917	L4	SMIM15	-0.8	-1.28302	Lower IM	DOWN	epi
L2-L4	7	8.84557e-09	-0.333963	0.34	0.683	0.000227172	L4	RAB11B	-1.023	-1.00635	Lower IM	DOWN	epi
L2-L4	7	8.86641e-09	-1.03413	0.213	0.511	0.000227707	L4	KRT2	-0.724	-1.26247	Lower IM	DOWN	epi
L2-L4	7	9.59069e-09	-0.263339	0.147	0.439	0.000246308	L4	ARID4B	-0.586	-1.5784	Lower IM	DOWN	epi
L2-L4	7	1.00314e-08	-0.441299	0.767	0.961	0.000257625	L4	YWHAE	-1.728	-0.32531	Lower IM	DOWN	epi
L2-L4	7	1.0438e-08	-0.388527	0.427	0.767	0.000268068	L4	ALOX15B	-1.194	-0.844991	Lower IM	DOWN	epi
L2-L4	7	1.12957e-08	-0.381822	0.247	0.544	0.000290096	L4	SREK1IP1	-0.791	-1.1391	Lower IM	DOWN	epi
L2-L4	7	1.16336e-08	-0.291787	0.153	0.444	0.000298773	L4	ZNF292	-0.597	-1.53703	Lower IM	DOWN	epi
L2-L4	7	1.17305e-08	-0.307393	0.387	0.733	0.000301263	L4	STAT3	-1.12	-0.92148	Lower IM	DOWN	epi
L2-L4	7	1.19457e-08	-0.457256	0.88	0.994	0.000306789	L4	TUBA1B	-1.874	-0.175742	Lower IM	DOWN	epi
L2-L4	7	1.24851e-08	-0.280994	0.287	0.617	0.000320642	L4	LIMA1	-0.904	-1.10422	Lower IM	DOWN	epi
L2-L4	7	1.27392e-08	-0.391447	0.847	0.972	0.000327169	L4	ARPC2	-1.819	-0.198594	Lower IM	DOWN	epi
L2-L4	7	1.35506e-08	-0.327677	0.253	0.589	0.000348006	L4	MXRA5	-0.842	-1.21913	Lower IM	DOWN	epi
L2-L4	7	1.36088e-08	-0.290616	0.407	0.706	0.000349502	L4	WDR45B	-1.113	-0.794639	Lower IM	DOWN	epi
L2-L4	7	1.46251e-08	-0.333761	0.267	0.567	0.000375601	L4	SETD7	-0.834	-1.08651	Lower IM	DOWN	epi
L2-L4	7	1.49637e-08	-0.549221	0.667	0.933	0.000384298	L4	KRT19	-1.6	-0.48419	Lower IM	DOWN	epi
L2-L4	7	1.4964e-08	-0.351423	0.4	0.75	0.000384307	L4	HSD17B12	-1.15	-0.906891	Lower IM	DOWN	epi
L2-L4	7	1.5796e-08	-0.410969	0.427	0.778	0.000405674	L4	HSPA1B	-1.205	-0.865534	Lower IM	DOWN	epi
L2-L4	7	1.64501e-08	-0.380993	0.907	1	0.000422472	L4	H3F3A	-1.907	-0.140826	Lower IM	DOWN	epi
L2-L4	7	1.64944e-08	-0.316112	0.28	0.6	0.00042361	L4	ZDHHC20	-0.88	-1.09954	Lower IM	DOWN	epi
L2-L4	7	1.69757e-08	-0.34957	0.96	1	0.00043597	L4	RPL23	-1.96	-0.0588937	Lower IM	DOWN	epi
L2-L4	7	1.83464e-08	-0.330841	0.347	0.683	0.000471172	L4	TMEM19	-1.03	-0.97695	Lower IM	DOWN	epi
L2-L4	7	1.96887e-08	-0.307487	0.32	0.65	0.000505645	L4	GALNT5	-0.97	-1.02237	Lower IM	DOWN	epi
L2-L4	7	2.13095e-08	-0.535579	0.667	0.889	0.000547271	L4	IGFBP5	-1.556	-0.414497	Lower IM	DOWN	epi
L2-L4	7	2.16387e-08	-0.267074	0.24	0.567	0.000555725	L4	PYCR2	-0.807	-1.24031	Lower IM	DOWN	epi
L2-L4	7	2.34577e-08	-0.373411	0.487	0.8	0.000602439	L4	MIDN	-1.287	-0.716078	Lower IM	DOWN	epi
L2-L4	7	2.38382e-08	-0.324647	0.253	0.556	0.000612213	L4	MPHOSPH8	-0.809	-1.13595	Lower IM	DOWN	epi
L2-L4	7	2.41689e-08	-0.278858	0.127	0.4	0.000620704	L4	JDP2	-0.527	-1.65517	Lower IM	DOWN	epi
L2-L4	7	2.42125e-08	-0.373047	0.42	0.761	0.000621826	L4	PTP4A2	-1.181	-0.857507	Lower IM	DOWN	epi
L2-L4	7	2.53645e-08	-0.477755	0.62	0.922	0.000651411	L4	PDIA3	-1.542	-0.572499	Lower IM	DOWN	epi
L2-L4	7	2.54044e-08	-0.278436	0.193	0.494	0.000652436	L4	AR	-0.687	-1.35591	Lower IM	DOWN	epi
L2-L4	7	2.65316e-08	-0.415618	0.48	0.817	0.000681384	L4	HNRNPH3	-1.297	-0.767302	Lower IM	DOWN	epi
L2-L4	7	2.71822e-08	-0.301402	0.033	0.256	0.000698094	L4	KCNQ1OT1	-0.289	-2.95561	Lower IM	DOWN	epi
L2-L4	7	2.74752e-08	-0.247218	0.287	0.611	0.000705619	L4	NEMF	-0.898	-1.09012	Lower IM	DOWN	epi
L2-L4	7	3.13049e-08	-0.307122	0.213	0.511	0.000803971	L4	BOD1L1	-0.724	-1.26247	Lower IM	DOWN	epi
L2-L4	7	3.47895e-08	-0.27758	0.247	0.567	0.000893464	L4	SESN3	-0.814	-1.19884	Lower IM	DOWN	epi
L2-L4	7	3.50221e-08	-0.29591	0.413	0.717	0.000899437	L4	MTUS1	-1.13	-0.795831	Lower IM	DOWN	epi
L2-L4	7	3.70315e-08	-0.326797	0.827	0.978	0.000951043	L4	HNRNPA3	-1.805	-0.241947	Lower IM	DOWN	epi
L2-L4	7	3.75997e-08	-0.316617	0.207	0.489	0.000965635	L4	GINM1	-0.696	-1.2402	Lower IM	DOWN	epi
L2-L4	7	3.83251e-08	-0.342348	0.173	0.467	0.000984265	L4	TGFBI	-0.64	-1.43265	Lower IM	DOWN	epi
L2-L4	7	3.83778e-08	-0.311759	0.2	0.489	0.000985618	L4	TCF4	-0.689	-1.28983	Lower IM	DOWN	epi
L2-L4	7	3.97881e-08	-0.349723	0.32	0.622	0.00102184	L4	ACIN1	-0.942	-0.958843	Lower IM	DOWN	epi
L2-L4	7	3.99533e-08	-0.558843	0.713	0.922	0.00102608	L4	TXNIP	-1.635	-0.370865	Lower IM	DOWN	epi
L2-L4	7	4.05714e-08	-0.454091	0.753	0.972	0.00104195	L4	DDR1	-1.725	-0.368306	Lower IM	DOWN	epi
L2-L4	7	4.07217e-08	-0.549327	0.413	0.683	0.00104581	L4	MTRNR2L8	-1.096	-0.725744	Lower IM	DOWN	epi
L2-L4	7	4.07836e-08	-0.352938	0.327	0.617	0.0010474	L4	KHSRP	-0.944	-0.91598	Lower IM	DOWN	epi
L2-L4	7	4.15034e-08	-0.256768	0.167	0.456	0.00106589	L4	MEIS2	-0.623	-1.44919	Lower IM	DOWN	epi
L2-L4	7	4.40653e-08	-0.413772	0.72	0.967	0.00113168	L4	PPP1CB	-1.687	-0.425519	Lower IM	DOWN	epi
L2-L4	7	4.46867e-08	-0.329638	0.033	0.244	0.00114764	L4	GABRP	-0.277	-2.88634	Lower IM	DOWN	epi
L2-L4	7	4.62402e-08	-0.445118	0.467	0.783	0.00118754	L4	GPNMB	-1.25	-0.74559	Lower IM	DOWN	epi
L2-L4	7	4.69845e-08	-0.36886	0.313	0.617	0.00120666	L4	TMX1	-0.93	-0.979108	Lower IM	DOWN	epi
L2-L4	7	4.72302e-08	-0.302054	0.327	0.639	0.00121297	L4	FBXO3	-0.966	-0.966525	Lower IM	DOWN	epi
L2-L4	7	4.76185e-08	-0.367964	0.24	0.517	0.00122294	L4	RDX	-0.757	-1.10713	Lower IM	DOWN	epi
L2-L4	7	4.78023e-08	-0.246845	0.1	0.361	0.00122766	L4	SETD1B	-0.461	-1.852	Lower IM	DOWN	epi
L2-L4	7	4.78704e-08	-0.28448	0.353	0.694	0.00122941	L4	MBTPS1	-1.047	-0.975267	Lower IM	DOWN	epi
L2-L4	7	4.90849e-08	-0.237391	0.147	0.428	0.0012606	L4	IRS1	-0.575	-1.54179	Lower IM	DOWN	epi
L2-L4	7	5.15478e-08	-0.140486	0.327	0.661	0.00132385	L4	CGGBP1	-0.988	-1.01536	Lower IM	DOWN	epi
L2-L4	7	5.1762e-08	-0.409447	0.667	0.933	0.00132935	L4	THSD4	-1.6	-0.48419	Lower IM	DOWN	epi
L2-L4	7	5.34513e-08	-0.300929	0.733	0.939	0.00137274	L4	SGK1	-1.672	-0.357312	Lower IM	DOWN	epi
L2-L4	7	5.40496e-08	-0.196518	0.253	0.578	0.0013881	L4	LIMS1	-0.831	-1.19193	Lower IM	DOWN	epi
L2-L4	7	5.52505e-08	-0.405344	0.553	0.839	0.00141894	L4	ARPC5	-1.392	-0.601391	Lower IM	DOWN	epi
L2-L4	7	5.86676e-08	-0.352356	0.193	0.506	0.0015067	L4	ABI3BP	-0.699	-1.39054	Lower IM	DOWN	epi
L2-L4	7	5.91331e-08	-0.272131	0.26	0.572	0.00151866	L4	MAVS	-0.832	-1.1375	Lower IM	DOWN	epi
L2-L4	7	6.01951e-08	-0.303492	0.353	0.672	0.00154593	L4	FEM1B	-1.025	-0.928793	Lower IM	DOWN	epi
L2-L4	7	6.21303e-08	-0.832487	0.84	0.906	0.00159563	L4	MTRNR2L12	-1.746	-0.109122	Lower IM	DOWN	epi
L2-L4	7	6.97511e-08	-0.184819	0.26	0.578	0.00179135	L4	WIPF2	-0.838	-1.15256	Lower IM	DOWN	epi
L2-L4	7	7.38866e-08	-0.402926	0.753	0.983	0.00189756	L4	TLE5	-1.736	-0.384542	Lower IM	DOWN	epi
L2-L4	7	7.43929e-08	-0.347384	0.853	0.961	0.00191056	L4	EZR	-1.814	-0.171991	Lower IM	DOWN	epi
L2-L4	7	7.69876e-08	-0.220036	0.167	0.439	0.0019772	L4	DSG2	-0.606	-1.39437	Lower IM	DOWN	epi
L2-L4	7	7.98603e-08	-0.253536	0.347	0.683	0.00205097	L4	NCOR1	-1.03	-0.97695	Lower IM	DOWN	epi
L2-L4	7	8.12472e-08	-0.309066	0.447	0.756	0.00208659	L4	CSNK1D	-1.203	-0.758111	Lower IM	DOWN	epi
L2-L4	7	8.22332e-08	-0.205605	0.027	0.233	0.00211191	L4	WNK2	-0.26	-3.1093	Lower IM	DOWN	epi
L2-L4	7	8.2754e-08	-0.278692	1	1	0.00212529	L4	ACTG1	-2	0	Lower IM	DOWN	epi
L2-L4	7	8.51309e-08	-0.288469	0.313	0.622	0.00218633	L4	RAB13	-0.935	-0.990752	Lower IM	DOWN	epi
L2-L4	7	8.83244e-08	-0.216245	0.253	0.567	0.00226835	L4	SRC	-0.82	-1.16421	Lower IM	DOWN	epi
L2-L4	7	8.90239e-08	-0.426904	0.8	0.989	0.00228631	L4	CCND1	-1.789	-0.305971	Lower IM	DOWN	epi
L2-L4	7	9.27091e-08	-0.299561	0.36	0.656	0.00238095	L4	OSTF1	-1.016	-0.865699	Lower IM	DOWN	epi
L2-L4	7	9.39957e-08	-0.324453	0.367	0.661	0.002414	L4	EFHD2	-1.028	-0.84887	Lower IM	DOWN	epi
L2-L4	7	1.00413e-07	-0.434393	0.847	0.978	0.00257881	L4	PDCD4	-1.825	-0.207472	Lower IM	DOWN	epi
L2-L4	7	1.04394e-07	-0.343938	0.12	0.394	0.00268104	L4	MUC4	-0.514	-1.71516	Lower IM	DOWN	epi
L2-L4	7	1.08843e-07	-0.265994	0.24	0.533	0.0027953	L4	NQO2	-0.773	-1.1511	Lower IM	DOWN	epi
L2-L4	7	1.11487e-07	-0.226087	0.133	0.394	0.00286321	L4	HNRNPLL	-0.527	-1.56677	Lower IM	DOWN	epi
L2-L4	7	1.1184e-07	-0.189554	0.027	0.233	0.00287228	L4	SULT1E1	-0.26	-3.1093	Lower IM	DOWN	epi
L2-L4	7	1.15912e-07	-0.273955	0.293	0.572	0.00297686	L4	LSM14B	-0.865	-0.965114	Lower IM	DOWN	epi
L2-L4	7	1.21361e-07	-0.255149	0.22	0.478	0.00311679	L4	AGFG1	-0.698	-1.11951	Lower IM	DOWN	epi
L2-L4	7	1.22409e-07	-0.262264	0.247	0.533	0.0031437	L4	USP8	-0.78	-1.10962	Lower IM	DOWN	epi
L2-L4	7	1.22518e-07	-0.253725	0.22	0.522	0.0031465	L4	NIPBL	-0.742	-1.24655	Lower IM	DOWN	epi
L2-L4	7	1.23496e-07	-0.333659	0.38	0.694	0.00317163	L4	DDX21	-1.074	-0.868936	Lower IM	DOWN	epi
L2-L4	7	1.23882e-07	-0.366934	0.76	0.967	0.00318154	L4	RAC1	-1.727	-0.347516	Lower IM	DOWN	epi
L2-L4	7	1.26204e-07	-0.361691	0.487	0.778	0.00324117	L4	FRMD6	-1.265	-0.675848	Lower IM	DOWN	epi
L2-L4	7	1.27062e-07	-0.335509	0.44	0.767	0.00326321	L4	ITGA6	-1.207	-0.801723	Lower IM	DOWN	epi
L2-L4	7	1.30895e-07	-0.299714	1	1	0.00336165	L4	RPL31	-2	0	Lower IM	DOWN	epi
L2-L4	7	1.31826e-07	-0.266925	0.14	0.411	0.00338555	L4	COL21A1	-0.551	-1.55371	Lower IM	DOWN	epi
L2-L4	7	1.33641e-07	-0.316721	0.273	0.556	0.00343217	L4	LRBA	-0.829	-1.02618	Lower IM	DOWN	epi
L2-L4	7	1.38985e-07	-0.231668	0.08	0.339	0.00356942	L4	B3GALT5	-0.419	-2.08321	Lower IM	DOWN	epi
L2-L4	7	1.42196e-07	-0.289442	0.287	0.583	0.00365189	L4	IL20RA	-0.87	-1.02245	Lower IM	DOWN	epi
L2-L4	7	1.42648e-07	-0.222231	0.267	0.583	0.00366349	L4	CHD9	-0.85	-1.12666	Lower IM	DOWN	epi
L2-L4	7	1.51237e-07	-0.374715	0.24	0.522	0.00388407	L4	CPE	-0.762	-1.12102	Lower IM	DOWN	epi
L2-L4	7	1.52953e-07	-0.26338	0.34	0.672	0.00392814	L4	EID1	-1.012	-0.982926	Lower IM	DOWN	epi
L2-L4	7	1.54138e-07	-0.300869	0.387	0.689	0.00395858	L4	KCNK6	-1.076	-0.83217	Lower IM	DOWN	epi
L2-L4	7	1.55903e-07	-0.224016	0.113	0.367	0.0040039	L4	LINC01133	-0.48	-1.69946	Lower IM	DOWN	epi
L2-L4	7	1.5763e-07	-0.246655	0.193	0.483	0.00404825	L4	PPP1R3B	-0.676	-1.32342	Lower IM	DOWN	epi
L2-L4	7	1.58914e-07	-0.330556	0.227	0.478	0.00408123	L4	CORO2A	-0.705	-1.07432	Lower IM	DOWN	epi
L2-L4	7	1.68873e-07	-0.285237	0.327	0.644	0.00433699	L4	SOX15	-0.971	-0.97777	Lower IM	DOWN	epi
L2-L4	7	1.69872e-07	-0.284968	0.22	0.506	0.00436265	L4	FOXO3	-0.726	-1.20163	Lower IM	DOWN	epi
L2-L4	7	1.70992e-07	-0.235203	0.407	0.711	0.00439142	L4	PYURF	-1.118	-0.804821	Lower IM	DOWN	epi
L2-L4	7	1.74261e-07	-0.251188	0.547	0.872	0.00447536	L4	RTL8C	-1.419	-0.672787	Lower IM	DOWN	epi
L2-L4	7	1.7809e-07	-0.243427	0.1	0.344	0.0045737	L4	PCDH7	-0.444	-1.78241	Lower IM	DOWN	epi
L2-L4	7	1.78616e-07	-0.28327	0.253	0.539	0.0045872	L4	TMEM168	-0.792	-1.09115	Lower IM	DOWN	epi
L2-L4	7	1.84838e-07	-0.399919	0.34	0.633	0.004747	L4	ODC1	-0.973	-0.896671	Lower IM	DOWN	epi
L2-L4	7	1.85568e-07	-0.210016	0.213	0.506	0.00476575	L4	TCF3	-0.719	-1.24828	Lower IM	DOWN	epi
L2-L4	7	1.88371e-07	-0.264904	0.387	0.733	0.00483775	L4	LUC7L2	-1.12	-0.92148	Lower IM	DOWN	epi
L2-L4	7	1.89191e-07	-0.375459	0.1	0.333	0.00485881	L4	FLG	-0.433	-1.73552	Lower IM	DOWN	epi
L2-L4	7	1.91967e-07	-0.300448	0.22	0.483	0.00493011	L4	TACC1	-0.703	-1.13452	Lower IM	DOWN	epi
L2-L4	7	1.94251e-07	-0.219333	0.347	0.667	0.00498875	L4	PUM1	-1.014	-0.942751	Lower IM	DOWN	epi
L2-L4	7	1.96575e-07	-0.152414	0.067	0.3	0.00504844	L4	CHST2	-0.367	-2.16273	Lower IM	DOWN	epi
L2-L4	7	1.96873e-07	-0.207535	0.38	0.7	0.00505608	L4	LINC01578	-1.08	-0.881356	Lower IM	DOWN	epi
L2-L4	7	1.97684e-07	-0.148249	0.287	0.594	0.00507693	L4	SNX12	-0.881	-1.04941	Lower IM	DOWN	epi
L2-L4	7	2.03352e-07	-0.215223	0.22	0.517	0.00522248	L4	EFNB2	-0.737	-1.23266	Lower IM	DOWN	epi
L2-L4	7	2.0791e-07	-0.253441	0.187	0.461	0.00533954	L4	NDN	-0.648	-1.30173	Lower IM	DOWN	epi
L2-L4	7	2.12433e-07	-0.299435	0.26	0.544	0.00545571	L4	SMAD3	-0.804	-1.0651	Lower IM	DOWN	epi
L2-L4	7	2.20214e-07	-0.433027	0.993	1	0.00565554	L4	CRABP2	-1.993	-0.0101344	Lower IM	DOWN	epi
L2-L4	7	2.29392e-07	-0.220876	0.187	0.478	0.00589124	L4	BASP1	-0.665	-1.35397	Lower IM	DOWN	epi
L2-L4	7	2.33519e-07	-0.207853	0.147	0.406	0.00599724	L4	PIGQ	-0.553	-1.46566	Lower IM	DOWN	epi
L2-L4	7	2.34244e-07	-0.363292	0.513	0.817	0.00601585	L4	ETFA	-1.33	-0.671377	Lower IM	DOWN	epi
L2-L4	7	2.35006e-07	-0.21941	0.1	0.344	0.00603542	L4	SLC37A1	-0.444	-1.78241	Lower IM	DOWN	epi
L2-L4	7	2.40762e-07	-0.313919	0.493	0.828	0.00618326	L4	PRKAR1A	-1.321	-0.748043	Lower IM	DOWN	epi
L2-L4	7	2.42646e-07	-0.247849	0.213	0.494	0.00623163	L4	KCTD9	-0.707	-1.21366	Lower IM	DOWN	epi
L2-L4	7	2.47817e-07	-0.164066	0.267	0.561	0.00636443	L4	NDUFV3	-0.828	-1.07116	Lower IM	DOWN	epi
L2-L4	7	2.48317e-07	-0.386165	0.48	0.772	0.00637726	L4	MT-ND4L	-1.252	-0.685566	Lower IM	DOWN	epi
L2-L4	7	2.48874e-07	-0.207153	0.187	0.483	0.00639157	L4	BAZ2B	-0.67	-1.36898	Lower IM	DOWN	epi
L2-L4	7	2.53476e-07	-0.342793	0.7	0.944	0.00650977	L4	UBE2D3	-1.644	-0.431432	Lower IM	DOWN	epi
L2-L4	7	2.64572e-07	-0.243798	0.333	0.639	0.00679473	L4	MTHFD1	-0.972	-0.940294	Lower IM	DOWN	epi
L2-L4	7	2.67639e-07	-0.291181	0.493	0.822	0.00687351	L4	TMOD3	-1.315	-0.737551	Lower IM	DOWN	epi
L2-L4	7	2.70026e-07	-0.296347	0.513	0.822	0.0069348	L4	DDX6	-1.335	-0.68018	Lower IM	DOWN	epi
L2-L4	7	2.71138e-07	-0.301762	0.22	0.5	0.00696338	L4	CERS6	-0.72	-1.18442	Lower IM	DOWN	epi
L2-L4	7	2.73036e-07	-0.169483	0.267	0.55	0.0070121	L4	CERT1	-0.817	-1.04259	Lower IM	DOWN	epi
L2-L4	7	2.7751e-07	-0.248775	0.2	0.478	0.00712701	L4	CCDC186	-0.678	-1.25701	Lower IM	DOWN	epi
L2-L4	7	2.81419e-07	-0.226983	0.14	0.4	0.00722739	L4	VPS26C	-0.54	-1.51457	Lower IM	DOWN	epi
[truncated: 18,595 more rows]

## Sheet: Basal
S3 Table Differentially expressed genes Basal L2 vs L4
[truncated: 18,497 more rows]

[truncated: 6 more sheets: 1, 4, 0, 3, 2, 10]
