# Supplementary material for: The cervicovaginal microbiome associates with spatially restricted host transcriptional signatures throughout the human ectocervical epithelium and submucosa
Source: PLoS Pathog. 2025 Nov 11;21(11):e1013677. doi: 10.1371/journal.ppat.1013677 (PMC12626330; doi:10.1371/journal.ppat.1013677)
Supplement: S4 Table — Result of the differential gene expression analysis between the microbiome group defined as ‘Gardnerella’ (L3) and ‘highly diverse’ (L4). Sheets 1 and 2 contain the top 15 most upregulated and downregulated genes, ranked by average log2 fold change, for epithelial clusters (5–8) and submucosal clusters (0–4, 9, and 10), respectively. Sheet 3 provides a summary of the number of significant DEGs (adjusted p-value < 0.05) across clusters, including counts of up- and downregulated genes. The remaining sheets contain the full lists of differentially expressed genes for each cluster. (XLSX) [file ppat.1013677.s009.xlsx]

## Sheet: top15 epi
S4 Table Top 15 epithelial differentially expressed genes L3 vs L4
gene	Gene name	Cluster	p_val	avg_log2FC	p_val_adj	pct.diff	Regulation	Morphology	Sig. in
KRT17	keratin 17	Upper IM	7.05742e-10	1.34662	1.81249e-05	-0.996	UP	epi	Upper IM|Superficial|1
HIST1H1C		Superficial	4.74128e-12	1.21481	1.21766e-07	-0.537	UP	epi	Superficial
KRT16	keratin 16	Basal	7.97961e-13	1.07883	2.04932e-08	-1.51	UP	epi	Basal|Lower IM|Upper IM|Superficial|3
ISG15	ISG15 ubiquitin like modifier	Superficial	6.92769e-08	1.03539	0.00177917	-0.715	UP	epi	Superficial
TFF3	trefoil factor 3	Superficial	1.53147e-09	0.976391	3.93311e-05	-0.187	UP	epi	Lower IM|Upper IM|Superficial|1
ANKRD37	ankyrin repeat domain 37	Superficial	4.29303e-08	0.934297	0.00110254	-1.401	UP	epi	Superficial
SPRR2E	small proline rich protein 2E	Lower IM	7.53024e-08	0.906623	0.00193392	-1.866	UP	epi	Basal|Lower IM|2|0|4|1
IGHG1	immunoglobulin heavy constant gamma 1 (G1m marker)	Superficial	1.34298e-09	0.896089	3.44904e-05	-0.627	UP	epi	Basal|Lower IM|Upper IM|Superficial|2|0|3|4|1
IFI27	interferon alpha inducible protein 27	Lower IM	3.55208e-14	0.857578	9.12244e-10	-1.903	UP	epi	Basal|Lower IM|Upper IM|Superficial
SLPI	secretory leukocyte peptidase inhibitor	Basal	6.01498e-10	0.843541	1.54477e-05	-1.716	UP	epi	Basal|Lower IM|Upper IM|Superficial|2|0|3|4|1
HOPX	HOP homeobox	Superficial	5.27496e-09	0.827119	0.000135472	-1.856	UP	epi	Superficial
SPINK6	serine peptidase inhibitor Kazal type 6	Superficial	4.01687e-07	0.825758	0.0103161	-0.693	UP	epi	Lower IM|Upper IM|Superficial
KRTDAP	keratinocyte differentiation associated protein	Basal	7.32968e-07	0.759951	0.0188241	-1.879	UP	epi	Basal|Lower IM
TGM3	transglutaminase 3	Lower IM	5.49137e-08	0.682997	0.00141029	-0.642	UP	epi	Lower IM|Upper IM|Superficial
KRT6C	keratin 6C	Superficial	9.58497e-08	0.668831	0.00246161	-1.949	UP	epi	Basal|Lower IM|Upper IM|Superficial|4
PLPP3	phospholipid phosphatase 3	Basal	1.53429e-12	-0.632333	3.94035e-08	-0.823	DOWN	epi	Basal|2|0|4|1
AQP1	aquaporin 1 (Colton blood group)	Basal	8.12392e-10	-0.640987	2.08639e-05	-1.156	DOWN	epi	Basal|4
FKBP9	FKBP prolyl isomerase 9	Basal	2.78164e-14	-0.643839	7.14382e-10	-1.083	DOWN	epi	Basal|2|4|1
KRT5	keratin 5	Upper IM	4.81355e-09	-0.643878	0.000123621	-2	DOWN	epi	Upper IM|1
COL5A1	collagen type V alpha 1 chain	Basal	1.35956e-09	-0.675677	3.49161e-05	-1.102	DOWN	epi	Basal|2|10|0|3|4|1
ABI3BP	ABI family member 3 binding protein	Basal	4.59578e-15	-0.692927	1.18029e-10	-0.799	DOWN	epi	Basal|2|0|4|1
TXNIP	thioredoxin interacting protein	Superficial	3.72818e-10	-0.703139	9.5747e-06	-1.06	DOWN	epi	Basal|Lower IM|Upper IM|Superficial|2|0|3|4|1
IGF1	insulin like growth factor 1	Basal	1.41411e-11	-0.712039	3.63172e-07	-0.723	DOWN	epi	Basal|2|10|0|3|4|1
OLFM4	olfactomedin 4	Basal	2.68031e-12	-0.720054	6.88356e-08	-0.25	DOWN	epi	Basal|Lower IM|Upper IM|Superficial|1
MMP2	matrix metallopeptidase 2	Basal	3.62782e-11	-0.732295	9.31697e-07	-1.27	DOWN	epi	Basal|2|3|4|1
COL5A2	collagen type V alpha 2 chain	Basal	5.0272e-11	-0.764572	1.29109e-06	-0.813	DOWN	epi	Basal|Lower IM|2|0|4|1
DKK1	dickkopf WNT signaling pathway inhibitor 1	Superficial	6.66905e-08	-0.766143	0.00171275	-0.665	DOWN	epi	Superficial
KRT15	keratin 15	Lower IM	8.27454e-13	-0.774238	2.12507e-08	-1.973	DOWN	epi	Basal|Lower IM|Upper IM|1
GABRP	gamma-aminobutyric acid type A receptor subunit pi	Superficial	1.79036e-10	-0.778597	4.59799e-06	-0.476	DOWN	epi	Basal|Lower IM|Upper IM|Superficial
MT-ND3		Superficial	7.57118e-16	-0.779985	1.94443e-11	-1.993	DOWN	epi	Superficial

## Sheet: top15 subMuc
S4 Table Top 15 submucosal differentially expressed genes L3 vs L4
gene	Gene name	Cluster	p_val	avg_log2FC	p_val_adj	pct.diff	Regulation	Morphology	Sig. in
IGHG1	immunoglobulin heavy constant gamma 1 (G1m marker)	4	8.63437e-11	2.40597	2.21748e-06	-1.025	UP	SubMuc	Basal|Lower IM|Upper IM|Superficial|2|0|3|4|1
TFF3	trefoil factor 3	1	3.97617e-12	2.23588	1.02116e-07	-0.216	UP	SubMuc	Lower IM|Upper IM|Superficial|1
IGLC1	immunoglobulin lambda constant 1	0	1.11867e-08	1.72722	0.000287296	-0.409	UP	SubMuc	0
KRT16	keratin 16	3	8.4927e-07	1.57965	0.0218109	-0.376	UP	SubMuc	Basal|Lower IM|Upper IM|Superficial|3
WFDC2	WAP four-disulfide core domain 2	1	6.5651e-09	1.2649	0.000168605	-0.119	UP	SubMuc	Upper IM|1
SLPI	secretory leukocyte peptidase inhibitor	3	5.4845e-07	1.24351	0.0140853	-0.78	UP	SubMuc	Basal|Lower IM|Upper IM|Superficial|2|0|3|4|1
MUC5B	mucin 5B, oligomeric mucus/gel-forming	1	6.22669e-07	1.21713	0.0159914	-0.08	UP	SubMuc	Lower IM|2|4|1
KRT14	keratin 14	4	7.52716e-09	1.06632	0.000193313	-1.186	UP	SubMuc	Basal|Upper IM|Superficial|4
KRT17	keratin 17	1	2.69117e-08	1.05157	0.000691147	-0.419	UP	SubMuc	Upper IM|Superficial|1
FTH1	ferritin heavy chain 1	3	1.70677e-06	1.02696	0.0438332	-1.381	UP	SubMuc	3|4|1
IGHG4	immunoglobulin heavy constant gamma 4 (G4m marker)	4	2.62977e-07	0.893249	0.00675377	-1.117	UP	SubMuc	0|4|1
IGKC	immunoglobulin kappa constant	2	1.07658e-07	0.882634	0.00276487	-1.582	UP	SubMuc	2|0|4
KRT6C	keratin 6C	4	1.33777e-07	0.831041	0.00343567	-1.37	UP	SubMuc	Basal|Lower IM|Upper IM|Superficial|4
FABP5	fatty acid binding protein 5	4	1.44481e-11	0.796804	3.71057e-07	-1.827	UP	SubMuc	Basal|Lower IM|Upper IM|2|4|1
SPRR2E	small proline rich protein 2E	1	7.35525e-07	0.764837	0.0188898	-1.618	UP	SubMuc	Basal|Lower IM|2|0|4|1
LOXL4	lysyl oxidase like 4	10	1.31802e-09	-1.02929	3.38493e-05	-0.354	DOWN	SubMuc	2|10|0|3|4|1
MMP11	matrix metallopeptidase 11	1	2.06561e-10	-1.03277	5.30489e-06	-0.58	DOWN	SubMuc	Basal|0|1
DDAH2	DDAH family member 2, ADMA-independent	3	2.24184e-08	-1.0329	0.000575749	-0.237	DOWN	SubMuc	Basal|3|4
SERPINH1	serpin family H member 1	3	2.90767e-08	-1.03726	0.000746747	-0.359	DOWN	SubMuc	Basal|2|10|0|3|4|1
IGF1	insulin like growth factor 1	10	7.51827e-09	-1.04578	0.000193084	-0.713	DOWN	SubMuc	Basal|2|10|0|3|4|1
NT5E	5'-nucleotidase ecto	3	2.4454e-09	-1.08861	6.28027e-05	-0.229	DOWN	SubMuc	Basal|2|10|3|4|1
MEG3	maternally expressed 3	3	9.33868e-18	-1.14507	2.39836e-13	-0.675	DOWN	SubMuc	Basal|2|0|3|4|1
SFRP4	secreted frizzled related protein 4	10	8.99983e-11	-1.16794	2.31134e-06	-1.19	DOWN	SubMuc	Basal|2|10|0|3|4|1
CCL14	C-C motif chemokine ligand 14	10	1.38424e-08	-1.17066	0.000355501	-0.628	DOWN	SubMuc	2|10|0|4|1
COL5A1	collagen type V alpha 1 chain	10	6.87349e-08	-1.1963	0.00176525	-1.004	DOWN	SubMuc	Basal|2|10|0|3|4|1
LTBP4	latent transforming growth factor beta binding protein 4	3	1.93155e-12	-1.21591	4.9606e-08	-0.575	DOWN	SubMuc	2|0|3|4|1
RNASE4	ribonuclease A family member 4	3	1.45e-09	-1.27581	3.72389e-05	-0.24	DOWN	SubMuc	2|3
MXRA5	matrix remodeling associated 5	10	7.62191e-11	-1.32572	1.95746e-06	-0.712	DOWN	SubMuc	Basal|Lower IM|2|10|0|3|4|1
SPARC	secreted protein acidic and cysteine rich	10	4.45121e-08	-1.3545	0.00114316	-1.716	DOWN	SubMuc	Basal|2|10|0|4|1
COL3A1	collagen type III alpha 1 chain	10	1.04464e-10	-1.98198	2.68284e-06	-1.514	DOWN	SubMuc	Basal|Lower IM|Superficial|2|10|0|4|1

## Sheet: sig DEGs
S4 Table Differentially expressed genes per cluster L3 vs L4
layers	DOWN	UP
uniq total	1600	72
Superficial	45	25
Upper IM	77	22
Lower IM	268	19
Basal	752	25
1	204	27
4	415	20
0	98	7
3	44	6
2	530	18
10	40	1

## Sheet: Superficial
S4 Table Differentially expressed genes Superficial L3 vs L4
comb	subgroup	p_val	avg_log2FC	pct.1	pct.2	p_val_adj	cluster	gene	pct.diff	log.pct.diff	layers	Regulation	Morphology
L3-L4	5	1.14405e-15	0.907389	0.947	0.961	2.93814e-11	L4	KRT16	-1.908	-0.021172	Superficial	UP	epi
L3-L4	5	1.58376e-15	1.15537	0.933	0.806	4.06741e-11	L4	IFI27	-1.739	0.211097	Superficial	UP	epi
L3-L4	5	1.65288e-12	0.958083	0.873	0.622	4.24493e-08	L4	TGM3	-1.495	0.489067	Superficial	UP	epi
L3-L4	5	1.93749e-12	0.947207	1	0.983	4.97587e-08	L4	SLPI	-1.983	0.0247367	Superficial	UP	epi
L3-L4	5	4.74128e-12	1.21481	0.42	0.117	1.21766e-07	L4	HIST1H1C	-0.537	1.84388	Superficial	UP	epi
L3-L4	5	9.90247e-12	1.74519	0.653	0.472	2.54315e-07	L4	KRT17	-1.125	0.468296	Superficial	UP	epi
L3-L4	5	1.43971e-11	0.568584	0.993	1	3.69745e-07	L4	SPINK5	-1.993	-0.0101344	Superficial	UP	epi
L3-L4	5	1.18756e-09	0.64324	0.947	0.978	3.04989e-05	L4	PPDPF	-1.925	-0.04647	Superficial	UP	epi
L3-L4	5	1.34298e-09	0.896089	0.46	0.167	3.44904e-05	L4	IGHG1	-0.627	1.46179	Superficial	UP	epi
L3-L4	5	1.53147e-09	0.976391	0.187	0	3.93311e-05	L4	TFF3	-0.187	#NUM!	Superficial	UP	epi
L3-L4	5	2.63032e-09	0.476349	0.98	1	6.75519e-05	L4	HSPB1	-1.98	-0.0291463	Superficial	UP	epi
L3-L4	5	5.27496e-09	0.827119	0.9	0.956	0.000135472	L4	HOPX	-1.856	-0.0870856	Superficial	UP	epi
L3-L4	5	8.47421e-09	0.569727	0.96	0.95	0.000217635	L4	SERPINB3	-1.91	0.0151069	Superficial	UP	epi
L3-L4	5	1.36789e-08	0.417241	0.993	1	0.000351301	L4	SBSN	-1.993	-0.0101344	Superficial	UP	epi
L3-L4	5	4.29303e-08	0.934297	0.773	0.628	0.00110254	L4	ANKRD37	-1.401	0.299704	Superficial	UP	epi
L3-L4	5	4.57598e-08	0.383879	1	1	0.0011752	L4	CSTA	-2	0	Superficial	UP	epi
L3-L4	5	5.55007e-08	0.497284	0.98	0.917	0.00142537	L4	KRT6B	-1.897	0.09586	Superficial	UP	epi
L3-L4	5	5.7477e-08	0.567065	0.907	0.85	0.00147612	L4	SH3BGRL3	-1.757	0.0936397	Superficial	UP	epi
L3-L4	5	6.92769e-08	1.03539	0.487	0.228	0.00177917	L4	ISG15	-0.715	1.09489	Superficial	UP	epi
L3-L4	5	9.58497e-08	0.668831	0.993	0.956	0.00246161	L4	KRT6C	-1.949	0.0547831	Superficial	UP	epi
L3-L4	5	1.29746e-07	0.547119	0.553	0.267	0.00333213	L4	KLK5	-0.82	1.05044	Superficial	UP	epi
L3-L4	5	3.81566e-07	0.518471	0.92	0.917	0.00979938	L4	GPX3	-1.837	0.00471213	Superficial	UP	epi
L3-L4	5	4.01687e-07	0.825758	0.46	0.233	0.0103161	L4	SPINK6	-0.693	0.981304	Superficial	UP	epi
L3-L4	5	1.67291e-06	0.491936	0.267	0.078	0.0429638	L4	AREG	-0.345	1.77529	Superficial	UP	epi
L3-L4	5	1.82434e-06	0.646917	0.98	0.939	0.0468526	L4	KRT14	-1.919	0.0616566	Superficial	UP	epi
L3-L4	5	4.25645e-19	-1.08862	0.22	0.672	1.09314e-14	L4	UPK3BL1	-0.892	-1.61096	Superficial	DOWN	epi
L3-L4	5	7.57118e-16	-0.779985	0.993	1	1.94443e-11	L4	MT-ND3	-1.993	-0.0101344	Superficial	DOWN	epi
L3-L4	5	3.31135e-13	-0.625121	1	1	8.50421e-09	L4	MT-ATP6	-2	0	Superficial	DOWN	epi
L3-L4	5	3.86426e-13	-0.498002	0.993	1	9.9242e-09	L4	EEF1A1	-1.993	-0.0101344	Superficial	DOWN	epi
L3-L4	5	9.59115e-13	-0.62385	0.973	1	2.4632e-08	L4	RPS27	-1.973	-0.0394883	Superficial	DOWN	epi
L3-L4	5	1.34553e-12	-0.822231	0.46	0.778	3.4556e-08	L4	CCNG2	-1.238	-0.758136	Superficial	DOWN	epi
L3-L4	5	2.3642e-11	-0.579332	0.847	0.994	6.07175e-07	L4	RPS3A	-1.841	-0.230884	Superficial	DOWN	epi
L3-L4	5	1.02645e-10	-0.441163	0.993	1	2.63614e-06	L4	RPS18	-1.993	-0.0101344	Superficial	DOWN	epi
L3-L4	5	1.038e-10	-0.582265	0.947	1	2.6658e-06	L4	RPL37	-1.947	-0.0785637	Superficial	DOWN	epi
L3-L4	5	1.79036e-10	-0.778597	0.087	0.389	4.59799e-06	L4	GABRP	-0.476	-2.16068	Superficial	DOWN	epi
L3-L4	5	3.72818e-10	-0.703139	0.36	0.7	9.5747e-06	L4	TXNIP	-1.06	-0.959358	Superficial	DOWN	epi
L3-L4	5	4.5412e-10	-0.449107	0.953	0.994	1.16627e-05	L4	RPLP0	-1.947	-0.0607696	Superficial	DOWN	epi
L3-L4	5	6.67198e-10	-0.814802	0.127	0.444	1.7135e-05	L4	MUC4	-0.571	-1.80573	Superficial	DOWN	epi
L3-L4	5	6.73641e-10	-0.510152	0.973	1	1.73005e-05	L4	RPLP1	-1.973	-0.0394883	Superficial	DOWN	epi
L3-L4	5	1.70248e-09	-0.462433	0.94	0.994	4.37231e-05	L4	RPL3	-1.934	-0.0805851	Superficial	DOWN	epi
L3-L4	5	2.03658e-09	-0.516277	1	1	5.23035e-05	L4	MT-CO2	-2	0	Superficial	DOWN	epi
L3-L4	5	2.05115e-09	-0.52879	1	1	5.26777e-05	L4	MT-CO3	-2	0	Superficial	DOWN	epi
L3-L4	5	2.14425e-09	-1.26003	0.54	0.756	5.50687e-05	L4	COL3A1	-1.296	-0.485427	Superficial	DOWN	epi
L3-L4	5	2.19418e-09	-0.433667	0.96	0.989	5.63508e-05	L4	RPS4X	-1.949	-0.0429361	Superficial	DOWN	epi
L3-L4	5	3.15327e-09	-0.93608	0.607	0.8	8.09824e-05	L4	HPGD	-1.407	-0.398303	Superficial	DOWN	epi
L3-L4	5	4.38063e-09	-0.320757	0	0.206	0.000112503	L4	AC243829.5	-0.206	#NUM!	Superficial	DOWN	epi
L3-L4	5	5.48754e-09	-0.562369	0.26	0.561	0.000140931	L4	SLC11A2	-0.821	-1.10949	Superficial	DOWN	epi
L3-L4	5	6.30237e-09	-0.482279	0.127	0.428	0.000161857	L4	ZG16B	-0.555	-1.75278	Superficial	DOWN	epi
L3-L4	5	1.53846e-08	-0.435129	0.927	0.994	0.000395108	L4	S100A16	-1.921	-0.100677	Superficial	DOWN	epi
L3-L4	5	2.05559e-08	-0.570753	1	1	0.000527917	L4	MT-CO1	-2	0	Superficial	DOWN	epi
L3-L4	5	2.54447e-08	-0.45005	0.027	0.244	0.000653472	L4	OLFM4	-0.271	-3.17585	Superficial	DOWN	epi
L3-L4	5	4.41019e-08	-0.460625	0.927	0.989	0.00113263	L4	RPS11	-1.916	-0.0934012	Superficial	DOWN	epi
L3-L4	5	6.04186e-08	-0.537629	0.54	0.761	0.00155167	L4	TTC22	-1.301	-0.494937	Superficial	DOWN	epi
L3-L4	5	6.66905e-08	-0.766143	0.193	0.472	0.00171275	L4	DKK1	-0.665	-1.29019	Superficial	DOWN	epi
L3-L4	5	6.78039e-08	-1.47866	0.547	0.728	0.00174134	L4	COL1A1	-1.275	-0.412398	Superficial	DOWN	epi
L3-L4	5	8.45373e-08	-0.452674	0.953	0.961	0.00217109	L4	NCCRP1	-1.914	-0.0120602	Superficial	DOWN	epi
L3-L4	5	8.56623e-08	-0.479365	0.72	0.894	0.00219998	L4	PEBP1	-1.614	-0.312278	Superficial	DOWN	epi
L3-L4	5	1.5664e-07	-0.51585	0.973	0.989	0.00402283	L4	KLK13	-1.962	-0.0235307	Superficial	DOWN	epi
L3-L4	5	1.90197e-07	-0.431537	0.04	0.25	0.00488464	L4	DUSP4	-0.29	-2.64386	Superficial	DOWN	epi
L3-L4	5	2.82521e-07	-0.513615	0.487	0.717	0.0072557	L4	RBM3	-1.204	-0.558051	Superficial	DOWN	epi
L3-L4	5	3.43838e-07	-0.42875	0.867	0.983	0.00883045	L4	RPL6	-1.85	-0.181159	Superficial	DOWN	epi
L3-L4	5	3.78547e-07	-0.398006	0.98	1	0.00972184	L4	RPL41	-1.98	-0.0291463	Superficial	DOWN	epi
L3-L4	5	4.69641e-07	-0.424161	0.967	0.994	0.0120613	L4	RPS6	-1.961	-0.03973	Superficial	DOWN	epi
L3-L4	5	6.19604e-07	-0.409283	0.973	1	0.0159127	L4	RPL13A	-1.973	-0.0394883	Superficial	DOWN	epi
L3-L4	5	7.33118e-07	-0.413646	0.36	0.656	0.0188279	L4	LGMN	-1.016	-0.865699	Superficial	DOWN	epi
L3-L4	5	8.7261e-07	-0.348159	0.96	1	0.0224104	L4	RPL10	-1.96	-0.0588937	Superficial	DOWN	epi
L3-L4	5	1.18795e-06	-0.498785	0.413	0.661	0.0305089	L4	FAM3D	-1.074	-0.678508	Superficial	DOWN	epi
L3-L4	5	1.28551e-06	-0.432654	0.587	0.8	0.0330145	L4	COX6C	-1.387	-0.446639	Superficial	DOWN	epi
L3-L4	5	1.70945e-06	-0.315965	0.04	0.228	0.043902	L4	B4GALT2	-0.268	-2.51096	Superficial	DOWN	epi
L3-L4	5	1.87236e-06	-0.410329	0.827	0.933	0.0480858	L4	ZNF185	-1.76	-0.17399	Superficial	DOWN	epi
L3-L4	5	2.26985e-06	-0.40644	0.893	0.972	0.0582942	L4	PPIA	-1.865	-0.122296	Superficial	NOT SIG.	epi
L3-L4	5	2.28331e-06	-0.465239	0.553	0.8	0.05864	L4	HSPA5	-1.353	-0.532721	Superficial	NOT SIG.	epi
L3-L4	5	2.3527e-06	-0.494533	0.307	0.55	0.0604221	L4	PLCXD1	-0.857	-0.841193	Superficial	NOT SIG.	epi
L3-L4	5	2.63796e-06	0.679466	0.307	0.117	0.067748	L4	LCE3A	-0.424	1.39173	Superficial	NOT SIG.	epi
L3-L4	5	2.76183e-06	-0.345003	0.987	0.989	0.0709293	L4	RPL39	-1.976	-0.00292044	Superficial	NOT SIG.	epi
L3-L4	5	2.80118e-06	-0.572436	0.98	0.994	0.0719399	L4	GLUL	-1.974	-0.0204641	Superficial	NOT SIG.	epi
L3-L4	5	3.19827e-06	-0.415257	0.967	1	0.082138	L4	RPS21	-1.967	-0.0484122	Superficial	NOT SIG.	epi
L3-L4	5	3.30589e-06	-0.457715	0.94	0.978	0.0849019	L4	SERPINB13	-1.918	-0.0571737	Superficial	NOT SIG.	epi
L3-L4	5	3.72393e-06	-0.432254	0.907	0.972	0.0956379	L4	RPL11	-1.879	-0.0998538	Superficial	NOT SIG.	epi
L3-L4	5	4.05803e-06	-0.24444	0.007	0.15	0.104218	L4	KRT24	-0.157	-4.42146	Superficial	NOT SIG.	epi
L3-L4	5	4.15995e-06	0.728542	0.673	0.483	0.106836	L4	HILPDA	-1.156	0.478583	Superficial	NOT SIG.	epi
L3-L4	5	4.71145e-06	-0.816215	0.487	0.678	0.120999	L4	YOD1	-1.165	-0.477364	Superficial	NOT SIG.	epi
L3-L4	5	5.03757e-06	-0.468964	0.813	0.933	0.129375	L4	TMSB4X	-1.746	-0.198622	Superficial	NOT SIG.	epi
L3-L4	5	5.30139e-06	0.544875	0.793	0.717	0.13615	L4	H2AFJ	-1.51	0.145348	Superficial	NOT SIG.	epi
L3-L4	5	5.54762e-06	-0.385034	0.973	1	0.142474	L4	MT-CYB	-1.973	-0.0394883	Superficial	NOT SIG.	epi
L3-L4	5	5.63863e-06	-0.313266	0.047	0.217	0.144811	L4	SMIM15	-0.264	-2.20696	Superficial	NOT SIG.	epi
L3-L4	5	5.86186e-06	1.50541	0.64	0.456	0.150544	L4	SPRR2G	-1.096	0.489038	Superficial	NOT SIG.	epi
L3-L4	5	6.24211e-06	-0.392323	0.293	0.567	0.16031	L4	SF3B3	-0.86	-0.952448	Superficial	NOT SIG.	epi
L3-L4	5	6.24365e-06	-0.369652	0.333	0.583	0.16035	L4	TOMM6	-0.916	-0.807974	Superficial	NOT SIG.	epi
L3-L4	5	7.29468e-06	-0.290042	0.173	0.4	0.187342	L4	IDI1	-0.573	-1.20923	Superficial	NOT SIG.	epi
L3-L4	5	7.5818e-06	-0.379038	0.927	0.961	0.194716	L4	RPS7	-1.888	-0.0519671	Superficial	NOT SIG.	epi
L3-L4	5	7.71617e-06	-0.348192	0.387	0.644	0.198167	L4	CST6	-1.031	-0.734727	Superficial	NOT SIG.	epi
L3-L4	5	8.23819e-06	-0.46016	0.32	0.533	0.211573	L4	SUSD6	-0.853	-0.736064	Superficial	NOT SIG.	epi
L3-L4	5	8.44003e-06	-0.387383	1	1	0.216757	L4	MT-ND4	-2	0	Superficial	NOT SIG.	epi
L3-L4	5	8.60723e-06	-0.28196	0.347	0.583	0.221051	L4	EIF3F	-0.93	-0.74856	Superficial	NOT SIG.	epi
L3-L4	5	1.05101e-05	-0.41965	0.927	0.978	0.269921	L4	RPS28	-1.905	-0.0772651	Superficial	NOT SIG.	epi
L3-L4	5	1.05431e-05	-0.527377	0.927	0.994	0.270769	L4	MT-ND2	-1.921	-0.100677	Superficial	NOT SIG.	epi
L3-L4	5	1.0605e-05	-0.206421	0.013	0.156	0.272356	L4	NKX6-2	-0.169	-3.58496	Superficial	NOT SIG.	epi
L3-L4	5	1.07485e-05	-0.298633	0.067	0.25	0.276043	L4	FGFR2	-0.317	-1.8997	Superficial	NOT SIG.	epi
L3-L4	5	1.13818e-05	-0.391896	0.653	0.828	0.292307	L4	C1orf116	-1.481	-0.342548	Superficial	NOT SIG.	epi
L3-L4	5	1.17312e-05	-0.326188	0.94	0.989	0.301282	L4	ANXA2	-1.929	-0.0733098	Superficial	NOT SIG.	epi
L3-L4	5	1.34909e-05	-0.30316	0.027	0.178	0.346472	L4	HAL	-0.205	-2.72085	Superficial	NOT SIG.	epi
L3-L4	5	1.40759e-05	-0.407298	0.107	0.306	0.361498	L4	ACP7	-0.413	-1.51592	Superficial	NOT SIG.	epi
L3-L4	5	1.46952e-05	0.576706	0.807	0.744	0.377403	L4	CARHSP1	-1.551	0.117266	Superficial	NOT SIG.	epi
L3-L4	5	1.56217e-05	0.677769	0.56	0.389	0.401196	L4	RAB31	-0.949	0.525657	Superficial	NOT SIG.	epi
L3-L4	5	1.61309e-05	-0.272417	0.213	0.439	0.414273	L4	SELENOF	-0.652	-1.04337	Superficial	NOT SIG.	epi
L3-L4	5	1.7379e-05	0.328268	0.293	0.1	0.446327	L4	IGLC1	-0.393	1.5509	Superficial	NOT SIG.	epi
L3-L4	5	1.89339e-05	-0.313923	0.22	0.456	0.486262	L4	HLA-DPA1	-0.676	-1.05153	Superficial	NOT SIG.	epi
L3-L4	5	1.90004e-05	-0.535799	0.6	0.75	0.48797	L4	HSPB8	-1.35	-0.321928	Superficial	NOT SIG.	epi
L3-L4	5	1.93836e-05	-0.379784	0.56	0.717	0.49781	L4	NDRG2	-1.277	-0.356546	Superficial	NOT SIG.	epi
L3-L4	5	1.97854e-05	-0.479111	0.173	0.394	0.508129	L4	RASGEF1B	-0.567	-1.18742	Superficial	NOT SIG.	epi
L3-L4	5	2.03571e-05	-0.519683	0.713	0.839	0.522811	L4	B4GALT1	-1.552	-0.234769	Superficial	NOT SIG.	epi
L3-L4	5	2.09022e-05	-0.214582	0.027	0.172	0.53681	L4	SORBS2	-0.199	-2.67138	Superficial	NOT SIG.	epi
L3-L4	5	2.11814e-05	-0.0838407	0.107	0.311	0.543979	L4	RIN3	-0.418	-1.5393	Superficial	NOT SIG.	epi
L3-L4	5	2.15953e-05	-0.438501	0.427	0.656	0.55461	L4	CNN3	-1.083	-0.61946	Superficial	NOT SIG.	epi
L3-L4	5	2.19599e-05	-0.360937	1	1	0.563974	L4	MT-ND1	-2	0	Superficial	NOT SIG.	epi
L3-L4	5	2.21209e-05	-0.607762	0.513	0.672	0.568109	L4	CLDN17	-1.185	-0.389502	Superficial	NOT SIG.	epi
L3-L4	5	2.40142e-05	0.798795	0.533	0.361	0.616733	L4	ALDOA	-0.894	0.562137	Superficial	NOT SIG.	epi
L3-L4	5	2.57718e-05	-0.265301	0.14	0.339	0.661871	L4	FUT2	-0.479	-1.27586	Superficial	NOT SIG.	epi
L3-L4	5	2.68094e-05	0.477526	0.793	0.8	0.68852	L4	TECR	-1.593	-0.0126791	Superficial	NOT SIG.	epi
L3-L4	5	2.84587e-05	-0.344929	0.2	0.406	0.730877	L4	TMEM14C	-0.606	-1.02148	Superficial	NOT SIG.	epi
L3-L4	5	3.08525e-05	-0.340852	0.08	0.256	0.792355	L4	BRWD1	-0.336	-1.67807	Superficial	NOT SIG.	epi
L3-L4	5	3.09264e-05	-0.413104	0.18	0.4	0.794253	L4	FSTL1	-0.58	-1.152	Superficial	NOT SIG.	epi
L3-L4	5	3.19532e-05	-0.385552	0.82	0.939	0.820622	L4	NIBAN2	-1.759	-0.195501	Superficial	NOT SIG.	epi
L3-L4	5	3.23969e-05	0.746539	0.86	0.85	0.832018	L4	ADIRF	-1.71	0.0168738	Superficial	NOT SIG.	epi
L3-L4	5	3.4583e-05	-0.406516	0.473	0.667	0.88816	L4	CTSH	-1.14	-0.495847	Superficial	NOT SIG.	epi
L3-L4	5	3.49857e-05	-0.37477	0.72	0.839	0.898503	L4	TMPRSS11A	-1.559	-0.220674	Superficial	NOT SIG.	epi
L3-L4	5	3.5058e-05	-0.496996	0.393	0.578	0.900359	L4	SERPINB2	-0.971	-0.55654	Superficial	NOT SIG.	epi
L3-L4	5	3.87472e-05	-0.403687	0.953	0.983	0.995106	L4	KRT15	-1.936	-0.0447152	Superficial	NOT SIG.	epi
L3-L4	5	4.08283e-05	-0.329119	0.573	0.806	1	L4	MPZL2	-1.379	-0.492245	Superficial	NOT SIG.	epi
L3-L4	5	4.15719e-05	-0.291671	0.96	0.994	1	L4	RPL27A	-1.954	-0.0502114	Superficial	NOT SIG.	epi
L3-L4	5	4.44697e-05	-0.29019	0.12	0.306	1	L4	DDI2	-0.426	-1.3505	Superficial	NOT SIG.	epi
L3-L4	5	4.97245e-05	-0.353771	0.567	0.794	1	L4	PRDX5	-1.361	-0.48579	Superficial	NOT SIG.	epi
L3-L4	5	4.99705e-05	-0.428367	0.22	0.433	1	L4	VEGFA	-0.653	-0.976864	Superficial	NOT SIG.	epi
L3-L4	5	5.25045e-05	-0.30385	0.333	0.561	1	L4	F3	-0.894	-0.752479	Superficial	NOT SIG.	epi
L3-L4	5	5.39181e-05	-0.397588	0.647	0.778	1	L4	TUBA1B	-1.425	-0.266004	Superficial	NOT SIG.	epi
L3-L4	5	5.40734e-05	0.441612	0.287	0.117	1	L4	HIST1H2BG	-0.404	1.29454	Superficial	NOT SIG.	epi
L3-L4	5	5.68826e-05	-0.25704	0.167	0.361	1	L4	ALOX15B	-0.528	-1.11215	Superficial	NOT SIG.	epi
L3-L4	5	5.6925e-05	-0.414956	0.22	0.428	1	L4	RASAL2	-0.648	-0.960107	Superficial	NOT SIG.	epi
L3-L4	5	5.85471e-05	-0.443274	0.333	0.55	1	L4	MREG	-0.883	-0.723909	Superficial	NOT SIG.	epi
L3-L4	5	5.93479e-05	-0.307461	0.893	0.994	1	L4	RPL31	-1.887	-0.154586	Superficial	NOT SIG.	epi
L3-L4	5	5.98371e-05	-0.383382	0.813	0.961	1	L4	RPL23A	-1.774	-0.241281	Superficial	NOT SIG.	epi
L3-L4	5	6.03445e-05	-0.296922	0.873	0.961	1	L4	RPL35A	-1.834	-0.138555	Superficial	NOT SIG.	epi
L3-L4	5	6.16548e-05	-0.248455	0.06	0.217	1	L4	AP3M1	-0.277	-1.85466	Superficial	NOT SIG.	epi
L3-L4	5	6.26767e-05	-0.474828	0.513	0.722	1	L4	TM4SF1	-1.235	-0.49304	Superficial	NOT SIG.	epi
L3-L4	5	6.29937e-05	-0.279532	0.887	0.967	1	L4	RPL15	-1.854	-0.124582	Superficial	NOT SIG.	epi
L3-L4	5	6.47492e-05	-0.280908	0.147	0.344	1	L4	MROH6	-0.491	-1.22659	Superficial	NOT SIG.	epi
L3-L4	5	6.51891e-05	-0.364199	0.9	0.956	1	L4	RPL38	-1.856	-0.0870856	Superficial	NOT SIG.	epi
L3-L4	5	6.83423e-05	-0.352121	0.32	0.522	1	L4	TP63	-0.842	-0.705978	Superficial	NOT SIG.	epi
L3-L4	5	6.88772e-05	-0.339169	0.413	0.672	1	L4	CKAP4	-1.085	-0.702319	Superficial	NOT SIG.	epi
L3-L4	5	7.06559e-05	-0.216935	0.033	0.172	1	L4	GNPTG	-0.205	-2.38187	Superficial	NOT SIG.	epi
L3-L4	5	7.23984e-05	0.207025	0.113	0.011	1	L4	ARC	-0.124	3.36075	Superficial	NOT SIG.	epi
L3-L4	5	7.24215e-05	0.372314	0.98	1	1	L4	PABPC1	-1.98	-0.0291463	Superficial	NOT SIG.	epi
L3-L4	5	7.34647e-05	-0.191881	0.047	0.2	1	L4	TNPO2	-0.247	-2.08927	Superficial	NOT SIG.	epi
L3-L4	5	7.39897e-05	-0.22971	0.02	0.144	1	L4	AL355075.4	-0.164	-2.848	Superficial	NOT SIG.	epi
L3-L4	5	7.63383e-05	0.501198	0.627	0.5	1	L4	CD68	-1.127	0.326537	Superficial	NOT SIG.	epi
L3-L4	5	7.67666e-05	0.273482	0.273	0.106	1	L4	HIST1H2BC	-0.379	1.36484	Superficial	NOT SIG.	epi
L3-L4	5	7.74425e-05	-0.244492	0.153	0.356	1	L4	GALNT5	-0.509	-1.21835	Superficial	NOT SIG.	epi
L3-L4	5	7.86943e-05	-0.322331	0.147	0.339	1	L4	ITPRIPL2	-0.486	-1.20547	Superficial	NOT SIG.	epi
L3-L4	5	8.08131e-05	-0.235269	0.08	0.244	1	L4	IL36G	-0.324	-1.60881	Superficial	NOT SIG.	epi
L3-L4	5	8.19999e-05	-0.472832	0.407	0.589	1	L4	CLIC1	-0.996	-0.533239	Superficial	NOT SIG.	epi
L3-L4	5	8.23749e-05	-0.359178	0.513	0.706	1	L4	PTK6	-1.219	-0.460709	Superficial	NOT SIG.	epi
L3-L4	5	8.28318e-05	-0.569085	0.8	0.883	1	L4	SPRR2F	-1.683	-0.142413	Superficial	NOT SIG.	epi
L3-L4	5	8.34613e-05	-0.239138	0.147	0.344	1	L4	HERPUD1	-0.491	-1.22659	Superficial	NOT SIG.	epi
L3-L4	5	8.42131e-05	-0.232436	0.187	0.394	1	L4	ACPP	-0.581	-1.07516	Superficial	NOT SIG.	epi
L3-L4	5	8.45371e-05	-0.3479	0.94	0.994	1	L4	RPS27A	-1.934	-0.0805851	Superficial	NOT SIG.	epi
L3-L4	5	8.48433e-05	-0.407804	0.313	0.517	1	L4	RAP2B	-0.83	-0.724002	Superficial	NOT SIG.	epi
L3-L4	5	8.74137e-05	-0.224513	0.093	0.278	1	L4	SFRP1	-0.371	-1.57978	Superficial	NOT SIG.	epi
L3-L4	5	8.80793e-05	-0.360139	0.06	0.211	1	L4	RDH10	-0.271	-1.81421	Superficial	NOT SIG.	epi
L3-L4	5	8.87254e-05	-0.421762	0.973	1	1	L4	EMP1	-1.973	-0.0394883	Superficial	NOT SIG.	epi
L3-L4	5	8.94827e-05	-0.382727	0.887	0.956	1	L4	RPS5	-1.843	-0.108077	Superficial	NOT SIG.	epi
L3-L4	5	9.03903e-05	-0.282928	0.533	0.733	1	L4	NPM1	-1.266	-0.459678	Superficial	NOT SIG.	epi
L3-L4	5	9.47764e-05	-0.393172	0.113	0.283	1	L4	PYURF	-0.396	-1.32448	Superficial	NOT SIG.	epi
L3-L4	5	9.94888e-05	-0.477891	0.46	0.644	1	L4	TMPRSS2	-1.104	-0.485427	Superficial	NOT SIG.	epi
L3-L4	5	0.000100063	-0.271529	0.133	0.317	1	L4	MYD88	-0.45	-1.25306	Superficial	NOT SIG.	epi
L3-L4	5	0.000101943	-0.316607	0.973	0.994	1	L4	RPL37A	-1.967	-0.030806	Superficial	NOT SIG.	epi
L3-L4	5	0.000103661	0.343367	0.167	0.039	1	L4	SLC20A1	-0.206	2.0983	Superficial	NOT SIG.	epi
L3-L4	5	0.000112107	-0.359007	0.113	0.278	1	L4	CYP3A5	-0.391	-1.29876	Superficial	NOT SIG.	epi
L3-L4	5	0.00011418	-0.177584	0.04	0.178	1	L4	MGMT	-0.218	-2.15381	Superficial	NOT SIG.	epi
L3-L4	5	0.000115465	-0.22918	0	0.094	1	L4	LCE2C	-0.094	#NUM!	Superficial	NOT SIG.	epi
L3-L4	5	0.000120786	0.78598	0.733	0.594	1	L4	MT2A	-1.327	0.30335	Superficial	NOT SIG.	epi
L3-L4	5	0.000129619	-0.26693	0.893	0.983	1	L4	EEF1G	-1.876	-0.138531	Superficial	NOT SIG.	epi
L3-L4	5	0.000135149	0.645376	0.32	0.156	1	L4	BST2	-0.476	1.03653	Superficial	NOT SIG.	epi
L3-L4	5	0.000136932	0.139183	0.12	0.017	1	L4	HIST1H4H	-0.137	2.81943	Superficial	NOT SIG.	epi
L3-L4	5	0.000138252	-0.350678	0.7	0.889	1	L4	CALR	-1.589	-0.344828	Superficial	NOT SIG.	epi
L3-L4	5	0.000142474	-0.54765	0.667	0.806	1	L4	RNASE7	-1.473	-0.273093	Superficial	NOT SIG.	epi
L3-L4	5	0.00015082	-0.208236	0.04	0.172	1	L4	PARVA	-0.212	-2.10434	Superficial	NOT SIG.	epi
L3-L4	5	0.000151409	-0.257086	0.033	0.161	1	L4	PLPP3	-0.194	-2.28652	Superficial	NOT SIG.	epi
L3-L4	5	0.000151502	-0.0946696	0.08	0.25	1	L4	B3GALT5	-0.33	-1.64386	Superficial	NOT SIG.	epi
L3-L4	5	0.000152996	-0.336098	0.413	0.628	1	L4	YBX1	-1.041	-0.604623	Superficial	NOT SIG.	epi
L3-L4	5	0.000155993	-0.32328	0.247	0.456	1	L4	ESYT2	-0.703	-0.884523	Superficial	NOT SIG.	epi
L3-L4	5	0.000157088	-0.265209	0.113	0.289	1	L4	PI4KB	-0.402	-1.35475	Superficial	NOT SIG.	epi
L3-L4	5	0.000167238	-0.445984	0.907	0.978	1	L4	TACSTD2	-1.885	-0.108732	Superficial	NOT SIG.	epi
L3-L4	5	0.000169122	-0.340215	0.333	0.55	1	L4	MYO5B	-0.883	-0.723909	Superficial	NOT SIG.	epi
L3-L4	5	0.000170661	-0.321087	0.073	0.222	1	L4	TMEM41A	-0.295	-1.60459	Superficial	NOT SIG.	epi
L3-L4	5	0.000175113	-0.172454	0.06	0.206	1	L4	SRC	-0.266	-1.77961	Superficial	NOT SIG.	epi
L3-L4	5	0.000177406	-0.20102	0.027	0.144	1	L4	SPATA5L1	-0.171	-2.41504	Superficial	NOT SIG.	epi
L3-L4	5	0.000177474	-0.374083	0.2	0.383	1	L4	CYB561	-0.583	-0.937344	Superficial	NOT SIG.	epi
L3-L4	5	0.0001901	-0.390042	0.673	0.828	1	L4	TUBA1C	-1.501	-0.299024	Superficial	NOT SIG.	epi
L3-L4	5	0.000190561	-0.196086	0.02	0.133	1	L4	CCDC127	-0.153	-2.73335	Superficial	NOT SIG.	epi
L3-L4	5	0.000190976	-0.133102	0.013	0.122	1	L4	SNUPN	-0.135	-3.2303	Superficial	NOT SIG.	epi
L3-L4	5	0.000191332	0.580741	0.627	0.461	1	L4	CTSV	-1.088	0.443699	Superficial	NOT SIG.	epi
L3-L4	5	0.00019637	-0.307911	0.093	0.25	1	L4	PLS1	-0.343	-1.42663	Superficial	NOT SIG.	epi
L3-L4	5	0.000199334	-0.37651	0.88	0.961	1	L4	RPS23	-1.841	-0.127033	Superficial	NOT SIG.	epi
L3-L4	5	0.000200918	0.919437	0.44	0.272	1	L4	IGHG4	-0.712	0.693897	Superficial	NOT SIG.	epi
L3-L4	5	0.000209551	-0.155256	0.04	0.172	1	L4	PRKRA	-0.212	-2.10434	Superficial	NOT SIG.	epi
L3-L4	5	0.000211167	-0.325527	0.42	0.617	1	L4	EIF3E	-1.037	-0.554881	Superficial	NOT SIG.	epi
L3-L4	5	0.000217532	-0.326472	0.253	0.45	1	L4	TNFRSF1A	-0.703	-0.830788	Superficial	NOT SIG.	epi
L3-L4	5	0.00021874	-0.336402	0.767	0.889	1	L4	BTF3	-1.656	-0.212957	Superficial	NOT SIG.	epi
L3-L4	5	0.000219684	-0.282756	0.247	0.461	1	L4	SGK1	-0.708	-0.900256	Superficial	NOT SIG.	epi
L3-L4	5	0.000219858	-0.28935	0.307	0.517	1	L4	CYCS	-0.824	-0.751926	Superficial	NOT SIG.	epi
L3-L4	5	0.000220266	-0.328641	0.26	0.45	1	L4	SULF2	-0.71	-0.791413	Superficial	NOT SIG.	epi
L3-L4	5	0.000223336	-0.414298	0.293	0.478	1	L4	ESR1	-0.771	-0.70611	Superficial	NOT SIG.	epi
L3-L4	5	0.000229589	-0.273586	0.227	0.411	1	L4	ACADM	-0.638	-0.856446	Superficial	NOT SIG.	epi
L3-L4	5	0.000245522	-0.290993	0.547	0.733	1	L4	METRNL	-1.28	-0.422272	Superficial	NOT SIG.	epi
L3-L4	5	0.000248146	-0.352034	0.287	0.489	1	L4	SPARCL1	-0.776	-0.768784	Superficial	NOT SIG.	epi
L3-L4	5	0.000252049	-0.369363	0.867	0.944	1	L4	PRSS27	-1.811	-0.122755	Superficial	NOT SIG.	epi
L3-L4	5	0.000253806	-0.353351	0.253	0.439	1	L4	ALDH2	-0.692	-0.795084	Superficial	NOT SIG.	epi
L3-L4	5	0.000257399	0.478744	0.827	0.85	1	L4	KRT19	-1.677	-0.0395755	Superficial	NOT SIG.	epi
L3-L4	5	0.000262423	-0.262369	0.9	0.983	1	L4	RPL10A	-1.883	-0.127266	Superficial	NOT SIG.	epi
L3-L4	5	0.000264816	-0.278663	0.26	0.45	1	L4	UGP2	-0.71	-0.791413	Superficial	NOT SIG.	epi
L3-L4	5	0.000265643	-0.505216	0.687	0.833	1	L4	PRSS22	-1.52	-0.278006	Superficial	NOT SIG.	epi
L3-L4	5	0.000266302	-0.303903	0.493	0.694	1	L4	VCP	-1.187	-0.493348	Superficial	NOT SIG.	epi
L3-L4	5	0.000271309	-0.307814	0.233	0.428	1	L4	BAG3	-0.661	-0.877281	Superficial	NOT SIG.	epi
L3-L4	5	0.00027458	-0.154422	0.007	0.1	1	L4	PADI2	-0.107	-3.8365	Superficial	NOT SIG.	epi
L3-L4	5	0.00027711	-0.246572	0.46	0.672	1	L4	LAMP1	-1.132	-0.546827	Superficial	NOT SIG.	epi
L3-L4	5	0.000279219	-0.342555	0.14	0.306	1	L4	GATM	-0.446	-1.1281	Superficial	NOT SIG.	epi
L3-L4	5	0.000288237	0.123639	0.1	0.011	1	L4	AL121761.1	-0.111	3.18442	Superficial	NOT SIG.	epi
L3-L4	5	0.000289101	0.254174	0.153	0.039	1	L4	CCN2	-0.192	1.97199	Superficial	NOT SIG.	epi
L3-L4	5	0.000294735	-0.234204	0.06	0.2	1	L4	ABI3BP	-0.26	-1.73697	Superficial	NOT SIG.	epi
L3-L4	5	0.000304624	0.0521273	0.973	0.967	1	L4	NEAT1	-1.94	0.00892392	Superficial	NOT SIG.	epi
L3-L4	5	0.00030532	-0.110045	0.013	0.117	1	L4	CCL2	-0.13	-3.16993	Superficial	NOT SIG.	epi
L3-L4	5	0.000306051	-0.172334	0.113	0.283	1	L4	CBR3	-0.396	-1.32448	Superficial	NOT SIG.	epi
L3-L4	5	0.000309135	-0.198209	0.893	0.989	1	L4	CALML3	-1.882	-0.14731	Superficial	NOT SIG.	epi
L3-L4	5	0.000309501	-0.298556	0.227	0.406	1	L4	SSR1	-0.633	-0.838787	Superficial	NOT SIG.	epi
L3-L4	5	0.000311123	-0.788451	0.713	0.822	1	L4	COL1A2	-1.535	-0.205236	Superficial	NOT SIG.	epi
L3-L4	5	0.000327118	0.589118	0.34	0.183	1	L4	CDSN	-0.523	0.893691	Superficial	NOT SIG.	epi
L3-L4	5	0.000333131	-0.0823365	0.327	0.556	1	L4	UBE2F	-0.883	-0.765794	Superficial	NOT SIG.	epi
L3-L4	5	0.000336395	-0.261116	0.027	0.139	1	L4	CCL5	-0.166	-2.36405	Superficial	NOT SIG.	epi
L3-L4	5	0.000337368	-0.283175	0.447	0.656	1	L4	RAN	-1.103	-0.553421	Superficial	NOT SIG.	epi
L3-L4	5	0.000354932	-0.300736	0.84	0.928	1	L4	RPS20	-1.768	-0.143735	Superficial	NOT SIG.	epi
L3-L4	5	0.000359248	-0.271401	0.867	0.956	1	L4	RPS16	-1.823	-0.140979	Superficial	NOT SIG.	epi
L3-L4	5	0.000362301	-0.28203	0.8	0.878	1	L4	EEF1B2	-1.678	-0.134221	Superficial	NOT SIG.	epi
L3-L4	5	0.000367578	-0.312822	0.127	0.289	1	L4	PIK3R1	-0.416	-1.18624	Superficial	NOT SIG.	epi
L3-L4	5	0.000376785	-0.302363	0.913	0.989	1	L4	RPL36A	-1.902	-0.115356	Superficial	NOT SIG.	epi
L3-L4	5	0.000378077	0.358631	0.107	0.017	1	L4	MUC5B	-0.124	2.654	Superficial	NOT SIG.	epi
L3-L4	5	0.000379012	-0.28722	0.607	0.8	1	L4	BZW1	-1.407	-0.398303	Superficial	NOT SIG.	epi
L3-L4	5	0.00038669	-0.341148	0.2	0.372	1	L4	CRYM	-0.572	-0.895303	Superficial	NOT SIG.	epi
L3-L4	5	0.000389181	-0.232388	0.02	0.122	1	L4	PLAT	-0.142	-2.60881	Superficial	NOT SIG.	epi
L3-L4	5	0.000389504	-0.311786	0.547	0.828	1	L4	DUOXA2	-1.375	-0.59809	Superficial	NOT SIG.	epi
L3-L4	5	0.000396761	-0.272837	0.173	0.35	1	L4	FURIN	-0.523	-1.01658	Superficial	NOT SIG.	epi
L3-L4	5	0.000406394	-0.282508	0.053	0.183	1	L4	FBN1	-0.236	-1.78778	Superficial	NOT SIG.	epi
L3-L4	5	0.000408027	-0.313571	0.533	0.706	1	L4	TMEM159	-1.239	-0.405533	Superficial	NOT SIG.	epi
L3-L4	5	0.000408511	-0.260326	0.667	0.811	1	L4	DUOX2	-1.478	-0.282015	Superficial	NOT SIG.	epi
L3-L4	5	0.000430566	-0.381395	0.867	0.967	1	L4	RPL30	-1.834	-0.157484	Superficial	NOT SIG.	epi
L3-L4	5	0.000432148	-0.268598	0.4	0.617	1	L4	MAP2K3	-1.017	-0.62527	Superficial	NOT SIG.	epi
L3-L4	5	0.00043231	-0.238394	0.02	0.122	1	L4	TPBG	-0.142	-2.60881	Superficial	NOT SIG.	epi
L3-L4	5	0.000435878	-0.30804	0.107	0.256	1	L4	LAPTM5	-0.363	-1.25853	Superficial	NOT SIG.	epi
L3-L4	5	0.000446222	-0.369396	0.507	0.661	1	L4	PET100	-1.168	-0.382665	Superficial	NOT SIG.	epi
L3-L4	5	0.000446854	0.48305	0.66	0.617	1	L4	H1F0	-1.277	0.0971955	Superficial	NOT SIG.	epi
L3-L4	5	0.000452969	0.454186	0.24	0.106	1	L4	SERPINB11	-0.346	1.17897	Superficial	NOT SIG.	epi
L3-L4	5	0.000454864	-0.327846	0.4	0.594	1	L4	PINK1	-0.994	-0.570463	Superficial	NOT SIG.	epi
L3-L4	5	0.000455727	-0.355489	0.573	0.733	1	L4	CLDN7	-1.306	-0.355278	Superficial	NOT SIG.	epi
L3-L4	5	0.000456681	-0.182177	0.033	0.15	1	L4	DEF6	-0.183	-2.18442	Superficial	NOT SIG.	epi
L3-L4	5	0.000467627	-0.309814	0.107	0.256	1	L4	TMEM43	-0.363	-1.25853	Superficial	NOT SIG.	epi
L3-L4	5	0.000472927	-0.350355	0.753	0.883	1	L4	CYSRT1	-1.636	-0.229764	Superficial	NOT SIG.	epi
L3-L4	5	0.000475157	-0.614839	0.947	0.967	1	L4	MTRNR2L12	-1.914	-0.0301515	Superficial	NOT SIG.	epi
L3-L4	5	0.000477794	-0.298674	0.247	0.428	1	L4	PIEZO1	-0.675	-0.7931	Superficial	NOT SIG.	epi
L3-L4	5	0.000478488	-0.214827	0.033	0.144	1	L4	PON2	-0.177	-2.12553	Superficial	NOT SIG.	epi
L3-L4	5	0.00048188	-0.392273	0.247	0.406	1	L4	UBE2N	-0.653	-0.716969	Superficial	NOT SIG.	epi
L3-L4	5	0.000489535	-0.403454	0.2	0.367	1	L4	CERT1	-0.567	-0.87578	Superficial	NOT SIG.	epi
L3-L4	5	0.000506511	-0.33834	0.433	0.633	1	L4	HMGN2	-1.066	-0.547838	Superficial	NOT SIG.	epi
L3-L4	5	0.000508355	-0.236095	0.967	0.983	1	L4	RPL28	-1.95	-0.0236755	Superficial	NOT SIG.	epi
L3-L4	5	0.000519748	-0.234539	0.24	0.433	1	L4	ERP29	-0.673	-0.851333	Superficial	NOT SIG.	epi
L3-L4	5	0.000528969	-0.33458	0.167	0.328	1	L4	CNIH1	-0.495	-0.973848	Superficial	NOT SIG.	epi
L3-L4	5	0.000532244	-0.089564	0.127	0.289	1	L4	OSBPL3	-0.416	-1.18624	Superficial	NOT SIG.	epi
L3-L4	5	0.000533287	-0.179802	0.247	0.439	1	L4	NUCKS1	-0.686	-0.82971	Superficial	NOT SIG.	epi
L3-L4	5	0.000536564	-0.232819	0.987	1	1	L4	ACTB	-1.987	-0.018878	Superficial	NOT SIG.	epi
L3-L4	5	0.000545852	0.287804	0.88	0.939	1	L4	CLIC3	-1.819	-0.0936216	Superficial	NOT SIG.	epi
L3-L4	5	0.000546535	-0.285314	0.233	0.406	1	L4	CYC1	-0.639	-0.80115	Superficial	NOT SIG.	epi
L3-L4	5	0.000549845	-0.26092	0.867	0.961	1	L4	RPSA	-1.828	-0.148504	Superficial	NOT SIG.	epi
L3-L4	5	0.000558282	-0.264763	0.093	0.233	1	L4	VGLL4	-0.326	-1.32503	Superficial	NOT SIG.	epi
L3-L4	5	0.000574713	-0.224667	0.173	0.344	1	L4	COL6A3	-0.517	-0.991637	Superficial	NOT SIG.	epi
L3-L4	5	0.000575036	-0.374864	0.533	0.689	1	L4	SERPINB5	-1.222	-0.370368	Superficial	NOT SIG.	epi
L3-L4	5	0.000582465	-0.259923	0.26	0.461	1	L4	ITPRID2	-0.721	-0.826255	Superficial	NOT SIG.	epi
L3-L4	5	0.000597829	-0.322427	0.387	0.561	1	L4	RBX1	-0.948	-0.535667	Superficial	NOT SIG.	epi
L3-L4	5	0.000598047	-0.342753	0.527	0.711	1	L4	HMGB1	-1.238	-0.432047	Superficial	NOT SIG.	epi
L3-L4	5	0.000601576	-0.278888	0.467	0.7	1	L4	FCGBP	-1.167	-0.583932	Superficial	NOT SIG.	epi
L3-L4	5	0.000603703	-0.237957	0.973	0.994	1	L4	RPS12	-1.967	-0.030806	Superficial	NOT SIG.	epi
L3-L4	5	0.000609081	-0.246999	0.293	0.494	1	L4	RXRA	-0.787	-0.75361	Superficial	NOT SIG.	epi
L3-L4	5	0.000620327	-0.327793	0.94	0.967	1	L4	RPL18A	-1.907	-0.0408551	Superficial	NOT SIG.	epi
L3-L4	5	0.0006206	-0.463911	0.373	0.561	1	L4	SOWAHC	-0.934	-0.588825	Superficial	NOT SIG.	epi
L3-L4	5	0.000625789	-0.295259	0.233	0.417	1	L4	SNRPF	-0.65	-0.839717	Superficial	NOT SIG.	epi
L3-L4	5	0.000643347	-0.254562	0.207	0.394	1	L4	ETFA	-0.601	-0.928565	Superficial	NOT SIG.	epi
L3-L4	5	0.000647107	-0.158334	0.047	0.167	1	L4	FAM3C	-0.214	-1.82912	Superficial	NOT SIG.	epi
L3-L4	5	0.000651351	-0.500099	0.293	0.472	1	L4	MT-ATP8	-0.765	-0.687886	Superficial	NOT SIG.	epi
L3-L4	5	0.000654218	-0.173525	0.1	0.239	1	L4	PAICS	-0.339	-1.25701	Superficial	NOT SIG.	epi
L3-L4	5	0.000661549	-0.36352	0.093	0.233	1	L4	DEFB4A	-0.326	-1.32503	Superficial	NOT SIG.	epi
L3-L4	5	0.000662333	-0.0920512	0.047	0.167	1	L4	OLFML2A	-0.214	-1.82912	Superficial	NOT SIG.	epi
L3-L4	5	0.000664712	-0.426461	0.387	0.556	1	L4	PELI1	-0.943	-0.522751	Superficial	NOT SIG.	epi
L3-L4	5	0.000675074	-0.218375	0.92	0.967	1	L4	RPS15A	-1.887	-0.071882	Superficial	NOT SIG.	epi
L3-L4	5	0.000675324	-0.365741	0.12	0.272	1	L4	SFRP4	-0.392	-1.18057	Superficial	NOT SIG.	epi
L3-L4	5	0.000677985	-0.23933	0.08	0.211	1	L4	SAFB	-0.291	-1.39917	Superficial	NOT SIG.	epi
L3-L4	5	0.00069039	-0.172542	0.113	0.261	1	L4	ESD	-0.374	-1.20773	Superficial	NOT SIG.	epi
L3-L4	5	0.00070273	0.43615	0.487	0.367	1	L4	ORMDL2	-0.854	0.408142	Superficial	NOT SIG.	epi
L3-L4	5	0.000704915	0.608024	0.993	0.967	1	L4	KRTDAP	-1.96	0.0382778	Superficial	NOT SIG.	epi
L3-L4	5	0.000705431	0.622811	0.64	0.55	1	L4	IER3	-1.19	0.21864	Superficial	NOT SIG.	epi
L3-L4	5	0.000712411	-0.331924	0.98	0.983	1	L4	RPS19	-1.963	-0.00440967	Superficial	NOT SIG.	epi
L3-L4	5	0.000714134	0.552371	0.5	0.361	1	L4	AVPI1	-0.861	0.469929	Superficial	NOT SIG.	epi
L3-L4	5	0.000721525	-0.319938	0.333	0.528	1	L4	IL6ST	-0.861	-0.665016	Superficial	NOT SIG.	epi
L3-L4	5	0.000722036	-0.302394	0.187	0.356	1	L4	GSTM3	-0.543	-0.928839	Superficial	NOT SIG.	epi
L3-L4	5	0.000739335	-0.187981	0.007	0.089	1	L4	THAP12	-0.096	-3.66838	Superficial	NOT SIG.	epi
L3-L4	5	0.000751297	-0.320002	0.3	0.456	1	L4	LINC02560	-0.756	-0.604071	Superficial	NOT SIG.	epi
L3-L4	5	0.000768165	-0.242487	0.933	0.978	1	L4	RPL4	-1.911	-0.0679574	Superficial	NOT SIG.	epi
L3-L4	5	0.000769836	-0.262327	0.12	0.261	1	L4	DNAJB12	-0.381	-1.12102	Superficial	NOT SIG.	epi
L3-L4	5	0.000772335	0.414921	0.24	0.106	1	L4	KIFC2	-0.346	1.17897	Superficial	NOT SIG.	epi
L3-L4	5	0.000774069	-0.177634	0.14	0.289	1	L4	GJB3	-0.429	-1.04564	Superficial	NOT SIG.	epi
L3-L4	5	0.000794663	-0.281794	0.16	0.311	1	L4	CHD4	-0.471	-0.958843	Superficial	NOT SIG.	epi
L3-L4	5	0.000800207	-0.247206	0.74	0.894	1	L4	CD9	-1.634	-0.27275	Superficial	NOT SIG.	epi
L3-L4	5	0.000800347	0.563192	0.96	0.922	1	L4	FAM25A	-1.882	0.0582677	Superficial	NOT SIG.	epi
L3-L4	5	0.000805199	-0.442554	0.573	0.7	1	L4	LYPD2	-1.273	-0.28882	Superficial	NOT SIG.	epi
L3-L4	5	0.000806641	-0.0813415	0	0.072	1	L4	CRADD	-0.072	#NUM!	Superficial	NOT SIG.	epi
L3-L4	5	0.000814036	-0.197366	0.06	0.183	1	L4	CDK4	-0.243	-1.60881	Superficial	NOT SIG.	epi
L3-L4	5	0.000819749	-0.213863	0.033	0.139	1	L4	NAGA	-0.172	-2.07455	Superficial	NOT SIG.	epi
L3-L4	5	0.000823979	-0.205196	0.52	0.722	1	L4	HECTD1	-1.242	-0.473487	Superficial	NOT SIG.	epi
L3-L4	5	0.000827231	-0.270579	0.153	0.306	1	L4	KIAA1217	-0.459	-1	Superficial	NOT SIG.	epi
L3-L4	5	0.000831938	-0.176711	0.087	0.222	1	L4	TMCO4	-0.309	-1.35147	Superficial	NOT SIG.	epi
L3-L4	5	0.000834331	-0.17476	0.027	0.128	1	L4	SPAG1	-0.155	-2.24511	Superficial	NOT SIG.	epi
L3-L4	5	0.000887691	-0.341846	0.427	0.6	1	L4	NAA20	-1.027	-0.490726	Superficial	NOT SIG.	epi
L3-L4	5	0.000899251	-0.176013	0.653	0.806	1	L4	PPA1	-1.459	-0.303697	Superficial	NOT SIG.	epi
L3-L4	5	0.000905648	-0.216408	0.907	0.989	1	L4	S100A10	-1.896	-0.124868	Superficial	NOT SIG.	epi
L3-L4	5	0.000906151	0.497511	0.973	0.972	1	L4	ECM1	-1.945	0.00148349	Superficial	NOT SIG.	epi
L3-L4	5	0.000920536	-0.165262	0.32	0.528	1	L4	DAAM1	-0.848	-0.722466	Superficial	NOT SIG.	epi
L3-L4	5	0.000921041	-0.371262	0.773	0.9	1	L4	ATP1B1	-1.673	-0.219457	Superficial	NOT SIG.	epi
L3-L4	5	0.000921501	-0.351693	0.433	0.594	1	L4	MSMO1	-1.027	-0.456096	Superficial	NOT SIG.	epi
L3-L4	5	0.000932367	-0.307825	0.627	0.794	1	L4	SKP1	-1.421	-0.340674	Superficial	NOT SIG.	epi
L3-L4	5	0.000939802	-0.14577	0.06	0.183	1	L4	SULT1B1	-0.243	-1.60881	Superficial	NOT SIG.	epi
L3-L4	5	0.000942828	-0.188099	0.14	0.3	1	L4	MACC1	-0.44	-1.09954	Superficial	NOT SIG.	epi
L3-L4	5	0.000950189	-0.258707	0.847	0.961	1	L4	RPL5	-1.808	-0.182174	Superficial	NOT SIG.	epi
L3-L4	5	0.000958043	-0.217635	0.527	0.75	1	L4	CANX	-1.277	-0.509088	Superficial	NOT SIG.	epi
L3-L4	5	0.000960698	-0.210108	0.413	0.611	1	L4	SLC25A5	-1.024	-0.565031	Superficial	NOT SIG.	epi
L3-L4	5	0.000976034	-0.295046	0.173	0.339	1	L4	RBMX	-0.512	-0.970513	Superficial	NOT SIG.	epi
L3-L4	5	0.000976876	0.618101	0.76	0.644	1	L4	KRT80	-1.404	0.238939	Superficial	NOT SIG.	epi
L3-L4	5	0.000987891	-0.204443	0.073	0.2	1	L4	ZNF710	-0.273	-1.45403	Superficial	NOT SIG.	epi
L3-L4	5	0.00103903	0.574925	0.107	0.022	1	L4	WFDC2	-0.129	2.28204	Superficial	NOT SIG.	epi
L3-L4	5	0.00104602	0.268411	0.3	0.15	1	L4	WFDC12	-0.45	1	Superficial	NOT SIG.	epi
L3-L4	5	0.00104939	-0.17852	0.013	0.1	1	L4	GARS-DT	-0.113	-2.94342	Superficial	NOT SIG.	epi
L3-L4	5	0.00105104	-0.241408	0.34	0.55	1	L4	FAM214A	-0.89	-0.693897	Superficial	NOT SIG.	epi
L3-L4	5	0.00105692	-0.225105	0.167	0.344	1	L4	ARL6IP5	-0.511	-1.04256	Superficial	NOT SIG.	epi
L3-L4	5	0.00109115	-0.366692	0.333	0.494	1	L4	TOMM20	-0.827	-0.568989	Superficial	NOT SIG.	epi
L3-L4	5	0.00109156	0.269489	0.073	0.006	1	L4	AL512631.1	-0.079	3.60486	Superficial	NOT SIG.	epi
L3-L4	5	0.00110088	-0.315509	0.493	0.65	1	L4	TMED3	-1.143	-0.398852	Superficial	NOT SIG.	epi
L3-L4	5	0.00110598	-0.190725	0.04	0.15	1	L4	MYLK	-0.19	-1.90689	Superficial	NOT SIG.	epi
L3-L4	5	0.00111361	-0.368926	0.187	0.333	1	L4	RAP1B	-0.52	-0.832484	Superficial	NOT SIG.	epi
L3-L4	5	0.00113108	-0.282356	0.153	0.3	1	L4	NDUFAF8	-0.453	-0.971431	Superficial	NOT SIG.	epi
L3-L4	5	0.00114377	0.783917	0.72	0.611	1	L4	CD177	-1.331	0.236825	Superficial	NOT SIG.	epi
L3-L4	5	0.00115267	-0.151065	0.047	0.161	1	L4	MIR22HG	-0.208	-1.77633	Superficial	NOT SIG.	epi
L3-L4	5	0.00115954	-0.365488	0.387	0.556	1	L4	PEA15	-0.943	-0.522751	Superficial	NOT SIG.	epi
L3-L4	5	0.00116199	-0.284888	0.62	0.806	1	L4	PLP2	-1.426	-0.378512	Superficial	NOT SIG.	epi
L3-L4	5	0.0011924	-0.147927	0.28	0.483	1	L4	IER2	-0.763	-0.786596	Superficial	NOT SIG.	epi
L3-L4	5	0.00119389	-0.293638	0.7	0.861	1	L4	MAB21L4	-1.561	-0.298658	Superficial	NOT SIG.	epi
L3-L4	5	0.00119609	-0.305574	0.453	0.639	1	L4	ZNF207	-1.092	-0.496305	Superficial	NOT SIG.	epi
L3-L4	5	0.00120905	-0.12117	0.127	0.278	1	L4	ZC3H12A	-0.405	-1.13026	Superficial	NOT SIG.	epi
L3-L4	5	0.00122572	-0.250209	0.833	0.956	1	L4	RPL14	-1.789	-0.198694	Superficial	NOT SIG.	epi
L3-L4	5	0.00124266	-0.305993	0.973	0.989	1	L4	RPS14	-1.962	-0.0235307	Superficial	NOT SIG.	epi
L3-L4	5	0.00126635	-0.391441	0.467	0.611	1	L4	TGFA	-1.078	-0.38775	Superficial	NOT SIG.	epi
L3-L4	5	0.00126689	-0.290111	0.18	0.344	1	L4	CCT3	-0.524	-0.934412	Superficial	NOT SIG.	epi
L3-L4	5	0.00127003	-0.549254	0.533	0.694	1	L4	DCN	-1.227	-0.3808	Superficial	NOT SIG.	epi
L3-L4	5	0.00128786	-0.316104	0.72	0.883	1	L4	CTSD	-1.603	-0.294417	Superficial	NOT SIG.	epi
L3-L4	5	0.00129433	-0.254698	0.467	0.633	1	L4	TMED10	-1.1	-0.438783	Superficial	NOT SIG.	epi
L3-L4	5	0.00130703	-0.201337	0.953	0.994	1	L4	RPS17	-1.947	-0.0607696	Superficial	NOT SIG.	epi
L3-L4	5	0.00130905	-0.109125	0	0.067	1	L4	MYPOP	-0.067	#NUM!	Superficial	NOT SIG.	epi
L3-L4	5	0.00130905	-0.163984	0	0.067	1	L4	REV3L	-0.067	#NUM!	Superficial	NOT SIG.	epi
L3-L4	5	0.0013125	-0.166695	0.087	0.222	1	L4	MRPL24	-0.309	-1.35147	Superficial	NOT SIG.	epi
L3-L4	5	0.00131315	-0.145334	0.007	0.083	1	L4	PHF12	-0.09	-3.56768	Superficial	NOT SIG.	epi
L3-L4	5	0.00131587	-0.326403	0.2	0.344	1	L4	GPSM1	-0.544	-0.782409	Superficial	NOT SIG.	epi
L3-L4	5	0.00131668	-0.217655	0.087	0.217	1	L4	EIF2B1	-0.304	-1.31861	Superficial	NOT SIG.	epi
L3-L4	5	0.00131803	-0.165349	0.147	0.3	1	L4	MARCH6	-0.447	-1.02915	Superficial	NOT SIG.	epi
L3-L4	5	0.00132729	-0.197371	0.48	0.678	1	L4	UBE2B	-1.158	-0.498251	Superficial	NOT SIG.	epi
L3-L4	5	0.00133428	-0.137155	0.027	0.122	1	L4	KYNU	-0.149	-2.17585	Superficial	NOT SIG.	epi
L3-L4	5	0.00133448	-0.291362	0.273	0.422	1	L4	MGST3	-0.695	-0.628342	Superficial	NOT SIG.	epi
L3-L4	5	0.00133558	-0.332056	0.16	0.311	1	L4	DARS	-0.471	-0.958843	Superficial	NOT SIG.	epi
L3-L4	5	0.00134119	-0.262512	0.487	0.689	1	L4	HDLBP	-1.176	-0.500582	Superficial	NOT SIG.	epi
L3-L4	5	0.00135721	-0.207659	0.16	0.311	1	L4	NLRX1	-0.471	-0.958843	Superficial	NOT SIG.	epi
L3-L4	5	0.00136206	-0.210034	0.087	0.211	1	L4	RCAN3	-0.298	-1.27816	Superficial	NOT SIG.	epi
L3-L4	5	0.00139257	-0.227569	0.067	0.183	1	L4	LINC01001	-0.25	-1.44961	Superficial	NOT SIG.	epi
L3-L4	5	0.00139381	-0.568171	0.713	0.872	1	L4	MT-ND5	-1.585	-0.290426	Superficial	NOT SIG.	epi
L3-L4	5	0.00142192	-0.0495294	0.167	0.339	1	L4	STMN1	-0.506	-1.02144	Superficial	NOT SIG.	epi
L3-L4	5	0.00142883	-0.211123	0.48	0.683	1	L4	PDCD4	-1.163	-0.508851	Superficial	NOT SIG.	epi
L3-L4	5	0.001444	-0.142352	0.033	0.139	1	L4	SLC49A3	-0.172	-2.07455	Superficial	NOT SIG.	epi
L3-L4	5	0.00146311	-0.346138	0.253	0.4	1	L4	PFKP	-0.653	-0.660863	Superficial	NOT SIG.	epi
L3-L4	5	0.00149126	-0.161895	0.24	0.411	1	L4	C19orf53	-0.651	-0.776104	Superficial	NOT SIG.	epi
L3-L4	5	0.00149617	-0.525581	0.567	0.661	1	L4	SPARC	-1.228	-0.221302	Superficial	NOT SIG.	epi
L3-L4	5	0.00150382	-0.171147	0.087	0.217	1	L4	KIF22	-0.304	-1.31861	Superficial	NOT SIG.	epi
L3-L4	5	0.00152153	-0.36611	0.267	0.439	1	L4	NET1	-0.706	-0.717381	Superficial	NOT SIG.	epi
L3-L4	5	0.00156906	-0.130653	0.127	0.261	1	L4	SEL1L	-0.388	-1.03922	Superficial	NOT SIG.	epi
L3-L4	5	0.00157343	-0.169644	0.033	0.133	1	L4	GANC	-0.166	-2.01089	Superficial	NOT SIG.	epi
L3-L4	5	0.001585	-0.259199	0.127	0.267	1	L4	LRPPRC	-0.394	-1.07201	Superficial	NOT SIG.	epi
L3-L4	5	0.00158785	-0.210541	0.72	0.872	1	L4	HSPA8	-1.592	-0.276331	Superficial	NOT SIG.	epi
L3-L4	5	0.00159912	-0.172508	0.033	0.133	1	L4	AR	-0.166	-2.01089	Superficial	NOT SIG.	epi
L3-L4	5	0.00159999	-0.164704	0.073	0.194	1	L4	FBXW4	-0.267	-1.41009	Superficial	NOT SIG.	epi
L3-L4	5	0.00163513	-0.00981651	0.053	0.167	1	L4	BCL9L	-0.22	-1.65578	Superficial	NOT SIG.	epi
L3-L4	5	0.00167886	-0.226262	0.06	0.172	1	L4	CRAT	-0.232	-1.51937	Superficial	NOT SIG.	epi
L3-L4	5	0.00168064	-0.255961	0.14	0.283	1	L4	SH3BGRL	-0.423	-1.01538	Superficial	NOT SIG.	epi
L3-L4	5	0.00168992	-0.35362	0.92	0.967	1	L4	RPL34	-1.887	-0.071882	Superficial	NOT SIG.	epi
L3-L4	5	0.00169982	-0.121751	0.04	0.144	1	L4	AC006333.2	-0.184	-1.848	Superficial	NOT SIG.	epi
L3-L4	5	0.00169998	-0.270665	0.613	0.744	1	L4	TOMM7	-1.357	-0.279416	Superficial	NOT SIG.	epi
L3-L4	5	0.0017044	-0.279094	0.727	0.889	1	L4	EIF4G2	-1.616	-0.290228	Superficial	NOT SIG.	epi
L3-L4	5	0.00170817	-0.204722	0.98	0.994	1	L4	RPS2	-1.974	-0.0204641	Superficial	NOT SIG.	epi
L3-L4	5	0.00171351	-0.167302	0.013	0.094	1	L4	SPECC1	-0.107	-2.85415	Superficial	NOT SIG.	epi
L3-L4	5	0.00173243	-0.262964	0.207	0.35	1	L4	BACH1	-0.557	-0.757724	Superficial	NOT SIG.	epi
L3-L4	5	0.00174346	-0.231368	0.133	0.272	1	L4	LGALS8	-0.405	-1.03218	Superficial	NOT SIG.	epi
L3-L4	5	0.001755	-0.229043	0.067	0.183	1	L4	SPIN1	-0.25	-1.44961	Superficial	NOT SIG.	epi
L3-L4	5	0.00177575	-0.0930579	0.06	0.178	1	L4	FAM160A1	-0.238	-1.56884	Superficial	NOT SIG.	epi
L3-L4	5	0.00178868	-0.217181	0.047	0.15	1	L4	TXNRD1	-0.197	-1.67423	Superficial	NOT SIG.	epi
L3-L4	5	0.00179608	-0.210432	0.44	0.617	1	L4	PPP1CA	-1.057	-0.487767	Superficial	NOT SIG.	epi
L3-L4	5	0.00182225	-0.221805	0.28	0.444	1	L4	KRT18	-0.724	-0.665133	Superficial	NOT SIG.	epi
L3-L4	5	0.00184544	-0.217017	0.8	0.906	1	L4	PPP1R3C	-1.706	-0.179511	Superficial	NOT SIG.	epi
L3-L4	5	0.00185658	-0.21931	0.047	0.15	1	L4	BLMH	-0.197	-1.67423	Superficial	NOT SIG.	epi
L3-L4	5	0.00186644	-0.475481	0.587	0.672	1	L4	HEPHL1	-1.259	-0.195101	Superficial	NOT SIG.	epi
L3-L4	5	0.00187175	-0.207162	0.14	0.289	1	L4	PRDM4	-0.429	-1.04564	Superficial	NOT SIG.	epi
L3-L4	5	0.00193104	-0.335588	0.873	0.95	1	L4	RPL27	-1.823	-0.121946	Superficial	NOT SIG.	epi
L3-L4	5	0.00193522	-0.207891	0.18	0.333	1	L4	YIPF3	-0.513	-0.887525	Superficial	NOT SIG.	epi
L3-L4	5	0.00194933	-0.148701	0.333	0.528	1	L4	UQCRC1	-0.861	-0.665016	Superficial	NOT SIG.	epi
L3-L4	5	0.00198954	-0.311458	0.387	0.55	1	L4	FMO2	-0.937	-0.507098	Superficial	NOT SIG.	epi
L3-L4	5	0.00199322	-0.538102	0.48	0.672	1	L4	IGFBP5	-1.152	-0.485427	Superficial	NOT SIG.	epi
L3-L4	5	0.00200893	-0.313308	0.36	0.506	1	L4	MDH2	-0.866	-0.49114	Superficial	NOT SIG.	epi
L3-L4	5	0.00201341	-0.0282077	0.607	0.728	1	L4	DAPL1	-1.335	-0.262242	Superficial	NOT SIG.	epi
L3-L4	5	0.00205313	-0.187877	0.487	0.661	1	L4	BICDL2	-1.148	-0.440728	Superficial	NOT SIG.	epi
L3-L4	5	0.002058	-0.227389	0.987	1	1	L4	KRT5	-1.987	-0.018878	Superficial	NOT SIG.	epi
L3-L4	5	0.0020872	-0.250135	0.313	0.478	1	L4	PHB2	-0.791	-0.610848	Superficial	NOT SIG.	epi
L3-L4	5	0.00208803	-0.124533	0.433	0.639	1	L4	CFLAR	-1.072	-0.561449	Superficial	NOT SIG.	epi
L3-L4	5	0.00210046	-0.229944	0.273	0.422	1	L4	REEP5	-0.695	-0.628342	Superficial	NOT SIG.	epi
L3-L4	5	0.00210182	-0.210551	0.227	0.411	1	L4	CLPX	-0.638	-0.856446	Superficial	NOT SIG.	epi
L3-L4	5	0.00211311	-0.177026	0.033	0.128	1	L4	TMEM199	-0.161	-1.95561	Superficial	NOT SIG.	epi
L3-L4	5	0.00212422	-0.0864185	0	0.061	1	L4	RASAL2-AS1	-0.061	#NUM!	Superficial	NOT SIG.	epi
L3-L4	5	0.00212422	-0.104669	0	0.061	1	L4	GTF2IRD2	-0.061	#NUM!	Superficial	NOT SIG.	epi
L3-L4	5	0.00212422	-0.123657	0	0.061	1	L4	AC073210.3	-0.061	#NUM!	Superficial	NOT SIG.	epi
L3-L4	5	0.00212422	-0.1248	0	0.061	1	L4	UST	-0.061	#NUM!	Superficial	NOT SIG.	epi
L3-L4	5	0.0021637	-0.335391	0.147	0.283	1	L4	COL5A1	-0.43	-0.944986	Superficial	NOT SIG.	epi
L3-L4	5	0.00218006	-0.138917	0.007	0.078	1	L4	CXCL6	-0.085	-3.47805	Superficial	NOT SIG.	epi
L3-L4	5	0.0022106	-0.368146	0.447	0.628	1	L4	IGFBP7	-1.075	-0.49049	Superficial	NOT SIG.	epi
L3-L4	5	0.00226413	-0.375077	0.573	0.706	1	L4	PDCD6	-1.279	-0.301133	Superficial	NOT SIG.	epi
L3-L4	5	0.00226842	0.405812	0.967	0.906	1	L4	LCE3D	-1.873	0.0940048	Superficial	NOT SIG.	epi
L3-L4	5	0.00229128	-0.259912	0.913	0.961	1	L4	RPS13	-1.874	-0.0739216	Superficial	NOT SIG.	epi
L3-L4	5	0.00230086	-0.0807322	0.04	0.139	1	L4	SGMS1	-0.179	-1.79701	Superficial	NOT SIG.	epi
L3-L4	5	0.00233942	-0.134356	0.253	0.406	1	L4	GSTK1	-0.659	-0.682342	Superficial	NOT SIG.	epi
L3-L4	5	0.0023491	0.267641	0.26	0.133	1	L4	HIST1H2BD	-0.393	0.967085	Superficial	NOT SIG.	epi
L3-L4	5	0.00235028	-0.152616	0.047	0.15	1	L4	PLAGL2	-0.197	-1.67423	Superficial	NOT SIG.	epi
L3-L4	5	0.00235959	-0.178393	0.173	0.333	1	L4	PIM3	-0.506	-0.94475	Superficial	NOT SIG.	epi
L3-L4	5	0.0023653	-0.272323	0.513	0.717	1	L4	AKR1B10	-1.23	-0.483014	Superficial	NOT SIG.	epi
L3-L4	5	0.00240917	-0.235326	0.053	0.161	1	L4	MMP11	-0.214	-1.603	Superficial	NOT SIG.	epi
L3-L4	5	0.00240954	0.504484	0.78	0.739	1	L4	GRPEL2	-1.519	0.0778998	Superficial	NOT SIG.	epi
L3-L4	5	0.00244662	-0.262243	0.453	0.628	1	L4	PDCD6IP	-1.081	-0.471254	Superficial	NOT SIG.	epi
L3-L4	5	0.00248278	-0.158902	0.013	0.089	1	L4	SEC24D	-0.102	-2.77529	Superficial	NOT SIG.	epi
L3-L4	5	0.00250989	0.357191	0.94	0.978	1	L4	KRT78	-1.918	-0.0571737	Superficial	NOT SIG.	epi
L3-L4	5	0.00259259	-0.250284	0.573	0.717	1	L4	NDUFS5	-1.29	-0.323438	Superficial	NOT SIG.	epi
L3-L4	5	0.00259565	-0.245764	0.073	0.178	1	L4	USP10	-0.251	-1.28591	Superficial	NOT SIG.	epi
L3-L4	5	0.00263944	-0.179853	0.133	0.272	1	L4	TPGS2	-0.405	-1.03218	Superficial	NOT SIG.	epi
L3-L4	5	0.00264224	-0.19211	0.467	0.644	1	L4	GNA15	-1.111	-0.463638	Superficial	NOT SIG.	epi
L3-L4	5	0.00265663	-0.244027	0.113	0.239	1	L4	RELL1	-0.352	-1.08069	Superficial	NOT SIG.	epi
L3-L4	5	0.00267747	-0.160164	0.327	0.483	1	L4	STAT3	-0.81	-0.562733	Superficial	NOT SIG.	epi
L3-L4	5	0.00270121	-0.162927	0.033	0.122	1	L4	TULP3	-0.155	-1.88634	Superficial	NOT SIG.	epi
L3-L4	5	0.00270805	-0.170753	0.493	0.672	1	L4	ATP1B3	-1.165	-0.446874	Superficial	NOT SIG.	epi
L3-L4	5	0.0027134	-0.217398	0.46	0.7	1	L4	MIDN	-1.16	-0.605721	Superficial	NOT SIG.	epi
L3-L4	5	0.00275764	-0.226873	0.647	0.828	1	L4	HNRNPK	-1.475	-0.355865	Superficial	NOT SIG.	epi
L3-L4	5	0.002775	-0.222422	0.2	0.35	1	L4	LRPAP1	-0.55	-0.807355	Superficial	NOT SIG.	epi
L3-L4	5	0.00282544	-0.175304	0.44	0.633	1	L4	ATP5PD	-1.073	-0.524702	Superficial	NOT SIG.	epi
L3-L4	5	0.00283359	-0.22522	0.4	0.572	1	L4	ZNF426	-0.972	-0.516015	Superficial	NOT SIG.	epi
L3-L4	5	0.00284243	-0.275953	0.64	0.772	1	L4	PLS3	-1.412	-0.270529	Superficial	NOT SIG.	epi
L3-L4	5	0.00285599	-0.220583	0.94	0.961	1	L4	RPL7	-1.901	-0.0318757	Superficial	NOT SIG.	epi
L3-L4	5	0.00285836	-0.264535	0.513	0.7	1	L4	FOSL2	-1.213	-0.448396	Superficial	NOT SIG.	epi
L3-L4	5	0.00289071	-0.188731	0.027	0.111	1	L4	DCUN1D5	-0.138	-2.03953	Superficial	NOT SIG.	epi
L3-L4	5	0.0029182	1.42702	0.847	0.822	1	L4	PABPC3	-1.669	0.0432236	Superficial	NOT SIG.	epi
L3-L4	5	0.00297134	-0.102936	0.173	0.328	1	L4	RGS12	-0.501	-0.922924	Superficial	NOT SIG.	epi
L3-L4	5	0.00301653	-0.120296	0.12	0.256	1	L4	MRPL15	-0.376	-1.09311	Superficial	NOT SIG.	epi
L3-L4	5	0.00304745	-0.0986784	0.047	0.15	1	L4	COL12A1	-0.197	-1.67423	Superficial	NOT SIG.	epi
L3-L4	5	0.00305651	-0.22989	0.573	0.717	1	L4	ATP5MF	-1.29	-0.323438	Superficial	NOT SIG.	epi
L3-L4	5	0.0030617	-0.172988	0.507	0.644	1	L4	EPHX3	-1.151	-0.345075	Superficial	NOT SIG.	epi
L3-L4	5	0.00308786	-0.276152	0.507	0.667	1	L4	NDUFA1	-1.174	-0.395701	Superficial	NOT SIG.	epi
L3-L4	5	0.00310989	-0.163312	0.113	0.239	1	L4	ITGA2	-0.352	-1.08069	Superficial	NOT SIG.	epi
L3-L4	5	0.00311222	-0.118919	0.02	0.1	1	L4	ZNF844	-0.12	-2.32193	Superficial	NOT SIG.	epi
L3-L4	5	0.00312179	0.446412	0.667	0.639	1	L4	LYPD5	-1.306	0.0618708	Superficial	NOT SIG.	epi
L3-L4	5	0.00316012	-0.193516	0.42	0.617	1	L4	IGFBP4	-1.037	-0.554881	Superficial	NOT SIG.	epi
L3-L4	5	0.00316795	-0.124195	0.02	0.1	1	L4	BX284668.5	-0.12	-2.32193	Superficial	NOT SIG.	epi
L3-L4	5	0.00317893	-0.0985649	0.007	0.072	1	L4	DEPTOR	-0.079	-3.36257	Superficial	NOT SIG.	epi
L3-L4	5	0.00321856	-0.145418	0.34	0.511	1	L4	PDIA6	-0.851	-0.587789	Superficial	NOT SIG.	epi
L3-L4	5	0.00322733	-0.198471	0.3	0.472	1	L4	SF3B5	-0.772	-0.653824	Superficial	NOT SIG.	epi
L3-L4	5	0.00327167	-0.231015	0.093	0.206	1	L4	MYO1B	-0.299	-1.14734	Superficial	NOT SIG.	epi
L3-L4	5	0.00327432	-0.213923	0.067	0.178	1	L4	CD109	-0.245	-1.40964	Superficial	NOT SIG.	epi
L3-L4	5	0.00331127	-0.152713	0.02	0.1	1	L4	AC145207.5	-0.12	-2.32193	Superficial	NOT SIG.	epi
L3-L4	5	0.00333076	-0.229649	0.78	0.889	1	L4	SNHG29	-1.669	-0.188709	Superficial	NOT SIG.	epi
L3-L4	5	0.00333225	-0.108322	0.347	0.544	1	L4	SCAMP2	-0.891	-0.648671	Superficial	NOT SIG.	epi
L3-L4	5	0.00333237	-0.131238	0.067	0.172	1	L4	FYCO1	-0.239	-1.36018	Superficial	NOT SIG.	epi
L3-L4	5	0.00334542	-0.264349	0.313	0.472	1	L4	PDLIM5	-0.785	-0.592624	Superficial	NOT SIG.	epi
L3-L4	5	0.00335722	0.311146	0.167	0.067	1	L4	TNNT1	-0.234	1.31762	Superficial	NOT SIG.	epi
L3-L4	5	0.00336863	0.102568	0.127	0.039	1	L4	HCAR3	-0.166	1.70328	Superficial	NOT SIG.	epi
L3-L4	5	0.00344837	-0.104435	0	0.056	1	L4	NMT2	-0.056	#NUM!	Superficial	NOT SIG.	epi
L3-L4	5	0.00344837	-0.111112	0	0.056	1	L4	STARD13	-0.056	#NUM!	Superficial	NOT SIG.	epi
L3-L4	5	0.00344837	-0.126935	0	0.056	1	L4	LCE2D	-0.056	#NUM!	Superficial	NOT SIG.	epi
L3-L4	5	0.00344837	-0.147545	0	0.056	1	L4	HSF2	-0.056	#NUM!	Superficial	NOT SIG.	epi
L3-L4	5	0.00346078	0.131097	0.087	0.017	1	L4	BAIAP2L2	-0.104	2.35548	Superficial	NOT SIG.	epi
L3-L4	5	0.00348453	-0.333316	0.933	0.967	1	L4	RPL7A	-1.9	-0.0516388	Superficial	NOT SIG.	epi
L3-L4	5	0.00351048	-0.174831	0.187	0.328	1	L4	OAT	-0.515	-0.810658	Superficial	NOT SIG.	epi
L3-L4	5	0.00352184	-0.127905	0.02	0.1	1	L4	SDC3	-0.12	-2.32193	Superficial	NOT SIG.	epi
L3-L4	5	0.00352197	-0.244251	0.647	0.772	1	L4	CTNNA1	-1.419	-0.254835	Superficial	NOT SIG.	epi
L3-L4	5	0.00355936	-0.129868	0.027	0.111	1	L4	TRMT13	-0.138	-2.03953	Superficial	NOT SIG.	epi
L3-L4	5	0.00356344	-0.185458	0.1	0.222	1	L4	AMACR	-0.322	-1.15056	Superficial	NOT SIG.	epi
L3-L4	5	0.00359279	-0.182001	0.113	0.239	1	L4	FUNDC2	-0.352	-1.08069	Superficial	NOT SIG.	epi
L3-L4	5	0.00360545	-0.231178	0.053	0.15	1	L4	TNRC6B	-0.203	-1.5009	Superficial	NOT SIG.	epi
L3-L4	5	0.00360898	-0.193894	0.273	0.439	1	L4	SNU13	-0.712	-0.68532	Superficial	NOT SIG.	epi
L3-L4	5	0.00362635	-0.324255	0.107	0.228	1	L4	WDR82	-0.335	-1.09142	Superficial	NOT SIG.	epi
L3-L4	5	0.00363973	0.432054	0.673	0.661	1	L4	FAM162A	-1.334	0.0259562	Superficial	NOT SIG.	epi
L3-L4	5	0.00365027	-0.212428	0.573	0.761	1	L4	HSP90B1	-1.334	-0.409361	Superficial	NOT SIG.	epi
L3-L4	5	0.00367244	-0.113872	0.26	0.428	1	L4	PSMA4	-0.688	-0.719099	Superficial	NOT SIG.	epi
L3-L4	5	0.00367855	-0.164714	0.027	0.111	1	L4	SLC25A4	-0.138	-2.03953	Superficial	NOT SIG.	epi
L3-L4	5	0.00370036	-0.132361	0.013	0.083	1	L4	AC015912.3	-0.096	-2.6746	Superficial	NOT SIG.	epi
L3-L4	5	0.00372246	-0.161423	0.093	0.211	1	L4	DLD	-0.304	-1.18194	Superficial	NOT SIG.	epi
L3-L4	5	0.00373113	-0.310542	0.527	0.672	1	L4	SLC25A6	-1.199	-0.350658	Superficial	NOT SIG.	epi
L3-L4	5	0.00373688	-0.283214	0.167	0.3	1	L4	DEAF1	-0.467	-0.845114	Superficial	NOT SIG.	epi
L3-L4	5	0.00374012	-0.240745	0.14	0.267	1	L4	OXA1L	-0.407	-0.931413	Superficial	NOT SIG.	epi
L3-L4	5	0.00376431	-0.222519	0.28	0.439	1	L4	FBL	-0.719	-0.648794	Superficial	NOT SIG.	epi
L3-L4	5	0.00377644	-0.209576	0.113	0.228	1	L4	GTF3A	-0.341	-1.01271	Superficial	NOT SIG.	epi
L3-L4	5	0.00377986	-0.14033	0.053	0.156	1	L4	PSMB10	-0.209	-1.55748	Superficial	NOT SIG.	epi
L3-L4	5	0.0037844	-0.215045	0.047	0.139	1	L4	PREP	-0.186	-1.56435	Superficial	NOT SIG.	epi
L3-L4	5	0.00380319	-0.251531	0.94	1	1	L4	RPL32	-1.94	-0.0892673	Superficial	NOT SIG.	epi
L3-L4	5	0.00382017	-0.272726	0.393	0.544	1	L4	CMAS	-0.937	-0.469077	Superficial	NOT SIG.	epi
L3-L4	5	0.00383482	0.435574	0.193	0.089	1	L4	RHOF	-0.282	1.11672	Superficial	NOT SIG.	epi
L3-L4	5	0.00386363	-0.133999	0.073	0.183	1	L4	WRNIP1	-0.256	-1.32588	Superficial	NOT SIG.	epi
L3-L4	5	0.0038917	-0.228758	0.227	0.378	1	L4	TICAM1	-0.605	-0.735694	Superficial	NOT SIG.	epi
L3-L4	5	0.00389211	0.367493	0.88	0.861	1	L4	ATP6V0C	-1.741	0.0314903	Superficial	NOT SIG.	epi
L3-L4	5	0.00393053	0.147541	0.06	0.006	1	L4	TBC1D3D	-0.066	3.32193	Superficial	NOT SIG.	epi
L3-L4	5	0.0039354	-0.253403	0.32	0.494	1	L4	TMEM123	-0.814	-0.626439	Superficial	NOT SIG.	epi
L3-L4	5	0.00396039	-0.160521	0.327	0.5	1	L4	TMEM134	-0.827	-0.612637	Superficial	NOT SIG.	epi
L3-L4	5	0.00397239	-0.371756	0.087	0.2	1	L4	APOBEC3A	-0.287	-1.20091	Superficial	NOT SIG.	epi
L3-L4	5	0.0040068	-0.209118	0.04	0.128	1	L4	XDH	-0.168	-1.67807	Superficial	NOT SIG.	epi
L3-L4	5	0.00401703	-0.143587	0.167	0.317	1	L4	ZKSCAN1	-0.484	-0.924635	Superficial	NOT SIG.	epi
L3-L4	5	0.00402903	0.17533	0.06	0.006	1	L4	TMEM187	-0.066	3.32193	Superficial	NOT SIG.	epi
L3-L4	5	0.00403761	0.284446	0.3	0.183	1	L4	PSMD13	-0.483	0.713119	Superficial	NOT SIG.	epi
L3-L4	5	0.0040546	-0.195327	0.273	0.411	1	L4	REEP4	-0.684	-0.590237	Superficial	NOT SIG.	epi
L3-L4	5	0.00407038	-0.173124	0.227	0.378	1	L4	CDKN2B	-0.605	-0.735694	Superficial	NOT SIG.	epi
L3-L4	5	0.00407912	0.137704	0.06	0.006	1	L4	OASL	-0.066	3.32193	Superficial	NOT SIG.	epi
L3-L4	5	0.00409664	-0.178767	0.18	0.317	1	L4	EDEM1	-0.497	-0.816486	Superficial	NOT SIG.	epi
L3-L4	5	0.00412391	-0.243336	0.287	0.422	1	L4	GTF3C1	-0.709	-0.556192	Superficial	NOT SIG.	epi
L3-L4	5	0.00416942	-0.228577	0.96	1	1	L4	RPL35	-1.96	-0.0588937	Superficial	NOT SIG.	epi
L3-L4	5	0.0041735	-0.214087	0.427	0.572	1	L4	PFKL	-0.999	-0.421779	Superficial	NOT SIG.	epi
L3-L4	5	0.0041852	-0.134844	0.053	0.156	1	L4	SNTB2	-0.209	-1.55748	Superficial	NOT SIG.	epi
L3-L4	5	0.00419241	-0.134875	0.013	0.083	1	L4	HELZ	-0.096	-2.6746	Superficial	NOT SIG.	epi
L3-L4	5	0.00420328	-0.249754	0.067	0.172	1	L4	FMOD	-0.239	-1.36018	Superficial	NOT SIG.	epi
L3-L4	5	0.00422164	-0.188209	0.127	0.25	1	L4	PPP1R11	-0.377	-0.9771	Superficial	NOT SIG.	epi
L3-L4	5	0.00422657	0.463314	0.607	0.528	1	L4	DENND10	-1.135	0.201159	Superficial	NOT SIG.	epi
L3-L4	5	0.00425463	-0.336818	0.253	0.394	1	L4	THSD4	-0.647	-0.639058	Superficial	NOT SIG.	epi
L3-L4	5	0.00429698	-0.163489	0.087	0.194	1	L4	FH	-0.281	-1.15697	Superficial	NOT SIG.	epi
L3-L4	5	0.00430639	-0.120587	0.14	0.272	1	L4	RARS	-0.412	-0.95818	Superficial	NOT SIG.	epi
L3-L4	5	0.00439103	-0.167791	0.413	0.561	1	L4	ZNF750	-0.974	-0.441859	Superficial	NOT SIG.	epi
L3-L4	5	0.00442244	-0.31143	0.9	0.961	1	L4	RPL26	-1.861	-0.0946114	Superficial	NOT SIG.	epi
L3-L4	5	0.00443611	-0.234287	0.167	0.3	1	L4	BCR	-0.467	-0.845114	Superficial	NOT SIG.	epi
L3-L4	5	0.00446059	-0.106252	0.047	0.144	1	L4	TNFRSF6B	-0.191	-1.61534	Superficial	NOT SIG.	epi
L3-L4	5	0.00446624	-0.168114	0.08	0.189	1	L4	SNX18	-0.269	-1.24031	Superficial	NOT SIG.	epi
L3-L4	5	0.00447993	0.331251	0.313	0.189	1	L4	VARS2	-0.502	0.727776	Superficial	NOT SIG.	epi
L3-L4	5	0.00450575	-0.286467	0.14	0.256	1	L4	NDUFV3	-0.396	-0.870717	Superficial	NOT SIG.	epi
L3-L4	5	0.00455807	-0.154499	0.147	0.289	1	L4	CTSC	-0.436	-0.975253	Superficial	NOT SIG.	epi
L3-L4	5	0.00456535	-0.0720329	0.107	0.222	1	L4	STX6	-0.329	-1.05295	Superficial	NOT SIG.	epi
L3-L4	5	0.00457112	-0.176127	0.36	0.539	1	L4	TIMM8B	-0.899	-0.582288	Superficial	NOT SIG.	epi
L3-L4	5	0.00461391	-0.113523	0.02	0.094	1	L4	HCCS	-0.114	-2.23266	Superficial	NOT SIG.	epi
L3-L4	5	0.00462208	-0.449164	0.353	0.478	1	L4	MT-ND4L	-0.831	-0.437342	Superficial	NOT SIG.	epi
L3-L4	5	0.00466021	-0.202939	0.353	0.522	1	L4	SLC6A14	-0.875	-0.564382	Superficial	NOT SIG.	epi
L3-L4	5	0.00470932	-0.123375	0.107	0.228	1	L4	LUC7L2	-0.335	-1.09142	Superficial	NOT SIG.	epi
L3-L4	5	0.00471755	-0.14709	0.04	0.128	1	L4	NCBP1	-0.168	-1.67807	Superficial	NOT SIG.	epi
L3-L4	5	0.00474227	-0.115743	0.053	0.15	1	L4	VBP1	-0.203	-1.5009	Superficial	NOT SIG.	epi
L3-L4	5	0.00475015	-0.284516	0.247	0.383	1	L4	ECHDC2	-0.63	-0.632833	Superficial	NOT SIG.	epi
L3-L4	5	0.00475423	-0.128506	0.027	0.106	1	L4	HAS3	-0.133	-1.97303	Superficial	NOT SIG.	epi
L3-L4	5	0.00476079	-0.15211	0.033	0.117	1	L4	TRIB1	-0.15	-1.82597	Superficial	NOT SIG.	epi
L3-L4	5	0.00477465	0.387037	0.527	0.406	1	L4	HIST1H2AC	-0.933	0.376323	Superficial	NOT SIG.	epi
L3-L4	5	0.00477827	-0.121643	0.02	0.094	1	L4	MRPS9	-0.114	-2.23266	Superficial	NOT SIG.	epi
L3-L4	5	0.00479157	0.268978	0.267	0.144	1	L4	PGLYRP4	-0.411	0.890771	Superficial	NOT SIG.	epi
L3-L4	5	0.00480167	-0.0642469	0.153	0.294	1	L4	SNRNP200	-0.447	-0.942285	Superficial	NOT SIG.	epi
L3-L4	5	0.00481367	-0.189281	0.32	0.483	1	L4	ATP5MC1	-0.803	-0.593951	Superficial	NOT SIG.	epi
L3-L4	5	0.00483767	-0.221453	0.113	0.228	1	L4	CSE1L	-0.341	-1.01271	Superficial	NOT SIG.	epi
L3-L4	5	0.00485184	-0.111222	0.107	0.222	1	L4	ITFG1	-0.329	-1.05295	Superficial	NOT SIG.	epi
L3-L4	5	0.00486242	-0.138332	0.02	0.094	1	L4	FGFR1OP	-0.114	-2.23266	Superficial	NOT SIG.	epi
L3-L4	5	0.00486456	-0.304691	0.453	0.583	1	L4	GBP6	-1.036	-0.363985	Superficial	NOT SIG.	epi
L3-L4	5	0.00488528	0.49815	0.467	0.356	1	L4	SYAP1	-0.823	0.391545	Superficial	NOT SIG.	epi
L3-L4	5	0.00491279	-0.257079	0.7	0.778	1	L4	HNRNPA1	-1.478	-0.152415	Superficial	NOT SIG.	epi
L3-L4	5	0.00495626	-0.200268	0.167	0.294	1	L4	LAMB3	-0.461	-0.815968	Superficial	NOT SIG.	epi
L3-L4	5	0.00496917	0.513217	0.307	0.189	1	L4	TP53AIP1	-0.496	0.699852	Superficial	NOT SIG.	epi
L3-L4	5	0.00500307	-0.162666	0.04	0.128	1	L4	QDPR	-0.168	-1.67807	Superficial	NOT SIG.	epi
L3-L4	5	0.00504987	-0.125557	0.007	0.067	1	L4	FAAH	-0.074	-3.25873	Superficial	NOT SIG.	epi
L3-L4	5	0.00507463	0.628512	0.36	0.244	1	L4	MYL9	-0.604	0.561116	Superficial	NOT SIG.	epi
L3-L4	5	0.00507806	-0.327413	0.407	0.572	1	L4	NORAD	-0.979	-0.490986	Superficial	NOT SIG.	epi
L3-L4	5	0.00508054	-0.105953	0.227	0.378	1	L4	BLCAP	-0.605	-0.735694	Superficial	NOT SIG.	epi
L3-L4	5	0.00508577	-0.216435	0.787	0.9	1	L4	LRP10	-1.687	-0.193561	Superficial	NOT SIG.	epi
L3-L4	5	0.00509722	-0.106077	0.073	0.183	1	L4	DGCR6L	-0.256	-1.32588	Superficial	NOT SIG.	epi
L3-L4	5	0.00510728	-0.142014	0.053	0.15	1	L4	TMEM126A	-0.203	-1.5009	Superficial	NOT SIG.	epi
L3-L4	5	0.00514206	-0.237891	0.193	0.322	1	L4	SPTLC2	-0.515	-0.73846	Superficial	NOT SIG.	epi
L3-L4	5	0.00514844	-0.196917	0.66	0.789	1	L4	VAMP8	-1.449	-0.257559	Superficial	NOT SIG.	epi
L3-L4	5	0.00515141	-0.244155	0.747	0.872	1	L4	TMBIM6	-1.619	-0.22322	Superficial	NOT SIG.	epi
L3-L4	5	0.00515826	-0.109239	0.027	0.106	1	L4	PIK3CB	-0.133	-1.97303	Superficial	NOT SIG.	epi
L3-L4	5	0.00517073	0.349093	0.813	0.85	1	L4	CALM1	-1.663	-0.0642075	Superficial	NOT SIG.	epi
L3-L4	5	0.00523425	-0.184119	0.707	0.828	1	L4	GRN	-1.535	-0.227921	Superficial	NOT SIG.	epi
L3-L4	5	0.0052427	-0.15662	0.027	0.106	1	L4	TRRAP	-0.133	-1.97303	Superficial	NOT SIG.	epi
L3-L4	5	0.00525748	-0.199746	0.153	0.278	1	L4	MRPL43	-0.431	-0.861553	Superficial	NOT SIG.	epi
L3-L4	5	0.00529401	-0.327577	0.747	0.817	1	L4	NAMPT	-1.564	-0.129228	Superficial	NOT SIG.	epi
L3-L4	5	0.00530362	-0.077899	0.02	0.094	1	L4	GPATCH4	-0.114	-2.23266	Superficial	NOT SIG.	epi
L3-L4	5	0.00536721	-0.113061	0.327	0.478	1	L4	SYNGR2	-0.805	-0.54772	Superficial	NOT SIG.	epi
L3-L4	5	0.00548661	-0.204688	0.193	0.333	1	L4	MFSD11	-0.526	-0.786921	Superficial	NOT SIG.	epi
L3-L4	5	0.00549	-0.101099	0.02	0.094	1	L4	IL23A	-0.114	-2.23266	Superficial	NOT SIG.	epi
L3-L4	5	0.00555606	-0.125126	0.007	0.067	1	L4	KLHL8	-0.074	-3.25873	Superficial	NOT SIG.	epi
L3-L4	5	0.00555606	-0.127497	0.007	0.067	1	L4	ANKRD36C	-0.074	-3.25873	Superficial	NOT SIG.	epi
L3-L4	5	0.00557887	-0.175425	0.487	0.678	1	L4	ATP5F1A	-1.165	-0.477364	Superficial	NOT SIG.	epi
L3-L4	5	0.00559312	-0.16244	0.053	0.144	1	L4	TLNRD1	-0.197	-1.442	Superficial	NOT SIG.	epi
L3-L4	5	0.00559362	-0.165757	0.033	0.117	1	L4	CIAO3	-0.15	-1.82597	Superficial	NOT SIG.	epi
L3-L4	5	0.00560345	-0.0701067	0	0.05	1	L4	FMO4	-0.05	#NUM!	Superficial	NOT SIG.	epi
L3-L4	5	0.00560345	-0.0720901	0	0.05	1	L4	PKNOX2	-0.05	#NUM!	Superficial	NOT SIG.	epi
L3-L4	5	0.00560345	-0.0773763	0	0.05	1	L4	GSTA1	-0.05	#NUM!	Superficial	NOT SIG.	epi
L3-L4	5	0.00560345	-0.0916078	0	0.05	1	L4	FBP1	-0.05	#NUM!	Superficial	NOT SIG.	epi
L3-L4	5	0.00560345	-0.0985514	0	0.05	1	L4	PRR5L	-0.05	#NUM!	Superficial	NOT SIG.	epi
L3-L4	5	0.00560345	-0.105408	0	0.05	1	L4	ZNF761	-0.05	#NUM!	Superficial	NOT SIG.	epi
L3-L4	5	0.00560345	-0.158266	0	0.05	1	L4	MIGA1	-0.05	#NUM!	Superficial	NOT SIG.	epi
L3-L4	5	0.00561254	0.130541	0.267	0.133	1	L4	PDZD8	-0.4	1.00541	Superficial	NOT SIG.	epi
L3-L4	5	0.00561504	-0.101746	0.007	0.067	1	L4	ZNF37A	-0.074	-3.25873	Superficial	NOT SIG.	epi
L3-L4	5	0.00563637	-0.161497	0.033	0.117	1	L4	MIS12	-0.15	-1.82597	Superficial	NOT SIG.	epi
L3-L4	5	0.00564291	-0.164218	0.133	0.261	1	L4	IFI16	-0.394	-0.972624	Superficial	NOT SIG.	epi
L3-L4	5	0.00566145	-0.154936	0.047	0.133	1	L4	S100B	-0.18	-1.50069	Superficial	NOT SIG.	epi
L3-L4	5	0.00567459	-0.0735194	0.007	0.067	1	L4	ZNF28	-0.074	-3.25873	Superficial	NOT SIG.	epi
L3-L4	5	0.00567459	-0.175258	0.007	0.067	1	L4	AASS	-0.074	-3.25873	Superficial	NOT SIG.	epi
L3-L4	5	0.00570534	-0.195901	0.147	0.272	1	L4	STOM	-0.419	-0.88779	Superficial	NOT SIG.	epi
L3-L4	5	0.00573128	-0.0879808	0.02	0.094	1	L4	SLC37A1	-0.114	-2.23266	Superficial	NOT SIG.	epi
L3-L4	5	0.00573292	-0.0387673	0.1	0.222	1	L4	NUTF2	-0.322	-1.15056	Superficial	NOT SIG.	epi
L3-L4	5	0.00573297	-0.235488	0.573	0.722	1	L4	SH3GL1	-1.295	-0.333464	Superficial	NOT SIG.	epi
L3-L4	5	0.00577179	-0.246557	0.48	0.667	1	L4	NOP53	-1.147	-0.474652	Superficial	NOT SIG.	epi
L3-L4	5	0.00589369	-0.129629	0.36	0.539	1	L4	ERBB2	-0.899	-0.582288	Superficial	NOT SIG.	epi
L3-L4	5	0.00596131	-0.0906543	0.113	0.239	1	L4	ALDH7A1	-0.352	-1.08069	Superficial	NOT SIG.	epi
L3-L4	5	0.00600892	-0.0958604	0.36	0.533	1	L4	VPS28	-0.893	-0.566139	Superficial	NOT SIG.	epi
L3-L4	5	0.00601239	-0.0778807	0.027	0.106	1	L4	MRPS30	-0.133	-1.97303	Superficial	NOT SIG.	epi
L3-L4	5	0.00601454	-0.100883	0.08	0.189	1	L4	TMEM50B	-0.269	-1.24031	Superficial	NOT SIG.	epi
L3-L4	5	0.00607657	0.443385	0.18	0.083	1	L4	TGM2	-0.263	1.11681	Superficial	NOT SIG.	epi
L3-L4	5	0.0060815	-0.213299	0.207	0.344	1	L4	SLCO4A1	-0.551	-0.732778	Superficial	NOT SIG.	epi
L3-L4	5	0.00609624	-0.146842	0.073	0.178	1	L4	PTRHD1	-0.251	-1.28591	Superficial	NOT SIG.	epi
L3-L4	5	0.0061265	-0.103837	0.033	0.117	1	L4	RPUSD3	-0.15	-1.82597	Superficial	NOT SIG.	epi
L3-L4	5	0.00615597	-0.162221	0.12	0.239	1	L4	EFR3A	-0.359	-0.993976	Superficial	NOT SIG.	epi
L3-L4	5	0.00618842	-0.245812	0.133	0.25	1	L4	TBX3	-0.383	-0.910502	Superficial	NOT SIG.	epi
L3-L4	5	0.00621288	-0.101033	0.28	0.444	1	L4	CTDSP1	-0.724	-0.665133	Superficial	NOT SIG.	epi
L3-L4	5	0.00624868	-0.358338	0.44	0.544	1	L4	HNRNPU	-0.984	-0.306103	Superficial	NOT SIG.	epi
L3-L4	5	0.0062544	-0.129687	0.06	0.156	1	L4	AJUBA	-0.216	-1.37851	Superficial	NOT SIG.	epi
L3-L4	5	0.00627543	-0.187525	0.187	0.322	1	L4	ALDH3A1	-0.509	-0.784022	Superficial	NOT SIG.	epi
L3-L4	5	0.00627695	-0.113489	0.967	0.994	1	L4	RPL8	-1.961	-0.03973	Superficial	NOT SIG.	epi
L3-L4	5	0.00628589	-0.241966	0.18	0.306	1	L4	KREMEN1	-0.486	-0.765535	Superficial	NOT SIG.	epi
L3-L4	5	0.00628691	-0.250963	0.047	0.133	1	L4	LYRM4	-0.18	-1.50069	Superficial	NOT SIG.	epi
L3-L4	5	0.00633821	-0.195738	0.367	0.511	1	L4	MAPK6	-0.878	-0.477543	Superficial	NOT SIG.	epi
L3-L4	5	0.0063398	-0.119661	0.08	0.189	1	L4	WASHC3	-0.269	-1.24031	Superficial	NOT SIG.	epi
L3-L4	5	0.00634636	-0.247652	0.453	0.589	1	L4	WDR1	-1.042	-0.378757	Superficial	NOT SIG.	epi
L3-L4	5	0.00636026	-0.21163	0.153	0.278	1	L4	COX14	-0.431	-0.861553	Superficial	NOT SIG.	epi
L3-L4	5	0.00636617	0.288375	0.167	0.072	1	L4	SPRR5	-0.239	1.21378	Superficial	NOT SIG.	epi
L3-L4	5	0.00639518	-0.219345	0.053	0.144	1	L4	YLPM1	-0.197	-1.442	Superficial	NOT SIG.	epi
L3-L4	5	0.00641082	-0.229041	0.113	0.222	1	L4	CD36	-0.335	-0.974237	Superficial	NOT SIG.	epi
L3-L4	5	0.00643069	-0.244722	0.393	0.572	1	L4	SYPL1	-0.965	-0.541486	Superficial	NOT SIG.	epi
L3-L4	5	0.00645889	0.377721	0.213	0.111	1	L4	RAB34	-0.324	0.940294	Superficial	NOT SIG.	epi
L3-L4	5	0.00647717	-0.173375	0.04	0.122	1	L4	PPM1D	-0.162	-1.60881	Superficial	NOT SIG.	epi
L3-L4	5	0.00648289	-0.463504	0.407	0.533	1	L4	S100P	-0.94	-0.389107	Superficial	NOT SIG.	epi
L3-L4	5	0.0064939	-0.262482	0.493	0.617	1	L4	ATP2A2	-1.11	-0.323683	Superficial	NOT SIG.	epi
L3-L4	5	0.00649721	-0.161607	0.473	0.639	1	L4	PDIA3	-1.112	-0.433976	Superficial	NOT SIG.	epi
L3-L4	5	0.00658432	-0.127499	0.04	0.128	1	L4	CCNQ	-0.168	-1.67807	Superficial	NOT SIG.	epi
L3-L4	5	0.00659186	-0.152836	0.02	0.089	1	L4	CD3D	-0.109	-2.15381	Superficial	NOT SIG.	epi
L3-L4	5	0.00665244	-0.180493	0.087	0.194	1	L4	REPS1	-0.281	-1.15697	Superficial	NOT SIG.	epi
L3-L4	5	0.00665521	-0.193795	0.053	0.144	1	L4	HEATR5B	-0.197	-1.442	Superficial	NOT SIG.	epi
L3-L4	5	0.00670212	-0.0729785	0.053	0.15	1	L4	XKRX	-0.203	-1.5009	Superficial	NOT SIG.	epi
L3-L4	5	0.00671074	-0.179792	0.06	0.156	1	L4	NUDT9	-0.216	-1.37851	Superficial	NOT SIG.	epi
L3-L4	5	0.00674398	-0.183814	0.053	0.144	1	L4	TMEM237	-0.197	-1.442	Superficial	NOT SIG.	epi
L3-L4	5	0.00676433	-0.0421886	0.2	0.344	1	L4	OGDH	-0.544	-0.782409	Superficial	NOT SIG.	epi
L3-L4	5	0.00676966	-0.241423	0.547	0.717	1	L4	CDC42	-1.264	-0.390432	Superficial	NOT SIG.	epi
L3-L4	5	0.00677279	-0.202947	0.68	0.844	1	L4	COX7B	-1.524	-0.311708	Superficial	NOT SIG.	epi
L3-L4	5	0.0067863	-0.0819619	0.013	0.078	1	L4	NSL1	-0.091	-2.58496	Superficial	NOT SIG.	epi
L3-L4	5	0.00679172	-0.190325	0.44	0.583	1	L4	CD46	-1.023	-0.405992	Superficial	NOT SIG.	epi
L3-L4	5	0.00685596	-0.336146	0.487	0.617	1	L4	HLA-C	-1.104	-0.341349	Superficial	NOT SIG.	epi
L3-L4	5	0.00685912	0.238859	0.24	0.128	1	L4	MEGF9	-0.368	0.906891	Superficial	NOT SIG.	epi
L3-L4	5	0.0068632	-0.150372	0.207	0.35	1	L4	PGM2	-0.557	-0.757724	Superficial	NOT SIG.	epi
L3-L4	5	0.00686392	-0.310812	0.053	0.139	1	L4	DIAPH2	-0.192	-1.39102	Superficial	NOT SIG.	epi
L3-L4	5	0.00687857	-0.195716	0.047	0.133	1	L4	WDFY1	-0.18	-1.50069	Superficial	NOT SIG.	epi
L3-L4	5	0.00688331	-0.135634	0.02	0.089	1	L4	SNRNP25	-0.109	-2.15381	Superficial	NOT SIG.	epi
L3-L4	5	0.0069006	-0.201191	0.147	0.267	1	L4	TNFRSF21	-0.414	-0.861024	Superficial	NOT SIG.	epi
L3-L4	5	0.00690782	0.157495	0.04	0	1	L4	PIGR	-0.04	#NUM!	Superficial	NOT SIG.	epi
L3-L4	5	0.00690782	0.0873707	0.04	0	1	L4	PLGLB1	-0.04	#NUM!	Superficial	NOT SIG.	epi
L3-L4	5	0.00690782	0.0790471	0.04	0	1	L4	DES	-0.04	#NUM!	Superficial	NOT SIG.	epi
L3-L4	5	0.00690782	0.0700793	0.04	0	1	L4	RIMS3	-0.04	#NUM!	Superficial	NOT SIG.	epi
L3-L4	5	0.00690782	0.0621142	0.04	0	1	L4	DEFB103B	-0.04	#NUM!	Superficial	NOT SIG.	epi
L3-L4	5	0.00690782	0.0368595	0.04	0	1	L4	ANXA8L1	-0.04	#NUM!	Superficial	NOT SIG.	epi
L3-L4	5	0.00692092	0.262326	0.827	0.844	1	L4	ELF3	-1.671	-0.0293557	Superficial	NOT SIG.	epi
L3-L4	5	0.00693684	-0.259448	0.22	0.35	1	L4	APH1A	-0.57	-0.669851	Superficial	NOT SIG.	epi
L3-L4	5	0.00699158	-0.13032	0.067	0.167	1	L4	DDX50	-0.234	-1.31762	Superficial	NOT SIG.	epi
L3-L4	5	0.0070165	-0.12954	0.06	0.156	1	L4	STK4	-0.216	-1.37851	Superficial	NOT SIG.	epi
L3-L4	5	0.00704002	-0.245693	0.493	0.7	1	L4	SOD1	-1.193	-0.505767	Superficial	NOT SIG.	epi
L3-L4	5	0.00706835	-0.241079	0.26	0.411	1	L4	KIF21A	-0.671	-0.660627	Superficial	NOT SIG.	epi
L3-L4	5	0.00707287	-0.216634	0.287	0.45	1	L4	TMEM219	-0.737	-0.648874	Superficial	NOT SIG.	epi
L3-L4	5	0.00708836	0.13176	0.127	0.044	1	L4	COMP	-0.171	1.52925	Superficial	NOT SIG.	epi
L3-L4	5	0.00710355	-0.256539	0.107	0.211	1	L4	TARS	-0.318	-0.979632	Superficial	NOT SIG.	epi
L3-L4	5	0.0071334	-0.206436	0.82	0.933	1	L4	KLK11	-1.753	-0.186253	Superficial	NOT SIG.	epi
L3-L4	5	0.00714035	0.112682	0.127	0.044	1	L4	MUCL3	-0.171	1.52925	Superficial	NOT SIG.	epi
L3-L4	5	0.00715099	-0.135529	0.113	0.233	1	L4	NCK1	-0.346	-1.04401	Superficial	NOT SIG.	epi
L3-L4	5	0.00715392	-0.199933	0.333	0.489	1	L4	GPAT3	-0.822	-0.554312	Superficial	NOT SIG.	epi
L3-L4	5	0.00716235	-0.166967	0.28	0.428	1	L4	DNAJA1	-0.708	-0.612184	Superficial	NOT SIG.	epi
L3-L4	5	0.00716649	-0.221605	0.42	0.583	1	L4	HNRNPDL	-1.003	-0.473107	Superficial	NOT SIG.	epi
L3-L4	5	0.0071721	0.224289	0.067	0.011	1	L4	AP002807.1	-0.078	2.60666	Superficial	NOT SIG.	epi
L3-L4	5	0.00718362	-0.216105	0.167	0.289	1	L4	PPIC	-0.456	-0.791221	Superficial	NOT SIG.	epi
L3-L4	5	0.00721873	-0.0971931	0.027	0.1	1	L4	PDE12	-0.127	-1.88897	Superficial	NOT SIG.	epi
L3-L4	5	0.0072452	-0.140408	0.013	0.078	1	L4	ZNF746	-0.091	-2.58496	Superficial	NOT SIG.	epi
L3-L4	5	0.00724831	-0.145026	0.02	0.089	1	L4	MAK16	-0.109	-2.15381	Superficial	NOT SIG.	epi
L3-L4	5	0.00727685	-0.157311	0.027	0.1	1	L4	SSX2IP	-0.127	-1.88897	Superficial	NOT SIG.	epi
L3-L4	5	0.00730217	-0.214147	0.58	0.7	1	L4	ARHGAP27	-1.28	-0.271302	Superficial	NOT SIG.	epi
L3-L4	5	0.00731669	0.260662	0.22	0.111	1	L4	MIGA2	-0.331	0.986944	Superficial	NOT SIG.	epi
L3-L4	5	0.00735794	0.537828	0.513	0.406	1	L4	YTHDC1	-0.919	0.337479	Superficial	NOT SIG.	epi
L3-L4	5	0.00741556	-0.179068	0.187	0.311	1	L4	ERH	-0.498	-0.733876	Superficial	NOT SIG.	epi
L3-L4	5	0.00742403	-0.283574	0.24	0.372	1	L4	TRIP6	-0.612	-0.632268	Superficial	NOT SIG.	epi
L3-L4	5	0.00743893	-0.122733	0.173	0.306	1	L4	LRRC8A	-0.479	-0.82276	Superficial	NOT SIG.	epi
L3-L4	5	0.00745373	-0.114197	0.027	0.1	1	L4	IMPACT	-0.127	-1.88897	Superficial	NOT SIG.	epi
L3-L4	5	0.00745539	-0.0711354	0.08	0.189	1	L4	SENP6	-0.269	-1.24031	Superficial	NOT SIG.	epi
L3-L4	5	0.00748705	-0.18741	0.24	0.378	1	L4	CDK2AP1	-0.618	-0.655352	Superficial	NOT SIG.	epi
L3-L4	5	0.00749316	0.271422	0.847	0.9	1	L4	DSTN	-1.747	-0.087563	Superficial	NOT SIG.	epi
L3-L4	5	0.0075012	-0.166174	0.02	0.089	1	L4	GALNT7	-0.109	-2.15381	Superficial	NOT SIG.	epi
L3-L4	5	0.00752124	-0.22549	0.36	0.489	1	L4	MORF4L1	-0.849	-0.441838	Superficial	NOT SIG.	epi
L3-L4	5	0.00753464	-0.134531	0.04	0.122	1	L4	LAMB1	-0.162	-1.60881	Superficial	NOT SIG.	epi
L3-L4	5	0.00757378	-0.167774	0.027	0.1	1	L4	ANTXR1	-0.127	-1.88897	Superficial	NOT SIG.	epi
L3-L4	5	0.00767131	-0.263792	0.36	0.511	1	L4	CHCHD10	-0.871	-0.505326	Superficial	NOT SIG.	epi
L3-L4	5	0.00767726	-0.199733	0.58	0.75	1	L4	PLBD1	-1.33	-0.370838	Superficial	NOT SIG.	epi
L3-L4	5	0.00769772	-0.118776	0.04	0.122	1	L4	CASK	-0.162	-1.60881	Superficial	NOT SIG.	epi
L3-L4	5	0.00771022	-0.19561	0.693	0.811	1	L4	MAL2	-1.504	-0.226847	Superficial	NOT SIG.	epi
L3-L4	5	0.00774959	-0.177377	0.187	0.339	1	L4	KHDRBS1	-0.526	-0.858247	Superficial	NOT SIG.	epi
L3-L4	5	0.00775021	0.316257	0.393	0.261	1	L4	SPRR1A	-0.654	0.59048	Superficial	NOT SIG.	epi
L3-L4	5	0.00780383	-0.173758	0.307	0.444	1	L4	DDT	-0.751	-0.532321	Superficial	NOT SIG.	epi
L3-L4	5	0.00780572	-0.163726	0.18	0.311	1	L4	MAEA	-0.491	-0.788918	Superficial	NOT SIG.	epi
L3-L4	5	0.00783173	0.196679	0.053	0.006	1	L4	LAMA4	-0.059	3.14296	Superficial	NOT SIG.	epi
L3-L4	5	0.0078786	-0.172591	0.06	0.15	1	L4	EPHB4	-0.21	-1.32193	Superficial	NOT SIG.	epi
L3-L4	5	0.00792779	0.305878	0.267	0.156	1	L4	SLC16A3	-0.423	0.775294	Superficial	NOT SIG.	epi
L3-L4	5	0.00794789	-0.2417	0.12	0.233	1	L4	TFRC	-0.353	-0.957296	Superficial	NOT SIG.	epi
L3-L4	5	0.00796284	-0.164998	0.02	0.089	1	L4	STAT5A	-0.109	-2.15381	Superficial	NOT SIG.	epi
L3-L4	5	0.00803002	-0.188476	0.06	0.15	1	L4	MTREX	-0.21	-1.32193	Superficial	NOT SIG.	epi
L3-L4	5	0.00808602	-0.201751	0.353	0.511	1	L4	FKBP1A	-0.864	-0.533655	Superficial	NOT SIG.	epi
L3-L4	5	0.00813492	-0.333467	0.18	0.294	1	L4	IKZF2	-0.474	-0.707819	Superficial	NOT SIG.	epi
L3-L4	5	0.00815706	0.147096	0.087	0.022	1	L4	TTYH1	-0.109	1.98351	Superficial	NOT SIG.	epi
L3-L4	5	0.00816208	-0.0352782	0.06	0.156	1	L4	ESYT1	-0.216	-1.37851	Superficial	NOT SIG.	epi
L3-L4	5	0.00818352	-0.298795	0.1	0.2	1	L4	NKAPD1	-0.3	-1	Superficial	NOT SIG.	epi
L3-L4	5	0.00822869	-0.156447	0.44	0.611	1	L4	PSME1	-1.051	-0.473669	Superficial	NOT SIG.	epi
L3-L4	5	0.00825101	-0.201471	0.147	0.267	1	L4	DLG1	-0.414	-0.861024	Superficial	NOT SIG.	epi
L3-L4	5	0.00827815	-0.0954654	0.007	0.061	1	L4	CDC42EP5	-0.068	-3.12338	Superficial	NOT SIG.	epi
L3-L4	5	0.00828818	-0.228452	0.06	0.15	1	L4	B3GALNT2	-0.21	-1.32193	Superficial	NOT SIG.	epi
L3-L4	5	0.00836302	-0.17694	0.08	0.178	1	L4	IRF1	-0.258	-1.15381	Superficial	NOT SIG.	epi
L3-L4	5	0.00838215	-0.103722	0.04	0.122	1	L4	ACTL6A	-0.162	-1.60881	Superficial	NOT SIG.	epi
L3-L4	5	0.00838281	-0.173127	0.927	0.994	1	L4	YWHAZ	-1.921	-0.100677	Superficial	NOT SIG.	epi
L3-L4	5	0.00838869	-0.252965	0.167	0.278	1	L4	MTLN	-0.445	-0.735237	Superficial	NOT SIG.	epi
L3-L4	5	0.00839093	-0.175371	0.14	0.256	1	L4	CLN8	-0.396	-0.870717	Superficial	NOT SIG.	epi
L3-L4	5	0.0084005	-0.241252	0.893	0.956	1	L4	RPL23	-1.849	-0.0983504	Superficial	NOT SIG.	epi
L3-L4	5	0.00841645	-0.12808	0.093	0.2	1	L4	ARIH2	-0.293	-1.1047	Superficial	NOT SIG.	epi
L3-L4	5	0.00842371	0.0806232	0.053	0.006	1	L4	MT4	-0.059	3.14296	Superficial	NOT SIG.	epi
L3-L4	5	0.00843482	-0.185307	0.853	0.933	1	L4	RPS26	-1.786	-0.129331	Superficial	NOT SIG.	epi
L3-L4	5	0.00844977	-0.043987	0.02	0.089	1	L4	TMA16	-0.109	-2.15381	Superficial	NOT SIG.	epi
L3-L4	5	0.00845439	-0.156854	0.007	0.061	1	L4	CTNNAL1	-0.068	-3.12338	Superficial	NOT SIG.	epi
L3-L4	5	0.00846169	-0.147391	0.62	0.744	1	L4	CLCA2	-1.364	-0.263034	Superficial	NOT SIG.	epi
L3-L4	5	0.00848256	-0.218606	0.253	0.389	1	L4	FLII	-0.642	-0.620633	Superficial	NOT SIG.	epi
L3-L4	5	0.00848522	-0.240561	0.787	0.911	1	L4	TPM4	-1.698	-0.211087	Superficial	NOT SIG.	epi
L3-L4	5	0.00852429	-0.100968	0.087	0.183	1	L4	EXOSC7	-0.27	-1.07276	Superficial	NOT SIG.	epi
L3-L4	5	0.00852612	-0.101844	0.033	0.111	1	L4	PDS5B	-0.144	-1.75002	Superficial	NOT SIG.	epi
L3-L4	5	0.00854183	-0.285141	0.133	0.239	1	L4	PCGF3	-0.372	-0.845584	Superficial	NOT SIG.	epi
L3-L4	5	0.00857234	0.276332	1	1	1	L4	FABP5	-2	0	Superficial	NOT SIG.	epi
L3-L4	5	0.00864238	-0.179471	0.073	0.167	1	L4	ZC3HAV1	-0.24	-1.19388	Superficial	NOT SIG.	epi
L3-L4	5	0.00865089	-0.197367	0.073	0.172	1	L4	GNS	-0.245	-1.23644	Superficial	NOT SIG.	epi
L3-L4	5	0.00867317	-0.195006	0.087	0.189	1	L4	ECPAS	-0.276	-1.1193	Superficial	NOT SIG.	epi
L3-L4	5	0.00870187	-0.0915769	0.073	0.172	1	L4	NAV1	-0.245	-1.23644	Superficial	NOT SIG.	epi
L3-L4	5	0.00872117	-0.15442	0.287	0.45	1	L4	CHMP4C	-0.737	-0.648874	Superficial	NOT SIG.	epi
L3-L4	5	0.00880944	-0.117503	0.507	0.667	1	L4	ATP5PF	-1.174	-0.395701	Superficial	NOT SIG.	epi
L3-L4	5	0.00881696	-0.0749336	0.007	0.061	1	L4	CD3E	-0.068	-3.12338	Superficial	NOT SIG.	epi
L3-L4	5	0.00884885	-0.316789	0.82	0.922	1	L4	MXD1	-1.742	-0.169143	Superficial	NOT SIG.	epi
L3-L4	5	0.00893624	-0.181173	0.14	0.256	1	L4	MRPL23	-0.396	-0.870717	Superficial	NOT SIG.	epi
L3-L4	5	0.00893831	-0.212595	0.06	0.15	1	L4	RBM26	-0.21	-1.32193	Superficial	NOT SIG.	epi
L3-L4	5	0.00896778	-0.112453	0.173	0.3	1	L4	SS18	-0.473	-0.79419	Superficial	NOT SIG.	epi
L3-L4	5	0.00905086	-0.240834	0.353	0.517	1	L4	YPEL5	-0.87	-0.550496	Superficial	NOT SIG.	epi
L3-L4	5	0.00907551	0.115123	0.087	0.022	1	L4	CHI3L1	-0.109	1.98351	Superficial	NOT SIG.	epi
L3-L4	5	0.0090819	-0.218415	0.993	1	1	L4	MAL	-1.993	-0.0101344	Superficial	NOT SIG.	epi
L3-L4	5	0.00909866	-0.130588	0.393	0.556	1	L4	FAM43A	-0.949	-0.500556	Superficial	NOT SIG.	epi
L3-L4	5	0.00909919	0.214437	0.22	0.117	1	L4	KLC3	-0.337	0.910995	Superficial	NOT SIG.	epi
L3-L4	5	0.00911486	-0.0701659	0.02	0.089	1	L4	ERCC3	-0.109	-2.15381	Superficial	NOT SIG.	epi
L3-L4	5	0.00912139	-0.0515542	0	0.044	1	L4	TFB2M	-0.044	#NUM!	Superficial	NOT SIG.	epi
L3-L4	5	0.00912139	-0.0543912	0	0.044	1	L4	SLC15A2	-0.044	#NUM!	Superficial	NOT SIG.	epi
L3-L4	5	0.00912139	-0.0717481	0	0.044	1	L4	DLEU1	-0.044	#NUM!	Superficial	NOT SIG.	epi
L3-L4	5	0.00912139	-0.0932374	0	0.044	1	L4	PPBP	-0.044	#NUM!	Superficial	NOT SIG.	epi
L3-L4	5	0.00912139	-0.0949319	0	0.044	1	L4	RHBG	-0.044	#NUM!	Superficial	NOT SIG.	epi
L3-L4	5	0.00912139	-0.0956775	0	0.044	1	L4	PHKA1	-0.044	#NUM!	Superficial	NOT SIG.	epi
L3-L4	5	0.00912139	-0.0980033	0	0.044	1	L4	DGKE	-0.044	#NUM!	Superficial	NOT SIG.	epi
L3-L4	5	0.00912139	-0.100854	0	0.044	1	L4	YJEFN3	-0.044	#NUM!	Superficial	NOT SIG.	epi
L3-L4	5	0.00912139	-0.104324	0	0.044	1	L4	ST3GAL2	-0.044	#NUM!	Superficial	NOT SIG.	epi
L3-L4	5	0.00912139	-0.112976	0	0.044	1	L4	FAM49A	-0.044	#NUM!	Superficial	NOT SIG.	epi
L3-L4	5	0.00914143	-0.228846	0.113	0.217	1	L4	COL14A1	-0.33	-0.941372	Superficial	NOT SIG.	epi
L3-L4	5	0.00915569	-0.226672	0.027	0.1	1	L4	CXCL1	-0.127	-1.88897	Superficial	NOT SIG.	epi
L3-L4	5	0.00917015	-0.221155	0.52	0.667	1	L4	EIF3K	-1.187	-0.359175	Superficial	NOT SIG.	epi
L3-L4	5	0.00918362	-0.146797	0.787	0.872	1	L4	SERPINB1	-1.659	-0.147964	Superficial	NOT SIG.	epi
L3-L4	5	0.00919337	-0.0116133	0.007	0.061	1	L4	S1PR3	-0.068	-3.12338	Superficial	NOT SIG.	epi
L3-L4	5	0.00923725	0.136304	0.087	0.022	1	L4	MTRNR2L11	-0.109	1.98351	Superficial	NOT SIG.	epi
L3-L4	5	0.009249	-0.0923958	0.033	0.111	1	L4	CX3CL1	-0.144	-1.75002	Superficial	NOT SIG.	epi
L3-L4	5	0.00927317	-0.263067	0.067	0.156	1	L4	AC020916.1	-0.223	-1.21931	Superficial	NOT SIG.	epi
L3-L4	5	0.00929135	-0.169904	0.127	0.244	1	L4	STOML2	-0.371	-0.942053	Superficial	NOT SIG.	epi
L3-L4	5	0.00941472	-0.296203	0.433	0.567	1	L4	ARL4C	-1	-0.388982	Superficial	NOT SIG.	epi
L3-L4	5	0.00944555	-0.268751	0.16	0.278	1	L4	TOP2B	-0.438	-0.797013	Superficial	NOT SIG.	epi
L3-L4	5	0.00944953	-0.22237	0.527	0.711	1	L4	HNRNPC	-1.238	-0.432047	Superficial	NOT SIG.	epi
L3-L4	5	0.00945733	-0.0904704	0.047	0.133	1	L4	DNAJB9	-0.18	-1.50069	Superficial	NOT SIG.	epi
L3-L4	5	0.00950929	-0.136541	0.047	0.128	1	L4	FAM104B	-0.175	-1.44541	Superficial	NOT SIG.	epi
L3-L4	5	0.00955207	0.0752754	0.307	0.489	1	L4	ARHGEF10L	-0.796	-0.671596	Superficial	NOT SIG.	epi
L3-L4	5	0.00959026	-0.243126	0.233	0.361	1	L4	TRA2A	-0.594	-0.631669	Superficial	NOT SIG.	epi
L3-L4	5	0.00960826	-0.23892	0.313	0.444	1	L4	CYFIP1	-0.757	-0.504397	Superficial	NOT SIG.	epi
L3-L4	5	0.00960906	-0.231492	0.747	0.861	1	L4	ABLIM1	-1.608	-0.204905	Superficial	NOT SIG.	epi
L3-L4	5	0.00962757	-0.227547	0.473	0.6	1	L4	CTNNB1	-1.073	-0.343122	Superficial	NOT SIG.	epi
L3-L4	5	0.00966016	-0.214876	0.187	0.317	1	L4	ZNF83	-0.504	-0.761445	Superficial	NOT SIG.	epi
L3-L4	5	0.00971234	-0.0717796	0.047	0.133	1	L4	ATP2B1	-0.18	-1.50069	Superficial	NOT SIG.	epi
L3-L4	5	0.00975594	-0.0446123	0.207	0.339	1	L4	PSMB5	-0.546	-0.711655	Superficial	NOT SIG.	epi
L3-L4	5	0.00976492	0.225691	0.98	0.994	1	L4	CD24	-1.974	-0.0204641	Superficial	NOT SIG.	epi
L3-L4	5	0.00978136	-0.16666	0.167	0.289	1	L4	SEC11C	-0.456	-0.791221	Superficial	NOT SIG.	epi
L3-L4	5	0.00978265	-0.122362	0.073	0.167	1	L4	ZBTB5	-0.24	-1.19388	Superficial	NOT SIG.	epi
L3-L4	5	0.00978265	-0.173956	0.073	0.167	1	L4	TRUB2	-0.24	-1.19388	Superficial	NOT SIG.	epi
L3-L4	5	0.00979458	-0.271189	0.52	0.683	1	L4	GSN	-1.203	-0.393374	Superficial	NOT SIG.	epi
L3-L4	5	0.00979607	-0.139082	0.013	0.072	1	L4	PGAP1	-0.085	-2.46949	Superficial	NOT SIG.	epi
L3-L4	5	0.00982552	-0.253924	0.113	0.217	1	L4	RIN2	-0.33	-0.941372	Superficial	NOT SIG.	epi
L3-L4	5	0.00987166	-0.179665	0.6	0.783	1	L4	NDUFB4	-1.383	-0.38405	Superficial	NOT SIG.	epi
L3-L4	5	0.00987283	-0.0600018	0.287	0.444	1	L4	DGAT2	-0.731	-0.629509	Superficial	NOT SIG.	epi
L3-L4	5	0.00993502	-0.162336	0.04	0.117	1	L4	DMTN	-0.157	-1.54844	Superficial	NOT SIG.	epi
L3-L4	5	0.00995184	-0.120852	0.247	0.383	1	L4	RAF1	-0.63	-0.632833	Superficial	NOT SIG.	epi
L3-L4	5	0.0099753	-0.203957	0.087	0.183	1	L4	RSU1	-0.27	-1.07276	Superficial	NOT SIG.	epi
L3-L4	5	0.00997991	-0.128276	0.013	0.072	1	L4	ZNF16	-0.085	-2.46949	Superficial	NOT SIG.	epi
L3-L4	5	0.0100181	-0.160198	0.18	0.311	1	L4	SLAIN2	-0.491	-0.788918	Superficial	NOT SIG.	epi
L3-L4	5	0.0100345	-0.180684	0.067	0.156	1	L4	LBR	-0.223	-1.21931	Superficial	NOT SIG.	epi
L3-L4	5	0.010073	-0.138209	0.013	0.072	1	L4	SPN	-0.085	-2.46949	Superficial	NOT SIG.	epi
L3-L4	5	0.0100975	-0.222664	0.967	0.983	1	L4	RPL29	-1.95	-0.0236755	Superficial	NOT SIG.	epi
L3-L4	5	0.0101018	-0.160493	0.08	0.178	1	L4	ALDH18A1	-0.258	-1.15381	Superficial	NOT SIG.	epi
L3-L4	5	0.010128	-0.150239	0.107	0.211	1	L4	RBM15B	-0.318	-0.979632	Superficial	NOT SIG.	epi
L3-L4	5	0.0101293	-0.244519	0.727	0.833	1	L4	CEACAM6	-1.56	-0.196361	Superficial	NOT SIG.	epi
L3-L4	5	0.0101485	0.263802	0.987	0.972	1	L4	RPL12	-1.959	0.0220938	Superficial	NOT SIG.	epi
L3-L4	5	0.0101634	-0.161978	0.08	0.172	1	L4	TRAPPC4	-0.252	-1.10434	Superficial	NOT SIG.	epi
L3-L4	5	0.0101668	-0.110516	0.013	0.072	1	L4	MOB1B	-0.085	-2.46949	Superficial	NOT SIG.	epi
L3-L4	5	0.0101779	-0.338305	0.387	0.517	1	L4	MICOS10	-0.904	-0.417831	Superficial	NOT SIG.	epi
L3-L4	5	0.0102634	-0.18062	0.353	0.5	1	L4	HSPA9	-0.853	-0.50226	Superficial	NOT SIG.	epi
L3-L4	5	0.0102812	-0.144803	0.473	0.656	1	L4	TJP1	-1.129	-0.471856	Superficial	NOT SIG.	epi
L3-L4	5	0.0102867	0.152731	0.113	0.039	1	L4	BIRC5	-0.152	1.53478	Superficial	NOT SIG.	epi
L3-L4	5	0.0103088	-0.170668	0.047	0.128	1	L4	ABTB2	-0.175	-1.44541	Superficial	NOT SIG.	epi
L3-L4	5	0.0103462	-0.11755	0.167	0.294	1	L4	DNAJB11	-0.461	-0.815968	Superficial	NOT SIG.	epi
L3-L4	5	0.0104111	-0.0656069	0.093	0.194	1	L4	KLF10	-0.287	-1.06075	Superficial	NOT SIG.	epi
L3-L4	5	0.0104454	0.305586	0.393	0.261	1	L4	GOLGA2	-0.654	0.59048	Superficial	NOT SIG.	epi
L3-L4	5	0.010533	-0.189094	0.1	0.2	1	L4	RESF1	-0.3	-1	Superficial	NOT SIG.	epi
L3-L4	5	0.01055	-0.102545	0.013	0.072	1	L4	SNX25	-0.085	-2.46949	Superficial	NOT SIG.	epi
L3-L4	5	0.010554	0.336322	0.173	0.083	1	L4	PCED1A	-0.256	1.05959	Superficial	NOT SIG.	epi
L3-L4	5	0.0105889	-0.169554	0.1	0.2	1	L4	ELF1	-0.3	-1	Superficial	NOT SIG.	epi
L3-L4	5	0.0105926	-0.239786	0.507	0.644	1	L4	KLF4	-1.151	-0.345075	Superficial	NOT SIG.	epi
L3-L4	5	0.0106182	0.0949005	0.073	0.017	1	L4	AC245407.2	-0.09	2.10236	Superficial	NOT SIG.	epi
L3-L4	5	0.0106339	-0.139498	0.1	0.206	1	L4	MIEF2	-0.306	-1.04264	Superficial	NOT SIG.	epi
L3-L4	5	0.0106478	-0.093453	0.013	0.072	1	L4	B3GNT9	-0.085	-2.46949	Superficial	NOT SIG.	epi
L3-L4	5	0.0106542	-0.172423	0.027	0.094	1	L4	SLC25A24	-0.121	-1.7997	Superficial	NOT SIG.	epi
L3-L4	5	0.0107199	0.0852754	0.073	0.017	1	L4	HIST1H4J	-0.09	2.10236	Superficial	NOT SIG.	epi
L3-L4	5	0.0107438	-0.117382	0.3	0.444	1	L4	RTRAF	-0.744	-0.565597	Superficial	NOT SIG.	epi
L3-L4	5	0.0107464	-0.0774037	0.013	0.072	1	L4	EPCAM	-0.085	-2.46949	Superficial	NOT SIG.	epi
L3-L4	5	0.0107741	-0.0896756	0.153	0.278	1	L4	MXD4	-0.431	-0.861553	Superficial	NOT SIG.	epi
L3-L4	5	0.0108265	-0.233171	0.52	0.65	1	L4	DTX2	-1.17	-0.321928	Superficial	NOT SIG.	epi
L3-L4	5	0.0108324	-0.441769	0.687	0.772	1	L4	HMOX1	-1.459	-0.168291	Superficial	NOT SIG.	epi
L3-L4	5	0.0108581	-0.226711	0.267	0.4	1	L4	GOLPH3	-0.667	-0.58316	Superficial	NOT SIG.	epi
L3-L4	5	0.0108581	-0.232406	0.267	0.4	1	L4	DAPP1	-0.667	-0.58316	Superficial	NOT SIG.	epi
L3-L4	5	0.0109243	-0.152359	0.167	0.283	1	L4	RNPEP	-0.45	-0.760954	Superficial	NOT SIG.	epi
L3-L4	5	0.0109666	0.363911	0.693	0.661	1	L4	GABARAPL2	-1.354	0.0682051	Superficial	NOT SIG.	epi
L3-L4	5	0.0110201	-0.129556	0.047	0.128	1	L4	PGM1	-0.175	-1.44541	Superficial	NOT SIG.	epi
L3-L4	5	0.0111047	-0.159724	0.093	0.194	1	L4	FBXO45	-0.287	-1.06075	Superficial	NOT SIG.	epi
L3-L4	5	0.0111352	0.150878	0.073	0.017	1	L4	PNKP	-0.09	2.10236	Superficial	NOT SIG.	epi
L3-L4	5	0.0111489	-0.0873665	0.013	0.072	1	L4	STK26	-0.085	-2.46949	Superficial	NOT SIG.	epi
L3-L4	5	0.0111791	-0.199551	0.127	0.239	1	L4	BTBD2	-0.366	-0.912182	Superficial	NOT SIG.	epi
L3-L4	5	0.0111837	-0.024865	0.073	0.167	1	L4	LIPH	-0.24	-1.19388	Superficial	NOT SIG.	epi
L3-L4	5	0.0112218	-0.226213	0.1	0.2	1	L4	MBOAT7	-0.3	-1	Superficial	NOT SIG.	epi
L3-L4	5	0.0113063	0.116917	0.093	0.028	1	L4	GSTM5	-0.121	1.7318	Superficial	NOT SIG.	epi
L3-L4	5	0.0113247	-0.43192	0.807	0.656	1	L4	IGKC	-1.463	0.298873	Superficial	NOT SIG.	epi
L3-L4	5	0.0113802	0.331575	0.513	0.406	1	L4	GNAI2	-0.919	0.337479	Superficial	NOT SIG.	epi
L3-L4	5	0.011383	-0.132046	0.113	0.222	1	L4	AGFG1	-0.335	-0.974237	Superficial	NOT SIG.	epi
L3-L4	5	0.0114595	-0.0901985	0.013	0.072	1	L4	RTKN	-0.085	-2.46949	Superficial	NOT SIG.	epi
L3-L4	5	0.0114796	-0.191717	0.68	0.806	1	L4	FBLN1	-1.486	-0.245245	Superficial	NOT SIG.	epi
L3-L4	5	0.0114841	-0.129628	0.093	0.189	1	L4	RPRD1A	-0.282	-1.02308	Superficial	NOT SIG.	epi
L3-L4	5	0.0114983	-0.176433	0.247	0.383	1	L4	C16orf72	-0.63	-0.632833	Superficial	NOT SIG.	epi
L3-L4	5	0.0114991	-0.0987863	0.093	0.2	1	L4	MEG3	-0.293	-1.1047	Superficial	NOT SIG.	epi
L3-L4	5	0.0115437	-0.111441	0.047	0.128	1	L4	CHCHD3	-0.175	-1.44541	Superficial	NOT SIG.	epi
L3-L4	5	0.0116083	-0.222078	0.94	0.989	1	L4	MUC21	-1.929	-0.0733098	Superficial	NOT SIG.	epi
L3-L4	5	0.0116418	-0.0821523	0.1	0.2	1	L4	GGH	-0.3	-1	Superficial	NOT SIG.	epi
L3-L4	5	0.0116686	-0.112023	0.04	0.117	1	L4	TMX4	-0.157	-1.54844	Superficial	NOT SIG.	epi
L3-L4	5	0.0118516	0.348061	0.507	0.406	1	L4	CHMP5	-0.913	0.320506	Superficial	NOT SIG.	epi
L3-L4	5	0.0118561	-0.113646	0.053	0.139	1	L4	MRPL48	-0.192	-1.39102	Superficial	NOT SIG.	epi
L3-L4	5	0.0118674	-0.177033	0.133	0.244	1	L4	HEG1	-0.377	-0.875455	Superficial	NOT SIG.	epi
L3-L4	5	0.0118849	-0.216084	0.147	0.25	1	L4	ATRAID	-0.397	-0.766112	Superficial	NOT SIG.	epi
L3-L4	5	0.0119218	-0.178576	0.267	0.394	1	L4	TRAM1	-0.661	-0.561356	Superficial	NOT SIG.	epi
L3-L4	5	0.011972	-0.170984	0.16	0.278	1	L4	PLAGL1	-0.438	-0.797013	Superficial	NOT SIG.	epi
L3-L4	5	0.0119961	-0.173113	0.04	0.117	1	L4	SRGAP2	-0.157	-1.54844	Superficial	NOT SIG.	epi
L3-L4	5	0.0120076	-0.101532	0.247	0.372	1	L4	HSPD1	-0.619	-0.590792	Superficial	NOT SIG.	epi
L3-L4	5	0.0120177	-0.0802855	0.02	0.083	1	L4	ZNF92	-0.103	-2.05311	Superficial	NOT SIG.	epi
L3-L4	5	0.0120991	-0.216236	0.18	0.294	1	L4	ARID1B	-0.474	-0.707819	Superficial	NOT SIG.	epi
L3-L4	5	0.0121039	0.0300842	0.013	0.072	1	L4	NOS2	-0.085	-2.46949	Superficial	NOT SIG.	epi
L3-L4	5	0.0121072	0.398067	0.253	0.15	1	L4	MIB2	-0.403	0.754175	Superficial	NOT SIG.	epi
L3-L4	5	0.0121183	-0.100731	0.02	0.083	1	L4	BMPR1A	-0.103	-2.05311	Superficial	NOT SIG.	epi
L3-L4	5	0.012162	-0.171503	0.087	0.183	1	L4	ZSWIM4	-0.27	-1.07276	Superficial	NOT SIG.	epi
L3-L4	5	0.0121663	-0.115597	0.027	0.094	1	L4	ITPK1	-0.121	-1.7997	Superficial	NOT SIG.	epi
L3-L4	5	0.0121705	0.293133	0.147	0.067	1	L4	KCTD17	-0.214	1.13358	Superficial	NOT SIG.	epi
L3-L4	5	0.0121823	-0.183943	0.087	0.178	1	L4	DKC1	-0.265	-1.03279	Superficial	NOT SIG.	epi
L3-L4	5	0.0122429	0.445188	0.613	0.55	1	L4	ITSN2	-1.163	0.156455	Superficial	NOT SIG.	epi
L3-L4	5	0.0122685	-0.21963	0.113	0.222	1	L4	ALKBH5	-0.335	-0.974237	Superficial	NOT SIG.	epi
L3-L4	5	0.0122953	-0.119993	0.067	0.156	1	L4	HSPB11	-0.223	-1.21931	Superficial	NOT SIG.	epi
L3-L4	5	0.0123218	-0.0904413	0.02	0.083	1	L4	ACY1	-0.103	-2.05311	Superficial	NOT SIG.	epi
L3-L4	5	0.0123317	-0.086132	0.04	0.117	1	L4	TXNDC12	-0.157	-1.54844	Superficial	NOT SIG.	epi
L3-L4	5	0.0123436	-0.15872	0.113	0.217	1	L4	FAM210B	-0.33	-0.941372	Superficial	NOT SIG.	epi
L3-L4	5	0.0123911	-0.0761443	0.113	0.222	1	L4	SHMT1	-0.335	-0.974237	Superficial	NOT SIG.	epi
L3-L4	5	0.0124164	-0.232786	0.74	0.844	1	L4	TMA7	-1.584	-0.189718	Superficial	NOT SIG.	epi
L3-L4	5	0.0124557	-0.138493	0.147	0.267	1	L4	TMEM265	-0.414	-0.861024	Superficial	NOT SIG.	epi
L3-L4	5	0.012461	-0.144135	0.06	0.144	1	L4	AAGAB	-0.204	-1.26303	Superficial	NOT SIG.	epi
L3-L4	5	0.0125076	0.497002	0.313	0.222	1	L4	H19	-0.535	0.495603	Superficial	NOT SIG.	epi
L3-L4	5	0.0125957	-0.167566	0.147	0.261	1	L4	NAA60	-0.408	-0.828234	Superficial	NOT SIG.	epi
L3-L4	5	0.0126027	-0.200533	0.78	0.878	1	L4	LMO7	-1.658	-0.170747	Superficial	NOT SIG.	epi
L3-L4	5	0.0126358	-0.137118	0.507	0.644	1	L4	EIF4B	-1.151	-0.345075	Superficial	NOT SIG.	epi
L3-L4	5	0.0126459	-0.0890391	0.027	0.094	1	L4	GINS3	-0.121	-1.7997	Superficial	NOT SIG.	epi
L3-L4	5	0.0126459	-0.0956186	0.027	0.094	1	L4	PLEKHA6	-0.121	-1.7997	Superficial	NOT SIG.	epi
L3-L4	5	0.0126962	-0.128962	0.54	0.739	1	L4	NBL1	-1.279	-0.452615	Superficial	NOT SIG.	epi
L3-L4	5	0.0127057	-0.20565	0.58	0.711	1	L4	PRDX2	-1.291	-0.293797	Superficial	NOT SIG.	epi
L3-L4	5	0.0127106	-0.0837744	0.153	0.267	1	L4	MTUS1	-0.42	-0.803308	Superficial	NOT SIG.	epi
L3-L4	5	0.0127438	-0.120553	0.027	0.094	1	L4	FGGY	-0.121	-1.7997	Superficial	NOT SIG.	epi
L3-L4	5	0.012757	-0.210906	0.053	0.133	1	L4	DDX27	-0.186	-1.32736	Superficial	NOT SIG.	epi
L3-L4	5	0.0127773	-0.170496	0.107	0.206	1	L4	FAM3A	-0.313	-0.945034	Superficial	NOT SIG.	epi
L3-L4	5	0.0128166	-0.129972	0.033	0.106	1	L4	APOL3	-0.139	-1.68353	Superficial	NOT SIG.	epi
L3-L4	5	0.0128439	-0.114992	0.02	0.083	1	L4	ORC2	-0.103	-2.05311	Superficial	NOT SIG.	epi
L3-L4	5	0.0128702	0.191314	0.347	0.233	1	L4	GOLGB1	-0.58	0.574606	Superficial	NOT SIG.	epi
L3-L4	5	0.0128919	-0.0810829	0.94	0.994	1	L4	RPL17	-1.934	-0.0805851	Superficial	NOT SIG.	epi
L3-L4	5	0.0129415	-0.0947912	0.027	0.094	1	L4	C1RL	-0.121	-1.7997	Superficial	NOT SIG.	epi
L3-L4	5	0.0129415	-0.181227	0.027	0.094	1	L4	IRS1	-0.121	-1.7997	Superficial	NOT SIG.	epi
L3-L4	5	0.0129432	-0.165203	0.153	0.267	1	L4	RAB22A	-0.42	-0.803308	Superficial	NOT SIG.	epi
L3-L4	5	0.0129567	-0.233274	0.253	0.389	1	L4	HMGN3	-0.642	-0.620633	Superficial	NOT SIG.	epi
L3-L4	5	0.0130082	0.0986877	0.06	0.011	1	L4	NAT14	-0.071	2.44746	Superficial	NOT SIG.	epi
L3-L4	5	0.0130471	-0.231963	0.133	0.244	1	L4	CCDC80	-0.377	-0.875455	Superficial	NOT SIG.	epi
L3-L4	5	0.0131449	0.152459	0.06	0.011	1	L4	ZNF281	-0.071	2.44746	Superficial	NOT SIG.	epi
L3-L4	5	0.0131497	-0.0872504	0.107	0.211	1	L4	MON2	-0.318	-0.979632	Superficial	NOT SIG.	epi
L3-L4	5	0.0131513	-0.114343	0.56	0.761	1	L4	CSDE1	-1.321	-0.44247	Superficial	NOT SIG.	epi
L3-L4	5	0.0131571	-0.0923459	0.2	0.333	1	L4	MRPS34	-0.533	-0.735522	Superficial	NOT SIG.	epi
L3-L4	5	0.0132097	-0.199752	0.147	0.256	1	L4	RTKN2	-0.403	-0.800328	Superficial	NOT SIG.	epi
L3-L4	5	0.0132811	-0.118712	0.12	0.222	1	L4	FUBP3	-0.342	-0.887525	Superficial	NOT SIG.	epi
L3-L4	5	0.0132829	-0.0963038	0.007	0.056	1	L4	SNX20	-0.063	-3	Superficial	NOT SIG.	epi
L3-L4	5	0.013288	-0.0838295	0.033	0.106	1	L4	SLC38A5	-0.139	-1.68353	Superficial	NOT SIG.	epi
L3-L4	5	0.0132907	-0.216238	0.227	0.35	1	L4	PUM2	-0.577	-0.624663	Superficial	NOT SIG.	epi
L3-L4	5	0.0133886	-0.174454	0.333	0.472	1	L4	SAMD4B	-0.805	-0.503265	Superficial	NOT SIG.	epi
L3-L4	5	0.0133976	-0.114775	0.173	0.289	1	L4	RAD23A	-0.462	-0.740297	Superficial	NOT SIG.	epi
L3-L4	5	0.0134279	-0.250208	0.153	0.261	1	L4	EID1	-0.414	-0.770518	Superficial	NOT SIG.	epi
L3-L4	5	0.0134286	-0.13618	0.067	0.156	1	L4	RASA1	-0.223	-1.21931	Superficial	NOT SIG.	epi
L3-L4	5	0.0134541	-0.154593	0.373	0.517	1	L4	PALLD	-0.89	-0.470989	Superficial	NOT SIG.	epi
L3-L4	5	0.0134683	-0.216823	0.873	0.922	1	L4	AQP3	-1.795	-0.0787851	Superficial	NOT SIG.	epi
L3-L4	5	0.0134766	-0.128407	0.093	0.189	1	L4	SPTSSA	-0.282	-1.02308	Superficial	NOT SIG.	epi
L3-L4	5	0.0135074	-0.0960171	0.067	0.156	1	L4	EIF2A	-0.223	-1.21931	Superficial	NOT SIG.	epi
L3-L4	5	0.0136554	-0.0702918	0.027	0.094	1	L4	ALDH1A1	-0.121	-1.7997	Superficial	NOT SIG.	epi
L3-L4	5	0.0136694	-0.142919	0.76	0.883	1	L4	TMOD3	-1.643	-0.216414	Superficial	NOT SIG.	epi
L3-L4	5	0.0136734	-0.264587	0.153	0.261	1	L4	BIRC2	-0.414	-0.770518	Superficial	NOT SIG.	epi
L3-L4	5	0.0136762	-0.202776	0.147	0.261	1	L4	TM7SF3	-0.408	-0.828234	Superficial	NOT SIG.	epi
L3-L4	5	0.0137046	-0.098171	0.007	0.056	1	L4	DGKH	-0.063	-3	Superficial	NOT SIG.	epi
L3-L4	5	0.013771	-0.125832	0.113	0.217	1	L4	HERC4	-0.33	-0.941372	Superficial	NOT SIG.	epi
L3-L4	5	0.0137786	-0.144867	0.353	0.489	1	L4	PPARD	-0.842	-0.470166	Superficial	NOT SIG.	epi
L3-L4	5	0.0137999	0.0314053	0.133	0.256	1	L4	SATB1	-0.389	-0.944718	Superficial	NOT SIG.	epi
L3-L4	5	0.0138285	0.133098	0.033	0	1	L4	BPIFB1	-0.033	#NUM!	Superficial	NOT SIG.	epi
L3-L4	5	0.0138285	0.111885	0.033	0	1	L4	AC092490.1	-0.033	#NUM!	Superficial	NOT SIG.	epi
L3-L4	5	0.0138285	0.103137	0.033	0	1	L4	GIPR	-0.033	#NUM!	Superficial	NOT SIG.	epi
L3-L4	5	0.0138285	0.0984811	0.033	0	1	L4	LTF	-0.033	#NUM!	Superficial	NOT SIG.	epi
L3-L4	5	0.0138285	0.07541	0.033	0	1	L4	AL136454.1	-0.033	#NUM!	Superficial	NOT SIG.	epi
L3-L4	5	0.0138285	0.0531898	0.033	0	1	L4	U2AF1	-0.033	#NUM!	Superficial	NOT SIG.	epi
L3-L4	5	0.0138285	0.0504442	0.033	0	1	L4	LINC00346	-0.033	#NUM!	Superficial	NOT SIG.	epi
L3-L4	5	0.0138478	-0.0627317	0.007	0.056	1	L4	IFT172	-0.063	-3	Superficial	NOT SIG.	epi
L3-L4	5	0.013853	-0.0196014	0.48	0.644	1	L4	RBM47	-1.124	-0.424026	Superficial	NOT SIG.	epi
L3-L4	5	0.0138545	-0.073133	0.367	0.506	1	L4	SRP9	-0.873	-0.463357	Superficial	NOT SIG.	epi
L3-L4	5	0.0138653	-0.238082	0.42	0.572	1	L4	TSC22D2	-0.992	-0.445626	Superficial	NOT SIG.	epi
L3-L4	5	0.0138722	-0.257248	0.313	0.433	1	L4	UBE2L3	-0.746	-0.468204	Superficial	NOT SIG.	epi
L3-L4	5	0.0138738	-0.0980215	0.033	0.106	1	L4	TFAM	-0.139	-1.68353	Superficial	NOT SIG.	epi
L3-L4	5	0.0139579	-0.178957	0.1	0.2	1	L4	DDX21	-0.3	-1	Superficial	NOT SIG.	epi
L3-L4	5	0.014037	-0.113073	0.087	0.178	1	L4	TMEM51	-0.265	-1.03279	Superficial	NOT SIG.	epi
L3-L4	5	0.0140561	-0.18997	0.16	0.272	1	L4	SRPRB	-0.432	-0.765535	Superficial	NOT SIG.	epi
L3-L4	5	0.0142076	-0.0600153	0.153	0.272	1	L4	VKORC1	-0.425	-0.830075	Superficial	NOT SIG.	epi
L3-L4	5	0.0142475	-0.131959	0.467	0.622	1	L4	SLC2A1	-1.089	-0.413492	Superficial	NOT SIG.	epi
L3-L4	5	0.0142788	-0.171923	0.147	0.261	1	L4	MRC2	-0.408	-0.828234	Superficial	NOT SIG.	epi
L3-L4	5	0.0142853	-0.0602264	0.007	0.056	1	L4	ZNF649	-0.063	-3	Superficial	NOT SIG.	epi
L3-L4	5	0.0142853	-0.0632902	0.007	0.056	1	L4	RNF214	-0.063	-3	Superficial	NOT SIG.	epi
L3-L4	5	0.014327	-0.219346	0.06	0.139	1	L4	AAMDC	-0.199	-1.21205	Superficial	NOT SIG.	epi
L3-L4	5	0.0143927	-0.0615151	0.107	0.211	1	L4	ZNF664	-0.318	-0.979632	Superficial	NOT SIG.	epi
L3-L4	5	0.0144038	0.103921	0.1	0.033	1	L4	GLB1	-0.133	1.59946	Superficial	NOT SIG.	epi
L3-L4	5	0.0144338	-0.0973832	0.007	0.056	1	L4	ADGRA2	-0.063	-3	Superficial	NOT SIG.	epi
L3-L4	5	0.0145622	-0.11402	0.053	0.133	1	L4	UBE2Q2	-0.186	-1.32736	Superficial	NOT SIG.	epi
L3-L4	5	0.0145677	-0.156274	0.12	0.222	1	L4	VPS36	-0.342	-0.887525	Superficial	NOT SIG.	epi
L3-L4	5	0.0145687	-0.160942	0.067	0.156	1	L4	MRPL9	-0.223	-1.21931	Superficial	NOT SIG.	epi
L3-L4	5	0.0146277	-0.181674	0.16	0.272	1	L4	USP38	-0.432	-0.765535	Superficial	NOT SIG.	epi
L3-L4	5	0.0147349	0.0140689	0.007	0.056	1	L4	TTC5	-0.063	-3	Superficial	NOT SIG.	epi
L3-L4	5	0.0147349	-0.0332638	0.007	0.056	1	L4	GPN3	-0.063	-3	Superficial	NOT SIG.	epi
L3-L4	5	0.0147349	-0.0436063	0.007	0.056	1	L4	ZNHIT2	-0.063	-3	Superficial	NOT SIG.	epi
L3-L4	5	0.0147921	-0.00489533	0.307	0.478	1	L4	DIO2	-0.785	-0.638772	Superficial	NOT SIG.	epi
L3-L4	5	0.0148239	-0.123721	0.067	0.156	1	L4	EDN3	-0.223	-1.21931	Superficial	NOT SIG.	epi
L3-L4	5	0.0148356	-0.130611	0.047	0.122	1	L4	GLT8D1	-0.169	-1.37615	Superficial	NOT SIG.	epi
L3-L4	5	0.0148379	-0.164697	0.393	0.517	1	L4	EIF2S3	-0.91	-0.395635	Superficial	NOT SIG.	epi
L3-L4	5	0.0148475	-0.0591052	0.027	0.094	1	L4	FECH	-0.121	-1.7997	Superficial	NOT SIG.	epi
L3-L4	5	0.0148624	-0.00842305	0.113	0.222	1	L4	STXBP5-AS1	-0.335	-0.974237	Superficial	NOT SIG.	epi
L3-L4	5	0.0148737	-0.1231	0.147	0.256	1	L4	RWDD1	-0.403	-0.800328	Superficial	NOT SIG.	epi
L3-L4	5	0.0148895	-0.0502703	0	0.039	1	L4	VGLL1	-0.039	#NUM!	Superficial	NOT SIG.	epi
L3-L4	5	0.0148895	-0.0574836	0	0.039	1	L4	AC007325.4	-0.039	#NUM!	Superficial	NOT SIG.	epi
L3-L4	5	0.0148895	-0.0631969	0	0.039	1	L4	CCR5	-0.039	#NUM!	Superficial	NOT SIG.	epi
L3-L4	5	0.0148895	-0.0639124	0	0.039	1	L4	MNDA	-0.039	#NUM!	Superficial	NOT SIG.	epi
L3-L4	5	0.0148895	-0.0678528	0	0.039	1	L4	METTL2A	-0.039	#NUM!	Superficial	NOT SIG.	epi
L3-L4	5	0.0148895	-0.0702613	0	0.039	1	L4	CNTNAP3B	-0.039	#NUM!	Superficial	NOT SIG.	epi
L3-L4	5	0.0148895	-0.0769692	0	0.039	1	L4	AL022311.1	-0.039	#NUM!	Superficial	NOT SIG.	epi
L3-L4	5	0.0148895	-0.0775587	0	0.039	1	L4	ZFAND4	-0.039	#NUM!	Superficial	NOT SIG.	epi
L3-L4	5	0.0148895	-0.0852193	0	0.039	1	L4	BAHCC1	-0.039	#NUM!	Superficial	NOT SIG.	epi
L3-L4	5	0.0148901	-0.244161	0.407	0.511	1	L4	SCP2	-0.918	-0.328294	Superficial	NOT SIG.	epi
L3-L4	5	0.0149215	0.366313	0.2	0.111	1	L4	SIPA1	-0.311	0.84944	Superficial	NOT SIG.	epi
L3-L4	5	0.0149412	-0.146551	0.147	0.256	1	L4	LAPTM4B	-0.403	-0.800328	Superficial	NOT SIG.	epi
L3-L4	5	0.0149602	-0.223358	0.227	0.344	1	L4	USP22	-0.571	-0.599716	Superficial	NOT SIG.	epi
L3-L4	5	0.0150073	-0.04611	0.033	0.106	1	L4	SMCR8	-0.139	-1.68353	Superficial	NOT SIG.	epi
L3-L4	5	0.0150883	0.402159	0.207	0.117	1	L4	GCC2	-0.324	0.823122	Superficial	NOT SIG.	epi
L3-L4	5	0.0151141	-0.124453	0.04	0.111	1	L4	AKIP1	-0.151	-1.47249	Superficial	NOT SIG.	epi
L3-L4	5	0.0151533	-0.15793	0.207	0.333	1	L4	NRDC	-0.54	-0.685891	Superficial	NOT SIG.	epi
L3-L4	5	0.0151699	-0.210995	0.293	0.422	1	L4	ZNRF1	-0.715	-0.526342	Superficial	NOT SIG.	epi
L3-L4	5	0.0152179	-0.154363	0.04	0.111	1	L4	DPAGT1	-0.151	-1.47249	Superficial	NOT SIG.	epi
L3-L4	5	0.0153044	-0.130718	0.06	0.144	1	L4	ERC1	-0.204	-1.26303	Superficial	NOT SIG.	epi
L3-L4	5	0.0153989	-0.215798	0.427	0.594	1	L4	GCOM1	-1.021	-0.476227	Superficial	NOT SIG.	epi
L3-L4	5	0.0154437	-0.14135	0.453	0.633	1	L4	TST	-1.086	-0.482694	Superficial	NOT SIG.	epi
L3-L4	5	0.0154507	-0.0861619	0.073	0.167	1	L4	SLC25A25-AS1	-0.24	-1.19388	Superficial	NOT SIG.	epi
L3-L4	5	0.0154881	-0.0786853	0.06	0.144	1	L4	ADSL	-0.204	-1.26303	Superficial	NOT SIG.	epi
L3-L4	5	0.0154984	-0.0977296	0.053	0.133	1	L4	GPD1L	-0.186	-1.32736	Superficial	NOT SIG.	epi
L3-L4	5	0.0155235	0.0120486	0.067	0.156	1	L4	ZNF146	-0.223	-1.21931	Superficial	NOT SIG.	epi
L3-L4	5	0.0155274	-0.227307	0.593	0.683	1	L4	RMND5A	-1.276	-0.203853	Superficial	NOT SIG.	epi
L3-L4	5	0.0155407	-0.161503	0.027	0.089	1	L4	COQ8B	-0.116	-1.72085	Superficial	NOT SIG.	epi
L3-L4	5	0.0155944	0.0894817	0.047	0.006	1	L4	ADGRV1	-0.053	2.96963	Superficial	NOT SIG.	epi
L3-L4	5	0.0155944	0.0530303	0.047	0.006	1	L4	TREX2	-0.053	2.96963	Superficial	NOT SIG.	epi
L3-L4	5	0.0156225	-0.181206	0.44	0.572	1	L4	BSG	-1.012	-0.378512	Superficial	NOT SIG.	epi
L3-L4	5	0.0156329	-0.237387	0.127	0.222	1	L4	EMC7	-0.349	-0.805731	Superficial	NOT SIG.	epi
L3-L4	5	0.0156639	-0.130496	0.267	0.394	1	L4	IRF6	-0.661	-0.561356	Superficial	NOT SIG.	epi
L3-L4	5	0.0156918	-0.104269	0.053	0.133	1	L4	NUP188	-0.186	-1.32736	Superficial	NOT SIG.	epi
L3-L4	5	0.0157436	-0.132082	0.493	0.622	1	L4	TMEM54	-1.115	-0.335327	Superficial	NOT SIG.	epi
L3-L4	5	0.015746	-0.155698	0.04	0.111	1	L4	PUM3	-0.151	-1.47249	Superficial	NOT SIG.	epi
L3-L4	5	0.0157476	-0.0803045	0.167	0.283	1	L4	LARP4B	-0.45	-0.760954	Superficial	NOT SIG.	epi
L3-L4	5	0.0157933	0.287284	0.16	0.078	1	L4	BCS1L	-0.238	1.03653	Superficial	NOT SIG.	epi
L3-L4	5	0.0158625	-0.117265	0.233	0.383	1	L4	SRSF1	-0.616	-0.717014	Superficial	NOT SIG.	epi
L3-L4	5	0.0158626	-0.176448	0.067	0.144	1	L4	OTUD1	-0.211	-1.10384	Superficial	NOT SIG.	epi
L3-L4	5	0.0159045	-0.146676	0.033	0.1	1	L4	AARS2	-0.133	-1.59946	Superficial	NOT SIG.	epi
L3-L4	5	0.0159618	-0.144627	0.04	0.111	1	L4	ATXN3	-0.151	-1.47249	Superficial	NOT SIG.	epi
L3-L4	5	0.0159618	-0.149607	0.04	0.111	1	L4	TET3	-0.151	-1.47249	Superficial	NOT SIG.	epi
L3-L4	5	0.0159712	0.0804112	0.047	0.006	1	L4	ADAMTS10	-0.053	2.96963	Superficial	NOT SIG.	epi
L3-L4	5	0.0160287	0.184191	0.08	0.022	1	L4	CCDC159	-0.102	1.8625	Superficial	NOT SIG.	epi
L3-L4	5	0.016038	-0.313868	0.047	0.122	1	L4	TRAC	-0.169	-1.37615	Superficial	NOT SIG.	epi
L3-L4	5	0.0160684	-0.0869788	0.013	0.067	1	L4	EFL1	-0.08	-2.36565	Superficial	NOT SIG.	epi
L3-L4	5	0.0160742	-0.149391	0.06	0.139	1	L4	SNHG18	-0.199	-1.21205	Superficial	NOT SIG.	epi
L3-L4	5	0.0160745	-0.225065	0.373	0.506	1	L4	ATP5PB	-0.879	-0.439962	Superficial	NOT SIG.	epi
L3-L4	5	0.0161099	-1.27664	0.107	0.189	1	L4	IGLC2	-0.296	-0.820775	Superficial	NOT SIG.	epi
L3-L4	5	0.0161349	-0.180184	0.033	0.1	1	L4	NRAV	-0.133	-1.59946	Superficial	NOT SIG.	epi
L3-L4	5	0.0161626	0.0662924	0.047	0.006	1	L4	AL589986.2	-0.053	2.96963	Superficial	NOT SIG.	epi
L3-L4	5	0.016215	-0.164748	0.013	0.067	1	L4	LPAR1	-0.08	-2.36565	Superficial	NOT SIG.	epi
L3-L4	5	0.0162392	-0.0778399	0.087	0.183	1	L4	ODC1	-0.27	-1.07276	Superficial	NOT SIG.	epi
L3-L4	5	0.016265	-0.0234484	0.387	0.55	1	L4	SFPQ	-0.937	-0.507098	Superficial	NOT SIG.	epi
L3-L4	5	0.0162893	-0.111043	0.467	0.617	1	L4	WASL	-1.084	-0.401848	Superficial	NOT SIG.	epi
L3-L4	5	0.0163021	-0.095767	0.147	0.261	1	L4	HLA-DQA1	-0.408	-0.828234	Superficial	NOT SIG.	epi
L3-L4	5	0.0163365	0.220876	0.373	0.256	1	L4	SESN2	-0.629	0.543032	Superficial	NOT SIG.	epi
L3-L4	5	0.0163628	-0.0759061	0.013	0.067	1	L4	STX11	-0.08	-2.36565	Superficial	NOT SIG.	epi
L3-L4	5	0.0163628	-0.175421	0.013	0.067	1	L4	ME2	-0.08	-2.36565	Superficial	NOT SIG.	epi
L3-L4	5	0.0163835	-0.20112	0.54	0.678	1	L4	CLDN4	-1.218	-0.328326	Superficial	NOT SIG.	epi
L3-L4	5	0.016399	-0.15865	0.027	0.089	1	L4	MAN1A1	-0.116	-1.72085	Superficial	NOT SIG.	epi
L3-L4	5	0.0164492	-0.230713	0.447	0.589	1	L4	CALM2	-1.036	-0.397993	Superficial	NOT SIG.	epi
L3-L4	5	0.0164534	-0.19486	0.78	0.894	1	L4	FXYD3	-1.674	-0.196801	Superficial	NOT SIG.	epi
L3-L4	5	0.0164593	-0.0914298	0.14	0.25	1	L4	ENY2	-0.39	-0.836501	Superficial	NOT SIG.	epi
L3-L4	5	0.016486	-0.0993456	0.033	0.1	1	L4	FRAT2	-0.133	-1.59946	Superficial	NOT SIG.	epi
L3-L4	5	0.016528	-0.131372	0.133	0.228	1	L4	SUPT6H	-0.361	-0.777608	Superficial	NOT SIG.	epi
L3-L4	5	0.0165615	-0.125559	0.227	0.356	1	L4	RASAL1	-0.583	-0.649185	Superficial	NOT SIG.	epi
L3-L4	5	0.016589	-0.170011	0.053	0.133	1	L4	PHETA1	-0.186	-1.32736	Superficial	NOT SIG.	epi
L3-L4	5	0.0166619	-0.103379	0.013	0.067	1	L4	RAB11B-AS1	-0.08	-2.36565	Superficial	NOT SIG.	epi
L3-L4	5	0.0167084	-0.172879	0.413	0.55	1	L4	TUFM	-0.963	-0.41329	Superficial	NOT SIG.	epi
L3-L4	5	0.0167144	-0.278111	0.24	0.356	1	L4	RNF222	-0.596	-0.568843	Superficial	NOT SIG.	epi
L3-L4	5	0.0167234	-0.106698	0.167	0.289	1	L4	FBXL5	-0.456	-0.791221	Superficial	NOT SIG.	epi
L3-L4	5	0.0167238	-0.151313	0.033	0.1	1	L4	FOCAD	-0.133	-1.59946	Superficial	NOT SIG.	epi
L3-L4	5	0.0167339	-0.128095	0.307	0.45	1	L4	TRA2B	-0.757	-0.551686	Superficial	NOT SIG.	epi
L3-L4	5	0.0168135	-0.528554	0.867	0.95	1	L4	CRISP3	-1.817	-0.131896	Superficial	NOT SIG.	epi
L3-L4	5	0.0168649	-0.0957309	0.36	0.533	1	L4	ATP6AP2	-0.893	-0.566139	Superficial	NOT SIG.	epi
L3-L4	5	0.0168863	-0.0837743	0.047	0.122	1	L4	TXNDC15	-0.169	-1.37615	Superficial	NOT SIG.	epi
L3-L4	5	0.0169294	-0.124209	0.06	0.144	1	L4	PPHLN1	-0.204	-1.26303	Superficial	NOT SIG.	epi
L3-L4	5	0.0169635	-0.264704	0.38	0.5	1	L4	PTEN	-0.88	-0.395929	Superficial	NOT SIG.	epi
L3-L4	5	0.0170161	-0.192064	0.613	0.728	1	L4	WNK1	-1.341	-0.248051	Superficial	NOT SIG.	epi
L3-L4	5	0.0170531	0.371378	0.607	0.539	1	L4	UBA6	-1.146	0.171411	Superficial	NOT SIG.	epi
L3-L4	5	0.0170759	0.294203	0.14	0.067	1	L4	GSTT2B	-0.207	1.06319	Superficial	NOT SIG.	epi
L3-L4	5	0.0170766	-0.244246	0.1	0.194	1	L4	PRRC1	-0.294	-0.956057	Superficial	NOT SIG.	epi
L3-L4	5	0.017078	0.472915	0.44	0.322	1	L4	NDUFV1	-0.762	0.450443	Superficial	NOT SIG.	epi
L3-L4	5	0.0171045	-0.122267	0.047	0.122	1	L4	MTHFD2L	-0.169	-1.37615	Superficial	NOT SIG.	epi
L3-L4	5	0.0171219	-0.181675	0.227	0.339	1	L4	NSDHL	-0.566	-0.578593	Superficial	NOT SIG.	epi
L3-L4	5	0.0171675	-0.0809887	0.027	0.089	1	L4	IL17RA	-0.116	-1.72085	Superficial	NOT SIG.	epi
L3-L4	5	0.0171696	-0.232325	0.087	0.172	1	L4	MTMR10	-0.259	-0.983321	Superficial	NOT SIG.	epi
L3-L4	5	0.0172044	-0.140697	0.02	0.078	1	L4	ATR	-0.098	-1.96347	Superficial	NOT SIG.	epi
L3-L4	5	0.0172084	-0.130078	0.033	0.1	1	L4	SLC25A16	-0.133	-1.59946	Superficial	NOT SIG.	epi
L3-L4	5	0.0172425	-0.128426	0.133	0.239	1	L4	LNPK	-0.372	-0.845584	Superficial	NOT SIG.	epi
L3-L4	5	0.0172673	-0.234899	0.56	0.678	1	L4	CAPN2	-1.238	-0.275858	Superficial	NOT SIG.	epi
L3-L4	5	0.0172745	-0.0813681	0.013	0.067	1	L4	RUNDC1	-0.08	-2.36565	Superficial	NOT SIG.	epi
L3-L4	5	0.0172745	-0.0929593	0.013	0.067	1	L4	ADORA2B	-0.08	-2.36565	Superficial	NOT SIG.	epi
L3-L4	5	0.0172927	-0.0291215	0.287	0.411	1	L4	PTGR1	-0.698	-0.518088	Superficial	NOT SIG.	epi
L3-L4	5	0.0173472	-0.206788	0.18	0.289	1	L4	STARD7	-0.469	-0.683073	Superficial	NOT SIG.	epi
L3-L4	5	0.0173475	-0.129433	0.153	0.256	1	L4	KEAP1	-0.409	-0.742612	Superficial	NOT SIG.	epi
L3-L4	5	0.0174159	-0.162424	0.613	0.756	1	L4	SDCBP2	-1.369	-0.302499	Superficial	NOT SIG.	epi
L3-L4	5	0.0174306	-0.086326	0.027	0.089	1	L4	ITGB2	-0.116	-1.72085	Superficial	NOT SIG.	epi
L3-L4	5	0.0174307	-0.0262773	0.013	0.067	1	L4	GABPB1-IT1	-0.08	-2.36565	Superficial	NOT SIG.	epi
L3-L4	5	0.0174307	-0.0857368	0.013	0.067	1	L4	USF3	-0.08	-2.36565	Superficial	NOT SIG.	epi
L3-L4	5	0.0174553	-0.109717	0.033	0.1	1	L4	SGSH	-0.133	-1.59946	Superficial	NOT SIG.	epi
L3-L4	5	0.0175357	-0.103729	0.113	0.211	1	L4	STON2	-0.324	-0.90092	Superficial	NOT SIG.	epi
L3-L4	5	0.0175415	-0.16213	0.26	0.389	1	L4	RBMS1	-0.649	-0.581259	Superficial	NOT SIG.	epi
L3-L4	5	0.0175468	-0.0991125	0.287	0.422	1	L4	ANXA7	-0.709	-0.556192	Superficial	NOT SIG.	epi
L3-L4	5	0.0176409	-0.0801181	0.173	0.294	1	L4	ESRRA	-0.467	-0.765044	Superficial	NOT SIG.	epi
L3-L4	5	0.0176842	-0.162271	0.14	0.244	1	L4	PITPNB	-0.384	-0.801454	Superficial	NOT SIG.	epi
L3-L4	5	0.017688	-0.151691	0.06	0.139	1	L4	H6PD	-0.199	-1.21205	Superficial	NOT SIG.	epi
L3-L4	5	0.0177266	-0.264565	0.167	0.267	1	L4	C1QBP	-0.434	-0.676992	Superficial	NOT SIG.	epi
L3-L4	5	0.0177677	-0.218558	0.827	0.878	1	L4	SPNS2	-1.705	-0.0863336	Superficial	NOT SIG.	epi
L3-L4	5	0.0178315	-0.151663	0.033	0.1	1	L4	KCTD12	-0.133	-1.59946	Superficial	NOT SIG.	epi
L3-L4	5	0.017867	-0.022849	0.207	0.333	1	L4	GANAB	-0.54	-0.685891	Superficial	NOT SIG.	epi
L3-L4	5	0.0178973	-0.101154	0.493	0.65	1	L4	TAX1BP3	-1.143	-0.398852	Superficial	NOT SIG.	epi
L3-L4	5	0.017924	-0.0862417	0.02	0.078	1	L4	TERF2	-0.098	-1.96347	Superficial	NOT SIG.	epi
L3-L4	5	0.017924	-0.118456	0.02	0.078	1	L4	GNAL	-0.098	-1.96347	Superficial	NOT SIG.	epi
L3-L4	5	0.0179584	0.013601	0.033	0.1	1	L4	POFUT1	-0.133	-1.59946	Superficial	NOT SIG.	epi
L3-L4	5	0.018068	-0.101611	0.013	0.067	1	L4	HS3ST1	-0.08	-2.36565	Superficial	NOT SIG.	epi
L3-L4	5	0.018084	-0.180316	0.28	0.4	1	L4	PHPT1	-0.68	-0.514573	Superficial	NOT SIG.	epi
L3-L4	5	0.018124	-0.10335	0.087	0.178	1	L4	TOB2	-0.265	-1.03279	Superficial	NOT SIG.	epi
L3-L4	5	0.0181675	-0.116553	0.147	0.25	1	L4	LIPE-AS1	-0.397	-0.766112	Superficial	NOT SIG.	epi
L3-L4	5	0.0181741	-0.24338	0.387	0.494	1	L4	SLIRP	-0.881	-0.352177	Superficial	NOT SIG.	epi
L3-L4	5	0.0181929	-0.137293	0.467	0.622	1	L4	PRELID1	-1.089	-0.413492	Superficial	NOT SIG.	epi
L3-L4	5	0.0182033	0.225871	0.087	0.028	1	L4	KRT34	-0.115	1.63559	Superficial	NOT SIG.	epi
L3-L4	5	0.0182192	-0.0965722	0.02	0.078	1	L4	RAI14	-0.098	-1.96347	Superficial	NOT SIG.	epi
L3-L4	5	0.0182192	-0.103391	0.02	0.078	1	L4	RABEPK	-0.098	-1.96347	Superficial	NOT SIG.	epi
L3-L4	5	0.0182641	-0.160383	0.9	0.956	1	L4	CTSB	-1.856	-0.0870856	Superficial	NOT SIG.	epi
L3-L4	5	0.0182957	-0.0778946	0.367	0.494	1	L4	AL512274.1	-0.861	-0.428731	Superficial	NOT SIG.	epi
L3-L4	5	0.0183226	0.25819	0.28	0.178	1	L4	RECQL5	-0.458	0.65355	Superficial	NOT SIG.	epi
L3-L4	5	0.0183441	-0.118275	0.033	0.1	1	L4	FADD	-0.133	-1.59946	Superficial	NOT SIG.	epi
L3-L4	5	0.0183547	-0.147995	0.147	0.256	1	L4	RCN2	-0.403	-0.800328	Superficial	NOT SIG.	epi
L3-L4	5	0.0183945	-0.152056	0.107	0.206	1	L4	USP14	-0.313	-0.945034	Superficial	NOT SIG.	epi
L3-L4	5	0.0183976	-0.16076	0.293	0.417	1	L4	RNF169	-0.71	-0.509147	Superficial	NOT SIG.	epi
L3-L4	5	0.0184621	-0.178796	0.2	0.311	1	L4	PSMD7	-0.511	-0.636915	Superficial	NOT SIG.	epi
L3-L4	5	0.0185516	-0.186415	0.107	0.2	1	L4	DHRS7	-0.307	-0.902389	Superficial	NOT SIG.	epi
L3-L4	5	0.0185557	-0.1325	0.42	0.572	1	L4	GHITM	-0.992	-0.445626	Superficial	NOT SIG.	epi
L3-L4	5	0.0185593	-0.0369565	0.013	0.067	1	L4	FAHD2A	-0.08	-2.36565	Superficial	NOT SIG.	epi
L3-L4	5	0.0186116	-0.0608089	0.173	0.289	1	L4	TSKU	-0.462	-0.740297	Superficial	NOT SIG.	epi
L3-L4	5	0.0186588	-0.0847057	0.027	0.089	1	L4	RIOK1	-0.116	-1.72085	Superficial	NOT SIG.	epi
L3-L4	5	0.0186635	-0.152685	0.227	0.339	1	L4	CCDC120	-0.566	-0.578593	Superficial	NOT SIG.	epi
L3-L4	5	0.0186698	-0.123466	0.02	0.078	1	L4	HDGFL3	-0.098	-1.96347	Superficial	NOT SIG.	epi
L3-L4	5	0.0187028	-0.167071	0.767	0.878	1	L4	SULT2B1	-1.645	-0.194994	Superficial	NOT SIG.	epi
L3-L4	5	0.0187256	-0.0492652	0.013	0.067	1	L4	YEATS4	-0.08	-2.36565	Superficial	NOT SIG.	epi
L3-L4	5	0.018735	-0.171983	0.073	0.161	1	L4	EXOSC10	-0.234	-1.14109	Superficial	NOT SIG.	epi
L3-L4	5	0.0187748	-0.118581	0.093	0.189	1	L4	MTA2	-0.282	-1.02308	Superficial	NOT SIG.	epi
L3-L4	5	0.0187797	-0.0511591	0.187	0.3	1	L4	HNRNPA0	-0.487	-0.681924	Superficial	NOT SIG.	epi
L3-L4	5	0.0187978	-0.219188	0.58	0.689	1	L4	HLA-DRA	-1.269	-0.248451	Superficial	NOT SIG.	epi
L3-L4	5	0.0188241	-0.177497	0.14	0.239	1	L4	PPA2	-0.379	-0.771584	Superficial	NOT SIG.	epi
L3-L4	5	0.0189399	-0.181471	0.72	0.844	1	L4	TIMP2	-1.564	-0.229246	Superficial	NOT SIG.	epi
L3-L4	5	0.0189552	0.333008	0.86	0.856	1	L4	LGALS3	-1.716	0.00672586	Superficial	NOT SIG.	epi
L3-L4	5	0.0189571	-0.212614	0.173	0.278	1	L4	ELMO2	-0.451	-0.684313	Superficial	NOT SIG.	epi
L3-L4	5	0.0189757	-0.0699885	0.02	0.078	1	L4	COQ8A	-0.098	-1.96347	Superficial	NOT SIG.	epi
L3-L4	5	0.019012	-0.0968725	0.04	0.111	1	L4	ADCY7	-0.151	-1.47249	Superficial	NOT SIG.	epi
L3-L4	5	0.0190259	-0.122752	0.153	0.256	1	L4	PTK2B	-0.409	-0.742612	Superficial	NOT SIG.	epi
L3-L4	5	0.0190307	-0.0926209	0.113	0.211	1	L4	PRPF19	-0.324	-0.90092	Superficial	NOT SIG.	epi
L3-L4	5	0.0190374	-0.106628	0.133	0.244	1	L4	TTC3	-0.377	-0.875455	Superficial	NOT SIG.	epi
L3-L4	5	0.0191388	-0.0799158	0.04	0.111	1	L4	NAAA	-0.151	-1.47249	Superficial	NOT SIG.	epi
L3-L4	5	0.0192665	-0.0795026	0.04	0.111	1	L4	VPS11	-0.151	-1.47249	Superficial	NOT SIG.	epi
L3-L4	5	0.0193733	-0.0438251	0.027	0.089	1	L4	LIAS	-0.116	-1.72085	Superficial	NOT SIG.	epi
L3-L4	5	0.0194273	0.344791	0.987	0.989	1	L4	SPRR2E	-1.976	-0.00292044	Superficial	NOT SIG.	epi
L3-L4	5	0.0194521	-0.127094	0.093	0.183	1	L4	KLHL2	-0.276	-0.976541	Superficial	NOT SIG.	epi
L3-L4	5	0.0194576	0.188923	1	1	1	L4	SPRR1B	-2	0	Superficial	NOT SIG.	epi
L3-L4	5	0.0194826	-0.132077	0.193	0.306	1	L4	PI4KA	-0.499	-0.664931	Superficial	NOT SIG.	epi
L3-L4	5	0.0196537	-0.114301	0.04	0.111	1	L4	MTAP	-0.151	-1.47249	Superficial	NOT SIG.	epi
L3-L4	5	0.0196657	-0.130383	0.027	0.089	1	L4	SAV1	-0.116	-1.72085	Superficial	NOT SIG.	epi
L3-L4	5	0.0197298	0.256749	0.313	0.217	1	L4	PUSL1	-0.53	0.528468	Superficial	NOT SIG.	epi
L3-L4	5	0.0198356	-0.128274	0.287	0.428	1	L4	PCYOX1	-0.715	-0.57656	Superficial	NOT SIG.	epi
L3-L4	5	0.0198397	0.137443	0.067	0.017	1	L4	TTI2	-0.084	1.97863	Superficial	NOT SIG.	epi
L3-L4	5	0.0198683	-0.341208	0.367	0.461	1	L4	MYZAP	-0.828	-0.328987	Superficial	NOT SIG.	epi
L3-L4	5	0.0198816	-0.050995	0.107	0.206	1	L4	TRIM8	-0.313	-0.945034	Superficial	NOT SIG.	epi
L3-L4	5	0.0199434	-0.165401	0.04	0.106	1	L4	NAA15	-0.146	-1.40599	Superficial	NOT SIG.	epi
L3-L4	5	0.0199496	-0.109993	0.093	0.189	1	L4	GNG10	-0.282	-1.02308	Superficial	NOT SIG.	epi
L3-L4	5	0.019962	-0.131514	0.027	0.089	1	L4	THOC1	-0.116	-1.72085	Superficial	NOT SIG.	epi
L3-L4	5	0.0200167	-0.155513	0.46	0.589	1	L4	SRSF3	-1.049	-0.356634	Superficial	NOT SIG.	epi
L3-L4	5	0.0200231	-0.133358	0.12	0.222	1	L4	ELOVL7	-0.342	-0.887525	Superficial	NOT SIG.	epi
L3-L4	5	0.0201378	-0.1648	0.14	0.244	1	L4	AGPAT2	-0.384	-0.801454	Superficial	NOT SIG.	epi
L3-L4	5	0.0201585	-0.0997815	0.167	0.278	1	L4	PANK3	-0.445	-0.735237	Superficial	NOT SIG.	epi
L3-L4	5	0.0201722	-0.250625	0.36	0.5	1	L4	ATP11B	-0.86	-0.473931	Superficial	NOT SIG.	epi
L3-L4	5	0.0202023	-0.157845	0.2	0.317	1	L4	SND1	-0.517	-0.664483	Superficial	NOT SIG.	epi
L3-L4	5	0.0202074	-0.0653871	0.653	0.861	1	L4	LGALS7B	-1.514	-0.39893	Superficial	NOT SIG.	epi
L3-L4	5	0.0202346	-0.184905	0.18	0.289	1	L4	ARHGAP10	-0.469	-0.683073	Superficial	NOT SIG.	epi
L3-L4	5	0.0202411	-0.112038	0.033	0.1	1	L4	EED	-0.133	-1.59946	Superficial	NOT SIG.	epi
L3-L4	5	0.0203269	-0.142366	0.34	0.5	1	L4	NCK2	-0.84	-0.556393	Superficial	NOT SIG.	epi
L3-L4	5	0.0204073	0.380698	0.247	0.15	1	L4	AD000090.1	-0.397	0.719549	Superficial	NOT SIG.	epi
L3-L4	5	0.0204138	-0.152231	0.027	0.089	1	L4	NT5E	-0.116	-1.72085	Superficial	NOT SIG.	epi
L3-L4	5	0.0204178	-0.148176	0.047	0.117	1	L4	MED12	-0.164	-1.31578	Superficial	NOT SIG.	epi
L3-L4	5	0.0205256	-0.0931055	0.033	0.1	1	L4	NIP7	-0.133	-1.59946	Superficial	NOT SIG.	epi
L3-L4	5	0.0205383	-0.114407	0.113	0.211	1	L4	ARPC1B	-0.324	-0.90092	Superficial	NOT SIG.	epi
L3-L4	5	0.0205537	0.0166516	0.113	0.222	1	L4	SNF8	-0.335	-0.974237	Superficial	NOT SIG.	epi
L3-L4	5	0.0205766	-0.197553	0.6	0.717	1	L4	HNRNPA3	-1.317	-0.257011	Superficial	NOT SIG.	epi
L3-L4	5	0.0206051	0.247251	0.24	0.144	1	L4	PORCN	-0.384	0.736966	Superficial	NOT SIG.	epi
L3-L4	5	0.0207382	-0.163103	0.147	0.25	1	L4	GCN1	-0.397	-0.766112	Superficial	NOT SIG.	epi
L3-L4	5	0.0208157	-0.17246	0.207	0.322	1	L4	SNRPE	-0.529	-0.63743	Superficial	NOT SIG.	epi
L3-L4	5	0.0208232	-0.112665	0.053	0.128	1	L4	METTL5	-0.181	-1.27208	Superficial	NOT SIG.	epi
L3-L4	5	0.0208242	-0.192148	0.973	0.994	1	L4	RPS24	-1.967	-0.030806	Superficial	NOT SIG.	epi
L3-L4	5	0.0208553	-0.244729	0.373	0.483	1	L4	CD47	-0.856	-0.372848	Superficial	NOT SIG.	epi
L3-L4	5	0.0208723	-0.075275	0.093	0.189	1	L4	VSIG2	-0.282	-1.02308	Superficial	NOT SIG.	epi
L3-L4	5	0.0208954	-0.0146545	0.273	0.411	1	L4	PTPN3	-0.684	-0.590237	Superficial	NOT SIG.	epi
L3-L4	5	0.0209774	-0.0263313	0.06	0.139	1	L4	KCTD5	-0.199	-1.21205	Superficial	NOT SIG.	epi
L3-L4	5	0.0209774	-0.0835771	0.06	0.139	1	L4	RPL26L1	-0.199	-1.21205	Superficial	NOT SIG.	epi
L3-L4	5	0.0210368	-0.14211	0.18	0.283	1	L4	NOL3	-0.463	-0.652805	Superficial	NOT SIG.	epi
L3-L4	5	0.0210773	-0.0806382	0.053	0.128	1	L4	SLC52A2	-0.181	-1.27208	Superficial	NOT SIG.	epi
L3-L4	5	0.0210903	-0.195381	0.16	0.261	1	L4	PIN1	-0.421	-0.705978	Superficial	NOT SIG.	epi
L3-L4	5	0.0210998	-0.155996	0.06	0.139	1	L4	TYROBP	-0.199	-1.21205	Superficial	NOT SIG.	epi
L3-L4	5	0.0211175	-0.0468882	0.24	0.378	1	L4	PNP	-0.618	-0.655352	Superficial	NOT SIG.	epi
L3-L4	5	0.0211553	-0.0786882	0.107	0.211	1	L4	LTBP1	-0.318	-0.979632	Superficial	NOT SIG.	epi
L3-L4	5	0.0211905	0.318027	0.667	0.628	1	L4	SLK	-1.295	0.0869222	Superficial	NOT SIG.	epi
L3-L4	5	0.0212024	-0.160921	0.08	0.167	1	L4	ZNF254	-0.247	-1.06178	Superficial	NOT SIG.	epi
L3-L4	5	0.0212037	-0.206476	0.453	0.583	1	L4	GFOD2	-1.036	-0.363985	Superficial	NOT SIG.	epi
L3-L4	5	0.0212054	-0.13384	0.053	0.128	1	L4	JAGN1	-0.181	-1.27208	Superficial	NOT SIG.	epi
L3-L4	5	0.0212118	-0.058671	0.047	0.117	1	L4	NDUFAF2	-0.164	-1.31578	Superficial	NOT SIG.	epi
L3-L4	5	0.0212986	-0.153383	0.713	0.811	1	L4	GTF2I	-1.524	-0.1858	Superficial	NOT SIG.	epi
L3-L4	5	0.0213027	-0.203146	0.753	0.861	1	L4	CRYBG1	-1.614	-0.193363	Superficial	NOT SIG.	epi
L3-L4	5	0.0214317	-0.191793	0.327	0.444	1	L4	FCHO2	-0.771	-0.441269	Superficial	NOT SIG.	epi
L3-L4	5	0.0214667	0.346071	0.953	0.956	1	L4	ALOX12	-1.909	-0.0045344	Superficial	NOT SIG.	epi
L3-L4	5	0.0215412	-0.118719	0.007	0.05	1	L4	NAIP	-0.057	-2.8365	Superficial	NOT SIG.	epi
L3-L4	5	0.0215475	-0.212731	0.787	0.917	1	L4	PPP1CB	-1.704	-0.220558	Superficial	NOT SIG.	epi
L3-L4	5	0.0215967	-0.130618	0.073	0.156	1	L4	ALG5	-0.229	-1.09558	Superficial	NOT SIG.	epi
L3-L4	5	0.0216129	-0.125963	0.04	0.106	1	L4	ETV6	-0.146	-1.40599	Superficial	NOT SIG.	epi
L3-L4	5	0.0216234	-0.152747	0.2	0.311	1	L4	IL4R	-0.511	-0.636915	Superficial	NOT SIG.	epi
L3-L4	5	0.0216602	0.282497	0.82	0.867	1	L4	CAST	-1.687	-0.0804081	Superficial	NOT SIG.	epi
L3-L4	5	0.0217641	-0.0824664	0.007	0.05	1	L4	CASP6	-0.057	-2.8365	Superficial	NOT SIG.	epi
L3-L4	5	0.021783	-0.0761558	0.107	0.206	1	L4	DAP	-0.313	-0.945034	Superficial	NOT SIG.	epi
L3-L4	5	0.0218561	-0.121589	0.053	0.128	1	L4	ZNF384	-0.181	-1.27208	Superficial	NOT SIG.	epi
L3-L4	5	0.0218938	-0.179732	0.047	0.117	1	L4	MAPK10	-0.164	-1.31578	Superficial	NOT SIG.	epi
L3-L4	5	0.0219198	-0.0738579	0.267	0.4	1	L4	SNHG5	-0.667	-0.58316	Superficial	NOT SIG.	epi
L3-L4	5	0.0219709	-0.126834	0.087	0.172	1	L4	CCAR2	-0.259	-0.983321	Superficial	NOT SIG.	epi
L3-L4	5	0.0219739	-0.0710462	0.06	0.139	1	L4	CCL14	-0.199	-1.21205	Superficial	NOT SIG.	epi
L3-L4	5	0.0219883	-0.12771	0.053	0.128	1	L4	PDCD11	-0.181	-1.27208	Superficial	NOT SIG.	epi
L3-L4	5	0.022003	-0.139491	0.487	0.617	1	L4	HMGN1	-1.104	-0.341349	Superficial	NOT SIG.	epi
L3-L4	5	0.0221013	-0.0887008	0.06	0.139	1	L4	TUBD1	-0.199	-1.21205	Superficial	NOT SIG.	epi
L3-L4	5	0.0221061	-0.131423	0.473	0.6	1	L4	PDLIM2	-1.073	-0.343122	Superficial	NOT SIG.	epi
L3-L4	5	0.0221385	-0.187605	0.147	0.25	1	L4	LDLR	-0.397	-0.766112	Superficial	NOT SIG.	epi
L3-L4	5	0.0222159	-0.0887935	0.007	0.05	1	L4	ALKBH4	-0.057	-2.8365	Superficial	NOT SIG.	epi
L3-L4	5	0.0222159	-0.141818	0.007	0.05	1	L4	WWOX	-0.057	-2.8365	Superficial	NOT SIG.	epi
L3-L4	5	0.0222533	-0.105799	0.113	0.211	1	L4	CHIC2	-0.324	-0.90092	Superficial	NOT SIG.	epi
L3-L4	5	0.0222687	0.261916	0.3	0.194	1	L4	MTRNR2L1	-0.494	0.628906	Superficial	NOT SIG.	epi
L3-L4	5	0.0223401	-0.183052	0.133	0.233	1	L4	ST5	-0.366	-0.808904	Superficial	NOT SIG.	epi
L3-L4	5	0.0223413	-0.132543	0.113	0.206	1	L4	TMED5	-0.319	-0.866322	Superficial	NOT SIG.	epi
L3-L4	5	0.0224061	-0.163232	0.947	0.972	1	L4	RPS3	-1.919	-0.0375919	Superficial	NOT SIG.	epi
L3-L4	5	0.0224118	-0.206798	0.12	0.211	1	L4	ERLIN1	-0.331	-0.814209	Superficial	NOT SIG.	epi
L3-L4	5	0.0224449	-0.0542225	0.007	0.05	1	L4	NPIPA5	-0.057	-2.8365	Superficial	NOT SIG.	epi
L3-L4	5	0.0224449	-0.0746001	0.007	0.05	1	L4	PLAC8	-0.057	-2.8365	Superficial	NOT SIG.	epi
L3-L4	5	0.0224848	-0.193503	0.34	0.472	1	L4	MFSD1	-0.812	-0.473252	Superficial	NOT SIG.	epi
L3-L4	5	0.0224873	-0.153621	0.06	0.139	1	L4	LIMA1	-0.199	-1.21205	Superficial	NOT SIG.	epi
L3-L4	5	0.0225247	-0.167692	0.593	0.722	1	L4	OST4	-1.315	-0.283967	Superficial	NOT SIG.	epi
L3-L4	5	0.0226759	-0.0896536	0.007	0.05	1	L4	VNN1	-0.057	-2.8365	Superficial	NOT SIG.	epi
L3-L4	5	0.0226759	-0.105202	0.007	0.05	1	L4	ZNF827	-0.057	-2.8365	Superficial	NOT SIG.	epi
L3-L4	5	0.0226759	-0.113576	0.007	0.05	1	L4	IFITM1	-0.057	-2.8365	Superficial	NOT SIG.	epi
L3-L4	5	0.0227107	0.292511	0.773	0.811	1	L4	PRDX6	-1.584	-0.0692335	Superficial	NOT SIG.	epi
L3-L4	5	0.0227883	-0.229135	0.327	0.439	1	L4	LMAN2	-0.766	-0.42493	Superficial	NOT SIG.	epi
L3-L4	5	0.022909	-0.071935	0.007	0.05	1	L4	TUSC1	-0.057	-2.8365	Superficial	NOT SIG.	epi
L3-L4	5	0.022909	-0.111983	0.007	0.05	1	L4	WNK2	-0.057	-2.8365	Superficial	NOT SIG.	epi
L3-L4	5	0.0229763	-0.0892325	0.093	0.183	1	L4	MTX2	-0.276	-0.976541	Superficial	NOT SIG.	epi
L3-L4	5	0.0229763	-0.260983	0.1	0.178	1	L4	ZNF598	-0.278	-0.831877	Superficial	NOT SIG.	epi
L3-L4	5	0.0229852	-0.170395	0.053	0.122	1	L4	RIPK1	-0.175	-1.20282	Superficial	NOT SIG.	epi
L3-L4	5	0.0229957	-0.0926755	0.187	0.3	1	L4	AGPAT3	-0.487	-0.681924	Superficial	NOT SIG.	epi
L3-L4	5	0.0230248	-0.0970019	0.047	0.117	1	L4	XAB2	-0.164	-1.31578	Superficial	NOT SIG.	epi
L3-L4	5	0.0230248	-0.11446	0.047	0.117	1	L4	PROSER1	-0.164	-1.31578	Superficial	NOT SIG.	epi
L3-L4	5	0.0230483	-0.0862193	0.3	0.467	1	L4	SREBF2	-0.767	-0.63846	Superficial	NOT SIG.	epi
L3-L4	5	0.0230513	-0.0724815	0.073	0.156	1	L4	AC010642.2	-0.229	-1.09558	Superficial	NOT SIG.	epi
L3-L4	5	0.0230715	-0.171732	0.893	0.95	1	L4	CD59	-1.843	-0.0892673	Superficial	NOT SIG.	epi
L3-L4	5	0.0230828	-0.0800114	0.247	0.378	1	L4	NMU	-0.625	-0.613875	Superficial	NOT SIG.	epi
L3-L4	5	0.0231441	-0.0618549	0.007	0.05	1	L4	COLCA1	-0.057	-2.8365	Superficial	NOT SIG.	epi
L3-L4	5	0.0231441	-0.0632364	0.007	0.05	1	L4	B4GALT1-AS1	-0.057	-2.8365	Superficial	NOT SIG.	epi
L3-L4	5	0.0231511	-0.147328	0.133	0.233	1	L4	P3H2	-0.366	-0.808904	Superficial	NOT SIG.	epi
L3-L4	5	0.0232834	-0.200521	0.113	0.2	1	L4	BMPR2	-0.313	-0.823677	Superficial	NOT SIG.	epi
L3-L4	5	0.0232846	-0.544321	0.52	0.578	1	L4	PAPSS2	-1.098	-0.152558	Superficial	NOT SIG.	epi
L3-L4	5	0.0233814	-0.0696286	0.007	0.05	1	L4	TMED8	-0.057	-2.8365	Superficial	NOT SIG.	epi
L3-L4	5	0.0233814	-0.081081	0.007	0.05	1	L4	RIPK3	-0.057	-2.8365	Superficial	NOT SIG.	epi
L3-L4	5	0.0233814	-0.0893246	0.007	0.05	1	L4	SLCO2B1	-0.057	-2.8365	Superficial	NOT SIG.	epi
L3-L4	5	0.0235457	-0.0782687	0.06	0.139	1	L4	ERLIN2	-0.199	-1.21205	Superficial	NOT SIG.	epi
L3-L4	5	0.023556	-0.0247567	0.093	0.183	1	L4	DDX23	-0.276	-0.976541	Superficial	NOT SIG.	epi
L3-L4	5	0.02358	-0.111172	0.08	0.161	1	L4	PTPMT1	-0.241	-1.00899	Superficial	NOT SIG.	epi
L3-L4	5	0.0236207	-0.0218117	0.007	0.05	1	L4	HHIPL1	-0.057	-2.8365	Superficial	NOT SIG.	epi
L3-L4	5	0.0236207	-0.0368516	0.007	0.05	1	L4	HCLS1	-0.057	-2.8365	Superficial	NOT SIG.	epi
L3-L4	5	0.0236207	-0.0457196	0.007	0.05	1	L4	AGO3	-0.057	-2.8365	Superficial	NOT SIG.	epi
L3-L4	5	0.0236207	-0.0576275	0.007	0.05	1	L4	CHST14	-0.057	-2.8365	Superficial	NOT SIG.	epi
L3-L4	5	0.0237132	-0.122635	0.04	0.106	1	L4	DHX38	-0.146	-1.40599	Superficial	NOT SIG.	epi
L3-L4	5	0.0237571	-0.110755	0.047	0.117	1	L4	ATXN2	-0.164	-1.31578	Superficial	NOT SIG.	epi
L3-L4	5	0.0237894	-0.218681	0.353	0.478	1	L4	ZBTB7A	-0.831	-0.437342	Superficial	NOT SIG.	epi
L3-L4	5	0.0239172	-0.0948221	0.28	0.417	1	L4	RNF149	-0.697	-0.574621	Superficial	NOT SIG.	epi
L3-L4	5	0.0239848	-0.0492581	0.093	0.189	1	L4	DLG3	-0.282	-1.02308	Superficial	NOT SIG.	epi
L3-L4	5	0.0240273	-0.13172	0.04	0.106	1	L4	CBY1	-0.146	-1.40599	Superficial	NOT SIG.	epi
L3-L4	5	0.0240516	-0.404971	0.68	0.722	1	L4	KLK6	-1.402	-0.0864641	Superficial	NOT SIG.	epi
L3-L4	5	0.0241013	-0.106202	0.333	0.439	1	L4	ATP5F1C	-0.772	-0.398699	Superficial	NOT SIG.	epi
L3-L4	5	0.0241871	-0.147063	0.02	0.072	1	L4	TMEM223	-0.092	-1.848	Superficial	NOT SIG.	epi
L3-L4	5	0.0241956	-0.111932	0.28	0.422	1	L4	TMEM141	-0.702	-0.591816	Superficial	NOT SIG.	epi
L3-L4	5	0.0242011	-0.145392	0.107	0.2	1	L4	BTBD7	-0.307	-0.902389	Superficial	NOT SIG.	epi
L3-L4	5	0.0242061	-0.0817934	0.047	0.117	1	L4	NCS1	-0.164	-1.31578	Superficial	NOT SIG.	epi
L3-L4	5	0.024221	-0.0542206	0.087	0.172	1	L4	MPHOSPH8	-0.259	-0.983321	Superficial	NOT SIG.	epi
L3-L4	5	0.0242684	-0.119582	0.093	0.183	1	L4	HDDC2	-0.276	-0.976541	Superficial	NOT SIG.	epi
L3-L4	5	0.0243041	-0.0318888	0.173	0.294	1	L4	COX20	-0.467	-0.765044	Superficial	NOT SIG.	epi
L3-L4	5	0.0243444	-0.0941237	0.053	0.128	1	L4	PSPC1	-0.181	-1.27208	Superficial	NOT SIG.	epi
L3-L4	5	0.0243448	-0.118598	0.087	0.172	1	L4	SNW1	-0.259	-0.983321	Superficial	NOT SIG.	epi
L3-L4	5	0.0243501	-0.224898	0.133	0.228	1	L4	ADH5	-0.361	-0.777608	Superficial	NOT SIG.	epi
L3-L4	5	0.0243856	0.292317	0.26	0.161	1	L4	GLMP	-0.421	0.691451	Superficial	NOT SIG.	epi
L3-L4	5	0.0243928	-0.179359	0.1	0.189	1	L4	PKP4	-0.289	-0.918386	Superficial	NOT SIG.	epi
L3-L4	5	0.024409	-0.0326375	0	0.033	1	L4	PXDN	-0.033	#NUM!	Superficial	NOT SIG.	epi
L3-L4	5	0.024409	-0.0347037	0	0.033	1	L4	ENOX2	-0.033	#NUM!	Superficial	NOT SIG.	epi
L3-L4	5	0.024409	-0.0375127	0	0.033	1	L4	RAB6B	-0.033	#NUM!	Superficial	NOT SIG.	epi
L3-L4	5	0.024409	-0.0437388	0	0.033	1	L4	AC021054.1	-0.033	#NUM!	Superficial	NOT SIG.	epi
L3-L4	5	0.024409	-0.0482797	0	0.033	1	L4	ZNF614	-0.033	#NUM!	Superficial	NOT SIG.	epi
L3-L4	5	0.024409	-0.0488484	0	0.033	1	L4	CD7	-0.033	#NUM!	Superficial	NOT SIG.	epi
L3-L4	5	0.024409	-0.051822	0	0.033	1	L4	ENTPD1-AS1	-0.033	#NUM!	Superficial	NOT SIG.	epi
L3-L4	5	0.024409	-0.0542863	0	0.033	1	L4	XCR1	-0.033	#NUM!	Superficial	NOT SIG.	epi
L3-L4	5	0.024409	-0.0548327	0	0.033	1	L4	MORN4	-0.033	#NUM!	Superficial	NOT SIG.	epi
L3-L4	5	0.024409	-0.0549148	0	0.033	1	L4	TRPC1	-0.033	#NUM!	Superficial	NOT SIG.	epi
L3-L4	5	0.024409	-0.0553199	0	0.033	1	L4	NEK1	-0.033	#NUM!	Superficial	NOT SIG.	epi
L3-L4	5	0.024409	-0.0571366	0	0.033	1	L4	IL27RA	-0.033	#NUM!	Superficial	NOT SIG.	epi
L3-L4	5	0.024409	-0.0594686	0	0.033	1	L4	RAD52	-0.033	#NUM!	Superficial	NOT SIG.	epi
L3-L4	5	0.024409	-0.0607052	0	0.033	1	L4	RTN4IP1	-0.033	#NUM!	Superficial	NOT SIG.	epi
L3-L4	5	0.024409	-0.0631052	0	0.033	1	L4	FLVCR1	-0.033	#NUM!	Superficial	NOT SIG.	epi
L3-L4	5	0.024409	-0.0636704	0	0.033	1	L4	TMEM132C	-0.033	#NUM!	Superficial	NOT SIG.	epi
L3-L4	5	0.024409	-0.071899	0	0.033	1	L4	EDNRB	-0.033	#NUM!	Superficial	NOT SIG.	epi
L3-L4	5	0.024409	-0.0746726	0	0.033	1	L4	RNF150	-0.033	#NUM!	Superficial	NOT SIG.	epi
L3-L4	5	0.024409	-0.076995	0	0.033	1	L4	RBM41	-0.033	#NUM!	Superficial	NOT SIG.	epi
L3-L4	5	0.024409	-0.0781289	0	0.033	1	L4	AL162424.1	-0.033	#NUM!	Superficial	NOT SIG.	epi
L3-L4	5	0.024409	-0.0814919	0	0.033	1	L4	CREB3L1	-0.033	#NUM!	Superficial	NOT SIG.	epi
L3-L4	5	0.024409	-0.0815504	0	0.033	1	L4	GZMB	-0.033	#NUM!	Superficial	NOT SIG.	epi
L3-L4	5	0.024409	-0.0844897	0	0.033	1	L4	OTULINL	-0.033	#NUM!	Superficial	NOT SIG.	epi
L3-L4	5	0.024409	-0.0902541	0	0.033	1	L4	ITGAX	-0.033	#NUM!	Superficial	NOT SIG.	epi
L3-L4	5	0.024409	-0.0935962	0	0.033	1	L4	ETV7	-0.033	#NUM!	Superficial	NOT SIG.	epi
L3-L4	5	0.024409	-0.095207	0	0.033	1	L4	QTRT2	-0.033	#NUM!	Superficial	NOT SIG.	epi
L3-L4	5	0.024409	-0.111105	0	0.033	1	L4	ANTXR2	-0.033	#NUM!	Superficial	NOT SIG.	epi
L3-L4	5	0.024409	-0.113035	0	0.033	1	L4	COL23A1	-0.033	#NUM!	Superficial	NOT SIG.	epi
L3-L4	5	0.024409	-0.1159	0	0.033	1	L4	ORC1	-0.033	#NUM!	Superficial	NOT SIG.	epi
L3-L4	5	0.0244908	-0.148881	0.913	0.972	1	L4	RPS9	-1.885	-0.0903415	Superficial	NOT SIG.	epi
L3-L4	5	0.0245051	-0.170566	0.04	0.106	1	L4	PUS7L	-0.146	-1.40599	Superficial	NOT SIG.	epi
L3-L4	5	0.0245069	-0.120713	0.06	0.139	1	L4	TRIM14	-0.199	-1.21205	Superficial	NOT SIG.	epi
L3-L4	5	0.0245449	-0.0793325	0.307	0.433	1	L4	PDAP1	-0.74	-0.496128	Superficial	NOT SIG.	epi
L3-L4	5	0.0245494	-0.17804	0.033	0.094	1	L4	ERAP2	-0.127	-1.51019	Superficial	NOT SIG.	epi
L3-L4	5	0.0246198	0.515813	0.113	0.05	1	L4	GPM6A	-0.163	1.17632	Superficial	NOT SIG.	epi
L3-L4	5	0.0247409	-0.107205	0.133	0.233	1	L4	ABHD3	-0.366	-0.808904	Superficial	NOT SIG.	epi
L3-L4	5	0.0247614	-0.0859792	0.387	0.533	1	L4	BHLHE40	-0.92	-0.461802	Superficial	NOT SIG.	epi
L3-L4	5	0.0247807	-0.14171	0.02	0.072	1	L4	SMIM10L1	-0.092	-1.848	Superficial	NOT SIG.	epi
L3-L4	5	0.0248703	-0.124473	0.013	0.061	1	L4	DCHS1	-0.074	-2.2303	Superficial	NOT SIG.	epi
L3-L4	5	0.0248929	0.170208	0.1	0.039	1	L4	CCL21	-0.139	1.35845	Superficial	NOT SIG.	epi
L3-L4	5	0.0249755	0.0473831	0.053	0.011	1	L4	MAP2K6	-0.064	2.26849	Superficial	NOT SIG.	epi
L3-L4	5	0.0249844	-0.16307	0.947	1	1	L4	RPLP2	-1.947	-0.0785637	Superficial	NOT SIG.	epi
L3-L4	5	0.0249886	-0.0728297	0.073	0.156	1	L4	BRD8	-0.229	-1.09558	Superficial	NOT SIG.	epi
L3-L4	5	0.025066	0.153573	0.14	0.067	1	L4	CASP14	-0.207	1.06319	Superficial	NOT SIG.	epi
L3-L4	5	0.025114	0.442179	0.193	0.111	1	L4	IFI6	-0.304	0.798041	Superficial	NOT SIG.	epi
L3-L4	5	0.025155	-0.146764	0.12	0.211	1	L4	EEA1	-0.331	-0.814209	Superficial	NOT SIG.	epi
L3-L4	5	0.0251653	-0.168636	0.46	0.572	1	L4	STEAP4	-1.032	-0.314381	Superficial	NOT SIG.	epi
L3-L4	5	0.0252969	-0.180761	0.147	0.244	1	L4	APEH	-0.391	-0.731065	Superficial	NOT SIG.	epi
L3-L4	5	0.0253549	-0.209412	0.127	0.217	1	L4	AIDA	-0.344	-0.772867	Superficial	NOT SIG.	epi
L3-L4	5	0.025371	-0.150667	0.4	0.539	1	L4	CNN2	-0.939	-0.430285	Superficial	NOT SIG.	epi
L3-L4	5	0.0254189	-0.267024	0.187	0.278	1	L4	VCL	-0.465	-0.572047	Superficial	NOT SIG.	epi
L3-L4	5	0.025428	-0.201534	0.28	0.383	1	L4	PARK7	-0.663	-0.451918	Superficial	NOT SIG.	epi
L3-L4	5	0.0254284	-0.171017	0.553	0.7	1	L4	RAB2A	-1.253	-0.340075	Superficial	NOT SIG.	epi
L3-L4	5	0.0254319	-0.162953	0.253	0.344	1	L4	RAB4A	-0.597	-0.443271	Superficial	NOT SIG.	epi
L3-L4	5	0.0254846	0.160044	0.053	0.011	1	L4	DIO3OS	-0.064	2.26849	Superficial	NOT SIG.	epi
L3-L4	5	0.0254856	-0.0906618	0.04	0.106	1	L4	TENT4B	-0.146	-1.40599	Superficial	NOT SIG.	epi
L3-L4	5	0.0255284	-0.0999616	0.073	0.156	1	L4	UCK2	-0.229	-1.09558	Superficial	NOT SIG.	epi
L3-L4	5	0.0255924	0.218792	0.1	0.039	1	L4	CEP70	-0.139	1.35845	Superficial	NOT SIG.	epi
L3-L4	5	0.0257425	0.115342	0.053	0.011	1	L4	SHLD1	-0.064	2.26849	Superficial	NOT SIG.	epi
L3-L4	5	0.0257425	0.104421	0.053	0.011	1	L4	APTR	-0.064	2.26849	Superficial	NOT SIG.	epi
L3-L4	5	0.0257429	-0.250806	0.087	0.172	1	L4	PRRX1	-0.259	-0.983321	Superficial	NOT SIG.	epi
L3-L4	5	0.0257564	-0.0481198	0.047	0.117	1	L4	INTS8	-0.164	-1.31578	Superficial	NOT SIG.	epi
L3-L4	5	0.0257701	-0.0728979	0.013	0.061	1	L4	COX10	-0.074	-2.2303	Superficial	NOT SIG.	epi
L3-L4	5	0.0258744	-0.013913	0.12	0.222	1	L4	ZNF672	-0.342	-0.887525	Superficial	NOT SIG.	epi
L3-L4	5	0.0259122	-0.266596	0.087	0.167	1	L4	TLE1	-0.254	-0.940761	Superficial	NOT SIG.	epi
L3-L4	5	0.0259214	-0.213653	0.253	0.35	1	L4	GNB1	-0.603	-0.468218	Superficial	NOT SIG.	epi
L3-L4	5	0.0259462	-0.015448	0.167	0.289	1	L4	COX17	-0.456	-0.791221	Superficial	NOT SIG.	epi
L3-L4	5	0.0259491	-0.122533	0.173	0.278	1	L4	MRPS16	-0.451	-0.684313	Superficial	NOT SIG.	epi
L3-L4	5	0.0259535	-0.156185	0.347	0.467	1	L4	MBD2	-0.814	-0.428487	Superficial	NOT SIG.	epi
L3-L4	5	0.025963	-0.11626	0.28	0.406	1	L4	IGFBP2	-0.686	-0.536053	Superficial	NOT SIG.	epi
L3-L4	5	0.0259884	-0.0817147	0.04	0.106	1	L4	COQ2	-0.146	-1.40599	Superficial	NOT SIG.	epi
L3-L4	5	0.0260169	-0.153684	0.027	0.083	1	L4	TGFBR3	-0.11	-1.62015	Superficial	NOT SIG.	epi
L3-L4	5	0.026109	-0.180463	0.047	0.111	1	L4	IFT57	-0.158	-1.23983	Superficial	NOT SIG.	epi
L3-L4	5	0.0261655	-0.231533	0.267	0.378	1	L4	LRG1	-0.645	-0.501546	Superficial	NOT SIG.	epi
L3-L4	5	0.0261761	0.305252	0.887	0.844	1	L4	HLA-E	-1.731	0.0716911	Superficial	NOT SIG.	epi
L3-L4	5	0.0261839	-0.0934439	0.367	0.489	1	L4	VASN	-0.856	-0.414054	Superficial	NOT SIG.	epi
L3-L4	5	0.0261851	0.158341	0.147	0.072	1	L4	MTRNR2L3	-0.219	1.02975	Superficial	NOT SIG.	epi
L3-L4	5	0.0261918	0.112505	0.073	0.022	1	L4	CARD9	-0.095	1.73039	Superficial	NOT SIG.	epi
L3-L4	5	0.0261918	0.0856521	0.073	0.022	1	L4	ZNF267	-0.095	1.73039	Superficial	NOT SIG.	epi
L3-L4	5	0.0262304	-0.0615117	0.013	0.061	1	L4	POLD3	-0.074	-2.2303	Superficial	NOT SIG.	epi
L3-L4	5	0.0262304	-0.0706998	0.013	0.061	1	L4	PYCR1	-0.074	-2.2303	Superficial	NOT SIG.	epi
L3-L4	5	0.0262379	-0.103639	0.047	0.117	1	L4	LIMK1	-0.164	-1.31578	Superficial	NOT SIG.	epi
L3-L4	5	0.026404	-0.114918	0.027	0.083	1	L4	IQSEC2	-0.11	-1.62015	Superficial	NOT SIG.	epi
L3-L4	5	0.0264089	0.192302	0.073	0.022	1	L4	CARD10	-0.095	1.73039	Superficial	NOT SIG.	epi
L3-L4	5	0.0264258	-0.162833	0.02	0.072	1	L4	FAS	-0.092	-1.848	Superficial	NOT SIG.	epi
L3-L4	5	0.0264258	-0.170457	0.02	0.072	1	L4	ORC3	-0.092	-1.848	Superficial	NOT SIG.	epi
L3-L4	5	0.0264633	-0.0838323	0.013	0.061	1	L4	GTF2H4	-0.074	-2.2303	Superficial	NOT SIG.	epi
L3-L4	5	0.0264633	-0.110524	0.013	0.061	1	L4	MMAA	-0.074	-2.2303	Superficial	NOT SIG.	epi
L3-L4	5	0.0264633	-0.118609	0.013	0.061	1	L4	ESF1	-0.074	-2.2303	Superficial	NOT SIG.	epi
L3-L4	5	0.0264748	-0.0966673	0.167	0.278	1	L4	ITGA6	-0.445	-0.735237	Superficial	NOT SIG.	epi
L3-L4	5	0.0264808	0.285569	0.873	0.917	1	L4	DNAJB1	-1.79	-0.0709401	Superficial	NOT SIG.	epi
L3-L4	5	0.0264998	-0.110253	0.04	0.106	1	L4	CEMIP	-0.146	-1.40599	Superficial	NOT SIG.	epi
L3-L4	5	0.0265297	0.0515462	0.053	0.011	1	L4	LINC00887	-0.064	2.26849	Superficial	NOT SIG.	epi
L3-L4	5	0.0265633	0.0110857	0.047	0.117	1	L4	RRP1B	-0.164	-1.31578	Superficial	NOT SIG.	epi
L3-L4	5	0.0266379	-0.103125	0.02	0.072	1	L4	CHAMP1	-0.092	-1.848	Superficial	NOT SIG.	epi
L3-L4	5	0.0267049	-0.0793693	0.12	0.217	1	L4	PSMD12	-0.337	-0.854661	Superficial	NOT SIG.	epi
L3-L4	5	0.0267409	-0.135782	0.353	0.494	1	L4	ATP6V1C2	-0.847	-0.484843	Superficial	NOT SIG.	epi
L3-L4	5	0.0268133	-0.0823008	0.133	0.239	1	L4	TSN	-0.372	-0.845584	Superficial	NOT SIG.	epi
L3-L4	5	0.0268325	-0.044772	0.06	0.139	1	L4	LSG1	-0.199	-1.21205	Superficial	NOT SIG.	epi
L3-L4	5	0.0268575	-0.105023	0.033	0.094	1	L4	NNT	-0.127	-1.51019	Superficial	NOT SIG.	epi
L3-L4	5	0.0268991	-0.0478559	0.153	0.256	1	L4	FAM110C	-0.409	-0.742612	Superficial	NOT SIG.	epi
L3-L4	5	0.0270388	-0.242006	0.32	0.433	1	L4	G3BP1	-0.753	-0.436295	Superficial	NOT SIG.	epi
L3-L4	5	0.0270479	-0.144654	0.267	0.389	1	L4	COPZ1	-0.656	-0.54293	Superficial	NOT SIG.	epi
L3-L4	5	0.0270578	-0.121491	0.047	0.117	1	L4	C1orf210	-0.164	-1.31578	Superficial	NOT SIG.	epi
L3-L4	5	0.0271281	-0.190951	0.287	0.411	1	L4	PRKAR1A	-0.698	-0.518088	Superficial	NOT SIG.	epi
L3-L4	5	0.0271952	-0.123568	0.04	0.106	1	L4	EMC1	-0.146	-1.40599	Superficial	NOT SIG.	epi
L3-L4	5	0.0272088	0.201368	0.16	0.083	1	L4	OSBPL1A	-0.243	0.946889	Superficial	NOT SIG.	epi
L3-L4	5	0.0272244	0.0577007	0.047	0.117	1	L4	TGFBI	-0.164	-1.31578	Superficial	NOT SIG.	epi
L3-L4	5	0.0272633	-0.111482	0.073	0.15	1	L4	GLS	-0.223	-1.03899	Superficial	NOT SIG.	epi
L3-L4	5	0.0273077	0.00671283	0.093	0.183	1	L4	PTPN18	-0.276	-0.976541	Superficial	NOT SIG.	epi
L3-L4	5	0.0273377	0.0503372	0.053	0.011	1	L4	FAM180A	-0.064	2.26849	Superficial	NOT SIG.	epi
L3-L4	5	0.0273438	0.0553902	0.093	0.033	1	L4	S100A3	-0.126	1.49476	Superficial	NOT SIG.	epi
L3-L4	5	0.0273934	-0.120713	0.027	0.083	1	L4	RPP38	-0.11	-1.62015	Superficial	NOT SIG.	epi
L3-L4	5	0.0273934	-0.12691	0.027	0.083	1	L4	VANGL2	-0.11	-1.62015	Superficial	NOT SIG.	epi
L3-L4	5	0.0274126	-0.0876868	0.013	0.061	1	L4	NDUFAF6	-0.074	-2.2303	Superficial	NOT SIG.	epi
L3-L4	5	0.027416	-0.116985	0.033	0.094	1	L4	RBFA	-0.127	-1.51019	Superficial	NOT SIG.	epi
L3-L4	5	0.027416	-0.122604	0.033	0.094	1	L4	DPY19L4	-0.127	-1.51019	Superficial	NOT SIG.	epi
L3-L4	5	0.027416	-0.144115	0.033	0.094	1	L4	TAPBPL	-0.127	-1.51019	Superficial	NOT SIG.	epi
L3-L4	5	0.0276044	-0.107965	0.033	0.094	1	L4	SLC35A2	-0.127	-1.51019	Superficial	NOT SIG.	epi
L3-L4	5	0.0276117	0.044342	0.053	0.011	1	L4	TLCD1	-0.064	2.26849	Superficial	NOT SIG.	epi
L3-L4	5	0.0276544	-0.0607813	0.013	0.061	1	L4	RUNX2	-0.074	-2.2303	Superficial	NOT SIG.	epi
L3-L4	5	0.0276544	-0.0697406	0.013	0.061	1	L4	HOXA11	-0.074	-2.2303	Superficial	NOT SIG.	epi
L3-L4	5	0.0276544	-0.0879397	0.013	0.061	1	L4	SULT1E1	-0.074	-2.2303	Superficial	NOT SIG.	epi
L3-L4	5	0.0276712	0.403686	0.58	0.506	1	L4	SFTA2	-1.086	0.196916	Superficial	NOT SIG.	epi
L3-L4	5	0.0276848	-0.115307	0.247	0.367	1	L4	GLRX3	-0.614	-0.571269	Superficial	NOT SIG.	epi
L3-L4	5	0.0277217	-0.195138	0.407	0.539	1	L4	HSPE1	-0.946	-0.405256	Superficial	NOT SIG.	epi
L3-L4	5	0.0277859	-0.183384	0.213	0.322	1	L4	MAPK14	-0.535	-0.596207	Superficial	NOT SIG.	epi
L3-L4	5	0.0277907	-0.0206332	0.167	0.278	1	L4	SUCO	-0.445	-0.735237	Superficial	NOT SIG.	epi
L3-L4	5	0.027798	-0.142218	0.027	0.083	1	L4	PDGFD	-0.11	-1.62015	Superficial	NOT SIG.	epi
L3-L4	5	0.027809	-0.0158705	0.113	0.206	1	L4	CASP1	-0.319	-0.866322	Superficial	NOT SIG.	epi
L3-L4	5	0.0278098	-0.190375	0.407	0.55	1	L4	CCDC6	-0.957	-0.434403	Superficial	NOT SIG.	epi
L3-L4	5	0.027888	0.036793	0.053	0.011	1	L4	ZNF821	-0.064	2.26849	Superficial	NOT SIG.	epi
L3-L4	5	0.0278981	-0.0766428	0.013	0.061	1	L4	ZNF397	-0.074	-2.2303	Superficial	NOT SIG.	epi
L3-L4	5	0.0279605	0.130192	0.027	0	1	L4	TBX1	-0.027	#NUM!	Superficial	NOT SIG.	epi
L3-L4	5	0.0279605	0.0767566	0.027	0	1	L4	AC004241.1	-0.027	#NUM!	Superficial	NOT SIG.	epi
L3-L4	5	0.0279605	0.0762701	0.027	0	1	L4	AL512662.2	-0.027	#NUM!	Superficial	NOT SIG.	epi
L3-L4	5	0.0279605	0.0690932	0.027	0	1	L4	SLC16A1-AS1	-0.027	#NUM!	Superficial	NOT SIG.	epi
L3-L4	5	0.0279605	0.063082	0.027	0	1	L4	CCDC157	-0.027	#NUM!	Superficial	NOT SIG.	epi
L3-L4	5	0.0279605	0.061366	0.027	0	1	L4	IFIT2	-0.027	#NUM!	Superficial	NOT SIG.	epi
L3-L4	5	0.0279605	0.0576518	0.027	0	1	L4	AC108136.1	-0.027	#NUM!	Superficial	NOT SIG.	epi
L3-L4	5	0.0279605	0.0542798	0.027	0	1	L4	HS3ST3B1	-0.027	#NUM!	Superficial	NOT SIG.	epi
L3-L4	5	0.0279605	0.0532629	0.027	0	1	L4	CHMP1B-AS1	-0.027	#NUM!	Superficial	NOT SIG.	epi
L3-L4	5	0.0279605	0.0515924	0.027	0	1	L4	RHOBTB2	-0.027	#NUM!	Superficial	NOT SIG.	epi
L3-L4	5	0.0279605	0.0465935	0.027	0	1	L4	CD38	-0.027	#NUM!	Superficial	NOT SIG.	epi
L3-L4	5	0.0279605	0.0463553	0.027	0	1	L4	B4GALT6	-0.027	#NUM!	Superficial	NOT SIG.	epi
L3-L4	5	0.0279605	0.0351136	0.027	0	1	L4	C1orf167	-0.027	#NUM!	Superficial	NOT SIG.	epi
L3-L4	5	0.0279605	0.0340748	0.027	0	1	L4	AC009961.1	-0.027	#NUM!	Superficial	NOT SIG.	epi
L3-L4	5	0.0279605	0.0187052	0.027	0	1	L4	AC024560.1	-0.027	#NUM!	Superficial	NOT SIG.	epi
L3-L4	5	0.027981	0.277627	0.88	0.956	1	L4	EIF1	-1.836	-0.119507	Superficial	NOT SIG.	epi
L3-L4	5	0.0280707	-0.119928	0.047	0.117	1	L4	NSUN2	-0.164	-1.31578	Superficial	NOT SIG.	epi
L3-L4	5	0.0282023	0.115355	0.073	0.022	1	L4	DHRS13	-0.095	1.73039	Superficial	NOT SIG.	epi
L3-L4	5	0.0282048	-0.159214	0.113	0.2	1	L4	EFNB2	-0.313	-0.823677	Superficial	NOT SIG.	epi
L3-L4	5	0.0282078	-0.109149	0.027	0.083	1	L4	ANKRD50	-0.11	-1.62015	Superficial	NOT SIG.	epi
L3-L4	5	0.0282984	-0.140186	0.08	0.161	1	L4	PACS2	-0.241	-1.00899	Superficial	NOT SIG.	epi
L3-L4	5	0.028306	0.302703	0.8	0.778	1	L4	EDF1	-1.578	0.0402298	Superficial	NOT SIG.	epi
L3-L4	5	0.0283236	-0.144135	0.113	0.206	1	L4	TTC19	-0.319	-0.866322	Superficial	NOT SIG.	epi
L3-L4	5	0.0283353	-0.133579	0.113	0.2	1	L4	PAK6	-0.313	-0.823677	Superficial	NOT SIG.	epi
L3-L4	5	0.0283883	-0.155179	0.307	0.433	1	L4	NECTIN2	-0.74	-0.496128	Superficial	NOT SIG.	epi
L3-L4	5	0.0284406	-0.112326	0.593	0.7	1	L4	MPRIP	-1.293	-0.239323	Superficial	NOT SIG.	epi
L3-L4	5	0.0285048	0.0407965	0.147	0.239	1	L4	MRPL36	-0.386	-0.701194	Superficial	NOT SIG.	epi
L3-L4	5	0.0285911	-0.116013	0.18	0.283	1	L4	JMJD8	-0.463	-0.652805	Superficial	NOT SIG.	epi
L3-L4	5	0.0286187	0.155627	0.08	0.028	1	L4	TRIM52	-0.108	1.51457	Superficial	NOT SIG.	epi
L3-L4	5	0.0286227	-0.0749143	0.027	0.083	1	L4	MORC4	-0.11	-1.62015	Superficial	NOT SIG.	epi
L3-L4	5	0.0287452	0.160546	0.14	0.067	1	L4	SRPK2	-0.207	1.06319	Superficial	NOT SIG.	epi
L3-L4	5	0.0288231	-0.082638	0.12	0.217	1	L4	PARP9	-0.337	-0.854661	Superficial	NOT SIG.	epi
L3-L4	5	0.0288413	-0.0869203	0.02	0.072	1	L4	ICOSLG	-0.092	-1.848	Superficial	NOT SIG.	epi
L3-L4	5	0.028855	-0.14641	0.327	0.422	1	L4	TMEM147	-0.749	-0.367952	Superficial	NOT SIG.	epi
L3-L4	5	0.0288677	-0.277176	0.147	0.233	1	L4	DICER1	-0.38	-0.664514	Superficial	NOT SIG.	epi
L3-L4	5	0.0289396	-0.121343	0.047	0.117	1	L4	IL12A-AS1	-0.164	-1.31578	Superficial	NOT SIG.	epi
L3-L4	5	0.0289698	-0.201141	0.133	0.222	1	L4	RTCB	-0.355	-0.739133	Superficial	NOT SIG.	epi
L3-L4	5	0.0289721	-0.111505	0.107	0.194	1	L4	RAET1L	-0.301	-0.858446	Superficial	NOT SIG.	epi
L3-L4	5	0.0290028	-0.0726517	0.04	0.106	1	L4	PRADC1	-0.146	-1.40599	Superficial	NOT SIG.	epi
L3-L4	5	0.0290587	-0.226098	0.44	0.561	1	L4	VIM	-1.001	-0.350497	Superficial	NOT SIG.	epi
L3-L4	5	0.0290701	-0.0737922	0.02	0.072	1	L4	CMC2	-0.092	-1.848	Superficial	NOT SIG.	epi
L3-L4	5	0.0290701	-0.0919006	0.02	0.072	1	L4	SLIT2	-0.092	-1.848	Superficial	NOT SIG.	epi
L3-L4	5	0.0291009	-0.0564945	0.48	0.628	1	L4	EIF4A2	-1.108	-0.38773	Superficial	NOT SIG.	epi
L3-L4	5	0.0291499	-0.151244	0.44	0.561	1	L4	ERBB3	-1.001	-0.350497	Superficial	NOT SIG.	epi
L3-L4	5	0.0291641	0.166254	0.107	0.044	1	L4	TMEM91	-0.151	1.28204	Superficial	NOT SIG.	epi
L3-L4	5	0.0292367	-0.117279	0.953	0.967	1	L4	RPL21	-1.92	-0.0210397	Superficial	NOT SIG.	epi
L3-L4	5	0.029255	-0.0739181	0.027	0.083	1	L4	ZNF268	-0.11	-1.62015	Superficial	NOT SIG.	epi
L3-L4	5	0.029359	-0.114893	0.373	0.483	1	L4	NDUFC1	-0.856	-0.372848	Superficial	NOT SIG.	epi
L3-L4	5	0.0293996	-0.0378247	0.013	0.061	1	L4	GNA12	-0.074	-2.2303	Superficial	NOT SIG.	epi
L3-L4	5	0.0295002	0.203232	0.993	1	1	L4	KRT4	-1.993	-0.0101344	Superficial	NOT SIG.	epi
L3-L4	5	0.0295681	-0.112766	0.047	0.111	1	L4	PLAU	-0.158	-1.23983	Superficial	NOT SIG.	epi
L3-L4	5	0.0296029	-0.164982	0.14	0.233	1	L4	KCTD9	-0.373	-0.734903	Superficial	NOT SIG.	epi
L3-L4	5	0.0297754	-0.253482	0.127	0.217	1	L4	KLF13	-0.344	-0.772867	Superficial	NOT SIG.	epi
L3-L4	5	0.0297932	-0.0841082	0.133	0.228	1	L4	CCT2	-0.361	-0.777608	Superficial	NOT SIG.	epi
L3-L4	5	0.0298623	-0.0211247	0.14	0.244	1	L4	ITPA	-0.384	-0.801454	Superficial	NOT SIG.	epi
L3-L4	5	0.029902	-0.133415	0.1	0.183	1	L4	NAV2	-0.283	-0.871844	Superficial	NOT SIG.	epi
L3-L4	5	0.0299448	-0.0608122	0.04	0.106	1	L4	DROSHA	-0.146	-1.40599	Superficial	NOT SIG.	epi
L3-L4	5	0.029961	-0.0474411	0.133	0.233	1	L4	SRP54	-0.366	-0.808904	Superficial	NOT SIG.	epi
L3-L4	5	0.0299747	0.21027	0.04	0.006	1	L4	CXCL9	-0.046	2.73697	Superficial	NOT SIG.	epi
L3-L4	5	0.0299749	0.299438	0.113	0.05	1	L4	LINC02028	-0.163	1.17632	Superficial	NOT SIG.	epi
L3-L4	5	0.0299988	-0.0706728	0.067	0.144	1	L4	TMEM129	-0.211	-1.10384	Superficial	NOT SIG.	epi
L3-L4	5	0.030013	-0.313184	0.293	0.389	1	L4	IMPDH2	-0.682	-0.408869	Superficial	NOT SIG.	epi
L3-L4	5	0.0300729	-0.207345	0.107	0.194	1	L4	AMZ2	-0.301	-0.858446	Superficial	NOT SIG.	epi
L3-L4	5	0.030129	-0.199814	0.133	0.222	1	L4	TM2D2	-0.355	-0.739133	Superficial	NOT SIG.	epi
L3-L4	5	0.0301887	-0.0794298	0.1	0.183	1	L4	GTF2F2	-0.283	-0.871844	Superficial	NOT SIG.	epi
L3-L4	5	0.0301988	-0.109212	0.607	0.767	1	L4	TAGLN2	-1.374	-0.33753	Superficial	NOT SIG.	epi
L3-L4	5	0.0302141	-0.155727	0.173	0.278	1	L4	PRDX4	-0.451	-0.684313	Superficial	NOT SIG.	epi
L3-L4	5	0.0302373	-0.0864296	0.02	0.072	1	L4	CDCA7	-0.092	-1.848	Superficial	NOT SIG.	epi
L3-L4	5	0.0303278	0.14152	0.04	0.006	1	L4	RNASEH2A	-0.046	2.73697	Superficial	NOT SIG.	epi
L3-L4	5	0.0303278	0.056873	0.04	0.006	1	L4	GPATCH11	-0.046	2.73697	Superficial	NOT SIG.	epi
L3-L4	5	0.0303406	-0.100945	0.24	0.361	1	L4	AMD1	-0.601	-0.588964	Superficial	NOT SIG.	epi
L3-L4	5	0.0304512	-0.151707	0.353	0.483	1	L4	RBIS	-0.836	-0.452355	Superficial	NOT SIG.	epi
L3-L4	5	0.0304755	-0.050785	0.02	0.072	1	L4	TMEM161A	-0.092	-1.848	Superficial	NOT SIG.	epi
L3-L4	5	0.0304949	-0.15901	0.107	0.194	1	L4	TAF9	-0.301	-0.858446	Superficial	NOT SIG.	epi
L3-L4	5	0.0305567	-0.32571	0.24	0.339	1	L4	MUC1	-0.579	-0.498251	Superficial	NOT SIG.	epi
L3-L4	5	0.0306845	0.106802	0.04	0.006	1	L4	WTIP	-0.046	2.73697	Superficial	NOT SIG.	epi
L3-L4	5	0.0306845	0.0529032	0.04	0.006	1	L4	OVOL2	-0.046	2.73697	Superficial	NOT SIG.	epi
L3-L4	5	0.0307695	-0.129185	0.213	0.317	1	L4	JAG1	-0.53	-0.573629	Superficial	NOT SIG.	epi
L3-L4	5	0.0307736	-0.120645	0.32	0.467	1	L4	ZRANB1	-0.787	-0.545351	Superficial	NOT SIG.	epi
L3-L4	5	0.0307741	-0.205878	0.113	0.2	1	L4	ZFYVE1	-0.313	-0.823677	Superficial	NOT SIG.	epi
L3-L4	5	0.030803	-0.0459905	0.56	0.706	1	L4	ARF1	-1.266	-0.334241	Superficial	NOT SIG.	epi
L3-L4	5	0.0308746	-0.22978	0.82	0.939	1	L4	LDHA	-1.759	-0.195501	Superficial	NOT SIG.	epi
L3-L4	5	0.0308959	-0.237282	0.067	0.139	1	L4	ZNF532	-0.206	-1.05285	Superficial	NOT SIG.	epi
L3-L4	5	0.0309633	-0.146468	0.413	0.517	1	L4	ACOX1	-0.93	-0.324022	Superficial	NOT SIG.	epi
L3-L4	5	0.0309887	-0.160459	0.147	0.244	1	L4	C1D	-0.391	-0.731065	Superficial	NOT SIG.	epi
L3-L4	5	0.0309913	-0.109007	0.18	0.283	1	L4	CCDC12	-0.463	-0.652805	Superficial	NOT SIG.	epi
L3-L4	5	0.0310449	0.0826501	0.04	0.006	1	L4	HYKK	-0.046	2.73697	Superficial	NOT SIG.	epi
L3-L4	5	0.0310456	0.393111	0.94	0.994	1	L4	SPINK7	-1.934	-0.0805851	Superficial	NOT SIG.	epi
L3-L4	5	0.0310478	-0.117425	0.987	0.994	1	L4	RPL9	-1.981	-0.0101958	Superficial	NOT SIG.	epi
L3-L4	5	0.0310582	-0.0642043	0.047	0.111	1	L4	WDR20	-0.158	-1.23983	Superficial	NOT SIG.	epi
L3-L4	5	0.0310647	-0.112414	0.067	0.139	1	L4	VTI1A	-0.206	-1.05285	Superficial	NOT SIG.	epi
L3-L4	5	0.0310667	-0.0725766	0.093	0.178	1	L4	MLX	-0.271	-0.936575	Superficial	NOT SIG.	epi
L3-L4	5	0.0310789	-0.154855	0.333	0.456	1	L4	UQCRC2	-0.789	-0.453512	Superficial	NOT SIG.	epi
L3-L4	5	0.0311287	0.0996823	0.08	0.028	1	L4	TMEM70	-0.108	1.51457	Superficial	NOT SIG.	epi
L3-L4	5	0.0312168	-0.221953	0.293	0.4	1	L4	STK38L	-0.693	-0.449099	Superficial	NOT SIG.	epi
L3-L4	5	0.0312895	-0.0661585	0.073	0.15	1	L4	RHBDF2	-0.223	-1.03899	Superficial	NOT SIG.	epi
L3-L4	5	0.0312895	-0.106879	0.073	0.15	1	L4	AAK1	-0.223	-1.03899	Superficial	NOT SIG.	epi
L3-L4	5	0.0313495	0.533155	0.647	0.572	1	L4	LINC02487	-1.219	0.177751	Superficial	NOT SIG.	epi
L3-L4	5	0.031366	0.133643	0.08	0.028	1	L4	ALG6	-0.108	1.51457	Superficial	NOT SIG.	epi
L3-L4	5	0.0315199	0.248737	0.367	0.489	1	L4	RAPGEFL1	-0.856	-0.414054	Superficial	NOT SIG.	epi
L3-L4	5	0.0315759	-0.110123	0.067	0.139	1	L4	XPO5	-0.206	-1.05285	Superficial	NOT SIG.	epi
L3-L4	5	0.031669	-0.143576	0.06	0.128	1	L4	HACE1	-0.188	-1.09311	Superficial	NOT SIG.	epi
L3-L4	5	0.031669	-0.150382	0.06	0.128	1	L4	ZMYM4	-0.188	-1.09311	Superficial	NOT SIG.	epi
L3-L4	5	0.0317764	0.0797338	0.04	0.006	1	L4	PCED1B	-0.046	2.73697	Superficial	NOT SIG.	epi
L3-L4	5	0.0317764	0.0524327	0.04	0.006	1	L4	MT1A	-0.046	2.73697	Superficial	NOT SIG.	epi
L3-L4	5	0.0317764	0.0483315	0.04	0.006	1	L4	LINC01409	-0.046	2.73697	Superficial	NOT SIG.	epi
L3-L4	5	0.031779	-0.186206	0.16	0.256	1	L4	LIN7C	-0.416	-0.678072	Superficial	NOT SIG.	epi
L3-L4	5	0.0318119	-0.0104174	0.113	0.211	1	L4	LEXM	-0.324	-0.90092	Superficial	NOT SIG.	epi
L3-L4	5	0.0318263	-0.0473707	0.033	0.094	1	L4	MNT	-0.127	-1.51019	Superficial	NOT SIG.	epi
L3-L4	5	0.0319079	-0.0196681	0.04	0.106	1	L4	ECSIT	-0.146	-1.40599	Superficial	NOT SIG.	epi
L3-L4	5	0.0319265	-0.15992	0.28	0.4	1	L4	CCT4	-0.68	-0.514573	Superficial	NOT SIG.	epi
L3-L4	5	0.0319299	-0.130457	0.247	0.367	1	L4	ILF2	-0.614	-0.571269	Superficial	NOT SIG.	epi
L3-L4	5	0.0319792	-0.104518	0.093	0.178	1	L4	LARP7	-0.271	-0.936575	Superficial	NOT SIG.	epi
L3-L4	5	0.0320872	0.103747	0.08	0.028	1	L4	AC018647.2	-0.108	1.51457	Superficial	NOT SIG.	epi
L3-L4	5	0.0321137	-0.119693	0.573	0.694	1	L4	ENSA	-1.267	-0.276401	Superficial	NOT SIG.	epi
L3-L4	5	0.0322003	-0.0528196	0.12	0.217	1	L4	MAPKAPK3	-0.337	-0.854661	Superficial	NOT SIG.	epi
L3-L4	5	0.0322053	-0.0422193	0.113	0.2	1	L4	SUMF2	-0.313	-0.823677	Superficial	NOT SIG.	epi
L3-L4	5	0.0323305	-0.0701893	0.073	0.156	1	L4	NMI	-0.229	-1.09558	Superficial	NOT SIG.	epi
L3-L4	5	0.032443	-0.124659	0.053	0.122	1	L4	ZC3H13	-0.175	-1.20282	Superficial	NOT SIG.	epi
L3-L4	5	0.032444	-0.0940274	0.067	0.139	1	L4	MUL1	-0.206	-1.05285	Superficial	NOT SIG.	epi
L3-L4	5	0.0324961	-0.199067	0.22	0.317	1	L4	PCNP	-0.537	-0.526979	Superficial	NOT SIG.	epi
L3-L4	5	0.0325025	0.0894097	0.113	0.05	1	L4	CDKN1C	-0.163	1.17632	Superficial	NOT SIG.	epi
L3-L4	5	0.0325229	-0.140583	0.153	0.244	1	L4	PUM1	-0.397	-0.673349	Superficial	NOT SIG.	epi
L3-L4	5	0.0325626	-0.264564	0.407	0.5	1	L4	ASPG	-0.907	-0.296899	Superficial	NOT SIG.	epi
L3-L4	5	0.0326268	-0.119756	0.073	0.15	1	L4	FZD6	-0.223	-1.03899	Superficial	NOT SIG.	epi
L3-L4	5	0.03264	0.330563	0.247	0.161	1	L4	SLC35E1	-0.408	0.61745	Superficial	NOT SIG.	epi
L3-L4	5	0.0327664	-0.149857	0.04	0.1	1	L4	PHTF2	-0.14	-1.32193	Superficial	NOT SIG.	epi
L3-L4	5	0.0327683	0.319667	0.72	0.667	1	L4	KLK7	-1.387	0.11031	Superficial	NOT SIG.	epi
L3-L4	5	0.0327763	-0.184221	0.147	0.228	1	L4	PLCG2	-0.375	-0.633218	Superficial	NOT SIG.	epi
L3-L4	5	0.0328207	0.166561	0.213	0.128	1	L4	RUFY3	-0.341	0.73471	Superficial	NOT SIG.	epi
L3-L4	5	0.032892	-0.191633	0.167	0.25	1	L4	FKBP3	-0.417	-0.58208	Superficial	NOT SIG.	epi
L3-L4	5	0.0330139	0.165421	0.18	0.1	1	L4	DOCK6	-0.28	0.847997	Superficial	NOT SIG.	epi
L3-L4	5	0.0331868	-0.0302134	0.113	0.206	1	L4	BMP7	-0.319	-0.866322	Superficial	NOT SIG.	epi
L3-L4	5	0.0332246	-0.144255	0.147	0.239	1	L4	ITGAV	-0.386	-0.701194	Superficial	NOT SIG.	epi
L3-L4	5	0.0333663	-0.1911	0.127	0.217	1	L4	IFNAR1	-0.344	-0.772867	Superficial	NOT SIG.	epi
L3-L4	5	0.0333724	-0.135583	0.367	0.5	1	L4	PHACTR2	-0.867	-0.446148	Superficial	NOT SIG.	epi
L3-L4	5	0.0334001	0.299035	0.193	0.111	1	L4	HES4	-0.304	0.798041	Superficial	NOT SIG.	epi
L3-L4	5	0.0335395	0.156892	0.12	0.056	1	L4	C2orf49	-0.176	1.09954	Superficial	NOT SIG.	epi
L3-L4	5	0.0335412	-0.0537633	0.14	0.228	1	L4	NDUFAF3	-0.368	-0.703607	Superficial	NOT SIG.	epi
L3-L4	5	0.0335965	-0.167676	0.36	0.478	1	L4	SF1	-0.838	-0.409014	Superficial	NOT SIG.	epi
L3-L4	5	0.0336173	-0.168472	0.047	0.111	1	L4	CLN5	-0.158	-1.23983	Superficial	NOT SIG.	epi
L3-L4	5	0.0336513	-0.0652222	0.627	0.756	1	L4	PRSS8	-1.383	-0.269921	Superficial	NOT SIG.	epi
L3-L4	5	0.0336725	-0.109383	0.613	0.761	1	L4	SSR4	-1.374	-0.312009	Superficial	NOT SIG.	epi
L3-L4	5	0.0338214	-0.135013	0.047	0.111	1	L4	METTL8	-0.158	-1.23983	Superficial	NOT SIG.	epi
L3-L4	5	0.0339515	-0.361434	0.68	0.75	1	L4	PLA2G4D	-1.43	-0.141356	Superficial	NOT SIG.	epi
L3-L4	5	0.0340265	-0.0813161	0.047	0.111	1	L4	EYA2	-0.158	-1.23983	Superficial	NOT SIG.	epi
L3-L4	5	0.0341423	-0.134185	0.033	0.089	1	L4	DHRS12	-0.122	-1.43134	Superficial	NOT SIG.	epi
L3-L4	5	0.0342328	-0.0788461	0.047	0.111	1	L4	VPS37A	-0.158	-1.23983	Superficial	NOT SIG.	epi
L3-L4	5	0.0342959	0.23825	0.147	0.078	1	L4	CEACAM19	-0.225	0.91427	Superficial	NOT SIG.	epi
L3-L4	5	0.0343127	-0.113375	0.16	0.256	1	L4	MRPL13	-0.416	-0.678072	Superficial	NOT SIG.	epi
L3-L4	5	0.034341	-0.11435	0.433	0.594	1	L4	PPIB	-1.027	-0.456096	Superficial	NOT SIG.	epi
L3-L4	5	0.0344588	-0.118636	0.113	0.2	1	L4	TMPO	-0.313	-0.823677	Superficial	NOT SIG.	epi
L3-L4	5	0.0345004	0.266045	0.973	0.983	1	L4	IL1RN	-1.956	-0.0147516	Superficial	NOT SIG.	epi
L3-L4	5	0.0345339	-0.209144	0.247	0.356	1	L4	LSM7	-0.603	-0.527366	Superficial	NOT SIG.	epi
L3-L4	5	0.0345472	0.000813234	0.113	0.206	1	L4	SAMHD1	-0.319	-0.866322	Superficial	NOT SIG.	epi
L3-L4	5	0.0346467	-0.0800637	0.213	0.339	1	L4	SLC44A1	-0.552	-0.670432	Superficial	NOT SIG.	epi
L3-L4	5	0.0346499	-0.220861	0.987	1	1	L4	RPS29	-1.987	-0.018878	Superficial	NOT SIG.	epi
L3-L4	5	0.0347971	-0.180012	0.067	0.139	1	L4	VCAN	-0.206	-1.05285	Superficial	NOT SIG.	epi
L3-L4	5	0.0348087	-0.147201	0.08	0.156	1	L4	TRBC2	-0.236	-0.963474	Superficial	NOT SIG.	epi
L3-L4	5	0.0348168	-0.0857906	0.113	0.194	1	L4	CELSR1	-0.307	-0.779734	Superficial	NOT SIG.	epi
L3-L4	5	0.0348544	0.0583867	0.08	0.028	1	L4	KPTN	-0.108	1.51457	Superficial	NOT SIG.	epi
L3-L4	5	0.0348563	0.22876	0.7	0.622	1	L4	SNHG25	-1.322	0.17044	Superficial	NOT SIG.	epi
L3-L4	5	0.0349523	-0.108597	0.007	0.044	1	L4	CD3G	-0.051	-2.65208	Superficial	NOT SIG.	epi
L3-L4	5	0.0349523	-0.121407	0.007	0.044	1	L4	ZNF714	-0.051	-2.65208	Superficial	NOT SIG.	epi
L3-L4	5	0.0349721	-0.187363	0.227	0.322	1	L4	AKIRIN2	-0.549	-0.504368	Superficial	NOT SIG.	epi
L3-L4	5	0.0350188	0.338444	0.54	0.472	1	L4	MCUR1	-1.012	0.194173	Superficial	NOT SIG.	epi
L3-L4	5	0.0353604	-0.129666	0.067	0.139	1	L4	MRPL47	-0.206	-1.05285	Superficial	NOT SIG.	epi
L3-L4	5	0.0353932	-0.151506	0.347	0.478	1	L4	SLC38A2	-0.825	-0.462075	Superficial	NOT SIG.	epi
L3-L4	5	0.0354186	-0.0961071	0.22	0.317	1	L4	CACUL1	-0.537	-0.526979	Superficial	NOT SIG.	epi
L3-L4	5	0.0354867	-0.101709	0.213	0.328	1	L4	CENPX	-0.541	-0.622842	Superficial	NOT SIG.	epi
L3-L4	5	0.0355283	-0.123121	0.193	0.3	1	L4	SERPINF1	-0.493	-0.636362	Superficial	NOT SIG.	epi
L3-L4	5	0.0355851	-0.163085	0.073	0.144	1	L4	A4GALT	-0.217	-0.9801	Superficial	NOT SIG.	epi
L3-L4	5	0.0356437	-0.221915	0.113	0.189	1	L4	GSK3A	-0.302	-0.742063	Superficial	NOT SIG.	epi
L3-L4	5	0.0356655	-0.0777252	0.62	0.761	1	L4	NDUFA4	-1.381	-0.295628	Superficial	NOT SIG.	epi
L3-L4	5	0.0356676	-0.0741127	0.007	0.044	1	L4	CDCA5	-0.051	-2.65208	Superficial	NOT SIG.	epi
L3-L4	5	0.0356676	-0.0897626	0.007	0.044	1	L4	TMEM51-AS1	-0.051	-2.65208	Superficial	NOT SIG.	epi
L3-L4	5	0.0356799	-0.135218	0.593	0.706	1	L4	TNIP1	-1.299	-0.251636	Superficial	NOT SIG.	epi
L3-L4	5	0.0356861	-0.244023	0.48	0.583	1	L4	EMP2	-1.063	-0.280461	Superficial	NOT SIG.	epi
L3-L4	5	0.0356981	-0.13616	0.12	0.206	1	L4	PCBD1	-0.326	-0.77961	Superficial	NOT SIG.	epi
L3-L4	5	0.0357065	-0.00887702	0.047	0.111	1	L4	EPHA4	-0.158	-1.23983	Superficial	NOT SIG.	epi
L3-L4	5	0.0357522	0.157772	0.14	0.072	1	L4	ZNF358	-0.212	0.959358	Superficial	NOT SIG.	epi
L3-L4	5	0.0357585	0.113365	0.087	0.033	1	L4	BEST1	-0.12	1.39855	Superficial	NOT SIG.	epi
L3-L4	5	0.0357657	-0.102495	0.32	0.433	1	L4	CHMP3	-0.753	-0.436295	Superficial	NOT SIG.	epi
L3-L4	5	0.0358057	-0.0653379	0.107	0.194	1	L4	IFFO2	-0.301	-0.858446	Superficial	NOT SIG.	epi
L3-L4	5	0.0359862	-0.0639478	0.053	0.122	1	L4	LYPLAL1	-0.175	-1.20282	Superficial	NOT SIG.	epi
L3-L4	5	0.036012	0.138647	0.12	0.056	1	L4	CABIN1	-0.176	1.09954	Superficial	NOT SIG.	epi
L3-L4	5	0.0360299	-0.0850996	0.007	0.044	1	L4	KIAA0753	-0.051	-2.65208	Superficial	NOT SIG.	epi
L3-L4	5	0.0360299	-0.120399	0.007	0.044	1	L4	RPS6KC1	-0.051	-2.65208	Superficial	NOT SIG.	epi
L3-L4	5	0.0360312	-0.0502208	0.173	0.278	1	L4	RNF126	-0.451	-0.684313	Superficial	NOT SIG.	epi
L3-L4	5	0.0360356	0.00437043	0.353	0.489	1	L4	VPS29	-0.842	-0.470166	Superficial	NOT SIG.	epi
L3-L4	5	0.0360447	-0.189984	0.327	0.422	1	L4	RNF223	-0.749	-0.367952	Superficial	NOT SIG.	epi
L3-L4	5	0.0361235	-0.121811	0.067	0.139	1	L4	SART1	-0.206	-1.05285	Superficial	NOT SIG.	epi
L3-L4	5	0.0361374	-0.109281	0.047	0.111	1	L4	GOLGA1	-0.158	-1.23983	Superficial	NOT SIG.	epi
L3-L4	5	0.0361884	-0.100781	0.087	0.167	1	L4	SOX4	-0.254	-0.940761	Superficial	NOT SIG.	epi
L3-L4	5	0.0361946	-0.0573622	0.087	0.172	1	L4	LMO2	-0.259	-0.983321	Superficial	NOT SIG.	epi
L3-L4	5	0.0361967	-0.0719201	0.127	0.222	1	L4	COL5A2	-0.349	-0.805731	Superficial	NOT SIG.	epi
L3-L4	5	0.0362192	-0.10144	0.127	0.217	1	L4	ELAVL1	-0.344	-0.772867	Superficial	NOT SIG.	epi
L3-L4	5	0.0362645	-0.317712	0.94	0.978	1	L4	S100A6	-1.918	-0.0571737	Superficial	NOT SIG.	epi
L3-L4	5	0.0362754	0.122084	0.06	0.017	1	L4	STOX2	-0.077	1.81943	Superficial	NOT SIG.	epi
L3-L4	5	0.0362754	0.105096	0.06	0.017	1	L4	RFT1	-0.077	1.81943	Superficial	NOT SIG.	epi
L3-L4	5	0.0363545	-0.0543412	0.047	0.111	1	L4	TRPV4	-0.158	-1.23983	Superficial	NOT SIG.	epi
L3-L4	5	0.0363834	0.340401	0.287	0.194	1	L4	EPN2	-0.481	0.564994	Superficial	NOT SIG.	epi
L3-L4	5	0.0363954	-0.102196	0.007	0.044	1	L4	SCD5	-0.051	-2.65208	Superficial	NOT SIG.	epi
L3-L4	5	0.0364198	-0.0813029	0.113	0.194	1	L4	MAP3K1	-0.307	-0.779734	Superficial	NOT SIG.	epi
L3-L4	5	0.0364295	-0.0230769	0.14	0.239	1	L4	MCRS1	-0.379	-0.771584	Superficial	NOT SIG.	epi
L3-L4	5	0.0364884	-0.108371	0.893	0.95	1	L4	PTMA	-1.843	-0.0892673	Superficial	NOT SIG.	epi
L3-L4	5	0.0365277	-0.123228	0.173	0.283	1	L4	SLMAP	-0.456	-0.71003	Superficial	NOT SIG.	epi
L3-L4	5	0.0365709	-0.0790225	0.167	0.267	1	L4	SLC15A1	-0.434	-0.676992	Superficial	NOT SIG.	epi
L3-L4	5	0.03658	-0.0835779	0.433	0.556	1	L4	UBE2H	-0.989	-0.360718	Superficial	NOT SIG.	epi
L3-L4	5	0.036595	0.0645719	0.06	0.017	1	L4	METTL22	-0.077	1.81943	Superficial	NOT SIG.	epi
L3-L4	5	0.0366067	-0.0793623	0.227	0.333	1	L4	CASP4	-0.56	-0.55283	Superficial	NOT SIG.	epi
L3-L4	5	0.0366585	-0.131117	0.167	0.261	1	L4	MTSS1	-0.428	-0.644202	Superficial	NOT SIG.	epi
L3-L4	5	0.0366916	-0.100963	0.093	0.172	1	L4	TBRG4	-0.265	-0.887106	Superficial	NOT SIG.	epi
L3-L4	5	0.0367432	-0.100357	0.04	0.1	1	L4	GCLM	-0.14	-1.32193	Superficial	NOT SIG.	epi
L3-L4	5	0.036764	-0.0516484	0.007	0.044	1	L4	MDM1	-0.051	-2.65208	Superficial	NOT SIG.	epi
L3-L4	5	0.0368419	0.235646	1	1	1	L4	S100A8	-2	0	Superficial	NOT SIG.	epi
L3-L4	5	0.0368568	-0.113944	0.82	0.917	1	L4	NDRG1	-1.737	-0.161298	Superficial	NOT SIG.	epi
L3-L4	5	0.036917	0.0728165	0.06	0.017	1	L4	TFB1M	-0.077	1.81943	Superficial	NOT SIG.	epi
L3-L4	5	0.0369627	-0.0486283	0.22	0.333	1	L4	KLHL21	-0.553	-0.598019	Superficial	NOT SIG.	epi
L3-L4	5	0.0370125	-0.0368484	0.047	0.111	1	L4	SESN3	-0.158	-1.23983	Superficial	NOT SIG.	epi
L3-L4	5	0.0370642	-0.0456054	0.547	0.689	1	L4	ATP5MC2	-1.236	-0.332963	Superficial	NOT SIG.	epi
L3-L4	5	0.0370843	-0.0979755	0.193	0.306	1	L4	SKIL	-0.499	-0.664931	Superficial	NOT SIG.	epi
L3-L4	5	0.0370953	-0.124382	0.073	0.144	1	L4	FOXK2	-0.217	-0.9801	Superficial	NOT SIG.	epi
L3-L4	5	0.0370972	-0.102646	0.067	0.139	1	L4	POLG	-0.206	-1.05285	Superficial	NOT SIG.	epi
L3-L4	5	0.0371357	-0.0474499	0.007	0.044	1	L4	RAB8B	-0.051	-2.65208	Superficial	NOT SIG.	epi
L3-L4	5	0.0371357	-0.0862465	0.007	0.044	1	L4	TMEM131L	-0.051	-2.65208	Superficial	NOT SIG.	epi
L3-L4	5	0.0371662	0.175831	0.267	0.178	1	L4	FUT6	-0.445	0.584963	Superficial	NOT SIG.	epi
L3-L4	5	0.0372192	-0.0907542	0.093	0.172	1	L4	PGAP2	-0.265	-0.887106	Superficial	NOT SIG.	epi
L3-L4	5	0.0372487	-0.0595353	0.22	0.328	1	L4	VPS35	-0.548	-0.576192	Superficial	NOT SIG.	epi
L3-L4	5	0.0372586	-0.0747449	0.087	0.167	1	L4	IGFBP3	-0.254	-0.940761	Superficial	NOT SIG.	epi
L3-L4	5	0.0372925	-0.0662544	0.107	0.194	1	L4	DNPEP	-0.301	-0.858446	Superficial	NOT SIG.	epi
L3-L4	5	0.0373046	-0.153794	0.053	0.117	1	L4	PLOD2	-0.17	-1.14244	Superficial	NOT SIG.	epi
L3-L4	5	0.03731	-0.0461073	0.28	0.406	1	L4	MOB1A	-0.686	-0.536053	Superficial	NOT SIG.	epi
L3-L4	5	0.0374928	-0.0991827	0.067	0.139	1	L4	RNF24	-0.206	-1.05285	Superficial	NOT SIG.	epi
L3-L4	5	0.0375064	-0.167587	0.153	0.244	1	L4	SRI	-0.397	-0.673349	Superficial	NOT SIG.	epi
L3-L4	5	0.0375107	-0.0388077	0.007	0.044	1	L4	GPLD1	-0.051	-2.65208	Superficial	NOT SIG.	epi
L3-L4	5	0.0375107	-0.0567244	0.007	0.044	1	L4	ADARB1	-0.051	-2.65208	Superficial	NOT SIG.	epi
L3-L4	5	0.0375205	-0.192761	0.053	0.117	1	L4	CTBS	-0.17	-1.14244	Superficial	NOT SIG.	epi
L3-L4	5	0.037655	0.290247	0.393	0.3	1	L4	PAX9	-0.693	0.389567	Superficial	NOT SIG.	epi
L3-L4	5	0.0376825	-0.104065	0.96	0.967	1	L4	RPL19	-1.927	-0.0104815	Superficial	NOT SIG.	epi
L3-L4	5	0.037692	-0.105485	0.067	0.139	1	L4	ACAD9	-0.206	-1.05285	Superficial	NOT SIG.	epi
L3-L4	5	0.0377556	-0.243515	0.593	0.711	1	L4	WASF2	-1.304	-0.261817	Superficial	NOT SIG.	epi
L3-L4	5	0.0377732	-0.107704	0.033	0.089	1	L4	ESYT3	-0.122	-1.43134	Superficial	NOT SIG.	epi
L3-L4	5	0.0377802	-0.18457	0.62	0.772	1	L4	WDR26	-1.392	-0.316333	Superficial	NOT SIG.	epi
L3-L4	5	0.037833	0.33014	0.187	0.117	1	L4	GLA	-0.304	0.67653	Superficial	NOT SIG.	epi
L3-L4	5	0.0378707	-0.188464	0.073	0.144	1	L4	HLA-DQB2	-0.217	-0.9801	Superficial	NOT SIG.	epi
L3-L4	5	0.0378889	-0.0219689	0.007	0.044	1	L4	UCKL1-AS1	-0.051	-2.65208	Superficial	NOT SIG.	epi
L3-L4	5	0.0378889	-0.0352142	0.007	0.044	1	L4	RILPL1	-0.051	-2.65208	Superficial	NOT SIG.	epi
L3-L4	5	0.0378889	-0.0358378	0.007	0.044	1	L4	SOAT1	-0.051	-2.65208	Superficial	NOT SIG.	epi
L3-L4	5	0.0378889	-0.0376519	0.007	0.044	1	L4	CASD1	-0.051	-2.65208	Superficial	NOT SIG.	epi
L3-L4	5	0.0378889	-0.0458333	0.007	0.044	1	L4	IFT122	-0.051	-2.65208	Superficial	NOT SIG.	epi
L3-L4	5	0.0379226	-0.1823	0.533	0.683	1	L4	GNB2	-1.216	-0.35775	Superficial	NOT SIG.	epi
L3-L4	5	0.0379535	-0.103501	0.12	0.206	1	L4	EPHX2	-0.326	-0.77961	Superficial	NOT SIG.	epi
L3-L4	5	0.0379554	-0.0740417	0.053	0.117	1	L4	CYB561D1	-0.17	-1.14244	Superficial	NOT SIG.	epi
L3-L4	5	0.0379633	-0.172247	0.347	0.461	1	L4	NEBL	-0.808	-0.409831	Superficial	NOT SIG.	epi
L3-L4	5	0.0380112	-0.102935	0.213	0.322	1	L4	CSRP2	-0.535	-0.596207	Superficial	NOT SIG.	epi
L3-L4	5	0.0380266	-0.129523	0.033	0.089	1	L4	PHF21A	-0.122	-1.43134	Superficial	NOT SIG.	epi
L3-L4	5	0.0380448	-0.129461	0.307	0.406	1	L4	SBDS	-0.713	-0.403241	Superficial	NOT SIG.	epi
L3-L4	5	0.0380713	-0.0915056	0.06	0.128	1	L4	CDC42EP4	-0.188	-1.09311	Superficial	NOT SIG.	epi
L3-L4	5	0.0380742	-0.230978	0.62	0.7	1	L4	EPHA2	-1.32	-0.175087	Superficial	NOT SIG.	epi
L3-L4	5	0.0381316	-0.0821025	0.047	0.111	1	L4	PSMG4	-0.158	-1.23983	Superficial	NOT SIG.	epi
L3-L4	5	0.0381514	-0.136092	0.087	0.161	1	L4	ZFYVE16	-0.248	-0.887973	Superficial	NOT SIG.	epi
L3-L4	5	0.0381571	-0.039343	0.04	0.1	1	L4	EEF2KMT	-0.14	-1.32193	Superficial	NOT SIG.	epi
L3-L4	5	0.0381571	-0.1005	0.04	0.1	1	L4	YRDC	-0.14	-1.32193	Superficial	NOT SIG.	epi
L3-L4	5	0.0381782	-0.149271	0.367	0.489	1	L4	ARPC5	-0.856	-0.414054	Superficial	NOT SIG.	epi
L3-L4	5	0.0383381	-0.124188	0.467	0.556	1	L4	SOD2	-1.023	-0.251662	Superficial	NOT SIG.	epi
L3-L4	5	0.0383399	0.118539	0.113	0.05	1	L4	COBL	-0.163	1.17632	Superficial	NOT SIG.	epi
L3-L4	5	0.0383557	-0.178646	0.327	0.433	1	L4	CLCN3	-0.76	-0.405076	Superficial	NOT SIG.	epi
L3-L4	5	0.038359	-0.0359076	0.167	0.272	1	L4	PRMT2	-0.439	-0.703759	Superficial	NOT SIG.	epi
L3-L4	5	0.0383887	-0.115229	0.18	0.278	1	L4	PSMC2	-0.458	-0.627088	Superficial	NOT SIG.	epi
L3-L4	5	0.038396	-0.0988528	0.013	0.056	1	L4	LRIF1	-0.069	-2.10692	Superficial	NOT SIG.	epi
L3-L4	5	0.038405	-0.26162	0.427	0.522	1	L4	ID1	-0.949	-0.289814	Superficial	NOT SIG.	epi
L3-L4	5	0.0387393	-0.162193	0.187	0.278	1	L4	LAMTOR3	-0.465	-0.572047	Superficial	NOT SIG.	epi
L3-L4	5	0.0388168	-0.0722113	0.047	0.111	1	L4	RCAN1	-0.158	-1.23983	Superficial	NOT SIG.	epi
L3-L4	5	0.0389082	-0.182865	0.153	0.239	1	L4	TPP1	-0.392	-0.643479	Superficial	NOT SIG.	epi
L3-L4	5	0.0390098	-0.135806	0.1	0.178	1	L4	MEF2D	-0.278	-0.831877	Superficial	NOT SIG.	epi
L3-L4	5	0.0390544	-0.0904656	0.033	0.089	1	L4	MTIF2	-0.122	-1.43134	Superficial	NOT SIG.	epi
L3-L4	5	0.0390595	-0.136966	0.073	0.144	1	L4	TTC39A	-0.217	-0.9801	Superficial	NOT SIG.	epi
L3-L4	5	0.0390616	-0.101672	0.053	0.117	1	L4	GOSR1	-0.17	-1.14244	Superficial	NOT SIG.	epi
L3-L4	5	0.0390693	-0.0642708	0.013	0.056	1	L4	ARHGEF40	-0.069	-2.10692	Superficial	NOT SIG.	epi
L3-L4	5	0.0390707	-0.126757	0.147	0.239	1	L4	TMEM30B	-0.386	-0.701194	Superficial	NOT SIG.	epi
L3-L4	5	0.03909	-0.151249	0.227	0.322	1	L4	GSTO1	-0.549	-0.504368	Superficial	NOT SIG.	epi
L3-L4	5	0.0391115	-0.0965572	0.067	0.139	1	L4	RCN1	-0.206	-1.05285	Superficial	NOT SIG.	epi
L3-L4	5	0.0391211	-0.0959834	0.293	0.417	1	L4	CA12	-0.71	-0.509147	Superficial	NOT SIG.	epi
L3-L4	5	0.0391512	-0.131568	0.027	0.078	1	L4	OSMR	-0.105	-1.53051	Superficial	NOT SIG.	epi
L3-L4	5	0.0392959	-0.161156	0.12	0.206	1	L4	CISD2	-0.326	-0.77961	Superficial	NOT SIG.	epi
L3-L4	5	0.039315	-0.121641	0.033	0.089	1	L4	DNAAF5	-0.122	-1.43134	Superficial	NOT SIG.	epi
L3-L4	5	0.0393818	0.193965	0.713	0.683	1	L4	KLK8	-1.396	0.0620165	Superficial	NOT SIG.	epi
L3-L4	5	0.0393946	-0.15848	0.093	0.172	1	L4	AGO2	-0.265	-0.887106	Superficial	NOT SIG.	epi
L3-L4	5	0.0394093	-0.151672	0.1	0.183	1	L4	NR3C1	-0.283	-0.871844	Superficial	NOT SIG.	epi
L3-L4	5	0.0394097	-0.0791724	0.013	0.056	1	L4	GGACT	-0.069	-2.10692	Superficial	NOT SIG.	epi
L3-L4	5	0.0394097	-0.0995623	0.013	0.056	1	L4	RTN4R	-0.069	-2.10692	Superficial	NOT SIG.	epi
L3-L4	5	0.0394598	0.339443	0.4	0.322	1	L4	HK2	-0.722	0.312939	Superficial	NOT SIG.	epi
L3-L4	5	0.0395134	-0.185013	0.047	0.106	1	L4	ABLIM2	-0.153	-1.17333	Superficial	NOT SIG.	epi
L3-L4	5	0.0395254	-0.124685	0.067	0.139	1	L4	NIPSNAP3A	-0.206	-1.05285	Superficial	NOT SIG.	epi
L3-L4	5	0.0395521	-0.112321	0.12	0.206	1	L4	TBC1D15	-0.326	-0.77961	Superficial	NOT SIG.	epi
L3-L4	5	0.0395771	-0.0921728	0.033	0.089	1	L4	PCP4L1	-0.122	-1.43134	Superficial	NOT SIG.	epi
L3-L4	5	0.0396173	-0.0629053	0.233	0.344	1	L4	GGCT	-0.577	-0.562079	Superficial	NOT SIG.	epi
L3-L4	5	0.039645	-0.11227	0.08	0.156	1	L4	MMUT	-0.236	-0.963474	Superficial	NOT SIG.	epi
L3-L4	5	0.0396668	-0.0903045	0.107	0.189	1	L4	SURF1	-0.296	-0.820775	Superficial	NOT SIG.	epi
L3-L4	5	0.0397146	-0.121075	0.027	0.078	1	L4	ABHD10	-0.105	-1.53051	Superficial	NOT SIG.	epi
L3-L4	5	0.0399071	-0.194746	0.067	0.133	1	L4	OAF	-0.2	-0.989193	Superficial	NOT SIG.	epi
L3-L4	5	0.0399167	-0.20906	0.76	0.833	1	L4	CEACAM7	-1.593	-0.132317	Superficial	NOT SIG.	epi
L3-L4	5	0.0399939	-0.0116087	0.127	0.228	1	L4	GCNT3	-0.355	-0.844205	Superficial	NOT SIG.	epi
L3-L4	5	0.0399989	-0.0411726	0.027	0.078	1	L4	HINFP	-0.105	-1.53051	Superficial	NOT SIG.	epi
L3-L4	5	0.0400275	0.171601	0.267	0.178	1	L4	VAMP2	-0.445	0.584963	Superficial	NOT SIG.	epi
L3-L4	5	0.0400743	-0.171267	0.073	0.144	1	L4	FRYL	-0.217	-0.9801	Superficial	NOT SIG.	epi
L3-L4	5	0.0400981	-0.0680565	0.013	0.056	1	L4	MOB3B	-0.069	-2.10692	Superficial	NOT SIG.	epi
L3-L4	5	0.0401073	-0.00406734	0.1	0.178	1	L4	HERPUD2	-0.278	-0.831877	Superficial	NOT SIG.	epi
L3-L4	5	0.0401367	0.271513	0.147	0.078	1	L4	LINC02538	-0.225	0.91427	Superficial	NOT SIG.	epi
L3-L4	5	0.0402119	0.2147	0.34	0.239	1	L4	GDPD3	-0.579	0.508524	Superficial	NOT SIG.	epi
L3-L4	5	0.0402295	-0.0144829	0.28	0.389	1	L4	LAMTOR5	-0.669	-0.474343	Superficial	NOT SIG.	epi
L3-L4	5	0.0402718	-0.0272684	0	0.028	1	L4	ALDH1L1	-0.028	#NUM!	Superficial	NOT SIG.	epi
L3-L4	5	0.0402718	-0.0274459	0	0.028	1	L4	SGO2	-0.028	#NUM!	Superficial	NOT SIG.	epi
L3-L4	5	0.0402718	-0.0339102	0	0.028	1	L4	LETM2	-0.028	#NUM!	Superficial	NOT SIG.	epi
L3-L4	5	0.0402718	-0.0370708	0	0.028	1	L4	ZIK1	-0.028	#NUM!	Superficial	NOT SIG.	epi
L3-L4	5	0.0402718	-0.037494	0	0.028	1	L4	CYP2A7	-0.028	#NUM!	Superficial	NOT SIG.	epi
L3-L4	5	0.0402718	-0.0376762	0	0.028	1	L4	HTR3B	-0.028	#NUM!	Superficial	NOT SIG.	epi
L3-L4	5	0.0402718	-0.0390049	0	0.028	1	L4	ASB2	-0.028	#NUM!	Superficial	NOT SIG.	epi
L3-L4	5	0.0402718	-0.0411663	0	0.028	1	L4	EFHD1	-0.028	#NUM!	Superficial	NOT SIG.	epi
L3-L4	5	0.0402718	-0.0413258	0	0.028	1	L4	PNPLA7	-0.028	#NUM!	Superficial	NOT SIG.	epi
L3-L4	5	0.0402718	-0.0436173	0	0.028	1	L4	CORIN	-0.028	#NUM!	Superficial	NOT SIG.	epi
L3-L4	5	0.0402718	-0.0439381	0	0.028	1	L4	AC016957.2	-0.028	#NUM!	Superficial	NOT SIG.	epi
L3-L4	5	0.0402718	-0.0439672	0	0.028	1	L4	ASTN2	-0.028	#NUM!	Superficial	NOT SIG.	epi
L3-L4	5	0.0402718	-0.0456492	0	0.028	1	L4	KLHDC1	-0.028	#NUM!	Superficial	NOT SIG.	epi
L3-L4	5	0.0402718	-0.0459114	0	0.028	1	L4	SLC39A8	-0.028	#NUM!	Superficial	NOT SIG.	epi
L3-L4	5	0.0402718	-0.0462579	0	0.028	1	L4	AC245297.3	-0.028	#NUM!	Superficial	NOT SIG.	epi
L3-L4	5	0.0402718	-0.0485276	0	0.028	1	L4	TGM7	-0.028	#NUM!	Superficial	NOT SIG.	epi
L3-L4	5	0.0402718	-0.0486586	0	0.028	1	L4	PCGF6	-0.028	#NUM!	Superficial	NOT SIG.	epi
L3-L4	5	0.0402718	-0.0496424	0	0.028	1	L4	SLC38A6	-0.028	#NUM!	Superficial	NOT SIG.	epi
L3-L4	5	0.0402718	-0.0513454	0	0.028	1	L4	TMEM47	-0.028	#NUM!	Superficial	NOT SIG.	epi
L3-L4	5	0.0402718	-0.0533343	0	0.028	1	L4	AC010478.1	-0.028	#NUM!	Superficial	NOT SIG.	epi
L3-L4	5	0.0402718	-0.0540186	0	0.028	1	L4	CTSG	-0.028	#NUM!	Superficial	NOT SIG.	epi
L3-L4	5	0.0402718	-0.0549532	0	0.028	1	L4	AP001033.2	-0.028	#NUM!	Superficial	NOT SIG.	epi
L3-L4	5	0.0402718	-0.0552022	0	0.028	1	L4	FEZ1	-0.028	#NUM!	Superficial	NOT SIG.	epi
L3-L4	5	0.0402718	-0.0557932	0	0.028	1	L4	NRG1	-0.028	#NUM!	Superficial	NOT SIG.	epi
L3-L4	5	0.0402718	-0.0573364	0	0.028	1	L4	DPYSL3	-0.028	#NUM!	Superficial	NOT SIG.	epi
L3-L4	5	0.0402718	-0.0577236	0	0.028	1	L4	RETREG1	-0.028	#NUM!	Superficial	NOT SIG.	epi
L3-L4	5	0.0402718	-0.0581792	0	0.028	1	L4	MSX1	-0.028	#NUM!	Superficial	NOT SIG.	epi
L3-L4	5	0.0402718	-0.0624892	0	0.028	1	L4	ZNF689	-0.028	#NUM!	Superficial	NOT SIG.	epi
L3-L4	5	0.0402718	-0.0644876	0	0.028	1	L4	MPV17L	-0.028	#NUM!	Superficial	NOT SIG.	epi
L3-L4	5	0.0402718	-0.0680144	0	0.028	1	L4	HEPH	-0.028	#NUM!	Superficial	NOT SIG.	epi
L3-L4	5	0.0402718	-0.069433	0	0.028	1	L4	GNG2	-0.028	#NUM!	Superficial	NOT SIG.	epi
L3-L4	5	0.0402718	-0.0717748	0	0.028	1	L4	IFT88	-0.028	#NUM!	Superficial	NOT SIG.	epi
L3-L4	5	0.0402718	-0.0754599	0	0.028	1	L4	SERPINA3	-0.028	#NUM!	Superficial	NOT SIG.	epi
L3-L4	5	0.0402718	-0.0761629	0	0.028	1	L4	ZNF765	-0.028	#NUM!	Superficial	NOT SIG.	epi
L3-L4	5	0.0402718	-0.0770515	0	0.028	1	L4	GHR	-0.028	#NUM!	Superficial	NOT SIG.	epi
L3-L4	5	0.0402718	-0.0817174	0	0.028	1	L4	PRNCR1	-0.028	#NUM!	Superficial	NOT SIG.	epi
L3-L4	5	0.0402718	-0.0892535	0	0.028	1	L4	LY75	-0.028	#NUM!	Superficial	NOT SIG.	epi
L3-L4	5	0.0402718	-0.0908412	0	0.028	1	L4	ANOS1	-0.028	#NUM!	Superficial	NOT SIG.	epi
L3-L4	5	0.0402718	-0.091975	0	0.028	1	L4	MS4A2	-0.028	#NUM!	Superficial	NOT SIG.	epi
L3-L4	5	0.0402718	-0.115591	0	0.028	1	L4	TMTC1	-0.028	#NUM!	Superficial	NOT SIG.	epi
L3-L4	5	0.040335	-0.118928	0.42	0.539	1	L4	NDRG4	-0.959	-0.359896	Superficial	NOT SIG.	epi
L3-L4	5	0.0404278	-0.188443	0.307	0.417	1	L4	KCTD11	-0.724	-0.441809	Superficial	NOT SIG.	epi
L3-L4	5	0.0404461	-0.0856748	0.013	0.056	1	L4	ZFP64	-0.069	-2.10692	Superficial	NOT SIG.	epi
L3-L4	5	0.0404788	0.126753	0.187	0.106	1	L4	CLDN12	-0.293	0.818974	Superficial	NOT SIG.	epi
L3-L4	5	0.0406052	-0.188084	0.56	0.7	1	L4	FAM83A	-1.26	-0.321928	Superficial	NOT SIG.	epi
L3-L4	5	0.0406356	-0.144306	0.153	0.244	1	L4	NFE2L1	-0.397	-0.673349	Superficial	NOT SIG.	epi
L3-L4	5	0.0406578	-0.131878	0.52	0.65	1	L4	SORT1	-1.17	-0.321928	Superficial	NOT SIG.	epi
L3-L4	5	0.0406645	-0.223819	0.293	0.394	1	L4	SECISBP2L	-0.687	-0.427295	Superficial	NOT SIG.	epi
L3-L4	5	0.0407966	-0.101361	0.013	0.056	1	L4	GCA	-0.069	-2.10692	Superficial	NOT SIG.	epi
L3-L4	5	0.0407966	-0.138656	0.013	0.056	1	L4	TUBGCP4	-0.069	-2.10692	Superficial	NOT SIG.	epi
L3-L4	5	0.0408523	-0.115452	0.24	0.35	1	L4	AHCYL1	-0.59	-0.544321	Superficial	NOT SIG.	epi
L3-L4	5	0.0408533	-0.137669	0.1	0.178	1	L4	UCHL5	-0.278	-0.831877	Superficial	NOT SIG.	epi
L3-L4	5	0.0408799	-0.140124	0.06	0.128	1	L4	SIPA1L1	-0.188	-1.09311	Superficial	NOT SIG.	epi
L3-L4	5	0.0409099	-0.159549	0.033	0.089	1	L4	TRBC1	-0.122	-1.43134	Superficial	NOT SIG.	epi
L3-L4	5	0.0409936	0.216079	0.933	0.967	1	L4	SCEL	-1.9	-0.0516388	Superficial	NOT SIG.	epi
L3-L4	5	0.041009	-0.292687	0.16	0.25	1	L4	CLOCK	-0.41	-0.643856	Superficial	NOT SIG.	epi
L3-L4	5	0.0410215	-0.1459	0.06	0.122	1	L4	CARD16	-0.182	-1.02385	Superficial	NOT SIG.	epi
L3-L4	5	0.0411163	0.12204	0.067	0.022	1	L4	HYAL1	-0.089	1.60666	Superficial	NOT SIG.	epi
L3-L4	5	0.0411217	-0.123376	0.053	0.117	1	L4	VPS16	-0.17	-1.14244	Superficial	NOT SIG.	epi
L3-L4	5	0.0412181	-0.0702877	0.067	0.139	1	L4	ATIC	-0.206	-1.05285	Superficial	NOT SIG.	epi
L3-L4	5	0.0412433	-0.148842	0.08	0.156	1	L4	SH3PXD2A-AS1	-0.236	-0.963474	Superficial	NOT SIG.	epi
L3-L4	5	0.0413154	-0.126375	0.02	0.067	1	L4	RPAP2	-0.087	-1.74416	Superficial	NOT SIG.	epi
L3-L4	5	0.0413798	-0.0643218	0.04	0.1	1	L4	ZC3H7B	-0.14	-1.32193	Superficial	NOT SIG.	epi
L3-L4	5	0.0414167	-0.143599	0.067	0.133	1	L4	AP1AR	-0.2	-0.989193	Superficial	NOT SIG.	epi
L3-L4	5	0.041447	-0.159705	0.313	0.417	1	L4	MGAT1	-0.73	-0.413885	Superficial	NOT SIG.	epi
L3-L4	5	0.0414535	-0.0535811	0.033	0.089	1	L4	NUDT15	-0.122	-1.43134	Superficial	NOT SIG.	epi
L3-L4	5	0.0415219	-0.17022	0.573	0.678	1	L4	TTC9	-1.251	-0.24275	Superficial	NOT SIG.	epi
L3-L4	5	0.0415619	-0.16572	0.173	0.261	1	L4	RRAGA	-0.434	-0.593278	Superficial	NOT SIG.	epi
L3-L4	5	0.0415884	-0.0966468	0.133	0.228	1	L4	MRPL34	-0.361	-0.777608	Superficial	NOT SIG.	epi
L3-L4	5	0.0415918	0.031663	0.053	0.117	1	L4	DNASE2	-0.17	-1.14244	Superficial	NOT SIG.	epi
L3-L4	5	0.0416299	-0.0711869	0.207	0.306	1	L4	TBC1D14	-0.513	-0.563901	Superficial	NOT SIG.	epi
L3-L4	5	0.0416329	-0.117691	0.693	0.789	1	L4	UQCRH	-1.482	-0.18717	Superficial	NOT SIG.	epi
L3-L4	5	0.041636	-0.11357	0.02	0.067	1	L4	NDUFAF5	-0.087	-1.74416	Superficial	NOT SIG.	epi
L3-L4	5	0.0416547	-0.158612	0.08	0.15	1	L4	NIBAN1	-0.23	-0.906891	Superficial	NOT SIG.	epi
L3-L4	5	0.0416865	-0.202946	0.333	0.428	1	L4	SNRK	-0.761	-0.362089	Superficial	NOT SIG.	epi
L3-L4	5	0.0417217	-0.225534	0.173	0.261	1	L4	UBR5	-0.434	-0.593278	Superficial	NOT SIG.	epi
L3-L4	5	0.041741	-0.0735059	0.027	0.078	1	L4	HCFC2	-0.105	-1.53051	Superficial	NOT SIG.	epi
L3-L4	5	0.041741	-0.0835228	0.027	0.078	1	L4	PARN	-0.105	-1.53051	Superficial	NOT SIG.	epi
L3-L4	5	0.0418286	-0.0909257	0.053	0.117	1	L4	PDPR	-0.17	-1.14244	Superficial	NOT SIG.	epi
L3-L4	5	0.0418638	-0.0619586	0.013	0.056	1	L4	INIP	-0.069	-2.10692	Superficial	NOT SIG.	epi
L3-L4	5	0.0419082	-0.0754534	0.047	0.111	1	L4	EVI5L	-0.158	-1.23983	Superficial	NOT SIG.	epi
L3-L4	5	0.0419587	-0.0898503	0.02	0.067	1	L4	GIMAP5	-0.087	-1.74416	Superficial	NOT SIG.	epi
L3-L4	5	0.0421131	0.113953	0.067	0.022	1	L4	LMF1	-0.089	1.60666	Superficial	NOT SIG.	epi
L3-L4	5	0.0421299	-0.0700811	0.9	0.956	1	L4	RACK1	-1.856	-0.0870856	Superficial	NOT SIG.	epi
L3-L4	5	0.042171	-0.126127	0.073	0.144	1	L4	SF3A2	-0.217	-0.9801	Superficial	NOT SIG.	epi
L3-L4	5	0.0422247	-0.0665227	0.013	0.056	1	L4	DNAAF2	-0.069	-2.10692	Superficial	NOT SIG.	epi
L3-L4	5	0.0422697	-0.116046	0.08	0.156	1	L4	NTRK2	-0.236	-0.963474	Superficial	NOT SIG.	epi
L3-L4	5	0.04228	-0.217864	0.08	0.15	1	L4	PLOD1	-0.23	-0.906891	Superficial	NOT SIG.	epi
L3-L4	5	0.0422805	0.120615	0.093	0.039	1	L4	SMG9	-0.132	1.25376	Superficial	NOT SIG.	epi
L3-L4	5	0.0422835	-0.0764737	0.02	0.067	1	L4	FOXM1	-0.087	-1.74416	Superficial	NOT SIG.	epi
L3-L4	5	0.0422835	-0.0911275	0.02	0.067	1	L4	PVR	-0.087	-1.74416	Superficial	NOT SIG.	epi
L3-L4	5	0.0423357	-0.154561	0.027	0.078	1	L4	POLR2J3	-0.105	-1.53051	Superficial	NOT SIG.	epi
L3-L4	5	0.0423808	-0.131302	0.1	0.178	1	L4	UNC50	-0.278	-0.831877	Superficial	NOT SIG.	epi
L3-L4	5	0.042457	-0.0411021	0.213	0.344	1	L4	VSNL1	-0.557	-0.691555	Superficial	NOT SIG.	epi
L3-L4	5	0.0424636	-0.0783415	0.06	0.128	1	L4	ELL	-0.188	-1.09311	Superficial	NOT SIG.	epi
L3-L4	5	0.0425697	-0.101249	0.647	0.783	1	L4	NME2	-1.43	-0.275247	Superficial	NOT SIG.	epi
L3-L4	5	0.04257	0.0569145	0.087	0.033	1	L4	ERV3-1	-0.12	1.39855	Superficial	NOT SIG.	epi
L3-L4	5	0.0426073	0.0235937	0.34	0.483	1	L4	HADHA	-0.823	-0.506488	Superficial	NOT SIG.	epi
L3-L4	5	0.0426105	-0.0711312	0.02	0.067	1	L4	TMEM201	-0.087	-1.74416	Superficial	NOT SIG.	epi
L3-L4	5	0.0428042	-0.0842748	0.493	0.65	1	L4	CTTN	-1.143	-0.398852	Superficial	NOT SIG.	epi
L3-L4	5	0.042833	-0.0789809	0.24	0.356	1	L4	PDCD5	-0.596	-0.568843	Superficial	NOT SIG.	epi
L3-L4	5	0.0429377	-0.0643049	0.027	0.078	1	L4	HSCB	-0.105	-1.53051	Superficial	NOT SIG.	epi
L3-L4	5	0.0429377	-0.0768097	0.027	0.078	1	L4	FMC1	-0.105	-1.53051	Superficial	NOT SIG.	epi
L3-L4	5	0.0429396	-0.0591189	0.02	0.067	1	L4	EXOC8	-0.087	-1.74416	Superficial	NOT SIG.	epi
L3-L4	5	0.0429396	-0.0708611	0.02	0.067	1	L4	COG7	-0.087	-1.74416	Superficial	NOT SIG.	epi
L3-L4	5	0.0429545	-0.0524602	0.013	0.056	1	L4	ZNF436	-0.069	-2.10692	Superficial	NOT SIG.	epi
L3-L4	5	0.0429545	-0.0705252	0.013	0.056	1	L4	ZNF347	-0.069	-2.10692	Superficial	NOT SIG.	epi
L3-L4	5	0.0430981	-0.0500769	0.367	0.483	1	L4	NHP2	-0.85	-0.396243	Superficial	NOT SIG.	epi
L3-L4	5	0.0431063	-0.0712921	0.08	0.156	1	L4	CISD1	-0.236	-0.963474	Superficial	NOT SIG.	epi
L3-L4	5	0.0432537	-0.208742	0.073	0.144	1	L4	KMT2A	-0.217	-0.9801	Superficial	NOT SIG.	epi
L3-L4	5	0.0433233	-0.0253249	0.013	0.056	1	L4	BNC1	-0.069	-2.10692	Superficial	NOT SIG.	epi
L3-L4	5	0.0433233	-0.0497465	0.013	0.056	1	L4	SENP1	-0.069	-2.10692	Superficial	NOT SIG.	epi
L3-L4	5	0.0434755	-0.121048	0.047	0.106	1	L4	SNAI2	-0.153	-1.17333	Superficial	NOT SIG.	epi
L3-L4	5	0.0436232	0.216199	0.48	0.422	1	L4	SFT2D2	-0.902	0.185791	Superficial	NOT SIG.	epi
L3-L4	5	0.043665	-0.031945	0.113	0.194	1	L4	SLC39A11	-0.307	-0.779734	Superficial	NOT SIG.	epi
L3-L4	5	0.0436949	-0.0525552	0.013	0.056	1	L4	MED9	-0.069	-2.10692	Superficial	NOT SIG.	epi
L3-L4	5	0.0436949	-0.0839362	0.013	0.056	1	L4	SMTNL2	-0.069	-2.10692	Superficial	NOT SIG.	epi
L3-L4	5	0.0437251	-0.172378	0.14	0.228	1	L4	STT3A	-0.368	-0.703607	Superficial	NOT SIG.	epi
L3-L4	5	0.043752	-0.0207806	0.32	0.45	1	L4	TP53I3	-0.77	-0.491853	Superficial	NOT SIG.	epi
L3-L4	5	0.0437558	0.095971	0.087	0.033	1	L4	APBB1	-0.12	1.39855	Superficial	NOT SIG.	epi
L3-L4	5	0.043764	-0.053574	0.053	0.117	1	L4	ATAD1	-0.17	-1.14244	Superficial	NOT SIG.	epi
L3-L4	5	0.0439763	-0.0348193	0.033	0.089	1	L4	ATAD2B	-0.122	-1.43134	Superficial	NOT SIG.	epi
L3-L4	5	0.0441047	-0.192986	0.253	0.328	1	L4	MAFF	-0.581	-0.374558	Superficial	NOT SIG.	epi
L3-L4	5	0.0441265	-0.134014	0.42	0.539	1	L4	MRPS10	-0.959	-0.359896	Superficial	NOT SIG.	epi
L3-L4	5	0.0441633	0.0175897	0.027	0.078	1	L4	POLL	-0.105	-1.53051	Superficial	NOT SIG.	epi
L3-L4	5	0.0441633	-0.0778055	0.027	0.078	1	L4	PIGH	-0.105	-1.53051	Superficial	NOT SIG.	epi
L3-L4	5	0.0441835	0.224166	0.24	0.156	1	L4	MYO19	-0.396	0.621488	Superficial	NOT SIG.	epi
L3-L4	5	0.0442644	-0.110332	0.033	0.089	1	L4	SYNPO2	-0.122	-1.43134	Superficial	NOT SIG.	epi
L3-L4	5	0.0445173	-0.158136	0.087	0.161	1	L4	RMDN1	-0.248	-0.887973	Superficial	NOT SIG.	epi
L3-L4	5	0.0445217	-0.0552678	0.413	0.544	1	L4	DDR1	-0.957	-0.397465	Superficial	NOT SIG.	epi
L3-L4	5	0.0445382	0.20635	0.347	0.256	1	L4	CYB5R1	-0.603	0.438792	Superficial	NOT SIG.	epi
L3-L4	5	0.0445839	0.0114211	0.073	0.144	1	L4	ACTN1	-0.217	-0.9801	Superficial	NOT SIG.	epi
L3-L4	5	0.0445839	-0.0700288	0.073	0.144	1	L4	MLST8	-0.217	-0.9801	Superficial	NOT SIG.	epi
L3-L4	5	0.044741	-0.188439	0.1	0.172	1	L4	MEAK7	-0.272	-0.782409	Superficial	NOT SIG.	epi
L3-L4	5	0.0448257	-0.0290896	0.013	0.056	1	L4	PSG4	-0.069	-2.10692	Superficial	NOT SIG.	epi
L3-L4	5	0.0448433	-0.161807	0.24	0.344	1	L4	AZIN1	-0.584	-0.519374	Superficial	NOT SIG.	epi
L3-L4	5	0.0449594	-0.0264951	0.02	0.067	1	L4	RAD17	-0.087	-1.74416	Superficial	NOT SIG.	epi
L3-L4	5	0.0449594	-0.0482434	0.02	0.067	1	L4	DTNB	-0.087	-1.74416	Superficial	NOT SIG.	epi
L3-L4	5	0.0449594	-0.0503176	0.02	0.067	1	L4	TMEM229B	-0.087	-1.74416	Superficial	NOT SIG.	epi
L3-L4	5	0.0449594	-0.0534323	0.02	0.067	1	L4	CPVL	-0.087	-1.74416	Superficial	NOT SIG.	epi
L3-L4	5	0.0450826	-0.162319	0.08	0.15	1	L4	EXOC5	-0.23	-0.906891	Superficial	NOT SIG.	epi
L3-L4	5	0.0450867	-0.457311	0.14	0.217	1	L4	KRT2	-0.357	-0.632268	Superficial	NOT SIG.	epi
L3-L4	5	0.0451017	-0.0586302	0.027	0.078	1	L4	PHF8	-0.105	-1.53051	Superficial	NOT SIG.	epi
L3-L4	5	0.0451415	-0.104289	0.107	0.189	1	L4	IARS2	-0.296	-0.820775	Superficial	NOT SIG.	epi
L3-L4	5	0.045192	-0.0337947	0.253	0.372	1	L4	VPS26A	-0.625	-0.556165	Superficial	NOT SIG.	epi
L3-L4	5	0.0451965	0.154052	0.307	0.217	1	L4	ENDOD1	-0.524	0.500544	Superficial	NOT SIG.	epi
L3-L4	5	0.0452021	0.172076	0.227	0.139	1	L4	UBA3	-0.366	0.707607	Superficial	NOT SIG.	epi
L3-L4	5	0.045208	-1.75304e-05	0.013	0.056	1	L4	CLEC2D	-0.069	-2.10692	Superficial	NOT SIG.	epi
L3-L4	5	0.0453184	0.00536697	0.373	0.517	1	L4	NDUFA6	-0.89	-0.470989	Superficial	NOT SIG.	epi
L3-L4	5	0.0454182	-0.0745554	0.027	0.078	1	L4	N4BP2	-0.105	-1.53051	Superficial	NOT SIG.	epi
L3-L4	5	0.0454199	0.379493	0.927	0.861	1	L4	LCE3E	-1.788	0.106556	Superficial	NOT SIG.	epi
L3-L4	5	0.0455847	0.132561	0.067	0.022	1	L4	CYP2S1	-0.089	1.60666	Superficial	NOT SIG.	epi
L3-L4	5	0.0455931	0.0125412	0.013	0.056	1	L4	TEP1	-0.069	-2.10692	Superficial	NOT SIG.	epi
L3-L4	5	0.0456889	-0.0254534	0.287	0.411	1	L4	ESAM	-0.698	-0.518088	Superficial	NOT SIG.	epi
L3-L4	5	0.0457016	-0.0589612	0.167	0.261	1	L4	RAB27A	-0.428	-0.644202	Superficial	NOT SIG.	epi
L3-L4	5	0.045787	-0.0772252	0.06	0.128	1	L4	PPP2R1B	-0.188	-1.09311	Superficial	NOT SIG.	epi
L3-L4	5	0.0458482	-0.124254	0.047	0.106	1	L4	LTV1	-0.153	-1.17333	Superficial	NOT SIG.	epi
L3-L4	5	0.0459393	-0.0462977	0.04	0.1	1	L4	ZNF692	-0.14	-1.32193	Superficial	NOT SIG.	epi
L3-L4	5	0.0459777	-0.127014	0.073	0.139	1	L4	PARP1	-0.212	-0.929117	Superficial	NOT SIG.	epi
L3-L4	5	0.0461372	-0.108088	0.127	0.211	1	L4	BZW2	-0.338	-0.732415	Superficial	NOT SIG.	epi
L3-L4	5	0.0461488	-0.0681467	0.173	0.267	1	L4	FCGRT	-0.44	-0.626068	Superficial	NOT SIG.	epi
L3-L4	5	0.0461858	-0.14856	0.053	0.111	1	L4	MSL3	-0.164	-1.0665	Superficial	NOT SIG.	epi
L3-L4	5	0.0462384	-0.162398	0.067	0.133	1	L4	APPBP2	-0.2	-0.989193	Superficial	NOT SIG.	epi
L3-L4	5	0.0462489	-0.181716	0.14	0.222	1	L4	POLE3	-0.362	-0.665133	Superficial	NOT SIG.	epi
L3-L4	5	0.0463003	-0.107935	0.133	0.222	1	L4	CLIC4	-0.355	-0.739133	Superficial	NOT SIG.	epi
L3-L4	5	0.0463072	0.0987484	0.067	0.022	1	L4	GBP3	-0.089	1.60666	Superficial	NOT SIG.	epi
L3-L4	5	0.04639	-0.130241	0.047	0.106	1	L4	XRN2	-0.153	-1.17333	Superficial	NOT SIG.	epi
L3-L4	5	0.0464242	-0.150587	0.213	0.311	1	L4	KIAA1522	-0.524	-0.546061	Superficial	NOT SIG.	epi
L3-L4	5	0.0464417	-0.146507	0.333	0.472	1	L4	RABGEF1	-0.805	-0.503265	Superficial	NOT SIG.	epi
L3-L4	5	0.046564	-0.207192	0.393	0.522	1	L4	CLDND1	-0.915	-0.40952	Superficial	NOT SIG.	epi
L3-L4	5	0.0465788	-0.127564	0.093	0.172	1	L4	NOL6	-0.265	-0.887106	Superficial	NOT SIG.	epi
L3-L4	5	0.046612	0.134288	0.047	0.011	1	L4	AC009118.3	-0.058	2.09516	Superficial	NOT SIG.	epi
L3-L4	5	0.0466219	-0.147768	0.1	0.178	1	L4	SMNDC1	-0.278	-0.831877	Superficial	NOT SIG.	epi
L3-L4	5	0.0467033	-0.0604653	0.02	0.067	1	L4	SPRY1	-0.087	-1.74416	Superficial	NOT SIG.	epi
L3-L4	5	0.0467456	-0.189249	0.113	0.189	1	L4	DCAF7	-0.302	-0.742063	Superficial	NOT SIG.	epi
L3-L4	5	0.0468775	-0.0643905	0.073	0.144	1	L4	RBM7	-0.217	-0.9801	Superficial	NOT SIG.	epi
L3-L4	5	0.0468839	-0.125982	0.08	0.15	1	L4	CCNT2	-0.23	-0.906891	Superficial	NOT SIG.	epi
L3-L4	5	0.0469302	-0.0555631	0.033	0.089	1	L4	ACADS	-0.122	-1.43134	Superficial	NOT SIG.	epi
L3-L4	5	0.0469875	-0.141614	0.247	0.344	1	L4	ARL6IP1	-0.591	-0.477898	Superficial	NOT SIG.	epi
L3-L4	5	0.0470507	-0.183476	0.04	0.094	1	L4	FABP4	-0.134	-1.23266	Superficial	NOT SIG.	epi
L3-L4	5	0.0470538	-0.0553034	0.18	0.272	1	L4	BTF3L4	-0.452	-0.59561	Superficial	NOT SIG.	epi
L3-L4	5	0.0471178	-0.199466	0.107	0.178	1	L4	RYK	-0.285	-0.734266	Superficial	NOT SIG.	epi
L3-L4	5	0.0471597	-0.157988	0.107	0.183	1	L4	ZNF561	-0.29	-0.774233	Superficial	NOT SIG.	epi
L3-L4	5	0.0471926	0.0154671	0.147	0.25	1	L4	RANBP2	-0.397	-0.766112	Superficial	NOT SIG.	epi
L3-L4	5	0.0472111	-0.107659	0.113	0.194	1	L4	BAG5	-0.307	-0.779734	Superficial	NOT SIG.	epi
L3-L4	5	0.0472129	-0.0146747	0.047	0.106	1	L4	MSH2	-0.153	-1.17333	Superficial	NOT SIG.	epi
L3-L4	5	0.047266	-0.0384682	0.16	0.261	1	L4	ARPP19	-0.421	-0.705978	Superficial	NOT SIG.	epi
L3-L4	5	0.047333	-0.0324018	0.053	0.117	1	L4	FBXW7	-0.17	-1.14244	Superficial	NOT SIG.	epi
L3-L4	5	0.0475246	0.0528241	0.047	0.011	1	L4	PRSS16	-0.058	2.09516	Superficial	NOT SIG.	epi
L3-L4	5	0.0475324	-0.162362	0.507	0.622	1	L4	MUC20	-1.129	-0.294929	Superficial	NOT SIG.	epi
L3-L4	5	0.0475355	-0.153325	0.06	0.122	1	L4	ZNF398	-0.182	-1.02385	Superficial	NOT SIG.	epi
L3-L4	5	0.0477724	-0.144839	0.113	0.189	1	L4	PARD6G	-0.302	-0.742063	Superficial	NOT SIG.	epi
L3-L4	5	0.0477812	0.0810528	0.067	0.022	1	L4	IRAK2	-0.089	1.60666	Superficial	NOT SIG.	epi
L3-L4	5	0.0477925	-0.128458	0.06	0.122	1	L4	RBPMS	-0.182	-1.02385	Superficial	NOT SIG.	epi
L3-L4	5	0.0480569	-0.131209	0.24	0.333	1	L4	PRSS23	-0.573	-0.472488	Superficial	NOT SIG.	epi
L3-L4	5	0.048061	0.0201962	0.073	0.144	1	L4	FAAP100	-0.217	-0.9801	Superficial	NOT SIG.	epi
L3-L4	5	0.0481061	-0.09107	0.193	0.294	1	L4	NIPAL2	-0.487	-0.607215	Superficial	NOT SIG.	epi
L3-L4	5	0.0481466	-0.131992	0.093	0.167	1	L4	RAPGEF5	-0.26	-0.844545	Superficial	NOT SIG.	epi
L3-L4	5	0.0481466	0.264229	0.3	0.211	1	L4	NDUFA7	-0.511	0.50772	Superficial	NOT SIG.	epi
L3-L4	5	0.048153	-0.0829121	0.12	0.2	1	L4	SMAD3	-0.32	-0.736966	Superficial	NOT SIG.	epi
L3-L4	5	0.0481576	0.00718417	0.033	0.089	1	L4	MYO18A	-0.122	-1.43134	Superficial	NOT SIG.	epi
L3-L4	5	0.0482264	-0.0502056	0.193	0.289	1	L4	THOC7	-0.482	-0.582469	Superficial	NOT SIG.	epi
L3-L4	5	0.0483102	-0.081981	0.06	0.122	1	L4	MRPS31	-0.182	-1.02385	Superficial	NOT SIG.	epi
L3-L4	5	0.0484639	-0.142587	0.133	0.217	1	L4	USP3	-0.35	-0.706269	Superficial	NOT SIG.	epi
L3-L4	5	0.0485196	-0.190784	0.247	0.333	1	L4	WSB2	-0.58	-0.431011	Superficial	NOT SIG.	epi
L3-L4	5	0.0487814	0.0861122	0.093	0.039	1	L4	CIDEA	-0.132	1.25376	Superficial	NOT SIG.	epi
L3-L4	5	0.0488102	-0.033149	0.133	0.222	1	L4	MRPL18	-0.355	-0.739133	Superficial	NOT SIG.	epi
L3-L4	5	0.0488954	-0.115257	0.047	0.106	1	L4	CSNK1G1	-0.153	-1.17333	Superficial	NOT SIG.	epi
L3-L4	5	0.0489124	0.0887983	0.067	0.022	1	L4	TEPP	-0.089	1.60666	Superficial	NOT SIG.	epi
L3-L4	5	0.0489216	0.118868	0.047	0.011	1	L4	TSPYL2	-0.058	2.09516	Superficial	NOT SIG.	epi
L3-L4	5	0.0489216	0.0885535	0.047	0.011	1	L4	ITIH5	-0.058	2.09516	Superficial	NOT SIG.	epi
L3-L4	5	0.0489216	0.0882145	0.047	0.011	1	L4	PRR12	-0.058	2.09516	Superficial	NOT SIG.	epi
L3-L4	5	0.0489358	-0.0746064	0.053	0.117	1	L4	C2orf69	-0.17	-1.14244	Superficial	NOT SIG.	epi
L3-L4	5	0.0489473	-0.114107	0.067	0.133	1	L4	AGGF1	-0.2	-0.989193	Superficial	NOT SIG.	epi
L3-L4	5	0.0489623	0.212678	0.34	0.25	1	L4	RAB9A	-0.59	0.443607	Superficial	NOT SIG.	epi
L3-L4	5	0.0490138	-0.175697	0.173	0.256	1	L4	OGFRL1	-0.429	-0.565372	Superficial	NOT SIG.	epi
L3-L4	5	0.0490206	-0.191455	0.893	0.972	1	L4	MALL	-1.865	-0.122296	Superficial	NOT SIG.	epi
L3-L4	5	0.0492073	0.0183223	0.053	0.117	1	L4	LATS1	-0.17	-1.14244	Superficial	NOT SIG.	epi
L3-L4	5	0.0493299	-0.277399	0.147	0.217	1	L4	TXNDC5	-0.364	-0.561879	Superficial	NOT SIG.	epi
L3-L4	5	0.0493398	0.278859	0.48	0.389	1	L4	TMEM259	-0.869	0.303264	Superficial	NOT SIG.	epi
L3-L4	5	0.0493597	-0.116536	0.06	0.122	1	L4	NOL11	-0.182	-1.02385	Superficial	NOT SIG.	epi
L3-L4	5	0.0493642	-0.0411432	0.28	0.411	1	L4	CUX1	-0.691	-0.553712	Superficial	NOT SIG.	epi
L3-L4	5	0.0493649	-0.0243733	0.027	0.078	1	L4	ACYP1	-0.105	-1.53051	Superficial	NOT SIG.	epi
L3-L4	5	0.0493949	0.0545628	0.047	0.011	1	L4	ZNF557	-0.058	2.09516	Superficial	NOT SIG.	epi
L3-L4	5	0.0494435	-0.177779	0.693	0.8	1	L4	COX7C	-1.493	-0.207145	Superficial	NOT SIG.	epi
L3-L4	5	0.0495148	-0.167413	0.333	0.444	1	L4	HDGF	-0.777	-0.415037	Superficial	NOT SIG.	epi
L3-L4	5	0.049531	-0.0605418	0.16	0.256	1	L4	TP53	-0.416	-0.678072	Superficial	NOT SIG.	epi
L3-L4	5	0.0495384	0.291276	0.373	0.289	1	L4	MIEN1	-0.662	0.368106	Superficial	NOT SIG.	epi
L3-L4	5	0.049611	-0.0833763	0.047	0.106	1	L4	ASB6	-0.153	-1.17333	Superficial	NOT SIG.	epi
L3-L4	5	0.0496663	0.168271	0.86	0.9	1	L4	OAZ1	-1.76	-0.0655883	Superficial	NOT SIG.	epi
L3-L4	5	0.0497519	-0.199482	0.36	0.45	1	L4	TBCA	-0.81	-0.321928	Superficial	NOT SIG.	epi
L3-L4	5	0.0498673	-0.045028	0.12	0.206	1	L4	GOLPH3L	-0.326	-0.77961	Superficial	NOT SIG.	epi
L3-L4	5	0.0499247	-0.233251	0.207	0.3	1	L4	SCARB2	-0.507	-0.535332	Superficial	NOT SIG.	epi
L3-L4	5	0.0500014	0.178597	0.22	0.139	1	L4	RGS10	-0.359	0.662419	Superficial	NOT SIG.	epi
L3-L4	5	0.0500448	-0.117695	0.047	0.106	1	L4	PUS7	-0.153	-1.17333	Superficial	NOT SIG.	epi
L3-L4	5	0.0500499	-0.00628052	0.027	0.078	1	L4	TTC31	-0.105	-1.53051	Superficial	NOT SIG.	epi
L3-L4	5	0.0501297	0.0758522	0.047	0.111	1	L4	TMEM68	-0.158	-1.23983	Superficial	NOT SIG.	epi
L3-L4	5	0.0501515	-0.0636246	0.16	0.25	1	L4	RBBP4	-0.41	-0.643856	Superficial	NOT SIG.	epi
L3-L4	5	0.0502052	-0.20136	0.32	0.428	1	L4	DST	-0.748	-0.419539	Superficial	NOT SIG.	epi
L3-L4	5	0.0502749	-0.140318	0.46	0.572	1	L4	EMC4	-1.032	-0.314381	Superficial	NOT SIG.	epi
L3-L4	5	0.0503072	0.220023	0.72	0.678	1	L4	MAT2A	-1.398	0.0867116	Superficial	NOT SIG.	epi
L3-L4	5	0.0503357	-0.118578	0.047	0.106	1	L4	TMEM168	-0.153	-1.17333	Superficial	NOT SIG.	epi
L3-L4	5	0.0504382	-0.108433	0.12	0.2	1	L4	HSPA4L	-0.32	-0.736966	Superficial	NOT SIG.	epi
L3-L4	5	0.0505035	-0.13642	0.073	0.144	1	L4	ARMC10	-0.217	-0.9801	Superficial	NOT SIG.	epi
L3-L4	5	0.0505966	-0.00602582	0.153	0.244	1	L4	PRKAR2A	-0.397	-0.673349	Superficial	NOT SIG.	epi
L3-L4	5	0.0506225	-0.118261	0.56	0.678	1	L4	SNX9	-1.238	-0.275858	Superficial	NOT SIG.	epi
L3-L4	5	0.0506504	-0.12571	0.12	0.2	1	L4	TUBGCP2	-0.32	-0.736966	Superficial	NOT SIG.	epi
L3-L4	5	0.0507399	0.30202	0.213	0.139	1	L4	ISOC2	-0.352	0.615769	Superficial	NOT SIG.	epi
L3-L4	5	0.050751	-0.0706131	0.147	0.233	1	L4	NIPBL	-0.38	-0.664514	Superficial	NOT SIG.	epi
L3-L4	5	0.0508746	-0.047254	0.093	0.167	1	L4	NUS1	-0.26	-0.844545	Superficial	NOT SIG.	epi
L3-L4	5	0.0509926	0.118925	0.113	0.056	1	L4	ATF6B	-0.169	1.01282	Superficial	NOT SIG.	epi
L3-L4	5	0.0509959	-0.112195	0.3	0.417	1	L4	FBXO34	-0.717	-0.475085	Superficial	NOT SIG.	epi
L3-L4	5	0.0510222	-0.0862588	0.133	0.222	1	L4	GRAMD1C	-0.355	-0.739133	Superficial	NOT SIG.	epi
L3-L4	5	0.0510922	0.0220915	0.027	0.078	1	L4	GLRX	-0.105	-1.53051	Superficial	NOT SIG.	epi
L3-L4	5	0.0511436	0.174938	0.12	0.061	1	L4	AC010168.2	-0.181	0.976153	Superficial	NOT SIG.	epi
L3-L4	5	0.051206	-0.134449	0.193	0.283	1	L4	MGST1	-0.476	-0.552201	Superficial	NOT SIG.	epi
L3-L4	5	0.0512147	-0.148609	0.1	0.178	1	L4	AIMP1	-0.278	-0.831877	Superficial	NOT SIG.	epi
L3-L4	5	0.0512844	-0.186266	0.04	0.094	1	L4	PTN	-0.134	-1.23266	Superficial	NOT SIG.	epi
L3-L4	5	0.0512854	-0.211733	0.36	0.45	1	L4	ANP32B	-0.81	-0.321928	Superficial	NOT SIG.	epi
L3-L4	5	0.0514398	-0.151552	0.447	0.583	1	L4	RND3	-1.03	-0.383221	Superficial	NOT SIG.	epi
[truncated: 14,771 more rows]

## Sheet: Upper IM
S4 Table Differentially expressed genes Upper intermediate L3 vs L4
comb	subgroup	p_val	avg_log2FC	pct.1	pct.2	p_val_adj	cluster	gene	pct.diff	log.pct.diff	layers	Regulation	Morphology
L3-L4	6	3.26663e-21	1.16861	0.98	0.9	8.38935e-17	L4	IFI27	-1.88	0.122857	Upper IM	UP	epi
L3-L4	6	5.10439e-20	0.968662	1	0.967	1.31091e-15	L4	KRT16	-1.967	0.0484122	Upper IM	UP	epi
L3-L4	6	2.61569e-15	0.746426	0.993	0.978	6.71761e-11	L4	SERPINB3	-1.971	0.0219593	Upper IM	UP	epi
L3-L4	6	1.18247e-10	0.363262	1	1	3.03682e-06	L4	CSTA	-2	0	Upper IM	UP	epi
L3-L4	6	6.94814e-10	0.671153	0.52	0.222	1.78442e-05	L4	IGHG1	-0.742	1.22795	Upper IM	UP	epi
L3-L4	6	7.05742e-10	1.34662	0.613	0.383	1.81249e-05	L4	KRT17	-0.996	0.678543	Upper IM	UP	epi
L3-L4	6	1.50761e-09	1.06532	0.76	0.556	3.87183e-05	L4	TGM3	-1.316	0.450915	Upper IM	UP	epi
L3-L4	6	1.87321e-09	0.663533	0.513	0.228	4.81078e-05	L4	KLK5	-0.741	1.16993	Upper IM	UP	epi
L3-L4	6	2.0806e-09	0.538371	1	1	5.34341e-05	L4	SLPI	-2	0	Upper IM	UP	epi
L3-L4	6	1.13876e-08	0.441033	1	0.983	0.000292456	L4	KRT6B	-1.983	0.0247367	Upper IM	UP	epi
L3-L4	6	1.27106e-08	0.520163	0.94	0.922	0.000326434	L4	CRYAB	-1.862	0.027894	Upper IM	UP	epi
L3-L4	6	1.44397e-08	0.726317	1	0.989	0.00037084	L4	KRT6C	-1.989	0.0159576	Upper IM	UP	epi
L3-L4	6	1.95489e-08	0.353218	1	1	0.000502055	L4	SBSN	-2	0	Upper IM	UP	epi
L3-L4	6	2.42092e-08	0.326286	1	1	0.00062174	L4	S100A8	-2	0	Upper IM	UP	epi
L3-L4	6	5.32102e-08	0.550852	0.18	0.011	0.00136654	L4	TFF3	-0.191	4.03242	Upper IM	UP	epi
L3-L4	6	6.86173e-08	0.555458	0.887	0.806	0.00176223	L4	SNHG25	-1.693	0.138154	Upper IM	UP	epi
L3-L4	6	1.57724e-07	0.880709	0.473	0.256	0.00405067	L4	SPINK6	-0.729	0.885696	Upper IM	UP	epi
L3-L4	6	2.34251e-07	0.552129	0.987	0.961	0.00601603	L4	KRT14	-1.948	0.0385137	Upper IM	UP	epi
L3-L4	6	2.68375e-07	0.480799	0.967	0.972	0.00689241	L4	SH3BGRL3	-1.939	-0.00744042	Upper IM	UP	epi
L3-L4	6	5.5327e-07	0.351328	0.16	0.011	0.0142091	L4	WFDC2	-0.171	3.8625	Upper IM	UP	epi
L3-L4	6	1.2274e-06	0.318905	1	1	0.031522	L4	FABP5	-2	0	Upper IM	UP	epi
L3-L4	6	1.7188e-06	0.415088	1	1	0.0441421	L4	KRT6A	-2	0	Upper IM	UP	epi
L3-L4	6	8.01145e-25	-1.25281	0.453	0.861	2.0575e-20	L4	UPK3BL1	-1.314	-0.926502	Upper IM	DOWN	epi
L3-L4	6	2.0869e-14	-0.883031	0.007	0.339	5.35957e-10	L4	OLFM4	-0.346	-5.59779	Upper IM	DOWN	epi
L3-L4	6	5.31834e-14	-0.484871	0.973	1	1.36586e-09	L4	CTSB	-1.973	-0.0394883	Upper IM	DOWN	epi
L3-L4	6	1.35344e-12	-0.368298	1	1	3.4759e-08	L4	EEF1A1	-2	0	Upper IM	DOWN	epi
L3-L4	6	1.38199e-12	-0.469358	0.973	1	3.54922e-08	L4	PPIA	-1.973	-0.0394883	Upper IM	DOWN	epi
L3-L4	6	2.28399e-12	-0.52837	0.92	0.994	5.86573e-08	L4	CTSD	-1.914	-0.111612	Upper IM	DOWN	epi
L3-L4	6	2.83726e-11	-0.372279	1	1	7.28666e-07	L4	RPL10	-2	0	Upper IM	DOWN	epi
L3-L4	6	4.03585e-11	-0.443161	0.927	1	1.03649e-06	L4	ZNF185	-1.927	-0.109359	Upper IM	DOWN	epi
L3-L4	6	5.38511e-11	-0.562058	0.113	0.45	1.383e-06	L4	MUC4	-0.563	-1.9936	Upper IM	DOWN	epi
L3-L4	6	5.42893e-11	-0.623792	0.273	0.617	1.39426e-06	L4	CCNG2	-0.89	-1.17637	Upper IM	DOWN	epi
L3-L4	6	8.02593e-11	-0.580946	0.96	0.994	2.06122e-06	L4	KRT15	-1.954	-0.0502114	Upper IM	DOWN	epi
L3-L4	6	1.35766e-10	-1.50253	0.52	0.778	3.48675e-06	L4	COL1A1	-1.298	-0.581259	Upper IM	DOWN	epi
L3-L4	6	3.28706e-10	-0.49997	0.14	0.45	8.44184e-06	L4	YOD1	-0.59	-1.6845	Upper IM	DOWN	epi
L3-L4	6	3.50037e-10	-0.507465	0.893	0.978	8.98966e-06	L4	NIBAN2	-1.871	-0.131174	Upper IM	DOWN	epi
L3-L4	6	6.09941e-10	-0.372127	0.947	1	1.56645e-05	L4	LDHA	-1.947	-0.0785637	Upper IM	DOWN	epi
L3-L4	6	7.4074e-10	-0.465982	0.947	1	1.90237e-05	L4	NDRG1	-1.947	-0.0785637	Upper IM	DOWN	epi
L3-L4	6	1.12423e-09	-0.423229	0.3	0.644	2.88725e-05	L4	ITPRID2	-0.944	-1.1021	Upper IM	DOWN	epi
L3-L4	6	1.31121e-09	-0.624928	0.673	0.867	3.36746e-05	L4	TXNIP	-1.54	-0.365425	Upper IM	DOWN	epi
L3-L4	6	1.9319e-09	-0.517225	0.633	0.839	4.96149e-05	L4	SLC2A1	-1.472	-0.406465	Upper IM	DOWN	epi
L3-L4	6	2.02104e-09	-0.41821	0.887	0.983	5.19042e-05	L4	EZR	-1.87	-0.148257	Upper IM	DOWN	epi
L3-L4	6	3.68991e-09	-0.367232	0.993	1	9.47643e-05	L4	RPL3	-1.993	-0.0101344	Upper IM	DOWN	epi
L3-L4	6	4.77537e-09	-0.557056	0.653	0.906	0.000122641	L4	FAM3D	-1.559	-0.472428	Upper IM	DOWN	epi
L3-L4	6	4.81355e-09	-0.643878	1	1	0.000123621	L4	KRT5	-2	0	Upper IM	DOWN	epi
L3-L4	6	7.36696e-09	-0.440897	0.44	0.739	0.000189198	L4	GALNT5	-1.179	-0.748071	Upper IM	DOWN	epi
L3-L4	6	1.13877e-08	-0.395372	0.993	1	0.00029246	L4	RPLP1	-1.993	-0.0101344	Upper IM	DOWN	epi
L3-L4	6	1.25132e-08	-0.445767	0.047	0.289	0.000321365	L4	GABRP	-0.336	-2.62034	Upper IM	DOWN	epi
L3-L4	6	1.34037e-08	-0.433805	0.993	1	0.000344234	L4	TACSTD2	-1.993	-0.0101344	Upper IM	DOWN	epi
L3-L4	6	1.92907e-08	-0.408755	0.247	0.556	0.000495424	L4	ARL4C	-0.803	-1.17057	Upper IM	DOWN	epi
L3-L4	6	3.15984e-08	-0.343024	0.187	0.461	0.000811511	L4	ITGA6	-0.648	-1.30173	Upper IM	DOWN	epi
L3-L4	6	3.56942e-08	-0.44213	0.787	0.917	0.000916698	L4	PLP2	-1.704	-0.220558	Upper IM	DOWN	epi
L3-L4	6	4.58277e-08	-0.378883	0.54	0.811	0.00117695	L4	TMEM159	-1.351	-0.586743	Upper IM	DOWN	epi
L3-L4	6	5.03349e-08	-0.437317	0.387	0.656	0.0012927	L4	PTGR1	-1.043	-0.761362	Upper IM	DOWN	epi
L3-L4	6	5.23839e-08	-0.332343	0.2	0.506	0.00134532	L4	NUDCD3	-0.706	-1.33914	Upper IM	DOWN	epi
L3-L4	6	6.60353e-08	-0.408057	0.633	0.883	0.00169592	L4	NORAD	-1.516	-0.480208	Upper IM	DOWN	epi
L3-L4	6	7.63492e-08	-0.441849	0.8	0.956	0.0019608	L4	CDH1	-1.756	-0.257011	Upper IM	DOWN	epi
L3-L4	6	9.16252e-08	-0.371415	0.84	0.956	0.00235312	L4	EIF4G2	-1.796	-0.186621	Upper IM	DOWN	epi
L3-L4	6	1.05626e-07	-0.335069	0.307	0.594	0.00271269	L4	LAMB3	-0.901	-0.952224	Upper IM	DOWN	epi
L3-L4	6	1.16883e-07	-0.30006	0.853	0.989	0.0030018	L4	MAB21L4	-1.842	-0.213425	Upper IM	DOWN	epi
L3-L4	6	1.61735e-07	-0.325135	0.247	0.528	0.00415368	L4	GSTM3	-0.775	-1.09603	Upper IM	DOWN	epi
L3-L4	6	1.7226e-07	-0.184569	0	0.167	0.00442398	L4	AC243829.5	-0.167	#NUM!	Upper IM	DOWN	epi
L3-L4	6	1.99041e-07	-0.374577	0.82	0.967	0.00511176	L4	PEBP1	-1.787	-0.237892	Upper IM	DOWN	epi
L3-L4	6	2.23257e-07	-0.431226	0.22	0.478	0.00573368	L4	HIPK1	-0.698	-1.11951	Upper IM	DOWN	epi
L3-L4	6	2.47844e-07	-0.427318	0.48	0.756	0.00636513	L4	PEA15	-1.236	-0.655352	Upper IM	DOWN	epi
L3-L4	6	2.63529e-07	-0.348951	0.967	0.994	0.00676795	L4	PTMA	-1.961	-0.03973	Upper IM	DOWN	epi
L3-L4	6	2.67882e-07	-0.332156	0.9	0.983	0.00687976	L4	HSP90AA1	-1.883	-0.127266	Upper IM	DOWN	epi
L3-L4	6	3.09735e-07	-0.438199	0.38	0.628	0.00795461	L4	ALOX15B	-1.008	-0.724765	Upper IM	DOWN	epi
L3-L4	6	3.47656e-07	-0.299414	0.173	0.444	0.00892849	L4	ZC3H12A	-0.617	-1.35979	Upper IM	DOWN	epi
L3-L4	6	4.58982e-07	-0.281455	0.12	0.378	0.0117876	L4	EDN3	-0.498	-1.65535	Upper IM	DOWN	epi
L3-L4	6	4.64425e-07	-0.375436	0.233	0.494	0.0119274	L4	SVIL	-0.727	-1.08418	Upper IM	DOWN	epi
L3-L4	6	4.90901e-07	-0.294402	0.147	0.406	0.0126073	L4	ARPC1B	-0.553	-1.46566	Upper IM	DOWN	epi
L3-L4	6	5.23339e-07	-0.366882	0.5	0.733	0.0134404	L4	PDLIM1	-1.233	-0.551885	Upper IM	DOWN	epi
L3-L4	6	5.48761e-07	-0.260108	0.313	0.633	0.0140933	L4	INPP1	-0.946	-1.01604	Upper IM	DOWN	epi
L3-L4	6	6.5519e-07	-0.432464	0.467	0.744	0.0168266	L4	SERPINB2	-1.211	-0.67188	Upper IM	DOWN	epi
L3-L4	6	6.77308e-07	-0.29158	0.293	0.583	0.0173946	L4	ANGPTL4	-0.876	-0.992595	Upper IM	DOWN	epi
L3-L4	6	6.84607e-07	-0.546598	0.54	0.767	0.0175821	L4	SPRR2F	-1.307	-0.506267	Upper IM	DOWN	epi
L3-L4	6	6.87063e-07	-0.407744	0.393	0.622	0.0176451	L4	HNRNPF	-1.015	-0.662385	Upper IM	DOWN	epi
L3-L4	6	6.89545e-07	-0.418507	0.647	0.85	0.0177089	L4	CLIC1	-1.497	-0.393697	Upper IM	DOWN	epi
L3-L4	6	8.97744e-07	-0.435122	0.573	0.794	0.0230559	L4	WDR1	-1.367	-0.470604	Upper IM	DOWN	epi
L3-L4	6	8.98832e-07	-0.355175	0.973	0.994	0.0230838	L4	RPL11	-1.967	-0.030806	Upper IM	DOWN	epi
L3-L4	6	9.67014e-07	-0.359323	0.407	0.7	0.0248349	L4	NDUFA10	-1.107	-0.782326	Upper IM	DOWN	epi
L3-L4	6	1.01683e-06	-0.517035	0.753	0.944	0.0261141	L4	ATP1B1	-1.697	-0.326137	Upper IM	DOWN	epi
L3-L4	6	1.03487e-06	-0.384647	0.813	0.972	0.0265774	L4	TUBA1B	-1.785	-0.257701	Upper IM	DOWN	epi
L3-L4	6	1.13628e-06	-0.265737	0.2	0.467	0.029182	L4	BCR	-0.667	-1.22342	Upper IM	DOWN	epi
L3-L4	6	1.1441e-06	-0.954701	0.667	0.833	0.0293828	L4	PLA2G4D	-1.5	-0.32063	Upper IM	DOWN	epi
L3-L4	6	1.2418e-06	-0.331896	0.973	1	0.0318918	L4	RPS28	-1.973	-0.0394883	Upper IM	DOWN	epi
L3-L4	6	1.25189e-06	-0.30241	0.587	0.822	0.0321509	L4	SGK1	-1.409	-0.485778	Upper IM	DOWN	epi
L3-L4	6	1.35922e-06	-0.29772	0.967	1	0.0349075	L4	RPL27A	-1.967	-0.0484122	Upper IM	DOWN	epi
L3-L4	6	1.40589e-06	-0.473195	0.887	0.967	0.0361061	L4	GLUL	-1.854	-0.124582	Upper IM	DOWN	epi
L3-L4	6	1.46487e-06	-0.365292	0.72	0.928	0.0376208	L4	ZFP36L1	-1.648	-0.366128	Upper IM	DOWN	epi
L3-L4	6	1.54867e-06	-0.256481	0.18	0.422	0.0397729	L4	NOMO1	-0.602	-1.22925	Upper IM	DOWN	epi
L3-L4	6	1.54941e-06	-0.189728	0.027	0.2	0.0397919	L4	CHCHD4	-0.227	-2.88897	Upper IM	DOWN	epi
L3-L4	6	1.57421e-06	-0.249604	0.247	0.517	0.0404287	L4	HR	-0.764	-1.06565	Upper IM	DOWN	epi
L3-L4	6	1.59445e-06	-0.36688	0.987	1	0.0409486	L4	CALML3	-1.987	-0.018878	Upper IM	DOWN	epi
L3-L4	6	1.62225e-06	-0.331377	0.86	0.972	0.0416627	L4	ABLIM1	-1.832	-0.17662	Upper IM	DOWN	epi
L3-L4	6	1.70373e-06	-0.182146	0.033	0.217	0.0437551	L4	ZNF133	-0.25	-2.71716	Upper IM	DOWN	epi
L3-L4	6	1.75644e-06	-0.276494	0.093	0.317	0.0451088	L4	BCO2	-0.41	-1.76918	Upper IM	DOWN	epi
L3-L4	6	1.78155e-06	-0.283325	0.32	0.594	0.0457538	L4	EMC10	-0.914	-0.892391	Upper IM	DOWN	epi
L3-L4	6	2.13801e-06	-0.253995	1	1	0.0549084	L4	RPS18	-2	0	Upper IM	NOT SIG.	epi
L3-L4	6	2.20479e-06	-0.249311	0.167	0.4	0.0566233	L4	SMG7	-0.567	-1.26015	Upper IM	NOT SIG.	epi
L3-L4	6	2.37554e-06	-0.332752	0.527	0.806	0.0610085	L4	CCND1	-1.333	-0.612977	Upper IM	NOT SIG.	epi
L3-L4	6	2.65933e-06	-0.257563	0.087	0.3	0.0682969	L4	FMOD	-0.387	-1.78588	Upper IM	NOT SIG.	epi
L3-L4	6	2.73568e-06	-0.333303	0.867	0.983	0.0702578	L4	TMPRSS11A	-1.85	-0.181159	Upper IM	NOT SIG.	epi
L3-L4	6	2.74629e-06	0.660538	1	0.994	0.0705303	L4	KRTDAP	-1.994	0.00868224	Upper IM	NOT SIG.	epi
L3-L4	6	2.79838e-06	-0.189756	0.08	0.294	0.071868	L4	MTHFD2	-0.374	-1.87774	Upper IM	NOT SIG.	epi
L3-L4	6	3.02349e-06	-0.24236	0.08	0.283	0.0776492	L4	CDH3	-0.363	-1.82273	Upper IM	NOT SIG.	epi
L3-L4	6	3.10339e-06	-0.202244	0.12	0.356	0.0797013	L4	RBP1	-0.476	-1.56884	Upper IM	NOT SIG.	epi
L3-L4	6	3.13362e-06	-0.359907	0.733	0.844	0.0804776	L4	HMGB1	-1.577	-0.20343	Upper IM	NOT SIG.	epi
L3-L4	6	3.1626e-06	0.405821	1	1	0.081222	L4	PPDPF	-2	0	Upper IM	NOT SIG.	epi
L3-L4	6	3.39646e-06	-0.388478	0.727	0.933	0.0872279	L4	EIF5A	-1.66	-0.359922	Upper IM	NOT SIG.	epi
L3-L4	6	3.43241e-06	-0.33257	0.753	0.967	0.0881512	L4	AHNAK2	-1.72	-0.360866	Upper IM	NOT SIG.	epi
L3-L4	6	3.82393e-06	-0.211454	0.033	0.206	0.0982062	L4	SORBS2	-0.239	-2.64211	Upper IM	NOT SIG.	epi
L3-L4	6	4.50181e-06	-0.19393	0.02	0.178	0.115615	L4	DKK1	-0.198	-3.15381	Upper IM	NOT SIG.	epi
L3-L4	6	4.57282e-06	-0.319992	0.993	1	0.117439	L4	RPS6	-1.993	-0.0101344	Upper IM	NOT SIG.	epi
L3-L4	6	4.65616e-06	-0.208739	0.053	0.233	0.119579	L4	TCN1	-0.286	-2.13627	Upper IM	NOT SIG.	epi
L3-L4	6	4.83807e-06	-0.24119	0.167	0.406	0.124251	L4	NIPAL3	-0.573	-1.28163	Upper IM	NOT SIG.	epi
L3-L4	6	4.9091e-06	-0.267291	0.367	0.622	0.126076	L4	ZDHHC3	-0.989	-0.761135	Upper IM	NOT SIG.	epi
L3-L4	6	4.96317e-06	-0.24108	0.213	0.444	0.127464	L4	TP53	-0.657	-1.05971	Upper IM	NOT SIG.	epi
L3-L4	6	5.02352e-06	-0.372446	0.967	0.994	0.129014	L4	TMSB4X	-1.961	-0.03973	Upper IM	NOT SIG.	epi
L3-L4	6	5.23883e-06	-0.214683	0.327	0.606	0.134544	L4	DAPP1	-0.933	-0.890027	Upper IM	NOT SIG.	epi
L3-L4	6	5.25542e-06	-0.263978	0.167	0.389	0.13497	L4	RTKN2	-0.556	-1.21992	Upper IM	NOT SIG.	epi
L3-L4	6	5.36668e-06	-0.201474	0.087	0.289	0.137827	L4	SEMA4C	-0.376	-1.73198	Upper IM	NOT SIG.	epi
L3-L4	6	5.48718e-06	-0.271703	0.187	0.417	0.140922	L4	DDX24	-0.604	-1.15701	Upper IM	NOT SIG.	epi
L3-L4	6	5.59086e-06	-0.273962	0.38	0.628	0.143584	L4	SNRPF	-1.008	-0.724765	Upper IM	NOT SIG.	epi
L3-L4	6	5.7457e-06	-0.318285	0.413	0.694	0.147561	L4	SF3B5	-1.107	-0.748794	Upper IM	NOT SIG.	epi
L3-L4	6	5.91967e-06	-0.312072	0.9	1	0.152029	L4	RPL23A	-1.9	-0.152003	Upper IM	NOT SIG.	epi
L3-L4	6	5.99224e-06	-0.297154	0.187	0.422	0.153893	L4	PFDN2	-0.609	-1.1742	Upper IM	NOT SIG.	epi
L3-L4	6	6.11392e-06	-0.299337	0.74	0.939	0.157018	L4	SSR4	-1.679	-0.3436	Upper IM	NOT SIG.	epi
L3-L4	6	6.49219e-06	-0.305561	0.22	0.461	0.166732	L4	ARL4D	-0.681	-1.06726	Upper IM	NOT SIG.	epi
L3-L4	6	6.53e-06	-0.226452	0.3	0.561	0.167703	L4	TM7SF3	-0.861	-0.903038	Upper IM	NOT SIG.	epi
L3-L4	6	6.62674e-06	-0.974263	0.68	0.789	0.170188	L4	COL3A1	-1.469	-0.214491	Upper IM	NOT SIG.	epi
L3-L4	6	6.77136e-06	-0.291446	0.327	0.561	0.173902	L4	TMEM14C	-0.888	-0.77871	Upper IM	NOT SIG.	epi
L3-L4	6	6.83424e-06	-0.283175	0.153	0.367	0.175517	L4	SMAD3	-0.52	-1.26225	Upper IM	NOT SIG.	epi
L3-L4	6	6.89577e-06	-0.227708	0.06	0.239	0.177097	L4	RABEP1	-0.299	-1.99398	Upper IM	NOT SIG.	epi
L3-L4	6	7.20943e-06	-0.241991	0.14	0.367	0.185153	L4	NINJ1	-0.507	-1.39035	Upper IM	NOT SIG.	epi
L3-L4	6	7.36316e-06	-0.332155	0.447	0.661	0.189101	L4	STAT6	-1.108	-0.564375	Upper IM	NOT SIG.	epi
L3-L4	6	7.55435e-06	0.580696	0.72	0.6	0.194011	L4	LYPD5	-1.32	0.263034	Upper IM	NOT SIG.	epi
L3-L4	6	7.568e-06	-0.280407	0.293	0.55	0.194361	L4	PANK3	-0.843	-0.908531	Upper IM	NOT SIG.	epi
L3-L4	6	7.83264e-06	-0.261802	0.273	0.511	0.201158	L4	HIBCH	-0.784	-0.904422	Upper IM	NOT SIG.	epi
L3-L4	6	7.85667e-06	-0.308105	0.447	0.739	0.201775	L4	KPNB1	-1.186	-0.7253	Upper IM	NOT SIG.	epi
L3-L4	6	8.01357e-06	-0.249821	0.173	0.4	0.205804	L4	UGGT1	-0.573	-1.20923	Upper IM	NOT SIG.	epi
L3-L4	6	8.32068e-06	-0.295088	0.473	0.722	0.213692	L4	EIF3A	-1.195	-0.610159	Upper IM	NOT SIG.	epi
L3-L4	6	8.51636e-06	-0.362211	0.207	0.433	0.218717	L4	CYP3A5	-0.64	-1.06474	Upper IM	NOT SIG.	epi
L3-L4	6	8.84955e-06	-0.21202	0.193	0.428	0.227274	L4	MEAF6	-0.621	-1.14901	Upper IM	NOT SIG.	epi
L3-L4	6	9.0031e-06	-0.30277	0.473	0.683	0.231218	L4	EIF4E	-1.156	-0.530045	Upper IM	NOT SIG.	epi
L3-L4	6	9.08711e-06	-0.358096	0.273	0.539	0.233375	L4	IFFO2	-0.812	-0.981384	Upper IM	NOT SIG.	epi
L3-L4	6	9.29381e-06	-0.303336	0.56	0.783	0.238684	L4	TWF1	-1.343	-0.483585	Upper IM	NOT SIG.	epi
L3-L4	6	9.87035e-06	-0.427299	0.753	0.911	0.25349	L4	MT1X	-1.664	-0.274801	Upper IM	NOT SIG.	epi
L3-L4	6	9.91284e-06	-0.27409	0.22	0.45	0.254582	L4	TXNDC5	-0.67	-1.03242	Upper IM	NOT SIG.	epi
L3-L4	6	1.02095e-05	-0.248066	0.2	0.428	0.262199	L4	NFIA	-0.628	-1.09761	Upper IM	NOT SIG.	epi
L3-L4	6	1.02613e-05	-0.330155	0.54	0.761	0.263531	L4	YBX1	-1.301	-0.494937	Upper IM	NOT SIG.	epi
L3-L4	6	1.03977e-05	-0.301444	0.28	0.533	0.267033	L4	GRSF1	-0.813	-0.928709	Upper IM	NOT SIG.	epi
L3-L4	6	1.04865e-05	-0.356168	0.593	0.8	0.269314	L4	CALM2	-1.393	-0.431968	Upper IM	NOT SIG.	epi
L3-L4	6	1.14475e-05	-0.438303	0.44	0.661	0.293995	L4	PHLDA1	-1.101	-0.587147	Upper IM	NOT SIG.	epi
L3-L4	6	1.15425e-05	-0.299988	0.447	0.678	0.296434	L4	UBE2L3	-1.125	-0.60101	Upper IM	NOT SIG.	epi
L3-L4	6	1.15697e-05	-0.343349	0.327	0.561	0.297133	L4	ANXA5	-0.888	-0.77871	Upper IM	NOT SIG.	epi
L3-L4	6	1.21716e-05	-0.255927	0.307	0.544	0.312591	L4	CEBPD	-0.851	-0.825368	Upper IM	NOT SIG.	epi
L3-L4	6	1.2295e-05	-0.122448	0.14	0.367	0.315759	L4	FZR1	-0.507	-1.39035	Upper IM	NOT SIG.	epi
L3-L4	6	1.24944e-05	-0.206535	0.4	0.644	0.32088	L4	USP22	-1.044	-0.687061	Upper IM	NOT SIG.	epi
L3-L4	6	1.2638e-05	-0.289143	0.94	0.994	0.32457	L4	TSPO	-1.934	-0.0805851	Upper IM	NOT SIG.	epi
L3-L4	6	1.26818e-05	-0.270885	0.353	0.589	0.325694	L4	EFCAB14	-0.942	-0.738599	Upper IM	NOT SIG.	epi
L3-L4	6	1.35263e-05	-0.3119	0.893	0.956	0.347383	L4	SNHG29	-1.849	-0.0983504	Upper IM	NOT SIG.	epi
L3-L4	6	1.3578e-05	-0.271383	0.987	1	0.348709	L4	RPS23	-1.987	-0.018878	Upper IM	NOT SIG.	epi
L3-L4	6	1.43358e-05	-0.339712	0.54	0.739	0.368172	L4	HACD2	-1.279	-0.452615	Upper IM	NOT SIG.	epi
L3-L4	6	1.45746e-05	-0.268018	0.267	0.5	0.374304	L4	OAT	-0.767	-0.905088	Upper IM	NOT SIG.	epi
L3-L4	6	1.46713e-05	-0.28787	0.18	0.394	0.376789	L4	RHBDL2	-0.574	-1.1302	Upper IM	NOT SIG.	epi
L3-L4	6	1.4948e-05	-0.210285	0.333	0.611	0.383895	L4	PPIC	-0.944	-0.87565	Upper IM	NOT SIG.	epi
L3-L4	6	1.5013e-05	-0.369259	0.66	0.883	0.385564	L4	BHLHE40	-1.543	-0.419947	Upper IM	NOT SIG.	epi
L3-L4	6	1.50392e-05	-0.159888	0.14	0.361	0.386236	L4	NME4	-0.501	-1.36657	Upper IM	NOT SIG.	epi
L3-L4	6	1.53965e-05	-0.273155	0.2	0.439	0.395412	L4	EID1	-0.639	-1.13422	Upper IM	NOT SIG.	epi
L3-L4	6	1.65767e-05	-0.365373	0.813	0.939	0.425723	L4	GM2A	-1.752	-0.20787	Upper IM	NOT SIG.	epi
L3-L4	6	1.68102e-05	-0.253501	0.347	0.606	0.431719	L4	AC005261.1	-0.953	-0.804382	Upper IM	NOT SIG.	epi
L3-L4	6	1.69277e-05	-0.218924	0.1	0.294	0.434737	L4	GRWD1	-0.394	-1.55582	Upper IM	NOT SIG.	epi
L3-L4	6	1.78355e-05	-0.302283	0.46	0.744	0.458052	L4	KLF3	-1.204	-0.693669	Upper IM	NOT SIG.	epi
L3-L4	6	1.78935e-05	-0.295835	0.76	0.922	0.459541	L4	HNRNPA3	-1.682	-0.278767	Upper IM	NOT SIG.	epi
L3-L4	6	1.81371e-05	-0.183292	0.333	0.594	0.465797	L4	MRPS34	-0.927	-0.834941	Upper IM	NOT SIG.	epi
L3-L4	6	1.82598e-05	-0.281321	0.773	0.917	0.468948	L4	CTNND1	-1.69	-0.246453	Upper IM	NOT SIG.	epi
L3-L4	6	1.85134e-05	-0.262233	0.04	0.194	0.47546	L4	IGF1	-0.234	-2.27798	Upper IM	NOT SIG.	epi
L3-L4	6	1.89249e-05	-0.17167	0.18	0.406	0.48603	L4	EGLN2	-0.586	-1.17348	Upper IM	NOT SIG.	epi
L3-L4	6	1.90464e-05	-0.262323	0.18	0.406	0.48915	L4	RNASE7	-0.586	-1.17348	Upper IM	NOT SIG.	epi
L3-L4	6	1.90869e-05	-0.206531	0.113	0.306	0.490191	L4	STARD5	-0.419	-1.43721	Upper IM	NOT SIG.	epi
L3-L4	6	1.92824e-05	-0.291389	0.94	0.983	0.495211	L4	CD59	-1.923	-0.0645307	Upper IM	NOT SIG.	epi
L3-L4	6	1.9406e-05	-0.213583	0.18	0.389	0.498386	L4	RORA	-0.569	-1.11177	Upper IM	NOT SIG.	epi
L3-L4	6	2.01093e-05	-0.220771	0.98	0.994	0.516447	L4	ANXA2	-1.974	-0.0204641	Upper IM	NOT SIG.	epi
L3-L4	6	2.02451e-05	-0.313615	0.867	0.978	0.519934	L4	FXYD3	-1.845	-0.173802	Upper IM	NOT SIG.	epi
L3-L4	6	2.22472e-05	-0.222494	0.153	0.372	0.571352	L4	CTBP2	-0.525	-1.28177	Upper IM	NOT SIG.	epi
L3-L4	6	2.22594e-05	-0.150475	0.1	0.3	0.571666	L4	LETMD1	-0.4	-1.58496	Upper IM	NOT SIG.	epi
L3-L4	6	2.23465e-05	-0.180293	0.387	0.639	0.573903	L4	PFKFB3	-1.026	-0.723482	Upper IM	NOT SIG.	epi
L3-L4	6	2.25044e-05	-0.305261	0.693	0.861	0.577958	L4	CRYBG1	-1.554	-0.313158	Upper IM	NOT SIG.	epi
L3-L4	6	2.32745e-05	-0.253356	0.233	0.461	0.597736	L4	PIK3R2	-0.694	-0.984437	Upper IM	NOT SIG.	epi
L3-L4	6	2.33918e-05	-0.297025	0.42	0.678	0.600749	L4	CMTM6	-1.098	-0.690896	Upper IM	NOT SIG.	epi
L3-L4	6	2.34138e-05	-0.201123	0.06	0.228	0.601314	L4	GPAT3	-0.288	-1.926	Upper IM	NOT SIG.	epi
L3-L4	6	2.43343e-05	-0.205783	0.167	0.389	0.624954	L4	MRPL55	-0.556	-1.21992	Upper IM	NOT SIG.	epi
L3-L4	6	2.43779e-05	-0.237869	0.447	0.689	0.626074	L4	BLCAP	-1.136	-0.624229	Upper IM	NOT SIG.	epi
L3-L4	6	2.45309e-05	-1.01328	0.747	0.872	0.630002	L4	COL1A2	-1.619	-0.22322	Upper IM	NOT SIG.	epi
L3-L4	6	2.45765e-05	-0.285765	0.26	0.494	0.631173	L4	ITGB1	-0.754	-0.925999	Upper IM	NOT SIG.	epi
L3-L4	6	2.51268e-05	-0.266896	0.42	0.683	0.645307	L4	FAM219B	-1.103	-0.701496	Upper IM	NOT SIG.	epi
L3-L4	6	2.53122e-05	-0.32085	0.327	0.544	0.650067	L4	RDH11	-0.871	-0.734316	Upper IM	NOT SIG.	epi
L3-L4	6	2.56268e-05	-0.292798	0.993	1	0.658146	L4	SERPINB13	-1.993	-0.0101344	Upper IM	NOT SIG.	epi
L3-L4	6	2.56686e-05	-0.265661	0.187	0.411	0.65922	L4	SUSD6	-0.598	-1.1361	Upper IM	NOT SIG.	epi
L3-L4	6	2.5822e-05	-0.368186	0.573	0.75	0.663161	L4	SLIRP	-1.323	-0.388355	Upper IM	NOT SIG.	epi
L3-L4	6	2.60493e-05	-0.19905	0.08	0.256	0.668998	L4	GTF3C4	-0.336	-1.67807	Upper IM	NOT SIG.	epi
L3-L4	6	2.6554e-05	-0.0480111	0.067	0.244	0.681959	L4	TMCO4	-0.311	-1.86465	Upper IM	NOT SIG.	epi
L3-L4	6	2.67753e-05	-0.418434	0.627	0.811	0.687644	L4	CLDN7	-1.438	-0.371236	Upper IM	NOT SIG.	epi
L3-L4	6	2.72516e-05	-0.151958	0.12	0.328	0.699875	L4	ALDH1A3	-0.448	-1.45066	Upper IM	NOT SIG.	epi
L3-L4	6	2.82013e-05	-0.258902	0.76	0.922	0.724266	L4	RBM3	-1.682	-0.278767	Upper IM	NOT SIG.	epi
L3-L4	6	2.85259e-05	-0.359203	0.833	0.933	0.732603	L4	PDZK1IP1	-1.766	-0.163561	Upper IM	NOT SIG.	epi
L3-L4	6	2.91543e-05	-0.403868	0.6	0.833	0.748742	L4	HPGD	-1.433	-0.473354	Upper IM	NOT SIG.	epi
L3-L4	6	2.96423e-05	-0.236858	0.067	0.233	0.761274	L4	ST3GAL1	-0.3	-1.7981	Upper IM	NOT SIG.	epi
L3-L4	6	2.97777e-05	-0.26157	0.04	0.189	0.764751	L4	PLAT	-0.229	-2.24031	Upper IM	NOT SIG.	epi
L3-L4	6	3.01564e-05	-0.306216	0.467	0.733	0.774476	L4	COL17A1	-1.2	-0.650391	Upper IM	NOT SIG.	epi
L3-L4	6	3.05331e-05	-0.258005	0.593	0.828	0.784152	L4	COA3	-1.421	-0.481599	Upper IM	NOT SIG.	epi
L3-L4	6	3.15918e-05	-0.218261	0.847	0.978	0.811339	L4	CAPN1	-1.825	-0.207472	Upper IM	NOT SIG.	epi
L3-L4	6	3.23328e-05	-0.351546	0.74	0.872	0.830371	L4	ESRP1	-1.612	-0.236803	Upper IM	NOT SIG.	epi
L3-L4	6	3.51317e-05	-0.246264	0.987	1	0.902253	L4	RPLP0	-1.987	-0.018878	Upper IM	NOT SIG.	epi
L3-L4	6	3.52531e-05	-0.278705	0.173	0.372	0.905371	L4	EDEM1	-0.545	-1.10453	Upper IM	NOT SIG.	epi
L3-L4	6	3.66256e-05	-0.301856	0.893	0.994	0.940619	L4	RPL14	-1.887	-0.154586	Upper IM	NOT SIG.	epi
L3-L4	6	3.68749e-05	-0.17583	0.273	0.511	0.94702	L4	TSTA3	-0.784	-0.904422	Upper IM	NOT SIG.	epi
L3-L4	6	3.71674e-05	-0.233737	0.427	0.656	0.954533	L4	ZBTB7C	-1.083	-0.61946	Upper IM	NOT SIG.	epi
L3-L4	6	3.72741e-05	-0.181696	0.133	0.333	0.957274	L4	SATB1	-0.466	-1.3241	Upper IM	NOT SIG.	epi
L3-L4	6	3.73116e-05	-0.166262	0.36	0.6	0.958236	L4	MEA1	-0.96	-0.736966	Upper IM	NOT SIG.	epi
L3-L4	6	3.73717e-05	-0.250641	0.287	0.522	0.95978	L4	UBALD2	-0.809	-0.862999	Upper IM	NOT SIG.	epi
L3-L4	6	4.02347e-05	-0.179273	0.12	0.3	1	L4	EPHB4	-0.42	-1.32193	Upper IM	NOT SIG.	epi
L3-L4	6	4.02429e-05	-0.158014	0.233	0.478	1	L4	MAP2K4	-0.711	-1.03668	Upper IM	NOT SIG.	epi
L3-L4	6	4.05718e-05	-0.262591	0.227	0.444	1	L4	UBE3A	-0.671	-0.967867	Upper IM	NOT SIG.	epi
L3-L4	6	4.07151e-05	-0.27288	0.58	0.806	1	L4	SEMA4B	-1.386	-0.474727	Upper IM	NOT SIG.	epi
L3-L4	6	4.1144e-05	-0.290319	0.593	0.783	1	L4	HSPE1	-1.376	-0.40098	Upper IM	NOT SIG.	epi
L3-L4	6	4.1531e-05	-0.243868	0.147	0.328	1	L4	TWF2	-0.475	-1.15788	Upper IM	NOT SIG.	epi
L3-L4	6	4.20098e-05	-0.217845	0.26	0.5	1	L4	MYO1D	-0.76	-0.943416	Upper IM	NOT SIG.	epi
L3-L4	6	4.24991e-05	-0.259986	0.94	0.978	1	L4	RPL5	-1.918	-0.0571737	Upper IM	NOT SIG.	epi
L3-L4	6	4.26612e-05	-0.299576	0.547	0.794	1	L4	BSG	-1.341	-0.537598	Upper IM	NOT SIG.	epi
L3-L4	6	4.29572e-05	-0.224431	0.573	0.8	1	L4	EIF3B	-1.373	-0.481465	Upper IM	NOT SIG.	epi
L3-L4	6	4.38224e-05	-0.23373	0.247	0.478	1	L4	TMEM41B	-0.725	-0.9525	Upper IM	NOT SIG.	epi
L3-L4	6	4.41613e-05	-0.759956	0.913	0.883	1	L4	MTRNR2L12	-1.796	0.0482014	Upper IM	NOT SIG.	epi
L3-L4	6	4.43748e-05	-0.300702	0.847	0.956	1	L4	TTC22	-1.803	-0.174649	Upper IM	NOT SIG.	epi
L3-L4	6	4.49161e-05	-0.282615	0.547	0.772	1	L4	SYNGR2	-1.319	-0.49706	Upper IM	NOT SIG.	epi
L3-L4	6	4.50447e-05	-0.216944	0.42	0.656	1	L4	UBE2N	-1.076	-0.643306	Upper IM	NOT SIG.	epi
L3-L4	6	4.54822e-05	0.293119	0.14	0.022	1	L4	MUC5B	-0.162	2.66985	Upper IM	NOT SIG.	epi
L3-L4	6	4.61557e-05	-0.106082	0.14	0.35	1	L4	CERK	-0.49	-1.32193	Upper IM	NOT SIG.	epi
L3-L4	6	4.66768e-05	-0.237165	0.16	0.361	1	L4	ADAM17	-0.521	-1.17393	Upper IM	NOT SIG.	epi
L3-L4	6	4.74475e-05	-0.264702	0.373	0.6	1	L4	TPD52	-0.973	-0.685787	Upper IM	NOT SIG.	epi
L3-L4	6	4.88377e-05	-0.273664	0.287	0.506	1	L4	PKN2	-0.793	-0.818087	Upper IM	NOT SIG.	epi
L3-L4	6	4.88867e-05	-0.254033	0.987	1	1	L4	RPS27	-1.987	-0.018878	Upper IM	NOT SIG.	epi
L3-L4	6	4.97723e-05	-0.162516	0.373	0.6	1	L4	GNL3	-0.973	-0.685787	Upper IM	NOT SIG.	epi
L3-L4	6	5.08977e-05	-0.194854	0.127	0.322	1	L4	SLCO2A1	-0.449	-1.34223	Upper IM	NOT SIG.	epi
L3-L4	6	5.19607e-05	-0.107732	0.133	0.339	1	L4	GGA2	-0.472	-1.34986	Upper IM	NOT SIG.	epi
L3-L4	6	5.26151e-05	-0.28251	0.38	0.606	1	L4	AHCYL1	-0.986	-0.673318	Upper IM	NOT SIG.	epi
L3-L4	6	5.29825e-05	-0.166606	0.053	0.211	1	L4	ITGB6	-0.264	-1.99318	Upper IM	NOT SIG.	epi
L3-L4	6	5.3918e-05	-0.393152	0.613	0.806	1	L4	SF3B3	-1.419	-0.394893	Upper IM	NOT SIG.	epi
L3-L4	6	5.45374e-05	-0.241404	0.533	0.772	1	L4	MRFAP1	-1.305	-0.534465	Upper IM	NOT SIG.	epi
L3-L4	6	5.49745e-05	-0.202864	0.227	0.433	1	L4	CLPP	-0.66	-0.931675	Upper IM	NOT SIG.	epi
L3-L4	6	5.52294e-05	-0.215063	0.4	0.683	1	L4	CDCP1	-1.083	-0.771886	Upper IM	NOT SIG.	epi
L3-L4	6	5.64548e-05	-0.272503	0.487	0.711	1	L4	DDIT4	-1.198	-0.545928	Upper IM	NOT SIG.	epi
L3-L4	6	5.66257e-05	-0.209074	0.193	0.394	1	L4	NIBAN1	-0.587	-1.02959	Upper IM	NOT SIG.	epi
L3-L4	6	5.67107e-05	-0.235339	0.613	0.839	1	L4	GNG12	-1.452	-0.452784	Upper IM	NOT SIG.	epi
L3-L4	6	5.68652e-05	-0.090848	0.033	0.172	1	L4	CDC20	-0.205	-2.38187	Upper IM	NOT SIG.	epi
L3-L4	6	5.94112e-05	-0.261776	0.273	0.489	1	L4	YWHAH	-0.762	-0.840934	Upper IM	NOT SIG.	epi
L3-L4	6	5.9751e-05	-0.202695	0.82	0.933	1	L4	PCBP2	-1.753	-0.186253	Upper IM	NOT SIG.	epi
L3-L4	6	6.08633e-05	-0.280847	0.807	0.917	1	L4	ENSA	-1.724	-0.184353	Upper IM	NOT SIG.	epi
L3-L4	6	6.14259e-05	-0.277202	0.287	0.517	1	L4	DGKA	-0.804	-0.849114	Upper IM	NOT SIG.	epi
L3-L4	6	6.40545e-05	-0.206993	0.093	0.261	1	L4	STEAP3	-0.354	-1.48875	Upper IM	NOT SIG.	epi
L3-L4	6	6.43706e-05	-0.273767	0.18	0.372	1	L4	SPAG7	-0.552	-1.04731	Upper IM	NOT SIG.	epi
L3-L4	6	6.54715e-05	-0.174598	0.38	0.617	1	L4	RCC2	-0.997	-0.699271	Upper IM	NOT SIG.	epi
L3-L4	6	6.56592e-05	-0.223548	0.627	0.811	1	L4	SRSF3	-1.438	-0.371236	Upper IM	NOT SIG.	epi
L3-L4	6	6.65015e-05	-0.314611	0.407	0.594	1	L4	SPARCL1	-1.001	-0.545434	Upper IM	NOT SIG.	epi
L3-L4	6	6.67023e-05	-0.220347	0.1	0.272	1	L4	RAD50	-0.372	-1.44361	Upper IM	NOT SIG.	epi
L3-L4	6	7.17734e-05	-0.208763	0.08	0.244	1	L4	TMX4	-0.324	-1.60881	Upper IM	NOT SIG.	epi
L3-L4	6	7.24052e-05	-0.156343	0.087	0.256	1	L4	ANAPC15	-0.343	-1.55706	Upper IM	NOT SIG.	epi
L3-L4	6	7.24221e-05	-0.232449	1	1	1	L4	S100A16	-2	0	Upper IM	NOT SIG.	epi
L3-L4	6	7.29361e-05	-0.256623	0.427	0.633	1	L4	THSD4	-1.06	-0.567969	Upper IM	NOT SIG.	epi
L3-L4	6	7.37819e-05	-0.243913	0.273	0.494	1	L4	NRIP1	-0.767	-0.85561	Upper IM	NOT SIG.	epi
L3-L4	6	7.51042e-05	-0.305227	0.6	0.828	1	L4	DDR1	-1.428	-0.464668	Upper IM	NOT SIG.	epi
L3-L4	6	7.52944e-05	-0.283057	0.227	0.422	1	L4	FAM83C	-0.649	-0.894551	Upper IM	NOT SIG.	epi
L3-L4	6	7.58407e-05	-0.202496	1	1	1	L4	ACTB	-2	0	Upper IM	NOT SIG.	epi
L3-L4	6	7.6731e-05	-0.140847	0.14	0.339	1	L4	ARIH2	-0.479	-1.27586	Upper IM	NOT SIG.	epi
L3-L4	6	7.67476e-05	-0.104321	0.047	0.194	1	L4	TTL	-0.241	-2.04532	Upper IM	NOT SIG.	epi
L3-L4	6	7.77426e-05	-0.144521	0.127	0.311	1	L4	C2CD2	-0.438	-1.29209	Upper IM	NOT SIG.	epi
L3-L4	6	7.83212e-05	-0.192068	0.313	0.567	1	L4	UNC13D	-0.88	-0.857186	Upper IM	NOT SIG.	epi
L3-L4	6	7.86671e-05	-0.27068	0.4	0.606	1	L4	MPZL1	-1.006	-0.599318	Upper IM	NOT SIG.	epi
L3-L4	6	7.87728e-05	-0.13162	0.307	0.528	1	L4	SRPRB	-0.835	-0.782299	Upper IM	NOT SIG.	epi
L3-L4	6	8.05315e-05	-0.152473	0.033	0.167	1	L4	RGP1	-0.2	-2.33931	Upper IM	NOT SIG.	epi
L3-L4	6	8.08974e-05	-0.242863	0.313	0.544	1	L4	DLD	-0.857	-0.797444	Upper IM	NOT SIG.	epi
L3-L4	6	8.09175e-05	-0.148439	0.027	0.156	1	L4	NEIL1	-0.183	-2.53051	Upper IM	NOT SIG.	epi
L3-L4	6	8.10355e-05	-0.263363	0.64	0.856	1	L4	CAPZA1	-1.496	-0.419539	Upper IM	NOT SIG.	epi
L3-L4	6	8.22185e-05	-0.147733	0.18	0.383	1	L4	NOC2L	-0.563	-1.08935	Upper IM	NOT SIG.	epi
L3-L4	6	8.27298e-05	-0.252618	0.547	0.811	1	L4	ALDH3A2	-1.358	-0.568161	Upper IM	NOT SIG.	epi
L3-L4	6	8.29572e-05	-0.242174	0.267	0.472	1	L4	FUT2	-0.739	-0.821947	Upper IM	NOT SIG.	epi
L3-L4	6	8.33948e-05	-0.310752	0.647	0.856	1	L4	LGMN	-1.503	-0.403845	Upper IM	NOT SIG.	epi
L3-L4	6	8.50913e-05	-0.108213	0.053	0.2	1	L4	ANKRD65	-0.253	-1.91594	Upper IM	NOT SIG.	epi
L3-L4	6	8.64872e-05	-0.161075	0.073	0.233	1	L4	ZNF436	-0.306	-1.67436	Upper IM	NOT SIG.	epi
L3-L4	6	8.7168e-05	-0.31761	0.44	0.672	1	L4	SH3BGRL2	-1.112	-0.610958	Upper IM	NOT SIG.	epi
L3-L4	6	8.8265e-05	-0.0799718	0.213	0.444	1	L4	SNF8	-0.657	-1.05971	Upper IM	NOT SIG.	epi
L3-L4	6	9.14749e-05	-0.192543	0.073	0.228	1	L4	CERS5	-0.301	-1.64307	Upper IM	NOT SIG.	epi
L3-L4	6	9.1606e-05	-0.129837	0.24	0.45	1	L4	STOM	-0.69	-0.906891	Upper IM	NOT SIG.	epi
L3-L4	6	9.27416e-05	-0.181053	0.1	0.272	1	L4	GALNS	-0.372	-1.44361	Upper IM	NOT SIG.	epi
L3-L4	6	9.33192e-05	-0.511783	0.207	0.389	1	L4	FLG	-0.596	-0.910139	Upper IM	NOT SIG.	epi
L3-L4	6	9.35234e-05	-0.713103	0.2	0.378	1	L4	KRT2	-0.578	-0.918386	Upper IM	NOT SIG.	epi
L3-L4	6	9.63349e-05	-0.20549	0.193	0.394	1	L4	WIPF2	-0.587	-1.02959	Upper IM	NOT SIG.	epi
L3-L4	6	9.68372e-05	-0.111569	0.013	0.128	1	L4	LMLN	-0.141	-3.29956	Upper IM	NOT SIG.	epi
L3-L4	6	9.94398e-05	-0.339124	0.747	0.9	1	L4	BICDL2	-1.647	-0.268817	Upper IM	NOT SIG.	epi
L3-L4	6	0.000100497	-0.182012	0.993	1	1	L4	YWHAZ	-1.993	-0.0101344	Upper IM	NOT SIG.	epi
L3-L4	6	0.000101135	-0.135187	0.067	0.228	1	L4	POM121C	-0.295	-1.7668	Upper IM	NOT SIG.	epi
L3-L4	6	0.000102212	-0.244827	0.647	0.883	1	L4	IDH2	-1.53	-0.448648	Upper IM	NOT SIG.	epi
L3-L4	6	0.000102349	-0.192646	0.227	0.444	1	L4	SNX9	-0.671	-0.967867	Upper IM	NOT SIG.	epi
L3-L4	6	0.000103023	-0.169006	0.127	0.311	1	L4	ITPRIPL2	-0.438	-1.29209	Upper IM	NOT SIG.	epi
L3-L4	6	0.000103301	-0.209055	0.24	0.439	1	L4	GJB3	-0.679	-0.871187	Upper IM	NOT SIG.	epi
L3-L4	6	0.000104151	-0.243635	0.28	0.506	1	L4	EFHD2	-0.786	-0.853711	Upper IM	NOT SIG.	epi
L3-L4	6	0.00010457	-0.263017	0.333	0.55	1	L4	IL6ST	-0.883	-0.723909	Upper IM	NOT SIG.	epi
L3-L4	6	0.000105893	-0.100551	0.08	0.239	1	L4	PDCD7	-0.319	-1.57894	Upper IM	NOT SIG.	epi
L3-L4	6	0.000106056	-0.199322	0.267	0.478	1	L4	ZBTB4	-0.745	-0.840171	Upper IM	NOT SIG.	epi
L3-L4	6	0.000106457	-0.251641	0.267	0.461	1	L4	RAD23A	-0.728	-0.787927	Upper IM	NOT SIG.	epi
L3-L4	6	0.000106897	-0.150651	0.44	0.683	1	L4	HLA-DPA1	-1.123	-0.634382	Upper IM	NOT SIG.	epi
L3-L4	6	0.000107448	-0.132119	0.013	0.128	1	L4	ELN	-0.141	-3.29956	Upper IM	NOT SIG.	epi
L3-L4	6	0.00010832	-0.106438	0.007	0.111	1	L4	C9orf40	-0.118	-3.98706	Upper IM	NOT SIG.	epi
L3-L4	6	0.000109827	-0.316792	0.673	0.828	1	L4	CKAP4	-1.501	-0.299024	Upper IM	NOT SIG.	epi
L3-L4	6	0.00011121	-0.205892	0.2	0.394	1	L4	ADSS	-0.594	-0.978196	Upper IM	NOT SIG.	epi
L3-L4	6	0.000111959	-0.340195	0.593	0.789	1	L4	B4GALT1	-1.382	-0.411993	Upper IM	NOT SIG.	epi
L3-L4	6	0.000117193	-0.174548	0.207	0.433	1	L4	EXOC6B	-0.64	-1.06474	Upper IM	NOT SIG.	epi
L3-L4	6	0.000118055	-0.252726	0.427	0.667	1	L4	WBP2	-1.094	-0.643451	Upper IM	NOT SIG.	epi
L3-L4	6	0.000118364	-0.302035	0.76	0.883	1	L4	HMGN2	-1.643	-0.216414	Upper IM	NOT SIG.	epi
L3-L4	6	0.000120558	-0.185932	0.42	0.633	1	L4	RBM5	-1.053	-0.591816	Upper IM	NOT SIG.	epi
L3-L4	6	0.000121956	-0.386804	0.547	0.75	1	L4	LMO7	-1.297	-0.45535	Upper IM	NOT SIG.	epi
L3-L4	6	0.000123127	-0.222927	0.247	0.461	1	L4	RHBDF2	-0.708	-0.900256	Upper IM	NOT SIG.	epi
L3-L4	6	0.000123837	-0.242952	0.993	1	1	L4	RPL41	-1.993	-0.0101344	Upper IM	NOT SIG.	epi
L3-L4	6	0.00012481	-0.245286	0.473	0.689	1	L4	HDAC1	-1.162	-0.542664	Upper IM	NOT SIG.	epi
L3-L4	6	0.000126195	0.206913	1	1	1	L4	S100A9	-2	0	Upper IM	NOT SIG.	epi
L3-L4	6	0.000126685	-0.098609	0.007	0.111	1	L4	SEMA6D	-0.118	-3.98706	Upper IM	NOT SIG.	epi
L3-L4	6	0.000126766	-0.198208	0.253	0.472	1	L4	LPCAT4	-0.725	-0.899649	Upper IM	NOT SIG.	epi
L3-L4	6	0.000127112	-0.13547	0.207	0.428	1	L4	ALDH5A1	-0.635	-1.04798	Upper IM	NOT SIG.	epi
L3-L4	6	0.000127323	-0.155317	0.113	0.3	1	L4	COA5	-0.413	-1.40864	Upper IM	NOT SIG.	epi
L3-L4	6	0.000127959	-0.164285	0.273	0.494	1	L4	COX14	-0.767	-0.85561	Upper IM	NOT SIG.	epi
L3-L4	6	0.000128916	-0.188803	0.253	0.45	1	L4	NAB1	-0.703	-0.830788	Upper IM	NOT SIG.	epi
L3-L4	6	0.000128979	-0.277821	0.373	0.583	1	L4	UBE2H	-0.956	-0.64432	Upper IM	NOT SIG.	epi
L3-L4	6	0.000130934	-0.240993	0.387	0.594	1	L4	SNHG8	-0.981	-0.618129	Upper IM	NOT SIG.	epi
L3-L4	6	0.000131304	-0.211166	0.107	0.272	1	L4	ZDHHC9	-0.379	-1.346	Upper IM	NOT SIG.	epi
L3-L4	6	0.000131543	-0.174019	0.2	0.394	1	L4	UBL4A	-0.594	-0.978196	Upper IM	NOT SIG.	epi
L3-L4	6	0.000132292	-0.157139	0.053	0.194	1	L4	YPEL2	-0.247	-1.87199	Upper IM	NOT SIG.	epi
L3-L4	6	0.000134603	-0.189673	0.06	0.206	1	L4	PLIN2	-0.266	-1.77961	Upper IM	NOT SIG.	epi
L3-L4	6	0.000137215	-0.271769	0.233	0.411	1	L4	EIF3L	-0.644	-0.818808	Upper IM	NOT SIG.	epi
L3-L4	6	0.000138044	-0.299064	0.547	0.794	1	L4	EIF3E	-1.341	-0.537598	Upper IM	NOT SIG.	epi
L3-L4	6	0.000138973	-0.219348	0.34	0.544	1	L4	LRPAP1	-0.884	-0.678072	Upper IM	NOT SIG.	epi
L3-L4	6	0.000139435	-0.152007	0.187	0.4	1	L4	MBTPS1	-0.587	-1.09696	Upper IM	NOT SIG.	epi
L3-L4	6	0.000139837	-0.253541	0.233	0.439	1	L4	PLAGL1	-0.672	-0.913891	Upper IM	NOT SIG.	epi
L3-L4	6	0.000140333	-0.150274	0.133	0.317	1	L4	PON2	-0.45	-1.25306	Upper IM	NOT SIG.	epi
L3-L4	6	0.000140365	-0.395037	0.573	0.772	1	L4	VEGFA	-1.345	-0.430066	Upper IM	NOT SIG.	epi
L3-L4	6	0.000140511	-0.285044	0.32	0.511	1	L4	MFN1	-0.831	-0.675251	Upper IM	NOT SIG.	epi
L3-L4	6	0.000145391	-0.115757	0.093	0.261	1	L4	PARVA	-0.354	-1.48875	Upper IM	NOT SIG.	epi
L3-L4	6	0.000145948	-0.248869	0.953	1	1	L4	RPS3A	-1.953	-0.0694519	Upper IM	NOT SIG.	epi
L3-L4	6	0.000146173	0.292137	0.873	0.806	1	L4	KLK8	-1.679	0.115202	Upper IM	NOT SIG.	epi
L3-L4	6	0.000148207	-0.27717	0.693	0.883	1	L4	RIOK3	-1.576	-0.349558	Upper IM	NOT SIG.	epi
L3-L4	6	0.000151172	0.729783	0.88	0.978	1	L4	HOPX	-1.858	-0.152331	Upper IM	NOT SIG.	epi
L3-L4	6	0.000151295	-0.167778	0.1	0.267	1	L4	SLC52A2	-0.367	-1.41684	Upper IM	NOT SIG.	epi
L3-L4	6	0.000152689	-0.122036	0.047	0.189	1	L4	HDGFL3	-0.236	-2.00765	Upper IM	NOT SIG.	epi
L3-L4	6	0.000153094	-0.167701	0.76	0.906	1	L4	TLE5	-1.666	-0.253512	Upper IM	NOT SIG.	epi
L3-L4	6	0.000156481	-0.157303	0.053	0.194	1	L4	CD3E	-0.247	-1.87199	Upper IM	NOT SIG.	epi
L3-L4	6	0.000160153	-0.246554	0.227	0.428	1	L4	RUFY1	-0.655	-0.914918	Upper IM	NOT SIG.	epi
L3-L4	6	0.000161604	-0.231565	0.447	0.656	1	L4	PYGL	-1.103	-0.553421	Upper IM	NOT SIG.	epi
L3-L4	6	0.000161707	-0.243442	0.96	1	1	L4	S100A10	-1.96	-0.0588937	Upper IM	NOT SIG.	epi
L3-L4	6	0.000164741	-0.295348	0.44	0.667	1	L4	UGCG	-1.107	-0.600183	Upper IM	NOT SIG.	epi
L3-L4	6	0.000167018	-0.177717	0.127	0.306	1	L4	TFCP2	-0.433	-1.2687	Upper IM	NOT SIG.	epi
L3-L4	6	0.000167349	-0.185821	0.16	0.35	1	L4	KRT8	-0.51	-1.12928	Upper IM	NOT SIG.	epi
L3-L4	6	0.000169409	-0.110164	0.053	0.194	1	L4	GADD45G	-0.247	-1.87199	Upper IM	NOT SIG.	epi
L3-L4	6	0.000169457	-0.331135	0.507	0.717	1	L4	DUOX2	-1.224	-0.499987	Upper IM	NOT SIG.	epi
L3-L4	6	0.000171398	-0.200355	0.167	0.344	1	L4	CAMSAP2	-0.511	-1.04256	Upper IM	NOT SIG.	epi
L3-L4	6	0.000171458	-0.0950318	0.093	0.261	1	L4	CBWD1	-0.354	-1.48875	Upper IM	NOT SIG.	epi
L3-L4	6	0.00017236	-0.401717	0.793	0.833	1	L4	DAPL1	-1.626	-0.0709956	Upper IM	NOT SIG.	epi
L3-L4	6	0.000172418	-0.224835	0.307	0.517	1	L4	VSNL1	-0.824	-0.751926	Upper IM	NOT SIG.	epi
L3-L4	6	0.000173971	-0.157434	0.553	0.756	1	L4	DEGS1	-1.309	-0.451107	Upper IM	NOT SIG.	epi
L3-L4	6	0.000174357	-0.162702	0.147	0.333	1	L4	NUP62	-0.48	-1.17971	Upper IM	NOT SIG.	epi
L3-L4	6	0.000177488	-0.127998	0.007	0.106	1	L4	WNT5B	-0.113	-3.92057	Upper IM	NOT SIG.	epi
L3-L4	6	0.000178651	-0.207032	0.213	0.411	1	L4	PLEKHB2	-0.624	-0.948285	Upper IM	NOT SIG.	epi
L3-L4	6	0.000179933	-0.268934	0.247	0.45	1	L4	KCTD1	-0.697	-0.865414	Upper IM	NOT SIG.	epi
L3-L4	6	0.000180124	-0.175556	0.187	0.372	1	L4	ANKH	-0.559	-0.992264	Upper IM	NOT SIG.	epi
L3-L4	6	0.000180184	-0.122683	0.04	0.172	1	L4	PCP4L1	-0.212	-2.10434	Upper IM	NOT SIG.	epi
L3-L4	6	0.00018123	-0.145154	0.233	0.478	1	L4	PIGT	-0.711	-1.03668	Upper IM	NOT SIG.	epi
L3-L4	6	0.000182772	-0.290138	0.347	0.561	1	L4	KCTD11	-0.908	-0.693065	Upper IM	NOT SIG.	epi
L3-L4	6	0.000183146	-0.213228	0.153	0.339	1	L4	ARID5B	-0.492	-1.14775	Upper IM	NOT SIG.	epi
L3-L4	6	0.000184982	-0.319175	0.493	0.689	1	L4	ARNTL2	-1.182	-0.482916	Upper IM	NOT SIG.	epi
L3-L4	6	0.000186021	0.507101	0.773	0.778	1	L4	KLK7	-1.551	-0.00930174	Upper IM	NOT SIG.	epi
L3-L4	6	0.00018839	-0.233124	0.267	0.456	1	L4	SNHG32	-0.723	-0.772194	Upper IM	NOT SIG.	epi
L3-L4	6	0.000193648	-0.511458	1	1	1	L4	MT-ND3	-2	0	Upper IM	NOT SIG.	epi
L3-L4	6	0.000193989	-0.170881	0.34	0.561	1	L4	BANF1	-0.901	-0.722466	Upper IM	NOT SIG.	epi
L3-L4	6	0.000195239	0.142728	0.973	0.928	1	L4	KRT10	-1.901	0.068315	Upper IM	NOT SIG.	epi
L3-L4	6	0.000198475	-0.246051	0.56	0.783	1	L4	LMAN2	-1.343	-0.483585	Upper IM	NOT SIG.	epi
L3-L4	6	0.000199031	-0.212298	0.34	0.572	1	L4	PRMT2	-0.912	-0.75048	Upper IM	NOT SIG.	epi
L3-L4	6	0.000199039	-0.206226	0.293	0.517	1	L4	AMACR	-0.81	-0.819264	Upper IM	NOT SIG.	epi
L3-L4	6	0.000202655	-0.16158	0.153	0.333	1	L4	ELK4	-0.486	-1.12199	Upper IM	NOT SIG.	epi
L3-L4	6	0.000203954	-0.1831	0.233	0.433	1	L4	C18orf32	-0.666	-0.894037	Upper IM	NOT SIG.	epi
L3-L4	6	0.000208564	-0.156407	0.26	0.472	1	L4	HLA-DQA1	-0.732	-0.860275	Upper IM	NOT SIG.	epi
L3-L4	6	0.000208593	-0.210824	0.153	0.317	1	L4	CCDC69	-0.47	-1.05095	Upper IM	NOT SIG.	epi
L3-L4	6	0.00020882	-0.187558	0.1	0.256	1	L4	S100B	-0.356	-1.35614	Upper IM	NOT SIG.	epi
L3-L4	6	0.000210296	-0.281385	0.973	0.989	1	L4	AQP3	-1.962	-0.0235307	Upper IM	NOT SIG.	epi
L3-L4	6	0.000212239	-0.13917	0.047	0.183	1	L4	SPAG1	-0.23	-1.96111	Upper IM	NOT SIG.	epi
L3-L4	6	0.00021268	-0.311146	0.953	0.983	1	L4	SERPINB1	-1.936	-0.0447152	Upper IM	NOT SIG.	epi
L3-L4	6	0.00021485	-0.158402	0.08	0.228	1	L4	ODR4	-0.308	-1.51096	Upper IM	NOT SIG.	epi
L3-L4	6	0.000218233	-0.245196	0.527	0.744	1	L4	MORF4L1	-1.271	-0.4975	Upper IM	NOT SIG.	epi
L3-L4	6	0.000222095	-0.473334	0.293	0.489	1	L4	MT-ATP8	-0.782	-0.738934	Upper IM	NOT SIG.	epi
L3-L4	6	0.000224392	-0.126399	0.067	0.211	1	L4	PXN	-0.278	-1.65501	Upper IM	NOT SIG.	epi
L3-L4	6	0.000225064	-0.177431	0.113	0.272	1	L4	RNMT	-0.385	-1.26728	Upper IM	NOT SIG.	epi
L3-L4	6	0.000226233	0.238295	1	1	1	L4	HSPB1	-2	0	Upper IM	NOT SIG.	epi
L3-L4	6	0.000226803	0.0931687	0.073	0	1	L4	MUC5AC	-0.073	#NUM!	Upper IM	NOT SIG.	epi
L3-L4	6	0.000226803	0.0912799	0.073	0	1	L4	BAIAP2L2	-0.073	#NUM!	Upper IM	NOT SIG.	epi
L3-L4	6	0.000229339	-0.15496	0.047	0.178	1	L4	RAC2	-0.225	-1.92114	Upper IM	NOT SIG.	epi
L3-L4	6	0.000230078	-0.274208	0.54	0.739	1	L4	SET	-1.279	-0.452615	Upper IM	NOT SIG.	epi
L3-L4	6	0.000231813	-0.213021	0.487	0.706	1	L4	NUPR1	-1.193	-0.535746	Upper IM	NOT SIG.	epi
L3-L4	6	0.000231971	-0.170554	0.113	0.278	1	L4	DEXI	-0.391	-1.29876	Upper IM	NOT SIG.	epi
L3-L4	6	0.000233089	0.204208	0.187	0.061	1	L4	HIST1H1C	-0.248	1.61616	Upper IM	NOT SIG.	epi
L3-L4	6	0.000236577	-0.118799	0.013	0.117	1	L4	HELQ	-0.13	-3.16993	Upper IM	NOT SIG.	epi
L3-L4	6	0.000236718	-0.166083	0.06	0.2	1	L4	MAST2	-0.26	-1.73697	Upper IM	NOT SIG.	epi
L3-L4	6	0.000240577	-0.240501	0.467	0.683	1	L4	ZFAND5	-1.15	-0.548463	Upper IM	NOT SIG.	epi
L3-L4	6	0.000240612	-0.182967	0.18	0.361	1	L4	RERE	-0.541	-1.004	Upper IM	NOT SIG.	epi
L3-L4	6	0.000242126	-0.22009	0.533	0.717	1	L4	HP1BP3	-1.25	-0.427838	Upper IM	NOT SIG.	epi
L3-L4	6	0.000242586	-0.156558	0.087	0.239	1	L4	TGFBR2	-0.326	-1.45792	Upper IM	NOT SIG.	epi
L3-L4	6	0.000244048	-0.193032	0.473	0.694	1	L4	FAM83A	-1.167	-0.553095	Upper IM	NOT SIG.	epi
L3-L4	6	0.000246169	-0.268609	0.427	0.617	1	L4	YPEL5	-1.044	-0.531034	Upper IM	NOT SIG.	epi
L3-L4	6	0.00024763	-0.292688	0.707	0.922	1	L4	PDIA3	-1.629	-0.383057	Upper IM	NOT SIG.	epi
L3-L4	6	0.00025003	-0.250543	0.327	0.522	1	L4	EFNA3	-0.849	-0.674759	Upper IM	NOT SIG.	epi
L3-L4	6	0.00025328	-0.152598	0.24	0.467	1	L4	MPDU1	-0.707	-0.960388	Upper IM	NOT SIG.	epi
L3-L4	6	0.000253732	-0.133738	0.227	0.422	1	L4	CASZ1	-0.649	-0.894551	Upper IM	NOT SIG.	epi
L3-L4	6	0.000254542	-0.199619	0.427	0.617	1	L4	MTSS1	-1.044	-0.531034	Upper IM	NOT SIG.	epi
L3-L4	6	0.000254922	-0.344898	0.76	0.911	1	L4	NAMPT	-1.671	-0.261452	Upper IM	NOT SIG.	epi
L3-L4	6	0.000255313	-0.216729	0.327	0.55	1	L4	WAC	-0.877	-0.750141	Upper IM	NOT SIG.	epi
L3-L4	6	0.000256655	-0.207329	0.4	0.594	1	L4	RAB22A	-0.994	-0.570463	Upper IM	NOT SIG.	epi
L3-L4	6	0.000257739	-0.246328	0.52	0.756	1	L4	MDH2	-1.276	-0.539875	Upper IM	NOT SIG.	epi
L3-L4	6	0.000257975	0.271197	0.947	0.989	1	L4	CLIC3	-1.936	-0.0626061	Upper IM	NOT SIG.	epi
L3-L4	6	0.00025867	-0.179294	0.087	0.233	1	L4	KDM7A	-0.32	-1.42124	Upper IM	NOT SIG.	epi
L3-L4	6	0.000258848	0.206176	0.087	0.006	1	L4	TBC1D3D	-0.093	3.85798	Upper IM	NOT SIG.	epi
L3-L4	6	0.000259003	-0.960111	0.787	0.906	1	L4	CRISP3	-1.693	-0.203147	Upper IM	NOT SIG.	epi
L3-L4	6	0.000259416	-0.252785	0.687	0.839	1	L4	ST14	-1.526	-0.288361	Upper IM	NOT SIG.	epi
L3-L4	6	0.000259597	-0.239078	0.527	0.761	1	L4	MLF2	-1.288	-0.530093	Upper IM	NOT SIG.	epi
L3-L4	6	0.000266068	-0.171139	0.327	0.539	1	L4	PPP6R3	-0.866	-0.720995	Upper IM	NOT SIG.	epi
L3-L4	6	0.000268304	-0.203919	0.22	0.422	1	L4	MICU2	-0.642	-0.939739	Upper IM	NOT SIG.	epi
L3-L4	6	0.0002698	-0.152702	0.153	0.333	1	L4	ZNF146	-0.486	-1.12199	Upper IM	NOT SIG.	epi
L3-L4	6	0.000273617	-0.138949	0.167	0.35	1	L4	ITGA2	-0.517	-1.06751	Upper IM	NOT SIG.	epi
L3-L4	6	0.000277802	-0.155932	0.26	0.456	1	L4	EIF2B5	-0.716	-0.810522	Upper IM	NOT SIG.	epi
L3-L4	6	0.000280442	-0.274366	0.327	0.528	1	L4	ZDHHC13	-0.855	-0.691247	Upper IM	NOT SIG.	epi
L3-L4	6	0.000281326	-0.170579	0.113	0.278	1	L4	LYST	-0.391	-1.29876	Upper IM	NOT SIG.	epi
L3-L4	6	0.000283079	-0.17058	0.087	0.233	1	L4	AR	-0.32	-1.42124	Upper IM	NOT SIG.	epi
L3-L4	6	0.00028664	-0.133893	0.2	0.378	1	L4	STX4	-0.578	-0.918386	Upper IM	NOT SIG.	epi
L3-L4	6	0.000287181	-0.158976	0.28	0.483	1	L4	MTA2	-0.763	-0.786596	Upper IM	NOT SIG.	epi
L3-L4	6	0.000287664	-0.171625	0.473	0.661	1	L4	ZFP36L2	-1.134	-0.48281	Upper IM	NOT SIG.	epi
L3-L4	6	0.00028901	-0.235532	0.467	0.667	1	L4	SERINC2	-1.134	-0.514264	Upper IM	NOT SIG.	epi
L3-L4	6	0.000290884	-0.628505	0.793	0.872	1	L4	MT-ND5	-1.665	-0.137007	Upper IM	NOT SIG.	epi
L3-L4	6	0.000292895	-0.120892	0.02	0.128	1	L4	GPSM1	-0.148	-2.67807	Upper IM	NOT SIG.	epi
L3-L4	6	0.000295617	-0.255505	0.913	0.972	1	L4	SPINT2	-1.885	-0.0903415	Upper IM	NOT SIG.	epi
L3-L4	6	0.000296895	-0.195774	0.3	0.494	1	L4	KRT18	-0.794	-0.719549	Upper IM	NOT SIG.	epi
L3-L4	6	0.000298534	-0.136358	0.1	0.25	1	L4	PARP4	-0.35	-1.32193	Upper IM	NOT SIG.	epi
L3-L4	6	0.000298976	-0.07558	0.087	0.244	1	L4	IGSF9	-0.331	-1.48779	Upper IM	NOT SIG.	epi
L3-L4	6	0.000299383	-0.279317	0.687	0.872	1	L4	EIF4A2	-1.559	-0.344018	Upper IM	NOT SIG.	epi
L3-L4	6	0.000302313	-0.176401	0.12	0.283	1	L4	ZNF662	-0.403	-1.23777	Upper IM	NOT SIG.	epi
L3-L4	6	0.000304027	-0.239254	0.393	0.578	1	L4	SUMO3	-0.971	-0.55654	Upper IM	NOT SIG.	epi
L3-L4	6	0.000304104	-0.201061	0.347	0.533	1	L4	STRAP	-0.88	-0.6192	Upper IM	NOT SIG.	epi
L3-L4	6	0.00030579	-0.101588	0	0.083	1	L4	PTAFR	-0.083	#NUM!	Upper IM	NOT SIG.	epi
L3-L4	6	0.000306433	-0.114495	0.127	0.294	1	L4	FOXJ3	-0.421	-1.21099	Upper IM	NOT SIG.	epi
L3-L4	6	0.000307956	-0.214599	0.333	0.528	1	L4	RAP1B	-0.861	-0.665016	Upper IM	NOT SIG.	epi
L3-L4	6	0.00030941	-0.178258	0.38	0.6	1	L4	ARL6IP5	-0.98	-0.658963	Upper IM	NOT SIG.	epi
L3-L4	6	0.00031115	-0.232019	0.9	0.978	1	L4	COX4I1	-1.878	-0.119909	Upper IM	NOT SIG.	epi
L3-L4	6	0.000314745	-0.14712	0.093	0.244	1	L4	CRYZ	-0.337	-1.39158	Upper IM	NOT SIG.	epi
L3-L4	6	0.000319223	-0.120996	0.02	0.128	1	L4	WNK2	-0.148	-2.67807	Upper IM	NOT SIG.	epi
L3-L4	6	0.000319381	-0.326736	0.713	0.917	1	L4	TM4SF1	-1.63	-0.36302	Upper IM	NOT SIG.	epi
L3-L4	6	0.000320594	-0.225064	0.353	0.556	1	L4	SHMT1	-0.909	-0.655417	Upper IM	NOT SIG.	epi
L3-L4	6	0.000320702	-0.247018	0.953	1	1	L4	RPL6	-1.953	-0.0694519	Upper IM	NOT SIG.	epi
L3-L4	6	0.000325396	-0.249718	0.907	0.978	1	L4	MPZL2	-1.885	-0.108732	Upper IM	NOT SIG.	epi
L3-L4	6	0.000327007	-0.12702	0.12	0.278	1	L4	LIMA1	-0.398	-1.21205	Upper IM	NOT SIG.	epi
L3-L4	6	0.000328205	-0.202205	0.507	0.728	1	L4	DDX39B	-1.235	-0.521953	Upper IM	NOT SIG.	epi
L3-L4	6	0.000331598	-0.250345	0.967	1	1	L4	RPS15A	-1.967	-0.0484122	Upper IM	NOT SIG.	epi
L3-L4	6	0.000333152	-0.102023	0.18	0.372	1	L4	TTC39A	-0.552	-1.04731	Upper IM	NOT SIG.	epi
L3-L4	6	0.000333601	-0.195088	0.213	0.417	1	L4	PIK3R1	-0.63	-0.969194	Upper IM	NOT SIG.	epi
L3-L4	6	0.00033715	-0.178213	0.127	0.294	1	L4	ILKAP	-0.421	-1.21099	Upper IM	NOT SIG.	epi
L3-L4	6	0.000338691	-0.145755	0.167	0.356	1	L4	SLC10A3	-0.523	-1.09203	Upper IM	NOT SIG.	epi
L3-L4	6	0.000341647	-0.156212	0.3	0.506	1	L4	TMEM43	-0.806	-0.754175	Upper IM	NOT SIG.	epi
L3-L4	6	0.000341944	-0.19657	0.16	0.339	1	L4	U2AF2	-0.499	-1.08321	Upper IM	NOT SIG.	epi
L3-L4	6	0.000344812	-0.154118	0.12	0.283	1	L4	URB1	-0.403	-1.23777	Upper IM	NOT SIG.	epi
L3-L4	6	0.000352847	-0.234576	0.98	0.994	1	L4	RPS16	-1.974	-0.0204641	Upper IM	NOT SIG.	epi
L3-L4	6	0.000353366	-0.159688	0.107	0.261	1	L4	TSFM	-0.368	-1.28644	Upper IM	NOT SIG.	epi
L3-L4	6	0.000354213	-0.210994	0.353	0.567	1	L4	GSPT1	-0.92	-0.683681	Upper IM	NOT SIG.	epi
L3-L4	6	0.00035644	-0.196858	0.287	0.489	1	L4	IFNGR1	-0.776	-0.768784	Upper IM	NOT SIG.	epi
L3-L4	6	0.000357455	-0.122694	0.113	0.272	1	L4	NOL6	-0.385	-1.26728	Upper IM	NOT SIG.	epi
L3-L4	6	0.000360407	0.230871	0.113	0.283	1	L4	TELO2	-0.396	-1.32448	Upper IM	NOT SIG.	epi
L3-L4	6	0.000361154	-0.216254	0.2	0.389	1	L4	ACIN1	-0.589	-0.95977	Upper IM	NOT SIG.	epi
L3-L4	6	0.000361571	-0.121189	0.027	0.139	1	L4	CREB3L4	-0.166	-2.36405	Upper IM	NOT SIG.	epi
L3-L4	6	0.000363044	-0.298308	0.407	0.628	1	L4	MYO5B	-1.035	-0.625736	Upper IM	NOT SIG.	epi
L3-L4	6	0.000364475	-0.118918	0.38	0.6	1	L4	ASCC2	-0.98	-0.658963	Upper IM	NOT SIG.	epi
L3-L4	6	0.000364684	-0.153581	0.12	0.283	1	L4	RCN1	-0.403	-1.23777	Upper IM	NOT SIG.	epi
L3-L4	6	0.000372178	-0.206992	0.46	0.683	1	L4	PTTG1IP	-1.143	-0.570252	Upper IM	NOT SIG.	epi
L3-L4	6	0.000373002	-0.185342	0.127	0.294	1	L4	TRBC2	-0.421	-1.21099	Upper IM	NOT SIG.	epi
L3-L4	6	0.000374459	-0.149769	0.107	0.261	1	L4	MNT	-0.368	-1.28644	Upper IM	NOT SIG.	epi
L3-L4	6	0.000376971	-0.19839	0.287	0.494	1	L4	POLR2G	-0.781	-0.78346	Upper IM	NOT SIG.	epi
L3-L4	6	0.000378968	-0.129119	0.453	0.683	1	L4	CDK2AP1	-1.136	-0.592375	Upper IM	NOT SIG.	epi
L3-L4	6	0.000383837	-0.171239	0.187	0.367	1	L4	ARMC10	-0.554	-0.972742	Upper IM	NOT SIG.	epi
L3-L4	6	0.000386112	-0.225345	0.273	0.45	1	L4	APEX1	-0.723	-0.721024	Upper IM	NOT SIG.	epi
L3-L4	6	0.000386855	-0.164281	0.433	0.7	1	L4	SERPINB6	-1.133	-0.692988	Upper IM	NOT SIG.	epi
L3-L4	6	0.000387022	-0.142325	0.32	0.544	1	L4	WIPI2	-0.864	-0.765535	Upper IM	NOT SIG.	epi
L3-L4	6	0.000387346	-0.231745	0.5	0.739	1	L4	ZBTB7A	-1.239	-0.563646	Upper IM	NOT SIG.	epi
L3-L4	6	0.000389264	0.702541	0.5	0.356	1	L4	IGHG4	-0.856	0.490051	Upper IM	NOT SIG.	epi
L3-L4	6	0.000392163	-0.258618	0.687	0.822	1	L4	PPP1R14B	-1.509	-0.258828	Upper IM	NOT SIG.	epi
L3-L4	6	0.000397467	-0.198618	0.993	1	1	L4	RPL13A	-1.993	-0.0101344	Upper IM	NOT SIG.	epi
L3-L4	6	0.000397498	-0.151368	0.393	0.606	1	L4	SAMD4B	-0.999	-0.624788	Upper IM	NOT SIG.	epi
L3-L4	6	0.00039996	-0.23873	0.24	0.428	1	L4	B4GALT5	-0.668	-0.834576	Upper IM	NOT SIG.	epi
L3-L4	6	0.000402403	-0.313744	0.72	0.9	1	L4	CFD	-1.62	-0.321928	Upper IM	NOT SIG.	epi
L3-L4	6	0.000404671	-0.158631	0.093	0.239	1	L4	GBP3	-0.332	-1.36171	Upper IM	NOT SIG.	epi
L3-L4	6	0.000405697	-0.355898	0.393	0.583	1	L4	PRDM1	-0.976	-0.568967	Upper IM	NOT SIG.	epi
L3-L4	6	0.000407946	-0.181984	0.193	0.356	1	L4	SUPT16H	-0.549	-0.883276	Upper IM	NOT SIG.	epi
L3-L4	6	0.000408536	-0.22209	0.52	0.75	1	L4	CIB1	-1.27	-0.528379	Upper IM	NOT SIG.	epi
L3-L4	6	0.000408932	-0.0981407	0.327	0.528	1	L4	RBMX	-0.855	-0.691247	Upper IM	NOT SIG.	epi
L3-L4	6	0.000412908	-0.115507	0.513	0.744	1	L4	OSBPL2	-1.257	-0.536344	Upper IM	NOT SIG.	epi
L3-L4	6	0.000414305	-0.158441	0.207	0.4	1	L4	ALKBH5	-0.607	-0.950369	Upper IM	NOT SIG.	epi
L3-L4	6	0.000414357	-0.267826	0.487	0.728	1	L4	MGLL	-1.215	-0.580017	Upper IM	NOT SIG.	epi
L3-L4	6	0.000416501	-0.153859	0.133	0.294	1	L4	ANKRD10	-0.427	-1.14439	Upper IM	NOT SIG.	epi
L3-L4	6	0.000417296	-0.108759	0.027	0.139	1	L4	CYP2C9	-0.166	-2.36405	Upper IM	NOT SIG.	epi
L3-L4	6	0.000418266	-0.25576	0.773	0.95	1	L4	NECTIN4	-1.723	-0.297459	Upper IM	NOT SIG.	epi
L3-L4	6	0.000421052	-0.0952871	0.04	0.161	1	L4	SNX29	-0.201	-2.00899	Upper IM	NOT SIG.	epi
L3-L4	6	0.000427366	-0.109617	0.18	0.372	1	L4	HIKESHI	-0.552	-1.04731	Upper IM	NOT SIG.	epi
L3-L4	6	0.000428497	-0.17458	0.247	0.439	1	L4	DUSP3	-0.686	-0.82971	Upper IM	NOT SIG.	epi
L3-L4	6	0.0004344	-0.296636	0.46	0.672	1	L4	PDLIM5	-1.132	-0.546827	Upper IM	NOT SIG.	epi
L3-L4	6	0.000436459	-0.257773	0.647	0.828	1	L4	CTNNB1	-1.475	-0.355865	Upper IM	NOT SIG.	epi
L3-L4	6	0.000438332	-0.0926391	0.147	0.317	1	L4	PPP1R9B	-0.464	-1.10867	Upper IM	NOT SIG.	epi
L3-L4	6	0.000443074	-0.209544	0.187	0.356	1	L4	PPM1B	-0.543	-0.928839	Upper IM	NOT SIG.	epi
L3-L4	6	0.000443937	-0.146363	0.087	0.233	1	L4	RBM7	-0.32	-1.42124	Upper IM	NOT SIG.	epi
L3-L4	6	0.000444163	-0.180919	0.127	0.289	1	L4	DGCR8	-0.416	-1.18624	Upper IM	NOT SIG.	epi
L3-L4	6	0.000447482	-0.246547	0.287	0.467	1	L4	PRPSAP1	-0.754	-0.702372	Upper IM	NOT SIG.	epi
L3-L4	6	0.000448144	0.0978862	0.067	0	1	L4	BPIFB1	-0.067	#NUM!	Upper IM	NOT SIG.	epi
L3-L4	6	0.000449644	-0.19981	0.247	0.45	1	L4	USP34	-0.697	-0.865414	Upper IM	NOT SIG.	epi
L3-L4	6	0.000450862	-0.163564	0.08	0.217	1	L4	FOXE1	-0.297	-1.43962	Upper IM	NOT SIG.	epi
L3-L4	6	0.000456336	-0.198622	0.173	0.339	1	L4	SLC39A11	-0.512	-0.970513	Upper IM	NOT SIG.	epi
L3-L4	6	0.000457157	0.313022	1	1	1	L4	KRT4	-2	0	Upper IM	NOT SIG.	epi
L3-L4	6	0.000457664	-0.253388	0.467	0.628	1	L4	PPP2CB	-1.095	-0.427342	Upper IM	NOT SIG.	epi
L3-L4	6	0.00045778	-0.163224	0.04	0.156	1	L4	PTN	-0.196	-1.96347	Upper IM	NOT SIG.	epi
L3-L4	6	0.000459667	-0.221529	0.38	0.572	1	L4	TMEM9B	-0.952	-0.590016	Upper IM	NOT SIG.	epi
L3-L4	6	0.000460723	-0.145892	0.267	0.467	1	L4	ENY2	-0.734	-0.806583	Upper IM	NOT SIG.	epi
L3-L4	6	0.000462052	-0.25298	0.353	0.533	1	L4	TUFT1	-0.886	-0.594467	Upper IM	NOT SIG.	epi
L3-L4	6	0.000466203	-0.127893	0.12	0.278	1	L4	SRD5A3	-0.398	-1.21205	Upper IM	NOT SIG.	epi
L3-L4	6	0.000467766	-0.153151	0.073	0.211	1	L4	SLC30A6	-0.284	-1.53127	Upper IM	NOT SIG.	epi
L3-L4	6	0.000470735	-0.150517	0.173	0.344	1	L4	ATXN2L	-0.517	-0.991637	Upper IM	NOT SIG.	epi
L3-L4	6	0.000471057	-0.186781	0.12	0.272	1	L4	USP39	-0.392	-1.18057	Upper IM	NOT SIG.	epi
L3-L4	6	0.00047197	-0.14422	0.12	0.278	1	L4	SESN3	-0.398	-1.21205	Upper IM	NOT SIG.	epi
L3-L4	6	0.000472288	-0.125345	0.347	0.561	1	L4	MAEA	-0.908	-0.693065	Upper IM	NOT SIG.	epi
L3-L4	6	0.000473977	-0.216897	0.12	0.272	1	L4	SUZ12	-0.392	-1.18057	Upper IM	NOT SIG.	epi
L3-L4	6	0.000479653	-0.178047	0.093	0.233	1	L4	PIP5K1A	-0.326	-1.32503	Upper IM	NOT SIG.	epi
L3-L4	6	0.000479869	-0.08082	0.02	0.122	1	L4	HDAC8	-0.142	-2.60881	Upper IM	NOT SIG.	epi
L3-L4	6	0.000480468	-0.0965716	0.033	0.15	1	L4	ZBTB42	-0.183	-2.18442	Upper IM	NOT SIG.	epi
L3-L4	6	0.000482184	0.36755	0.407	0.244	1	L4	MTRNR2L1	-0.651	0.738148	Upper IM	NOT SIG.	epi
L3-L4	6	0.000488936	-0.146154	0.04	0.156	1	L4	PRKD3	-0.196	-1.96347	Upper IM	NOT SIG.	epi
L3-L4	6	0.000495473	-0.149785	0.207	0.378	1	L4	RAP2C	-0.585	-0.868755	Upper IM	NOT SIG.	epi
L3-L4	6	0.000504896	-0.185186	0.26	0.433	1	L4	FYTTD1	-0.693	-0.735855	Upper IM	NOT SIG.	epi
L3-L4	6	0.000505444	-0.422402	0.633	0.839	1	L4	DCN	-1.472	-0.406465	Upper IM	NOT SIG.	epi
L3-L4	6	0.000507243	-0.369125	0.433	0.65	1	L4	LYPD2	-1.083	-0.586073	Upper IM	NOT SIG.	epi
L3-L4	6	0.000509502	-0.218351	1	1	1	L4	S100A11	-2	0	Upper IM	NOT SIG.	epi
L3-L4	6	0.000509914	-0.121193	0.06	0.189	1	L4	GNAL	-0.249	-1.65535	Upper IM	NOT SIG.	epi
L3-L4	6	0.000512781	-0.248583	0.393	0.617	1	L4	IRF2BP2	-1.01	-0.650741	Upper IM	NOT SIG.	epi
L3-L4	6	0.000513456	-0.14304	0.313	0.522	1	L4	SRP72	-0.835	-0.737887	Upper IM	NOT SIG.	epi
L3-L4	6	0.000516632	-0.20026	0.187	0.35	1	L4	JMY	-0.537	-0.904317	Upper IM	NOT SIG.	epi
L3-L4	6	0.000518829	0.083815	0.08	0.006	1	L4	GIMAP2	-0.086	3.73697	Upper IM	NOT SIG.	epi
L3-L4	6	0.000523983	-0.18241	0.227	0.417	1	L4	IGF2R	-0.644	-0.877355	Upper IM	NOT SIG.	epi
L3-L4	6	0.000525938	-0.207533	0.253	0.444	1	L4	TMEM30B	-0.697	-0.811422	Upper IM	NOT SIG.	epi
L3-L4	6	0.000526194	-0.245814	0.94	1	1	L4	RPS9	-1.94	-0.0892673	Upper IM	NOT SIG.	epi
L3-L4	6	0.000530338	-0.0946202	0.133	0.306	1	L4	LLPH	-0.439	-1.20211	Upper IM	NOT SIG.	epi
L3-L4	6	0.000530765	-0.242356	0.48	0.694	1	L4	PRSS8	-1.174	-0.531901	Upper IM	NOT SIG.	epi
L3-L4	6	0.000533065	-0.158976	0.08	0.222	1	L4	KMT2D	-0.302	-1.47249	Upper IM	NOT SIG.	epi
L3-L4	6	0.000534909	-0.20114	0.2	0.372	1	L4	QRICH1	-0.572	-0.895303	Upper IM	NOT SIG.	epi
L3-L4	6	0.000536476	-0.047301	0.08	0.233	1	L4	FAM133B	-0.313	-1.54226	Upper IM	NOT SIG.	epi
L3-L4	6	0.000537593	-0.201062	0.933	0.994	1	L4	H3F3A	-1.927	-0.0913688	Upper IM	NOT SIG.	epi
L3-L4	6	0.000538418	0.382405	0.6	0.5	1	L4	CES2	-1.1	0.263034	Upper IM	NOT SIG.	epi
L3-L4	6	0.000538748	-0.138559	0.087	0.233	1	L4	ZNF12	-0.32	-1.42124	Upper IM	NOT SIG.	epi
L3-L4	6	0.000545747	-0.194585	0.213	0.389	1	L4	RABGAP1	-0.602	-0.868917	Upper IM	NOT SIG.	epi
L3-L4	6	0.000555247	-0.261161	0.933	1	1	L4	RPS5	-1.933	-0.100051	Upper IM	NOT SIG.	epi
L3-L4	6	0.000556883	-0.286918	0.213	0.394	1	L4	ZNF431	-0.607	-0.887342	Upper IM	NOT SIG.	epi
L3-L4	6	0.000560584	-0.114099	0.087	0.233	1	L4	PHYHIP	-0.32	-1.42124	Upper IM	NOT SIG.	epi
L3-L4	6	0.000564177	-0.174105	0.24	0.422	1	L4	STON2	-0.662	-0.814209	Upper IM	NOT SIG.	epi
L3-L4	6	0.00056831	-0.195572	0.18	0.361	1	L4	MXRA5	-0.541	-1.004	Upper IM	NOT SIG.	epi
L3-L4	6	0.000572331	-0.188678	0.233	0.383	1	L4	SRSF8	-0.616	-0.717014	Upper IM	NOT SIG.	epi
L3-L4	6	0.000577521	0.339651	0.76	0.744	1	L4	TM7SF2	-1.504	0.0306968	Upper IM	NOT SIG.	epi
L3-L4	6	0.000579766	-0.128568	0.047	0.161	1	L4	ELL	-0.208	-1.77633	Upper IM	NOT SIG.	epi
L3-L4	6	0.000582927	-0.146697	0.207	0.383	1	L4	DCTD	-0.59	-0.887714	Upper IM	NOT SIG.	epi
L3-L4	6	0.000588468	-0.0769962	0.153	0.339	1	L4	BMP1	-0.492	-1.14775	Upper IM	NOT SIG.	epi
L3-L4	6	0.000589666	-0.175095	0.24	0.406	1	L4	TOB2	-0.646	-0.758445	Upper IM	NOT SIG.	epi
L3-L4	6	0.000593559	-0.165032	0.24	0.422	1	L4	FBXO7	-0.662	-0.814209	Upper IM	NOT SIG.	epi
L3-L4	6	0.000596072	-0.18282	0.173	0.339	1	L4	POP5	-0.512	-0.970513	Upper IM	NOT SIG.	epi
L3-L4	6	0.000598766	-0.222345	0.487	0.667	1	L4	RRBP1	-1.154	-0.453765	Upper IM	NOT SIG.	epi
L3-L4	6	0.000603651	-0.221803	0.507	0.672	1	L4	PSMB4	-1.179	-0.406475	Upper IM	NOT SIG.	epi
L3-L4	6	0.000604848	-0.195972	0.28	0.45	1	L4	ADNP	-0.73	-0.684498	Upper IM	NOT SIG.	epi
L3-L4	6	0.000607677	-0.123722	0.313	0.528	1	L4	ANAPC5	-0.841	-0.754375	Upper IM	NOT SIG.	epi
L3-L4	6	0.000608428	-0.211333	0.647	0.806	1	L4	APRT	-1.453	-0.317014	Upper IM	NOT SIG.	epi
L3-L4	6	0.00060933	-0.0824931	0.067	0.206	1	L4	MYO10	-0.273	-1.62041	Upper IM	NOT SIG.	epi
L3-L4	6	0.000609441	-0.103143	0.073	0.211	1	L4	ZNF254	-0.284	-1.53127	Upper IM	NOT SIG.	epi
L3-L4	6	0.000610281	-0.132881	0.053	0.178	1	L4	BTBD1	-0.231	-1.74781	Upper IM	NOT SIG.	epi
L3-L4	6	0.000614044	-0.156162	0.087	0.222	1	L4	GNG11	-0.309	-1.35147	Upper IM	NOT SIG.	epi
L3-L4	6	0.000615907	-0.157306	0.207	0.389	1	L4	ECI1	-0.596	-0.910139	Upper IM	NOT SIG.	epi
L3-L4	6	0.000622912	-0.112814	0.087	0.233	1	L4	UEVLD	-0.32	-1.42124	Upper IM	NOT SIG.	epi
L3-L4	6	0.000625017	-0.197736	0.3	0.506	1	L4	SRPK1	-0.806	-0.754175	Upper IM	NOT SIG.	epi
L3-L4	6	0.000625912	-0.141798	0.14	0.289	1	L4	SNHG18	-0.429	-1.04564	Upper IM	NOT SIG.	epi
L3-L4	6	0.000626009	-0.239646	0.333	0.517	1	L4	KLHL21	-0.85	-0.634642	Upper IM	NOT SIG.	epi
L3-L4	6	0.000628873	-0.200124	0.107	0.25	1	L4	SERPINB9	-0.357	-1.22432	Upper IM	NOT SIG.	epi
L3-L4	6	0.000633228	0.140786	0.153	0.044	1	L4	SPRR5	-0.197	1.79796	Upper IM	NOT SIG.	epi
L3-L4	6	0.00063947	-0.20521	1	1	1	L4	RPS4X	-2	0	Upper IM	NOT SIG.	epi
L3-L4	6	0.000639585	-0.149468	0.12	0.272	1	L4	RNF220	-0.392	-1.18057	Upper IM	NOT SIG.	epi
L3-L4	6	0.000643958	-0.0904666	0.073	0.211	1	L4	NUP93	-0.284	-1.53127	Upper IM	NOT SIG.	epi
L3-L4	6	0.000644607	-0.13866	0.327	0.528	1	L4	TOMM22	-0.855	-0.691247	Upper IM	NOT SIG.	epi
L3-L4	6	0.000646832	-0.13654	0.36	0.567	1	L4	SLC35F6	-0.927	-0.655352	Upper IM	NOT SIG.	epi
L3-L4	6	0.000654201	-0.111521	0.1	0.25	1	L4	PELP1	-0.35	-1.32193	Upper IM	NOT SIG.	epi
L3-L4	6	0.000654304	-0.182036	0.867	0.944	1	L4	BTF3	-1.811	-0.122755	Upper IM	NOT SIG.	epi
L3-L4	6	0.00065461	-0.107653	0.1	0.244	1	L4	CNOT4	-0.344	-1.28688	Upper IM	NOT SIG.	epi
L3-L4	6	0.000662718	-0.18318	0.3	0.5	1	L4	ANKRD13A	-0.8	-0.736966	Upper IM	NOT SIG.	epi
L3-L4	6	0.000667137	-0.113025	0.127	0.283	1	L4	SPPL2B	-0.41	-1.15597	Upper IM	NOT SIG.	epi
L3-L4	6	0.00067225	-0.13593	0.307	0.494	1	L4	OXSR1	-0.801	-0.686272	Upper IM	NOT SIG.	epi
L3-L4	6	0.00067587	-0.151128	0.16	0.322	1	L4	FRG1	-0.482	-1.00899	Upper IM	NOT SIG.	epi
L3-L4	6	0.000679108	-0.0494941	0.133	0.283	1	L4	NOL9	-0.416	-1.08938	Upper IM	NOT SIG.	epi
L3-L4	6	0.000683353	-0.10943	0.12	0.278	1	L4	PPP2R1B	-0.398	-1.21205	Upper IM	NOT SIG.	epi
L3-L4	6	0.000684215	-0.244934	0.353	0.556	1	L4	VAMP3	-0.909	-0.655417	Upper IM	NOT SIG.	epi
L3-L4	6	0.000693927	-0.249568	0.787	0.889	1	L4	ATP5MC3	-1.676	-0.17582	Upper IM	NOT SIG.	epi
L3-L4	6	0.000697305	-0.122353	0.533	0.75	1	L4	SF1	-1.283	-0.492755	Upper IM	NOT SIG.	epi
L3-L4	6	0.000697864	-0.177652	0.18	0.339	1	L4	CCND3	-0.519	-0.913288	Upper IM	NOT SIG.	epi
L3-L4	6	0.000699509	0.188356	0.313	0.15	1	L4	MAP2	-0.463	1.0612	Upper IM	NOT SIG.	epi
L3-L4	6	0.000699669	-0.181014	0.213	0.394	1	L4	LZIC	-0.607	-0.887342	Upper IM	NOT SIG.	epi
L3-L4	6	0.000700068	-0.123266	0.533	0.733	1	L4	EIF3F	-1.266	-0.459678	Upper IM	NOT SIG.	epi
L3-L4	6	0.000700911	-0.192291	0.24	0.406	1	L4	MED16	-0.646	-0.758445	Upper IM	NOT SIG.	epi
L3-L4	6	0.000702508	-0.178569	0.14	0.311	1	L4	PCID2	-0.451	-1.15149	Upper IM	NOT SIG.	epi
L3-L4	6	0.000706206	-0.215534	0.5	0.683	1	L4	CHMP3	-1.183	-0.449957	Upper IM	NOT SIG.	epi
L3-L4	6	0.000709861	-0.475895	0.58	0.717	1	L4	IGFBP5	-1.297	-0.30592	Upper IM	NOT SIG.	epi
L3-L4	6	0.000710824	-0.097609	0.267	0.461	1	L4	PSME3	-0.728	-0.787927	Upper IM	NOT SIG.	epi
L3-L4	6	0.000711259	-0.179732	0.427	0.628	1	L4	NONO	-1.055	-0.556528	Upper IM	NOT SIG.	epi
L3-L4	6	0.000711375	-0.269814	0.46	0.639	1	L4	MGST2	-1.099	-0.474182	Upper IM	NOT SIG.	epi
L3-L4	6	0.000718191	-0.288259	0.553	0.728	1	L4	DAD1	-1.281	-0.396659	Upper IM	NOT SIG.	epi
L3-L4	6	0.000718579	-0.240415	0.16	0.311	1	L4	MMUT	-0.471	-0.958843	Upper IM	NOT SIG.	epi
L3-L4	6	0.000720657	-0.256212	0.74	0.883	1	L4	EIF4G1	-1.623	-0.254888	Upper IM	NOT SIG.	epi
L3-L4	6	0.000724554	-0.211274	0.98	0.994	1	L4	RPL10A	-1.974	-0.0204641	Upper IM	NOT SIG.	epi
L3-L4	6	0.000728041	-0.109496	0.1	0.25	1	L4	TSR1	-0.35	-1.32193	Upper IM	NOT SIG.	epi
L3-L4	6	0.000731438	-0.172674	0.393	0.6	1	L4	LIMK2	-0.993	-0.610433	Upper IM	NOT SIG.	epi
L3-L4	6	0.000737818	-0.142312	0.067	0.194	1	L4	BRIX1	-0.261	-1.53382	Upper IM	NOT SIG.	epi
L3-L4	6	0.000738659	-0.159382	0.34	0.528	1	L4	SNRNP200	-0.868	-0.635003	Upper IM	NOT SIG.	epi
L3-L4	6	0.000739232	-0.096023	0.22	0.428	1	L4	RUNX1	-0.648	-0.960107	Upper IM	NOT SIG.	epi
L3-L4	6	0.000741849	-0.123305	0.1	0.25	1	L4	AC092747.4	-0.35	-1.32193	Upper IM	NOT SIG.	epi
L3-L4	6	0.000742771	-0.198555	0.167	0.328	1	L4	ARFGEF2	-0.495	-0.973848	Upper IM	NOT SIG.	epi
L3-L4	6	0.00074316	-0.14892	0.093	0.233	1	L4	ELOVL5	-0.326	-1.32503	Upper IM	NOT SIG.	epi
L3-L4	6	0.00074784	-0.166311	0.073	0.206	1	L4	DOLPP1	-0.279	-1.49668	Upper IM	NOT SIG.	epi
L3-L4	6	0.000753838	-0.149868	0.107	0.25	1	L4	THUMPD3	-0.357	-1.22432	Upper IM	NOT SIG.	epi
L3-L4	6	0.000754912	-0.175982	0.273	0.478	1	L4	IDH3A	-0.751	-0.80811	Upper IM	NOT SIG.	epi
L3-L4	6	0.000758098	-0.181948	0.393	0.583	1	L4	GOT2	-0.976	-0.568967	Upper IM	NOT SIG.	epi
L3-L4	6	0.000758104	-0.148369	0.373	0.572	1	L4	NARS	-0.945	-0.61684	Upper IM	NOT SIG.	epi
L3-L4	6	0.000763141	-0.337555	0.533	0.733	1	L4	TJP1	-1.266	-0.459678	Upper IM	NOT SIG.	epi
L3-L4	6	0.000774648	-0.244183	0.72	0.883	1	L4	EIF4B	-1.603	-0.294417	Upper IM	NOT SIG.	epi
L3-L4	6	0.000777418	-0.183211	0.307	0.506	1	L4	STOML2	-0.813	-0.720899	Upper IM	NOT SIG.	epi
L3-L4	6	0.000785852	-0.195525	0.427	0.622	1	L4	COPZ1	-1.049	-0.542679	Upper IM	NOT SIG.	epi
L3-L4	6	0.000786781	-0.182591	0.433	0.639	1	L4	SDC4	-1.072	-0.561449	Upper IM	NOT SIG.	epi
L3-L4	6	0.000794707	-0.165719	0.627	0.811	1	L4	ACTR2	-1.438	-0.371236	Upper IM	NOT SIG.	epi
L3-L4	6	0.000795003	-0.225548	0.207	0.378	1	L4	COL5A1	-0.585	-0.868755	Upper IM	NOT SIG.	epi
L3-L4	6	0.000797438	-0.211222	0.227	0.389	1	L4	BABAM1	-0.616	-0.777078	Upper IM	NOT SIG.	epi
L3-L4	6	0.000797669	-0.161217	0.167	0.328	1	L4	SLC35E2B	-0.495	-0.973848	Upper IM	NOT SIG.	epi
L3-L4	6	0.000806641	-0.0764277	0	0.072	1	L4	KLHDC7A	-0.072	#NUM!	Upper IM	NOT SIG.	epi
L3-L4	6	0.000819797	-0.111228	0.027	0.128	1	L4	CD8A	-0.155	-2.24511	Upper IM	NOT SIG.	epi
L3-L4	6	0.000823047	-0.24488	0.647	0.85	1	L4	XIST	-1.497	-0.393697	Upper IM	NOT SIG.	epi
L3-L4	6	0.000826633	-0.161237	0.38	0.583	1	L4	RBBP4	-0.963	-0.617496	Upper IM	NOT SIG.	epi
L3-L4	6	0.000827035	-0.122255	0.027	0.128	1	L4	NID1	-0.155	-2.24511	Upper IM	NOT SIG.	epi
L3-L4	6	0.000845828	-0.14822	0.54	0.717	1	L4	SARAF	-1.257	-0.409014	Upper IM	NOT SIG.	epi
L3-L4	6	0.000846149	0.241512	0.98	1	1	L4	DSP	-1.98	-0.0291463	Upper IM	NOT SIG.	epi
L3-L4	6	0.000846953	-0.238645	0.707	0.856	1	L4	TAX1BP3	-1.563	-0.275901	Upper IM	NOT SIG.	epi
L3-L4	6	0.000849966	-0.122669	0.047	0.161	1	L4	PRPF18	-0.208	-1.77633	Upper IM	NOT SIG.	epi
L3-L4	6	0.00085406	-0.145716	0.127	0.283	1	L4	PIK3C2A	-0.41	-1.15597	Upper IM	NOT SIG.	epi
L3-L4	6	0.000854259	-0.221746	0.28	0.444	1	L4	SP1	-0.724	-0.665133	Upper IM	NOT SIG.	epi
L3-L4	6	0.000855016	-0.456194	1	1	1	L4	MT-ATP6	-2	0	Upper IM	NOT SIG.	epi
L3-L4	6	0.000862341	-0.146324	0.06	0.183	1	L4	ZNF432	-0.243	-1.60881	Upper IM	NOT SIG.	epi
L3-L4	6	0.00087754	-0.236629	0.453	0.667	1	L4	HNRNPL	-1.12	-0.558176	Upper IM	NOT SIG.	epi
L3-L4	6	0.000878297	-0.168818	0.513	0.706	1	L4	ZDHHC5	-1.219	-0.460709	Upper IM	NOT SIG.	epi
L3-L4	6	0.000879656	-0.136867	0.32	0.5	1	L4	MYCBP2	-0.82	-0.643856	Upper IM	NOT SIG.	epi
L3-L4	6	0.000881374	-0.128832	0.193	0.378	1	L4	SMIM12	-0.571	-0.969785	Upper IM	NOT SIG.	epi
L3-L4	6	0.000886961	-0.148013	0.44	0.672	1	L4	TRA2A	-1.112	-0.610958	Upper IM	NOT SIG.	epi
L3-L4	6	0.000888445	-0.129602	0.1	0.25	1	L4	NUP205	-0.35	-1.32193	Upper IM	NOT SIG.	epi
L3-L4	6	0.000895882	-0.134103	0.213	0.4	1	L4	PRRC1	-0.613	-0.909147	Upper IM	NOT SIG.	epi
L3-L4	6	0.000905681	-0.166383	0.127	0.272	1	L4	GSTZ1	-0.399	-1.09878	Upper IM	NOT SIG.	epi
L3-L4	6	0.000909964	-0.33676	0.82	0.944	1	L4	PPP1R3C	-1.764	-0.203163	Upper IM	NOT SIG.	epi
L3-L4	6	0.00091401	-0.110251	0.46	0.706	1	L4	TOMM20	-1.166	-0.618034	Upper IM	NOT SIG.	epi
L3-L4	6	0.000914786	-0.126768	0.04	0.15	1	L4	THADA	-0.19	-1.90689	Upper IM	NOT SIG.	epi
L3-L4	6	0.000921183	-0.149994	0.54	0.75	1	L4	UQCRC2	-1.29	-0.473931	Upper IM	NOT SIG.	epi
L3-L4	6	0.000923233	-0.236705	0.207	0.367	1	L4	SELENOI	-0.574	-0.826149	Upper IM	NOT SIG.	epi
L3-L4	6	0.000925631	-0.135428	0.3	0.5	1	L4	LARP4B	-0.8	-0.736966	Upper IM	NOT SIG.	epi
L3-L4	6	0.000934179	-0.246498	0.493	0.7	1	L4	ZMIZ1	-1.193	-0.505767	Upper IM	NOT SIG.	epi
L3-L4	6	0.000935699	-0.143918	0.293	0.472	1	L4	TAP1	-0.765	-0.687886	Upper IM	NOT SIG.	epi
L3-L4	6	0.000938455	-0.130226	0.207	0.383	1	L4	GSS	-0.59	-0.887714	Upper IM	NOT SIG.	epi
L3-L4	6	0.000947708	-0.171568	0.187	0.361	1	L4	DDX46	-0.548	-0.948961	Upper IM	NOT SIG.	epi
L3-L4	6	0.000947896	-0.282238	0.6	0.811	1	L4	MPRIP	-1.411	-0.434739	Upper IM	NOT SIG.	epi
L3-L4	6	0.000951539	-0.105727	0.133	0.294	1	L4	TMEM63B	-0.427	-1.14439	Upper IM	NOT SIG.	epi
L3-L4	6	0.000954235	0.11963	0.1	0.017	1	L4	HIST1H2BG	-0.117	2.55639	Upper IM	NOT SIG.	epi
L3-L4	6	0.000954963	-0.11913	0.273	0.461	1	L4	EPS15	-0.734	-0.755866	Upper IM	NOT SIG.	epi
L3-L4	6	0.000955547	-0.134959	0.38	0.583	1	L4	ATL3	-0.963	-0.617496	Upper IM	NOT SIG.	epi
L3-L4	6	0.000956155	-0.544414	0.727	0.844	1	L4	FGFBP1	-1.571	-0.215288	Upper IM	NOT SIG.	epi
L3-L4	6	0.000957656	-0.132615	0.26	0.444	1	L4	LIN7C	-0.704	-0.772048	Upper IM	NOT SIG.	epi
L3-L4	6	0.000957683	-0.15675	0.28	0.472	1	L4	TUBGCP2	-0.752	-0.75336	Upper IM	NOT SIG.	epi
L3-L4	6	0.000961435	-0.157929	0.147	0.3	1	L4	CKS2	-0.447	-1.02915	Upper IM	NOT SIG.	epi
L3-L4	6	0.000964307	-0.304655	0.993	0.989	1	L4	CRABP2	-1.982	0.0058232	Upper IM	NOT SIG.	epi
L3-L4	6	0.000966477	-0.185147	0.147	0.289	1	L4	MFSD14C	-0.436	-0.975253	Upper IM	NOT SIG.	epi
L3-L4	6	0.000977459	-0.224802	0.447	0.622	1	L4	IGFBP2	-1.069	-0.47664	Upper IM	NOT SIG.	epi
L3-L4	6	0.000980883	-0.235261	0.78	0.939	1	L4	FOSL2	-1.719	-0.267651	Upper IM	NOT SIG.	epi
L3-L4	6	0.000981026	-0.125146	0.267	0.461	1	L4	TTC3	-0.728	-0.787927	Upper IM	NOT SIG.	epi
L3-L4	6	0.000991408	-0.132819	0.147	0.311	1	L4	C5orf15	-0.458	-1.0811	Upper IM	NOT SIG.	epi
L3-L4	6	0.000992138	-0.108198	0.687	0.833	1	L4	CAPN2	-1.52	-0.278006	Upper IM	NOT SIG.	epi
L3-L4	6	0.000994726	-0.210103	0.387	0.544	1	L4	SLAIN2	-0.931	-0.491273	Upper IM	NOT SIG.	epi
L3-L4	6	0.000995005	-0.184338	0.533	0.717	1	L4	EIF1AX	-1.25	-0.427838	Upper IM	NOT SIG.	epi
L3-L4	6	0.000996452	-0.106619	0.167	0.328	1	L4	PPIG	-0.495	-0.973848	Upper IM	NOT SIG.	epi
L3-L4	6	0.00100872	-0.162903	0.187	0.361	1	L4	HERPUD2	-0.548	-0.948961	Upper IM	NOT SIG.	epi
L3-L4	6	0.00101346	-0.18189	0.073	0.194	1	L4	RBMXL1	-0.267	-1.41009	Upper IM	NOT SIG.	epi
L3-L4	6	0.00101704	-0.115243	0.067	0.194	1	L4	ANKRD27	-0.261	-1.53382	Upper IM	NOT SIG.	epi
L3-L4	6	0.00101708	-0.1495	0.093	0.228	1	L4	AGPAT1	-0.321	-1.29373	Upper IM	NOT SIG.	epi
L3-L4	6	0.00102066	-0.240543	0.293	0.467	1	L4	FLOT2	-0.76	-0.672522	Upper IM	NOT SIG.	epi
L3-L4	6	0.00102641	-0.212505	0.547	0.728	1	L4	MAPK6	-1.275	-0.412398	Upper IM	NOT SIG.	epi
L3-L4	6	0.00103097	-0.137153	0.333	0.539	1	L4	SLC1A5	-0.872	-0.694763	Upper IM	NOT SIG.	epi
L3-L4	6	0.00104056	-0.223047	0.953	0.994	1	L4	NACA	-1.947	-0.0607696	Upper IM	NOT SIG.	epi
L3-L4	6	0.00104913	-0.218263	0.233	0.411	1	L4	HGSNAT	-0.644	-0.818808	Upper IM	NOT SIG.	epi
L3-L4	6	0.00105427	0.566395	0.333	0.189	1	L4	ISG15	-0.522	0.817136	Upper IM	NOT SIG.	epi
L3-L4	6	0.00105957	-0.23138	0.207	0.356	1	L4	CNPPD1	-0.563	-0.782246	Upper IM	NOT SIG.	epi
L3-L4	6	0.00106232	-0.178702	0.2	0.35	1	L4	CETN2	-0.55	-0.807355	Upper IM	NOT SIG.	epi
L3-L4	6	0.00106262	-0.165781	0.24	0.417	1	L4	SCFD1	-0.657	-0.797013	Upper IM	NOT SIG.	epi
L3-L4	6	0.00107141	-0.14337	0.073	0.2	1	L4	OTUB2	-0.273	-1.45403	Upper IM	NOT SIG.	epi
L3-L4	6	0.00107269	-0.0701682	0.08	0.217	1	L4	PHC3	-0.297	-1.43962	Upper IM	NOT SIG.	epi
L3-L4	6	0.00107764	-0.123066	0.087	0.222	1	L4	SPOUT1	-0.309	-1.35147	Upper IM	NOT SIG.	epi
L3-L4	6	0.00107977	-0.159763	0.993	1	1	L4	RPS17	-1.993	-0.0101344	Upper IM	NOT SIG.	epi
L3-L4	6	0.00108416	-0.224204	0.593	0.783	1	L4	TOB1	-1.376	-0.40098	Upper IM	NOT SIG.	epi
L3-L4	6	0.00108795	-0.260993	0.633	0.761	1	L4	VIM	-1.394	-0.265691	Upper IM	NOT SIG.	epi
L3-L4	6	0.00109158	-0.1463	0.233	0.4	1	L4	SNHG19	-0.633	-0.77967	Upper IM	NOT SIG.	epi
L3-L4	6	0.00109597	-0.0781633	0.14	0.306	1	L4	FASTKD2	-0.446	-1.1281	Upper IM	NOT SIG.	epi
L3-L4	6	0.00110389	-0.13986	0.153	0.306	1	L4	ECHDC3	-0.459	-1	Upper IM	NOT SIG.	epi
L3-L4	6	0.00110691	-0.119098	0.333	0.544	1	L4	STARD7	-0.877	-0.708084	Upper IM	NOT SIG.	epi
L3-L4	6	0.00111799	-0.134845	0.08	0.211	1	L4	PAXBP1	-0.291	-1.39917	Upper IM	NOT SIG.	epi
L3-L4	6	0.00112024	-0.172369	0.827	0.922	1	L4	GTF2I	-1.749	-0.156879	Upper IM	NOT SIG.	epi
L3-L4	6	0.00112699	-0.139433	0.087	0.222	1	L4	C6orf136	-0.309	-1.35147	Upper IM	NOT SIG.	epi
L3-L4	6	0.00112871	-0.162855	0.293	0.483	1	L4	NXN	-0.776	-0.721123	Upper IM	NOT SIG.	epi
L3-L4	6	0.00113781	-0.145961	0.46	0.65	1	L4	SRSF7	-1.11	-0.498806	Upper IM	NOT SIG.	epi
L3-L4	6	0.00113943	-0.111133	0.093	0.228	1	L4	PGAP1	-0.321	-1.29373	Upper IM	NOT SIG.	epi
L3-L4	6	0.00114475	-0.0603163	0.38	0.594	1	L4	POLDIP2	-0.974	-0.644464	Upper IM	NOT SIG.	epi
L3-L4	6	0.00114606	-0.0915867	0.127	0.283	1	L4	C1GALT1C1	-0.41	-1.15597	Upper IM	NOT SIG.	epi
L3-L4	6	0.00114806	-0.159226	0.427	0.628	1	L4	NLRX1	-1.055	-0.556528	Upper IM	NOT SIG.	epi
L3-L4	6	0.00114844	-0.159917	0.093	0.222	1	L4	FMN1	-0.315	-1.25526	Upper IM	NOT SIG.	epi
L3-L4	6	0.00115297	-0.204702	0.167	0.317	1	L4	NCBP3	-0.484	-0.924635	Upper IM	NOT SIG.	epi
L3-L4	6	0.00115317	-0.205672	0.867	0.928	1	L4	TMBIM1	-1.795	-0.0980928	Upper IM	NOT SIG.	epi
L3-L4	6	0.00115868	-0.182894	0.42	0.622	1	L4	WSB2	-1.042	-0.566525	Upper IM	NOT SIG.	epi
L3-L4	6	0.00117255	-0.100578	0.14	0.3	1	L4	PRRX1	-0.44	-1.09954	Upper IM	NOT SIG.	epi
L3-L4	6	0.0011888	-0.0438375	0.087	0.217	1	L4	MID1	-0.304	-1.31861	Upper IM	NOT SIG.	epi
L3-L4	6	0.00119317	-0.223311	0.54	0.733	1	L4	KANK1	-1.273	-0.440854	Upper IM	NOT SIG.	epi
L3-L4	6	0.00119509	-0.145822	0.167	0.328	1	L4	VASP	-0.495	-0.973848	Upper IM	NOT SIG.	epi
L3-L4	6	0.00120136	-0.13116	0.133	0.289	1	L4	HAT1	-0.422	-1.11964	Upper IM	NOT SIG.	epi
L3-L4	6	0.00120637	-0.255085	0.4	0.572	1	L4	FAR1	-0.972	-0.516015	Upper IM	NOT SIG.	epi
L3-L4	6	0.00121177	-0.118876	0.247	0.428	1	L4	AP3B1	-0.675	-0.7931	Upper IM	NOT SIG.	epi
L3-L4	6	0.0012252	-0.175106	0.307	0.483	1	L4	RGS14	-0.79	-0.653785	Upper IM	NOT SIG.	epi
L3-L4	6	0.00122718	-0.0723378	0.153	0.311	1	L4	NAB2	-0.464	-1.02338	Upper IM	NOT SIG.	epi
L3-L4	6	0.00122841	-0.0967307	0.273	0.45	1	L4	BCL2L2	-0.723	-0.721024	Upper IM	NOT SIG.	epi
L3-L4	6	0.00122984	-0.203689	0.147	0.289	1	L4	WIZ	-0.436	-0.975253	Upper IM	NOT SIG.	epi
L3-L4	6	0.0012321	-0.128841	0.067	0.189	1	L4	JADE1	-0.256	-1.49615	Upper IM	NOT SIG.	epi
L3-L4	6	0.00123633	-0.261698	0.7	0.867	1	L4	APLP2	-1.567	-0.308677	Upper IM	NOT SIG.	epi
L3-L4	6	0.00124412	-0.126618	0.207	0.383	1	L4	EPB41L1	-0.59	-0.887714	Upper IM	NOT SIG.	epi
L3-L4	6	0.00124899	0.383676	0.613	0.517	1	L4	IER3	-1.13	0.245723	Upper IM	NOT SIG.	epi
L3-L4	6	0.00125296	-0.25018	0.867	0.983	1	L4	TMBIM6	-1.85	-0.181159	Upper IM	NOT SIG.	epi
L3-L4	6	0.00125995	-0.188264	0.147	0.294	1	L4	NIFK	-0.441	-1	Upper IM	NOT SIG.	epi
L3-L4	6	0.00126134	-0.0571351	0.213	0.394	1	L4	PTCD3	-0.607	-0.887342	Upper IM	NOT SIG.	epi
L3-L4	6	0.00126419	-0.171245	0.233	0.4	1	L4	HLA-DQB2	-0.633	-0.77967	Upper IM	NOT SIG.	epi
L3-L4	6	0.00126501	-0.124004	0.12	0.267	1	L4	THOP1	-0.387	-1.15381	Upper IM	NOT SIG.	epi
L3-L4	6	0.00128465	-0.236197	0.72	0.922	1	L4	SRSF5	-1.642	-0.35677	Upper IM	NOT SIG.	epi
L3-L4	6	0.00128672	-0.129695	0.113	0.25	1	L4	CKMT1A	-0.363	-1.14561	Upper IM	NOT SIG.	epi
L3-L4	6	0.0012981	-0.160972	0.493	0.694	1	L4	RBM8A	-1.187	-0.493348	Upper IM	NOT SIG.	epi
L3-L4	6	0.00130986	-0.17348	0.08	0.206	1	L4	SH3PXD2B	-0.286	-1.36457	Upper IM	NOT SIG.	epi
L3-L4	6	0.00131211	-0.193081	0.3	0.472	1	L4	MAZ	-0.772	-0.653824	Upper IM	NOT SIG.	epi
L3-L4	6	0.00131833	-0.185161	0.347	0.528	1	L4	GRB7	-0.875	-0.605602	Upper IM	NOT SIG.	epi
L3-L4	6	0.00132498	-0.0693823	0.227	0.417	1	L4	KCNJ15	-0.644	-0.877355	Upper IM	NOT SIG.	epi
L3-L4	6	0.00132746	-0.068799	0.007	0.083	1	L4	LRMP	-0.09	-3.56768	Upper IM	NOT SIG.	epi
L3-L4	6	0.00133103	-0.237116	0.96	1	1	L4	RPL18A	-1.96	-0.0588937	Upper IM	NOT SIG.	epi
L3-L4	6	0.00133453	0.189283	1	0.883	1	L4	S100A7	-1.883	0.179515	Upper IM	NOT SIG.	epi
L3-L4	6	0.00133654	-0.154782	0.173	0.344	1	L4	TMEM205	-0.517	-0.991637	Upper IM	NOT SIG.	epi
L3-L4	6	0.00135398	-0.159965	0.52	0.722	1	L4	DTX2	-1.242	-0.473487	Upper IM	NOT SIG.	epi
L3-L4	6	0.00135524	-0.111744	0.073	0.194	1	L4	FGD4	-0.267	-1.41009	Upper IM	NOT SIG.	epi
L3-L4	6	0.00135772	-0.169595	0.153	0.306	1	L4	FBXO45	-0.459	-1	Upper IM	NOT SIG.	epi
L3-L4	6	0.00135927	-0.177265	0.22	0.383	1	L4	UFD1	-0.603	-0.799841	Upper IM	NOT SIG.	epi
L3-L4	6	0.00136782	-0.267652	0.76	0.861	1	L4	NDUFS5	-1.621	-0.180014	Upper IM	NOT SIG.	epi
L3-L4	6	0.00136906	-0.1799	0.36	0.539	1	L4	IL4R	-0.899	-0.582288	Upper IM	NOT SIG.	epi
L3-L4	6	0.0013738	-0.0921921	0.127	0.283	1	L4	PLAU	-0.41	-1.15597	Upper IM	NOT SIG.	epi
L3-L4	6	0.00137548	-0.148481	0.527	0.689	1	L4	MPST	-1.216	-0.386701	Upper IM	NOT SIG.	epi
L3-L4	6	0.00137662	-0.186442	0.233	0.394	1	L4	MTMR3	-0.627	-0.757866	Upper IM	NOT SIG.	epi
L3-L4	6	0.00137814	-0.186197	0.32	0.489	1	L4	MAPKAPK2	-0.809	-0.611763	Upper IM	NOT SIG.	epi
L3-L4	6	0.0013862	-0.144972	0.227	0.406	1	L4	IARS	-0.633	-0.838787	Upper IM	NOT SIG.	epi
L3-L4	6	0.00138686	-0.20146	0.387	0.556	1	L4	S100A13	-0.943	-0.522751	Upper IM	NOT SIG.	epi
L3-L4	6	0.00138917	-0.101648	0.04	0.144	1	L4	EFHC1	-0.184	-1.848	Upper IM	NOT SIG.	epi
L3-L4	6	0.00139703	-0.22335	0.687	0.822	1	L4	ERBB2	-1.509	-0.258828	Upper IM	NOT SIG.	epi
L3-L4	6	0.0014011	-0.147841	0.54	0.728	1	L4	EPHA2	-1.268	-0.430979	Upper IM	NOT SIG.	epi
L3-L4	6	0.00140534	-0.178105	0.987	1	1	L4	RPL28	-1.987	-0.018878	Upper IM	NOT SIG.	epi
L3-L4	6	0.00140747	-0.127621	0.313	0.483	1	L4	ETS2	-0.796	-0.625861	Upper IM	NOT SIG.	epi
L3-L4	6	0.00141656	-0.211135	0.513	0.689	1	L4	RBM47	-1.202	-0.425545	Upper IM	NOT SIG.	epi
L3-L4	6	0.0014218	-0.180726	0.38	0.572	1	L4	CFLAR	-0.952	-0.590016	Upper IM	NOT SIG.	epi
L3-L4	6	0.00142566	-0.264104	0.18	0.339	1	L4	CCDC80	-0.519	-0.913288	Upper IM	NOT SIG.	epi
L3-L4	6	0.0014484	-0.154323	0.273	0.439	1	L4	KMT2C	-0.712	-0.68532	Upper IM	NOT SIG.	epi
L3-L4	6	0.00146052	-0.175526	0.093	0.217	1	L4	LINC01001	-0.31	-1.22239	Upper IM	NOT SIG.	epi
L3-L4	6	0.0014665	-0.116224	0.093	0.222	1	L4	TULP3	-0.315	-1.25526	Upper IM	NOT SIG.	epi
L3-L4	6	0.00147721	-0.193946	0.36	0.567	1	L4	NUCB1	-0.927	-0.655352	Upper IM	NOT SIG.	epi
L3-L4	6	0.00147851	0.0814483	0.107	0.022	1	L4	SLC26A2	-0.129	2.28204	Upper IM	NOT SIG.	epi
L3-L4	6	0.0014808	-0.13258	0.14	0.283	1	L4	VANGL1	-0.423	-1.01538	Upper IM	NOT SIG.	epi
L3-L4	6	0.00148809	-0.151125	0.133	0.283	1	L4	NUDT3	-0.416	-1.08938	Upper IM	NOT SIG.	epi
L3-L4	6	0.00148817	-0.107947	0.24	0.417	1	L4	SAMHD1	-0.657	-0.797013	Upper IM	NOT SIG.	epi
L3-L4	6	0.00151036	0.33789	0.76	0.728	1	L4	TUBB2A	-1.488	0.062061	Upper IM	NOT SIG.	epi
L3-L4	6	0.00151273	-0.109757	0.113	0.256	1	L4	APOBEC3C	-0.369	-1.17982	Upper IM	NOT SIG.	epi
L3-L4	6	0.0015232	-0.0868359	0.033	0.133	1	L4	GABPB1	-0.166	-2.01089	Upper IM	NOT SIG.	epi
L3-L4	6	0.0015239	-0.195181	0.247	0.411	1	L4	THRAP3	-0.658	-0.734627	Upper IM	NOT SIG.	epi
L3-L4	6	0.00152539	-0.0852271	0.04	0.144	1	L4	MED19	-0.184	-1.848	Upper IM	NOT SIG.	epi
L3-L4	6	0.00152624	-0.173164	0.24	0.406	1	L4	MACC1	-0.646	-0.758445	Upper IM	NOT SIG.	epi
L3-L4	6	0.00153396	-0.15736	0.173	0.328	1	L4	ACOT7	-0.501	-0.922924	Upper IM	NOT SIG.	epi
L3-L4	6	0.00153572	-0.129291	0.06	0.178	1	L4	ZNF652	-0.238	-1.56884	Upper IM	NOT SIG.	epi
L3-L4	6	0.00153584	-0.169044	0.627	0.833	1	L4	MIDN	-1.46	-0.409851	Upper IM	NOT SIG.	epi
L3-L4	6	0.00153798	-0.129821	0.04	0.139	1	L4	TUT4	-0.179	-1.79701	Upper IM	NOT SIG.	epi
L3-L4	6	0.0015389	-0.140659	0.113	0.244	1	L4	PLPBP	-0.357	-1.11056	Upper IM	NOT SIG.	epi
L3-L4	6	0.00154244	-0.235668	0.733	0.889	1	L4	RAN	-1.622	-0.27837	Upper IM	NOT SIG.	epi
L3-L4	6	0.00154865	-0.0844242	0.187	0.361	1	L4	PPP3R1	-0.548	-0.948961	Upper IM	NOT SIG.	epi
L3-L4	6	0.00155381	-0.198473	0.347	0.55	1	L4	NDUFA12	-0.897	-0.664496	Upper IM	NOT SIG.	epi
L3-L4	6	0.00155636	-0.0596788	0.22	0.389	1	L4	CDK16	-0.609	-0.822267	Upper IM	NOT SIG.	epi
L3-L4	6	0.00156628	-0.212807	0.22	0.383	1	L4	ELOVL7	-0.603	-0.799841	Upper IM	NOT SIG.	epi
L3-L4	6	0.00157073	-0.167678	0.353	0.539	1	L4	RNF126	-0.892	-0.610617	Upper IM	NOT SIG.	epi
L3-L4	6	0.0015748	-0.120972	0.1	0.233	1	L4	LSM10	-0.333	-1.22033	Upper IM	NOT SIG.	epi
L3-L4	6	0.00159069	-0.152416	0.167	0.322	1	L4	DKC1	-0.489	-0.947213	Upper IM	NOT SIG.	epi
L3-L4	6	0.00159864	-0.144773	0.06	0.172	1	L4	PAFAH2	-0.232	-1.51937	Upper IM	NOT SIG.	epi
L3-L4	6	0.00161068	-0.14729	0.227	0.389	1	L4	PDZD11	-0.616	-0.777078	Upper IM	NOT SIG.	epi
L3-L4	6	0.00161226	-0.128908	0.073	0.189	1	L4	SLC25A16	-0.262	-1.37242	Upper IM	NOT SIG.	epi
L3-L4	6	0.00161563	-0.28601	0.94	0.983	1	L4	PI3	-1.923	-0.0645307	Upper IM	NOT SIG.	epi
L3-L4	6	0.00161845	-0.126028	0.227	0.389	1	L4	CD2BP2	-0.616	-0.777078	Upper IM	NOT SIG.	epi
L3-L4	6	0.00162041	-0.164359	0.4	0.606	1	L4	GPBP1L1	-1.006	-0.599318	Upper IM	NOT SIG.	epi
L3-L4	6	0.00162163	-0.119385	0.08	0.206	1	L4	ZNF260	-0.286	-1.36457	Upper IM	NOT SIG.	epi
L3-L4	6	0.00164227	-0.133661	0.1	0.222	1	L4	ETV6	-0.322	-1.15056	Upper IM	NOT SIG.	epi
L3-L4	6	0.00164928	-0.189701	0.447	0.622	1	L4	DDT	-1.069	-0.47664	Upper IM	NOT SIG.	epi
L3-L4	6	0.00166358	-0.163445	0.053	0.161	1	L4	STIMATE	-0.214	-1.603	Upper IM	NOT SIG.	epi
L3-L4	6	0.00167262	-0.19072	0.307	0.489	1	L4	LEPROT	-0.796	-0.671596	Upper IM	NOT SIG.	epi
L3-L4	6	0.00167364	-0.09683	0.047	0.156	1	L4	ZNF721	-0.203	-1.73081	Upper IM	NOT SIG.	epi
L3-L4	6	0.00167865	-0.113342	0.107	0.244	1	L4	CDK17	-0.351	-1.18927	Upper IM	NOT SIG.	epi
L3-L4	6	0.00168255	-0.0910795	0.053	0.167	1	L4	VANGL2	-0.22	-1.65578	Upper IM	NOT SIG.	epi
L3-L4	6	0.00168262	-0.165987	0.273	0.45	1	L4	CORO1B	-0.723	-0.721024	Upper IM	NOT SIG.	epi
L3-L4	6	0.00169207	-0.0788095	0.033	0.133	1	L4	SERGEF	-0.166	-2.01089	Upper IM	NOT SIG.	epi
L3-L4	6	0.00169601	-0.116795	0.173	0.339	1	L4	AC068587.4	-0.512	-0.970513	Upper IM	NOT SIG.	epi
L3-L4	6	0.00169763	-0.102437	0.073	0.194	1	L4	ZC3H18	-0.267	-1.41009	Upper IM	NOT SIG.	epi
L3-L4	6	0.00169807	-0.207648	0.287	0.439	1	L4	GATM	-0.726	-0.61317	Upper IM	NOT SIG.	epi
L3-L4	6	0.00170103	-0.140768	0.16	0.322	1	L4	ATRX	-0.482	-1.00899	Upper IM	NOT SIG.	epi
L3-L4	6	0.00170514	-0.0907985	0.107	0.239	1	L4	TMX3	-0.346	-1.1594	Upper IM	NOT SIG.	epi
L3-L4	6	0.00170634	-0.199279	0.227	0.389	1	L4	MAF1	-0.616	-0.777078	Upper IM	NOT SIG.	epi
L3-L4	6	0.00171486	-0.102088	0.027	0.117	1	L4	ASF1B	-0.144	-2.11548	Upper IM	NOT SIG.	epi
L3-L4	6	0.00173123	-0.108505	0.053	0.167	1	L4	CD1E	-0.22	-1.65578	Upper IM	NOT SIG.	epi
L3-L4	6	0.00173341	-0.0510307	0.033	0.133	1	L4	TRAK2	-0.166	-2.01089	Upper IM	NOT SIG.	epi
L3-L4	6	0.00174757	-0.125386	0.213	0.372	1	L4	PPP4R2	-0.585	-0.804449	Upper IM	NOT SIG.	epi
L3-L4	6	0.00175164	0.0708622	0.053	0	1	L4	GDAP1	-0.053	#NUM!	Upper IM	NOT SIG.	epi
L3-L4	6	0.00175291	-0.269583	0.26	0.411	1	L4	NPAS2	-0.671	-0.660627	Upper IM	NOT SIG.	epi
L3-L4	6	0.00175587	0.00579207	0.213	0.394	1	L4	IKBKE	-0.607	-0.887342	Upper IM	NOT SIG.	epi
L3-L4	6	0.00175767	-0.0814856	0.187	0.35	1	L4	NAXD	-0.537	-0.904317	Upper IM	NOT SIG.	epi
L3-L4	6	0.00175893	-0.166841	0.58	0.744	1	L4	CLSTN1	-1.324	-0.35925	Upper IM	NOT SIG.	epi
L3-L4	6	0.00176487	-0.219252	0.167	0.3	1	L4	AKIRIN1	-0.467	-0.845114	Upper IM	NOT SIG.	epi
L3-L4	6	0.00176764	-0.258258	0.28	0.428	1	L4	FLOT1	-0.708	-0.612184	Upper IM	NOT SIG.	epi
L3-L4	6	0.0017691	-0.146364	0.26	0.428	1	L4	SORL1	-0.688	-0.719099	Upper IM	NOT SIG.	epi
L3-L4	6	0.00176985	-0.125981	0.173	0.333	1	L4	ADH5	-0.506	-0.94475	Upper IM	NOT SIG.	epi
L3-L4	6	0.00177068	-0.176128	0.413	0.6	1	L4	MYO6	-1.013	-0.538821	Upper IM	NOT SIG.	epi
L3-L4	6	0.00177775	-0.124878	0.093	0.233	1	L4	MTAP	-0.326	-1.32503	Upper IM	NOT SIG.	epi
L3-L4	6	0.00178959	-0.161656	0.407	0.611	1	L4	NECTIN2	-1.018	-0.586144	Upper IM	NOT SIG.	epi
L3-L4	6	0.00179043	-0.154971	0.527	0.694	1	L4	ZNF770	-1.221	-0.397133	Upper IM	NOT SIG.	epi
L3-L4	6	0.00180169	-0.203956	0.587	0.767	1	L4	SLC25A5	-1.354	-0.385866	Upper IM	NOT SIG.	epi
L3-L4	6	0.00180208	-0.142522	0.047	0.15	1	L4	CHD1	-0.197	-1.67423	Upper IM	NOT SIG.	epi
L3-L4	6	0.00180631	-0.129722	0.213	0.389	1	L4	DEF6	-0.602	-0.868917	Upper IM	NOT SIG.	epi
L3-L4	6	0.0018123	-0.140135	0.02	0.106	1	L4	LINC00551	-0.126	-2.40599	Upper IM	NOT SIG.	epi
L3-L4	6	0.00181295	-0.0429026	0.2	0.378	1	L4	MRPS12	-0.578	-0.918386	Upper IM	NOT SIG.	epi
L3-L4	6	0.00181508	-0.0920354	0.067	0.183	1	L4	PGBD5	-0.25	-1.44961	Upper IM	NOT SIG.	epi
L3-L4	6	0.00181961	-0.129975	0.427	0.644	1	L4	RAB3D	-1.071	-0.592825	Upper IM	NOT SIG.	epi
L3-L4	6	0.00182252	-0.19558	0.487	0.644	1	L4	ERGIC3	-1.131	-0.403139	Upper IM	NOT SIG.	epi
L3-L4	6	0.00182459	-0.158377	0.653	0.822	1	L4	BZW1	-1.475	-0.332055	Upper IM	NOT SIG.	epi
L3-L4	6	0.0018249	-0.0948838	0.133	0.283	1	L4	MDFI	-0.416	-1.08938	Upper IM	NOT SIG.	epi
L3-L4	6	0.001829	-0.153688	0.147	0.278	1	L4	GTPBP1	-0.425	-0.919269	Upper IM	NOT SIG.	epi
L3-L4	6	0.00184404	-0.172545	0.307	0.489	1	L4	HIGD2A	-0.796	-0.671596	Upper IM	NOT SIG.	epi
L3-L4	6	0.00184876	-0.119557	0.167	0.322	1	L4	NAAA	-0.489	-0.947213	Upper IM	NOT SIG.	epi
L3-L4	6	0.00185263	-0.242799	0.373	0.55	1	L4	HSPD1	-0.923	-0.560256	Upper IM	NOT SIG.	epi
L3-L4	6	0.00187692	-0.145828	0.42	0.611	1	L4	IMPDH2	-1.031	-0.540783	Upper IM	NOT SIG.	epi
L3-L4	6	0.00188572	-0.0643385	0.28	0.483	1	L4	TMX2	-0.763	-0.786596	Upper IM	NOT SIG.	epi
L3-L4	6	0.00188896	-0.0834358	0.013	0.094	1	L4	LINC02035	-0.107	-2.85415	Upper IM	NOT SIG.	epi
L3-L4	6	0.0018907	-0.0837033	0.133	0.278	1	L4	UTP6	-0.411	-1.06366	Upper IM	NOT SIG.	epi
L3-L4	6	0.00189448	-0.150933	0.22	0.4	1	L4	SNX12	-0.62	-0.862496	Upper IM	NOT SIG.	epi
L3-L4	6	0.00189506	-0.153437	0.227	0.378	1	L4	MRPL17	-0.605	-0.735694	Upper IM	NOT SIG.	epi
L3-L4	6	0.00190382	-0.189595	0.113	0.239	1	L4	KYNU	-0.352	-1.08069	Upper IM	NOT SIG.	epi
L3-L4	6	0.00191154	-0.176841	0.133	0.278	1	L4	NOP58	-0.411	-1.06366	Upper IM	NOT SIG.	epi
L3-L4	6	0.00191635	-0.118651	0.1	0.228	1	L4	GOLGA1	-0.328	-1.18903	Upper IM	NOT SIG.	epi
L3-L4	6	0.00191933	-0.134476	0.287	0.456	1	L4	TMEM41A	-0.743	-0.667983	Upper IM	NOT SIG.	epi
L3-L4	6	0.00191963	-0.174248	0.36	0.528	1	L4	SS18	-0.888	-0.552541	Upper IM	NOT SIG.	epi
L3-L4	6	0.00192653	-0.142487	0.207	0.367	1	L4	FOXP1	-0.574	-0.826149	Upper IM	NOT SIG.	epi
L3-L4	6	0.00194296	-0.122115	0.513	0.733	1	L4	REEP5	-1.246	-0.514854	Upper IM	NOT SIG.	epi
L3-L4	6	0.00194473	-0.0492141	0.013	0.094	1	L4	AC145212.1	-0.107	-2.85415	Upper IM	NOT SIG.	epi
L3-L4	6	0.00195572	-0.161567	0.06	0.172	1	L4	CENPC	-0.232	-1.51937	Upper IM	NOT SIG.	epi
L3-L4	6	0.00195696	-0.107783	0.093	0.222	1	L4	ICE1	-0.315	-1.25526	Upper IM	NOT SIG.	epi
L3-L4	6	0.00195928	0.0145956	0.267	0.467	1	L4	LENG8	-0.734	-0.806583	Upper IM	NOT SIG.	epi
L3-L4	6	0.00196086	-0.206678	0.367	0.589	1	L4	PTPN13	-0.956	-0.682488	Upper IM	NOT SIG.	epi
L3-L4	6	0.00196882	-0.0593866	0.227	0.389	1	L4	TMEM173	-0.616	-0.777078	Upper IM	NOT SIG.	epi
L3-L4	6	0.00197108	-0.168878	0.08	0.2	1	L4	MMP28	-0.28	-1.32193	Upper IM	NOT SIG.	epi
L3-L4	6	0.00197284	-0.130958	0.46	0.65	1	L4	GOLGA8A	-1.11	-0.498806	Upper IM	NOT SIG.	epi
L3-L4	6	0.00197854	-0.0908395	0.007	0.078	1	L4	ERCC4	-0.085	-3.47805	Upper IM	NOT SIG.	epi
L3-L4	6	0.00197854	-0.0910977	0.007	0.078	1	L4	ZNF443	-0.085	-3.47805	Upper IM	NOT SIG.	epi
L3-L4	6	0.00198348	-0.0817516	0.2	0.372	1	L4	IFRD1	-0.572	-0.895303	Upper IM	NOT SIG.	epi
L3-L4	6	0.00199607	-0.0515125	0.04	0.144	1	L4	CCDC146	-0.184	-1.848	Upper IM	NOT SIG.	epi
L3-L4	6	0.00199945	-0.106788	0.16	0.311	1	L4	ASL	-0.471	-0.958843	Upper IM	NOT SIG.	epi
L3-L4	6	0.00199985	-0.235423	0.733	0.878	1	L4	CLTC	-1.611	-0.260408	Upper IM	NOT SIG.	epi
L3-L4	6	0.00200006	-0.0711591	0.007	0.078	1	L4	CD48	-0.085	-3.47805	Upper IM	NOT SIG.	epi
L3-L4	6	0.00200162	-0.15438	0.413	0.633	1	L4	SMARCA4	-1.046	-0.616064	Upper IM	NOT SIG.	epi
L3-L4	6	0.00200322	-0.160714	0.46	0.661	1	L4	EBP	-1.121	-0.523016	Upper IM	NOT SIG.	epi
L3-L4	6	0.00200896	-0.212204	0.667	0.861	1	L4	CLIP1	-1.528	-0.368326	Upper IM	NOT SIG.	epi
L3-L4	6	0.00202386	-0.132391	0.14	0.278	1	L4	PACSIN2	-0.418	-0.989658	Upper IM	NOT SIG.	epi
L3-L4	6	0.00202516	-0.144668	0.087	0.211	1	L4	LAMB1	-0.298	-1.27816	Upper IM	NOT SIG.	epi
L3-L4	6	0.00202851	-0.152628	0.153	0.306	1	L4	PLEKHG3	-0.459	-1	Upper IM	NOT SIG.	epi
L3-L4	6	0.00203864	-0.0975664	0.02	0.106	1	L4	MTFP1	-0.126	-2.40599	Upper IM	NOT SIG.	epi
L3-L4	6	0.0020528	-0.174561	0.94	0.961	1	L4	HSPA8	-1.901	-0.0318757	Upper IM	NOT SIG.	epi
L3-L4	6	0.00207392	-0.128191	0.08	0.2	1	L4	RSBN1	-0.28	-1.32193	Upper IM	NOT SIG.	epi
L3-L4	6	0.00207661	-0.106404	0.153	0.3	1	L4	SIPA1L2	-0.453	-0.971431	Upper IM	NOT SIG.	epi
L3-L4	6	0.00207834	-0.0645759	0.173	0.322	1	L4	RALGAPB	-0.495	-0.896289	Upper IM	NOT SIG.	epi
L3-L4	6	0.00207916	-0.0961547	0.3	0.483	1	L4	ESRRA	-0.783	-0.687061	Upper IM	NOT SIG.	epi
L3-L4	6	0.00208033	-0.146704	0.287	0.456	1	L4	AGPAT2	-0.743	-0.667983	Upper IM	NOT SIG.	epi
L3-L4	6	0.00209677	-0.102869	0.12	0.267	1	L4	TFE3	-0.387	-1.15381	Upper IM	NOT SIG.	epi
L3-L4	6	0.00210257	-0.147012	0.133	0.272	1	L4	HEXB	-0.405	-1.03218	Upper IM	NOT SIG.	epi
L3-L4	6	0.0021026	-0.0574852	0.147	0.3	1	L4	C19orf48	-0.447	-1.02915	Upper IM	NOT SIG.	epi
L3-L4	6	0.00210954	-0.134571	0.153	0.3	1	L4	CPPED1	-0.453	-0.971431	Upper IM	NOT SIG.	epi
L3-L4	6	0.00211088	-0.0769302	0.007	0.078	1	L4	PKP2	-0.085	-3.47805	Upper IM	NOT SIG.	epi
L3-L4	6	0.00211469	-0.176508	0.413	0.622	1	L4	GLRX3	-1.035	-0.590773	Upper IM	NOT SIG.	epi
L3-L4	6	0.00212076	-0.150752	0.24	0.411	1	L4	ERMP1	-0.651	-0.776104	Upper IM	NOT SIG.	epi
L3-L4	6	0.00212422	-0.0494771	0	0.061	1	L4	AL121839.2	-0.061	#NUM!	Upper IM	NOT SIG.	epi
L3-L4	6	0.00212422	-0.0547782	0	0.061	1	L4	PIK3R3	-0.061	#NUM!	Upper IM	NOT SIG.	epi
L3-L4	6	0.00212422	-0.0557649	0	0.061	1	L4	IL3RA	-0.061	#NUM!	Upper IM	NOT SIG.	epi
L3-L4	6	0.00212507	-0.151192	0.26	0.417	1	L4	MANSC1	-0.677	-0.681536	Upper IM	NOT SIG.	epi
L3-L4	6	0.00212942	-0.137764	0.167	0.317	1	L4	FBRSL1	-0.484	-0.924635	Upper IM	NOT SIG.	epi
L3-L4	6	0.0021307	-0.0652173	0.12	0.261	1	L4	HDAC6	-0.381	-1.12102	Upper IM	NOT SIG.	epi
L3-L4	6	0.00213075	-0.991997	0.113	0.233	1	L4	IGLC2	-0.346	-1.04401	Upper IM	NOT SIG.	epi
L3-L4	6	0.00213761	-0.117929	0.06	0.167	1	L4	SLC35E3	-0.227	-1.47681	Upper IM	NOT SIG.	epi
L3-L4	6	0.00214086	-0.186658	0.5	0.7	1	L4	YAP1	-1.2	-0.485427	Upper IM	NOT SIG.	epi
L3-L4	6	0.00214087	-0.0947203	0.027	0.117	1	L4	IDUA	-0.144	-2.11548	Upper IM	NOT SIG.	epi
L3-L4	6	0.00214118	-0.167953	0.133	0.267	1	L4	FKBP15	-0.4	-1.00541	Upper IM	NOT SIG.	epi
L3-L4	6	0.00214481	-0.17559	0.173	0.317	1	L4	SNAPC3	-0.49	-0.873711	Upper IM	NOT SIG.	epi
L3-L4	6	0.00214648	-0.150836	0.547	0.744	1	L4	MIR210HG	-1.291	-0.443762	Upper IM	NOT SIG.	epi
L3-L4	6	0.00215201	-0.126647	0.147	0.289	1	L4	ZFX	-0.436	-0.975253	Upper IM	NOT SIG.	epi
L3-L4	6	0.00216277	-0.141743	0.207	0.372	1	L4	MAT2B	-0.579	-0.845672	Upper IM	NOT SIG.	epi
L3-L4	6	0.0021639	-0.136133	0.087	0.206	1	L4	TOR3A	-0.293	-1.24356	Upper IM	NOT SIG.	epi
L3-L4	6	0.00216446	-0.123369	0.04	0.139	1	L4	PAPOLG	-0.179	-1.79701	Upper IM	NOT SIG.	epi
L3-L4	6	0.00217675	-0.18495	0.48	0.644	1	L4	TBCA	-1.124	-0.424026	Upper IM	NOT SIG.	epi
L3-L4	6	0.0021781	-0.0624495	0.247	0.422	1	L4	ZHX1	-0.669	-0.772732	Upper IM	NOT SIG.	epi
L3-L4	6	0.00218233	-0.181139	0.38	0.572	1	L4	GALE	-0.952	-0.590016	Upper IM	NOT SIG.	epi
L3-L4	6	0.00218512	-0.145361	0.733	0.894	1	L4	TNFAIP2	-1.627	-0.286462	Upper IM	NOT SIG.	epi
L3-L4	6	0.00220182	-0.0799908	0.287	0.478	1	L4	PCBD1	-0.765	-0.73596	Upper IM	NOT SIG.	epi
L3-L4	6	0.00220209	-0.181978	0.287	0.461	1	L4	TPP1	-0.748	-0.683716	Upper IM	NOT SIG.	epi
L3-L4	6	0.00220713	-0.176429	0.053	0.156	1	L4	LRRC4	-0.209	-1.55748	Upper IM	NOT SIG.	epi
L3-L4	6	0.00220809	-0.177606	0.12	0.25	1	L4	PAMR1	-0.37	-1.05889	Upper IM	NOT SIG.	epi
L3-L4	6	0.00220852	-0.067862	0.087	0.217	1	L4	TGFBI	-0.304	-1.31861	Upper IM	NOT SIG.	epi
L3-L4	6	0.00221666	-0.196239	0.18	0.328	1	L4	CPD	-0.508	-0.865699	Upper IM	NOT SIG.	epi
L3-L4	6	0.0022222	-0.18323	0.067	0.178	1	L4	PHKA2	-0.245	-1.40964	Upper IM	NOT SIG.	epi
L3-L4	6	0.00222403	-0.177606	0.973	0.994	1	L4	EEF1G	-1.967	-0.030806	Upper IM	NOT SIG.	epi
L3-L4	6	0.00222732	-0.0379229	0.007	0.078	1	L4	CLIC2	-0.085	-3.47805	Upper IM	NOT SIG.	epi
L3-L4	6	0.0022351	-0.10605	0.033	0.128	1	L4	PGR	-0.161	-1.95561	Upper IM	NOT SIG.	epi
L3-L4	6	0.00223933	-0.0758696	0.673	0.872	1	L4	F3	-1.545	-0.373722	Upper IM	NOT SIG.	epi
L3-L4	6	0.00224846	-0.131148	0.287	0.467	1	L4	PPA2	-0.754	-0.702372	Upper IM	NOT SIG.	epi
L3-L4	6	0.00226517	-0.139559	0.173	0.322	1	L4	MPG	-0.495	-0.896289	Upper IM	NOT SIG.	epi
L3-L4	6	0.00227562	-0.0387182	0.38	0.567	1	L4	MAPK1IP1L	-0.947	-0.577349	Upper IM	NOT SIG.	epi
L3-L4	6	0.00227898	-0.223158	0.507	0.683	1	L4	TOM1L2	-1.19	-0.4299	Upper IM	NOT SIG.	epi
L3-L4	6	0.002279	-0.145409	0.14	0.278	1	L4	DAXX	-0.418	-0.989658	Upper IM	NOT SIG.	epi
L3-L4	6	0.0022866	-0.15297	0.28	0.45	1	L4	BACH1	-0.73	-0.684498	Upper IM	NOT SIG.	epi
L3-L4	6	0.00228716	-0.109583	0.2	0.367	1	L4	MDM4	-0.567	-0.87578	Upper IM	NOT SIG.	epi
L3-L4	6	0.00228781	-0.140453	0.093	0.217	1	L4	WIPI1	-0.31	-1.22239	Upper IM	NOT SIG.	epi
L3-L4	6	0.00229222	-0.165802	0.26	0.439	1	L4	DCAF8	-0.699	-0.755709	Upper IM	NOT SIG.	epi
L3-L4	6	0.00230221	-0.131183	0.247	0.411	1	L4	ULK1	-0.658	-0.734627	Upper IM	NOT SIG.	epi
L3-L4	6	0.00230247	-0.217351	0.7	0.878	1	L4	CLDN4	-1.578	-0.326866	Upper IM	NOT SIG.	epi
L3-L4	6	0.00230715	-0.527469	0.627	0.711	1	L4	SPARC	-1.338	-0.181384	Upper IM	NOT SIG.	epi
L3-L4	6	0.00231653	-0.193322	0.12	0.244	1	L4	RGS5	-0.364	-1.02385	Upper IM	NOT SIG.	epi
L3-L4	6	0.00231989	-0.11796	0.367	0.55	1	L4	CSNK1D	-0.917	-0.583652	Upper IM	NOT SIG.	epi
L3-L4	6	0.00232604	-0.111436	0.053	0.161	1	L4	IL2RG	-0.214	-1.603	Upper IM	NOT SIG.	epi
L3-L4	6	0.00233578	-0.148307	0.607	0.772	1	L4	NDUFB8	-1.379	-0.346904	Upper IM	NOT SIG.	epi
L3-L4	6	0.00233587	-0.190898	0.9	0.972	1	L4	FAU	-1.872	-0.111031	Upper IM	NOT SIG.	epi
L3-L4	6	0.00233617	-0.175521	0.187	0.322	1	L4	PDPK1	-0.509	-0.784022	Upper IM	NOT SIG.	epi
L3-L4	6	0.00233806	-0.222947	0.933	0.994	1	L4	RPL27	-1.927	-0.0913688	Upper IM	NOT SIG.	epi
L3-L4	6	0.00233942	-0.1665	0.153	0.289	1	L4	CYP7B1	-0.442	-0.917538	Upper IM	NOT SIG.	epi
L3-L4	6	0.00235028	-0.109515	0.047	0.15	1	L4	PDE7A	-0.197	-1.67423	Upper IM	NOT SIG.	epi
L3-L4	6	0.00235168	-0.122996	0.613	0.806	1	L4	PPP2CA	-1.419	-0.394893	Upper IM	NOT SIG.	epi
L3-L4	6	0.00235172	-0.118185	0.147	0.294	1	L4	ITGB2	-0.441	-1	Upper IM	NOT SIG.	epi
L3-L4	6	0.00235485	-0.14008	0.48	0.656	1	L4	CA12	-1.136	-0.450661	Upper IM	NOT SIG.	epi
L3-L4	6	0.00236351	-0.0667215	0.033	0.128	1	L4	TEX10	-0.161	-1.95561	Upper IM	NOT SIG.	epi
L3-L4	6	0.00236634	-0.12322	0.507	0.639	1	L4	SPCS1	-1.146	-0.33383	Upper IM	NOT SIG.	epi
L3-L4	6	0.00238023	-0.174857	0.267	0.422	1	L4	VAPB	-0.689	-0.660403	Upper IM	NOT SIG.	epi
L3-L4	6	0.0023824	-0.0850661	0.033	0.128	1	L4	RAB33B	-0.161	-1.95561	Upper IM	NOT SIG.	epi
L3-L4	6	0.00239762	-0.137388	0.08	0.2	1	L4	NOP14	-0.28	-1.32193	Upper IM	NOT SIG.	epi
L3-L4	6	0.00239773	-0.187771	0.173	0.317	1	L4	SLC15A1	-0.49	-0.873711	Upper IM	NOT SIG.	epi
L3-L4	6	0.00239917	-0.213355	0.42	0.583	1	L4	SNHG5	-1.003	-0.473107	Upper IM	NOT SIG.	epi
L3-L4	6	0.00240097	-0.0747822	0.06	0.172	1	L4	C11orf24	-0.232	-1.51937	Upper IM	NOT SIG.	epi
L3-L4	6	0.00240179	-0.126228	0.373	0.572	1	L4	PRRC2B	-0.945	-0.61684	Upper IM	NOT SIG.	epi
L3-L4	6	0.00240529	-0.0891085	0.193	0.367	1	L4	CCNY	-0.56	-0.927179	Upper IM	NOT SIG.	epi
L3-L4	6	0.0024149	-0.0467876	0.18	0.339	1	L4	MRPS27	-0.519	-0.913288	Upper IM	NOT SIG.	epi
L3-L4	6	0.00241696	-0.136923	0.187	0.339	1	L4	ODC1	-0.526	-0.858247	Upper IM	NOT SIG.	epi
L3-L4	6	0.00241738	-0.147829	0.147	0.289	1	L4	YTHDC2	-0.436	-0.975253	Upper IM	NOT SIG.	epi
L3-L4	6	0.00241888	-0.141501	0.22	0.383	1	L4	EFNB2	-0.603	-0.799841	Upper IM	NOT SIG.	epi
L3-L4	6	0.00242662	-0.0770615	0.04	0.139	1	L4	ZUP1	-0.179	-1.79701	Upper IM	NOT SIG.	epi
L3-L4	6	0.00242696	-0.117271	0.32	0.506	1	L4	TMEM246	-0.826	-0.661065	Upper IM	NOT SIG.	epi
L3-L4	6	0.00243503	-0.146006	0.073	0.189	1	L4	BID	-0.262	-1.37242	Upper IM	NOT SIG.	epi
L3-L4	6	0.00244176	-0.142615	0.1	0.222	1	L4	MRS2	-0.322	-1.15056	Upper IM	NOT SIG.	epi
L3-L4	6	0.00244487	-0.1365	0.18	0.339	1	L4	SH3TC1	-0.519	-0.913288	Upper IM	NOT SIG.	epi
L3-L4	6	0.00245505	-0.153872	0.3	0.456	1	L4	TIA1	-0.756	-0.604071	Upper IM	NOT SIG.	epi
L3-L4	6	0.00245812	-0.137087	0.96	0.989	1	L4	ENO1	-1.949	-0.0429361	Upper IM	NOT SIG.	epi
L3-L4	6	0.00248197	-0.209931	0.493	0.717	1	L4	KCTD3	-1.21	-0.540385	Upper IM	NOT SIG.	epi
L3-L4	6	0.00248679	-0.121805	0.06	0.167	1	L4	UTP23	-0.227	-1.47681	Upper IM	NOT SIG.	epi
L3-L4	6	0.00248987	-0.106675	0.153	0.306	1	L4	FGFR1OP2	-0.459	-1	Upper IM	NOT SIG.	epi
L3-L4	6	0.00249708	-0.059547	0.347	0.522	1	L4	COX20	-0.869	-0.589114	Upper IM	NOT SIG.	epi
L3-L4	6	0.00250013	-0.141566	0.1	0.222	1	L4	PPP1R18	-0.322	-1.15056	Upper IM	NOT SIG.	epi
L3-L4	6	0.00250625	-0.204916	0.327	0.517	1	L4	RAD21	-0.844	-0.660874	Upper IM	NOT SIG.	epi
L3-L4	6	0.00251705	-0.107336	0.08	0.194	1	L4	IMMP1L	-0.274	-1.27798	Upper IM	NOT SIG.	epi
L3-L4	6	0.00251714	-0.190471	0.213	0.356	1	L4	KANSL1	-0.569	-0.741024	Upper IM	NOT SIG.	epi
L3-L4	6	0.00251717	-0.12256	0.173	0.322	1	L4	AKT1S1	-0.495	-0.896289	Upper IM	NOT SIG.	epi
L3-L4	6	0.00253229	-0.159708	0.047	0.144	1	L4	PTPRC	-0.191	-1.61534	Upper IM	NOT SIG.	epi
L3-L4	6	0.00253869	-0.175815	0.333	0.528	1	L4	WNT5A	-0.861	-0.665016	Upper IM	NOT SIG.	epi
L3-L4	6	0.00255586	0.429642	0.513	0.45	1	L4	PGLYRP4	-0.963	0.189034	Upper IM	NOT SIG.	epi
L3-L4	6	0.00255628	-0.0979343	0.013	0.089	1	L4	AVIL	-0.102	-2.77529	Upper IM	NOT SIG.	epi
L3-L4	6	0.00256205	-0.150327	0.173	0.328	1	L4	ACADM	-0.501	-0.922924	Upper IM	NOT SIG.	epi
L3-L4	6	0.0025638	-0.0883811	0.26	0.439	1	L4	RHEB	-0.699	-0.755709	Upper IM	NOT SIG.	epi
L3-L4	6	0.00256466	-0.197757	0.4	0.589	1	L4	PSMB5	-0.989	-0.558268	Upper IM	NOT SIG.	epi
L3-L4	6	0.00257379	0.260151	0.98	0.989	1	L4	MIF	-1.969	-0.0131888	Upper IM	NOT SIG.	epi
L3-L4	6	0.00257901	-0.0697296	0.033	0.128	1	L4	GLMN	-0.161	-1.95561	Upper IM	NOT SIG.	epi
L3-L4	6	0.00257961	-0.192482	0.22	0.361	1	L4	CNOT2	-0.581	-0.714495	Upper IM	NOT SIG.	epi
L3-L4	6	0.00258768	-0.113612	0.087	0.206	1	L4	SLC4A11	-0.293	-1.24356	Upper IM	NOT SIG.	epi
L3-L4	6	0.00258805	-0.134682	0.28	0.45	1	L4	RAB7B	-0.73	-0.684498	Upper IM	NOT SIG.	epi
L3-L4	6	0.00259622	-0.206765	0.353	0.539	1	L4	EGLN1	-0.892	-0.610617	Upper IM	NOT SIG.	epi
L3-L4	6	0.00260105	-0.292369	0.54	0.717	1	L4	NMRK1	-1.257	-0.409014	Upper IM	NOT SIG.	epi
L3-L4	6	0.00260425	-0.136736	0.147	0.283	1	L4	TCEA3	-0.43	-0.944986	Upper IM	NOT SIG.	epi
L3-L4	6	0.00261123	-0.135073	0.153	0.294	1	L4	TRIM8	-0.447	-0.942285	Upper IM	NOT SIG.	epi
L3-L4	6	0.00261905	-0.165877	0.107	0.228	1	L4	CEBPZ	-0.335	-1.09142	Upper IM	NOT SIG.	epi
L3-L4	6	0.0026356	-0.118752	0.087	0.206	1	L4	HYI	-0.293	-1.24356	Upper IM	NOT SIG.	epi
L3-L4	6	0.00263821	-0.102677	0.053	0.161	1	L4	LIMD2	-0.214	-1.603	Upper IM	NOT SIG.	epi
L3-L4	6	0.00263832	-0.099144	0.22	0.378	1	L4	FGFR2	-0.598	-0.780883	Upper IM	NOT SIG.	epi
L3-L4	6	0.00263917	0.267011	0.713	0.661	1	L4	H1F0	-1.374	0.109252	Upper IM	NOT SIG.	epi
L3-L4	6	0.00264193	-0.122137	0.233	0.4	1	L4	UBR5	-0.633	-0.77967	Upper IM	NOT SIG.	epi
L3-L4	6	0.00265942	-0.202529	0.427	0.6	1	L4	PRSS22	-1.027	-0.490726	Upper IM	NOT SIG.	epi
L3-L4	6	0.00266765	-0.112667	0.127	0.267	1	L4	HEATR5A	-0.394	-1.07201	Upper IM	NOT SIG.	epi
L3-L4	6	0.00267232	-0.0992852	0.2	0.361	1	L4	MPHOSPH6	-0.561	-0.851999	Upper IM	NOT SIG.	epi
L3-L4	6	0.0026774	-0.171052	0.187	0.333	1	L4	ACTR1B	-0.52	-0.832484	Upper IM	NOT SIG.	epi
L3-L4	6	0.00268029	-0.0845046	0.06	0.167	1	L4	PNO1	-0.227	-1.47681	Upper IM	NOT SIG.	epi
L3-L4	6	0.00268069	-0.106745	0.073	0.189	1	L4	STK17B	-0.262	-1.37242	Upper IM	NOT SIG.	epi
L3-L4	6	0.00268522	-0.176043	0.047	0.144	1	L4	CCL14	-0.191	-1.61534	Upper IM	NOT SIG.	epi
L3-L4	6	0.00268643	-0.0539468	0.133	0.278	1	L4	CNOT3	-0.411	-1.06366	Upper IM	NOT SIG.	epi
L3-L4	6	0.00269035	-0.184875	0.293	0.478	1	L4	RNPEP	-0.771	-0.70611	Upper IM	NOT SIG.	epi
L3-L4	6	0.00269476	-0.188527	0.213	0.361	1	L4	KLHL36	-0.574	-0.761145	Upper IM	NOT SIG.	epi
L3-L4	6	0.00269609	-0.123078	0.12	0.244	1	L4	GMPR2	-0.364	-1.02385	Upper IM	NOT SIG.	epi
L3-L4	6	0.00269754	-0.158074	0.187	0.322	1	L4	CDK4	-0.509	-0.784022	Upper IM	NOT SIG.	epi
L3-L4	6	0.00269808	-0.159962	0.107	0.233	1	L4	BMI1	-0.34	-1.12272	Upper IM	NOT SIG.	epi
L3-L4	6	0.00269987	-0.139612	0.28	0.444	1	L4	ATP8B1	-0.724	-0.665133	Upper IM	NOT SIG.	epi
L3-L4	6	0.00270206	-0.241227	0.9	0.978	1	L4	LRP10	-1.878	-0.119909	Upper IM	NOT SIG.	epi
L3-L4	6	0.00271816	0.502589	0.633	0.55	1	L4	TYMP	-1.183	0.202774	Upper IM	NOT SIG.	epi
L3-L4	6	0.0027261	-0.144561	0.267	0.428	1	L4	BLOC1S2	-0.695	-0.680771	Upper IM	NOT SIG.	epi
L3-L4	6	0.00272805	-0.330082	0.573	0.756	1	L4	CEACAM7	-1.329	-0.399851	Upper IM	NOT SIG.	epi
L3-L4	6	0.00273102	-0.106002	0.08	0.194	1	L4	PBDC1	-0.274	-1.27798	Upper IM	NOT SIG.	epi
L3-L4	6	0.00273558	-0.107156	0.013	0.089	1	L4	SLC6A4	-0.102	-2.77529	Upper IM	NOT SIG.	epi
L3-L4	6	0.00273938	-0.170893	0.247	0.394	1	L4	LASP1	-0.641	-0.673685	Upper IM	NOT SIG.	epi
L3-L4	6	0.00274558	-0.0644022	0.327	0.5	1	L4	TOP1	-0.827	-0.612637	Upper IM	NOT SIG.	epi
L3-L4	6	0.00274788	-0.109395	0.12	0.261	1	L4	TMEM164	-0.381	-1.12102	Upper IM	NOT SIG.	epi
L3-L4	6	0.00274955	-0.100606	0.153	0.294	1	L4	MBP	-0.447	-0.942285	Upper IM	NOT SIG.	epi
L3-L4	6	0.00277352	-0.0616892	0.133	0.278	1	L4	THAP11	-0.411	-1.06366	Upper IM	NOT SIG.	epi
L3-L4	6	0.00278425	-0.128108	0.087	0.206	1	L4	EXT1	-0.293	-1.24356	Upper IM	NOT SIG.	epi
L3-L4	6	0.0027933	-0.16713	0.333	0.517	1	L4	EXOC7	-0.85	-0.634642	Upper IM	NOT SIG.	epi
L3-L4	6	0.00279749	-0.124782	0.36	0.561	1	L4	TRIP6	-0.921	-0.640004	Upper IM	NOT SIG.	epi
L3-L4	6	0.0028007	-0.110523	0.127	0.267	1	L4	PHRF1	-0.394	-1.07201	Upper IM	NOT SIG.	epi
L3-L4	6	0.00281158	-0.137595	0.1	0.222	1	L4	RASGRP1	-0.322	-1.15056	Upper IM	NOT SIG.	epi
L3-L4	6	0.00281233	-0.058928	0.033	0.128	1	L4	RUNX2	-0.161	-1.95561	Upper IM	NOT SIG.	epi
L3-L4	6	0.00281521	-0.152983	0.247	0.394	1	L4	HEXIM1	-0.641	-0.673685	Upper IM	NOT SIG.	epi
L3-L4	6	0.00282753	-1.00911	0.087	0.194	1	L4	IGLC3	-0.281	-1.15697	Upper IM	NOT SIG.	epi
L3-L4	6	0.00284453	-0.152647	0.133	0.272	1	L4	C5orf66	-0.405	-1.03218	Upper IM	NOT SIG.	epi
L3-L4	6	0.00284874	-0.11879	0.06	0.167	1	L4	GEN1	-0.227	-1.47681	Upper IM	NOT SIG.	epi
L3-L4	6	0.00285044	-0.157092	0.427	0.628	1	L4	UFC1	-1.055	-0.556528	Upper IM	NOT SIG.	epi
L3-L4	6	0.002853	-0.155956	0.08	0.194	1	L4	MINDY3	-0.274	-1.27798	Upper IM	NOT SIG.	epi
L3-L4	6	0.00287408	-0.136748	0.313	0.478	1	L4	CROT	-0.791	-0.610848	Upper IM	NOT SIG.	epi
L3-L4	6	0.00288151	-0.127503	0.207	0.361	1	L4	MRPL32	-0.568	-0.802368	Upper IM	NOT SIG.	epi
L3-L4	6	0.00289683	-0.116875	0.2	0.35	1	L4	CD52	-0.55	-0.807355	Upper IM	NOT SIG.	epi
L3-L4	6	0.0029195	-0.141496	0.193	0.344	1	L4	GPR1	-0.537	-0.833808	Upper IM	NOT SIG.	epi
L3-L4	6	0.00292069	-0.10166	0.107	0.239	1	L4	PRPS2	-0.346	-1.1594	Upper IM	NOT SIG.	epi
L3-L4	6	0.00293889	-0.171971	0.387	0.583	1	L4	SNRPD1	-0.97	-0.591162	Upper IM	NOT SIG.	epi
L3-L4	6	0.00293935	-0.164796	0.153	0.294	1	L4	SRCAP	-0.447	-0.942285	Upper IM	NOT SIG.	epi
L3-L4	6	0.00294348	-0.132175	0.313	0.511	1	L4	IL17RC	-0.824	-0.707161	Upper IM	NOT SIG.	epi
L3-L4	6	0.00296338	-0.134928	0.12	0.244	1	L4	KIAA1211L	-0.364	-1.02385	Upper IM	NOT SIG.	epi
L3-L4	6	0.00298402	-0.185441	0.293	0.456	1	L4	STXBP2	-0.749	-0.638133	Upper IM	NOT SIG.	epi
L3-L4	6	0.0029863	-0.148843	0.147	0.278	1	L4	NAE1	-0.425	-0.919269	Upper IM	NOT SIG.	epi
L3-L4	6	0.00300012	-0.116408	0.153	0.294	1	L4	UNC119B	-0.447	-0.942285	Upper IM	NOT SIG.	epi
L3-L4	6	0.00300718	-0.100661	0.107	0.233	1	L4	NT5C3B	-0.34	-1.12272	Upper IM	NOT SIG.	epi
L3-L4	6	0.00300847	-0.154532	0.207	0.356	1	L4	POLE3	-0.563	-0.782246	Upper IM	NOT SIG.	epi
L3-L4	6	0.00303005	0.646623	0.58	0.472	1	L4	LINC02487	-1.052	0.297266	Upper IM	NOT SIG.	epi
L3-L4	6	0.00303867	-0.156849	0.273	0.461	1	L4	PRKDC	-0.734	-0.755866	Upper IM	NOT SIG.	epi
L3-L4	6	0.003041	-0.0696313	0.033	0.128	1	L4	MCTP2	-0.161	-1.95561	Upper IM	NOT SIG.	epi
L3-L4	6	0.00304684	-0.180344	0.967	0.989	1	L4	RPL38	-1.956	-0.0324546	Upper IM	NOT SIG.	epi
L3-L4	6	0.00307266	-0.192166	0.413	0.611	1	L4	SCARB2	-1.024	-0.565031	Upper IM	NOT SIG.	epi
L3-L4	6	0.00307623	-0.03669	0.107	0.233	1	L4	PPP2R2D	-0.34	-1.12272	Upper IM	NOT SIG.	epi
L3-L4	6	0.00308417	-0.23385	0.833	0.956	1	L4	CLCA2	-1.789	-0.198694	Upper IM	NOT SIG.	epi
L3-L4	6	0.00308539	-0.115323	0.267	0.428	1	L4	KEAP1	-0.695	-0.680771	Upper IM	NOT SIG.	epi
L3-L4	6	0.00308704	-0.205913	0.273	0.428	1	L4	MFN2	-0.701	-0.64871	Upper IM	NOT SIG.	epi
L3-L4	6	0.00309148	-0.0944842	0.127	0.25	1	L4	LRG1	-0.377	-0.9771	Upper IM	NOT SIG.	epi
L3-L4	6	0.00311455	-0.151744	0.3	0.467	1	L4	PBRM1	-0.767	-0.63846	Upper IM	NOT SIG.	epi
L3-L4	6	0.00312559	-0.172723	0.593	0.761	1	L4	METTL9	-1.354	-0.359864	Upper IM	NOT SIG.	epi
L3-L4	6	0.00312764	-0.125933	0.093	0.217	1	L4	ODF2	-0.31	-1.22239	Upper IM	NOT SIG.	epi
L3-L4	6	0.00312907	-0.0209392	0.013	0.089	1	L4	SCLY	-0.102	-2.77529	Upper IM	NOT SIG.	epi
L3-L4	6	0.00313775	-0.0938949	0.14	0.283	1	L4	SLC38A1	-0.423	-1.01538	Upper IM	NOT SIG.	epi
L3-L4	6	0.00315736	-0.105377	0.18	0.333	1	L4	TRAPPC4	-0.513	-0.887525	Upper IM	NOT SIG.	epi
L3-L4	6	0.00315931	-0.114994	0.24	0.4	1	L4	GOLGA7	-0.64	-0.736966	Upper IM	NOT SIG.	epi
L3-L4	6	0.0031607	-0.135425	0.36	0.55	1	L4	TMEM189	-0.91	-0.611435	Upper IM	NOT SIG.	epi
L3-L4	6	0.00316143	-0.101159	0.113	0.244	1	L4	THUMPD1	-0.357	-1.11056	Upper IM	NOT SIG.	epi
L3-L4	6	0.00316274	-0.140604	0.2	0.35	1	L4	MED21	-0.55	-0.807355	Upper IM	NOT SIG.	epi
L3-L4	6	0.00317021	-0.115286	0.08	0.194	1	L4	LIMCH1	-0.274	-1.27798	Upper IM	NOT SIG.	epi
L3-L4	6	0.00317262	-0.120094	0.187	0.339	1	L4	VSIG10	-0.526	-0.858247	Upper IM	NOT SIG.	epi
L3-L4	6	0.00317551	-0.138148	0.153	0.289	1	L4	MED31	-0.442	-0.917538	Upper IM	NOT SIG.	epi
L3-L4	6	0.00317562	-0.160288	0.22	0.378	1	L4	MAP2K1	-0.598	-0.780883	Upper IM	NOT SIG.	epi
L3-L4	6	0.00318283	-0.200389	0.233	0.378	1	L4	MED10	-0.611	-0.698056	Upper IM	NOT SIG.	epi
L3-L4	6	0.00319603	-0.097778	0.047	0.144	1	L4	LRP5	-0.191	-1.61534	Upper IM	NOT SIG.	epi
L3-L4	6	0.00319948	-0.175464	0.127	0.256	1	L4	COL4A1	-0.383	-1.01132	Upper IM	NOT SIG.	epi
L3-L4	6	0.00320717	-0.0723713	0.08	0.2	1	L4	PEX26	-0.28	-1.32193	Upper IM	NOT SIG.	epi
L3-L4	6	0.0032145	-0.1568	0.373	0.55	1	L4	GRB2	-0.923	-0.560256	Upper IM	NOT SIG.	epi
L3-L4	6	0.00321656	-0.116096	0.247	0.417	1	L4	DNPH1	-0.664	-0.755536	Upper IM	NOT SIG.	epi
L3-L4	6	0.00322501	-0.172962	0.207	0.361	1	L4	SMC1A	-0.568	-0.802368	Upper IM	NOT SIG.	epi
L3-L4	6	0.00322723	-0.0939791	0.153	0.306	1	L4	DCAF13	-0.459	-1	Upper IM	NOT SIG.	epi
L3-L4	6	0.00323887	-0.157072	0.42	0.622	1	L4	PPCS	-1.042	-0.566525	Upper IM	NOT SIG.	epi
L3-L4	6	0.00324244	-0.168069	0.26	0.417	1	L4	PAICS	-0.677	-0.681536	Upper IM	NOT SIG.	epi
L3-L4	6	0.00324788	-0.0595349	0.007	0.072	1	L4	PLEK	-0.079	-3.36257	Upper IM	NOT SIG.	epi
L3-L4	6	0.0032495	-0.0907573	0.027	0.111	1	L4	MKS1	-0.138	-2.03953	Upper IM	NOT SIG.	epi
L3-L4	6	0.00326838	-0.0807565	0.507	0.689	1	L4	BAG6	-1.196	-0.442518	Upper IM	NOT SIG.	epi
L3-L4	6	0.00327185	-0.123161	0.173	0.311	1	L4	TRAPPC6B	-0.484	-0.846143	Upper IM	NOT SIG.	epi
L3-L4	6	0.00327615	-0.103235	0.04	0.133	1	L4	NEPRO	-0.173	-1.73335	Upper IM	NOT SIG.	epi
L3-L4	6	0.0033062	-0.202056	0.333	0.5	1	L4	SCAF11	-0.833	-0.586406	Upper IM	NOT SIG.	epi
L3-L4	6	0.00332065	-0.115307	0.207	0.372	1	L4	PAIP1	-0.579	-0.845672	Upper IM	NOT SIG.	epi
L3-L4	6	0.00332596	-0.168758	0.167	0.294	1	L4	PTPN2	-0.461	-0.815968	Upper IM	NOT SIG.	epi
L3-L4	6	0.00333051	-0.114099	0.087	0.211	1	L4	NSUN4	-0.298	-1.27816	Upper IM	NOT SIG.	epi
L3-L4	6	0.00333376	-0.11077	0.467	0.644	1	L4	DRAP1	-1.111	-0.463638	Upper IM	NOT SIG.	epi
L3-L4	6	0.00333687	-0.0913862	0.047	0.144	1	L4	MARK1	-0.191	-1.61534	Upper IM	NOT SIG.	epi
L3-L4	6	0.00333906	-0.132874	0.2	0.35	1	L4	AZI2	-0.55	-0.807355	Upper IM	NOT SIG.	epi
L3-L4	6	0.00333973	-0.117042	0.267	0.433	1	L4	C1D	-0.7	-0.697527	Upper IM	NOT SIG.	epi
L3-L4	6	0.00335387	-0.185933	0.373	0.544	1	L4	TMEM33	-0.917	-0.544431	Upper IM	NOT SIG.	epi
L3-L4	6	0.00336385	-0.125199	0.707	0.856	1	L4	SLC25A6	-1.563	-0.275901	Upper IM	NOT SIG.	epi
L3-L4	6	0.00336531	-0.110948	0.073	0.183	1	L4	CHD7	-0.256	-1.32588	Upper IM	NOT SIG.	epi
L3-L4	6	0.00338025	-0.0914978	0.107	0.239	1	L4	SERTAD3	-0.346	-1.1594	Upper IM	NOT SIG.	epi
L3-L4	6	0.003399	-0.0660326	0.033	0.122	1	L4	ZNF26	-0.155	-1.88634	Upper IM	NOT SIG.	epi
L3-L4	6	0.00340288	-0.102996	0.26	0.428	1	L4	NAXE	-0.688	-0.719099	Upper IM	NOT SIG.	epi
L3-L4	6	0.00340837	-0.119549	0.287	0.467	1	L4	MTUS1	-0.754	-0.702372	Upper IM	NOT SIG.	epi
L3-L4	6	0.00341668	-0.169213	0.227	0.389	1	L4	HECA	-0.616	-0.777078	Upper IM	NOT SIG.	epi
L3-L4	6	0.00341755	-0.147405	0.087	0.206	1	L4	RTL8B	-0.293	-1.24356	Upper IM	NOT SIG.	epi
L3-L4	6	0.00341841	-0.104432	0.113	0.239	1	L4	ANXA9	-0.352	-1.08069	Upper IM	NOT SIG.	epi
L3-L4	6	0.00342487	-0.136076	0.073	0.178	1	L4	PROSER2	-0.251	-1.28591	Upper IM	NOT SIG.	epi
L3-L4	6	0.00342503	-0.148255	0.193	0.333	1	L4	SLC39A7	-0.526	-0.786921	Upper IM	NOT SIG.	epi
L3-L4	6	0.00344256	-0.0846848	0.187	0.356	1	L4	DUOXA2	-0.543	-0.928839	Upper IM	NOT SIG.	epi
L3-L4	6	0.00344837	-0.0504047	0	0.056	1	L4	DCP1B	-0.056	#NUM!	Upper IM	NOT SIG.	epi
L3-L4	6	0.00344837	-0.0508435	0	0.056	1	L4	FAAP24	-0.056	#NUM!	Upper IM	NOT SIG.	epi
L3-L4	6	0.00344837	-0.0568022	0	0.056	1	L4	GNG2	-0.056	#NUM!	Upper IM	NOT SIG.	epi
L3-L4	6	0.00345068	-0.064009	0.193	0.35	1	L4	PHKG2	-0.543	-0.858754	Upper IM	NOT SIG.	epi
L3-L4	6	0.00345131	-0.125384	0.073	0.183	1	L4	UXS1	-0.256	-1.32588	Upper IM	NOT SIG.	epi
L3-L4	6	0.00345632	-0.121315	0.62	0.794	1	L4	SFPQ	-1.414	-0.356871	Upper IM	NOT SIG.	epi
L3-L4	6	0.00346046	-0.0875299	0.02	0.1	1	L4	FOSL1	-0.12	-2.32193	Upper IM	NOT SIG.	epi
L3-L4	6	0.00346697	-0.15665	0.98	1	1	L4	RPL7A	-1.98	-0.0291463	Upper IM	NOT SIG.	epi
L3-L4	6	0.00347201	0.0979033	0.047	0	1	L4	PIGR	-0.047	#NUM!	Upper IM	NOT SIG.	epi
L3-L4	6	0.00347201	0.053351	0.047	0	1	L4	ADM2	-0.047	#NUM!	Upper IM	NOT SIG.	epi
L3-L4	6	0.00347201	0.0312461	0.047	0	1	L4	DANT1	-0.047	#NUM!	Upper IM	NOT SIG.	epi
L3-L4	6	0.00347462	-0.134411	0.34	0.517	1	L4	YIPF3	-0.857	-0.60463	Upper IM	NOT SIG.	epi
L3-L4	6	0.00349054	-0.13416	0.093	0.211	1	L4	BIN3	-0.304	-1.18194	Upper IM	NOT SIG.	epi
L3-L4	6	0.0034931	-0.0970286	0.14	0.278	1	L4	EDC3	-0.418	-0.989658	Upper IM	NOT SIG.	epi
L3-L4	6	0.00349313	-0.112283	0.06	0.161	1	L4	HOXA10	-0.221	-1.42403	Upper IM	NOT SIG.	epi
L3-L4	6	0.00350009	-0.079819	0.007	0.072	1	L4	ARHGAP39	-0.079	-3.36257	Upper IM	NOT SIG.	epi
L3-L4	6	0.00350278	-0.125401	0.1	0.222	1	L4	TFCP2L1	-0.322	-1.15056	Upper IM	NOT SIG.	epi
L3-L4	6	0.0035065	-0.133134	0.24	0.411	1	L4	ACTN1	-0.651	-0.776104	Upper IM	NOT SIG.	epi
L3-L4	6	0.00351568	-0.0537637	0.073	0.189	1	L4	CRAMP1	-0.262	-1.37242	Upper IM	NOT SIG.	epi
L3-L4	6	0.00352051	-0.0699216	0.313	0.478	1	L4	STX12	-0.791	-0.610848	Upper IM	NOT SIG.	epi
L3-L4	6	0.00352184	-0.06886	0.02	0.1	1	L4	ZC3H12C	-0.12	-2.32193	Upper IM	NOT SIG.	epi
L3-L4	6	0.00352575	-0.115872	0.093	0.217	1	L4	SMURF1	-0.31	-1.22239	Upper IM	NOT SIG.	epi
L3-L4	6	0.00353147	-0.0198585	0.52	0.717	1	L4	DYNC1H1	-1.237	-0.463461	Upper IM	NOT SIG.	epi
L3-L4	6	0.00353734	-0.163109	0.28	0.45	1	L4	MAP7	-0.73	-0.684498	Upper IM	NOT SIG.	epi
L3-L4	6	0.00354402	-0.710627	0.22	0.344	1	L4	LOR	-0.564	-0.644905	Upper IM	NOT SIG.	epi
L3-L4	6	0.0035598	-0.136753	0.553	0.739	1	L4	TNFRSF1A	-1.292	-0.418295	Upper IM	NOT SIG.	epi
L3-L4	6	0.00356132	0.3686	0.34	0.2	1	L4	IFI6	-0.54	0.765535	Upper IM	NOT SIG.	epi
L3-L4	6	0.00356576	-0.114781	0.413	0.589	1	L4	TRAM1	-1.002	-0.512126	Upper IM	NOT SIG.	epi
L3-L4	6	0.00357331	-0.10382	0.093	0.211	1	L4	C21orf91	-0.304	-1.18194	Upper IM	NOT SIG.	epi
L3-L4	6	0.00357535	-0.0603901	0.007	0.072	1	L4	SLC2A3	-0.079	-3.36257	Upper IM	NOT SIG.	epi
L3-L4	6	0.0035822	-0.109797	0.213	0.372	1	L4	CAMK1D	-0.585	-0.804449	Upper IM	NOT SIG.	epi
L3-L4	6	0.0035829	-0.200526	0.607	0.75	1	L4	XRCC6	-1.357	-0.305194	Upper IM	NOT SIG.	epi
L3-L4	6	0.00358356	-0.094643	0.24	0.406	1	L4	EMG1	-0.646	-0.758445	Upper IM	NOT SIG.	epi
L3-L4	6	0.00359801	-0.100188	0.227	0.383	1	L4	BTG2	-0.61	-0.754652	Upper IM	NOT SIG.	epi
L3-L4	6	0.0036043	-0.0586004	0.073	0.189	1	L4	UBE2C	-0.262	-1.37242	Upper IM	NOT SIG.	epi
L3-L4	6	0.00360917	-0.0857629	0.26	0.428	1	L4	SYF2	-0.688	-0.719099	Upper IM	NOT SIG.	epi
L3-L4	6	0.00361213	-0.116089	0.06	0.161	1	L4	LAMC1	-0.221	-1.42403	Upper IM	NOT SIG.	epi
L3-L4	6	0.00367173	-0.164558	0.36	0.506	1	L4	SIVA1	-0.866	-0.49114	Upper IM	NOT SIG.	epi
L3-L4	6	0.00367796	-0.0884822	0.053	0.156	1	L4	METTL22	-0.209	-1.55748	Upper IM	NOT SIG.	epi
L3-L4	6	0.00368313	-0.150243	0.16	0.289	1	L4	TSPAN31	-0.449	-0.852998	Upper IM	NOT SIG.	epi
L3-L4	6	0.00369313	-0.0956309	0.113	0.239	1	L4	MAPK10	-0.352	-1.08069	Upper IM	NOT SIG.	epi
L3-L4	6	0.00370388	-0.26179	0.64	0.806	1	L4	NFKBIA	-1.446	-0.332708	Upper IM	NOT SIG.	epi
L3-L4	6	0.00372088	-0.164294	0.18	0.317	1	L4	EP400	-0.497	-0.816486	Upper IM	NOT SIG.	epi
L3-L4	6	0.00373954	-0.141169	0.393	0.589	1	L4	PICALM	-0.982	-0.583738	Upper IM	NOT SIG.	epi
L3-L4	6	0.00374453	-0.0554467	0.02	0.1	1	L4	IL36G	-0.12	-2.32193	Upper IM	NOT SIG.	epi
L3-L4	6	0.00374843	-0.146983	0.193	0.333	1	L4	SNAP23	-0.526	-0.786921	Upper IM	NOT SIG.	epi
L3-L4	6	0.00374868	-0.147185	0.14	0.272	1	L4	HS3ST6	-0.412	-0.95818	Upper IM	NOT SIG.	epi
L3-L4	6	0.00375954	-0.0796921	0.213	0.383	1	L4	USP5	-0.596	-0.846491	Upper IM	NOT SIG.	epi
L3-L4	6	0.0037644	-0.0612042	0.433	0.628	1	L4	KLC1	-1.061	-0.536398	Upper IM	NOT SIG.	epi
L3-L4	6	0.00378152	-0.0701041	0.207	0.356	1	L4	PADI1	-0.563	-0.782246	Upper IM	NOT SIG.	epi
L3-L4	6	0.0037857	-0.110578	0.207	0.367	1	L4	INTS10	-0.574	-0.826149	Upper IM	NOT SIG.	epi
L3-L4	6	0.00382693	-0.128141	0.14	0.272	1	L4	NIPSNAP2	-0.412	-0.95818	Upper IM	NOT SIG.	epi
L3-L4	6	0.00383877	0.286647	0.98	1	1	L4	CSTB	-1.98	-0.0291463	Upper IM	NOT SIG.	epi
L3-L4	6	0.00384565	-0.139586	0.607	0.767	1	L4	RBM39	-1.374	-0.33753	Upper IM	NOT SIG.	epi
L3-L4	6	0.00385231	-0.5147	0.9	0.722	1	L4	IGKC	-1.622	0.317926	Upper IM	NOT SIG.	epi
L3-L4	6	0.00385275	-0.0260102	0.113	0.244	1	L4	CCNQ	-0.357	-1.11056	Upper IM	NOT SIG.	epi
L3-L4	6	0.00385496	-0.131593	0.253	0.406	1	L4	EP300	-0.659	-0.682342	Upper IM	NOT SIG.	epi
L3-L4	6	0.00385581	-0.114779	0.347	0.544	1	L4	GORASP2	-0.891	-0.648671	Upper IM	NOT SIG.	epi
L3-L4	6	0.00386068	-0.173735	0.387	0.561	1	L4	TFAP2C	-0.948	-0.535667	Upper IM	NOT SIG.	epi
L3-L4	6	0.00387259	-0.127188	0.393	0.578	1	L4	CLIP4	-0.971	-0.55654	Upper IM	NOT SIG.	epi
L3-L4	6	0.00387491	-0.135287	0.3	0.489	1	L4	KDM2B	-0.789	-0.704872	Upper IM	NOT SIG.	epi
L3-L4	6	0.00388191	-0.106696	0.153	0.294	1	L4	GNL1	-0.447	-0.942285	Upper IM	NOT SIG.	epi
L3-L4	6	0.00389588	-0.0536178	0.027	0.111	1	L4	UBIAD1	-0.138	-2.03953	Upper IM	NOT SIG.	epi
L3-L4	6	0.00389588	-0.0849669	0.027	0.111	1	L4	C14orf132	-0.138	-2.03953	Upper IM	NOT SIG.	epi
L3-L4	6	0.00390296	-0.176506	0.987	1	1	L4	RPS14	-1.987	-0.018878	Upper IM	NOT SIG.	epi
L3-L4	6	0.00390395	-0.0982405	0.107	0.222	1	L4	LSM6	-0.329	-1.05295	Upper IM	NOT SIG.	epi
L3-L4	6	0.00390407	-0.0692009	0.247	0.417	1	L4	KLHDC8B	-0.664	-0.755536	Upper IM	NOT SIG.	epi
L3-L4	6	0.00390619	-0.072463	0.12	0.244	1	L4	DSE	-0.364	-1.02385	Upper IM	NOT SIG.	epi
L3-L4	6	0.00390743	-0.128217	0.08	0.189	1	L4	MATN2	-0.269	-1.24031	Upper IM	NOT SIG.	epi
L3-L4	6	0.00392766	-0.147162	0.267	0.433	1	L4	CNPY2	-0.7	-0.697527	Upper IM	NOT SIG.	epi
L3-L4	6	0.0039312	-0.140513	0.333	0.5	1	L4	PPP4R3B	-0.833	-0.586406	Upper IM	NOT SIG.	epi
L3-L4	6	0.00393533	-0.133092	0.1	0.211	1	L4	FBXO46	-0.311	-1.07724	Upper IM	NOT SIG.	epi
L3-L4	6	0.00393704	-0.100101	0.1	0.228	1	L4	HEG1	-0.328	-1.18903	Upper IM	NOT SIG.	epi
L3-L4	6	0.00393797	-0.123297	0.12	0.244	1	L4	CEP57	-0.364	-1.02385	Upper IM	NOT SIG.	epi
L3-L4	6	0.00395837	-0.0812759	0.013	0.083	1	L4	CCDC88A	-0.096	-2.6746	Upper IM	NOT SIG.	epi
L3-L4	6	0.00395928	-0.1209	0.12	0.244	1	L4	COMMD5	-0.364	-1.02385	Upper IM	NOT SIG.	epi
L3-L4	6	0.00396401	-0.0924198	0.087	0.206	1	L4	NPIPA1	-0.293	-1.24356	Upper IM	NOT SIG.	epi
L3-L4	6	0.00398693	-0.169828	0.373	0.544	1	L4	ACOX1	-0.917	-0.544431	Upper IM	NOT SIG.	epi
L3-L4	6	0.00399255	-0.0884265	0.027	0.111	1	L4	NDUFAF7	-0.138	-2.03953	Upper IM	NOT SIG.	epi
L3-L4	6	0.00401927	-0.0631178	0.3	0.478	1	L4	LETM1	-0.778	-0.672048	Upper IM	NOT SIG.	epi
L3-L4	6	0.00401957	-0.103867	0.233	0.394	1	L4	EPAS1	-0.627	-0.757866	Upper IM	NOT SIG.	epi
L3-L4	6	0.00402803	-0.285741	0.7	0.85	1	L4	MAT2A	-1.55	-0.280108	Upper IM	NOT SIG.	epi
L3-L4	6	0.00403027	-0.183152	0.253	0.417	1	L4	SCAMP4	-0.67	-0.72091	Upper IM	NOT SIG.	epi
L3-L4	6	0.00404488	-0.150123	0.193	0.339	1	L4	UFL1	-0.532	-0.812684	Upper IM	NOT SIG.	epi
L3-L4	6	0.00405234	-0.0392362	0.06	0.167	1	L4	PKIA	-0.227	-1.47681	Upper IM	NOT SIG.	epi
L3-L4	6	0.00407234	-0.111421	0.087	0.194	1	L4	PCCB	-0.281	-1.15697	Upper IM	NOT SIG.	epi
L3-L4	6	0.00407335	-0.112623	0.26	0.439	1	L4	TRAP1	-0.699	-0.755709	Upper IM	NOT SIG.	epi
L3-L4	6	0.00408427	-0.0671998	0.1	0.222	1	L4	RBBP9	-0.322	-1.15056	Upper IM	NOT SIG.	epi
L3-L4	6	0.00410044	-0.202164	0.333	0.494	1	L4	RAP2B	-0.827	-0.568989	Upper IM	NOT SIG.	epi
L3-L4	6	0.00410578	-0.107463	0.033	0.117	1	L4	TNS2	-0.15	-1.82597	Upper IM	NOT SIG.	epi
L3-L4	6	0.00410985	-0.145931	0.593	0.767	1	L4	TRIOBP	-1.36	-0.371194	Upper IM	NOT SIG.	epi
L3-L4	6	0.00411706	-0.120243	0.147	0.272	1	L4	MAP3K2	-0.419	-0.88779	Upper IM	NOT SIG.	epi
L3-L4	6	0.00411968	-0.182082	0.64	0.817	1	L4	NDUFA1	-1.457	-0.352264	Upper IM	NOT SIG.	epi
L3-L4	6	0.00412896	-0.103721	0.213	0.361	1	L4	RPRD1A	-0.574	-0.761145	Upper IM	NOT SIG.	epi
L3-L4	6	0.00413696	-0.145637	0.333	0.478	1	L4	CAND1	-0.811	-0.521488	Upper IM	NOT SIG.	epi
L3-L4	6	0.00414151	-0.116746	0.28	0.428	1	L4	PPP6R1	-0.708	-0.612184	Upper IM	NOT SIG.	epi
L3-L4	6	0.00414599	-0.165573	0.08	0.194	1	L4	CRISPLD2	-0.274	-1.27798	Upper IM	NOT SIG.	epi
L3-L4	6	0.0041574	-0.0380425	0.187	0.339	1	L4	PRDM2	-0.526	-0.858247	Upper IM	NOT SIG.	epi
L3-L4	6	0.00416015	-0.0832349	0.033	0.122	1	L4	ISL2	-0.155	-1.88634	Upper IM	NOT SIG.	epi
L3-L4	6	0.00416537	-0.0421084	0.087	0.2	1	L4	ZNF148	-0.287	-1.20091	Upper IM	NOT SIG.	epi
L3-L4	6	0.00417455	-0.076488	0.313	0.478	1	L4	KLF10	-0.791	-0.610848	Upper IM	NOT SIG.	epi
L3-L4	6	0.00417595	-0.108885	0.107	0.222	1	L4	PDCL3	-0.329	-1.05295	Upper IM	NOT SIG.	epi
L3-L4	6	0.00418567	-0.218241	0.22	0.356	1	L4	MBOAT7	-0.576	-0.694374	Upper IM	NOT SIG.	epi
L3-L4	6	0.00418669	-0.175956	0.167	0.306	1	L4	SSB	-0.473	-0.873684	Upper IM	NOT SIG.	epi
L3-L4	6	0.0041914	-0.196015	0.827	0.883	1	L4	HINT1	-1.71	-0.0945261	Upper IM	NOT SIG.	epi
L3-L4	6	0.00419151	0.256885	0.84	0.85	1	L4	MTPN	-1.69	-0.0170735	Upper IM	NOT SIG.	epi
L3-L4	6	0.0041923	-0.0720914	0.033	0.122	1	L4	SEPTIN6	-0.155	-1.88634	Upper IM	NOT SIG.	epi
L3-L4	6	0.00419347	-0.0690551	0.28	0.456	1	L4	RSRC2	-0.736	-0.703607	Upper IM	NOT SIG.	epi
L3-L4	6	0.00419355	-0.173645	0.22	0.361	1	L4	ARHGDIB	-0.581	-0.714495	Upper IM	NOT SIG.	epi
L3-L4	6	0.00419564	-0.103705	0.053	0.15	1	L4	SMIM20	-0.203	-1.5009	Upper IM	NOT SIG.	epi
L3-L4	6	0.00421257	-0.177463	0.22	0.361	1	L4	ITPR3	-0.581	-0.714495	Upper IM	NOT SIG.	epi
L3-L4	6	0.00421257	-0.254065	0.22	0.361	1	L4	SFRP4	-0.581	-0.714495	Upper IM	NOT SIG.	epi
L3-L4	6	0.00421371	-0.115133	0.133	0.267	1	L4	EXT2	-0.4	-1.00541	Upper IM	NOT SIG.	epi
L3-L4	6	0.00422277	-0.0909517	0.387	0.539	1	L4	LMO4	-0.926	-0.477952	Upper IM	NOT SIG.	epi
L3-L4	6	0.00422816	-0.131374	0.233	0.378	1	L4	PLEKHF2	-0.611	-0.698056	Upper IM	NOT SIG.	epi
L3-L4	6	0.00423261	-0.0777719	0.013	0.083	1	L4	PRDM11	-0.096	-2.6746	Upper IM	NOT SIG.	epi
L3-L4	6	0.00423646	-0.121311	0.033	0.117	1	L4	ZC3H8	-0.15	-1.82597	Upper IM	NOT SIG.	epi
L3-L4	6	0.00423888	-0.183339	0.373	0.528	1	L4	CD151	-0.901	-0.501362	Upper IM	NOT SIG.	epi
L3-L4	6	0.00424213	-0.0721121	0.053	0.156	1	L4	PXDC1	-0.209	-1.55748	Upper IM	NOT SIG.	epi
L3-L4	6	0.00424475	-0.0860543	0.147	0.272	1	L4	SLC39A1	-0.419	-0.88779	Upper IM	NOT SIG.	epi
L3-L4	6	0.004247	-0.104463	0.08	0.194	1	L4	CMTM4	-0.274	-1.27798	Upper IM	NOT SIG.	epi
L3-L4	6	0.00424751	-0.163005	0.4	0.572	1	L4	WASL	-0.972	-0.516015	Upper IM	NOT SIG.	epi
L3-L4	6	0.00424798	-0.178857	0.56	0.75	1	L4	ZNF706	-1.31	-0.421464	Upper IM	NOT SIG.	epi
L3-L4	6	0.0042632	-0.174446	0.113	0.233	1	L4	ABI3BP	-0.346	-1.04401	Upper IM	NOT SIG.	epi
L3-L4	6	0.00426548	-0.163158	0.353	0.511	1	L4	TJP2	-0.864	-0.533655	Upper IM	NOT SIG.	epi
L3-L4	6	0.00428228	0.0276603	0.293	0.45	1	L4	ANKLE2	-0.743	-0.619024	Upper IM	NOT SIG.	epi
L3-L4	6	0.00428517	0.0548004	0.06	0.006	1	L4	HIST1H2BJ	-0.066	3.32193	Upper IM	NOT SIG.	epi
L3-L4	6	0.00428537	-0.102192	0.24	0.389	1	L4	IDH3G	-0.629	-0.696736	Upper IM	NOT SIG.	epi
L3-L4	6	0.00429549	-0.146182	0.413	0.589	1	L4	TSPAN14	-1.002	-0.512126	Upper IM	NOT SIG.	epi
L3-L4	6	0.00430224	-0.167864	0.34	0.483	1	L4	SETD7	-0.823	-0.506488	Upper IM	NOT SIG.	epi
L3-L4	6	0.00430245	0.0387632	0.34	0.511	1	L4	NADSYN1	-0.851	-0.587789	Upper IM	NOT SIG.	epi
L3-L4	6	0.00430732	-0.137577	0.207	0.35	1	L4	ABHD2	-0.557	-0.757724	Upper IM	NOT SIG.	epi
L3-L4	6	0.0043178	-0.142477	0.193	0.339	1	L4	CRKL	-0.532	-0.812684	Upper IM	NOT SIG.	epi
L3-L4	6	0.00432798	-0.0840125	0.173	0.322	1	L4	MTERF4	-0.495	-0.896289	Upper IM	NOT SIG.	epi
L3-L4	6	0.00433127	-0.165924	0.7	0.828	1	L4	HNRNPU	-1.528	-0.242276	Upper IM	NOT SIG.	epi
L3-L4	6	0.00438804	-0.0770561	0.253	0.422	1	L4	KALRN	-0.675	-0.738106	Upper IM	NOT SIG.	epi
L3-L4	6	0.0044007	-0.111782	0.18	0.317	1	L4	MCMBP	-0.497	-0.816486	Upper IM	NOT SIG.	epi
L3-L4	6	0.00440511	-0.108562	0.033	0.117	1	L4	POLK	-0.15	-1.82597	Upper IM	NOT SIG.	epi
L3-L4	6	0.00442371	-0.130312	0.06	0.156	1	L4	MCM2	-0.216	-1.37851	Upper IM	NOT SIG.	epi
L3-L4	6	0.00444911	-0.0138639	0.127	0.256	1	L4	DPP8	-0.383	-1.01132	Upper IM	NOT SIG.	epi
L3-L4	6	0.00445252	-0.150237	1	1	1	L4	RPS24	-2	0	Upper IM	NOT SIG.	epi
L3-L4	6	0.00448868	-0.08311	0.027	0.106	1	L4	TENM4	-0.133	-1.97303	Upper IM	NOT SIG.	epi
L3-L4	6	0.00451668	-0.131174	0.073	0.178	1	L4	WDR75	-0.251	-1.28591	Upper IM	NOT SIG.	epi
L3-L4	6	0.00453263	-0.199676	0.227	0.394	1	L4	SLC6A14	-0.621	-0.795503	Upper IM	NOT SIG.	epi
L3-L4	6	0.00453638	-0.149534	0.36	0.522	1	L4	LRRC8A	-0.882	-0.536053	Upper IM	NOT SIG.	epi
L3-L4	6	0.00454627	-0.114199	0.167	0.306	1	L4	SVIP	-0.473	-0.873684	Upper IM	NOT SIG.	epi
L3-L4	6	0.00454701	-0.164034	0.44	0.617	1	L4	PTMS	-1.057	-0.487767	Upper IM	NOT SIG.	epi
L3-L4	6	0.00454783	-0.195754	0.267	0.406	1	L4	UAP1	-0.673	-0.60464	Upper IM	NOT SIG.	epi
L3-L4	6	0.00455376	-0.0955233	0.06	0.161	1	L4	HCLS1	-0.221	-1.42403	Upper IM	NOT SIG.	epi
L3-L4	6	0.00456937	-0.0930409	0.127	0.25	1	L4	PYCR2	-0.377	-0.9771	Upper IM	NOT SIG.	epi
L3-L4	6	0.00457966	-0.0737436	0.113	0.244	1	L4	STAT5B	-0.357	-1.11056	Upper IM	NOT SIG.	epi
L3-L4	6	0.0045843	-0.0953639	0.053	0.15	1	L4	OBSL1	-0.203	-1.5009	Upper IM	NOT SIG.	epi
L3-L4	6	0.00458758	-0.168611	0.373	0.522	1	L4	PDIA4	-0.895	-0.484874	Upper IM	NOT SIG.	epi
L3-L4	6	0.00459977	-0.122156	0.58	0.756	1	L4	DAZAP2	-1.336	-0.382333	Upper IM	NOT SIG.	epi
L3-L4	6	0.00460646	-0.205877	0.2	0.328	1	L4	BUD23	-0.528	-0.713696	Upper IM	NOT SIG.	epi
L3-L4	6	0.00461117	-0.20811	0.273	0.411	1	L4	RPL7L1	-0.684	-0.590237	Upper IM	NOT SIG.	epi
L3-L4	6	0.00461376	-0.106184	0.06	0.161	1	L4	LGALS9B	-0.221	-1.42403	Upper IM	NOT SIG.	epi
L3-L4	6	0.00463373	0.157885	0.973	0.983	1	L4	SPRR2E	-1.956	-0.0147516	Upper IM	NOT SIG.	epi
L3-L4	6	0.00463913	-0.140475	0.133	0.25	1	L4	FLAD1	-0.383	-0.910502	Upper IM	NOT SIG.	epi
L3-L4	6	0.0046419	-0.138507	0.18	0.333	1	L4	ANKS1A	-0.513	-0.887525	Upper IM	NOT SIG.	epi
L3-L4	6	0.00466354	-0.247671	0.6	0.8	1	L4	MAST4	-1.4	-0.415037	Upper IM	NOT SIG.	epi
L3-L4	6	0.00466458	-0.0941395	0.387	0.589	1	L4	KCNK6	-0.976	-0.605934	Upper IM	NOT SIG.	epi
L3-L4	6	0.0046669	-0.101477	0.273	0.428	1	L4	ITPA	-0.701	-0.64871	Upper IM	NOT SIG.	epi
L3-L4	6	0.00466736	-0.227724	0.833	0.922	1	L4	TAGLN2	-1.755	-0.14645	Upper IM	NOT SIG.	epi
L3-L4	6	0.00467024	-0.151393	0.2	0.339	1	L4	ARHGAP17	-0.539	-0.761285	Upper IM	NOT SIG.	epi
L3-L4	6	0.00467254	-0.194547	0.693	0.856	1	L4	HK1	-1.549	-0.304755	Upper IM	NOT SIG.	epi
L3-L4	6	0.00467327	-0.0819054	0.1	0.222	1	L4	FADD	-0.322	-1.15056	Upper IM	NOT SIG.	epi
L3-L4	6	0.00467607	-0.0503837	0.193	0.361	1	L4	APMAP	-0.554	-0.903398	Upper IM	NOT SIG.	epi
L3-L4	6	0.00469489	-0.211815	0.467	0.611	1	L4	DHRS3	-1.078	-0.38775	Upper IM	NOT SIG.	epi
L3-L4	6	0.00470151	-0.44935	0.98	1	1	L4	EMP1	-1.98	-0.0291463	Upper IM	NOT SIG.	epi
L3-L4	6	0.00470295	-0.0398732	0.04	0.133	1	L4	HSD3B7	-0.173	-1.73335	Upper IM	NOT SIG.	epi
L3-L4	6	0.0047074	-0.165157	0.187	0.328	1	L4	ZNF410	-0.515	-0.810658	Upper IM	NOT SIG.	epi
L3-L4	6	0.00471221	-0.162067	0.3	0.461	1	L4	HDAC2	-0.761	-0.619804	Upper IM	NOT SIG.	epi
L3-L4	6	0.00472049	-0.0970811	0.34	0.528	1	L4	EFNA1	-0.868	-0.635003	Upper IM	NOT SIG.	epi
L3-L4	6	0.00472414	-0.157793	0.3	0.439	1	L4	EXOC4	-0.739	-0.549258	Upper IM	NOT SIG.	epi
L3-L4	6	0.00472508	-0.165874	0.42	0.578	1	L4	KPNA4	-0.998	-0.46068	Upper IM	NOT SIG.	epi
L3-L4	6	0.00472795	-0.0497909	0.12	0.256	1	L4	PRPF39	-0.376	-1.09311	Upper IM	NOT SIG.	epi
L3-L4	6	0.00472905	-0.1107	0.093	0.206	1	L4	CYP2R1	-0.299	-1.14734	Upper IM	NOT SIG.	epi
L3-L4	6	0.00473615	-0.15316	0.067	0.161	1	L4	CSRNP2	-0.228	-1.26483	Upper IM	NOT SIG.	epi
L3-L4	6	0.00473621	-0.149602	0.313	0.489	1	L4	NUFIP2	-0.802	-0.643672	Upper IM	NOT SIG.	epi
L3-L4	6	0.00473669	-0.0891316	0.02	0.094	1	L4	SOSTDC1	-0.114	-2.23266	Upper IM	NOT SIG.	epi
L3-L4	6	0.00474913	-0.0477286	0.047	0.144	1	L4	ELF4	-0.191	-1.61534	Upper IM	NOT SIG.	epi
L3-L4	6	0.00475332	-0.353516	0.753	0.878	1	L4	FBLN1	-1.631	-0.221571	Upper IM	NOT SIG.	epi
L3-L4	6	0.00475664	-0.174811	0.18	0.311	1	L4	MKNK1	-0.491	-0.788918	Upper IM	NOT SIG.	epi
L3-L4	6	0.00475773	-0.172955	0.46	0.617	1	L4	SBDS	-1.077	-0.423637	Upper IM	NOT SIG.	epi
L3-L4	6	0.00476271	-0.0552861	0.153	0.3	1	L4	BLMH	-0.453	-0.971431	Upper IM	NOT SIG.	epi
L3-L4	6	0.0047658	-0.152902	0.3	0.456	1	L4	SEL1L	-0.756	-0.604071	Upper IM	NOT SIG.	epi
L3-L4	6	0.00476596	-0.204137	0.34	0.494	1	L4	CRYBG3	-0.834	-0.538976	Upper IM	NOT SIG.	epi
L3-L4	6	0.00477891	-0.0212154	0.107	0.239	1	L4	PLA2R1	-0.346	-1.1594	Upper IM	NOT SIG.	epi
L3-L4	6	0.00478182	-0.0615242	0.24	0.411	1	L4	PKP4	-0.651	-0.776104	Upper IM	NOT SIG.	epi
L3-L4	6	0.0047835	-0.165741	0.373	0.528	1	L4	POLR2J	-0.901	-0.501362	Upper IM	NOT SIG.	epi
L3-L4	6	0.00480258	-0.128966	0.273	0.433	1	L4	DGAT1	-0.706	-0.665466	Upper IM	NOT SIG.	epi
L3-L4	6	0.00480761	-0.175146	0.493	0.639	1	L4	G3BP1	-1.132	-0.374228	Upper IM	NOT SIG.	epi
L3-L4	6	0.00481202	-0.200761	0.38	0.533	1	L4	PIEZO1	-0.913	-0.488136	Upper IM	NOT SIG.	epi
L3-L4	6	0.00483239	-0.0582955	0.067	0.172	1	L4	YRDC	-0.239	-1.36018	Upper IM	NOT SIG.	epi
L3-L4	6	0.00483487	-0.122901	0.2	0.35	1	L4	NCOR2	-0.55	-0.807355	Upper IM	NOT SIG.	epi
L3-L4	6	0.00483537	-0.183665	0.893	0.983	1	L4	KLF5	-1.876	-0.138531	Upper IM	NOT SIG.	epi
L3-L4	6	0.00483918	-0.0873462	0.207	0.356	1	L4	KDM4B	-0.563	-0.782246	Upper IM	NOT SIG.	epi
L3-L4	6	0.00487232	-0.0846066	0.027	0.106	1	L4	CCL28	-0.133	-1.97303	Upper IM	NOT SIG.	epi
L3-L4	6	0.00489204	-0.145234	0.227	0.383	1	L4	IPO5	-0.61	-0.754652	Upper IM	NOT SIG.	epi
L3-L4	6	0.00490123	-0.201287	0.5	0.644	1	L4	BTG1	-1.144	-0.365133	Upper IM	NOT SIG.	epi
L3-L4	6	0.00490418	-0.157619	0.24	0.383	1	L4	CIZ1	-0.623	-0.67431	Upper IM	NOT SIG.	epi
L3-L4	6	0.00492108	-0.172594	0.88	0.978	1	L4	HNRNPK	-1.858	-0.152331	Upper IM	NOT SIG.	epi
L3-L4	6	0.00492551	-0.155271	0.447	0.617	1	L4	NDUFAB1	-1.064	-0.464996	Upper IM	NOT SIG.	epi
L3-L4	6	0.00495361	-0.142307	0.267	0.406	1	L4	HMGB2	-0.673	-0.60464	Upper IM	NOT SIG.	epi
L3-L4	6	0.00495462	-0.101241	0.12	0.244	1	L4	HNRNPA1P48	-0.364	-1.02385	Upper IM	NOT SIG.	epi
L3-L4	6	0.00495857	-0.108462	0.193	0.328	1	L4	MAGOH	-0.521	-0.765095	Upper IM	NOT SIG.	epi
L3-L4	6	0.00499116	-0.0820741	0.02	0.094	1	L4	MHENCR	-0.114	-2.23266	Upper IM	NOT SIG.	epi
L3-L4	6	0.00499158	-0.0830158	0.047	0.139	1	L4	GXYLT1	-0.186	-1.56435	Upper IM	NOT SIG.	epi
L3-L4	6	0.00501695	-0.316798	0.827	0.928	1	L4	HMGCS1	-1.755	-0.166237	Upper IM	NOT SIG.	epi
L3-L4	6	0.00502241	-0.195772	0.233	0.378	1	L4	FCHO2	-0.611	-0.698056	Upper IM	NOT SIG.	epi
L3-L4	6	0.00502607	-0.110966	0.227	0.372	1	L4	KMT5B	-0.599	-0.71261	Upper IM	NOT SIG.	epi
L3-L4	6	0.00503908	-0.0713331	0.053	0.15	1	L4	ARRDC4	-0.203	-1.5009	Upper IM	NOT SIG.	epi
L3-L4	6	0.00505268	-0.129343	0.073	0.172	1	L4	FAM172A	-0.245	-1.23644	Upper IM	NOT SIG.	epi
L3-L4	6	0.0050644	-0.153758	0.453	0.622	1	L4	USP7	-1.075	-0.457404	Upper IM	NOT SIG.	epi
L3-L4	6	0.00506753	-0.0903695	0.127	0.256	1	L4	ZBTB44	-0.383	-1.01132	Upper IM	NOT SIG.	epi
L3-L4	6	0.00507869	-0.0655945	0.02	0.094	1	L4	FGD1	-0.114	-2.23266	Upper IM	NOT SIG.	epi
L3-L4	6	0.0050789	-0.121387	0.073	0.178	1	L4	C8orf82	-0.251	-1.28591	Upper IM	NOT SIG.	epi
L3-L4	6	0.00510191	-0.127326	0.167	0.294	1	L4	HSPBP1	-0.461	-0.815968	Upper IM	NOT SIG.	epi
L3-L4	6	0.00510398	-0.0701664	0.007	0.067	1	L4	AC092279.1	-0.074	-3.25873	Upper IM	NOT SIG.	epi
L3-L4	6	0.00510788	-0.0871993	0.32	0.5	1	L4	SMG5	-0.82	-0.643856	Upper IM	NOT SIG.	epi
L3-L4	6	0.00511133	-0.0223687	0.033	0.122	1	L4	GRAMD2B	-0.155	-1.88634	Upper IM	NOT SIG.	epi
L3-L4	6	0.00511411	-0.12697	0.04	0.128	1	L4	GEMIN8	-0.168	-1.67807	Upper IM	NOT SIG.	epi
L3-L4	6	0.0051165	-0.0745968	0.027	0.106	1	L4	HOXA11	-0.133	-1.97303	Upper IM	NOT SIG.	epi
L3-L4	6	0.00512623	-0.102691	1	1	1	L4	GSTP1	-2	0	Upper IM	NOT SIG.	epi
L3-L4	6	0.00512911	-0.0541331	0.44	0.639	1	L4	PLEKHM1	-1.079	-0.538312	Upper IM	NOT SIG.	epi
L3-L4	6	0.00513327	-0.120404	0.047	0.139	1	L4	SMAD7	-0.186	-1.56435	Upper IM	NOT SIG.	epi
L3-L4	6	0.00514457	-0.181249	0.973	0.994	1	L4	CD9	-1.967	-0.030806	Upper IM	NOT SIG.	epi
L3-L4	6	0.00514472	0.35746	0.42	0.3	1	L4	BST2	-0.72	0.485427	Upper IM	NOT SIG.	epi
L3-L4	6	0.00515877	-0.192278	0.233	0.394	1	L4	DDX42	-0.627	-0.757866	Upper IM	NOT SIG.	epi
L3-L4	6	0.00516511	-0.130482	0.273	0.456	1	L4	UBE2A	-0.729	-0.740133	Upper IM	NOT SIG.	epi
L3-L4	6	0.00516698	-0.0574113	0.18	0.317	1	L4	RNF208	-0.497	-0.816486	Upper IM	NOT SIG.	epi
L3-L4	6	0.00517443	-0.15985	0.46	0.594	1	L4	MGST3	-1.054	-0.368829	Upper IM	NOT SIG.	epi
L3-L4	6	0.00518394	-0.0792245	0.273	0.428	1	L4	NOTCH1	-0.701	-0.64871	Upper IM	NOT SIG.	epi
L3-L4	6	0.00520037	-0.114786	0.207	0.356	1	L4	CAMTA1	-0.563	-0.782246	Upper IM	NOT SIG.	epi
L3-L4	6	0.00521063	-0.214115	0.613	0.728	1	L4	ESR1	-1.341	-0.248051	Upper IM	NOT SIG.	epi
L3-L4	6	0.00522603	-0.0982214	0.313	0.461	1	L4	WDR82	-0.774	-0.558604	Upper IM	NOT SIG.	epi
L3-L4	6	0.00523366	-0.0966167	0.513	0.722	1	L4	CTSH	-1.235	-0.49304	Upper IM	NOT SIG.	epi
L3-L4	6	0.00525112	-0.114854	0.287	0.444	1	L4	AKAP9	-0.731	-0.629509	Upper IM	NOT SIG.	epi
L3-L4	6	0.00526596	-0.124975	0.087	0.194	1	L4	SENP2	-0.281	-1.15697	Upper IM	NOT SIG.	epi
L3-L4	6	0.00527759	-0.121522	0.62	0.744	1	L4	MRPL51	-1.364	-0.263034	Upper IM	NOT SIG.	epi
L3-L4	6	0.00527935	-0.080496	0.313	0.461	1	L4	HCFC1R1	-0.774	-0.558604	Upper IM	NOT SIG.	epi
L3-L4	6	0.00528621	-0.142361	0.293	0.456	1	L4	POLR2H	-0.749	-0.638133	Upper IM	NOT SIG.	epi
L3-L4	6	0.00528827	-0.0810147	0.06	0.161	1	L4	RPUSD4	-0.221	-1.42403	Upper IM	NOT SIG.	epi
L3-L4	6	0.00529439	-0.0874465	0.207	0.356	1	L4	RAE1	-0.563	-0.782246	Upper IM	NOT SIG.	epi
L3-L4	6	0.00530038	-0.0869757	0.1	0.217	1	L4	DGKH	-0.317	-1.1177	Upper IM	NOT SIG.	epi
L3-L4	6	0.00530244	-0.124388	0.033	0.117	1	L4	MFSD4B	-0.15	-1.82597	Upper IM	NOT SIG.	epi
L3-L4	6	0.00530244	-0.131654	0.033	0.117	1	L4	RFK	-0.15	-1.82597	Upper IM	NOT SIG.	epi
L3-L4	6	0.00530882	-0.128268	0.107	0.217	1	L4	SIAE	-0.324	-1.02008	Upper IM	NOT SIG.	epi
L3-L4	6	0.00531414	-0.137031	0.42	0.572	1	L4	ADD1	-0.992	-0.445626	Upper IM	NOT SIG.	epi
L3-L4	6	0.00532694	-0.0654315	0.093	0.211	1	L4	ADAM23	-0.304	-1.18194	Upper IM	NOT SIG.	epi
L3-L4	6	0.00533489	-0.0483122	0.113	0.239	1	L4	CASK	-0.352	-1.08069	Upper IM	NOT SIG.	epi
L3-L4	6	0.00533943	-0.120066	0.107	0.228	1	L4	IMPA1	-0.335	-1.09142	Upper IM	NOT SIG.	epi
L3-L4	6	0.00534365	-0.170819	0.22	0.367	1	L4	PMF1	-0.587	-0.738277	Upper IM	NOT SIG.	epi
L3-L4	6	0.00534757	-0.123843	0.66	0.822	1	L4	NDUFS6	-1.482	-0.316672	Upper IM	NOT SIG.	epi
L3-L4	6	0.00535054	-0.06195	0.167	0.306	1	L4	HDAC4	-0.473	-0.873684	Upper IM	NOT SIG.	epi
L3-L4	6	0.0053763	-0.000251302	0.36	0.556	1	L4	DARS	-0.916	-0.627088	Upper IM	NOT SIG.	epi
L3-L4	6	0.00537706	-0.0503705	0.173	0.317	1	L4	ACACA	-0.49	-0.873711	Upper IM	NOT SIG.	epi
L3-L4	6	0.00540384	0.0889826	0.307	0.489	1	L4	DMAC1	-0.796	-0.671596	Upper IM	NOT SIG.	epi
L3-L4	6	0.00540874	-0.0631612	0.08	0.189	1	L4	CBL	-0.269	-1.24031	Upper IM	NOT SIG.	epi
L3-L4	6	0.00541599	-0.149906	0.807	0.939	1	L4	HSP90AB1	-1.746	-0.218556	Upper IM	NOT SIG.	epi
L3-L4	6	0.00542464	-0.137543	0.38	0.567	1	L4	CSNK1E	-0.947	-0.577349	Upper IM	NOT SIG.	epi
L3-L4	6	0.00543652	-0.120456	0.453	0.628	1	L4	ITPKC	-1.081	-0.471254	Upper IM	NOT SIG.	epi
L3-L4	6	0.00543752	-0.0922784	0.087	0.194	1	L4	ZCCHC9	-0.281	-1.15697	Upper IM	NOT SIG.	epi
L3-L4	6	0.00543866	-0.174936	0.227	0.361	1	L4	PPP2R5E	-0.588	-0.669307	Upper IM	NOT SIG.	epi
L3-L4	6	0.00544286	-0.0550811	0.02	0.094	1	L4	TMEM86B	-0.114	-2.23266	Upper IM	NOT SIG.	epi
L3-L4	6	0.00545414	-0.20479	0.267	0.394	1	L4	SNX33	-0.661	-0.561356	Upper IM	NOT SIG.	epi
L3-L4	6	0.00545546	-0.118865	0.567	0.756	1	L4	MTCH1	-1.323	-0.415037	Upper IM	NOT SIG.	epi
L3-L4	6	0.00547	-0.0605404	0.16	0.3	1	L4	ATAD1	-0.46	-0.906891	Upper IM	NOT SIG.	epi
L3-L4	6	0.00548706	-0.114269	0.207	0.356	1	L4	DDX54	-0.563	-0.782246	Upper IM	NOT SIG.	epi
L3-L4	6	0.00549142	-0.0858475	0.393	0.589	1	L4	CTDSP1	-0.982	-0.583738	Upper IM	NOT SIG.	epi
L3-L4	6	0.00550309	-0.128848	0.333	0.478	1	L4	SRI	-0.811	-0.521488	Upper IM	NOT SIG.	epi
L3-L4	6	0.00550355	-0.0707382	0.027	0.106	1	L4	SLC12A8	-0.133	-1.97303	Upper IM	NOT SIG.	epi
L3-L4	6	0.00551604	-0.247003	0.467	0.65	1	L4	PRRG4	-1.117	-0.477017	Upper IM	NOT SIG.	epi
L3-L4	6	0.00552039	-0.185125	0.467	0.628	1	L4	ETFA	-1.095	-0.427342	Upper IM	NOT SIG.	epi
L3-L4	6	0.0055289	-0.143079	0.173	0.311	1	L4	ZNF426	-0.484	-0.846143	Upper IM	NOT SIG.	epi
L3-L4	6	0.0055345	-0.12065	0.42	0.583	1	L4	KCMF1	-1.003	-0.473107	Upper IM	NOT SIG.	epi
L3-L4	6	0.00554057	-0.0990316	0.04	0.128	1	L4	XDH	-0.168	-1.67807	Upper IM	NOT SIG.	epi
L3-L4	6	0.00554567	-0.059416	0.147	0.278	1	L4	GIT1	-0.425	-0.919269	Upper IM	NOT SIG.	epi
L3-L4	6	0.00555426	-0.100065	0.627	0.8	1	L4	NAGK	-1.427	-0.351535	Upper IM	NOT SIG.	epi
L3-L4	6	0.00556537	-0.113864	0.093	0.2	1	L4	NEU1	-0.293	-1.1047	Upper IM	NOT SIG.	epi
L3-L4	6	0.00556764	-0.124516	0.06	0.156	1	L4	VPS13B	-0.216	-1.37851	Upper IM	NOT SIG.	epi
L3-L4	6	0.00556909	-0.159625	0.16	0.289	1	L4	RNF103	-0.449	-0.852998	Upper IM	NOT SIG.	epi
L3-L4	6	0.00558404	-0.178087	0.227	0.361	1	L4	EDEM3	-0.588	-0.669307	Upper IM	NOT SIG.	epi
L3-L4	6	0.00559129	-0.0685068	0.067	0.167	1	L4	COIL	-0.234	-1.31762	Upper IM	NOT SIG.	epi
L3-L4	6	0.00560345	-0.0437567	0	0.05	1	L4	HLA-DOB	-0.05	#NUM!	Upper IM	NOT SIG.	epi
L3-L4	6	0.00560345	-0.0456013	0	0.05	1	L4	CCDC134	-0.05	#NUM!	Upper IM	NOT SIG.	epi
L3-L4	6	0.00560345	-0.0466869	0	0.05	1	L4	SPICE1	-0.05	#NUM!	Upper IM	NOT SIG.	epi
L3-L4	6	0.00560345	-0.0493259	0	0.05	1	L4	SLC27A2	-0.05	#NUM!	Upper IM	NOT SIG.	epi
L3-L4	6	0.00562147	-0.0810423	0.04	0.128	1	L4	ZNF16	-0.168	-1.67807	Upper IM	NOT SIG.	epi
L3-L4	6	0.00563235	-0.103062	0.293	0.433	1	L4	ELK3	-0.726	-0.563466	Upper IM	NOT SIG.	epi
L3-L4	6	0.00563327	-0.157516	0.227	0.361	1	L4	CYP4B1	-0.588	-0.669307	Upper IM	NOT SIG.	epi
L3-L4	6	0.005636	0.155207	0.127	0.044	1	L4	MUCL3	-0.171	1.52925	Upper IM	NOT SIG.	epi
L3-L4	6	0.00563832	-0.0865844	0.027	0.106	1	L4	CTNNAL1	-0.133	-1.97303	Upper IM	NOT SIG.	epi
L3-L4	6	0.00565374	-0.124788	0.6	0.8	1	L4	PSMB1	-1.4	-0.415037	Upper IM	NOT SIG.	epi
L3-L4	6	0.00565529	-0.204251	0.68	0.856	1	L4	LAMP1	-1.536	-0.332076	Upper IM	NOT SIG.	epi
L3-L4	6	0.00566225	-0.153082	0.127	0.244	1	L4	RASA1	-0.371	-0.942053	Upper IM	NOT SIG.	epi
L3-L4	6	0.00567334	-0.200446	0.24	0.372	1	L4	CCDC9B	-0.612	-0.632268	Upper IM	NOT SIG.	epi
L3-L4	6	0.00567512	-0.0992522	0.093	0.206	1	L4	PIGM	-0.299	-1.14734	Upper IM	NOT SIG.	epi
L3-L4	6	0.00567906	-0.115723	0.12	0.244	1	L4	TULP4	-0.364	-1.02385	Upper IM	NOT SIG.	epi
L3-L4	6	0.00569203	-0.153377	0.373	0.528	1	L4	NDUFB6	-0.901	-0.501362	Upper IM	NOT SIG.	epi
L3-L4	6	0.00569437	-0.211161	0.68	0.9	1	L4	ZFP36	-1.58	-0.40439	Upper IM	NOT SIG.	epi
L3-L4	6	0.00569676	-0.0998439	0.167	0.294	1	L4	KDM1A	-0.461	-0.815968	Upper IM	NOT SIG.	epi
L3-L4	6	0.00569856	-0.123374	0.18	0.317	1	L4	BACE2	-0.497	-0.816486	Upper IM	NOT SIG.	epi
L3-L4	6	0.00570109	-0.102964	0.207	0.367	1	L4	ARFIP1	-0.574	-0.826149	Upper IM	NOT SIG.	epi
L3-L4	6	0.00570266	-0.103949	0.427	0.639	1	L4	ESYT2	-1.066	-0.58158	Upper IM	NOT SIG.	epi
L3-L4	6	0.00572915	-0.134634	0.14	0.256	1	L4	SEPHS2	-0.396	-0.870717	Upper IM	NOT SIG.	epi
L3-L4	6	0.0057347	-0.0374817	0.007	0.067	1	L4	SLC39A8	-0.074	-3.25873	Upper IM	NOT SIG.	epi
L3-L4	6	0.0057347	-0.0461416	0.007	0.067	1	L4	ZXDB	-0.074	-3.25873	Upper IM	NOT SIG.	epi
L3-L4	6	0.00573908	-0.137042	0.46	0.667	1	L4	NPLOC4	-1.127	-0.536053	Upper IM	NOT SIG.	epi
L3-L4	6	0.00575797	-0.142689	0.213	0.356	1	L4	CDC42BPG	-0.569	-0.741024	Upper IM	NOT SIG.	epi
L3-L4	6	0.00575891	-0.124469	0.093	0.2	1	L4	UBFD1	-0.293	-1.1047	Upper IM	NOT SIG.	epi
L3-L4	6	0.00576238	-0.167435	0.087	0.194	1	L4	PMEPA1	-0.281	-1.15697	Upper IM	NOT SIG.	epi
L3-L4	6	0.00577606	-0.0836755	0.027	0.106	1	L4	PRKAA2	-0.133	-1.97303	Upper IM	NOT SIG.	epi
L3-L4	6	0.00578332	-0.0462021	0.213	0.372	1	L4	SUGP2	-0.585	-0.804449	Upper IM	NOT SIG.	epi
L3-L4	6	0.00578957	-0.0974532	0.687	0.822	1	L4	GPC1	-1.509	-0.258828	Upper IM	NOT SIG.	epi
L3-L4	6	0.00579041	-0.117403	0.107	0.228	1	L4	UCK1	-0.335	-1.09142	Upper IM	NOT SIG.	epi
L3-L4	6	0.0058107	-0.148955	0.127	0.244	1	L4	ZADH2	-0.371	-0.942053	Upper IM	NOT SIG.	epi
L3-L4	6	0.00582417	-0.077058	0.487	0.689	1	L4	FIS1	-1.176	-0.500582	Upper IM	NOT SIG.	epi
L3-L4	6	0.00582559	0.473074	0.853	0.844	1	L4	FAM25A	-1.697	0.0153027	Upper IM	NOT SIG.	epi
L3-L4	6	0.00583044	-0.0474014	0.02	0.094	1	L4	RTL6	-0.114	-2.23266	Upper IM	NOT SIG.	epi
L3-L4	6	0.00584715	-0.103597	0.353	0.55	1	L4	SNRPE	-0.903	-0.639763	Upper IM	NOT SIG.	epi
L3-L4	6	0.00586567	-0.189499	0.353	0.522	1	L4	RFFL	-0.875	-0.564382	Upper IM	NOT SIG.	epi
L3-L4	6	0.00587537	-0.049662	0.053	0.15	1	L4	PTGES	-0.203	-1.5009	Upper IM	NOT SIG.	epi
L3-L4	6	0.00588726	-0.173386	0.273	0.411	1	L4	TCAF2	-0.684	-0.590237	Upper IM	NOT SIG.	epi
L3-L4	6	0.00590068	-0.154011	0.467	0.678	1	L4	ALDH9A1	-1.145	-0.537863	Upper IM	NOT SIG.	epi
L3-L4	6	0.00590092	-0.227572	0.787	0.928	1	L4	PRSS27	-1.715	-0.237761	Upper IM	NOT SIG.	epi
L3-L4	6	0.00591486	-0.101315	0.073	0.178	1	L4	STOX2	-0.251	-1.28591	Upper IM	NOT SIG.	epi
L3-L4	6	0.00591526	-0.184699	0.393	0.561	1	L4	COPA	-0.954	-0.513471	Upper IM	NOT SIG.	epi
L3-L4	6	0.00593563	-0.191348	0.353	0.5	1	L4	C12orf29	-0.853	-0.50226	Upper IM	NOT SIG.	epi
L3-L4	6	0.00594038	-0.115768	0.133	0.256	1	L4	LMBR1L	-0.389	-0.944718	Upper IM	NOT SIG.	epi
L3-L4	6	0.00594618	-0.119964	0.307	0.461	1	L4	RETSAT	-0.768	-0.586528	Upper IM	NOT SIG.	epi
L3-L4	6	0.0059537	-0.0606421	0.053	0.15	1	L4	NADK2	-0.203	-1.5009	Upper IM	NOT SIG.	epi
L3-L4	6	0.00595905	0.11738	0.147	0.056	1	L4	CARD18	-0.203	1.39232	Upper IM	NOT SIG.	epi
L3-L4	6	0.00597046	-0.104233	0.14	0.261	1	L4	C1orf35	-0.401	-0.898623	Upper IM	NOT SIG.	epi
L3-L4	6	0.00597155	-0.125196	0.287	0.45	1	L4	SNX5	-0.737	-0.648874	Upper IM	NOT SIG.	epi
L3-L4	6	0.00597467	0.385741	0.973	1	1	L4	IL1RN	-1.973	-0.0394883	Upper IM	NOT SIG.	epi
L3-L4	6	0.0059939	-0.0936126	0.153	0.289	1	L4	COPS8	-0.442	-0.917538	Upper IM	NOT SIG.	epi
L3-L4	6	0.00601793	-0.145365	0.467	0.633	1	L4	ANXA7	-1.1	-0.438783	Upper IM	NOT SIG.	epi
L3-L4	6	0.00601956	-0.15037	0.273	0.428	1	L4	CYLD	-0.701	-0.64871	Upper IM	NOT SIG.	epi
L3-L4	6	0.00602897	-0.135632	0.12	0.239	1	L4	SCAF8	-0.359	-0.993976	Upper IM	NOT SIG.	epi
L3-L4	6	0.00602986	-0.02409	0.147	0.283	1	L4	MRPL58	-0.43	-0.944986	Upper IM	NOT SIG.	epi
L3-L4	6	0.00603176	-0.0720362	0.14	0.267	1	L4	TMEM11	-0.407	-0.931413	Upper IM	NOT SIG.	epi
L3-L4	6	0.00603463	-0.0525942	0.033	0.117	1	L4	EHHADH	-0.15	-1.82597	Upper IM	NOT SIG.	epi
L3-L4	6	0.00606068	-0.0940418	0.027	0.106	1	L4	IGF2BP2	-0.133	-1.97303	Upper IM	NOT SIG.	epi
L3-L4	6	0.00607247	-0.0919899	0.067	0.161	1	L4	ORAI3	-0.228	-1.26483	Upper IM	NOT SIG.	epi
L3-L4	6	0.0061085	-0.0601904	0.3	0.489	1	L4	NOL3	-0.789	-0.704872	Upper IM	NOT SIG.	epi
L3-L4	6	0.00611254	-0.122633	0.387	0.539	1	L4	RBM25	-0.926	-0.477952	Upper IM	NOT SIG.	epi
L3-L4	6	0.00612115	-0.198917	0.193	0.328	1	L4	PPP1R12A	-0.521	-0.765095	Upper IM	NOT SIG.	epi
L3-L4	6	0.00612187	-0.122202	0.4	0.594	1	L4	TCF25	-0.994	-0.570463	Upper IM	NOT SIG.	epi
L3-L4	6	0.0061746	-0.112869	0.32	0.489	1	L4	POLR2F	-0.809	-0.611763	Upper IM	NOT SIG.	epi
L3-L4	6	0.00617808	-0.122428	0.147	0.283	1	L4	BOLA3	-0.43	-0.944986	Upper IM	NOT SIG.	epi
L3-L4	6	0.0062026	-0.183382	0.64	0.794	1	L4	MYL12A	-1.434	-0.311067	Upper IM	NOT SIG.	epi
L3-L4	6	0.00621223	-0.0832324	0.213	0.35	1	L4	MBNL2	-0.563	-0.716501	Upper IM	NOT SIG.	epi
L3-L4	6	0.00621303	-0.0794907	0.3	0.478	1	L4	CSNK1G2	-0.778	-0.672048	Upper IM	NOT SIG.	epi
L3-L4	6	0.00622304	-0.108599	0.52	0.733	1	L4	CSK	-1.253	-0.495302	Upper IM	NOT SIG.	epi
L3-L4	6	0.00623582	-0.137183	0.18	0.317	1	L4	C22orf39	-0.497	-0.816486	Upper IM	NOT SIG.	epi
L3-L4	6	0.00626298	-0.0470605	0.04	0.128	1	L4	DDX10	-0.168	-1.67807	Upper IM	NOT SIG.	epi
L3-L4	6	0.00629311	-0.175222	0.707	0.856	1	L4	SOD1	-1.563	-0.275901	Upper IM	NOT SIG.	epi
L3-L4	6	0.00629855	-0.110919	0.127	0.25	1	L4	TASOR	-0.377	-0.9771	Upper IM	NOT SIG.	epi
L3-L4	6	0.00630454	-0.181578	0.793	0.944	1	L4	PCBP1	-1.737	-0.251466	Upper IM	NOT SIG.	epi
L3-L4	6	0.00631579	-0.114167	0.207	0.361	1	L4	ATP10B	-0.568	-0.802368	Upper IM	NOT SIG.	epi
L3-L4	6	0.00634414	-0.0838518	0.407	0.589	1	L4	SOX7	-0.996	-0.533239	Upper IM	NOT SIG.	epi
L3-L4	6	0.00635274	-0.0785048	0.053	0.144	1	L4	GPKOW	-0.197	-1.442	Upper IM	NOT SIG.	epi
L3-L4	6	0.00635539	-0.218561	0.673	0.822	1	L4	TST	-1.495	-0.288532	Upper IM	NOT SIG.	epi
L3-L4	6	0.00638987	-0.198716	0.533	0.689	1	L4	SRP9	-1.222	-0.370368	Upper IM	NOT SIG.	epi
L3-L4	6	0.00641725	-0.1822	0.12	0.239	1	L4	FBN1	-0.359	-0.993976	Upper IM	NOT SIG.	epi
L3-L4	6	0.00646862	-0.160638	0.173	0.294	1	L4	KHDC4	-0.467	-0.765044	Upper IM	NOT SIG.	epi
L3-L4	6	0.00648062	-0.156267	0.307	0.461	1	L4	KXD1	-0.768	-0.586528	Upper IM	NOT SIG.	epi
L3-L4	6	0.00648177	-0.150191	0.293	0.45	1	L4	TUG1	-0.743	-0.619024	Upper IM	NOT SIG.	epi
L3-L4	6	0.00648985	-0.187676	0.873	0.967	1	L4	RAB11A	-1.84	-0.147534	Upper IM	NOT SIG.	epi
L3-L4	6	0.00650017	-0.0958155	0.2	0.344	1	L4	TEAD1	-0.544	-0.782409	Upper IM	NOT SIG.	epi
L3-L4	6	0.00651273	0.260259	0.98	0.983	1	L4	GPX3	-1.963	-0.00440967	Upper IM	NOT SIG.	epi
L3-L4	6	0.00652298	-0.134617	0.18	0.306	1	L4	INO80D	-0.486	-0.765535	Upper IM	NOT SIG.	epi
L3-L4	6	0.00652951	-0.133055	0.173	0.294	1	L4	PROS1	-0.467	-0.765044	Upper IM	NOT SIG.	epi
L3-L4	6	0.00653596	-0.0859312	0.013	0.078	1	L4	FLVCR1	-0.091	-2.58496	Upper IM	NOT SIG.	epi
L3-L4	6	0.0065718	-0.1476	0.04	0.122	1	L4	NT5E	-0.162	-1.60881	Upper IM	NOT SIG.	epi
L3-L4	6	0.0065785	-0.126057	0.333	0.483	1	L4	PRCP	-0.816	-0.536501	Upper IM	NOT SIG.	epi
L3-L4	6	0.00658341	-0.0846663	0.06	0.156	1	L4	SLC25A29	-0.216	-1.37851	Upper IM	NOT SIG.	epi
L3-L4	6	0.00661203	-0.102214	0.213	0.344	1	L4	IL20RA	-0.557	-0.691555	Upper IM	NOT SIG.	epi
L3-L4	6	0.00662154	-0.133221	0.393	0.533	1	L4	NFKBIZ	-0.926	-0.439606	Upper IM	NOT SIG.	epi
L3-L4	6	0.00663951	-0.0223753	0.093	0.206	1	L4	CCDC58	-0.299	-1.14734	Upper IM	NOT SIG.	epi
L3-L4	6	0.00663961	-0.0795984	0.187	0.317	1	L4	MAPKAP1	-0.504	-0.761445	Upper IM	NOT SIG.	epi
L3-L4	6	0.00665248	0.0628721	0.067	0.011	1	L4	LCE3A	-0.078	2.60666	Upper IM	NOT SIG.	epi
L3-L4	6	0.00665568	-0.0692971	0.067	0.167	1	L4	JMJD6	-0.234	-1.31762	Upper IM	NOT SIG.	epi
L3-L4	6	0.00666105	-0.0970018	0.14	0.261	1	L4	ZCCHC8	-0.401	-0.898623	Upper IM	NOT SIG.	epi
L3-L4	6	0.00667316	-0.123156	0.513	0.656	1	L4	ECHDC2	-1.169	-0.354737	Upper IM	NOT SIG.	epi
L3-L4	6	0.00668404	-0.200238	0.793	0.933	1	L4	PDCD4	-1.726	-0.234556	Upper IM	NOT SIG.	epi
L3-L4	6	0.00670233	-0.152374	0.193	0.322	1	L4	CORO1C	-0.515	-0.73846	Upper IM	NOT SIG.	epi
L3-L4	6	0.00672748	-0.11573	0.253	0.406	1	L4	MRPL15	-0.659	-0.682342	Upper IM	NOT SIG.	epi
L3-L4	6	0.00673217	-0.155947	0.747	0.878	1	L4	CTTN	-1.625	-0.233113	Upper IM	NOT SIG.	epi
L3-L4	6	0.00673277	-0.299065	0.96	0.994	1	L4	LCN2	-1.954	-0.0502114	Upper IM	NOT SIG.	epi
L3-L4	6	0.00675501	-0.120743	0.313	0.489	1	L4	TSPAN6	-0.802	-0.643672	Upper IM	NOT SIG.	epi
L3-L4	6	0.00675578	-0.113303	0.493	0.689	1	L4	UGP2	-1.182	-0.482916	Upper IM	NOT SIG.	epi
L3-L4	6	0.00676261	-0.0724765	0.127	0.25	1	L4	FNBP1L	-0.377	-0.9771	Upper IM	NOT SIG.	epi
L3-L4	6	0.00676417	-0.134502	0.473	0.622	1	L4	SLC22A23	-1.095	-0.395074	Upper IM	NOT SIG.	epi
L3-L4	6	0.00676798	-0.164241	0.487	0.694	1	L4	PHLDA3	-1.181	-0.511014	Upper IM	NOT SIG.	epi
L3-L4	6	0.00677738	-0.0810378	0.133	0.25	1	L4	SART3	-0.383	-0.910502	Upper IM	NOT SIG.	epi
L3-L4	6	0.0067863	-0.0695056	0.013	0.078	1	L4	PDSS1	-0.091	-2.58496	Upper IM	NOT SIG.	epi
L3-L4	6	0.00678856	-0.153714	0.547	0.728	1	L4	RAB18	-1.275	-0.412398	Upper IM	NOT SIG.	epi
L3-L4	6	0.00680451	-0.110345	0.033	0.111	1	L4	BCAS1	-0.144	-1.75002	Upper IM	NOT SIG.	epi
L3-L4	6	0.00684463	-0.0866759	0.087	0.194	1	L4	CBY1	-0.281	-1.15697	Upper IM	NOT SIG.	epi
L3-L4	6	0.00685934	-0.0928558	0.073	0.172	1	L4	PAAF1	-0.245	-1.23644	Upper IM	NOT SIG.	epi
L3-L4	6	0.00686913	-0.0854468	0.107	0.228	1	L4	EXOSC4	-0.335	-1.09142	Upper IM	NOT SIG.	epi
L3-L4	6	0.00687912	-0.0836872	0.053	0.144	1	L4	RIOK2	-0.197	-1.442	Upper IM	NOT SIG.	epi
L3-L4	6	0.00690782	0.0308207	0.04	0	1	L4	PCDHGA2	-0.04	#NUM!	Upper IM	NOT SIG.	epi
L3-L4	6	0.00691467	-0.0619324	0.013	0.078	1	L4	SALL3	-0.091	-2.58496	Upper IM	NOT SIG.	epi
L3-L4	6	0.00693951	-0.0864592	0.147	0.278	1	L4	RPA3	-0.425	-0.919269	Upper IM	NOT SIG.	epi
L3-L4	6	0.00694298	-0.0657618	0.02	0.089	1	L4	C3orf14	-0.109	-2.15381	Upper IM	NOT SIG.	epi
L3-L4	6	0.00695776	-0.127184	0.1	0.206	1	L4	IPMK	-0.306	-1.04264	Upper IM	NOT SIG.	epi
L3-L4	6	0.00696846	-0.103296	0.22	0.367	1	L4	PITRM1	-0.587	-0.738277	Upper IM	NOT SIG.	epi
L3-L4	6	0.00697334	-0.1383	0.2	0.333	1	L4	FUBP1	-0.533	-0.735522	Upper IM	NOT SIG.	epi
L3-L4	6	0.00697402	-0.132153	0.207	0.344	1	L4	IGF1R	-0.551	-0.732778	Upper IM	NOT SIG.	epi
L3-L4	6	0.00697425	-0.0219982	0.573	0.767	1	L4	LTB4R	-1.34	-0.420691	Upper IM	NOT SIG.	epi
L3-L4	6	0.00700403	-0.114869	0.367	0.528	1	L4	BOK	-0.895	-0.524758	Upper IM	NOT SIG.	epi
L3-L4	6	0.00704723	0.00821639	0.027	0.106	1	L4	TF	-0.133	-1.97303	Upper IM	NOT SIG.	epi
L3-L4	6	0.00705997	-0.16225	0.553	0.722	1	L4	CLDND1	-1.275	-0.384719	Upper IM	NOT SIG.	epi
L3-L4	6	0.00708442	-0.0552586	0.1	0.217	1	L4	MGME1	-0.317	-1.1177	Upper IM	NOT SIG.	epi
L3-L4	6	0.00711352	-0.142558	0.3	0.456	1	L4	GUCD1	-0.756	-0.604071	Upper IM	NOT SIG.	epi
L3-L4	6	0.00711385	-0.104363	0.193	0.339	1	L4	RANBP3	-0.532	-0.812684	Upper IM	NOT SIG.	epi
L3-L4	6	0.00711503	-0.0823192	0.087	0.189	1	L4	ARHGEF16	-0.276	-1.1193	Upper IM	NOT SIG.	epi
L3-L4	6	0.00716544	-0.128905	0.22	0.367	1	L4	ITGAE	-0.587	-0.738277	Upper IM	NOT SIG.	epi
L3-L4	6	0.00717559	-0.0932056	0.033	0.111	1	L4	ITM2C	-0.144	-1.75002	Upper IM	NOT SIG.	epi
L3-L4	6	0.00717722	-0.0599856	0.147	0.278	1	L4	THOC2	-0.425	-0.919269	Upper IM	NOT SIG.	epi
L3-L4	6	0.00718716	-0.119858	0.44	0.622	1	L4	MDH1	-1.062	-0.499411	Upper IM	NOT SIG.	epi
L3-L4	6	0.00719945	-0.0968571	0.08	0.183	1	L4	RNF115	-0.263	-1.19377	Upper IM	NOT SIG.	epi
L3-L4	6	0.00721745	-0.0846876	0.047	0.133	1	L4	ACY1	-0.18	-1.50069	Upper IM	NOT SIG.	epi
L3-L4	6	0.00721873	-0.0919341	0.027	0.1	1	L4	IL6R	-0.127	-1.88897	Upper IM	NOT SIG.	epi
L3-L4	6	0.00722042	-0.107093	0.28	0.428	1	L4	EPHX2	-0.708	-0.612184	Upper IM	NOT SIG.	epi
L3-L4	6	0.00722692	-0.0592266	0.14	0.272	1	L4	PIGF	-0.412	-0.95818	Upper IM	NOT SIG.	epi
L3-L4	6	0.00722946	-0.126187	0.08	0.178	1	L4	ACADSB	-0.258	-1.15381	Upper IM	NOT SIG.	epi
L3-L4	6	0.00723708	-0.152458	0.18	0.3	1	L4	NMT1	-0.48	-0.736966	Upper IM	NOT SIG.	epi
L3-L4	6	0.00724831	-0.0753375	0.02	0.089	1	L4	DEPTOR	-0.109	-2.15381	Upper IM	NOT SIG.	epi
L3-L4	6	0.0072517	-0.0637137	0.34	0.517	1	L4	CNIH4	-0.857	-0.60463	Upper IM	NOT SIG.	epi
L3-L4	6	0.00725649	-0.112983	0.3	0.461	1	L4	PPP1R11	-0.761	-0.619804	Upper IM	NOT SIG.	epi
L3-L4	6	0.00726971	-0.0812582	0.04	0.122	1	L4	HSPA14	-0.162	-1.60881	Upper IM	NOT SIG.	epi
L3-L4	6	0.00727969	-0.140199	0.113	0.222	1	L4	MGAT5	-0.335	-0.974237	Upper IM	NOT SIG.	epi
L3-L4	6	0.00728374	-0.0925589	0.073	0.172	1	L4	PPIL3	-0.245	-1.23644	Upper IM	NOT SIG.	epi
L3-L4	6	0.00729364	-0.058781	0.313	0.478	1	L4	PIN4	-0.791	-0.610848	Upper IM	NOT SIG.	epi
L3-L4	6	0.00730247	-0.184924	0.38	0.517	1	L4	ZKSCAN1	-0.897	-0.444165	Upper IM	NOT SIG.	epi
L3-L4	6	0.00730273	-0.208092	0.513	0.656	1	L4	RREB1	-1.169	-0.354737	Upper IM	NOT SIG.	epi
L3-L4	6	0.00732293	-0.151799	0.267	0.417	1	L4	AKR7A2	-0.684	-0.643208	Upper IM	NOT SIG.	epi
L3-L4	6	0.00733042	-0.0926392	0.127	0.25	1	L4	SCAF1	-0.377	-0.9771	Upper IM	NOT SIG.	epi
L3-L4	6	0.00733424	-0.125547	0.213	0.35	1	L4	FLVCR2	-0.563	-0.716501	Upper IM	NOT SIG.	epi
L3-L4	6	0.00734109	-0.091357	0.547	0.728	1	L4	LTBR	-1.275	-0.412398	Upper IM	NOT SIG.	epi
L3-L4	6	0.0073714	0.20348	0.18	0.083	1	L4	CDSN	-0.263	1.11681	Upper IM	NOT SIG.	epi
L3-L4	6	0.00737378	-0.0717852	0.02	0.089	1	L4	FAXDC2	-0.109	-2.15381	Upper IM	NOT SIG.	epi
L3-L4	6	0.00737535	-0.113317	0.093	0.206	1	L4	MMP11	-0.299	-1.14734	Upper IM	NOT SIG.	epi
L3-L4	6	0.00738955	-0.123867	0.1	0.206	1	L4	MAP3K20	-0.306	-1.04264	Upper IM	NOT SIG.	epi
L3-L4	6	0.00740244	-0.104054	0.22	0.361	1	L4	SNAPIN	-0.581	-0.714495	Upper IM	NOT SIG.	epi
L3-L4	6	0.00740956	-0.112766	0.087	0.194	1	L4	HOXD10	-0.281	-1.15697	Upper IM	NOT SIG.	epi
L3-L4	6	0.00742828	-0.121784	0.353	0.5	1	L4	SDF4	-0.853	-0.50226	Upper IM	NOT SIG.	epi
L3-L4	6	0.00742997	-0.130242	0.1	0.206	1	L4	NABP2	-0.306	-1.04264	Upper IM	NOT SIG.	epi
L3-L4	6	0.00744437	-0.0852936	0.053	0.144	1	L4	SMYD5	-0.197	-1.442	Upper IM	NOT SIG.	epi
L3-L4	6	0.00745724	-0.106997	0.193	0.328	1	L4	TPGS2	-0.521	-0.765095	Upper IM	NOT SIG.	epi
L3-L4	6	0.00748618	-0.115915	0.353	0.522	1	L4	CEP170B	-0.875	-0.564382	Upper IM	NOT SIG.	epi
L3-L4	6	0.00748668	-0.132398	0.58	0.744	1	L4	WDR83OS	-1.324	-0.35925	Upper IM	NOT SIG.	epi
L3-L4	6	0.00749977	-0.0648013	0.18	0.317	1	L4	FBXO11	-0.497	-0.816486	Upper IM	NOT SIG.	epi
L3-L4	6	0.00753056	-0.123308	0.147	0.267	1	L4	SNTB2	-0.414	-0.861024	Upper IM	NOT SIG.	epi
L3-L4	6	0.00753106	-0.181755	0.46	0.589	1	L4	UACA	-1.049	-0.356634	Upper IM	NOT SIG.	epi
L3-L4	6	0.00753182	-0.00794314	0.113	0.239	1	L4	MRTFA	-0.352	-1.08069	Upper IM	NOT SIG.	epi
L3-L4	6	0.00753577	-0.128633	0.253	0.4	1	L4	KRAS	-0.653	-0.660863	Upper IM	NOT SIG.	epi
L3-L4	6	0.00754837	-0.12996	0.107	0.217	1	L4	ATP13A3	-0.324	-1.02008	Upper IM	NOT SIG.	epi
L3-L4	6	0.00756152	-0.220818	0.387	0.522	1	L4	ABCD3	-0.909	-0.431716	Upper IM	NOT SIG.	epi
L3-L4	6	0.00756157	-0.146662	0.293	0.439	1	L4	AHDC1	-0.732	-0.58332	Upper IM	NOT SIG.	epi
L3-L4	6	0.0075625	-0.0382386	0.22	0.361	1	L4	MAOA	-0.581	-0.714495	Upper IM	NOT SIG.	epi
L3-L4	6	0.00756526	0.0558709	0.067	0.011	1	L4	ZNF845	-0.078	2.60666	Upper IM	NOT SIG.	epi
L3-L4	6	0.00756988	-0.0518262	0.06	0.156	1	L4	C1orf131	-0.216	-1.37851	Upper IM	NOT SIG.	epi
L3-L4	6	0.00759798	-0.100904	0.14	0.267	1	L4	KRI1	-0.407	-0.931413	Upper IM	NOT SIG.	epi
L3-L4	6	0.00764774	-0.0762971	0.193	0.333	1	L4	SUDS3	-0.526	-0.786921	Upper IM	NOT SIG.	epi
L3-L4	6	0.00765616	-0.116304	0.16	0.289	1	L4	TM2D1	-0.449	-0.852998	Upper IM	NOT SIG.	epi
L3-L4	6	0.00765738	-0.0466234	0.307	0.472	1	L4	N4BP2L2	-0.779	-0.620548	Upper IM	NOT SIG.	epi
L3-L4	6	0.00766447	-0.115707	0.293	0.428	1	L4	CAMK2D	-0.721	-0.54671	Upper IM	NOT SIG.	epi
L3-L4	6	0.00767894	-0.135048	0.133	0.25	1	L4	MRRF	-0.383	-0.910502	Upper IM	NOT SIG.	epi
L3-L4	6	0.00768274	-0.0580456	0.287	0.444	1	L4	AL512274.1	-0.731	-0.629509	Upper IM	NOT SIG.	epi
L3-L4	6	0.00769216	-0.104546	0.233	0.372	1	L4	RNF114	-0.605	-0.674973	Upper IM	NOT SIG.	epi
L3-L4	6	0.00772296	-0.104368	0.1	0.211	1	L4	EIF2B3	-0.311	-1.07724	Upper IM	NOT SIG.	epi
L3-L4	6	0.00773176	-0.0452616	0.013	0.078	1	L4	CEP295	-0.091	-2.58496	Upper IM	NOT SIG.	epi
L3-L4	6	0.00775638	-0.0932151	0.067	0.167	1	L4	INPPL1	-0.234	-1.31762	Upper IM	NOT SIG.	epi
L3-L4	6	0.00777422	-0.0227123	0.74	0.917	1	L4	RNASEK	-1.657	-0.309396	Upper IM	NOT SIG.	epi
L3-L4	6	0.00777767	-0.072012	0.073	0.172	1	L4	PDE8A	-0.245	-1.23644	Upper IM	NOT SIG.	epi
L3-L4	6	0.00778661	-0.0396592	0.167	0.311	1	L4	C15orf39	-0.478	-0.897066	Upper IM	NOT SIG.	epi
L3-L4	6	0.00780161	-0.138013	0.687	0.844	1	L4	UQCR10	-1.531	-0.296933	Upper IM	NOT SIG.	epi
L3-L4	6	0.0078082	-0.0451574	0.04	0.122	1	L4	NFKBIE	-0.162	-1.60881	Upper IM	NOT SIG.	epi
L3-L4	6	0.00782113	-0.119318	0.16	0.283	1	L4	ADCK2	-0.443	-0.82273	Upper IM	NOT SIG.	epi
L3-L4	6	0.00783339	-0.0893159	0.047	0.133	1	L4	FAM207A	-0.18	-1.50069	Upper IM	NOT SIG.	epi
L3-L4	6	0.00784099	-0.121235	0.34	0.517	1	L4	CBX3	-0.857	-0.60463	Upper IM	NOT SIG.	epi
L3-L4	6	0.00784555	-0.221478	0.74	0.861	1	L4	C6orf132	-1.601	-0.218488	Upper IM	NOT SIG.	epi
L3-L4	6	0.0078786	-0.100052	0.06	0.15	1	L4	CEP44	-0.21	-1.32193	Upper IM	NOT SIG.	epi
L3-L4	6	0.00793782	-0.0646055	0.08	0.178	1	L4	LRRC42	-0.258	-1.15381	Upper IM	NOT SIG.	epi
L3-L4	6	0.00794685	-0.0662127	0.053	0.144	1	L4	MID2	-0.197	-1.442	Upper IM	NOT SIG.	epi
L3-L4	6	0.00798683	-0.152647	0.453	0.633	1	L4	LSM7	-1.086	-0.482694	Upper IM	NOT SIG.	epi
L3-L4	6	0.00799002	-0.2613	0.527	0.672	1	L4	NMU	-1.199	-0.350658	Upper IM	NOT SIG.	epi
L3-L4	6	0.00799873	-0.0645556	0.053	0.144	1	L4	TMEM38B	-0.197	-1.442	Upper IM	NOT SIG.	epi
L3-L4	6	0.00801127	-0.15466	0.447	0.6	1	L4	PNP	-1.047	-0.424688	Upper IM	NOT SIG.	epi
L3-L4	6	0.00803083	-0.100811	0.02	0.089	1	L4	GSTA1	-0.109	-2.15381	Upper IM	NOT SIG.	epi
L3-L4	6	0.00806868	-0.117023	0.133	0.25	1	L4	VPS26C	-0.383	-0.910502	Upper IM	NOT SIG.	epi
L3-L4	6	0.00807034	-0.14527	0.14	0.256	1	L4	NCOA7	-0.396	-0.870717	Upper IM	NOT SIG.	epi
L3-L4	6	0.0081194	-0.0638311	0.153	0.289	1	L4	SGMS1	-0.442	-0.917538	Upper IM	NOT SIG.	epi
L3-L4	6	0.00812453	-0.0149124	0.273	0.439	1	L4	ACLY	-0.712	-0.68532	Upper IM	NOT SIG.	epi
L3-L4	6	0.00813241	-0.0944308	0.06	0.15	1	L4	SLFN5	-0.21	-1.32193	Upper IM	NOT SIG.	epi
L3-L4	6	0.00814506	-0.132895	0.387	0.578	1	L4	PNRC1	-0.965	-0.578736	Upper IM	NOT SIG.	epi
L3-L4	6	0.00816836	-0.0684343	0.02	0.089	1	L4	AC004687.1	-0.109	-2.15381	Upper IM	NOT SIG.	epi
L3-L4	6	0.00817542	-0.146965	0.253	0.389	1	L4	PCSK7	-0.642	-0.620633	Upper IM	NOT SIG.	epi
L3-L4	6	0.00819127	-0.0452452	0.007	0.061	1	L4	GTSE1	-0.068	-3.12338	Upper IM	NOT SIG.	epi
L3-L4	6	0.00819127	-0.0659463	0.007	0.061	1	L4	BATF	-0.068	-3.12338	Upper IM	NOT SIG.	epi
L3-L4	6	0.00819899	-0.126175	0.453	0.617	1	L4	CHMP1A	-1.07	-0.445759	Upper IM	NOT SIG.	epi
L3-L4	6	0.00820044	-0.0965814	0.027	0.1	1	L4	MIR503HG	-0.127	-1.88897	Upper IM	NOT SIG.	epi
L3-L4	6	0.00821066	-0.154885	0.387	0.522	1	L4	UBAP1	-0.909	-0.431716	Upper IM	NOT SIG.	epi
L3-L4	6	0.00821456	-0.0764148	0.033	0.111	1	L4	WNK4	-0.144	-1.75002	Upper IM	NOT SIG.	epi
L3-L4	6	0.00826032	-0.0430883	0.167	0.311	1	L4	TYK2	-0.478	-0.897066	Upper IM	NOT SIG.	epi
L3-L4	6	0.00826216	-0.176465	0.233	0.356	1	L4	NAV2	-0.589	-0.611547	Upper IM	NOT SIG.	epi
L3-L4	6	0.00826829	-0.0472699	0.14	0.278	1	L4	GNL2	-0.418	-0.989658	Upper IM	NOT SIG.	epi
L3-L4	6	0.00827815	-0.0482025	0.007	0.061	1	L4	TNFSF15	-0.068	-3.12338	Upper IM	NOT SIG.	epi
L3-L4	6	0.00827815	-0.0806752	0.007	0.061	1	L4	RHOJ	-0.068	-3.12338	Upper IM	NOT SIG.	epi
L3-L4	6	0.00828817	-0.115595	0.307	0.461	1	L4	RBL2	-0.768	-0.586528	Upper IM	NOT SIG.	epi
L3-L4	6	0.00829526	-0.110088	0.34	0.483	1	L4	RAB11B	-0.823	-0.506488	Upper IM	NOT SIG.	epi
L3-L4	6	0.00830151	-0.0544675	0.14	0.261	1	L4	SLF2	-0.401	-0.898623	Upper IM	NOT SIG.	epi
L3-L4	6	0.00830695	-0.0347898	0.2	0.344	1	L4	SIGMAR1	-0.544	-0.782409	Upper IM	NOT SIG.	epi
L3-L4	6	0.00830973	-0.123819	0.14	0.256	1	L4	ZBTB43	-0.396	-0.870717	Upper IM	NOT SIG.	epi
L3-L4	6	0.00832235	0.0521545	0.053	0.006	1	L4	DNAJC27-AS1	-0.059	3.14296	Upper IM	NOT SIG.	epi
L3-L4	6	0.00832481	0.240014	0.94	0.972	1	L4	DBI	-1.912	-0.0482956	Upper IM	NOT SIG.	epi
L3-L4	6	0.00833794	-0.0648054	0.033	0.111	1	L4	TXLNG	-0.144	-1.75002	Upper IM	NOT SIG.	epi
L3-L4	6	0.0083637	-0.146267	0.213	0.356	1	L4	ACVR1B	-0.569	-0.741024	Upper IM	NOT SIG.	epi
L3-L4	6	0.00836854	-0.117069	0.147	0.261	1	L4	EMP3	-0.408	-0.828234	Upper IM	NOT SIG.	epi
L3-L4	6	0.00841422	-0.0697506	0.433	0.628	1	L4	IFNGR2	-1.061	-0.536398	Upper IM	NOT SIG.	epi
L3-L4	6	0.00843509	-0.0982502	0.513	0.7	1	L4	MBD2	-1.213	-0.448396	Upper IM	NOT SIG.	epi
L3-L4	6	0.00843578	-0.137033	0.14	0.25	1	L4	TRIP4	-0.39	-0.836501	Upper IM	NOT SIG.	epi
L3-L4	6	0.00843673	-0.0880495	0.28	0.433	1	L4	CPA4	-0.713	-0.62894	Upper IM	NOT SIG.	epi
L3-L4	6	0.00843894	-0.0555798	0.047	0.133	1	L4	POLR1B	-0.18	-1.50069	Upper IM	NOT SIG.	epi
L3-L4	6	0.00844272	-0.177369	0.367	0.522	1	L4	RASAL2	-0.889	-0.50827	Upper IM	NOT SIG.	epi
L3-L4	6	0.00844977	-0.0726714	0.02	0.089	1	L4	ADAMTS1	-0.109	-2.15381	Upper IM	NOT SIG.	epi
L3-L4	6	0.00845724	-0.114681	0.34	0.478	1	L4	PSMA3	-0.818	-0.491476	Upper IM	NOT SIG.	epi
L3-L4	6	0.00847506	-0.099817	0.553	0.75	1	L4	POLR2A	-1.303	-0.439611	Upper IM	NOT SIG.	epi
L3-L4	6	0.008476	-0.111499	0.167	0.294	1	L4	TMEM126A	-0.461	-0.815968	Upper IM	NOT SIG.	epi
L3-L4	6	0.0084881	-0.172514	0.247	0.383	1	L4	PBX1	-0.63	-0.632833	Upper IM	NOT SIG.	epi
L3-L4	6	0.00854019	-0.0323392	0.213	0.344	1	L4	RWDD1	-0.557	-0.691555	Upper IM	NOT SIG.	epi
L3-L4	6	0.00854376	-0.0527183	0.007	0.061	1	L4	ZNF441	-0.068	-3.12338	Upper IM	NOT SIG.	epi
L3-L4	6	0.00855374	-0.0815416	0.06	0.15	1	L4	SLCO2B1	-0.21	-1.32193	Upper IM	NOT SIG.	epi
L3-L4	6	0.00855652	-0.145302	0.3	0.45	1	L4	AKIRIN2	-0.75	-0.584963	Upper IM	NOT SIG.	epi
L3-L4	6	0.00856388	-0.0748265	0.113	0.228	1	L4	NUDT1	-0.341	-1.01271	Upper IM	NOT SIG.	epi
L3-L4	6	0.00857186	-0.129702	0.253	0.394	1	L4	GLRX5	-0.647	-0.639058	Upper IM	NOT SIG.	epi
L3-L4	6	0.008582	-0.119774	0.267	0.4	1	L4	LEMD2	-0.667	-0.58316	Upper IM	NOT SIG.	epi
L3-L4	6	0.00859345	-0.0946882	0.233	0.394	1	L4	AP1G2	-0.627	-0.757866	Upper IM	NOT SIG.	epi
L3-L4	6	0.00864195	-0.0855547	0.253	0.394	1	L4	NMRAL1	-0.647	-0.639058	Upper IM	NOT SIG.	epi
L3-L4	6	0.00864258	-0.0927946	0.1	0.211	1	L4	NME6	-0.311	-1.07724	Upper IM	NOT SIG.	epi
L3-L4	6	0.00864433	-0.19244	0.393	0.556	1	L4	SF3B2	-0.949	-0.500556	Upper IM	NOT SIG.	epi
L3-L4	6	0.0086485	-0.117737	0.16	0.278	1	L4	SLC35A2	-0.438	-0.797013	Upper IM	NOT SIG.	epi
L3-L4	6	0.00865003	-0.135529	0.867	0.944	1	L4	ATP5F1B	-1.811	-0.122755	Upper IM	NOT SIG.	epi
L3-L4	6	0.00866519	-0.0801798	0.133	0.256	1	L4	CCDC84	-0.389	-0.944718	Upper IM	NOT SIG.	epi
L3-L4	6	0.00869139	-0.0950534	0.067	0.161	1	L4	DENND4C	-0.228	-1.26483	Upper IM	NOT SIG.	epi
L3-L4	6	0.00869941	-0.175219	0.34	0.483	1	L4	PDS5A	-0.823	-0.506488	Upper IM	NOT SIG.	epi
L3-L4	6	0.00870053	-0.0308646	0.207	0.344	1	L4	UBP1	-0.551	-0.732778	Upper IM	NOT SIG.	epi
L3-L4	6	0.00874437	-0.106912	0.04	0.122	1	L4	ORC5	-0.162	-1.60881	Upper IM	NOT SIG.	epi
L3-L4	6	0.00879878	-0.131053	0.24	0.383	1	L4	DCAF5	-0.623	-0.67431	Upper IM	NOT SIG.	epi
L3-L4	6	0.0088137	-0.0540276	0.02	0.089	1	L4	LINC01871	-0.109	-2.15381	Upper IM	NOT SIG.	epi
L3-L4	6	0.00881941	-0.100872	0.247	0.4	1	L4	CALCOCO1	-0.647	-0.695489	Upper IM	NOT SIG.	epi
L3-L4	6	0.00883723	-0.0792851	0.32	0.489	1	L4	UBE2Z	-0.809	-0.611763	Upper IM	NOT SIG.	epi
L3-L4	6	0.00884021	-0.110395	0.093	0.2	1	L4	SETD1B	-0.293	-1.1047	Upper IM	NOT SIG.	epi
L3-L4	6	0.00885091	-0.121567	0.067	0.161	1	L4	RUVBL1	-0.228	-1.26483	Upper IM	NOT SIG.	epi
L3-L4	6	0.00886685	-0.123425	0.153	0.272	1	L4	PIK3IP1	-0.425	-0.830075	Upper IM	NOT SIG.	epi
L3-L4	6	0.00887681	-0.0923537	0.113	0.228	1	L4	IMPACT	-0.341	-1.01271	Upper IM	NOT SIG.	epi
L3-L4	6	0.00892483	-0.0927027	0.28	0.422	1	L4	FTSJ1	-0.702	-0.591816	Upper IM	NOT SIG.	epi
L3-L4	6	0.00894078	-0.103163	0.147	0.272	1	L4	FAM53B	-0.419	-0.88779	Upper IM	NOT SIG.	epi
L3-L4	6	0.00896372	-0.0830428	0.253	0.394	1	L4	CCT2	-0.647	-0.639058	Upper IM	NOT SIG.	epi
L3-L4	6	0.00897287	-0.0660053	0.093	0.206	1	L4	RWDD2B	-0.299	-1.14734	Upper IM	NOT SIG.	epi
L3-L4	6	0.00899475	0.216094	0.88	0.933	1	L4	TECR	-1.813	-0.0843736	Upper IM	NOT SIG.	epi
L3-L4	6	0.00899845	-0.116399	0.053	0.139	1	L4	BRPF1	-0.192	-1.39102	Upper IM	NOT SIG.	epi
L3-L4	6	0.00899955	-0.0178831	0.393	0.556	1	L4	ANAPC7	-0.949	-0.500556	Upper IM	NOT SIG.	epi
L3-L4	6	0.00900594	-0.127566	0.373	0.522	1	L4	ZNF655	-0.895	-0.484874	Upper IM	NOT SIG.	epi
L3-L4	6	0.00901589	-0.213992	0.893	0.994	1	L4	RPL30	-1.887	-0.154586	Upper IM	NOT SIG.	epi
L3-L4	6	0.00902784	-0.121101	0.28	0.428	1	L4	SUPT5H	-0.708	-0.612184	Upper IM	NOT SIG.	epi
L3-L4	6	0.00905415	-0.131863	0.253	0.389	1	L4	SMARCA2	-0.642	-0.620633	Upper IM	NOT SIG.	epi
L3-L4	6	0.00905432	-0.164006	0.333	0.461	1	L4	C1QBP	-0.794	-0.469245	Upper IM	NOT SIG.	epi
L3-L4	6	0.00907017	-0.0758779	0.087	0.183	1	L4	VPS33A	-0.27	-1.07276	Upper IM	NOT SIG.	epi
L3-L4	6	0.0090772	-0.224797	0.44	0.589	1	L4	SPRR2B	-1.029	-0.420764	Upper IM	NOT SIG.	epi
L3-L4	6	0.00909337	0.0224219	0.38	0.544	1	L4	TXN2	-0.924	-0.517607	Upper IM	NOT SIG.	epi
L3-L4	6	0.00910623	-0.175336	0.507	0.678	1	L4	NEBL	-1.185	-0.4193	Upper IM	NOT SIG.	epi
L3-L4	6	0.0091196	-0.105882	0.213	0.339	1	L4	MAP3K9	-0.552	-0.670432	Upper IM	NOT SIG.	epi
L3-L4	6	0.00911971	-0.114161	0.433	0.611	1	L4	TTC9	-1.044	-0.496805	Upper IM	NOT SIG.	epi
L3-L4	6	0.00912139	-0.0330124	0	0.044	1	L4	PYGO1	-0.044	#NUM!	Upper IM	NOT SIG.	epi
L3-L4	6	0.00912139	-0.0361482	0	0.044	1	L4	TMEM44	-0.044	#NUM!	Upper IM	NOT SIG.	epi
L3-L4	6	0.00912139	-0.0387216	0	0.044	1	L4	AC015802.6	-0.044	#NUM!	Upper IM	NOT SIG.	epi
L3-L4	6	0.00912139	-0.0408748	0	0.044	1	L4	XCR1	-0.044	#NUM!	Upper IM	NOT SIG.	epi
L3-L4	6	0.00912139	-0.0479469	0	0.044	1	L4	TICRR	-0.044	#NUM!	Upper IM	NOT SIG.	epi
L3-L4	6	0.00912139	-0.0542295	0	0.044	1	L4	AC007182.1	-0.044	#NUM!	Upper IM	NOT SIG.	epi
L3-L4	6	0.00912139	-0.0668326	0	0.044	1	L4	ARHGAP24	-0.044	#NUM!	Upper IM	NOT SIG.	epi
L3-L4	6	0.00912139	-0.0675467	0	0.044	1	L4	TBC1D3L	-0.044	#NUM!	Upper IM	NOT SIG.	epi
L3-L4	6	0.00912493	-0.107426	0.04	0.117	1	L4	ARHGAP18	-0.157	-1.54844	Upper IM	NOT SIG.	epi
L3-L4	6	0.0091283	-0.107339	0.193	0.328	1	L4	KAT5	-0.521	-0.765095	Upper IM	NOT SIG.	epi
L3-L4	6	0.00913068	-0.103317	0.047	0.128	1	L4	NR2C2AP	-0.175	-1.44541	Upper IM	NOT SIG.	epi
L3-L4	6	0.00917966	-0.158686	0.513	0.667	1	L4	TRIM28	-1.18	-0.378728	Upper IM	NOT SIG.	epi
L3-L4	6	0.00921341	-0.113762	0.393	0.561	1	L4	R3HDM4	-0.954	-0.513471	Upper IM	NOT SIG.	epi
L3-L4	6	0.00923523	-0.189851	0.38	0.522	1	L4	KREMEN1	-0.902	-0.45805	Upper IM	NOT SIG.	epi
L3-L4	6	0.00923683	-0.282606	1	1	1	L4	MT-ND1	-2	0	Upper IM	NOT SIG.	epi
L3-L4	6	0.00927007	-0.139846	0.36	0.5	1	L4	SULF2	-0.86	-0.473931	Upper IM	NOT SIG.	epi
L3-L4	6	0.00927238	-0.182909	0.407	0.561	1	L4	ACOX3	-0.968	-0.462972	Upper IM	NOT SIG.	epi
L3-L4	6	0.00927376	-0.0922962	0.087	0.189	1	L4	TRBC1	-0.276	-1.1193	Upper IM	NOT SIG.	epi
L3-L4	6	0.00927456	-0.0734342	0.427	0.6	1	L4	ALDH2	-1.027	-0.490726	Upper IM	NOT SIG.	epi
L3-L4	6	0.00931667	-0.07213	0.107	0.211	1	L4	FKBP11	-0.318	-0.979632	Upper IM	NOT SIG.	epi
L3-L4	6	0.00932545	-0.0576654	0.087	0.189	1	L4	BTN3A1	-0.276	-1.1193	Upper IM	NOT SIG.	epi
L3-L4	6	0.0093358	-0.0652107	0.207	0.344	1	L4	MCM7	-0.551	-0.732778	Upper IM	NOT SIG.	epi
L3-L4	6	0.00934529	-0.0710549	0.067	0.161	1	L4	RBM20	-0.228	-1.26483	Upper IM	NOT SIG.	epi
L3-L4	6	0.00936894	-0.144416	0.26	0.394	1	L4	OXR1	-0.654	-0.599684	Upper IM	NOT SIG.	epi
L3-L4	6	0.00936994	-0.157665	0.313	0.461	1	L4	PHF10	-0.774	-0.558604	Upper IM	NOT SIG.	epi
L3-L4	6	0.00938845	-0.140855	0.36	0.494	1	L4	ICMT	-0.854	-0.456514	Upper IM	NOT SIG.	epi
L3-L4	6	0.00938957	-0.101853	0.073	0.172	1	L4	TPSB2	-0.245	-1.23644	Upper IM	NOT SIG.	epi
L3-L4	6	0.00943014	-0.122774	0.173	0.294	1	L4	HTRA1	-0.467	-0.765044	Upper IM	NOT SIG.	epi
L3-L4	6	0.00944287	-0.117381	0.093	0.194	1	L4	RCHY1	-0.287	-1.06075	Upper IM	NOT SIG.	epi
L3-L4	6	0.00946423	-0.110512	0.107	0.211	1	L4	AP1AR	-0.318	-0.979632	Upper IM	NOT SIG.	epi
L3-L4	6	0.00946874	-0.184363	0.813	0.911	1	L4	UQCR11	-1.724	-0.164196	Upper IM	NOT SIG.	epi
L3-L4	6	0.00947273	0.185644	0.3	0.189	1	L4	IGLC1	-0.489	0.666576	Upper IM	NOT SIG.	epi
L3-L4	6	0.00949271	-0.143227	0.753	0.878	1	L4	TOMM7	-1.631	-0.221571	Upper IM	NOT SIG.	epi
L3-L4	6	0.00951348	-0.0835	0.16	0.289	1	L4	NFATC2IP	-0.449	-0.852998	Upper IM	NOT SIG.	epi
L3-L4	6	0.00952489	-0.140489	0.287	0.417	1	L4	MCRS1	-0.704	-0.538997	Upper IM	NOT SIG.	epi
L3-L4	6	0.00954024	-0.107358	0.307	0.472	1	L4	PSD4	-0.779	-0.620548	Upper IM	NOT SIG.	epi
L3-L4	6	0.00954113	-0.232606	0.213	0.328	1	L4	AKR1C2	-0.541	-0.622842	Upper IM	NOT SIG.	epi
L3-L4	6	0.00954633	-0.098358	0.093	0.194	1	L4	B4GALT7	-0.287	-1.06075	Upper IM	NOT SIG.	epi
L3-L4	6	0.00955096	-0.137785	0.333	0.478	1	L4	SLC35A4	-0.811	-0.521488	Upper IM	NOT SIG.	epi
L3-L4	6	0.00955813	-0.111808	0.153	0.278	1	L4	LARP7	-0.431	-0.861553	Upper IM	NOT SIG.	epi
L3-L4	6	0.00955954	-0.131251	0.147	0.267	1	L4	COL5A2	-0.414	-0.861024	Upper IM	NOT SIG.	epi
L3-L4	6	0.00957075	-0.188553	0.793	0.933	1	L4	STK24	-1.726	-0.234556	Upper IM	NOT SIG.	epi
L3-L4	6	0.00957282	-0.0819901	0.067	0.161	1	L4	SAC3D1	-0.228	-1.26483	Upper IM	NOT SIG.	epi
L3-L4	6	0.00959675	-0.162614	0.08	0.172	1	L4	SOX9	-0.252	-1.10434	Upper IM	NOT SIG.	epi
L3-L4	6	0.00962568	-0.0782448	0.353	0.489	1	L4	TOP2B	-0.842	-0.470166	Upper IM	NOT SIG.	epi
L3-L4	6	0.00964618	-0.133974	0.133	0.244	1	L4	KANSL3	-0.377	-0.875455	Upper IM	NOT SIG.	epi
L3-L4	6	0.00964629	-0.0718419	0.427	0.589	1	L4	STAT3	-1.016	-0.464032	Upper IM	NOT SIG.	epi
L3-L4	6	0.00965886	-0.0817099	0.1	0.211	1	L4	ORMDL3	-0.311	-1.07724	Upper IM	NOT SIG.	epi
L3-L4	6	0.00966168	-0.0747383	0.06	0.144	1	L4	PRDM10	-0.204	-1.26303	Upper IM	NOT SIG.	epi
L3-L4	6	0.00968842	-0.0456734	0.067	0.161	1	L4	CHST2	-0.228	-1.26483	Upper IM	NOT SIG.	epi
L3-L4	6	0.00971234	-0.0653065	0.047	0.133	1	L4	STPG1	-0.18	-1.50069	Upper IM	NOT SIG.	epi
L3-L4	6	0.00971369	-0.143948	0.407	0.6	1	L4	HSD17B4	-1.007	-0.559934	Upper IM	NOT SIG.	epi
L3-L4	6	0.00977663	-0.0264752	0.193	0.339	1	L4	TRIM26	-0.532	-0.812684	Upper IM	NOT SIG.	epi
L3-L4	6	0.0097796	-0.0869026	0.04	0.122	1	L4	KRT24	-0.162	-1.60881	Upper IM	NOT SIG.	epi
L3-L4	6	0.0097911	0.0801504	0.1	0.217	1	L4	CRYBB2	-0.317	-1.1177	Upper IM	NOT SIG.	epi
L3-L4	6	0.00980232	-0.0429739	0.087	0.189	1	L4	RELL1	-0.276	-1.1193	Upper IM	NOT SIG.	epi
L3-L4	6	0.00982853	-0.144781	0.48	0.639	1	L4	MXI1	-1.119	-0.412782	Upper IM	NOT SIG.	epi
L3-L4	6	0.00983552	-0.127043	0.247	0.389	1	L4	MACO1	-0.636	-0.655259	Upper IM	NOT SIG.	epi
L3-L4	6	0.00983557	-0.127745	0.46	0.628	1	L4	CYB561	-1.088	-0.449131	Upper IM	NOT SIG.	epi
L3-L4	6	0.00984779	-0.0663433	0.04	0.122	1	L4	FMNL1	-0.162	-1.60881	Upper IM	NOT SIG.	epi
L3-L4	6	0.00985102	-0.166818	0.627	0.789	1	L4	CDKN1A	-1.416	-0.33156	Upper IM	NOT SIG.	epi
L3-L4	6	0.00987426	-0.0864388	0.133	0.256	1	L4	MRPL19	-0.389	-0.944718	Upper IM	NOT SIG.	epi
L3-L4	6	0.00988229	-0.100302	0.653	0.794	1	L4	ABHD17C	-1.447	-0.282056	Upper IM	NOT SIG.	epi
L3-L4	6	0.00989084	-0.0908957	0.16	0.278	1	L4	GTPBP6	-0.438	-0.797013	Upper IM	NOT SIG.	epi
L3-L4	6	0.00990811	-0.0693886	0.167	0.3	1	L4	FUT11	-0.467	-0.845114	Upper IM	NOT SIG.	epi
L3-L4	6	0.00991389	-0.10238	0.067	0.156	1	L4	MAML1	-0.223	-1.21931	Upper IM	NOT SIG.	epi
L3-L4	6	0.00995956	-0.174106	0.42	0.589	1	L4	CTDSP2	-1.009	-0.487878	Upper IM	NOT SIG.	epi
L3-L4	6	0.00996666	-0.0516653	0.2	0.333	1	L4	POLB	-0.533	-0.735522	Upper IM	NOT SIG.	epi
L3-L4	6	0.00998363	-0.1321	0.287	0.417	1	L4	PLXDC2	-0.704	-0.538997	Upper IM	NOT SIG.	epi
L3-L4	6	0.0100006	-0.113756	0.26	0.411	1	L4	RSL24D1	-0.671	-0.660627	Upper IM	NOT SIG.	epi
L3-L4	6	0.0100053	-0.112131	0.167	0.289	1	L4	SNX14	-0.456	-0.791221	Upper IM	NOT SIG.	epi
L3-L4	6	0.0100235	-0.13299	0.12	0.233	1	L4	HMGN4	-0.353	-0.957296	Upper IM	NOT SIG.	epi
L3-L4	6	0.0100259	-0.129613	0.48	0.661	1	L4	PINK1	-1.141	-0.461616	Upper IM	NOT SIG.	epi
L3-L4	6	0.0100359	-0.104797	0.047	0.128	1	L4	TAF5L	-0.175	-1.44541	Upper IM	NOT SIG.	epi
L3-L4	6	0.0100376	-0.150319	0.66	0.844	1	L4	NOTCH2	-1.504	-0.354777	Upper IM	NOT SIG.	epi
L3-L4	6	0.0100451	-0.0821041	0.053	0.139	1	L4	RICTOR	-0.192	-1.39102	Upper IM	NOT SIG.	epi
L3-L4	6	0.010073	-0.0972158	0.013	0.072	1	L4	NUP50-DT	-0.085	-2.46949	Upper IM	NOT SIG.	epi
L3-L4	6	0.0100732	-0.100928	0.073	0.167	1	L4	BNC1	-0.24	-1.19388	Upper IM	NOT SIG.	epi
L3-L4	6	0.0100761	-0.0821183	0.04	0.117	1	L4	MTERF1	-0.157	-1.54844	Upper IM	NOT SIG.	epi
L3-L4	6	0.0100939	-0.169467	0.173	0.289	1	L4	ANO8	-0.462	-0.740297	Upper IM	NOT SIG.	epi
L3-L4	6	0.0101018	0.0831623	0.187	0.089	1	L4	PER3	-0.276	1.07116	Upper IM	NOT SIG.	epi
L3-L4	6	0.0101046	-0.102983	0.38	0.572	1	L4	CLPTM1	-0.952	-0.590016	Upper IM	NOT SIG.	epi
L3-L4	6	0.0101278	-0.135919	0.28	0.411	1	L4	ARID1B	-0.691	-0.553712	Upper IM	NOT SIG.	epi
L3-L4	6	0.0101334	-0.0393151	0.34	0.494	1	L4	SBNO2	-0.834	-0.538976	Upper IM	NOT SIG.	epi
L3-L4	6	0.0101336	-0.0533427	0.093	0.194	1	L4	ZNF268	-0.287	-1.06075	Upper IM	NOT SIG.	epi
L3-L4	6	0.0101391	0.298981	0.867	0.878	1	L4	CARHSP1	-1.745	-0.0181889	Upper IM	NOT SIG.	epi
L3-L4	6	0.0101418	-0.0628473	0.16	0.294	1	L4	LCMT1	-0.454	-0.877744	Upper IM	NOT SIG.	epi
L3-L4	6	0.0101808	-0.0972957	0.227	0.372	1	L4	PGAP2	-0.599	-0.71261	Upper IM	NOT SIG.	epi
L3-L4	6	0.0101863	-0.0560135	0.06	0.15	1	L4	NXT1	-0.21	-1.32193	Upper IM	NOT SIG.	epi
L3-L4	6	0.0101887	-0.125181	0.127	0.239	1	L4	ZNF266	-0.366	-0.912182	Upper IM	NOT SIG.	epi
L3-L4	6	0.0101951	-0.0371875	0.04	0.122	1	L4	ZNF641	-0.162	-1.60881	Upper IM	NOT SIG.	epi
L3-L4	6	0.0101969	-0.147183	0.14	0.244	1	L4	CUL2	-0.384	-0.801454	Upper IM	NOT SIG.	epi
L3-L4	6	0.0102318	-0.109735	0.293	0.428	1	L4	ZMYM2	-0.721	-0.54671	Upper IM	NOT SIG.	epi
L3-L4	6	0.0102336	-0.0358442	0.253	0.411	1	L4	PRCC	-0.664	-0.700001	Upper IM	NOT SIG.	epi
L3-L4	6	0.0102909	-0.0477603	0.113	0.222	1	L4	DPAGT1	-0.335	-0.974237	Upper IM	NOT SIG.	epi
L3-L4	6	0.0103066	-0.0856528	0.053	0.139	1	L4	GPLD1	-0.192	-1.39102	Upper IM	NOT SIG.	epi
L3-L4	6	0.0103089	-0.180154	0.84	0.939	1	L4	PFN1	-1.779	-0.160736	Upper IM	NOT SIG.	epi
L3-L4	6	0.0103568	-0.091783	0.013	0.072	1	L4	HAL	-0.085	-2.46949	Upper IM	NOT SIG.	epi
L3-L4	6	0.0103905	-0.138963	0.127	0.239	1	L4	SPIDR	-0.366	-0.912182	Upper IM	NOT SIG.	epi
L3-L4	6	0.0103978	-0.114836	0.327	0.472	1	L4	RARS	-0.799	-0.529496	Upper IM	NOT SIG.	epi
L3-L4	6	0.0104207	-0.20873	0.6	0.733	1	L4	HMGCR	-1.333	-0.288851	Upper IM	NOT SIG.	epi
L3-L4	6	0.0104258	-0.123828	0.153	0.261	1	L4	MRPS28	-0.414	-0.770518	Upper IM	NOT SIG.	epi
L3-L4	6	0.0104339	-0.0575537	0.227	0.361	1	L4	ARL4A	-0.588	-0.669307	Upper IM	NOT SIG.	epi
L3-L4	6	0.0104381	-0.172035	0.267	0.4	1	L4	CD36	-0.667	-0.58316	Upper IM	NOT SIG.	epi
L3-L4	6	0.0104391	-0.185024	0.853	0.917	1	L4	CHCHD2	-1.77	-0.104376	Upper IM	NOT SIG.	epi
L3-L4	6	0.0104449	-0.032815	0.26	0.411	1	L4	FAM192A	-0.671	-0.660627	Upper IM	NOT SIG.	epi
L3-L4	6	0.0104481	-0.0842195	0.107	0.211	1	L4	PPFIA1	-0.318	-0.979632	Upper IM	NOT SIG.	epi
L3-L4	6	0.010453	-0.0617052	0.013	0.072	1	L4	TTN-AS1	-0.085	-2.46949	Upper IM	NOT SIG.	epi
L3-L4	6	0.0104972	-0.143847	0.347	0.489	1	L4	NSA2	-0.836	-0.494899	Upper IM	NOT SIG.	epi
L3-L4	6	0.0105107	-0.0468071	0.06	0.156	1	L4	NDUFAF6	-0.216	-1.37851	Upper IM	NOT SIG.	epi
L3-L4	6	0.0105441	-0.123268	0.127	0.239	1	L4	RC3H2	-0.366	-0.912182	Upper IM	NOT SIG.	epi
L3-L4	6	0.0105496	-0.0142063	0.227	0.383	1	L4	TRAK1	-0.61	-0.754652	Upper IM	NOT SIG.	epi
L3-L4	6	0.0105595	-0.093312	0.14	0.267	1	L4	ISCA2	-0.407	-0.931413	Upper IM	NOT SIG.	epi
L3-L4	6	0.0105639	-0.0844661	0.667	0.778	1	L4	CD46	-1.445	-0.222083	Upper IM	NOT SIG.	epi
L3-L4	6	0.0105958	-0.0509889	0.127	0.239	1	L4	MFSD2A	-0.366	-0.912182	Upper IM	NOT SIG.	epi
L3-L4	6	0.010603	-0.104831	0.087	0.183	1	L4	TBC1D4	-0.27	-1.07276	Upper IM	NOT SIG.	epi
L3-L4	6	0.0106155	-0.10656	0.073	0.167	1	L4	SERPINE2	-0.24	-1.19388	Upper IM	NOT SIG.	epi
L3-L4	6	0.0106182	0.124339	0.073	0.017	1	L4	AL450306.1	-0.09	2.10236	Upper IM	NOT SIG.	epi
L3-L4	6	0.0106373	-0.0473928	0.26	0.4	1	L4	BAP1	-0.66	-0.621488	Upper IM	NOT SIG.	epi
L3-L4	6	0.0106531	0.0046736	0.413	0.589	1	L4	NFE2L1	-1.002	-0.512126	Upper IM	NOT SIG.	epi
L3-L4	6	0.0106654	-0.0519021	0.347	0.5	1	L4	TBCD	-0.847	-0.526992	Upper IM	NOT SIG.	epi
L3-L4	6	0.010689	-0.166155	0.26	0.394	1	L4	ARHGEF18	-0.654	-0.599684	Upper IM	NOT SIG.	epi
L3-L4	6	0.0106952	-0.0832079	0.093	0.194	1	L4	TOM1L1	-0.287	-1.06075	Upper IM	NOT SIG.	epi
L3-L4	6	0.0107106	-0.0836231	0.133	0.256	1	L4	CBWD5	-0.389	-0.944718	Upper IM	NOT SIG.	epi
L3-L4	6	0.0107332	-0.0986553	0.04	0.117	1	L4	DOCK7	-0.157	-1.54844	Upper IM	NOT SIG.	epi
L3-L4	6	0.0107529	-0.102533	0.093	0.194	1	L4	TRIM11	-0.287	-1.06075	Upper IM	NOT SIG.	epi
L3-L4	6	0.0107671	-0.0650173	0.06	0.15	1	L4	SLC25A22	-0.21	-1.32193	Upper IM	NOT SIG.	epi
L3-L4	6	0.0107699	-0.037423	0.193	0.333	1	L4	PFDN6	-0.526	-0.786921	Upper IM	NOT SIG.	epi
L3-L4	6	0.0107753	-0.061975	0.02	0.083	1	L4	YARS2	-0.103	-2.05311	Upper IM	NOT SIG.	epi
L3-L4	6	0.0107856	-0.0720651	0.633	0.822	1	L4	EPHA1	-1.455	-0.376933	Upper IM	NOT SIG.	epi
L3-L4	6	0.0107881	-0.161045	0.34	0.472	1	L4	GPNMB	-0.812	-0.473252	Upper IM	NOT SIG.	epi
L3-L4	6	0.0107965	-0.106966	0.147	0.267	1	L4	METTL3	-0.414	-0.861024	Upper IM	NOT SIG.	epi
L3-L4	6	0.010802	-0.0905057	0.073	0.167	1	L4	OSBPL5	-0.24	-1.19388	Upper IM	NOT SIG.	epi
L3-L4	6	0.0108108	-0.0854084	0.093	0.194	1	L4	GET1	-0.287	-1.06075	Upper IM	NOT SIG.	epi
L3-L4	6	0.0108242	-0.114265	0.253	0.394	1	L4	FAM136A	-0.647	-0.639058	Upper IM	NOT SIG.	epi
L3-L4	6	0.0108334	-0.0420178	0.06	0.15	1	L4	SMIM10L1	-0.21	-1.32193	Upper IM	NOT SIG.	epi
L3-L4	6	0.0108419	-0.208921	0.52	0.661	1	L4	FRMD6	-1.181	-0.346139	Upper IM	NOT SIG.	epi
L3-L4	6	0.0108511	-0.0911547	0.067	0.156	1	L4	GABPB1-IT1	-0.223	-1.21931	Upper IM	NOT SIG.	epi
L3-L4	6	0.0108582	-0.110951	0.573	0.767	1	L4	FCGBP	-1.34	-0.420691	Upper IM	NOT SIG.	epi
L3-L4	6	0.0108618	-0.0875551	0.2	0.328	1	L4	LSM12	-0.528	-0.713696	Upper IM	NOT SIG.	epi
L3-L4	6	0.0108667	-0.10707	0.02	0.083	1	L4	NEDD4	-0.103	-2.05311	Upper IM	NOT SIG.	epi
L3-L4	6	0.0109147	-0.0650112	0.067	0.161	1	L4	ERAP2	-0.228	-1.26483	Upper IM	NOT SIG.	epi
L3-L4	6	0.0109343	-0.00687475	0.173	0.317	1	L4	ARPIN	-0.49	-0.873711	Upper IM	NOT SIG.	epi
L3-L4	6	0.0109471	-0.104365	0.047	0.128	1	L4	FAM20C	-0.175	-1.44541	Upper IM	NOT SIG.	epi
L3-L4	6	0.0109735	-0.0852205	0.1	0.206	1	L4	LRRC75B	-0.306	-1.04264	Upper IM	NOT SIG.	epi
L3-L4	6	0.010998	-0.116262	0.327	0.472	1	L4	AKAP13	-0.799	-0.529496	Upper IM	NOT SIG.	epi
L3-L4	6	0.0110201	-0.0872864	0.047	0.128	1	L4	SLC25A38	-0.175	-1.44541	Upper IM	NOT SIG.	epi
L3-L4	6	0.0110214	-0.088872	0.373	0.544	1	L4	GTF3C6	-0.917	-0.544431	Upper IM	NOT SIG.	epi
L3-L4	6	0.0110301	0.082776	0.073	0.017	1	L4	ZBED6CL	-0.09	2.10236	Upper IM	NOT SIG.	epi
L3-L4	6	0.0110391	-0.124041	0.327	0.472	1	L4	SLC35E1	-0.799	-0.529496	Upper IM	NOT SIG.	epi
L3-L4	6	0.0110514	-0.109406	0.02	0.083	1	L4	FKBP10	-0.103	-2.05311	Upper IM	NOT SIG.	epi
L3-L4	6	0.0110586	-0.128156	0.093	0.189	1	L4	TSEN54	-0.282	-1.02308	Upper IM	NOT SIG.	epi
L3-L4	6	0.0110752	-0.0835779	0.127	0.244	1	L4	CREBL2	-0.371	-0.942053	Upper IM	NOT SIG.	epi
L3-L4	6	0.011085	-0.0845936	0.06	0.144	1	L4	RAVER2	-0.204	-1.26303	Upper IM	NOT SIG.	epi
L3-L4	6	0.01112	-0.0751583	0.36	0.517	1	L4	MRPL41	-0.877	-0.522167	Upper IM	NOT SIG.	epi
L3-L4	6	0.0111449	-0.0800323	0.02	0.083	1	L4	AC112236.1	-0.103	-2.05311	Upper IM	NOT SIG.	epi
L3-L4	6	0.0111684	-0.0886942	0.147	0.261	1	L4	MFSD14A	-0.408	-0.828234	Upper IM	NOT SIG.	epi
L3-L4	6	0.0111749	-0.11503	0.16	0.272	1	L4	DCTN6	-0.432	-0.765535	Upper IM	NOT SIG.	epi
L3-L4	6	0.0111759	-0.0684046	0.067	0.161	1	L4	CEP250	-0.228	-1.26483	Upper IM	NOT SIG.	epi
L3-L4	6	0.0111788	-0.0221077	0.22	0.356	1	L4	TMEM245	-0.576	-0.694374	Upper IM	NOT SIG.	epi
L3-L4	6	0.0112066	-0.206414	0.307	0.428	1	L4	PAFAH1B2	-0.735	-0.479372	Upper IM	NOT SIG.	epi
L3-L4	6	0.0112233	-0.140391	0.187	0.306	1	L4	ACAA2	-0.493	-0.710493	Upper IM	NOT SIG.	epi
L3-L4	6	0.0112516	-0.0439471	0.013	0.072	1	L4	TMTC4	-0.085	-2.46949	Upper IM	NOT SIG.	epi
L3-L4	6	0.0112703	-0.112134	0.053	0.139	1	L4	COL21A1	-0.192	-1.39102	Upper IM	NOT SIG.	epi
L3-L4	6	0.011288	-0.076976	0.107	0.211	1	L4	COA1	-0.318	-0.979632	Upper IM	NOT SIG.	epi
L3-L4	6	0.0112902	-0.0966067	0.253	0.389	1	L4	LSM2	-0.642	-0.620633	Upper IM	NOT SIG.	epi
L3-L4	6	0.0112909	-0.101401	0.273	0.422	1	L4	MPC2	-0.695	-0.628342	Upper IM	NOT SIG.	epi
L3-L4	6	0.011295	-0.114458	0.167	0.289	1	L4	DNAJC10	-0.456	-0.791221	Upper IM	NOT SIG.	epi
L3-L4	6	0.0113108	-0.166472	0.24	0.367	1	L4	TMEM115	-0.607	-0.612746	Upper IM	NOT SIG.	epi
L3-L4	6	0.0113324	-0.101723	0.347	0.517	1	L4	RNPEPL1	-0.864	-0.575229	Upper IM	NOT SIG.	epi
L3-L4	6	0.0113421	-0.0884899	0.053	0.139	1	L4	DDX11	-0.192	-1.39102	Upper IM	NOT SIG.	epi
L3-L4	6	0.0113551	-0.0604097	0.013	0.072	1	L4	DCBLD2	-0.085	-2.46949	Upper IM	NOT SIG.	epi
L3-L4	6	0.0113671	-0.105206	0.693	0.861	1	L4	HMGA1	-1.554	-0.313158	Upper IM	NOT SIG.	epi
L3-L4	6	0.011379	-0.108264	0.073	0.167	1	L4	TCOF1	-0.24	-1.19388	Upper IM	NOT SIG.	epi
L3-L4	6	0.0113916	-0.143209	0.207	0.328	1	L4	RFXANK	-0.535	-0.664065	Upper IM	NOT SIG.	epi
L3-L4	6	0.0114143	-0.0797929	0.053	0.139	1	L4	POLR3K	-0.192	-1.39102	Upper IM	NOT SIG.	epi
L3-L4	6	0.0114366	-0.104178	0.793	0.867	1	L4	CTNNA1	-1.66	-0.128711	Upper IM	NOT SIG.	epi
L3-L4	6	0.0114378	-0.128551	0.14	0.244	1	L4	MAP3K11	-0.384	-0.801454	Upper IM	NOT SIG.	epi
L3-L4	6	0.0114403	-0.101243	0.113	0.222	1	L4	CDC42EP4	-0.335	-0.974237	Upper IM	NOT SIG.	epi
L3-L4	6	0.0114425	-0.0353842	0.2	0.317	1	L4	RAI1	-0.517	-0.664483	Upper IM	NOT SIG.	epi
L3-L4	6	0.0114427	0.109821	0.167	0.078	1	L4	TARS2	-0.245	1.0983	Upper IM	NOT SIG.	epi
L3-L4	6	0.0114536	-0.107386	0.127	0.239	1	L4	ZBTB17	-0.366	-0.912182	Upper IM	NOT SIG.	epi
L3-L4	6	0.011463	-0.0497124	0.107	0.211	1	L4	SIN3A	-0.318	-0.979632	Upper IM	NOT SIG.	epi
L3-L4	6	0.0115079	-0.110756	0.04	0.117	1	L4	SH3BP5-AS1	-0.157	-1.54844	Upper IM	NOT SIG.	epi
L3-L4	6	0.0115105	-0.0472395	0.187	0.333	1	L4	TNIP2	-0.52	-0.832484	Upper IM	NOT SIG.	epi
L3-L4	6	0.0115206	-0.155775	0.273	0.4	1	L4	DAP3	-0.673	-0.551099	Upper IM	NOT SIG.	epi
L3-L4	6	0.0115235	-0.141499	0.807	0.911	1	L4	COX6C	-1.718	-0.174882	Upper IM	NOT SIG.	epi
L3-L4	6	0.0115524	-0.111425	0.973	0.994	1	L4	RPL7	-1.967	-0.030806	Upper IM	NOT SIG.	epi
L3-L4	6	0.0115631	-0.164931	0.113	0.217	1	L4	UHRF2	-0.33	-0.941372	Upper IM	NOT SIG.	epi
L3-L4	6	0.0115911	-0.0798319	0.28	0.422	1	L4	MPC1	-0.702	-0.591816	Upper IM	NOT SIG.	epi
L3-L4	6	0.0115931	-0.0581869	0.207	0.344	1	L4	CCDC90B	-0.551	-0.732778	Upper IM	NOT SIG.	epi
L3-L4	6	0.011639	-0.0777614	0.213	0.356	1	L4	CBX5	-0.569	-0.741024	Upper IM	NOT SIG.	epi
L3-L4	6	0.011647	-0.088321	0.06	0.144	1	L4	ABHD10	-0.204	-1.26303	Upper IM	NOT SIG.	epi
L3-L4	6	0.0116581	-0.0815132	0.16	0.283	1	L4	ARL8A	-0.443	-0.82273	Upper IM	NOT SIG.	epi
L3-L4	6	0.0116708	-0.0481237	0.013	0.072	1	L4	B3GLCT	-0.085	-2.46949	Upper IM	NOT SIG.	epi
L3-L4	6	0.0116852	-0.114345	0.413	0.572	1	L4	CCT8	-0.985	-0.469873	Upper IM	NOT SIG.	epi
L3-L4	6	0.0117029	-0.09265	0.1	0.2	1	L4	CSTF1	-0.3	-1	Upper IM	NOT SIG.	epi
L3-L4	6	0.0117029	-0.12083	0.1	0.2	1	L4	PTPRK	-0.3	-1	Upper IM	NOT SIG.	epi
L3-L4	6	0.0117112	-0.0783303	0.073	0.167	1	L4	NUTM2A-AS1	-0.24	-1.19388	Upper IM	NOT SIG.	epi
L3-L4	6	0.0117288	-0.135737	0.347	0.478	1	L4	BCKDHA	-0.825	-0.462075	Upper IM	NOT SIG.	epi
L3-L4	6	0.0117342	-0.0981936	0.147	0.267	1	L4	PWWP2B	-0.414	-0.861024	Upper IM	NOT SIG.	epi
L3-L4	6	0.0117664	-0.0785545	0.26	0.406	1	L4	PAWR	-0.666	-0.642968	Upper IM	NOT SIG.	epi
L3-L4	6	0.0117778	-0.048597	0.013	0.072	1	L4	SLA	-0.085	-2.46949	Upper IM	NOT SIG.	epi
L3-L4	6	0.0117787	-0.103804	0.073	0.167	1	L4	EOGT	-0.24	-1.19388	Upper IM	NOT SIG.	epi
L3-L4	6	0.0118024	-0.0956615	0.14	0.25	1	L4	DCAF6	-0.39	-0.836501	Upper IM	NOT SIG.	epi
L3-L4	6	0.0118025	-0.10113	0.493	0.678	1	L4	NUCKS1	-1.171	-0.459698	Upper IM	NOT SIG.	epi
L3-L4	6	0.0118349	-0.0776078	0.087	0.183	1	L4	SAMD10	-0.27	-1.07276	Upper IM	NOT SIG.	epi
L3-L4	6	0.011888	-0.09351	0.1	0.2	1	L4	CCDC97	-0.3	-1	Upper IM	NOT SIG.	epi
L3-L4	6	0.011901	-0.114324	0.413	0.583	1	L4	RAB5C	-0.996	-0.497354	Upper IM	NOT SIG.	epi
L3-L4	6	0.0119048	-0.0619438	0.14	0.261	1	L4	BCAT2	-0.401	-0.898623	Upper IM	NOT SIG.	epi
L3-L4	6	0.011929	-0.0990875	0.227	0.344	1	L4	PSMD10	-0.571	-0.599716	Upper IM	NOT SIG.	epi
L3-L4	6	0.0119351	-0.131656	0.34	0.478	1	L4	LDLR	-0.818	-0.491476	Upper IM	NOT SIG.	epi
L3-L4	6	0.0119358	-0.148383	0.467	0.644	1	L4	KHDRBS1	-1.111	-0.463638	Upper IM	NOT SIG.	epi
L3-L4	6	0.0119371	-0.0710559	0.207	0.339	1	L4	STRBP	-0.546	-0.711655	Upper IM	NOT SIG.	epi
L3-L4	6	0.0119424	-0.444248	0.873	0.972	1	L4	ERO1A	-1.845	-0.154975	Upper IM	NOT SIG.	epi
L3-L4	6	0.0119502	-0.146075	0.6	0.794	1	L4	RAB6A	-1.394	-0.404177	Upper IM	NOT SIG.	epi
L3-L4	6	0.0119682	-0.19762	0.68	0.856	1	L4	SUMO2	-1.536	-0.332076	Upper IM	NOT SIG.	epi
L3-L4	6	0.0119861	-0.0793493	0.187	0.311	1	L4	MID1IP1	-0.498	-0.733876	Upper IM	NOT SIG.	epi
L3-L4	6	0.0119865	-0.106291	0.18	0.306	1	L4	P4HA2	-0.486	-0.765535	Upper IM	NOT SIG.	epi
L3-L4	6	0.0119881	-0.110094	0.093	0.189	1	L4	KDM4A	-0.282	-1.02308	Upper IM	NOT SIG.	epi
L3-L4	6	0.0119926	-0.117373	0.18	0.3	1	L4	DGUOK	-0.48	-0.736966	Upper IM	NOT SIG.	epi
L3-L4	6	0.0119943	-0.000314017	0.013	0.072	1	L4	ZNF345	-0.085	-2.46949	Upper IM	NOT SIG.	epi
L3-L4	6	0.0119943	-0.0286776	0.013	0.072	1	L4	ZNF529-AS1	-0.085	-2.46949	Upper IM	NOT SIG.	epi
L3-L4	6	0.0120053	-0.0524113	0.033	0.106	1	L4	ZNF468	-0.139	-1.68353	Upper IM	NOT SIG.	epi
L3-L4	6	0.0120161	-0.135951	0.107	0.206	1	L4	SRPK2	-0.313	-0.945034	Upper IM	NOT SIG.	epi
L3-L4	6	0.0120175	-0.214935	0.633	0.778	1	L4	CRIP2	-1.411	-0.297565	Upper IM	NOT SIG.	epi
L3-L4	6	0.0120673	-0.17932	0.347	0.472	1	L4	FAM177A1	-0.819	-0.443851	Upper IM	NOT SIG.	epi
L3-L4	6	0.0120754	-0.194798	0.407	0.528	1	L4	LINC02560	-0.935	-0.375509	Upper IM	NOT SIG.	epi
L3-L4	6	0.0120792	-0.0833356	0.04	0.117	1	L4	MSRA	-0.157	-1.54844	Upper IM	NOT SIG.	epi
L3-L4	6	0.0121039	-0.0478089	0.013	0.072	1	L4	NBPF3	-0.085	-2.46949	Upper IM	NOT SIG.	epi
L3-L4	6	0.0121203	-0.191265	0.32	0.444	1	L4	PRSS23	-0.764	-0.472488	Upper IM	NOT SIG.	epi
L3-L4	6	0.0121597	-0.186489	0.493	0.65	1	L4	JUND	-1.143	-0.398852	Upper IM	NOT SIG.	epi
L3-L4	6	0.0121815	-0.0942552	0.033	0.106	1	L4	ZNF605	-0.139	-1.68353	Upper IM	NOT SIG.	epi
L3-L4	6	0.0122197	-0.0530876	0.02	0.083	1	L4	AGTPBP1	-0.103	-2.05311	Upper IM	NOT SIG.	epi
L3-L4	6	0.0122341	-0.0921486	0.06	0.144	1	L4	SUPV3L1	-0.204	-1.26303	Upper IM	NOT SIG.	epi
L3-L4	6	0.0122504	-0.117652	0.22	0.35	1	L4	RRP36	-0.57	-0.669851	Upper IM	NOT SIG.	epi
L3-L4	6	0.0122758	-0.130473	0.253	0.378	1	L4	RAP2A	-0.631	-0.579249	Upper IM	NOT SIG.	epi
L3-L4	6	0.0122832	-0.205662	0.42	0.544	1	L4	RNF10	-0.964	-0.373217	Upper IM	NOT SIG.	epi
L3-L4	6	0.0122951	-0.117323	0.087	0.183	1	L4	PRR5	-0.27	-1.07276	Upper IM	NOT SIG.	epi
L3-L4	6	0.0123129	-0.131275	0.627	0.772	1	L4	ATP5PB	-1.399	-0.300135	Upper IM	NOT SIG.	epi
L3-L4	6	0.01232	-0.0883088	0.353	0.489	1	L4	PEF1	-0.842	-0.470166	Upper IM	NOT SIG.	epi
L3-L4	6	0.0123317	-0.0845824	0.04	0.117	1	L4	CHRNB1	-0.157	-1.54844	Upper IM	NOT SIG.	epi
L3-L4	6	0.0123701	-0.0531866	0.453	0.661	1	L4	PARK7	-1.114	-0.545139	Upper IM	NOT SIG.	epi
L3-L4	6	0.0123956	-0.179614	0.68	0.778	1	L4	NCKAP1	-1.458	-0.194235	Upper IM	NOT SIG.	epi
L3-L4	6	0.0124013	-0.0888888	0.22	0.35	1	L4	ERI3	-0.57	-0.669851	Upper IM	NOT SIG.	epi
L3-L4	6	0.0124185	-0.167128	0.28	0.422	1	L4	BICDL1	-0.702	-0.591816	Upper IM	NOT SIG.	epi
L3-L4	6	0.0124259	-0.101584	0.273	0.406	1	L4	ABCC1	-0.679	-0.572579	Upper IM	NOT SIG.	epi
L3-L4	6	0.0124659	-0.119587	0.38	0.533	1	L4	SUPT4H1	-0.913	-0.488136	Upper IM	NOT SIG.	epi
L3-L4	6	0.0124939	-0.101911	0.073	0.156	1	L4	HOMEZ	-0.229	-1.09558	Upper IM	NOT SIG.	epi
L3-L4	6	0.0124974	-0.133707	0.78	0.939	1	L4	CSDE1	-1.719	-0.267651	Upper IM	NOT SIG.	epi
L3-L4	6	0.0124999	-0.194858	0.773	0.883	1	L4	MKNK2	-1.656	-0.191945	Upper IM	NOT SIG.	epi
L3-L4	6	0.0125225	-0.124128	0.16	0.283	1	L4	WAKMAR2	-0.443	-0.82273	Upper IM	NOT SIG.	epi
L3-L4	6	0.0125267	-0.141633	0.173	0.294	1	L4	MRPL11	-0.467	-0.765044	Upper IM	NOT SIG.	epi
L3-L4	6	0.0125396	-0.109797	0.193	0.317	1	L4	RABGGTB	-0.51	-0.715882	Upper IM	NOT SIG.	epi
L3-L4	6	0.0125976	-0.0651499	0.08	0.172	1	L4	BICRA	-0.252	-1.10434	Upper IM	NOT SIG.	epi
L3-L4	6	0.0126156	-0.0808837	0.073	0.167	1	L4	PDCL	-0.24	-1.19388	Upper IM	NOT SIG.	epi
L3-L4	6	0.0126187	-0.130008	0.167	0.289	1	L4	KIAA1109	-0.456	-0.791221	Upper IM	NOT SIG.	epi
L3-L4	6	0.0126328	-0.0533656	0.02	0.083	1	L4	PDGFA	-0.103	-2.05311	Upper IM	NOT SIG.	epi
L3-L4	6	0.0126349	-0.166893	0.907	0.972	1	L4	MAL2	-1.879	-0.0998538	Upper IM	NOT SIG.	epi
L3-L4	6	0.0126352	0.580924	0.34	0.239	1	L4	SPRR2G	-0.579	0.508524	Upper IM	NOT SIG.	epi
L3-L4	6	0.0126456	-0.0628779	0.093	0.189	1	L4	NUP155	-0.282	-1.02308	Upper IM	NOT SIG.	epi
L3-L4	6	0.0126616	-0.145241	0.52	0.722	1	L4	SMIM5	-1.242	-0.473487	Upper IM	NOT SIG.	epi
L3-L4	6	0.0127024	-0.158191	0.86	0.933	1	L4	PGD	-1.793	-0.11754	Upper IM	NOT SIG.	epi
L3-L4	6	0.0127057	-0.0485007	0.053	0.139	1	L4	TMEM263	-0.192	-1.39102	Upper IM	NOT SIG.	epi
L3-L4	6	0.0127438	-0.0414063	0.027	0.094	1	L4	EXOSC9	-0.121	-1.7997	Upper IM	NOT SIG.	epi
L3-L4	6	0.01276	-0.0766137	0.3	0.456	1	L4	ALDH3A1	-0.756	-0.604071	Upper IM	NOT SIG.	epi
L3-L4	6	0.0127711	-0.0818757	0.087	0.183	1	L4	ECD	-0.27	-1.07276	Upper IM	NOT SIG.	epi
L3-L4	6	0.0127757	-0.0214154	0.16	0.283	1	L4	IPO13	-0.443	-0.82273	Upper IM	NOT SIG.	epi
L3-L4	6	0.0127829	-0.0858324	0.113	0.217	1	L4	LZTS2	-0.33	-0.941372	Upper IM	NOT SIG.	epi
L3-L4	6	0.0127877	-0.141099	0.227	0.361	1	L4	MRPS5	-0.588	-0.669307	Upper IM	NOT SIG.	epi
L3-L4	6	0.0127902	-0.0632869	0.227	0.35	1	L4	DNAJA4	-0.577	-0.624663	Upper IM	NOT SIG.	epi
L3-L4	6	0.0128153	-0.0627792	0.393	0.55	1	L4	AKT2	-0.943	-0.484902	Upper IM	NOT SIG.	epi
L3-L4	6	0.0128166	-0.075837	0.033	0.106	1	L4	LAMC2	-0.139	-1.68353	Upper IM	NOT SIG.	epi
L3-L4	6	0.0128329	-0.109498	0.073	0.167	1	L4	NDUFAF4	-0.24	-1.19388	Upper IM	NOT SIG.	epi
L3-L4	6	0.0128515	-0.120172	0.313	0.461	1	L4	SUGT1	-0.774	-0.558604	Upper IM	NOT SIG.	epi
L3-L4	6	0.0128636	-0.15777	0.9	0.978	1	L4	TUBA1C	-1.878	-0.119909	Upper IM	NOT SIG.	epi
L3-L4	6	0.012885	-0.0916729	0.093	0.194	1	L4	SDAD1	-0.287	-1.06075	Upper IM	NOT SIG.	epi
L3-L4	6	0.0128896	-0.147213	0.5	0.672	1	L4	AOPEP	-1.172	-0.426533	Upper IM	NOT SIG.	epi
L3-L4	6	0.0128965	-0.0835342	0.213	0.344	1	L4	AIMP1	-0.557	-0.691555	Upper IM	NOT SIG.	epi
L3-L4	6	0.0129148	-0.0937691	0.173	0.294	1	L4	RNF5	-0.467	-0.765044	Upper IM	NOT SIG.	epi
L3-L4	6	0.0129178	-0.0586594	0.08	0.178	1	L4	SRGN	-0.258	-1.15381	Upper IM	NOT SIG.	epi
L3-L4	6	0.0129191	-0.0700191	0.16	0.278	1	L4	BRI3BP	-0.438	-0.797013	Upper IM	NOT SIG.	epi
L3-L4	6	0.0129272	0.00758837	0.3	0.456	1	L4	DDI2	-0.756	-0.604071	Upper IM	NOT SIG.	epi
L3-L4	6	0.0129601	-0.10225	0.207	0.344	1	L4	MOSPD1	-0.551	-0.732778	Upper IM	NOT SIG.	epi
L3-L4	6	0.0129719	-0.121517	0.16	0.272	1	L4	CCAR2	-0.432	-0.765535	Upper IM	NOT SIG.	epi
[truncated: 15,936 more rows]

## Sheet: Lower IM
S4 Table Differentially expressed genes Lower intermediate L3 vs L4
comb	subgroup	p_val	avg_log2FC	pct.1	pct.2	p_val_adj	cluster	gene	pct.diff	log.pct.diff	layers	Regulation	Morphology
L3-L4	7	3.55208e-14	0.857578	0.953	0.95	9.12244e-10	L4	IFI27	-1.903	0.0045487	Lower IM	UP	epi
L3-L4	7	7.75725e-14	1.0133	0.973	0.939	1.99222e-09	L4	KRT16	-1.912	0.0513146	Lower IM	UP	epi
L3-L4	7	1.2536e-12	0.66026	0.96	0.967	3.21951e-08	L4	SNHG25	-1.927	-0.0104815	Lower IM	UP	epi
L3-L4	7	1.51563e-12	1.12793	0.507	0.2	3.89244e-08	L4	IGHG1	-0.707	1.34199	Lower IM	UP	epi
L3-L4	7	1.29149e-11	0.538549	0.993	0.95	3.31681e-07	L4	KRT6B	-1.943	0.0638662	Lower IM	UP	epi
L3-L4	7	3.70398e-10	0.686018	0.973	1	9.51255e-06	L4	SLPI	-1.973	-0.0394883	Lower IM	UP	epi
L3-L4	7	4.7473e-10	0.816922	0.967	0.983	1.2192e-05	L4	SERPINB3	-1.95	-0.0236755	Lower IM	UP	epi
L3-L4	7	5.00061e-10	0.651671	0.993	0.989	1.28426e-05	L4	SBSN	-1.982	0.0058232	Lower IM	UP	epi
L3-L4	7	4.07024e-09	1.0214	0.993	0.978	0.000104532	L4	KRTDAP	-1.971	0.0219593	Lower IM	UP	epi
L3-L4	7	5.53211e-09	0.455845	0.98	1	0.000142076	L4	MIF	-1.98	-0.0291463	Lower IM	UP	epi
L3-L4	7	1.00022e-08	0.843805	1	0.961	0.000256878	L4	KRT6C	-1.961	0.0573917	Lower IM	UP	epi
L3-L4	7	2.93935e-08	0.647886	0.173	0.006	0.000754884	L4	TFF3	-0.179	4.84967	Lower IM	UP	epi
L3-L4	7	5.49137e-08	0.682997	0.453	0.189	0.00141029	L4	TGM3	-0.642	1.26112	Lower IM	UP	epi
L3-L4	7	7.53024e-08	0.906623	0.933	0.933	0.00193392	L4	SPRR2E	-1.866	0	Lower IM	UP	epi
L3-L4	7	1.88098e-07	0.682439	0.84	0.85	0.00483072	L4	CRYAB	-1.69	-0.0170735	Lower IM	UP	epi
L3-L4	7	8.60503e-07	0.218203	0.18	0.022	0.0220994	L4	SPINK6	-0.202	3.03242	Lower IM	UP	epi
L3-L4	7	9.2542e-07	0.429828	0.127	0	0.0237666	L4	MUC5B	-0.127	#NUM!	Lower IM	UP	epi
L3-L4	7	9.31305e-07	0.526707	1	1	0.0239178	L4	KRT6A	-2	0	Lower IM	UP	epi
L3-L4	7	1.17817e-06	0.334774	1	1	0.0302578	L4	FABP5	-2	0	Lower IM	UP	epi
L3-L4	7	4.52329e-16	-0.732712	0.713	0.978	1.16167e-11	L4	TXNIP	-1.691	-0.455932	Lower IM	DOWN	epi
L3-L4	7	7.97894e-16	-0.915809	0.007	0.367	2.04915e-11	L4	OLFM4	-0.374	-5.71228	Lower IM	DOWN	epi
L3-L4	7	8.27454e-13	-0.774238	0.973	1	2.12507e-08	L4	KRT15	-1.973	-0.0394883	Lower IM	DOWN	epi
L3-L4	7	1.59216e-12	-0.571043	0.12	0.511	4.08899e-08	L4	MUC4	-0.631	-2.09029	Lower IM	DOWN	epi
L3-L4	7	3.02846e-12	-0.497471	0.26	0.628	7.77769e-08	L4	SMAD3	-0.888	-1.27225	Lower IM	DOWN	epi
L3-L4	7	1.76251e-11	-0.357488	0.153	0.517	4.52649e-07	L4	TANK	-0.67	-1.75663	Lower IM	DOWN	epi
L3-L4	7	2.40042e-11	-0.460969	0.347	0.717	6.16476e-07	L4	WNT5A	-1.064	-1.04704	Lower IM	DOWN	epi
L3-L4	7	4.0661e-11	-0.452884	0.427	0.811	1.04426e-06	L4	SDHD	-1.238	-0.925466	Lower IM	DOWN	epi
L3-L4	7	5.19067e-11	-0.421797	0.433	0.767	1.33307e-06	L4	PSMA3	-1.2	-0.82486	Lower IM	DOWN	epi
L3-L4	7	8.41175e-11	-0.357232	0.26	0.628	2.16031e-06	L4	FOXQ1	-0.888	-1.27225	Lower IM	DOWN	epi
L3-L4	7	1.09607e-10	-0.399225	0.387	0.756	2.81492e-06	L4	PTTG1IP	-1.143	-0.966053	Lower IM	DOWN	epi
L3-L4	7	1.17721e-10	-0.410793	0.473	0.833	3.02331e-06	L4	IFNGR2	-1.306	-0.816476	Lower IM	DOWN	epi
L3-L4	7	1.27085e-10	-0.24868	0.093	0.4	3.26381e-06	L4	CMTM4	-0.493	-2.1047	Lower IM	DOWN	epi
L3-L4	7	1.35794e-10	-0.49817	0.513	0.889	3.48745e-06	L4	NUCKS1	-1.402	-0.793225	Lower IM	DOWN	epi
L3-L4	7	1.38147e-10	-0.459856	0.5	0.861	3.54788e-06	L4	BLCAP	-1.361	-0.784085	Lower IM	DOWN	epi
L3-L4	7	1.98611e-10	-0.263561	0.027	0.294	5.10072e-06	L4	WNK2	-0.321	-3.44478	Lower IM	DOWN	epi
L3-L4	7	2.02434e-10	-0.405207	0.38	0.728	5.19891e-06	L4	CEBPB	-1.108	-0.937939	Lower IM	DOWN	epi
L3-L4	7	2.09922e-10	-0.356407	0.24	0.611	5.39123e-06	L4	PLAU	-0.851	-1.34814	Lower IM	DOWN	epi
L3-L4	7	2.54826e-10	-0.328299	0.033	0.3	6.54445e-06	L4	GABRP	-0.333	-3.18442	Lower IM	DOWN	epi
L3-L4	7	2.98958e-10	-0.318184	0.3	0.661	7.67783e-06	L4	FBXO7	-0.961	-1.13969	Lower IM	DOWN	epi
L3-L4	7	3.05488e-10	-0.414446	0.407	0.756	7.84555e-06	L4	ITGB1	-1.163	-0.893357	Lower IM	DOWN	epi
L3-L4	7	3.61117e-10	-0.454684	0.727	0.95	9.2742e-06	L4	MAT2A	-1.677	-0.385972	Lower IM	DOWN	epi
L3-L4	7	3.70775e-10	-0.464539	0.367	0.7	9.52224e-06	L4	EFHD2	-1.067	-0.931575	Lower IM	DOWN	epi
L3-L4	7	4.48589e-10	-0.43382	0.2	0.528	1.15207e-05	L4	PRRX1	-0.728	-1.40054	Lower IM	DOWN	epi
L3-L4	7	7.10781e-10	-0.233943	0.127	0.444	1.82543e-05	L4	ZG16B	-0.571	-1.80573	Lower IM	DOWN	epi
L3-L4	7	7.61274e-10	-0.360392	0.427	0.783	1.9551e-05	L4	FAR1	-1.21	-0.874776	Lower IM	DOWN	epi
L3-L4	7	8.4513e-10	-0.284661	0.467	0.833	2.17046e-05	L4	TOP2B	-1.3	-0.834894	Lower IM	DOWN	epi
L3-L4	7	1.08533e-09	-0.281119	0.44	0.817	2.78733e-05	L4	NET1	-1.257	-0.892833	Lower IM	DOWN	epi
L3-L4	7	1.44195e-09	-0.235378	0.36	0.722	3.70321e-05	L4	PDS5A	-1.082	-1.004	Lower IM	DOWN	epi
L3-L4	7	1.89862e-09	-0.472912	0.653	0.961	4.87604e-05	L4	CLIC1	-1.614	-0.557453	Lower IM	DOWN	epi
L3-L4	7	2.746e-09	-0.322644	0.227	0.561	7.05229e-05	L4	CYP3A5	-0.788	-1.30531	Lower IM	DOWN	epi
L3-L4	7	2.94638e-09	-0.442655	0.487	0.856	7.5669e-05	L4	LAMB3	-1.343	-0.813689	Lower IM	DOWN	epi
L3-L4	7	3.08535e-09	-0.446959	0.767	0.939	7.92379e-05	L4	SELENOP	-1.706	-0.291899	Lower IM	DOWN	epi
L3-L4	7	3.28725e-09	-0.303662	0.42	0.811	8.44231e-05	L4	TFDP1	-1.231	-0.949313	Lower IM	DOWN	epi
L3-L4	7	3.98399e-09	-0.547374	0.287	0.633	0.000102317	L4	EDN3	-0.92	-1.14115	Lower IM	DOWN	epi
L3-L4	7	7.13232e-09	-0.445254	0.74	0.989	0.000183172	L4	ZFP36L1	-1.729	-0.418445	Lower IM	DOWN	epi
L3-L4	7	7.44537e-09	-0.22288	0.06	0.322	0.000191212	L4	APIP	-0.382	-2.42403	Lower IM	DOWN	epi
L3-L4	7	7.91351e-09	-0.238399	0.213	0.533	0.000203235	L4	TCF3	-0.746	-1.32328	Lower IM	DOWN	epi
L3-L4	7	7.97699e-09	-0.43846	0.947	1	0.000204865	L4	TMSB4X	-1.947	-0.0785637	Lower IM	DOWN	epi
L3-L4	7	8.22684e-09	-0.320232	0.427	0.783	0.000211282	L4	PIK3R1	-1.21	-0.874776	Lower IM	DOWN	epi
L3-L4	7	8.25542e-09	-0.239196	0.027	0.261	0.000212016	L4	SULT1E1	-0.288	-3.27302	Lower IM	DOWN	epi
L3-L4	7	9.44128e-09	-0.277195	0.48	0.806	0.000242471	L4	B4GALT1	-1.286	-0.747745	Lower IM	DOWN	epi
L3-L4	7	9.89961e-09	-0.331173	0.513	0.828	0.000254242	L4	ZNF219	-1.341	-0.690672	Lower IM	DOWN	epi
L3-L4	7	9.93831e-09	-0.33048	0.487	0.828	0.000255236	L4	MIDN	-1.315	-0.765709	Lower IM	DOWN	epi
L3-L4	7	1.07612e-08	-0.305986	0.36	0.689	0.00027637	L4	GJB3	-1.049	-0.936507	Lower IM	DOWN	epi
L3-L4	7	1.0797e-08	-0.263319	0.147	0.45	0.000277288	L4	ZNF83	-0.597	-1.61411	Lower IM	DOWN	epi
L3-L4	7	1.30196e-08	-0.28521	0.247	0.567	0.000334368	L4	SESN3	-0.814	-1.19884	Lower IM	DOWN	epi
L3-L4	7	1.39771e-08	-0.302857	0.26	0.578	0.000358961	L4	NIPSNAP2	-0.838	-1.15256	Lower IM	DOWN	epi
L3-L4	7	1.52959e-08	-0.290548	0.22	0.544	0.000392828	L4	KRT8	-0.764	-1.3061	Lower IM	DOWN	epi
L3-L4	7	1.57363e-08	-0.266384	0.293	0.611	0.00040414	L4	PKP4	-0.904	-1.06027	Lower IM	DOWN	epi
L3-L4	7	1.71181e-08	-0.240882	0.093	0.367	0.000439626	L4	BID	-0.46	-1.98048	Lower IM	DOWN	epi
L3-L4	7	1.73571e-08	-0.294868	0.22	0.533	0.000445764	L4	FOXO3	-0.753	-1.27663	Lower IM	DOWN	epi
L3-L4	7	1.768e-08	-0.233999	0.213	0.55	0.000454057	L4	REST	-0.763	-1.36858	Lower IM	DOWN	epi
L3-L4	7	1.77665e-08	-0.337016	0.307	0.622	0.000456278	L4	DCTD	-0.929	-1.01868	Lower IM	DOWN	epi
L3-L4	7	1.81654e-08	-0.243073	0.187	0.489	0.000466525	L4	CXCL16	-0.676	-1.3868	Lower IM	DOWN	epi
L3-L4	7	1.87092e-08	-0.198085	0.233	0.556	0.000480488	L4	GPAT4	-0.789	-1.25475	Lower IM	DOWN	epi
L3-L4	7	1.9506e-08	-0.363348	0.413	0.75	0.000500954	L4	CTDSP2	-1.163	-0.860749	Lower IM	DOWN	epi
L3-L4	7	1.99397e-08	-0.328212	0.533	0.883	0.000512092	L4	EIF3A	-1.416	-0.728278	Lower IM	DOWN	epi
L3-L4	7	2.02038e-08	-0.343594	0.333	0.65	0.000518874	L4	NFKB1	-0.983	-0.964918	Lower IM	DOWN	epi
L3-L4	7	2.05124e-08	-0.364689	0.433	0.761	0.000526799	L4	SDC4	-1.194	-0.813529	Lower IM	DOWN	epi
L3-L4	7	2.18629e-08	-0.270448	0.253	0.567	0.000561483	L4	MPHOSPH6	-0.82	-1.16421	Lower IM	DOWN	epi
L3-L4	7	2.34344e-08	-0.40091	0.487	0.794	0.000601842	L4	FRMD6	-1.281	-0.705217	Lower IM	DOWN	epi
L3-L4	7	2.36118e-08	-0.302926	0.273	0.606	0.000606399	L4	TNFRSF21	-0.879	-1.15042	Lower IM	DOWN	epi
L3-L4	7	2.37746e-08	-0.242825	0.16	0.456	0.000610579	L4	SDF2	-0.616	-1.51096	Lower IM	DOWN	epi
L3-L4	7	2.39548e-08	-0.357868	0.32	0.617	0.000615208	L4	TP53TG1	-0.937	-0.947199	Lower IM	DOWN	epi
L3-L4	7	2.76884e-08	-0.269674	0.16	0.456	0.000711092	L4	DUSP11	-0.616	-1.51096	Lower IM	DOWN	epi
L3-L4	7	2.82862e-08	-0.334955	0.467	0.822	0.000726447	L4	ARL6IP5	-1.289	-0.815716	Lower IM	DOWN	epi
L3-L4	7	2.9083e-08	-0.262144	0.24	0.533	0.00074691	L4	CDCA4	-0.773	-1.1511	Lower IM	DOWN	epi
L3-L4	7	3.01734e-08	-0.272556	0.413	0.744	0.000774912	L4	MTUS1	-1.157	-0.849161	Lower IM	DOWN	epi
L3-L4	7	3.22177e-08	-0.413808	0.553	0.889	0.000827414	L4	IFNGR1	-1.442	-0.684904	Lower IM	DOWN	epi
L3-L4	7	3.33835e-08	-0.303617	0.407	0.761	0.000857355	L4	GSTM3	-1.168	-0.902868	Lower IM	DOWN	epi
L3-L4	7	3.39289e-08	-0.339119	0.327	0.617	0.000871361	L4	ATP8B1	-0.944	-0.91598	Lower IM	DOWN	epi
L3-L4	7	3.75483e-08	-0.501911	0.573	0.817	0.000964315	L4	UPK3BL1	-1.39	-0.511801	Lower IM	DOWN	epi
L3-L4	7	3.75808e-08	-0.279327	0.173	0.461	0.000965151	L4	SKIL	-0.634	-1.41399	Lower IM	DOWN	epi
L3-L4	7	3.84508e-08	-0.237879	0.287	0.589	0.000987494	L4	NUP188	-0.876	-1.03722	Lower IM	DOWN	epi
L3-L4	7	3.85916e-08	-0.377632	0.973	1	0.000991111	L4	TACSTD2	-1.973	-0.0394883	Lower IM	DOWN	epi
L3-L4	7	3.92305e-08	-0.283331	0.24	0.528	0.00100752	L4	SUSD6	-0.768	-1.1375	Lower IM	DOWN	epi
L3-L4	7	4.69923e-08	-0.330596	0.34	0.683	0.00120686	L4	ECPAS	-1.023	-1.00635	Lower IM	DOWN	epi
L3-L4	7	4.83148e-08	-0.372651	0.907	1	0.00124082	L4	H3F3A	-1.907	-0.140826	Lower IM	DOWN	epi
L3-L4	7	5.0589e-08	-0.252851	0.173	0.444	0.00129923	L4	TBC1D5	-0.617	-1.35979	Lower IM	DOWN	epi
L3-L4	7	5.06561e-08	-0.275082	0.36	0.694	0.00130095	L4	LITAF	-1.054	-0.946939	Lower IM	DOWN	epi
L3-L4	7	5.07213e-08	-0.224941	0.313	0.628	0.00130262	L4	STX6	-0.941	-1.0046	Lower IM	DOWN	epi
L3-L4	7	5.55313e-08	-0.325522	0.547	0.833	0.00142616	L4	RBM4	-1.38	-0.606776	Lower IM	DOWN	epi
L3-L4	7	5.81567e-08	-0.166568	0.227	0.55	0.00149358	L4	NAB2	-0.777	-1.27674	Lower IM	DOWN	epi
L3-L4	7	5.86115e-08	-0.223247	0.467	0.833	0.00150526	L4	HDAC1	-1.3	-0.834894	Lower IM	DOWN	epi
L3-L4	7	5.87854e-08	-0.32308	0.387	0.761	0.00150973	L4	SLC1A5	-1.148	-0.975563	Lower IM	DOWN	epi
L3-L4	7	5.96578e-08	-0.231447	0.24	0.544	0.00153213	L4	BDH2	-0.784	-1.18057	Lower IM	DOWN	epi
L3-L4	7	6.11455e-08	-0.161252	0	0.178	0.00157034	L4	AC243829.5	-0.178	#NUM!	Lower IM	DOWN	epi
L3-L4	7	6.2913e-08	-0.353933	0.34	0.633	0.00161573	L4	RAB11B	-0.973	-0.896671	Lower IM	DOWN	epi
L3-L4	7	7.26445e-08	-0.487348	0.667	0.867	0.00186566	L4	IGFBP5	-1.534	-0.378345	Lower IM	DOWN	epi
L3-L4	7	7.47926e-08	-0.222929	0.387	0.733	0.00192082	L4	LSM5	-1.12	-0.92148	Lower IM	DOWN	epi
L3-L4	7	7.50639e-08	-0.19731	0.287	0.628	0.00192779	L4	GGA2	-0.915	-1.12971	Lower IM	DOWN	epi
L3-L4	7	7.55969e-08	-0.0387492	0.4	0.778	0.00194148	L4	HR	-1.178	-0.95977	Lower IM	DOWN	epi
L3-L4	7	8.14838e-08	-0.24506	0.28	0.606	0.00209267	L4	ELK4	-0.886	-1.11389	Lower IM	DOWN	epi
L3-L4	7	8.61619e-08	-0.314495	0.487	0.806	0.00221281	L4	PSMB2	-1.293	-0.726858	Lower IM	DOWN	epi
L3-L4	7	9.0786e-08	-0.278583	0.38	0.7	0.00233157	L4	BOK	-1.08	-0.881356	Lower IM	DOWN	epi
L3-L4	7	1.02169e-07	-0.17398	0.427	0.767	0.00262389	L4	CRNDE	-1.194	-0.844991	Lower IM	DOWN	epi
L3-L4	7	1.04e-07	-0.389375	0.567	0.878	0.00267093	L4	HNRNPF	-1.445	-0.630872	Lower IM	DOWN	epi
L3-L4	7	1.04358e-07	-0.22767	0.247	0.556	0.00268011	L4	SIPA1L2	-0.803	-1.17057	Lower IM	DOWN	epi
L3-L4	7	1.04498e-07	-0.281992	0.22	0.5	0.00268372	L4	TRAFD1	-0.72	-1.18442	Lower IM	DOWN	epi
L3-L4	7	1.09788e-07	-0.272221	0.347	0.672	0.00281958	L4	TMEM19	-1.019	-0.953526	Lower IM	DOWN	epi
L3-L4	7	1.12264e-07	-0.330355	0.593	0.894	0.00288316	L4	NDUFA10	-1.487	-0.592243	Lower IM	DOWN	epi
L3-L4	7	1.13061e-07	-0.205521	0.107	0.35	0.00290363	L4	ZC2HC1A	-0.457	-1.70974	Lower IM	DOWN	epi
L3-L4	7	1.1914e-07	-0.208592	0.28	0.578	0.00305974	L4	KMT2C	-0.858	-1.04564	Lower IM	DOWN	epi
L3-L4	7	1.24657e-07	-0.246186	0.033	0.233	0.00320144	L4	PLAT	-0.266	-2.81979	Lower IM	DOWN	epi
L3-L4	7	1.28284e-07	-0.382922	0.587	0.911	0.00329458	L4	SPARCL1	-1.498	-0.634091	Lower IM	DOWN	epi
L3-L4	7	1.28492e-07	-0.214323	0.06	0.283	0.00329994	L4	CLDN8	-0.343	-2.23777	Lower IM	DOWN	epi
L3-L4	7	1.3419e-07	-0.348481	0.553	0.861	0.00344627	L4	MGST3	-1.414	-0.638734	Lower IM	DOWN	epi
L3-L4	7	1.35575e-07	-0.35641	0.66	0.906	0.00348184	L4	DST	-1.566	-0.457045	Lower IM	DOWN	epi
L3-L4	7	1.39609e-07	-0.237159	0.287	0.589	0.00358544	L4	PNRC1	-0.876	-1.03722	Lower IM	DOWN	epi
L3-L4	7	1.39681e-07	-0.240795	0.2	0.483	0.0035873	L4	GAPVD1	-0.683	-1.27202	Lower IM	DOWN	epi
L3-L4	7	1.50625e-07	-0.295428	0.327	0.65	0.00386835	L4	GLOD4	-0.977	-0.991149	Lower IM	DOWN	epi
L3-L4	7	1.54635e-07	-0.454017	0.82	0.972	0.00397134	L4	GLUL	-1.792	-0.245332	Lower IM	DOWN	epi
L3-L4	7	1.57734e-07	-0.219259	0.393	0.683	0.00405094	L4	SPTSSA	-1.076	-0.797356	Lower IM	DOWN	epi
L3-L4	7	1.59035e-07	-0.286691	0.34	0.683	0.00408435	L4	IGF1R	-1.023	-1.00635	Lower IM	DOWN	epi
L3-L4	7	1.65573e-07	-0.316144	0.373	0.667	0.00425224	L4	MAT2B	-1.04	-0.838511	Lower IM	DOWN	epi
L3-L4	7	1.70528e-07	-0.314266	0.513	0.861	0.00437949	L4	CD164	-1.374	-0.747054	Lower IM	DOWN	epi
L3-L4	7	1.71816e-07	-0.270683	0.38	0.694	0.00441258	L4	STOM	-1.074	-0.868936	Lower IM	DOWN	epi
L3-L4	7	1.78406e-07	-0.296681	0.313	0.628	0.00458182	L4	NINJ1	-0.941	-1.0046	Lower IM	DOWN	epi
L3-L4	7	1.79466e-07	-0.240367	0.48	0.8	0.00460904	L4	RCC2	-1.28	-0.736966	Lower IM	DOWN	epi
L3-L4	7	1.8364e-07	-0.2623	0.42	0.778	0.00471626	L4	SERINC3	-1.198	-0.889381	Lower IM	DOWN	epi
L3-L4	7	1.89953e-07	-0.281617	0.48	0.828	0.00487837	L4	ATP2B4	-1.308	-0.786596	Lower IM	DOWN	epi
L3-L4	7	1.91758e-07	-0.265366	0.34	0.628	0.00492473	L4	PRELID3B	-0.968	-0.88523	Lower IM	DOWN	epi
L3-L4	7	2.0651e-07	-0.177773	0.347	0.678	0.00530358	L4	PUM1	-1.025	-0.96635	Lower IM	DOWN	epi
L3-L4	7	2.09115e-07	-0.285758	0.327	0.611	0.00537049	L4	RIN2	-0.938	-0.901882	Lower IM	DOWN	epi
L3-L4	7	2.14262e-07	-0.238064	0.26	0.55	0.00550269	L4	LMBRD1	-0.81	-1.08092	Lower IM	DOWN	epi
L3-L4	7	2.18424e-07	-0.301495	0.267	0.539	0.00560956	L4	SETD7	-0.806	-1.01345	Lower IM	DOWN	epi
L3-L4	7	2.21226e-07	-0.276607	0.313	0.583	0.00568153	L4	TRIM47	-0.896	-0.897333	Lower IM	DOWN	epi
L3-L4	7	2.23189e-07	-0.197235	0.38	0.694	0.00573194	L4	MRPL15	-1.074	-0.868936	Lower IM	DOWN	epi
L3-L4	7	2.24053e-07	-0.312067	0.44	0.761	0.00575412	L4	ITGA6	-1.201	-0.790393	Lower IM	DOWN	epi
L3-L4	7	2.31905e-07	-0.18847	0.12	0.372	0.00595577	L4	IRF2	-0.492	-1.63227	Lower IM	DOWN	epi
L3-L4	7	2.37466e-07	-0.216334	0.193	0.483	0.00609859	L4	FBLN2	-0.676	-1.32342	Lower IM	DOWN	epi
L3-L4	7	2.42931e-07	-0.352646	0.387	0.706	0.00623897	L4	SOX7	-1.093	-0.867335	Lower IM	DOWN	epi
L3-L4	7	2.47901e-07	-0.28076	0.34	0.661	0.00636659	L4	SELENOS	-1.001	-0.959116	Lower IM	DOWN	epi
L3-L4	7	2.51086e-07	-0.18836	0.153	0.411	0.00644839	L4	TNFRSF10B	-0.564	-1.42561	Lower IM	DOWN	epi
L3-L4	7	2.57676e-07	-0.35427	0.573	0.883	0.00661762	L4	NFKBIA	-1.456	-0.623878	Lower IM	DOWN	epi
L3-L4	7	2.6278e-07	-0.232096	0.133	0.383	0.00674871	L4	DPP8	-0.516	-1.52592	Lower IM	DOWN	epi
L3-L4	7	2.69578e-07	-0.227603	0.013	0.194	0.00692329	L4	PI15	-0.207	-3.89947	Lower IM	DOWN	epi
L3-L4	7	2.72548e-07	-0.209877	0.173	0.456	0.00699958	L4	TGFBI	-0.629	-1.39826	Lower IM	DOWN	epi
L3-L4	7	2.81068e-07	-0.406545	0.747	0.978	0.0072184	L4	HMGB1	-1.725	-0.388726	Lower IM	DOWN	epi
L3-L4	7	2.82476e-07	-0.354811	0.633	0.939	0.00725456	L4	BHLHE40	-1.572	-0.56892	Lower IM	DOWN	epi
L3-L4	7	2.96465e-07	-0.179711	0.267	0.55	0.00761381	L4	NDUFV3	-0.817	-1.04259	Lower IM	DOWN	epi
L3-L4	7	3.04589e-07	-0.204102	0.273	0.55	0.00782247	L4	NCK1	-0.823	-1.01053	Lower IM	DOWN	epi
L3-L4	7	3.06147e-07	-0.229485	0.24	0.522	0.00786246	L4	GPD1L	-0.762	-1.12102	Lower IM	DOWN	epi
L3-L4	7	3.12589e-07	-0.209414	0.193	0.483	0.00802791	L4	NFKBIZ	-0.676	-1.32342	Lower IM	DOWN	epi
L3-L4	7	3.13803e-07	-0.231237	0.253	0.539	0.00805908	L4	HSPB11	-0.792	-1.09115	Lower IM	DOWN	epi
L3-L4	7	3.14997e-07	-0.201369	0.133	0.383	0.00808974	L4	ATP11A	-0.516	-1.52592	Lower IM	DOWN	epi
L3-L4	7	3.39754e-07	-0.296628	0.34	0.644	0.00872558	L4	EID1	-0.984	-0.921526	Lower IM	DOWN	epi
L3-L4	7	3.398e-07	-0.230507	0.213	0.5	0.00872674	L4	RUFY1	-0.713	-1.23107	Lower IM	DOWN	epi
L3-L4	7	3.41953e-07	-0.258338	0.207	0.483	0.00878204	L4	DROSHA	-0.69	-1.22239	Lower IM	DOWN	epi
L3-L4	7	3.46598e-07	-0.327705	0.587	0.9	0.00890132	L4	IRF6	-1.487	-0.616564	Lower IM	DOWN	epi
L3-L4	7	3.48917e-07	-0.2968	0.387	0.667	0.00896088	L4	ITPRID2	-1.054	-0.785353	Lower IM	DOWN	epi
L3-L4	7	3.52535e-07	-0.210251	0.193	0.456	0.00905382	L4	FNDC3A	-0.649	-1.24043	Lower IM	DOWN	epi
L3-L4	7	3.56121e-07	-0.132672	0.127	0.406	0.00914591	L4	DUOX2	-0.533	-1.67665	Lower IM	DOWN	epi
L3-L4	7	3.65977e-07	-0.181811	0.073	0.294	0.00939902	L4	PXDC1	-0.367	-2.00985	Lower IM	DOWN	epi
L3-L4	7	3.7858e-07	-0.245298	0.293	0.567	0.00972269	L4	PPP4R2	-0.86	-0.952448	Lower IM	DOWN	epi
L3-L4	7	3.82716e-07	-0.296902	0.307	0.594	0.00982891	L4	UBE2Q1	-0.901	-0.952224	Lower IM	DOWN	epi
L3-L4	7	3.92768e-07	-0.166497	0.113	0.361	0.0100871	L4	ZNF91	-0.474	-1.67568	Lower IM	DOWN	epi
L3-L4	7	3.95594e-07	-0.241179	0.253	0.544	0.0101596	L4	AC020916.1	-0.797	-1.10447	Lower IM	DOWN	epi
L3-L4	7	4.06092e-07	-0.394024	0.673	0.917	0.0104292	L4	CALM2	-1.59	-0.446315	Lower IM	DOWN	epi
L3-L4	7	4.16476e-07	-0.278559	0.287	0.556	0.0106959	L4	LIMA1	-0.843	-0.954034	Lower IM	DOWN	epi
L3-L4	7	4.17771e-07	-0.268273	0.513	0.867	0.0107292	L4	EGFR	-1.38	-0.757073	Lower IM	DOWN	epi
L3-L4	7	4.35152e-07	-0.287932	0.353	0.678	0.0111756	L4	PNISR	-1.031	-0.941617	Lower IM	DOWN	epi
L3-L4	7	4.35319e-07	-0.228749	0.1	0.322	0.0111799	L4	LAMC2	-0.422	-1.68706	Lower IM	DOWN	epi
L3-L4	7	4.50378e-07	-0.25682	0.34	0.672	0.0115666	L4	IDH1	-1.012	-0.982926	Lower IM	DOWN	epi
L3-L4	7	4.52662e-07	-0.216795	0.18	0.444	0.0116253	L4	WWC3	-0.624	-1.30256	Lower IM	DOWN	epi
L3-L4	7	4.6123e-07	-0.15822	0.36	0.683	0.0118453	L4	ADH5	-1.043	-0.923889	Lower IM	DOWN	epi
L3-L4	7	4.62795e-07	-0.244675	0.113	0.344	0.0118855	L4	MET	-0.457	-1.60609	Lower IM	DOWN	epi
L3-L4	7	4.66436e-07	-0.249353	0.307	0.622	0.011979	L4	BCL11A	-0.929	-1.01868	Lower IM	DOWN	epi
L3-L4	7	4.76663e-07	-0.28569	0.94	0.994	0.0122417	L4	CTSB	-1.934	-0.0805851	Lower IM	DOWN	epi
L3-L4	7	4.86659e-07	-0.227787	0.313	0.617	0.0124984	L4	URI1	-0.93	-0.979108	Lower IM	DOWN	epi
L3-L4	7	4.88474e-07	-0.148322	0.367	0.678	0.012545	L4	RETREG3	-1.045	-0.885505	Lower IM	DOWN	epi
L3-L4	7	4.97136e-07	-0.195429	0.14	0.4	0.0127675	L4	VPS26C	-0.54	-1.51457	Lower IM	DOWN	epi
L3-L4	7	4.98878e-07	-0.24625	0.493	0.856	0.0128122	L4	PRKAR1A	-1.349	-0.796023	Lower IM	DOWN	epi
L3-L4	7	5.01369e-07	-0.274182	0.207	0.45	0.0128762	L4	GINM1	-0.657	-1.12029	Lower IM	DOWN	epi
L3-L4	7	5.16343e-07	-0.216064	0.34	0.65	0.0132607	L4	VGLL4	-0.99	-0.934905	Lower IM	DOWN	epi
L3-L4	7	5.23282e-07	-0.372378	0.467	0.806	0.0134389	L4	OAT	-1.273	-0.787357	Lower IM	DOWN	epi
L3-L4	7	5.31523e-07	-0.251867	0.48	0.789	0.0136506	L4	EFNA1	-1.269	-0.716991	Lower IM	DOWN	epi
L3-L4	7	5.32705e-07	-0.274055	0.433	0.761	0.0136809	L4	GATM	-1.194	-0.813529	Lower IM	DOWN	epi
L3-L4	7	5.40787e-07	-0.146703	0.373	0.672	0.0138885	L4	PCF11	-1.045	-0.849286	Lower IM	DOWN	epi
L3-L4	7	5.41276e-07	-0.329644	0.993	1	0.0139011	L4	RPL11	-1.993	-0.0101344	Lower IM	DOWN	epi
L3-L4	7	5.64284e-07	-0.301094	0.367	0.656	0.0144919	L4	ITGA2	-1.023	-0.837916	Lower IM	DOWN	epi
L3-L4	7	5.65778e-07	-0.31273	0.253	0.528	0.0145303	L4	MXRA5	-0.781	-1.0614	Lower IM	DOWN	epi
L3-L4	7	5.68529e-07	-0.163327	0.14	0.394	0.014601	L4	FOXK1	-0.534	-1.49277	Lower IM	DOWN	epi
L3-L4	7	5.81168e-07	-0.219705	0.4	0.706	0.0149256	L4	CYTH1	-1.106	-0.819668	Lower IM	DOWN	epi
L3-L4	7	5.86238e-07	-0.252976	0.373	0.65	0.0150558	L4	LSR	-1.023	-0.801264	Lower IM	DOWN	epi
L3-L4	7	6.05566e-07	-0.228454	0.167	0.422	0.0155522	L4	MEIS2	-0.589	-1.33739	Lower IM	DOWN	epi
L3-L4	7	6.14386e-07	-0.244011	0.413	0.717	0.0157787	L4	VAMP3	-1.13	-0.795831	Lower IM	DOWN	epi
L3-L4	7	6.30923e-07	-0.260977	0.307	0.6	0.0162034	L4	C1orf116	-0.907	-0.966724	Lower IM	DOWN	epi
L3-L4	7	6.53235e-07	-0.217419	0.187	0.444	0.0167764	L4	NCOA7	-0.631	-1.24752	Lower IM	DOWN	epi
L3-L4	7	6.56056e-07	-0.301482	0.373	0.667	0.0168488	L4	TP53	-1.04	-0.838511	Lower IM	DOWN	epi
L3-L4	7	7.05214e-07	-0.224138	0.327	0.628	0.0181113	L4	SOX15	-0.955	-0.941474	Lower IM	DOWN	epi
L3-L4	7	7.18397e-07	-0.186786	0.227	0.517	0.0184499	L4	NUDT16L1	-0.744	-1.18747	Lower IM	DOWN	epi
L3-L4	7	7.26224e-07	-0.271375	0.233	0.489	0.0186509	L4	C5orf15	-0.722	-1.0695	Lower IM	DOWN	epi
L3-L4	7	7.36605e-07	-0.241638	0.327	0.606	0.0189175	L4	FZD6	-0.933	-0.890027	Lower IM	DOWN	epi
L3-L4	7	7.4202e-07	-0.948097	0.687	0.867	0.0190565	L4	COL3A1	-1.554	-0.335722	Lower IM	DOWN	epi
L3-L4	7	7.49014e-07	-0.214501	0.393	0.706	0.0192362	L4	BUB3	-1.099	-0.845139	Lower IM	DOWN	epi
L3-L4	7	7.60262e-07	-0.150084	0.213	0.478	0.019525	L4	MED14	-0.691	-1.16616	Lower IM	DOWN	epi
L3-L4	7	7.62208e-07	-0.232888	0.5	0.839	0.019575	L4	YAP1	-1.339	-0.746743	Lower IM	DOWN	epi
L3-L4	7	8.00217e-07	-0.178032	0.293	0.578	0.0205512	L4	UNC50	-0.871	-0.980169	Lower IM	DOWN	epi
L3-L4	7	8.01613e-07	-0.228909	0.313	0.589	0.020587	L4	RAB13	-0.902	-0.912105	Lower IM	DOWN	epi
L3-L4	7	8.13551e-07	-0.26124	0.273	0.544	0.0208936	L4	JAGN1	-0.817	-0.994706	Lower IM	DOWN	epi
L3-L4	7	8.40302e-07	-0.176278	0.28	0.583	0.0215806	L4	RBM33	-0.863	-1.05807	Lower IM	DOWN	epi
L3-L4	7	8.43437e-07	-0.243585	0.367	0.672	0.0216612	L4	VCL	-1.039	-0.872681	Lower IM	DOWN	epi
L3-L4	7	8.5852e-07	-0.253193	0.553	0.861	0.0220485	L4	TNFRSF1A	-1.414	-0.638734	Lower IM	DOWN	epi
L3-L4	7	8.59419e-07	-0.263611	0.36	0.667	0.0220716	L4	CLDN7	-1.027	-0.88969	Lower IM	DOWN	epi
L3-L4	7	8.65947e-07	-0.347704	0.427	0.7	0.0222392	L4	MPZL1	-1.127	-0.713119	Lower IM	DOWN	epi
L3-L4	7	8.66959e-07	-0.308746	0.42	0.656	0.0222652	L4	TOP1	-1.076	-0.643306	Lower IM	DOWN	epi
L3-L4	7	8.71061e-07	-0.261637	0.213	0.472	0.0223706	L4	GALNT2	-0.685	-1.14793	Lower IM	DOWN	epi
L3-L4	7	8.81426e-07	-0.240773	0.34	0.667	0.0226368	L4	HDAC2	-1.007	-0.972152	Lower IM	DOWN	epi
L3-L4	7	9.01124e-07	-0.148609	0.047	0.244	0.0231427	L4	TOR4A	-0.291	-2.37615	Lower IM	DOWN	epi
L3-L4	7	9.12938e-07	-0.201751	0.74	0.967	0.0234461	L4	RHOV	-1.707	-0.385991	Lower IM	DOWN	epi
L3-L4	7	9.17641e-07	-0.229825	0.233	0.506	0.0235669	L4	TMEM167B	-0.739	-1.11881	Lower IM	DOWN	epi
L3-L4	7	9.27181e-07	-0.288616	0.62	0.928	0.0238119	L4	WASF2	-1.548	-0.581857	Lower IM	DOWN	epi
L3-L4	7	9.27411e-07	-0.155769	0.207	0.472	0.0238178	L4	NDUFAF4	-0.679	-1.18916	Lower IM	DOWN	epi
L3-L4	7	9.36498e-07	-0.204053	0.18	0.417	0.0240512	L4	PIGG	-0.597	-1.21205	Lower IM	DOWN	epi
L3-L4	7	9.38157e-07	-0.29288	0.527	0.817	0.0240937	L4	GGCT	-1.344	-0.632533	Lower IM	DOWN	epi
L3-L4	7	9.45874e-07	-0.160999	0.02	0.194	0.0242919	L4	MCTP2	-0.214	-3.27798	Lower IM	DOWN	epi
[truncated: 18,702 more rows]

## Sheet: Basal
S4 Table Differentially expressed genes Basal L3 vs L4
[truncated: 18,709 more rows]

## Sheet: 1
S4 Table Differentially expressed genes Cluster 1 L3 vs L4
[truncated: 17,861 more rows]

[truncated: 5 more sheets: 4, 0, 3, 2, 10]
