# Supplementary material for: The cervicovaginal microbiome associates with spatially restricted host transcriptional signatures throughout the human ectocervical epithelium and submucosa
Source: PLoS Pathog. 2025 Nov 11;21(11):e1013677. doi: 10.1371/journal.ppat.1013677 (PMC12626330; doi:10.1371/journal.ppat.1013677)
Supplement: S5 Table — Result of the differential gene expression analysis between the microbiome group defined as ‘L. crispatus’ (L1) and ‘L. iners’ (L2). Sheets 1 and 2 contain the top 15 most upregulated and downregulated genes, ranked by average log2 fold change, for epithelial clusters (5–8) and submucosal clusters (0–4, 9, and 10), respectively. Sheet 3 provides a summary of the number of significant DEGs (adjusted p-value < 0.05) across clusters, including counts of up- and downregulated genes. The remaining sheets contain the full lists of differentially expressed genes for each cluster. (XLSX) [file ppat.1013677.s010.xlsx]

## Sheet: top15 epi
S5 Table Top 15 epithelial differentially expressed genes L1 vs L2
gene	Gene name	Cluster	p_val	avg_log2FC	p_val_adj	pct.diff	Regulation	Morphology	Sig. in
PABPC3	poly(A) binding protein cytoplasmic 3	Superficial	5.77901e-10	1.57286	1.48417e-05	-1.436	UP	epi	Superficial|Lower IM|Upper IM|Basal|4
SPRR1A	small proline rich protein 1A	Superficial	1.89944e-09	1.19445	4.87814e-05	-0.942	UP	epi	Superficial
LYPD2	LY6/PLAUR domain containing 2	Superficial	5.21378e-09	0.9502	0.0001339	-1.111	UP	epi	Superficial
SPRR2E	small proline rich protein 2E	Superficial	1.96619e-12	0.929349	5.04958e-08	-1.911	UP	epi	Superficial|1
TTC9	tetratricopeptide repeat domain 9	Superficial	5.41474e-07	0.906076	0.0139061	-1.172	UP	epi	Superficial
KLK13	kallikrein related peptidase 13	Superficial	9.50579e-10	0.865313	2.44128e-05	-1.883	UP	epi	Superficial|4|1
FAM25A	family with sequence similarity 25 member A	Superficial	6.05056e-08	0.861763	0.0015539	-1.961	UP	epi	Superficial|4|1|0|3|10
IL18	interleukin 18	Superficial	1.2329e-10	0.837176	3.16634e-06	-1.527	UP	epi	Superficial
SPRR2A	small proline rich protein 2A	Superficial	3.42016e-16	0.802012	8.78365e-12	-2	UP	epi	Superficial|4|1|0|2|10
SPRR2D	small proline rich protein 2D	Upper IM	3.98941e-09	0.795886	0.000102456	-1.967	UP	epi	Superficial|Upper IM|Basal|4|1|0|2|10
ECM1	extracellular matrix protein 1	Superficial	1.44441e-09	0.786586	3.70953e-05	-1.939	UP	epi	Superficial
AIF1L	allograft inflammatory factor 1 like	Superficial	2.9451e-07	0.782164	0.00756361	-1.5	UP	epi	Superficial
HMOX1	heme oxygenase 1	Superficial	2.90955e-07	0.778333	0.00747231	-1.439	UP	epi	Superficial
NCCRP1	NCCRP1, F-box associated domain containing	Superficial	9.9366e-12	0.772034	2.55192e-07	-1.858	UP	epi	Superficial|10
KRT19	keratin 19	Basal	3.59062e-07	0.65283	0.00922142	-1.657	UP	epi	Superficial|Lower IM|Upper IM|Basal
MIR205HG	MIR205 host gene	Upper IM	1.8894e-08	-0.728254	0.000485237	-1.819	DOWN	epi	Superficial|Upper IM
SLPI	secretory leukocyte peptidase inhibitor	Lower IM	8.14389e-10	-0.728582	2.09151e-05	-1.964	DOWN	epi	Lower IM
KRT1	keratin 1	Superficial	2.25359e-08	-0.733282	0.000578768	-1.939	DOWN	epi	Superficial|10
ANXA1	annexin A1	Lower IM	1.77581e-06	-0.750563	0.0456062	-2	DOWN	epi	Lower IM
UPK3BL1	uroplakin 3B like 1	Superficial	1.74265e-07	-0.76448	0.00447547	-1.089	DOWN	epi	Superficial
RPL34	ribosomal protein L34	Superficial	1.30082e-14	-0.772102	3.34078e-10	-1.877	DOWN	epi	Superficial|4|1|10
CFD	complement factor D	Basal	2.14524e-08	-0.777039	0.000550941	-1.745	DOWN	epi	Superficial|Upper IM|Basal|4|1|0|3|2
SCARA5	scavenger receptor class A member 5	Basal	6.0967e-11	-0.787146	1.56576e-06	-0.785	DOWN	epi	Basal|1|0
RPLP1	ribosomal protein lateral stalk subunit P1	Superficial	5.76639e-18	-0.793805	1.48092e-13	-1.978	DOWN	epi	Superficial|Lower IM|Upper IM|Basal|4|1|2|10
IGLC2	immunoglobulin lambda constant 2	Lower IM	4.23076e-12	-0.797594	1.08654e-07	-0.542	DOWN	epi	Superficial|Lower IM|Upper IM|Basal|4|1|0|3|2
RPS27	ribosomal protein S27	Superficial	8.87897e-19	-0.804439	2.2803e-14	-1.953	DOWN	epi	Superficial|Upper IM|Basal|4|1|2|10
KRT4	keratin 4	Superficial	3.51952e-07	-0.810664	0.00903884	-1.994	DOWN	epi	Superficial|Upper IM
PTGDS	prostaglandin D2 synthase	Superficial	1.08953e-08	-0.869397	0.000279814	-1.419	DOWN	epi	Superficial|Lower IM|Upper IM|4|1|0|3|2
APOD	apolipoprotein D	Superficial	6.49039e-09	-0.872311	0.000166686	-0.953	DOWN	epi	Superficial|Upper IM|Basal|1
IGHA1	immunoglobulin heavy constant alpha 1	Basal	1.64482e-08	-1.47373	0.000422423	-1.114	DOWN	epi	Superficial|Lower IM|Upper IM|Basal|1|0

## Sheet: top15 subMuc
S5 Table Top 15 submucosal differentially expressed genes L1 vs L2
gene	Gene name	Cluster	p_val	avg_log2FC	p_val_adj	pct.diff	Regulation	Morphology	Sig. in
KCNQ1OT1	KCNQ1 opposite strand/antisense transcript 1	3	1.52118e-11	1.6875	3.90669e-07	-0.484	UP	SubMuc	3
KTN1	kinectin 1	3	7.61986e-08	1.52782	0.00195693	-0.34	UP	SubMuc	3
KRT5	keratin 5	3	2.1637e-12	1.47681	5.55683e-08	-1.082	UP	SubMuc	4|1|0|3|2|10
RHCG	Rh family C glycoprotein	10	8.66869e-14	1.39941	2.22629e-09	-1.312	UP	SubMuc	4|1|0|3|2|10
GCC2	GRIP and coiled-coil domain containing 2	3	1.81007e-06	1.37878	0.0464863	-0.372	UP	SubMuc	3
NEFM	neurofilament medium chain	0	2.97615e-08	1.30588	0.000764336	-0.158	UP	SubMuc	0
FAM25A	family with sequence similarity 25 member A	3	4.44019e-07	1.28601	0.0114033	-0.248	UP	SubMuc	Superficial|4|1|0|3|10
SFN	stratifin	10	6.59335e-12	1.25626	1.6933e-07	-1.224	UP	SubMuc	4|1|0|3|2|10
SPRR3	small proline rich protein 3	10	1.96182e-21	1.24719	5.03835e-17	-2	UP	SubMuc	Superficial|Basal|4|1|0|2|10
EIF5B	eukaryotic translation initiation factor 5B	3	7.08061e-07	1.22644	0.0181844	-0.35	UP	SubMuc	3
GOLGA4	golgin A4	3	1.34853e-07	1.21199	0.00346329	-0.497	UP	SubMuc	3
CSTA	cystatin A	10	2.26236e-17	1.20279	5.81019e-13	-1.761	UP	SubMuc	4|1|0|2|10
KRTDAP	keratinocyte differentiation associated protein	10	3.63663e-12	1.15362	9.33958e-08	-1.577	UP	SubMuc	4|1|0|3|2|10
KRT15	keratin 15	2	1.52063e-11	1.15267	3.90529e-07	-0.78	UP	SubMuc	Lower IM|Basal|4|1|0|3|2|10
CALML3	calmodulin like 3	4	2.42487e-13	1.1448	6.22755e-09	-0.695	UP	SubMuc	Basal|4|1|0|2|10
APOD	apolipoprotein D	1	3.13111e-19	-1.05751	8.04132e-15	-1.558	DOWN	SubMuc	Superficial|Upper IM|Basal|1
IGLC1	immunoglobulin lambda constant 1	0	1.70801e-07	-1.07534	0.00438652	-0.27	DOWN	SubMuc	Superficial|Upper IM|1|0
CFD	complement factor D	1	3.97928e-23	-1.08738	1.02196e-18	-1.69	DOWN	SubMuc	Superficial|Upper IM|Basal|4|1|0|3|2
IGHA1	immunoglobulin heavy constant alpha 1	0	3.86404e-07	-1.09048	0.00992363	-0.505	DOWN	SubMuc	Superficial|Lower IM|Upper IM|Basal|1|0
TGM2	transglutaminase 2	3	1.40006e-06	-1.10072	0.0359562	-0.54	DOWN	SubMuc	4|1|3|2
PLPP3	phospholipid phosphatase 3	3	4.08838e-07	-1.10075	0.0104998	-0.667	DOWN	SubMuc	4|1|3|2|10
PLAC9	placenta associated 9	10	8.36382e-12	-1.12836	2.148e-07	-1.138	DOWN	SubMuc	Basal|4|1|2|10
IGLC3	immunoglobulin lambda constant 3 (Kern-Oz+ marker)	1	5.18969e-09	-1.15903	0.000133282	-0.38	DOWN	SubMuc	1
IGKC	immunoglobulin kappa constant	2	1.82396e-21	-1.17299	4.6843e-17	-1.684	DOWN	SubMuc	Superficial|Lower IM|Upper IM|Basal|4|1|0|3|2|10
CD81	CD81 molecule	3	1.4163e-09	-1.26915	3.63734e-05	-0.879	DOWN	SubMuc	Upper IM|Basal|4|1|0|3|2|10
SERPINF1	serpin family F member 1	0	1.2988e-07	-1.30262	0.00333558	-0.753	DOWN	SubMuc	Basal|4|1|0|2|10
IFI6	interferon alpha inducible protein 6	0	2.20094e-11	-1.3041	5.65245e-07	-0.507	DOWN	SubMuc	1|0|3|2
DIO3OS	DIO3 opposite strand upstream RNA	3	1.53166e-07	-1.30781	0.00393361	-0.256	DOWN	SubMuc	3|10
SCARA5	scavenger receptor class A member 5	0	1.89023e-12	-1.44889	4.85448e-08	-0.277	DOWN	SubMuc	Basal|1|0
PTGDS	prostaglandin D2 synthase	3	1.64001e-16	-1.60395	4.21189e-12	-1.525	DOWN	SubMuc	Superficial|Lower IM|Upper IM|4|1|0|3|2

## Sheet: sig DEGs
S5 Table Differentially expressed genes per cluster L1 vs L2
layers	DOWN	UP
uniq total	218	110
Superficial	84	31
Upper IM	44	11
Lower IM	45	33
Basal	34	20
1	89	41
4	35	27
0	25	23
3	19	21
2	55	25
10	62	36

## Sheet: Superficial
S4 Table Differentially expressed genes Superficial L3 vs L4
comb	subgroup	p_val	avg_log2FC	pct.1	pct.2	p_val_adj	cluster	gene	pct.diff	log.pct.diff	layers	Regulation	Morphology
L1-L2	5	1.33503e-17	0.739594	1	1	3.42863e-13	L2	SPRR3	-2	0	Superficial	UP	epi
L1-L2	5	3.42016e-16	0.802012	1	1	8.78365e-12	L2	SPRR2A	-2	0	Superficial	UP	epi
L1-L2	5	6.88255e-15	1.11129	0.994	0.983	1.76758e-10	L2	SPRR2D	-1.977	0.0160544	Superficial	UP	epi
L1-L2	5	2.08417e-14	0.643117	1	1	5.35256e-10	L2	SPRR1B	-2	0	Superficial	UP	epi
L1-L2	5	3.56262e-14	0.745447	1	1	9.14953e-10	L2	PABPC1	-2	0	Superficial	UP	epi
L1-L2	5	1.96619e-12	0.929349	0.994	0.917	5.04958e-08	L2	SPRR2E	-1.911	0.116324	Superficial	UP	epi
L1-L2	5	9.9366e-12	0.772034	0.95	0.908	2.55192e-07	L2	NCCRP1	-1.858	0.0652352	Superficial	UP	epi
L1-L2	5	1.2329e-10	0.837176	0.844	0.683	3.16634e-06	L2	IL18	-1.527	0.305357	Superficial	UP	epi
L1-L2	5	1.23378e-10	0.735776	0.961	0.892	3.16859e-06	L2	NIBAN2	-1.853	0.107493	Superficial	UP	epi
L1-L2	5	3.92775e-10	0.679633	1	1	1.00872e-05	L2	MAL	-2	0	Superficial	UP	epi
L1-L2	5	5.77901e-10	1.57286	0.794	0.642	1.48417e-05	L2	PABPC3	-1.436	0.306566	Superficial	UP	epi
L1-L2	5	5.85156e-10	0.642181	1	1	1.5028e-05	L2	CNFN	-2	0	Superficial	UP	epi
L1-L2	5	7.01047e-10	0.603234	0.994	0.983	1.80043e-05	L2	PPL	-1.977	0.0160544	Superficial	UP	epi
L1-L2	5	9.50579e-10	0.865313	0.95	0.933	2.44128e-05	L2	KLK13	-1.883	0.0260504	Superficial	UP	epi
L1-L2	5	1.44441e-09	0.786586	0.972	0.967	3.70953e-05	L2	ECM1	-1.939	0.00744042	Superficial	UP	epi
L1-L2	5	1.89944e-09	1.19445	0.6	0.342	4.87814e-05	L2	SPRR1A	-0.942	0.810966	Superficial	UP	epi
L1-L2	5	2.29066e-09	0.658895	0.939	0.933	5.88286e-05	L2	PPDPF	-1.872	0.00924808	Superficial	UP	epi
L1-L2	5	5.21378e-09	0.9502	0.678	0.433	0.0001339	L2	LYPD2	-1.111	0.646918	Superficial	UP	epi
L1-L2	5	8.23809e-09	0.777825	0.856	0.733	0.000211571	L2	KRT19	-1.589	0.223798	Superficial	UP	epi
L1-L2	5	1.96039e-08	0.590288	0.956	0.925	0.000503468	L2	SCEL	-1.881	0.0475573	Superficial	UP	epi
L1-L2	5	3.07991e-08	0.43891	1	1	0.000790981	L2	SPINK5	-2	0	Superficial	UP	epi
L1-L2	5	6.05056e-08	0.861763	0.978	0.983	0.0015539	L2	FAM25A	-1.961	-0.00735695	Superficial	UP	epi
L1-L2	5	8.28085e-08	0.674729	0.989	1	0.00212669	L2	LCN2	-1.989	-0.0159576	Superficial	UP	epi
L1-L2	5	1.2169e-07	0.699325	0.978	1	0.00312525	L2	CRCT1	-1.978	-0.0320936	Superficial	UP	epi
L1-L2	5	2.90955e-07	0.778333	0.789	0.65	0.00747231	L2	HMOX1	-1.439	0.279586	Superficial	UP	epi
L1-L2	5	2.9451e-07	0.782164	0.783	0.717	0.00756361	L2	AIF1L	-1.5	0.127039	Superficial	UP	epi
L1-L2	5	3.03687e-07	0.525	0.978	0.975	0.0077993	L2	MUC21	-1.953	0.00443225	Superficial	UP	epi
L1-L2	5	4.55158e-07	0.645766	0.917	0.85	0.0116894	L2	PSCA	-1.767	0.109459	Superficial	UP	epi
L1-L2	5	5.41474e-07	0.906076	0.672	0.5	0.0139061	L2	TTC9	-1.172	0.426533	Superficial	UP	epi
L1-L2	5	9.46801e-07	0.612159	0.994	0.983	0.0243157	L2	ERO1A	-1.977	0.0160544	Superficial	UP	epi
L1-L2	5	1.75935e-06	0.661367	0.933	0.95	0.0451835	L2	KRT78	-1.883	-0.0260504	Superficial	UP	epi
L1-L2	5	7.62579e-22	-2.39813	0.383	0.85	1.95846e-17	L2	IGKC	-1.233	-1.15012	Superficial	DOWN	epi
L1-L2	5	7.96103e-19	-0.703283	0.994	0.992	2.04455e-14	L2	RPL41	-1.986	0.00290573	Superficial	DOWN	epi
L1-L2	5	8.87897e-19	-0.804439	0.978	0.975	2.2803e-14	L2	RPS27	-1.953	0.00443225	Superficial	DOWN	epi
L1-L2	5	5.76639e-18	-0.793805	0.978	1	1.48092e-13	L2	RPLP1	-1.978	-0.0320936	Superficial	DOWN	epi
L1-L2	5	1.34706e-16	-1.65265	0.078	0.475	3.45951e-12	L2	IGLC2	-0.553	-2.60638	Superficial	DOWN	epi
L1-L2	5	6.45269e-15	-0.631488	1	1	1.65718e-10	L2	MT-ND3	-2	0	Superficial	DOWN	epi
L1-L2	5	1.30082e-14	-0.772102	0.894	0.983	3.34078e-10	L2	RPL34	-1.877	-0.136917	Superficial	DOWN	epi
L1-L2	5	3.85037e-14	-1.07315	0.144	0.575	9.88853e-10	L2	IGHG1	-0.719	-1.99749	Superficial	DOWN	epi
L1-L2	5	8.14018e-14	-0.470464	0.994	0.992	2.09056e-09	L2	PERP	-1.986	0.00290573	Superficial	DOWN	epi
L1-L2	5	1.00556e-13	-0.914967	0.839	0.908	2.58248e-09	L2	LY6D	-1.747	-0.114021	Superficial	DOWN	epi
L1-L2	5	5.08371e-13	-0.692865	0.956	0.967	1.3056e-08	L2	RPS28	-1.923	-0.0165053	Superficial	DOWN	epi
L1-L2	5	6.30395e-13	-1.04825	0.567	0.833	1.61898e-08	L2	MIR205HG	-1.4	-0.554968	Superficial	DOWN	epi
L1-L2	5	1.03571e-12	-0.592777	0.994	1	2.65991e-08	L2	FABP5	-1.994	-0.00868224	Superficial	DOWN	epi
L1-L2	5	3.89504e-12	-0.494863	0.978	0.983	1.00032e-07	L2	RPL13	-1.961	-0.00735695	Superficial	DOWN	epi
L1-L2	5	4.75849e-12	-0.600438	0.944	0.983	1.22208e-07	L2	RPS12	-1.927	-0.0584046	Superficial	DOWN	epi
L1-L2	5	1.10476e-11	-0.530567	1	1	2.83725e-07	L2	MT-CO3	-2	0	Superficial	DOWN	epi
L1-L2	5	1.13544e-11	-0.581783	0.95	0.992	2.91604e-07	L2	RPL35	-1.942	-0.0624126	Superficial	DOWN	epi
L1-L2	5	1.76537e-11	-0.537325	1	1	4.53383e-07	L2	MT-CO1	-2	0	Superficial	DOWN	epi
L1-L2	5	1.81525e-11	-0.523755	0.972	1	4.66192e-07	L2	RPL13A	-1.972	-0.0409718	Superficial	DOWN	epi
L1-L2	5	2.32338e-11	-1.63491	0.044	0.325	5.9669e-07	L2	IGHA2	-0.369	-2.88486	Superficial	DOWN	epi
L1-L2	5	2.85894e-11	-0.702381	0.861	0.925	7.34232e-07	L2	RPL18A	-1.786	-0.10344	Superficial	DOWN	epi
L1-L2	5	2.95287e-11	-0.459717	0	0.225	7.58355e-07	L2	AC243829.5	-0.225	#NUM!	Superficial	DOWN	epi
L1-L2	5	5.03544e-11	-0.668873	0.872	0.983	1.2932e-06	L2	RPL10A	-1.855	-0.172863	Superficial	DOWN	epi
L1-L2	5	5.862e-11	-0.657019	0.833	0.917	1.50548e-06	L2	RPS26	-1.75	-0.138605	Superficial	DOWN	epi
L1-L2	5	1.02393e-10	-0.481585	1	1	2.62966e-06	L2	RPS18	-2	0	Superficial	DOWN	epi
L1-L2	5	1.26688e-10	-0.652653	0.939	0.975	3.2536e-06	L2	RPS14	-1.914	-0.0542771	Superficial	DOWN	epi
L1-L2	5	3.27005e-10	-0.468809	1	1	8.39814e-06	L2	MT-CO2	-2	0	Superficial	DOWN	epi
L1-L2	5	1.24467e-09	-0.667501	0.689	0.85	3.19656e-05	L2	FAU	-1.539	-0.302959	Superficial	DOWN	epi
L1-L2	5	1.38496e-09	-0.876546	0.522	0.783	3.55684e-05	L2	DAPL1	-1.305	-0.584963	Superficial	DOWN	epi
L1-L2	5	1.616e-09	-0.605187	0.839	0.958	4.15021e-05	L2	RPS10	-1.797	-0.191355	Superficial	DOWN	epi
L1-L2	5	1.79869e-09	-0.50403	0.928	0.958	4.61939e-05	L2	RPL3	-1.886	-0.0459009	Superficial	DOWN	epi
L1-L2	5	2.21581e-09	-0.459478	0.967	0.983	5.69065e-05	L2	RPL10	-1.95	-0.0236755	Superficial	DOWN	epi
L1-L2	5	3.50004e-09	-0.640725	0.789	0.917	8.98881e-05	L2	SERF2	-1.706	-0.216896	Superficial	DOWN	epi
L1-L2	5	5.55387e-09	-0.570398	0.922	0.958	0.000142634	L2	RPL7A	-1.88	-0.0552589	Superficial	DOWN	epi
L1-L2	5	6.49039e-09	-0.872311	0.311	0.642	0.000166686	L2	APOD	-0.953	-1.04566	Superficial	DOWN	epi
L1-L2	5	6.60351e-09	-0.573308	0.906	0.967	0.000169591	L2	RPL30	-1.873	-0.0940048	Superficial	DOWN	epi
L1-L2	5	8.09652e-09	-0.457561	0.989	0.983	0.000207935	L2	RPL37A	-1.972	0.0087791	Superficial	DOWN	epi
L1-L2	5	8.34416e-09	-0.552002	0.95	0.95	0.000214295	L2	RPS19	-1.9	0	Superficial	DOWN	epi
L1-L2	5	8.5544e-09	-0.524242	0.956	0.958	0.000219694	L2	RPL11	-1.914	-0.00301504	Superficial	DOWN	epi
L1-L2	5	9.813e-09	-0.546176	0.967	0.967	0.000252017	L2	RPLP2	-1.934	0	Superficial	DOWN	epi
L1-L2	5	1.08953e-08	-0.869397	0.561	0.858	0.000279814	L2	PTGDS	-1.419	-0.612977	Superficial	DOWN	epi
L1-L2	5	1.27227e-08	-0.439162	0.95	1	0.000326744	L2	RPLP0	-1.95	-0.0740006	Superficial	DOWN	epi
L1-L2	5	1.3138e-08	-0.449193	0.978	0.983	0.000337409	L2	RPL37	-1.961	-0.00735695	Superficial	DOWN	epi
L1-L2	5	1.34493e-08	-0.608451	0.894	0.958	0.000345405	L2	RPS27A	-1.852	-0.0997508	Superficial	DOWN	epi
L1-L2	5	1.52318e-08	-1.43642	0.228	0.508	0.000391184	L2	IGHA1	-0.736	-1.15579	Superficial	DOWN	epi
L1-L2	5	2.15119e-08	-0.448846	0.967	0.983	0.000552468	L2	RPL28	-1.95	-0.0236755	Superficial	DOWN	epi
L1-L2	5	2.25359e-08	-0.733282	0.939	1	0.000578768	L2	KRT1	-1.939	-0.0908029	Superficial	DOWN	epi
L1-L2	5	2.5541e-08	-0.468494	0.956	0.983	0.000655945	L2	RPL36	-1.939	-0.0401808	Superficial	DOWN	epi
L1-L2	5	3.78265e-08	-0.63042	0.133	0.417	0.000971459	L2	TIMP1	-0.55	-1.64862	Superficial	DOWN	epi
L1-L2	5	3.83685e-08	-1.02568	0.122	0.375	0.000985381	L2	JCHAIN	-0.497	-1.62001	Superficial	DOWN	epi
L1-L2	5	4.42475e-08	-0.415859	0.978	0.983	0.00113636	L2	DSP	-1.961	-0.00735695	Superficial	DOWN	epi
L1-L2	5	5.92109e-08	-0.608468	0.939	0.95	0.00152065	L2	RPS3A	-1.889	-0.0168024	Superficial	DOWN	epi
L1-L2	5	6.18841e-08	-0.60016	0.822	0.95	0.00158931	L2	KRT14	-1.772	-0.208789	Superficial	DOWN	epi
L1-L2	5	6.98223e-08	-0.61402	0.75	0.883	0.00179318	L2	CD9	-1.633	-0.235523	Superficial	DOWN	epi
L1-L2	5	7.78003e-08	-0.574709	0.894	0.942	0.00199807	L2	RPL35A	-1.836	-0.0754522	Superficial	DOWN	epi
L1-L2	5	1.11713e-07	-0.562921	0.133	0.392	0.00286901	L2	SERPING1	-0.525	-1.55943	Superficial	DOWN	epi
L1-L2	5	1.29546e-07	-0.516395	0.933	0.933	0.00332701	L2	EEF1G	-1.866	0	Superficial	DOWN	epi
L1-L2	5	1.45832e-07	-0.426719	0.956	0.983	0.00374527	L2	S100A11	-1.939	-0.0401808	Superficial	DOWN	epi
L1-L2	5	1.72467e-07	-0.642801	0.333	0.658	0.0044293	L2	IGFBP4	-0.991	-0.982565	Superficial	DOWN	epi
L1-L2	5	1.73229e-07	-0.544487	0.939	0.975	0.00444888	L2	DSC2	-1.914	-0.0542771	Superficial	DOWN	epi
L1-L2	5	1.73232e-07	-0.616536	0.628	0.833	0.00444894	L2	ATP5ME	-1.461	-0.407552	Superficial	DOWN	epi
L1-L2	5	1.74265e-07	-0.76448	0.422	0.667	0.00447547	L2	UPK3BL1	-1.089	-0.660444	Superficial	DOWN	epi
L1-L2	5	2.20727e-07	-0.441237	0.917	0.958	0.00566871	L2	TMSB10	-1.875	-0.0631039	Superficial	DOWN	epi
L1-L2	5	2.27315e-07	-0.44982	0.972	0.983	0.00583791	L2	RPS2	-1.955	-0.0162351	Superficial	DOWN	epi
L1-L2	5	3.51952e-07	-0.810664	0.994	1	0.00903884	L2	KRT4	-1.994	-0.00868224	Superficial	DOWN	epi
L1-L2	5	3.52296e-07	-0.468257	0.889	0.942	0.00904765	L2	RPL19	-1.831	-0.0835436	Superficial	DOWN	epi
L1-L2	5	3.53353e-07	-0.942027	0.067	0.275	0.00907481	L2	IGLC1	-0.342	-2.0372	Superficial	DOWN	epi
L1-L2	5	3.91316e-07	-0.695927	0.867	0.958	0.0100498	L2	S100A2	-1.825	-0.143994	Superficial	DOWN	epi
L1-L2	5	3.91684e-07	-0.441848	0.922	0.95	0.0100592	L2	RPS25	-1.872	-0.0431608	Superficial	DOWN	epi
L1-L2	5	3.93095e-07	-0.393832	0.972	0.967	0.0100955	L2	RPS6	-1.939	0.00744042	Superficial	DOWN	epi
L1-L2	5	3.97941e-07	-0.489502	0.1	0.325	0.0102199	L2	CTSC	-0.425	-1.70044	Superficial	DOWN	epi
L1-L2	5	4.10411e-07	-0.425917	0.972	1	0.0105402	L2	RPS29	-1.972	-0.0409718	Superficial	DOWN	epi
L1-L2	5	4.10904e-07	-0.473826	0.917	0.933	0.0105528	L2	DMKN	-1.85	-0.0249553	Superficial	DOWN	epi
L1-L2	5	5.65573e-07	-0.432563	0.928	0.975	0.014525	L2	RPL27A	-1.903	-0.0712774	Superficial	DOWN	epi
L1-L2	5	6.01899e-07	-0.499466	0.9	0.95	0.015458	L2	RPS9	-1.85	-0.0780025	Superficial	DOWN	epi
L1-L2	5	7.09159e-07	-0.473115	0.889	0.958	0.0182126	L2	RPL36A	-1.847	-0.107842	Superficial	DOWN	epi
L1-L2	5	7.77828e-07	-0.661227	0.522	0.725	0.0199762	L2	CFD	-1.247	-0.473931	Superficial	DOWN	epi
L1-L2	5	8.53962e-07	-0.433112	0.933	0.95	0.0219315	L2	RPS15	-1.883	-0.0260504	Superficial	DOWN	epi
L1-L2	5	8.80175e-07	-0.414425	0.967	0.983	0.0226046	L2	RPS24	-1.95	-0.0236755	Superficial	DOWN	epi
L1-L2	5	1.33308e-06	-0.392287	0.933	0.975	0.0342363	L2	RPL8	-1.908	-0.0635251	Superficial	DOWN	epi
L1-L2	5	1.34425e-06	-0.415566	1	1	0.0345231	L2	MT-ND1	-2	0	Superficial	DOWN	epi
L1-L2	5	1.64631e-06	-0.453209	0.917	0.942	0.0422805	L2	RPS23	-1.859	-0.0388053	Superficial	DOWN	epi
L1-L2	5	1.66893e-06	-0.433631	0.939	0.975	0.0428615	L2	RPS4X	-1.914	-0.0542771	Superficial	DOWN	epi
L1-L2	5	1.78956e-06	-0.507509	0.078	0.283	0.0459595	L2	CD109	-0.361	-1.85926	Superficial	DOWN	epi
L1-L2	5	2.04219e-06	-0.551672	0.128	0.358	0.0524475	L2	COL7A1	-0.486	-1.48382	Superficial	NOT SIG.	epi
L1-L2	5	2.13684e-06	-0.448487	0.644	0.875	0.0548784	L2	CALR	-1.519	-0.442222	Superficial	NOT SIG.	epi
L1-L2	5	2.17303e-06	0.912352	0.756	0.608	0.0558078	L2	RNASE7	-1.364	0.314315	Superficial	NOT SIG.	epi
L1-L2	5	2.26389e-06	-0.392741	0.928	0.958	0.0581412	L2	RPL18	-1.886	-0.0459009	Superficial	NOT SIG.	epi
L1-L2	5	2.42375e-06	-0.738535	0.15	0.383	0.0622468	L2	CCN5	-0.533	-1.35238	Superficial	NOT SIG.	epi
L1-L2	5	2.56754e-06	-0.380731	0.967	1	0.0659395	L2	RPL32	-1.967	-0.0484122	Superficial	NOT SIG.	epi
L1-L2	5	2.62931e-06	-0.917162	0.139	0.35	0.067526	L2	IGHG4	-0.489	-1.33227	Superficial	NOT SIG.	epi
L1-L2	5	2.74601e-06	-0.499089	0.906	0.908	0.0705231	L2	RPS15A	-1.814	-0.00318125	Superficial	NOT SIG.	epi
L1-L2	5	3.07593e-06	-0.474953	0.85	0.9	0.0789961	L2	LYPD3	-1.75	-0.0824622	Superficial	NOT SIG.	epi
L1-L2	5	3.15744e-06	-0.355949	0.933	0.958	0.0810895	L2	RPL6	-1.891	-0.0381486	Superficial	NOT SIG.	epi
L1-L2	5	3.52712e-06	-0.320786	1	1	0.0905834	L2	MT-ND4	-2	0	Superficial	NOT SIG.	epi
L1-L2	5	4.20121e-06	-0.64315	0.494	0.733	0.107895	L2	CDH1	-1.227	-0.569302	Superficial	NOT SIG.	epi
L1-L2	5	4.22054e-06	-0.464946	0.95	0.983	0.108392	L2	RPS21	-1.933	-0.0492639	Superficial	NOT SIG.	epi
L1-L2	5	4.43829e-06	-0.420927	0.872	0.933	0.113984	L2	DSG3	-1.805	-0.0975489	Superficial	NOT SIG.	epi
L1-L2	5	4.66062e-06	-0.589706	0.389	0.65	0.119694	L2	LGALS1	-1.039	-0.74067	Superficial	NOT SIG.	epi
L1-L2	5	4.91055e-06	0.642735	0.883	0.833	0.126113	L2	C15orf48	-1.716	0.0840969	Superficial	NOT SIG.	epi
L1-L2	5	4.95515e-06	-0.653607	0.489	0.742	0.127258	L2	FBLN1	-1.231	-0.601585	Superficial	NOT SIG.	epi
L1-L2	5	5.07877e-06	-0.676773	0.878	0.967	0.130433	L2	KRT16	-1.845	-0.139295	Superficial	NOT SIG.	epi
L1-L2	5	6.33924e-06	0.558665	0.811	0.7	0.162804	L2	LRP10	-1.511	0.212347	Superficial	NOT SIG.	epi
L1-L2	5	6.89337e-06	-0.440352	0.889	0.95	0.177035	L2	RPL38	-1.839	-0.0957441	Superficial	NOT SIG.	epi
L1-L2	5	7.09345e-06	0.592703	0.844	0.742	0.182174	L2	CYSRT1	-1.586	0.185824	Superficial	NOT SIG.	epi
L1-L2	5	7.46826e-06	-0.41835	0.972	0.992	0.1918	L2	RPL39	-1.964	-0.0293838	Superficial	NOT SIG.	epi
L1-L2	5	7.8835e-06	-0.35821	1	1	0.202464	L2	MT-ATP6	-2	0	Superficial	NOT SIG.	epi
L1-L2	5	7.9038e-06	-0.508116	0.144	0.367	0.202985	L2	SERPINF1	-0.511	-1.34971	Superficial	NOT SIG.	epi
L1-L2	5	8.60391e-06	-0.375214	0.244	0.525	0.220966	L2	LAMTOR5	-0.769	-1.10544	Superficial	NOT SIG.	epi
L1-L2	5	8.69326e-06	-0.489216	0.828	0.95	0.22326	L2	KRT6B	-1.778	-0.198297	Superficial	NOT SIG.	epi
L1-L2	5	8.95365e-06	1.09954	0.328	0.133	0.229948	L2	MUC4	-0.461	1.30227	Superficial	NOT SIG.	epi
L1-L2	5	1.0639e-05	-0.415136	0.933	0.933	0.273231	L2	RPS7	-1.866	0	Superficial	NOT SIG.	epi
L1-L2	5	1.24884e-05	-0.680941	0.889	0.933	0.320727	L2	HLA-B	-1.822	-0.0696937	Superficial	NOT SIG.	epi
L1-L2	5	1.27191e-05	-0.530588	0.717	0.833	0.326652	L2	FXYD3	-1.55	-0.216343	Superficial	NOT SIG.	epi
L1-L2	5	1.28272e-05	0.326217	1	1	0.329427	L2	RHCG	-2	0	Superficial	NOT SIG.	epi
L1-L2	5	1.31982e-05	-0.427633	0.933	0.942	0.338957	L2	PPIA	-1.875	-0.01385	Superficial	NOT SIG.	epi
L1-L2	5	1.37671e-05	-0.407268	0.889	0.917	0.353566	L2	PTMA	-1.806	-0.0447383	Superficial	NOT SIG.	epi
L1-L2	5	1.47053e-05	-0.347549	0.072	0.25	0.377661	L2	ESD	-0.322	-1.79586	Superficial	NOT SIG.	epi
L1-L2	5	1.50518e-05	-0.575822	0.944	0.967	0.386561	L2	B2M	-1.911	-0.034729	Superficial	NOT SIG.	epi
L1-L2	5	1.51451e-05	-0.499067	0.339	0.583	0.388955	L2	HNRNPDL	-0.922	-0.782211	Superficial	NOT SIG.	epi
L1-L2	5	1.59763e-05	-0.383831	0.222	0.475	0.410303	L2	AEBP1	-0.697	-1.09737	Superficial	NOT SIG.	epi
L1-L2	5	1.61606e-05	-0.693646	0.506	0.708	0.415036	L2	SERPINB5	-1.214	-0.484612	Superficial	NOT SIG.	epi
L1-L2	5	1.61945e-05	-0.457972	0.461	0.733	0.415907	L2	CD81	-1.194	-0.669046	Superficial	NOT SIG.	epi
L1-L2	5	1.62818e-05	0.516587	0.278	0.083	0.41815	L2	ZG16B	-0.361	1.7439	Superficial	NOT SIG.	epi
L1-L2	5	1.66836e-05	-0.452602	0.894	0.917	0.428468	L2	RPS16	-1.811	-0.0366469	Superficial	NOT SIG.	epi
L1-L2	5	1.69817e-05	0.802663	0.594	0.392	0.436123	L2	KLK6	-0.986	0.599609	Superficial	NOT SIG.	epi
L1-L2	5	1.76857e-05	-0.4051	0.889	0.958	0.454203	L2	RPL4	-1.847	-0.107842	Superficial	NOT SIG.	epi
L1-L2	5	1.78737e-05	-0.62537	0.394	0.65	0.459031	L2	MT2A	-1.044	-0.722244	Superficial	NOT SIG.	epi
L1-L2	5	1.82658e-05	-0.822628	0.728	0.883	0.469102	L2	KRT10	-1.611	-0.278475	Superficial	NOT SIG.	epi
L1-L2	5	2.01786e-05	-0.407659	0.05	0.208	0.518228	L2	RBM28	-0.258	-2.05658	Superficial	NOT SIG.	epi
L1-L2	5	2.0774e-05	-0.376369	0.111	0.317	0.533519	L2	RARRES2	-0.428	-1.51392	Superficial	NOT SIG.	epi
L1-L2	5	2.21159e-05	-0.494655	0.211	0.442	0.567981	L2	S100A4	-0.653	-1.0668	Superficial	NOT SIG.	epi
L1-L2	5	2.23959e-05	-0.409876	0.911	0.95	0.575173	L2	DYNLL1	-1.861	-0.0604765	Superficial	NOT SIG.	epi
L1-L2	5	2.25183e-05	0.489041	0.85	0.75	0.578314	L2	LMO7	-1.6	0.180572	Superficial	NOT SIG.	epi
L1-L2	5	2.26457e-05	-0.3925	0.106	0.3	0.581587	L2	TFRC	-0.406	-1.5009	Superficial	NOT SIG.	epi
L1-L2	5	2.33801e-05	0.2932	1	1	0.600448	L2	A2ML1	-2	0	Superficial	NOT SIG.	epi
L1-L2	5	2.51686e-05	0.478151	0.672	0.467	0.64638	L2	SLK	-1.139	0.525039	Superficial	NOT SIG.	epi
L1-L2	5	2.57933e-05	-0.380373	0.922	0.925	0.662424	L2	RPL15	-1.847	-0.00468661	Superficial	NOT SIG.	epi
L1-L2	5	2.88997e-05	-0.469951	0.094	0.275	0.742201	L2	SLC7A8	-0.369	-1.5487	Superficial	NOT SIG.	epi
L1-L2	5	3.05646e-05	-0.456307	0.361	0.592	0.78496	L2	SELENOW	-0.953	-0.713598	Superficial	NOT SIG.	epi
L1-L2	5	3.50866e-05	0.529717	0.461	0.233	0.901094	L2	ZNRF1	-0.694	0.984437	Superficial	NOT SIG.	epi
L1-L2	5	3.55828e-05	-0.411621	0.9	0.917	0.913839	L2	S100A6	-1.817	-0.0269967	Superficial	NOT SIG.	epi
L1-L2	5	3.67026e-05	0.510178	0.856	0.733	0.942596	L2	CRYBG1	-1.589	0.223798	Superficial	NOT SIG.	epi
L1-L2	5	3.72595e-05	-0.427259	0.711	0.825	0.9569	L2	COX6A1	-1.536	-0.214545	Superficial	NOT SIG.	epi
L1-L2	5	4.09163e-05	-0.552558	0.45	0.658	1	L2	MT1X	-1.108	-0.548163	Superficial	NOT SIG.	epi
L1-L2	5	4.14652e-05	0.378305	0.911	0.933	1	L2	MALL	-1.844	-0.034426	Superficial	NOT SIG.	epi
L1-L2	5	4.21126e-05	-0.478575	0.539	0.733	1	L2	ATP5MG	-1.272	-0.443528	Superficial	NOT SIG.	epi
L1-L2	5	4.26237e-05	-0.334681	0.122	0.317	1	L2	POLR2E	-0.439	-1.3776	Superficial	NOT SIG.	epi
L1-L2	5	4.35006e-05	0.605489	0.806	0.633	1	L2	C6orf132	-1.439	0.348574	Superficial	NOT SIG.	epi
L1-L2	5	4.39737e-05	-0.433357	0.172	0.383	1	L2	LSM7	-0.555	-1.15494	Superficial	NOT SIG.	epi
L1-L2	5	4.50315e-05	-0.450552	0.044	0.192	1	L2	MEGF6	-0.236	-2.12553	Superficial	NOT SIG.	epi
L1-L2	5	4.6011e-05	0.493687	1	1	1	L2	CRNN	-2	0	Superficial	NOT SIG.	epi
L1-L2	5	4.98643e-05	-0.456455	0.372	0.617	1	L2	DAD1	-0.989	-0.729968	Superficial	NOT SIG.	epi
L1-L2	5	5.09442e-05	0.543289	0.789	0.783	1	L2	SPNS2	-1.572	0.011013	Superficial	NOT SIG.	epi
L1-L2	5	5.30482e-05	-0.197761	0.106	0.3	1	L2	GSTM3	-0.406	-1.5009	Superficial	NOT SIG.	epi
L1-L2	5	5.55777e-05	-0.379544	0.872	0.942	1	L2	RPSA	-1.814	-0.111399	Superficial	NOT SIG.	epi
L1-L2	5	5.80381e-05	-0.358018	0.05	0.2	1	L2	CCL5	-0.25	-2	Superficial	NOT SIG.	epi
L1-L2	5	5.86749e-05	-0.348232	0.4	0.658	1	L2	NDUFS5	-1.058	-0.718088	Superficial	NOT SIG.	epi
L1-L2	5	6.09636e-05	-0.532503	0.339	0.575	1	L2	MAP4	-0.914	-0.762277	Superficial	NOT SIG.	epi
L1-L2	5	6.32167e-05	-0.466359	0.056	0.208	1	L2	PLAC9	-0.264	-1.89308	Superficial	NOT SIG.	epi
L1-L2	5	6.32635e-05	0.543949	0.994	1	1	L2	IL1RN	-1.994	-0.00868224	Superficial	NOT SIG.	epi
L1-L2	5	6.89511e-05	0.830748	0.772	0.667	1	L2	YOD1	-1.439	0.210914	Superficial	NOT SIG.	epi
L1-L2	5	7.13117e-05	-0.380471	0.528	0.775	1	L2	UBL5	-1.303	-0.553658	Superficial	NOT SIG.	epi
L1-L2	5	7.42442e-05	0.0328058	0.983	1	1	L2	MTRNR2L12	-1.983	-0.0247367	Superficial	NOT SIG.	epi
L1-L2	5	8.2249e-05	-0.181151	0.006	0.1	1	L2	CCDC51	-0.106	-4.05889	Superficial	NOT SIG.	epi
L1-L2	5	8.23846e-05	-0.225499	0.011	0.117	1	L2	GPR153	-0.128	-3.41093	Superficial	NOT SIG.	epi
L1-L2	5	8.50547e-05	-0.17339	0	0.083	1	L2	CD99L2	-0.083	#NUM!	Superficial	NOT SIG.	epi
L1-L2	5	8.57445e-05	-0.283722	0.067	0.225	1	L2	BLOC1S2	-0.292	-1.74769	Superficial	NOT SIG.	epi
L1-L2	5	8.65826e-05	-0.494469	0.094	0.258	1	L2	CRTAP	-0.352	-1.45664	Superficial	NOT SIG.	epi
L1-L2	5	8.74775e-05	-0.363839	0.189	0.408	1	L2	HRAS	-0.597	-1.11018	Superficial	NOT SIG.	epi
L1-L2	5	8.79544e-05	-0.307923	0.867	0.942	1	L2	RPS5	-1.809	-0.119695	Superficial	NOT SIG.	epi
L1-L2	5	9.02959e-05	-0.286385	0.028	0.15	1	L2	VPS72	-0.178	-2.42146	Superficial	NOT SIG.	epi
L1-L2	5	9.23143e-05	-0.285838	1	1	1	L2	MT-CYB	-2	0	Superficial	NOT SIG.	epi
L1-L2	5	9.25273e-05	-0.324708	0.956	0.967	1	L2	RPL26	-1.923	-0.0165053	Superficial	NOT SIG.	epi
L1-L2	5	9.60027e-05	-0.540587	0.544	0.725	1	L2	COX6C	-1.269	-0.414374	Superficial	NOT SIG.	epi
L1-L2	5	9.91378e-05	-0.185587	0.039	0.175	1	L2	METTL5	-0.214	-2.16581	Superficial	NOT SIG.	epi
L1-L2	5	0.000101093	-0.370136	0.933	0.95	1	L2	RPL17	-1.883	-0.0260504	Superficial	NOT SIG.	epi
L1-L2	5	0.000104156	-0.35053	0.15	0.333	1	L2	UFM1	-0.483	-1.15056	Superficial	NOT SIG.	epi
L1-L2	5	0.000105267	-0.349749	0.178	0.383	1	L2	POMP	-0.561	-1.10547	Superficial	NOT SIG.	epi
L1-L2	5	0.000106254	-0.343345	0.839	0.925	1	L2	TRIM29	-1.764	-0.140783	Superficial	NOT SIG.	epi
L1-L2	5	0.000109427	-0.194023	0.061	0.217	1	L2	TGM2	-0.278	-1.83081	Superficial	NOT SIG.	epi
L1-L2	5	0.000109655	-0.237387	0.028	0.15	1	L2	SMIM19	-0.178	-2.42146	Superficial	NOT SIG.	epi
L1-L2	5	0.000112733	0.562027	0.572	0.375	1	L2	UBL3	-0.947	0.609125	Superficial	NOT SIG.	epi
L1-L2	5	0.000119035	-0.563358	0.672	0.833	1	L2	IFI27	-1.505	-0.309855	Superficial	NOT SIG.	epi
L1-L2	5	0.000122567	-0.494815	0.706	0.742	1	L2	DBI	-1.448	-0.071751	Superficial	NOT SIG.	epi
L1-L2	5	0.000125503	-0.505231	0.256	0.458	1	L2	PCYOX1	-0.714	-0.839204	Superficial	NOT SIG.	epi
L1-L2	5	0.000133936	-0.465155	0.183	0.375	1	L2	GSTK1	-0.558	-1.03505	Superficial	NOT SIG.	epi
L1-L2	5	0.000136587	-0.324622	0.111	0.292	1	L2	ENG	-0.403	-1.39541	Superficial	NOT SIG.	epi
L1-L2	5	0.000137416	-0.235378	0.022	0.133	1	L2	ZBED1	-0.155	-2.59585	Superficial	NOT SIG.	epi
L1-L2	5	0.000137529	0.819293	0.65	0.558	1	L2	GPRC5A	-1.208	0.220175	Superficial	NOT SIG.	epi
L1-L2	5	0.000137532	-0.317164	0.756	0.858	1	L2	TXN	-1.614	-0.182591	Superficial	NOT SIG.	epi
L1-L2	5	0.000140505	-0.403459	0.217	0.417	1	L2	TOMM5	-0.634	-0.942352	Superficial	NOT SIG.	epi
L1-L2	5	0.000141709	-0.520753	0.206	0.4	1	L2	C1R	-0.606	-0.957356	Superficial	NOT SIG.	epi
L1-L2	5	0.000142419	-0.431657	0.383	0.583	1	L2	NDUFB1	-0.966	-0.606151	Superficial	NOT SIG.	epi
L1-L2	5	0.000148472	-0.540356	0.783	0.9	1	L2	HLA-A	-1.683	-0.200913	Superficial	NOT SIG.	epi
L1-L2	5	0.000148515	-0.367333	0.206	0.417	1	L2	IVNS1ABP	-0.623	-1.0174	Superficial	NOT SIG.	epi
L1-L2	5	0.000151645	-0.14985	1	1	1	L2	KRT13	-2	0	Superficial	NOT SIG.	epi
L1-L2	5	0.000151807	-0.341987	0.111	0.292	1	L2	SELENOM	-0.403	-1.39541	Superficial	NOT SIG.	epi
L1-L2	5	0.000156014	-0.19624	0.028	0.15	1	L2	GRHL2	-0.178	-2.42146	Superficial	NOT SIG.	epi
L1-L2	5	0.000157016	-0.435514	0.472	0.692	1	L2	HNRNPC	-1.164	-0.551985	Superficial	NOT SIG.	epi
L1-L2	5	0.000158068	-0.409931	0.894	0.942	1	L2	RPL21	-1.836	-0.0754522	Superficial	NOT SIG.	epi
L1-L2	5	0.000158595	-0.518515	0.372	0.567	1	L2	MZT2B	-0.939	-0.608046	Superficial	NOT SIG.	epi
L1-L2	5	0.000161583	-0.453348	0.478	0.7	1	L2	AKR1B10	-1.178	-0.550344	Superficial	NOT SIG.	epi
L1-L2	5	0.000169386	-0.456463	0.572	0.733	1	L2	UQCR11	-1.305	-0.357798	Superficial	NOT SIG.	epi
L1-L2	5	0.00017302	-0.443723	0.167	0.35	1	L2	ZNF219	-0.517	-1.06751	Superficial	NOT SIG.	epi
L1-L2	5	0.000185719	-0.33724	0.906	0.942	1	L2	ITM2B	-1.848	-0.056216	Superficial	NOT SIG.	epi
L1-L2	5	0.000195407	-0.40216	0.7	0.808	1	L2	TUBA1C	-1.508	-0.207	Superficial	NOT SIG.	epi
L1-L2	5	0.000201031	-0.452252	0.428	0.633	1	L2	SRSF3	-1.061	-0.564595	Superficial	NOT SIG.	epi
L1-L2	5	0.000204436	-0.19705	0.006	0.092	1	L2	RAD9A	-0.098	-3.9386	Superficial	NOT SIG.	epi
L1-L2	5	0.000206856	0.444226	0.756	0.633	1	L2	WASF2	-1.389	0.256181	Superficial	NOT SIG.	epi
L1-L2	5	0.000208877	0.530654	0.678	0.6	1	L2	CCNG2	-1.278	0.176323	Superficial	NOT SIG.	epi
L1-L2	5	0.000211531	-0.440223	0.178	0.367	1	L2	TARDBP	-0.545	-1.0439	Superficial	NOT SIG.	epi
L1-L2	5	0.000213869	-0.331053	0.9	0.975	1	L2	PKP1	-1.875	-0.115477	Superficial	NOT SIG.	epi
L1-L2	5	0.000216287	-0.374009	0.133	0.308	1	L2	GCN1	-0.441	-1.2115	Superficial	NOT SIG.	epi
L1-L2	5	0.00022045	-0.261635	0.028	0.142	1	L2	PUS1	-0.17	-2.34239	Superficial	NOT SIG.	epi
L1-L2	5	0.000228965	-0.288793	0.939	0.958	1	L2	RPS13	-1.897	-0.0289005	Superficial	NOT SIG.	epi
L1-L2	5	0.000232894	-0.563857	0.433	0.642	1	L2	LY6E	-1.075	-0.568206	Superficial	NOT SIG.	epi
L1-L2	5	0.000235082	-0.312973	0.056	0.192	1	L2	RPF2	-0.248	-1.77761	Superficial	NOT SIG.	epi
L1-L2	5	0.000235353	-0.278935	0.033	0.15	1	L2	TRAFD1	-0.183	-2.18442	Superficial	NOT SIG.	epi
L1-L2	5	0.000236628	-0.184324	0.028	0.142	1	L2	ZPR1	-0.17	-2.34239	Superficial	NOT SIG.	epi
L1-L2	5	0.000238504	-0.371371	0.367	0.6	1	L2	RPTN	-0.967	-0.709182	Superficial	NOT SIG.	epi
L1-L2	5	0.000251614	-0.357362	0.139	0.317	1	L2	MTLN	-0.456	-1.1894	Superficial	NOT SIG.	epi
L1-L2	5	0.000262268	-0.188567	0.017	0.117	1	L2	ERI2	-0.134	-2.7829	Superficial	NOT SIG.	epi
L1-L2	5	0.000265771	-0.351835	0.878	0.917	1	L2	RPL24	-1.795	-0.0627008	Superficial	NOT SIG.	epi
L1-L2	5	0.000274513	0.677126	0.4	0.233	1	L2	TP53INP2	-0.633	0.77967	Superficial	NOT SIG.	epi
L1-L2	5	0.00028308	-0.376224	0.15	0.325	1	L2	SC5D	-0.475	-1.11548	Superficial	NOT SIG.	epi
L1-L2	5	0.000288159	1.22644	0.65	0.583	1	L2	COL3A1	-1.233	0.156944	Superficial	NOT SIG.	epi
L1-L2	5	0.000291518	-0.256542	0.061	0.2	1	L2	ADPRHL2	-0.261	-1.71312	Superficial	NOT SIG.	epi
L1-L2	5	0.000299564	-0.304111	0.928	0.942	1	L2	RPS11	-1.87	-0.0216023	Superficial	NOT SIG.	epi
L1-L2	5	0.000305788	0.411055	0.506	0.308	1	L2	HCG22	-0.814	0.716207	Superficial	NOT SIG.	epi
L1-L2	5	0.000306002	-0.28927	0.167	0.375	1	L2	ALDH2	-0.542	-1.16704	Superficial	NOT SIG.	epi
L1-L2	5	0.000307836	-0.290778	0.217	0.425	1	L2	GTF3C1	-0.642	-0.969768	Superficial	NOT SIG.	epi
L1-L2	5	0.000313026	1.07279	0.45	0.267	1	L2	DKK1	-0.717	0.753085	Superficial	NOT SIG.	epi
L1-L2	5	0.00031834	-0.541933	0.722	0.792	1	L2	DSG1	-1.514	-0.133502	Superficial	NOT SIG.	epi
L1-L2	5	0.000347665	-0.198053	0.022	0.125	1	L2	AK6	-0.147	-2.50635	Superficial	NOT SIG.	epi
L1-L2	5	0.000348002	-0.360676	0.094	0.25	1	L2	ILK	-0.344	-1.4112	Superficial	NOT SIG.	epi
L1-L2	5	0.000349444	0.417325	0.678	0.55	1	L2	SDCBP2	-1.228	0.301854	Superficial	NOT SIG.	epi
L1-L2	5	0.000350961	-0.26934	0.211	0.417	1	L2	IFI27L2	-0.628	-0.982804	Superficial	NOT SIG.	epi
L1-L2	5	0.00035111	-0.389666	0.844	0.925	1	L2	RPL22	-1.769	-0.13221	Superficial	NOT SIG.	epi
L1-L2	5	0.000358619	0.406798	0.95	0.908	1	L2	KLK10	-1.858	0.0652352	Superficial	NOT SIG.	epi
L1-L2	5	0.00036021	-0.427665	0.328	0.517	1	L2	ATP6V1F	-0.845	-0.656468	Superficial	NOT SIG.	epi
L1-L2	5	0.000361056	1.57826	0.589	0.533	1	L2	COL1A1	-1.122	0.144132	Superficial	NOT SIG.	epi
L1-L2	5	0.000363995	0.543536	0.428	0.258	1	L2	EGLN3	-0.686	0.73024	Superficial	NOT SIG.	epi
L1-L2	5	0.000370263	0.410372	0.444	0.25	1	L2	ASCC2	-0.694	0.828632	Superficial	NOT SIG.	epi
L1-L2	5	0.000375112	0.527171	0.211	0.067	1	L2	DEFB4A	-0.278	1.65501	Superficial	NOT SIG.	epi
L1-L2	5	0.000378851	-0.252816	0.022	0.125	1	L2	SEMA3B	-0.147	-2.50635	Superficial	NOT SIG.	epi
L1-L2	5	0.00037949	-0.382623	0.206	0.392	1	L2	TYMP	-0.598	-0.928209	Superficial	NOT SIG.	epi
L1-L2	5	0.000381712	1.25931	0.411	0.25	1	L2	KPRP	-0.661	0.71721	Superficial	NOT SIG.	epi
L1-L2	5	0.000384611	-0.380874	0.239	0.433	1	L2	C19orf53	-0.672	-0.857356	Superficial	NOT SIG.	epi
L1-L2	5	0.000390232	0.349656	0.217	0.067	1	L2	ABTB2	-0.284	1.69546	Superficial	NOT SIG.	epi
L1-L2	5	0.000393444	-0.160893	0.011	0.1	1	L2	KLHL17	-0.111	-3.18442	Superficial	NOT SIG.	epi
L1-L2	5	0.000395275	1.0299	0.911	0.9	1	L2	PI3	-1.811	0.0175261	Superficial	NOT SIG.	epi
L1-L2	5	0.000399029	-0.170514	0.011	0.1	1	L2	GREM1	-0.111	-3.18442	Superficial	NOT SIG.	epi
L1-L2	5	0.000404688	-0.131638	0.011	0.1	1	L2	DHRS12	-0.111	-3.18442	Superficial	NOT SIG.	epi
L1-L2	5	0.000407634	-0.370782	0.194	0.375	1	L2	AUP1	-0.569	-0.950834	Superficial	NOT SIG.	epi
L1-L2	5	0.000414264	-0.350479	0.511	0.7	1	L2	ELOB	-1.211	-0.454032	Superficial	NOT SIG.	epi
L1-L2	5	0.000421657	-0.313212	0.128	0.292	1	L2	YIPF3	-0.42	-1.18982	Superficial	NOT SIG.	epi
L1-L2	5	0.00042649	-0.194664	0.05	0.175	1	L2	PRPF31	-0.225	-1.80735	Superficial	NOT SIG.	epi
L1-L2	5	0.000451754	-0.321977	0.072	0.208	1	L2	MAGOH	-0.28	-1.53051	Superficial	NOT SIG.	epi
L1-L2	5	0.000455269	0.221968	0.989	0.983	1	L2	TPT1	-1.972	0.0087791	Superficial	NOT SIG.	epi
L1-L2	5	0.000458927	-0.510681	0.167	0.333	1	L2	ISG15	-0.5	-0.995674	Superficial	NOT SIG.	epi
L1-L2	5	0.000460873	-0.0952095	0	0.067	1	L2	LRP8	-0.067	#NUM!	Superficial	NOT SIG.	epi
L1-L2	5	0.000472349	0.830991	0.572	0.4	1	L2	HILPDA	-0.972	0.516015	Superficial	NOT SIG.	epi
L1-L2	5	0.000472852	-0.50434	0.589	0.767	1	L2	PLP2	-1.356	-0.380959	Superficial	NOT SIG.	epi
L1-L2	5	0.000474088	-0.408653	0.161	0.333	1	L2	RHOC	-0.494	-1.04846	Superficial	NOT SIG.	epi
L1-L2	5	0.00047492	-0.319672	0.856	0.942	1	L2	GJB6	-1.798	-0.138116	Superficial	NOT SIG.	epi
L1-L2	5	0.000477229	-0.267792	0.261	0.475	1	L2	ID1	-0.736	-0.863878	Superficial	NOT SIG.	epi
L1-L2	5	0.00048198	0.295576	0.317	0.142	1	L2	STK10	-0.459	1.15859	Superficial	NOT SIG.	epi
L1-L2	5	0.000489222	-0.151021	0.05	0.175	1	L2	BLOC1S6	-0.225	-1.80735	Superficial	NOT SIG.	epi
L1-L2	5	0.0004899	0.406601	0.344	0.167	1	L2	LNX1	-0.511	1.04256	Superficial	NOT SIG.	epi
L1-L2	5	0.000492821	-0.356921	0.694	0.792	1	L2	PRDX1	-1.486	-0.190565	Superficial	NOT SIG.	epi
L1-L2	5	0.000503119	-0.311743	0.228	0.425	1	L2	EGFR	-0.653	-0.898429	Superficial	NOT SIG.	epi
L1-L2	5	0.000506538	-0.424106	0.433	0.633	1	L2	HNRNPU	-1.066	-0.547838	Superficial	NOT SIG.	epi
L1-L2	5	0.000507557	0.431621	0.683	0.567	1	L2	SH3GL1	-1.25	0.268537	Superficial	NOT SIG.	epi
L1-L2	5	0.000524187	-0.210337	0.017	0.108	1	L2	CENPU	-0.125	-2.66742	Superficial	NOT SIG.	epi
L1-L2	5	0.000528498	-0.355631	0.578	0.783	1	L2	TAGLN2	-1.361	-0.437943	Superficial	NOT SIG.	epi
L1-L2	5	0.00053199	-0.326245	0.922	0.9	1	L2	RPL12	-1.822	0.0348417	Superficial	NOT SIG.	epi
L1-L2	5	0.000553429	-0.411605	0.172	0.342	1	L2	C12orf57	-0.514	-0.991588	Superficial	NOT SIG.	epi
L1-L2	5	0.000571673	-0.483547	0.622	0.792	1	L2	CD74	-1.414	-0.348586	Superficial	NOT SIG.	epi
L1-L2	5	0.000577968	-0.432026	0.5	0.683	1	L2	GBP6	-1.183	-0.449957	Superficial	NOT SIG.	epi
L1-L2	5	0.000594589	-0.372294	0.539	0.733	1	L2	NBL1	-1.272	-0.443528	Superficial	NOT SIG.	epi
L1-L2	5	0.000630479	-0.21088	0.983	1	1	L2	ACTB	-1.983	-0.0247367	Superficial	NOT SIG.	epi
L1-L2	5	0.000634724	-0.283425	0.944	0.958	1	L2	RPL31	-1.902	-0.0212388	Superficial	NOT SIG.	epi
L1-L2	5	0.000638898	-0.336632	0.022	0.117	1	L2	IGHG2	-0.139	-2.41093	Superficial	NOT SIG.	epi
L1-L2	5	0.00066464	0.711319	0.294	0.133	1	L2	SYNPO2L	-0.427	1.14439	Superficial	NOT SIG.	epi
L1-L2	5	0.000674455	-0.454768	0.311	0.483	1	L2	ATP5PO	-0.794	-0.635109	Superficial	NOT SIG.	epi
L1-L2	5	0.000681327	-0.310617	0.039	0.15	1	L2	ERCC3	-0.189	-1.94342	Superficial	NOT SIG.	epi
L1-L2	5	0.000685315	-0.170595	0.117	0.275	1	L2	DNAJA4	-0.392	-1.23292	Superficial	NOT SIG.	epi
L1-L2	5	0.000691722	-0.274147	0.911	0.967	1	L2	GSTP1	-1.878	-0.0860648	Superficial	NOT SIG.	epi
L1-L2	5	0.000695792	-0.218801	0.094	0.242	1	L2	DESI1	-0.336	-1.36427	Superficial	NOT SIG.	epi
L1-L2	5	0.000710075	-0.367316	0.056	0.175	1	L2	SLCO2A1	-0.231	-1.64386	Superficial	NOT SIG.	epi
L1-L2	5	0.000710106	-0.245177	0.039	0.15	1	L2	BOP1	-0.189	-1.94342	Superficial	NOT SIG.	epi
L1-L2	5	0.000737159	-0.27097	0.056	0.175	1	L2	MRPL22	-0.231	-1.64386	Superficial	NOT SIG.	epi
L1-L2	5	0.000765317	-0.29202	0.028	0.125	1	L2	HINFP	-0.153	-2.15843	Superficial	NOT SIG.	epi
L1-L2	5	0.000768317	-0.4587	0.228	0.4	1	L2	AZIN1	-0.628	-0.810966	Superficial	NOT SIG.	epi
L1-L2	5	0.000771456	-0.314498	0.061	0.183	1	L2	GNS	-0.244	-1.58496	Superficial	NOT SIG.	epi
L1-L2	5	0.000780697	-0.278987	0.922	0.95	1	L2	RPL23	-1.872	-0.0431608	Superficial	NOT SIG.	epi
L1-L2	5	0.000789994	-0.360646	0.339	0.525	1	L2	TUBB2A	-0.864	-0.631032	Superficial	NOT SIG.	epi
L1-L2	5	0.000810054	-0.37622	0.383	0.558	1	L2	CD47	-0.941	-0.542921	Superficial	NOT SIG.	epi
L1-L2	5	0.000816181	0.418708	0.789	0.708	1	L2	CLCA4	-1.497	0.156276	Superficial	NOT SIG.	epi
L1-L2	5	0.000817242	-0.25668	0.961	0.975	1	L2	RPS17	-1.936	-0.0208658	Superficial	NOT SIG.	epi
L1-L2	5	0.000822155	-0.215968	0.022	0.117	1	L2	MUS81	-0.139	-2.41093	Superficial	NOT SIG.	epi
L1-L2	5	0.000826459	0.670545	0.75	0.642	1	L2	CITED2	-1.392	0.224317	Superficial	NOT SIG.	epi
L1-L2	5	0.000830142	-0.335789	0.117	0.267	1	L2	TRAP1	-0.384	-1.19033	Superficial	NOT SIG.	epi
L1-L2	5	0.000830398	-0.239963	0.067	0.192	1	L2	MRPL21	-0.259	-1.51887	Superficial	NOT SIG.	epi
L1-L2	5	0.000833597	0.27701	1	1	1	L2	CSTA	-2	0	Superficial	NOT SIG.	epi
L1-L2	5	0.000838913	-0.369016	0.844	0.908	1	L2	RPL14	-1.752	-0.105449	Superficial	NOT SIG.	epi
L1-L2	5	0.000839492	0.571715	0.556	0.408	1	L2	UACA	-0.964	0.446516	Superficial	NOT SIG.	epi
L1-L2	5	0.000845462	-0.363334	0.678	0.783	1	L2	TMA7	-1.461	-0.207727	Superficial	NOT SIG.	epi
L1-L2	5	0.000859658	-0.32012	0.217	0.392	1	L2	PDCD5	-0.609	-0.853159	Superficial	NOT SIG.	epi
L1-L2	5	0.000861969	-0.245346	0.05	0.167	1	L2	SMO	-0.217	-1.73985	Superficial	NOT SIG.	epi
L1-L2	5	0.000880128	-0.233792	0.178	0.35	1	L2	ETFB	-0.528	-0.975478	Superficial	NOT SIG.	epi
L1-L2	5	0.00089207	0.294111	0.9	0.85	1	L2	C4orf3	-1.75	0.0824622	Superficial	NOT SIG.	epi
L1-L2	5	0.000895193	-0.399995	0.35	0.542	1	L2	SLC25A5	-0.892	-0.630938	Superficial	NOT SIG.	epi
L1-L2	5	0.000895779	-0.291956	0.056	0.175	1	L2	VEZF1	-0.231	-1.64386	Superficial	NOT SIG.	epi
L1-L2	5	0.000900565	-0.400286	0.689	0.792	1	L2	MAL2	-1.481	-0.200996	Superficial	NOT SIG.	epi
L1-L2	5	0.000923963	-0.387131	0.272	0.45	1	L2	SLIRP	-0.722	-0.726318	Superficial	NOT SIG.	epi
L1-L2	5	0.000933308	-0.359681	0.267	0.45	1	L2	PHLDA3	-0.717	-0.753085	Superficial	NOT SIG.	epi
L1-L2	5	0.000948711	-0.243321	0.061	0.183	1	L2	PGAM5	-0.244	-1.58496	Superficial	NOT SIG.	epi
L1-L2	5	0.000957635	0.286737	0.978	0.983	1	L2	PITX1	-1.961	-0.00735695	Superficial	NOT SIG.	epi
L1-L2	5	0.000965219	-0.361701	0.822	0.883	1	L2	FTL	-1.705	-0.103275	Superficial	NOT SIG.	epi
L1-L2	5	0.000967635	-0.671633	0.078	0.2	1	L2	IGLC3	-0.278	-1.35845	Superficial	NOT SIG.	epi
L1-L2	5	0.000983145	-0.191678	0.061	0.183	1	L2	IFRD2	-0.244	-1.58496	Superficial	NOT SIG.	epi
L1-L2	5	0.000989822	-0.429621	0.439	0.608	1	L2	GNB2	-1.047	-0.46985	Superficial	NOT SIG.	epi
L1-L2	5	0.00100305	-0.127374	0.006	0.075	1	L2	IRX4	-0.081	-3.64386	Superficial	NOT SIG.	epi
L1-L2	5	0.00100965	0.477495	0.4	0.242	1	L2	ARHGEF18	-0.642	0.724993	Superficial	NOT SIG.	epi
L1-L2	5	0.00101153	-0.345925	0.356	0.55	1	L2	LAMP2	-0.906	-0.627554	Superficial	NOT SIG.	epi
L1-L2	5	0.00101614	-0.364022	0.094	0.233	1	L2	PSMG3	-0.327	-1.3096	Superficial	NOT SIG.	epi
L1-L2	5	0.00105954	-0.240892	0.067	0.192	1	L2	HPS4	-0.259	-1.51887	Superficial	NOT SIG.	epi
L1-L2	5	0.00106376	-0.39041	0.289	0.467	1	L2	CBR1	-0.756	-0.692353	Superficial	NOT SIG.	epi
L1-L2	5	0.0010725	-0.234562	0.028	0.125	1	L2	LINC01089	-0.153	-2.15843	Superficial	NOT SIG.	epi
L1-L2	5	0.00107363	-0.105493	0	0.058	1	L2	NNMT	-0.058	#NUM!	Superficial	NOT SIG.	epi
L1-L2	5	0.00107363	-0.17445	0	0.058	1	L2	ZNRF3	-0.058	#NUM!	Superficial	NOT SIG.	epi
L1-L2	5	0.00108225	-0.365723	0.394	0.592	1	L2	IFITM3	-0.986	-0.587402	Superficial	NOT SIG.	epi
L1-L2	5	0.00109869	-0.372131	0.994	1	1	L2	MT-ND2	-1.994	-0.00868224	Superficial	NOT SIG.	epi
L1-L2	5	0.0011057	-0.377841	0.233	0.408	1	L2	AHCYL1	-0.641	-0.808239	Superficial	NOT SIG.	epi
L1-L2	5	0.00111122	0.302076	0.161	0.042	1	L2	AC006333.2	-0.203	1.9386	Superficial	NOT SIG.	epi
L1-L2	5	0.00111771	-0.0809262	0.006	0.075	1	L2	AC245407.2	-0.081	-3.64386	Superficial	NOT SIG.	epi
L1-L2	5	0.0011224	-0.295024	0.128	0.283	1	L2	OXA1L	-0.411	-1.14466	Superficial	NOT SIG.	epi
L1-L2	5	0.00112349	-0.385469	0.856	0.883	1	L2	RPS20	-1.739	-0.0448026	Superficial	NOT SIG.	epi
L1-L2	5	0.00112442	-0.19288	0.017	0.1	1	L2	PYCR1	-0.117	-2.55639	Superficial	NOT SIG.	epi
L1-L2	5	0.0011327	-0.175263	0.111	0.267	1	L2	LAMA5	-0.378	-1.26628	Superficial	NOT SIG.	epi
L1-L2	5	0.00115116	-0.441189	0.089	0.217	1	L2	IPO5	-0.306	-1.28582	Superficial	NOT SIG.	epi
L1-L2	5	0.00115326	-0.214011	0.017	0.1	1	L2	ZNF507	-0.117	-2.55639	Superficial	NOT SIG.	epi
L1-L2	5	0.00117023	-0.38462	0.117	0.258	1	L2	ANKLE2	-0.375	-1.14086	Superficial	NOT SIG.	epi
L1-L2	5	0.00117074	-0.376836	0.222	0.392	1	L2	CAPRIN1	-0.614	-0.820294	Superficial	NOT SIG.	epi
L1-L2	5	0.00118293	0.437688	0.272	0.125	1	L2	PARD6B	-0.397	1.12168	Superficial	NOT SIG.	epi
L1-L2	5	0.00119171	0.255428	1	1	1	L2	CSTB	-2	0	Superficial	NOT SIG.	epi
L1-L2	5	0.00119258	-0.384378	0.311	0.475	1	L2	COA3	-0.786	-0.611013	Superficial	NOT SIG.	epi
L1-L2	5	0.00119793	0.481872	0.75	0.625	1	L2	RANBP9	-1.375	0.263034	Superficial	NOT SIG.	epi
L1-L2	5	0.00121628	-0.319125	0.722	0.808	1	L2	EIF4A1	-1.53	-0.162356	Superficial	NOT SIG.	epi
L1-L2	5	0.00123152	-0.273715	0.133	0.283	1	L2	ATRAID	-0.416	-1.08938	Superficial	NOT SIG.	epi
L1-L2	5	0.0012513	-0.188778	0.033	0.133	1	L2	RNASEH2B	-0.166	-2.01089	Superficial	NOT SIG.	epi
L1-L2	5	0.0012543	-0.221895	0.167	0.342	1	L2	POLR2J	-0.509	-1.03415	Superficial	NOT SIG.	epi
L1-L2	5	0.00126151	0.352414	0.894	0.817	1	L2	CAST	-1.711	0.129939	Superficial	NOT SIG.	epi
L1-L2	5	0.00126876	-0.221702	0.083	0.217	1	L2	EFNA5	-0.3	-1.38651	Superficial	NOT SIG.	epi
L1-L2	5	0.00128707	0.544278	0.611	0.542	1	L2	FAM83A	-1.153	0.17288	Superficial	NOT SIG.	epi
L1-L2	5	0.00128767	0.442533	0.733	0.65	1	L2	TAX1BP1	-1.383	0.173373	Superficial	NOT SIG.	epi
L1-L2	5	0.00130288	-0.365425	0.456	0.642	1	L2	EIF4G1	-1.098	-0.493539	Superficial	NOT SIG.	epi
L1-L2	5	0.00131154	0.433147	0.506	0.333	1	L2	GPAT3	-0.839	0.603615	Superficial	NOT SIG.	epi
L1-L2	5	0.00133251	-0.217473	0.917	0.942	1	L2	RPS3	-1.859	-0.0388053	Superficial	NOT SIG.	epi
L1-L2	5	0.00133696	-0.307952	0.089	0.217	1	L2	MARF1	-0.306	-1.28582	Superficial	NOT SIG.	epi
L1-L2	5	0.00135136	-0.458177	0.117	0.258	1	L2	RUNX1	-0.375	-1.14086	Superficial	NOT SIG.	epi
L1-L2	5	0.00136261	-0.316824	0.311	0.5	1	L2	SYNGR2	-0.811	-0.685014	Superficial	NOT SIG.	epi
L1-L2	5	0.0013635	-0.265197	0.95	0.967	1	L2	RPL29	-1.917	-0.0255884	Superficial	NOT SIG.	epi
L1-L2	5	0.00136521	-0.347596	0.35	0.517	1	L2	SYTL1	-0.867	-0.562809	Superficial	NOT SIG.	epi
L1-L2	5	0.00139165	0.295798	0.183	0.058	1	L2	ZNF365	-0.241	1.65772	Superficial	NOT SIG.	epi
L1-L2	5	0.00140328	-0.347297	0.039	0.142	1	L2	PMP22	-0.181	-1.86434	Superficial	NOT SIG.	epi
L1-L2	5	0.00142207	-0.209483	0.122	0.275	1	L2	VPS36	-0.397	-1.17255	Superficial	NOT SIG.	epi
L1-L2	5	0.0014477	-0.329264	0.644	0.783	1	L2	COX7C	-1.427	-0.281952	Superficial	NOT SIG.	epi
L1-L2	5	0.00145403	-0.232992	0.111	0.258	1	L2	FAM136A	-0.369	-1.21681	Superficial	NOT SIG.	epi
L1-L2	5	0.00146111	-0.495749	0.278	0.458	1	L2	LGALS3BP	-0.736	-0.720263	Superficial	NOT SIG.	epi
L1-L2	5	0.00148033	-0.203555	0.128	0.283	1	L2	C1QBP	-0.411	-1.14466	Superficial	NOT SIG.	epi
L1-L2	5	0.00148304	0.252788	0.183	0.058	1	L2	LMTK2	-0.241	1.65772	Superficial	NOT SIG.	epi
L1-L2	5	0.00149513	-0.391188	0.411	0.575	1	L2	ATP5PF	-0.986	-0.484424	Superficial	NOT SIG.	epi
L1-L2	5	0.00151151	-0.408422	0.139	0.283	1	L2	NIPAL4	-0.422	-1.02572	Superficial	NOT SIG.	epi
L1-L2	5	0.00151888	-0.0721136	0.017	0.1	1	L2	TPSB2	-0.117	-2.55639	Superficial	NOT SIG.	epi
L1-L2	5	0.00151966	-0.258858	0.972	0.992	1	L2	RPS8	-1.964	-0.0293838	Superficial	NOT SIG.	epi
L1-L2	5	0.00153326	-0.349886	0.094	0.225	1	L2	CIAO2B	-0.319	-1.25919	Superficial	NOT SIG.	epi
L1-L2	5	0.00155201	-0.185459	1	1	1	L2	KRT6A	-2	0	Superficial	NOT SIG.	epi
L1-L2	5	0.00159446	-0.41877	0.306	0.492	1	L2	TOMM6	-0.798	-0.685127	Superficial	NOT SIG.	epi
L1-L2	5	0.00159457	-0.210041	0.6	0.342	1	L2	SPRR2F	-0.942	0.810966	Superficial	NOT SIG.	epi
L1-L2	5	0.00159875	-0.414492	0.322	0.517	1	L2	DEGS1	-0.839	-0.683104	Superficial	NOT SIG.	epi
L1-L2	5	0.00162725	-0.157305	0.122	0.267	1	L2	MRPL43	-0.389	-1.12996	Superficial	NOT SIG.	epi
L1-L2	5	0.00163731	-0.349492	0.511	0.683	1	L2	CLTC	-1.194	-0.418562	Superficial	NOT SIG.	epi
L1-L2	5	0.00163862	-0.337852	0.906	0.917	1	L2	RPL27	-1.823	-0.0174107	Superficial	NOT SIG.	epi
L1-L2	5	0.00164849	-0.45703	0.222	0.375	1	L2	SELENOH	-0.597	-0.756331	Superficial	NOT SIG.	epi
L1-L2	5	0.00171438	-0.319286	0.217	0.4	1	L2	A2M	-0.617	-0.882305	Superficial	NOT SIG.	epi
L1-L2	5	0.00172368	-0.222069	0.072	0.192	1	L2	GPS1	-0.264	-1.41504	Superficial	NOT SIG.	epi
L1-L2	5	0.00174431	-0.453055	0.45	0.608	1	L2	CALM2	-1.058	-0.434146	Superficial	NOT SIG.	epi
L1-L2	5	0.00176456	-0.143471	0.011	0.083	1	L2	LRRK1	-0.094	-2.91561	Superficial	NOT SIG.	epi
L1-L2	5	0.00176854	-0.304065	0.117	0.258	1	L2	TLCD3A	-0.375	-1.14086	Superficial	NOT SIG.	epi
L1-L2	5	0.00178873	-0.197265	0.011	0.083	1	L2	PGBD5	-0.094	-2.91561	Superficial	NOT SIG.	epi
L1-L2	5	0.00181321	-0.113219	0.011	0.083	1	L2	ZNF561-AS1	-0.094	-2.91561	Superficial	NOT SIG.	epi
L1-L2	5	0.00181964	-0.256142	0.083	0.208	1	L2	ZNF121	-0.291	-1.3254	Superficial	NOT SIG.	epi
L1-L2	5	0.00184651	-0.421095	0.422	0.617	1	L2	CCND1	-1.039	-0.548027	Superficial	NOT SIG.	epi
L1-L2	5	0.00194026	-0.112994	0.011	0.083	1	L2	AL354836.1	-0.094	-2.91561	Superficial	NOT SIG.	epi
L1-L2	5	0.00194026	-0.146717	0.011	0.083	1	L2	TRAPPC2B	-0.094	-2.91561	Superficial	NOT SIG.	epi
L1-L2	5	0.00194477	-0.209627	0.05	0.158	1	L2	MBD4	-0.208	-1.65992	Superficial	NOT SIG.	epi
L1-L2	5	0.00195109	0.357254	0.189	0.067	1	L2	CASTOR2	-0.256	1.49615	Superficial	NOT SIG.	epi
L1-L2	5	0.0019601	-0.217468	0.122	0.267	1	L2	HES2	-0.389	-1.12996	Superficial	NOT SIG.	epi
L1-L2	5	0.00197087	-0.267527	0.317	0.508	1	L2	HSPA1A	-0.825	-0.680346	Superficial	NOT SIG.	epi
L1-L2	5	0.00199609	-0.412086	0.772	0.817	1	L2	RPL5	-1.589	-0.0817352	Superficial	NOT SIG.	epi
L1-L2	5	0.0020024	-0.277401	0.356	0.542	1	L2	ATP1A1	-0.898	-0.606416	Superficial	NOT SIG.	epi
L1-L2	5	0.00200517	-0.31937	0.128	0.267	1	L2	CYB5A	-0.395	-1.0607	Superficial	NOT SIG.	epi
L1-L2	5	0.0020126	-0.231177	0.033	0.125	1	L2	DOP1A	-0.158	-1.92139	Superficial	NOT SIG.	epi
L1-L2	5	0.00203171	-0.217458	0.15	0.308	1	L2	MRPL14	-0.458	-1.03797	Superficial	NOT SIG.	epi
L1-L2	5	0.00206832	-0.230475	0.167	0.333	1	L2	HNRNPF	-0.5	-0.995674	Superficial	NOT SIG.	epi
L1-L2	5	0.00207026	-0.251518	0.111	0.25	1	L2	SRRT	-0.361	-1.17137	Superficial	NOT SIG.	epi
L1-L2	5	0.0020741	-0.345171	0.278	0.458	1	L2	CDC42SE1	-0.736	-0.720263	Superficial	NOT SIG.	epi
L1-L2	5	0.00208315	-0.361319	0.028	0.117	1	L2	TBC1D2B	-0.145	-2.06301	Superficial	NOT SIG.	epi
L1-L2	5	0.00208673	-0.336575	0.633	0.792	1	L2	DDX5	-1.425	-0.323295	Superficial	NOT SIG.	epi
L1-L2	5	0.00209121	-0.0666492	0.022	0.108	1	L2	AL035661.1	-0.13	-2.29546	Superficial	NOT SIG.	epi
L1-L2	5	0.00209771	-0.204721	0.106	0.242	1	L2	SNX5	-0.348	-1.19094	Superficial	NOT SIG.	epi
L1-L2	5	0.00210872	-0.421044	0.489	0.708	1	L2	GSN	-1.197	-0.533915	Superficial	NOT SIG.	epi
L1-L2	5	0.00213083	-0.468399	0.2	0.358	1	L2	AQP1	-0.558	-0.83996	Superficial	NOT SIG.	epi
L1-L2	5	0.00213763	-0.367305	0.5	0.683	1	L2	OST4	-1.183	-0.449957	Superficial	NOT SIG.	epi
L1-L2	5	0.002159	-0.114025	0.167	0.325	1	L2	PLEKHH3	-0.492	-0.960592	Superficial	NOT SIG.	epi
L1-L2	5	0.00217947	-0.376525	0.206	0.358	1	L2	SNRPF	-0.564	-0.797315	Superficial	NOT SIG.	epi
L1-L2	5	0.00218827	-0.592872	0.106	0.233	1	L2	IGHG3	-0.339	-1.13627	Superficial	NOT SIG.	epi
L1-L2	5	0.00219116	0.210784	0.094	0.008	1	L2	OSGIN1	-0.102	3.55459	Superficial	NOT SIG.	epi
L1-L2	5	0.00222572	-0.193417	0.067	0.183	1	L2	PLAU	-0.25	-1.44961	Superficial	NOT SIG.	epi
L1-L2	5	0.00225304	0.396845	0.65	0.558	1	L2	ANXA11	-1.208	0.220175	Superficial	NOT SIG.	epi
L1-L2	5	0.0022551	-0.250232	0.228	0.4	1	L2	ATP5MC1	-0.628	-0.810966	Superficial	NOT SIG.	epi
L1-L2	5	0.00226496	-0.331554	0.278	0.458	1	L2	NCOA4	-0.736	-0.720263	Superficial	NOT SIG.	epi
L1-L2	5	0.00228597	-0.226266	0.006	0.067	1	L2	AP003498.2	-0.073	-3.48113	Superficial	NOT SIG.	epi
L1-L2	5	0.00232121	-0.142111	0.006	0.067	1	L2	TARSL2	-0.073	-3.48113	Superficial	NOT SIG.	epi
L1-L2	5	0.00233375	-0.278394	0.15	0.292	1	L2	CORO1B	-0.442	-0.961006	Superficial	NOT SIG.	epi
L1-L2	5	0.00235195	-0.178797	0.167	0.317	1	L2	JPT2	-0.484	-0.924635	Superficial	NOT SIG.	epi
L1-L2	5	0.00235991	-0.168867	0.017	0.092	1	L2	IBA57	-0.109	-2.4361	Superficial	NOT SIG.	epi
L1-L2	5	0.00236936	0.290436	0.728	0.575	1	L2	SQSTM1	-1.303	0.340376	Superficial	NOT SIG.	epi
L1-L2	5	0.00238921	-0.122351	0.017	0.092	1	L2	DDIT3	-0.109	-2.4361	Superficial	NOT SIG.	epi
L1-L2	5	0.00241855	-0.376717	0.106	0.233	1	L2	DANCR	-0.339	-1.13627	Superficial	NOT SIG.	epi
L1-L2	5	0.00246308	0.460801	0.628	0.5	1	L2	CNOT1	-1.128	0.328836	Superficial	NOT SIG.	epi
L1-L2	5	0.00246721	-0.13901	0.006	0.067	1	L2	OBSL1	-0.073	-3.48113	Superficial	NOT SIG.	epi
L1-L2	5	0.0024679	-0.173329	0.122	0.267	1	L2	TMX2	-0.389	-1.12996	Superficial	NOT SIG.	epi
L1-L2	5	0.0024714	-0.225101	0.161	0.308	1	L2	VPS25	-0.469	-0.93587	Superficial	NOT SIG.	epi
L1-L2	5	0.00247531	-0.379332	0.511	0.683	1	L2	NECTIN4	-1.194	-0.418562	Superficial	NOT SIG.	epi
L1-L2	5	0.00247726	-0.255106	0.1	0.233	1	L2	LRATD2	-0.333	-1.22033	Superficial	NOT SIG.	epi
L1-L2	5	0.00247879	-0.222094	0.039	0.133	1	L2	VPS37C	-0.172	-1.76988	Superficial	NOT SIG.	epi
L1-L2	5	0.00248601	-0.275207	0.128	0.267	1	L2	PSMG2	-0.395	-1.0607	Superficial	NOT SIG.	epi
L1-L2	5	0.002505	-0.0764783	0.006	0.067	1	L2	HIP1	-0.073	-3.48113	Superficial	NOT SIG.	epi
L1-L2	5	0.002505	-0.124062	0.006	0.067	1	L2	FUOM	-0.073	-3.48113	Superficial	NOT SIG.	epi
L1-L2	5	0.002505	-0.134337	0.006	0.067	1	L2	FHOD1	-0.073	-3.48113	Superficial	NOT SIG.	epi
L1-L2	5	0.00250778	-0.0655533	0	0.05	1	L2	TMEM176A	-0.05	#NUM!	Superficial	NOT SIG.	epi
L1-L2	5	0.00250778	-0.092389	0	0.05	1	L2	PI16	-0.05	#NUM!	Superficial	NOT SIG.	epi
L1-L2	5	0.00250778	-0.0936632	0	0.05	1	L2	MRVI1	-0.05	#NUM!	Superficial	NOT SIG.	epi
L1-L2	5	0.00250778	-0.103049	0	0.05	1	L2	PHETA2	-0.05	#NUM!	Superficial	NOT SIG.	epi
L1-L2	5	0.00250778	-0.106795	0	0.05	1	L2	CCL4	-0.05	#NUM!	Superficial	NOT SIG.	epi
L1-L2	5	0.00250778	-0.129434	0	0.05	1	L2	PPP3CB-AS1	-0.05	#NUM!	Superficial	NOT SIG.	epi
L1-L2	5	0.00250778	-0.135246	0	0.05	1	L2	CBWD3	-0.05	#NUM!	Superficial	NOT SIG.	epi
L1-L2	5	0.00250863	-0.324464	0.489	0.658	1	L2	NFE2L2	-1.147	-0.428253	Superficial	NOT SIG.	epi
L1-L2	5	0.00253833	-0.311087	0.994	0.983	1	L2	GJB2	-1.977	0.0160544	Superficial	NOT SIG.	epi
L1-L2	5	0.00254722	-0.332179	0.067	0.175	1	L2	ARNT	-0.242	-1.38512	Superficial	NOT SIG.	epi
L1-L2	5	0.0025515	0.302435	0.917	0.858	1	L2	HOPX	-1.775	0.0959441	Superficial	NOT SIG.	epi
L1-L2	5	0.00256697	0.483983	0.467	0.325	1	L2	FAM83D	-0.792	0.522983	Superficial	NOT SIG.	epi
L1-L2	5	0.00257711	-0.447101	0.261	0.408	1	L2	IRF2BP2	-0.669	-0.644519	Superficial	NOT SIG.	epi
L1-L2	5	0.00258632	-0.342747	0.194	0.35	1	L2	RGS12	-0.544	-0.851298	Superficial	NOT SIG.	epi
L1-L2	5	0.00258752	-0.51024	0.456	0.617	1	L2	HIF1A	-1.073	-0.436237	Superficial	NOT SIG.	epi
L1-L2	5	0.00258879	-0.297328	0.022	0.1	1	L2	HOMER3	-0.122	-2.18442	Superficial	NOT SIG.	epi
L1-L2	5	0.00259722	-0.380947	0.083	0.2	1	L2	FKBP5	-0.283	-1.26882	Superficial	NOT SIG.	epi
L1-L2	5	0.00262534	-0.147597	0.033	0.125	1	L2	TRMU	-0.158	-1.92139	Superficial	NOT SIG.	epi
L1-L2	5	0.00263634	-0.236933	0.117	0.25	1	L2	EPRS	-0.367	-1.09542	Superficial	NOT SIG.	epi
L1-L2	5	0.00266617	-0.405047	0.506	0.683	1	L2	CD63	-1.189	-0.432748	Superficial	NOT SIG.	epi
L1-L2	5	0.00266827	-0.149689	0.017	0.092	1	L2	ICK	-0.109	-2.4361	Superficial	NOT SIG.	epi
L1-L2	5	0.00266827	-0.194629	0.017	0.092	1	L2	PGGHG	-0.109	-2.4361	Superficial	NOT SIG.	epi
L1-L2	5	0.00267258	-0.315452	0.117	0.25	1	L2	ARF5	-0.367	-1.09542	Superficial	NOT SIG.	epi
L1-L2	5	0.00268271	0.170971	0.072	0	1	L2	ATP11A	-0.072	#NUM!	Superficial	NOT SIG.	epi
L1-L2	5	0.00273675	-0.329386	0.694	0.867	1	L2	GJA1	-1.561	-0.321096	Superficial	NOT SIG.	epi
L1-L2	5	0.00273945	-0.388902	0.311	0.467	1	L2	NDUFB3	-0.778	-0.586508	Superficial	NOT SIG.	epi
L1-L2	5	0.00275442	-0.268567	0.889	0.95	1	L2	UBA52	-1.839	-0.0957441	Superficial	NOT SIG.	epi
L1-L2	5	0.00275775	-0.170168	0.039	0.133	1	L2	FAM189B	-0.172	-1.76988	Superficial	NOT SIG.	epi
L1-L2	5	0.00277436	-0.384956	0.572	0.675	1	L2	TOMM7	-1.247	-0.238872	Superficial	NOT SIG.	epi
L1-L2	5	0.00280042	-0.194002	0.044	0.142	1	L2	PPIE	-0.186	-1.69032	Superficial	NOT SIG.	epi
L1-L2	5	0.00280161	-0.144664	0.017	0.092	1	L2	NCDN	-0.109	-2.4361	Superficial	NOT SIG.	epi
L1-L2	5	0.00280161	-0.151358	0.017	0.092	1	L2	ANXA8L1	-0.109	-2.4361	Superficial	NOT SIG.	epi
L1-L2	5	0.00282173	-0.134606	0.117	0.258	1	L2	EFNA3	-0.375	-1.14086	Superficial	NOT SIG.	epi
L1-L2	5	0.00287054	-0.117297	0.017	0.092	1	L2	RRP12	-0.109	-2.4361	Superficial	NOT SIG.	epi
L1-L2	5	0.00287394	-0.291924	0.422	0.608	1	L2	TAPBP	-1.03	-0.526828	Superficial	NOT SIG.	epi
L1-L2	5	0.00287484	-0.253989	0.417	0.575	1	L2	SRSF2	-0.992	-0.463515	Superficial	NOT SIG.	epi
L1-L2	5	0.00289019	-0.48453	0.683	0.808	1	L2	RNASEK	-1.491	-0.24247	Superficial	NOT SIG.	epi
L1-L2	5	0.00291509	-0.230394	0.528	0.692	1	L2	RPL36AL	-1.22	-0.390234	Superficial	NOT SIG.	epi
L1-L2	5	0.00291843	-0.191147	0.05	0.15	1	L2	NRARP	-0.2	-1.58496	Superficial	NOT SIG.	epi
L1-L2	5	0.0029284	-0.243125	0.067	0.175	1	L2	PHAX	-0.242	-1.38512	Superficial	NOT SIG.	epi
L1-L2	5	0.00293166	-0.33682	0.556	0.742	1	L2	CXCL14	-1.298	-0.416334	Superficial	NOT SIG.	epi
L1-L2	5	0.00293609	-0.328199	0.428	0.592	1	L2	EIF4A2	-1.02	-0.467986	Superficial	NOT SIG.	epi
L1-L2	5	0.00296522	-0.396271	0.167	0.308	1	L2	NDUFS3	-0.475	-0.883082	Superficial	NOT SIG.	epi
L1-L2	5	0.00297833	-0.213945	0.039	0.133	1	L2	CMC1	-0.172	-1.76988	Superficial	NOT SIG.	epi
L1-L2	5	0.00300084	-0.270451	0.067	0.175	1	L2	MPG	-0.242	-1.38512	Superficial	NOT SIG.	epi
L1-L2	5	0.00300701	-0.172839	0.039	0.133	1	L2	SNRPN	-0.172	-1.76988	Superficial	NOT SIG.	epi
L1-L2	5	0.00301542	-0.181787	0.044	0.142	1	L2	TMEM126A	-0.186	-1.69032	Superficial	NOT SIG.	epi
L1-L2	5	0.00306082	-0.288478	0.117	0.25	1	L2	CLUH	-0.367	-1.09542	Superficial	NOT SIG.	epi
L1-L2	5	0.00307147	-0.256478	0.044	0.142	1	L2	FAAP100	-0.186	-1.69032	Superficial	NOT SIG.	epi
L1-L2	5	0.00309668	-0.488603	0.533	0.667	1	L2	SLC25A6	-1.2	-0.323551	Superficial	NOT SIG.	epi
L1-L2	5	0.00312707	-0.249989	0.072	0.183	1	L2	EMC6	-0.255	-1.34577	Superficial	NOT SIG.	epi
L1-L2	5	0.00315065	-0.231573	0.067	0.175	1	L2	COL16A1	-0.242	-1.38512	Superficial	NOT SIG.	epi
L1-L2	5	0.00315582	-0.26902	0.839	0.892	1	L2	TMSB4X	-1.731	-0.0883729	Superficial	NOT SIG.	epi
L1-L2	5	0.00318867	-0.353875	0.222	0.375	1	L2	RHOB	-0.597	-0.756331	Superficial	NOT SIG.	epi
L1-L2	5	0.00319133	0.431444	0.467	0.317	1	L2	NCK2	-0.784	0.55894	Superficial	NOT SIG.	epi
L1-L2	5	0.00319199	-0.252876	0.206	0.367	1	L2	CELSR2	-0.573	-0.833136	Superficial	NOT SIG.	epi
L1-L2	5	0.00319356	0.327064	0.4	0.258	1	L2	MMADHC	-0.658	0.632629	Superficial	NOT SIG.	epi
L1-L2	5	0.00321236	0.266493	0.883	0.9	1	L2	EIF1	-1.783	-0.0275116	Superficial	NOT SIG.	epi
L1-L2	5	0.00322571	-0.233748	0.089	0.208	1	L2	EIF4EBP3	-0.297	-1.22471	Superficial	NOT SIG.	epi
L1-L2	5	0.0032467	-0.176266	0.05	0.15	1	L2	DNMBP	-0.2	-1.58496	Superficial	NOT SIG.	epi
L1-L2	5	0.00325064	-0.156448	0.022	0.1	1	L2	HELQ	-0.122	-2.18442	Superficial	NOT SIG.	epi
L1-L2	5	0.0032541	-0.288276	0.1	0.225	1	L2	ABCE1	-0.325	-1.16993	Superficial	NOT SIG.	epi
L1-L2	5	0.00326414	-0.291546	0.167	0.317	1	L2	RSL1D1	-0.484	-0.924635	Superficial	NOT SIG.	epi
L1-L2	5	0.00329408	0.397878	0.256	0.125	1	L2	B3GNT3	-0.381	1.03422	Superficial	NOT SIG.	epi
L1-L2	5	0.00334065	-0.145936	0.972	0.983	1	L2	NEAT1	-1.955	-0.0162351	Superficial	NOT SIG.	epi
L1-L2	5	0.00335663	-0.15355	0.061	0.167	1	L2	DERA	-0.228	-1.45297	Superficial	NOT SIG.	epi
L1-L2	5	0.00340609	-0.372781	0.761	0.85	1	L2	PKM	-1.611	-0.159566	Superficial	NOT SIG.	epi
L1-L2	5	0.00343663	-0.209067	0.072	0.183	1	L2	RNASE1	-0.255	-1.34577	Superficial	NOT SIG.	epi
L1-L2	5	0.00343859	-0.11854	0.022	0.1	1	L2	ZNF397	-0.122	-2.18442	Superficial	NOT SIG.	epi
L1-L2	5	0.00348533	0.475409	0.156	0.05	1	L2	IGF1	-0.206	1.64155	Superficial	NOT SIG.	epi
L1-L2	5	0.00351468	-0.213137	0.056	0.158	1	L2	MRPS25	-0.214	-1.49643	Superficial	NOT SIG.	epi
L1-L2	5	0.00352522	-0.249913	0.028	0.108	1	L2	NOL6	-0.136	-1.94753	Superficial	NOT SIG.	epi
L1-L2	5	0.00355605	-0.122551	0.022	0.1	1	L2	ATR	-0.122	-2.18442	Superficial	NOT SIG.	epi
L1-L2	5	0.00356031	-0.36056	0.45	0.608	1	L2	NORAD	-1.058	-0.434146	Superficial	NOT SIG.	epi
L1-L2	5	0.00356064	-0.262189	0.267	0.425	1	L2	AK2	-0.692	-0.670623	Superficial	NOT SIG.	epi
L1-L2	5	0.00358404	-0.230345	0.067	0.175	1	L2	PRKD2	-0.242	-1.38512	Superficial	NOT SIG.	epi
L1-L2	5	0.00361553	-0.17805	0.061	0.167	1	L2	PMF1	-0.228	-1.45297	Superficial	NOT SIG.	epi
L1-L2	5	0.00364873	-0.387526	0.45	0.625	1	L2	FGFBP1	-1.075	-0.473931	Superficial	NOT SIG.	epi
L1-L2	5	0.00367444	-0.18471	0.083	0.2	1	L2	HOMER2	-0.283	-1.26882	Superficial	NOT SIG.	epi
L1-L2	5	0.00367494	-0.309482	0.178	0.333	1	L2	TOP2B	-0.511	-0.903645	Superficial	NOT SIG.	epi
L1-L2	5	0.00367715	-0.170506	0.022	0.1	1	L2	RNF113A	-0.122	-2.18442	Superficial	NOT SIG.	epi
L1-L2	5	0.003706	-0.212882	0.239	0.417	1	L2	CYP51A1	-0.656	-0.803037	Superficial	NOT SIG.	epi
L1-L2	5	0.00373948	-0.224136	0.106	0.225	1	L2	MGAT5	-0.331	-1.08586	Superficial	NOT SIG.	epi
L1-L2	5	0.00375387	-0.139496	0.044	0.142	1	L2	ABCF3	-0.186	-1.69032	Superficial	NOT SIG.	epi
L1-L2	5	0.00375986	-0.224669	0.928	0.933	1	L2	RPL7	-1.861	-0.00775228	Superficial	NOT SIG.	epi
L1-L2	5	0.00378121	-0.213096	0.078	0.192	1	L2	PTGS1	-0.27	-1.29956	Superficial	NOT SIG.	epi
L1-L2	5	0.00379087	-0.327491	0.617	0.758	1	L2	UQCRQ	-1.375	-0.296927	Superficial	NOT SIG.	epi
L1-L2	5	0.00379539	-0.189405	0.028	0.108	1	L2	NFKB2	-0.136	-1.94753	Superficial	NOT SIG.	epi
L1-L2	5	0.003802	-0.130936	0.022	0.1	1	L2	WBP4	-0.122	-2.18442	Superficial	NOT SIG.	epi
L1-L2	5	0.00385934	-0.100996	0.011	0.075	1	L2	SYNJ1	-0.086	-2.76939	Superficial	NOT SIG.	epi
L1-L2	5	0.0038694	-0.314936	0.256	0.417	1	L2	PSMA2	-0.673	-0.703904	Superficial	NOT SIG.	epi
L1-L2	5	0.00391086	-0.166971	0.011	0.075	1	L2	ALKBH4	-0.086	-2.76939	Superficial	NOT SIG.	epi
L1-L2	5	0.0039174	-0.247773	0.189	0.342	1	L2	DDB1	-0.531	-0.85561	Superficial	NOT SIG.	epi
L1-L2	5	0.0039244	-0.23937	0.061	0.167	1	L2	WDR46	-0.228	-1.45297	Superficial	NOT SIG.	epi
L1-L2	5	0.00396301	-0.0940192	0.011	0.075	1	L2	URB2	-0.086	-2.76939	Superficial	NOT SIG.	epi
L1-L2	5	0.00397287	-0.284657	0.183	0.325	1	L2	DEFB1	-0.508	-0.828596	Superficial	NOT SIG.	epi
L1-L2	5	0.00397549	-0.283118	0.083	0.192	1	L2	HLA-F	-0.275	-1.20992	Superficial	NOT SIG.	epi
L1-L2	5	0.00398452	-0.24059	0.089	0.208	1	L2	BBOX1	-0.297	-1.22471	Superficial	NOT SIG.	epi
L1-L2	5	0.00399975	-0.190993	0.028	0.108	1	L2	AMN	-0.136	-1.94753	Superficial	NOT SIG.	epi
L1-L2	5	0.00401579	-0.103699	0.011	0.075	1	L2	CHCHD4	-0.086	-2.76939	Superficial	NOT SIG.	epi
L1-L2	5	0.00401865	-0.090665	0.022	0.1	1	L2	PKD2	-0.122	-2.18442	Superficial	NOT SIG.	epi
L1-L2	5	0.0040207	-0.251852	0.028	0.108	1	L2	WDR19	-0.136	-1.94753	Superficial	NOT SIG.	epi
L1-L2	5	0.0040418	-0.173376	0.028	0.108	1	L2	DPH7	-0.136	-1.94753	Superficial	NOT SIG.	epi
L1-L2	5	0.00405566	-0.307092	0.189	0.333	1	L2	MPZL1	-0.522	-0.817136	Superficial	NOT SIG.	epi
L1-L2	5	0.00407787	-0.157695	0.078	0.192	1	L2	PPT1	-0.27	-1.29956	Superficial	NOT SIG.	epi
L1-L2	5	0.00408425	-0.111184	0.028	0.108	1	L2	SLC6A6	-0.136	-1.94753	Superficial	NOT SIG.	epi
L1-L2	5	0.00409307	0.422252	0.561	0.475	1	L2	TNIP1	-1.036	0.240073	Superficial	NOT SIG.	epi
L1-L2	5	0.00411802	-0.295359	0.889	0.942	1	L2	RACK1	-1.831	-0.0835436	Superficial	NOT SIG.	epi
L1-L2	5	0.00412104	-0.210814	0.061	0.167	1	L2	MXRA8	-0.228	-1.45297	Superficial	NOT SIG.	epi
L1-L2	5	0.00412543	-0.249141	0.211	0.367	1	L2	SNU13	-0.578	-0.798537	Superficial	NOT SIG.	epi
L1-L2	5	0.0041271	-0.174048	0.028	0.108	1	L2	RFX5	-0.136	-1.94753	Superficial	NOT SIG.	epi
L1-L2	5	0.00414153	0.488352	0.367	0.242	1	L2	MARCH5	-0.609	0.600773	Superficial	NOT SIG.	epi
L1-L2	5	0.00415467	-0.129534	0.061	0.167	1	L2	PRPSAP2	-0.228	-1.45297	Superficial	NOT SIG.	epi
L1-L2	5	0.00420178	-0.192714	0.067	0.175	1	L2	CTSF	-0.242	-1.38512	Superficial	NOT SIG.	epi
L1-L2	5	0.00420366	-0.376959	0.278	0.433	1	L2	ATP5F1C	-0.711	-0.639282	Superficial	NOT SIG.	epi
L1-L2	5	0.0042263	-0.160228	0.033	0.117	1	L2	MGME1	-0.15	-1.82597	Superficial	NOT SIG.	epi
L1-L2	5	0.00423968	-0.322992	0.211	0.367	1	L2	CALD1	-0.578	-0.798537	Superficial	NOT SIG.	epi
L1-L2	5	0.00425813	-0.14108	0.028	0.108	1	L2	NAB2	-0.136	-1.94753	Superficial	NOT SIG.	epi
L1-L2	5	0.00440008	-0.153869	0.122	0.258	1	L2	DPP7	-0.38	-1.08049	Superficial	NOT SIG.	epi
L1-L2	5	0.00440349	-0.09294	0.011	0.075	1	L2	COX10-AS1	-0.086	-2.76939	Superficial	NOT SIG.	epi
L1-L2	5	0.00440349	-0.105493	0.011	0.075	1	L2	SOX18	-0.086	-2.76939	Superficial	NOT SIG.	epi
L1-L2	5	0.00443705	-0.141625	0.072	0.183	1	L2	ARHGAP17	-0.255	-1.34577	Superficial	NOT SIG.	epi
L1-L2	5	0.00449267	-0.214298	0.289	0.467	1	L2	CYB5R3	-0.756	-0.692353	Superficial	NOT SIG.	epi
L1-L2	5	0.00452886	0.141266	0.1	0.017	1	L2	DAPK2	-0.117	2.55639	Superficial	NOT SIG.	epi
L1-L2	5	0.00455714	-0.406968	0.244	0.383	1	L2	EIF3D	-0.627	-0.650463	Superficial	NOT SIG.	epi
L1-L2	5	0.00465808	-0.348465	0.306	0.458	1	L2	NDUFB7	-0.764	-0.581816	Superficial	NOT SIG.	epi
L1-L2	5	0.0046883	-0.282914	0.272	0.433	1	L2	LAMTOR1	-0.705	-0.67076	Superficial	NOT SIG.	epi
L1-L2	5	0.0046957	-0.175278	0.2	0.367	1	L2	SFRP4	-0.567	-0.87578	Superficial	NOT SIG.	epi
L1-L2	5	0.00469745	-0.433931	0.317	0.467	1	L2	SEM1	-0.784	-0.55894	Superficial	NOT SIG.	epi
L1-L2	5	0.00474934	-0.203756	0.117	0.242	1	L2	YIF1A	-0.359	-1.0485	Superficial	NOT SIG.	epi
L1-L2	5	0.00476336	-0.18927	0.039	0.125	1	L2	AAAS	-0.164	-1.68038	Superficial	NOT SIG.	epi
L1-L2	5	0.00478206	-0.18697	0.178	0.333	1	L2	AMOTL1	-0.511	-0.903645	Superficial	NOT SIG.	epi
L1-L2	5	0.00482081	-0.10803	0.028	0.108	1	L2	PRXL2B	-0.136	-1.94753	Superficial	NOT SIG.	epi
L1-L2	5	0.0048387	-0.107461	0.067	0.175	1	L2	SLC39A2	-0.242	-1.38512	Superficial	NOT SIG.	epi
L1-L2	5	0.00484411	-0.332417	0.056	0.15	1	L2	IRF1	-0.206	-1.42146	Superficial	NOT SIG.	epi
L1-L2	5	0.00485463	-0.231087	0.206	0.367	1	L2	FAT2	-0.573	-0.833136	Superficial	NOT SIG.	epi
L1-L2	5	0.0048793	-0.313843	0.217	0.367	1	L2	EIF3L	-0.584	-0.758085	Superficial	NOT SIG.	epi
L1-L2	5	0.0049071	-0.225997	0.2	0.342	1	L2	LRP11	-0.542	-0.773996	Superficial	NOT SIG.	epi
L1-L2	5	0.00492594	-0.19351	0.056	0.15	1	L2	SLC30A1	-0.206	-1.42146	Superficial	NOT SIG.	epi
L1-L2	5	0.00493462	-0.423137	0.3	0.433	1	L2	HLA-DRB1	-0.733	-0.529405	Superficial	NOT SIG.	epi
L1-L2	5	0.00494654	-0.221989	0.933	0.95	1	L2	JUP	-1.883	-0.0260504	Superficial	NOT SIG.	epi
L1-L2	5	0.00494667	-0.140313	0.033	0.117	1	L2	WDR27	-0.15	-1.82597	Superficial	NOT SIG.	epi
L1-L2	5	0.00499124	-0.266213	0.133	0.258	1	L2	CLPTM1L	-0.391	-0.955945	Superficial	NOT SIG.	epi
L1-L2	5	0.005004	-0.277643	0.161	0.292	1	L2	NCSTN	-0.453	-0.858908	Superficial	NOT SIG.	epi
L1-L2	5	0.00503062	0.555627	0.289	0.158	1	L2	ABHD17B	-0.447	0.871145	Superficial	NOT SIG.	epi
L1-L2	5	0.00505277	-0.285556	0.172	0.308	1	L2	ITGB8	-0.48	-0.840522	Superficial	NOT SIG.	epi
L1-L2	5	0.00506814	-0.294974	0.044	0.133	1	L2	ACKR1	-0.177	-1.59585	Superficial	NOT SIG.	epi
L1-L2	5	0.00506873	-0.145102	0.033	0.117	1	L2	ZNF662	-0.15	-1.82597	Superficial	NOT SIG.	epi
L1-L2	5	0.00507587	-0.287152	0.122	0.25	1	L2	SELENOI	-0.372	-1.03505	Superficial	NOT SIG.	epi
L1-L2	5	0.00508194	-0.225275	0.2	0.35	1	L2	REXO2	-0.55	-0.807355	Superficial	NOT SIG.	epi
L1-L2	5	0.00509006	-0.343953	0.322	0.483	1	L2	NDUFC1	-0.805	-0.584963	Superficial	NOT SIG.	epi
L1-L2	5	0.0050935	-0.167675	0.033	0.117	1	L2	SNN	-0.15	-1.82597	Superficial	NOT SIG.	epi
L1-L2	5	0.00509868	-0.233356	0.078	0.183	1	L2	SOX9	-0.261	-1.2303	Superficial	NOT SIG.	epi
L1-L2	5	0.00511494	-0.204221	0.089	0.2	1	L2	GDE1	-0.289	-1.16812	Superficial	NOT SIG.	epi
L1-L2	5	0.00513361	-0.280379	0.378	0.575	1	L2	PTPRF	-0.953	-0.605176	Superficial	NOT SIG.	epi
L1-L2	5	0.0051505	-0.420094	0.356	0.483	1	L2	BLOC1S1	-0.839	-0.440146	Superficial	NOT SIG.	epi
L1-L2	5	0.0051985	-0.19091	0.267	0.433	1	L2	ZFAS1	-0.7	-0.697527	Superficial	NOT SIG.	epi
L1-L2	5	0.00522934	-0.164317	0.039	0.125	1	L2	SLC35F2	-0.164	-1.68038	Superficial	NOT SIG.	epi
L1-L2	5	0.00523294	-0.312524	0.533	0.7	1	L2	ELL2	-1.233	-0.393219	Superficial	NOT SIG.	epi
L1-L2	5	0.00524245	-0.257208	0.072	0.175	1	L2	NUP153	-0.247	-1.28129	Superficial	NOT SIG.	epi
L1-L2	5	0.0052493	0.396926	0.5	0.367	1	L2	MYZAP	-0.867	0.446148	Superficial	NOT SIG.	epi
L1-L2	5	0.00526779	-0.220541	0.094	0.208	1	L2	CYP3A5	-0.302	-1.14585	Superficial	NOT SIG.	epi
L1-L2	5	0.00531798	0.279789	0.972	0.983	1	L2	FTH1	-1.955	-0.0162351	Superficial	NOT SIG.	epi
L1-L2	5	0.00532567	-0.24139	0.128	0.25	1	L2	RSL24D1	-0.378	-0.965784	Superficial	NOT SIG.	epi
L1-L2	5	0.00534364	-0.245393	0.867	0.925	1	L2	RPL23A	-1.792	-0.0934214	Superficial	NOT SIG.	epi
L1-L2	5	0.0053758	-0.225819	0.089	0.2	1	L2	IGSF3	-0.289	-1.16812	Superficial	NOT SIG.	epi
L1-L2	5	0.00539903	-0.165962	0.033	0.117	1	L2	TCAF1	-0.15	-1.82597	Superficial	NOT SIG.	epi
L1-L2	5	0.00540953	-0.323105	0.389	0.525	1	L2	APRT	-0.914	-0.432547	Superficial	NOT SIG.	epi
L1-L2	5	0.00542025	-0.0615234	0.056	0.158	1	L2	ARRDC2	-0.214	-1.49643	Superficial	NOT SIG.	epi
L1-L2	5	0.00544248	-0.179925	0.117	0.242	1	L2	KXD1	-0.359	-1.0485	Superficial	NOT SIG.	epi
L1-L2	5	0.00545322	-0.300751	0.144	0.275	1	L2	CAPNS2	-0.419	-0.933363	Superficial	NOT SIG.	epi
L1-L2	5	0.0055025	-0.338062	0.278	0.425	1	L2	DUSP1	-0.703	-0.612378	Superficial	NOT SIG.	epi
L1-L2	5	0.00550767	-0.203926	0.05	0.142	1	L2	DENND4C	-0.192	-1.50589	Superficial	NOT SIG.	epi
L1-L2	5	0.00552773	-0.132022	0.078	0.192	1	L2	TUSC2	-0.27	-1.29956	Superficial	NOT SIG.	epi
L1-L2	5	0.0055436	-0.322042	0.25	0.392	1	L2	HNRNPH3	-0.642	-0.648926	Superficial	NOT SIG.	epi
L1-L2	5	0.0055644	-0.270015	0.933	0.958	1	L2	TACSTD2	-1.891	-0.0381486	Superficial	NOT SIG.	epi
L1-L2	5	0.0055806	-0.125575	0.056	0.15	1	L2	CENPT	-0.206	-1.42146	Superficial	NOT SIG.	epi
L1-L2	5	0.00559072	-0.157408	0.017	0.083	1	L2	NIPA1	-0.1	-2.28758	Superficial	NOT SIG.	epi
L1-L2	5	0.00560752	-0.108006	0.006	0.058	1	L2	HDAC8	-0.064	-3.27302	Superficial	NOT SIG.	epi
L1-L2	5	0.00560752	-0.238912	0.006	0.058	1	L2	ROBO4	-0.064	-3.27302	Superficial	NOT SIG.	epi
L1-L2	5	0.0056572	-0.19225	0.017	0.083	1	L2	CCL19	-0.1	-2.28758	Superficial	NOT SIG.	epi
L1-L2	5	0.0056919	-0.105157	0.006	0.058	1	L2	PRMT6	-0.064	-3.27302	Superficial	NOT SIG.	epi
L1-L2	5	0.00569883	-0.154374	0.078	0.183	1	L2	POGZ	-0.261	-1.2303	Superficial	NOT SIG.	epi
L1-L2	5	0.00572101	-0.10633	0.033	0.117	1	L2	SOSTDC1	-0.15	-1.82597	Superficial	NOT SIG.	epi
L1-L2	5	0.00574782	-0.384863	0.711	0.858	1	L2	MTRNR2L8	-1.569	-0.271128	Superficial	NOT SIG.	epi
L1-L2	5	0.00574807	-0.126881	0.05	0.142	1	L2	TENT4A	-0.192	-1.50589	Superficial	NOT SIG.	epi
L1-L2	5	0.00577284	-0.248447	0.261	0.417	1	L2	SPPL3	-0.678	-0.675998	Superficial	NOT SIG.	epi
L1-L2	5	0.00577671	-0.216257	0.083	0.192	1	L2	TADA3	-0.275	-1.20992	Superficial	NOT SIG.	epi
L1-L2	5	0.00578617	-0.228747	0.589	0.733	1	L2	NPM1	-1.322	-0.315546	Superficial	NOT SIG.	epi
L1-L2	5	0.0057916	-0.212659	0.044	0.133	1	L2	SLC19A2	-0.177	-1.59585	Superficial	NOT SIG.	epi
L1-L2	5	0.00579229	-0.145227	0.017	0.083	1	L2	ZNF525	-0.1	-2.28758	Superficial	NOT SIG.	epi
L1-L2	5	0.00579229	-0.248674	0.017	0.083	1	L2	ZNF7	-0.1	-2.28758	Superficial	NOT SIG.	epi
L1-L2	5	0.00580227	-0.278779	0.1	0.217	1	L2	FBXW2	-0.317	-1.1177	Superficial	NOT SIG.	epi
L1-L2	5	0.00584264	-0.163878	0.039	0.125	1	L2	PPP5C	-0.164	-1.68038	Superficial	NOT SIG.	epi
L1-L2	5	0.00586409	-0.0672537	0.006	0.058	1	L2	ANKMY1	-0.064	-3.27302	Superficial	NOT SIG.	epi
L1-L2	5	0.00586409	-0.092162	0.006	0.058	1	L2	AL161772.1	-0.064	-3.27302	Superficial	NOT SIG.	epi
L1-L2	5	0.00588845	-0.0533548	0	0.042	1	L2	TRPV2	-0.042	#NUM!	Superficial	NOT SIG.	epi
L1-L2	5	0.00588845	-0.0714858	0	0.042	1	L2	VASH1-AS1	-0.042	#NUM!	Superficial	NOT SIG.	epi
L1-L2	5	0.00588845	-0.0724084	0	0.042	1	L2	CBWD2	-0.042	#NUM!	Superficial	NOT SIG.	epi
L1-L2	5	0.00588845	-0.0757386	0	0.042	1	L2	LYPD6B	-0.042	#NUM!	Superficial	NOT SIG.	epi
L1-L2	5	0.00588845	-0.105193	0	0.042	1	L2	CHST14	-0.042	#NUM!	Superficial	NOT SIG.	epi
L1-L2	5	0.00588845	-0.107025	0	0.042	1	L2	ZNF689	-0.042	#NUM!	Superficial	NOT SIG.	epi
L1-L2	5	0.00588845	-0.107041	0	0.042	1	L2	ANKRD42	-0.042	#NUM!	Superficial	NOT SIG.	epi
L1-L2	5	0.00588845	-0.115537	0	0.042	1	L2	SLC16A10	-0.042	#NUM!	Superficial	NOT SIG.	epi
L1-L2	5	0.00588845	-0.121056	0	0.042	1	L2	MNAT1	-0.042	#NUM!	Superficial	NOT SIG.	epi
L1-L2	5	0.00588845	-0.124945	0	0.042	1	L2	WFDC2	-0.042	#NUM!	Superficial	NOT SIG.	epi
L1-L2	5	0.00588845	-0.129479	0	0.042	1	L2	ATP11C	-0.042	#NUM!	Superficial	NOT SIG.	epi
L1-L2	5	0.00593028	-0.125219	0.017	0.083	1	L2	C9orf40	-0.1	-2.28758	Superficial	NOT SIG.	epi
L1-L2	5	0.00604432	-0.196213	0.078	0.183	1	L2	VARS	-0.261	-1.2303	Superficial	NOT SIG.	epi
L1-L2	5	0.00605218	-0.456579	0.178	0.308	1	L2	IFI6	-0.486	-0.791053	Superficial	NOT SIG.	epi
L1-L2	5	0.00607123	-0.144717	0.017	0.083	1	L2	RAB11B-AS1	-0.1	-2.28758	Superficial	NOT SIG.	epi
L1-L2	5	0.00608391	0.359699	0.783	0.708	1	L2	ZFP36	-1.491	0.145263	Superficial	NOT SIG.	epi
L1-L2	5	0.00610617	-0.23187	0.044	0.133	1	L2	GCLC	-0.177	-1.59585	Superficial	NOT SIG.	epi
L1-L2	5	0.00613198	0.455092	0.589	0.525	1	L2	METRNL	-1.114	0.16595	Superficial	NOT SIG.	epi
L1-L2	5	0.00614002	-0.221339	0.061	0.158	1	L2	RUFY3	-0.219	-1.37304	Superficial	NOT SIG.	epi
L1-L2	5	0.00615478	-0.255097	0.122	0.242	1	L2	NELFE	-0.364	-0.988126	Superficial	NOT SIG.	epi
L1-L2	5	0.00621207	-0.329867	0.139	0.258	1	L2	SUSD4	-0.397	-0.892286	Superficial	NOT SIG.	epi
L1-L2	5	0.00621558	0.445415	0.356	0.233	1	L2	FAM107B	-0.589	0.611547	Superficial	NOT SIG.	epi
L1-L2	5	0.00625746	-0.222656	0.05	0.142	1	L2	PUM3	-0.192	-1.50589	Superficial	NOT SIG.	epi
L1-L2	5	0.00629173	-0.163777	0.022	0.092	1	L2	ZP3	-0.114	-2.06413	Superficial	NOT SIG.	epi
L1-L2	5	0.00630609	0.243887	0.111	0.025	1	L2	ZFHX3	-0.136	2.15056	Superficial	NOT SIG.	epi
L1-L2	5	0.00633118	-0.173422	0.111	0.233	1	L2	FAM174C	-0.344	-1.06977	Superficial	NOT SIG.	epi
L1-L2	5	0.00636077	-0.206488	0.022	0.092	1	L2	TUBGCP3	-0.114	-2.06413	Superficial	NOT SIG.	epi
L1-L2	5	0.00637996	-0.2051	0.044	0.133	1	L2	TTPAL	-0.177	-1.59585	Superficial	NOT SIG.	epi
L1-L2	5	0.00640764	0.394003	0.733	0.7	1	L2	STK24	-1.433	0.0664583	Superficial	NOT SIG.	epi
L1-L2	5	0.00640851	-0.34023	0.244	0.392	1	L2	PGLS	-0.636	-0.683973	Superficial	NOT SIG.	epi
L1-L2	5	0.00641668	-0.161062	0.056	0.15	1	L2	MCCC2	-0.206	-1.42146	Superficial	NOT SIG.	epi
L1-L2	5	0.00642569	-0.244446	0.183	0.325	1	L2	LTBP4	-0.508	-0.828596	Superficial	NOT SIG.	epi
L1-L2	5	0.00649825	-0.193251	0.089	0.2	1	L2	TMEM164	-0.289	-1.16812	Superficial	NOT SIG.	epi
L1-L2	5	0.0065401	-0.319415	0.317	0.467	1	L2	NBEAL2	-0.784	-0.55894	Superficial	NOT SIG.	epi
L1-L2	5	0.00654044	-0.232646	0.167	0.292	1	L2	MYD88	-0.459	-0.80612	Superficial	NOT SIG.	epi
L1-L2	5	0.0065726	0.2703	0.539	0.392	1	L2	SPRR2B	-0.931	0.459432	Superficial	NOT SIG.	epi
L1-L2	5	0.00657385	-0.236148	0.072	0.175	1	L2	MRPS28	-0.247	-1.28129	Superficial	NOT SIG.	epi
L1-L2	5	0.00657957	-0.0699123	0.039	0.125	1	L2	ZNF358	-0.164	-1.68038	Superficial	NOT SIG.	epi
L1-L2	5	0.00659458	0.29935	0.472	0.342	1	L2	MAP2K3	-0.814	0.464791	Superficial	NOT SIG.	epi
L1-L2	5	0.00662323	-0.218801	0.294	0.467	1	L2	IRF6	-0.761	-0.667606	Superficial	NOT SIG.	epi
L1-L2	5	0.00662574	-0.32442	0.083	0.183	1	L2	RIF1	-0.266	-1.14066	Superficial	NOT SIG.	epi
L1-L2	5	0.00663785	-0.0998073	0.05	0.142	1	L2	DPP4	-0.192	-1.50589	Superficial	NOT SIG.	epi
L1-L2	5	0.00664379	-0.144394	0.022	0.092	1	L2	C3orf38	-0.114	-2.06413	Superficial	NOT SIG.	epi
L1-L2	5	0.0066704	0.565403	0.467	0.35	1	L2	SUSD6	-0.817	0.416068	Superficial	NOT SIG.	epi
L1-L2	5	0.00667977	-0.200558	0.972	0.975	1	L2	S100A16	-1.947	-0.00444591	Superficial	NOT SIG.	epi
L1-L2	5	0.00669753	0.414988	0.45	0.308	1	L2	SREK1IP1	-0.758	0.546995	Superficial	NOT SIG.	epi
L1-L2	5	0.00670752	0.638462	0.222	0.108	1	L2	ACP7	-0.33	1.03953	Superficial	NOT SIG.	epi
L1-L2	5	0.00671738	0.37667	0.85	0.858	1	L2	EPS8L1	-1.708	-0.0135148	Superficial	NOT SIG.	epi
L1-L2	5	0.00676725	-0.303096	0.4	0.542	1	L2	GPC1	-0.942	-0.438293	Superficial	NOT SIG.	epi
L1-L2	5	0.00676989	0.398801	0.661	0.592	1	L2	SNX9	-1.253	0.159053	Superficial	NOT SIG.	epi
L1-L2	5	0.00677466	-0.150395	0.089	0.2	1	L2	ZCCHC10	-0.289	-1.16812	Superficial	NOT SIG.	epi
L1-L2	5	0.00678255	-0.218473	0.261	0.425	1	L2	FDFT1	-0.686	-0.703413	Superficial	NOT SIG.	epi
L1-L2	5	0.00680748	-0.175846	0.083	0.192	1	L2	CKS2	-0.275	-1.20992	Superficial	NOT SIG.	epi
L1-L2	5	0.00682228	-0.267907	0.167	0.3	1	L2	RPS27L	-0.467	-0.845114	Superficial	NOT SIG.	epi
L1-L2	5	0.00682319	-0.139416	0.072	0.175	1	L2	DGUOK	-0.247	-1.28129	Superficial	NOT SIG.	epi
L1-L2	5	0.00685989	-0.148935	0.972	0.975	1	L2	RPL9	-1.947	-0.00444591	Superficial	NOT SIG.	epi
L1-L2	5	0.00687474	-0.208935	0.128	0.25	1	L2	NOTCH1	-0.378	-0.965784	Superficial	NOT SIG.	epi
L1-L2	5	0.00688495	-0.225728	0.094	0.208	1	L2	MRPL13	-0.302	-1.14585	Superficial	NOT SIG.	epi
L1-L2	5	0.00690286	0.299768	0.639	0.508	1	L2	HBP1	-1.147	0.330987	Superficial	NOT SIG.	epi
L1-L2	5	0.00690899	-0.335907	0.5	0.683	1	L2	NDUFA13	-1.183	-0.449957	Superficial	NOT SIG.	epi
L1-L2	5	0.00691679	-0.144093	0.089	0.2	1	L2	MRPL55	-0.289	-1.16812	Superficial	NOT SIG.	epi
L1-L2	5	0.00691796	-0.272812	0.594	0.758	1	L2	HSP90AB1	-1.352	-0.351735	Superficial	NOT SIG.	epi
L1-L2	5	0.0069213	-0.223495	0.028	0.1	1	L2	GAN	-0.128	-1.8365	Superficial	NOT SIG.	epi
L1-L2	5	0.00693809	-0.120122	0.022	0.092	1	L2	PTPN9	-0.114	-2.06413	Superficial	NOT SIG.	epi
L1-L2	5	0.00695848	-0.361669	0.1	0.208	1	L2	APPBP2	-0.308	-1.05658	Superficial	NOT SIG.	epi
L1-L2	5	0.00696626	-0.149685	0.061	0.158	1	L2	ANAPC13	-0.219	-1.37304	Superficial	NOT SIG.	epi
L1-L2	5	0.00699111	0.420941	0.622	0.533	1	L2	PSMC6	-1.155	0.222779	Superficial	NOT SIG.	epi
L1-L2	5	0.00701123	-0.0503744	0.111	0.242	1	L2	PTGFRN	-0.353	-1.12445	Superficial	NOT SIG.	epi
L1-L2	5	0.0070637	-0.121976	0.028	0.1	1	L2	MAP11	-0.128	-1.8365	Superficial	NOT SIG.	epi
L1-L2	5	0.00707097	-0.125883	0.106	0.225	1	L2	LRRC1	-0.331	-1.08586	Superficial	NOT SIG.	epi
L1-L2	5	0.00707299	-0.205304	0.056	0.15	1	L2	SLC9A8	-0.206	-1.42146	Superficial	NOT SIG.	epi
L1-L2	5	0.00707368	0.2477	1	0.992	1	L2	EMP1	-1.992	0.011588	Superficial	NOT SIG.	epi
L1-L2	5	0.00708959	-0.156658	0.022	0.092	1	L2	TYW1	-0.114	-2.06413	Superficial	NOT SIG.	epi
L1-L2	5	0.00715741	-0.136959	0.05	0.142	1	L2	RNF19A	-0.192	-1.50589	Superficial	NOT SIG.	epi
L1-L2	5	0.00716644	-0.113269	0.022	0.092	1	L2	ZNF875	-0.114	-2.06413	Superficial	NOT SIG.	epi
L1-L2	5	0.00716993	-0.133963	0.094	0.208	1	L2	TIMM10B	-0.302	-1.14585	Superficial	NOT SIG.	epi
L1-L2	5	0.00719011	-0.36375	0.217	0.35	1	L2	UQCC2	-0.567	-0.68966	Superficial	NOT SIG.	epi
L1-L2	5	0.00720873	-0.254271	0.028	0.1	1	L2	RPUSD4	-0.128	-1.8365	Superficial	NOT SIG.	epi
L1-L2	5	0.00723174	0.362491	0.95	0.867	1	L2	KLK12	-1.817	0.131896	Superficial	NOT SIG.	epi
L1-L2	5	0.00730098	-0.169781	0.061	0.158	1	L2	IPMK	-0.219	-1.37304	Superficial	NOT SIG.	epi
L1-L2	5	0.0073224	-0.0794765	0.022	0.092	1	L2	HLA-DMB	-0.114	-2.06413	Superficial	NOT SIG.	epi
L1-L2	5	0.00733839	-0.183137	0.183	0.317	1	L2	RNF181	-0.5	-0.792639	Superficial	NOT SIG.	epi
L1-L2	5	0.00741706	-0.284376	0.072	0.167	1	L2	MAPK10	-0.239	-1.21378	Superficial	NOT SIG.	epi
L1-L2	5	0.00743761	-0.324018	0.328	0.475	1	L2	SYNCRIP	-0.803	-0.534232	Superficial	NOT SIG.	epi
L1-L2	5	0.00745349	0.284199	0.356	0.217	1	L2	ACADM	-0.573	0.714182	Superficial	NOT SIG.	epi
L1-L2	5	0.00746156	-0.135588	0.05	0.142	1	L2	MICAL1	-0.192	-1.50589	Superficial	NOT SIG.	epi
L1-L2	5	0.00747263	0.190736	0.15	0.05	1	L2	NMT1	-0.2	1.58496	Superficial	NOT SIG.	epi
L1-L2	5	0.00763067	-0.216905	0.817	0.85	1	L2	EEF1B2	-1.667	-0.0571268	Superficial	NOT SIG.	epi
L1-L2	5	0.00764349	-0.1459	0.022	0.092	1	L2	NOC3L	-0.114	-2.06413	Superficial	NOT SIG.	epi
L1-L2	5	0.00765997	-0.175946	0.028	0.1	1	L2	CFAP20	-0.128	-1.8365	Superficial	NOT SIG.	epi
L1-L2	5	0.00768846	-0.346697	0.278	0.425	1	L2	PA2G4	-0.703	-0.612378	Superficial	NOT SIG.	epi
L1-L2	5	0.00771838	-0.3526	1	1	1	L2	SFN	-2	0	Superficial	NOT SIG.	epi
L1-L2	5	0.00772538	-0.245641	0.594	0.742	1	L2	DDX17	-1.336	-0.320956	Superficial	NOT SIG.	epi
L1-L2	5	0.00780872	-0.134457	0.022	0.092	1	L2	BRPF3	-0.114	-2.06413	Superficial	NOT SIG.	epi
L1-L2	5	0.0078242	-0.395367	0.322	0.467	1	L2	TP63	-0.789	-0.536362	Superficial	NOT SIG.	epi
L1-L2	5	0.0078246	-0.157351	0.144	0.275	1	L2	ENY2	-0.419	-0.933363	Superficial	NOT SIG.	epi
L1-L2	5	0.00787509	0.45002	0.978	0.967	1	L2	LCE3D	-1.945	0.0163186	Superficial	NOT SIG.	epi
L1-L2	5	0.00789253	-0.106111	0.022	0.092	1	L2	CDHR1	-0.114	-2.06413	Superficial	NOT SIG.	epi
L1-L2	5	0.00789752	-0.224227	0.139	0.258	1	L2	PHLDB3	-0.397	-0.892286	Superficial	NOT SIG.	epi
L1-L2	5	0.00790827	-0.268248	0.306	0.458	1	L2	SEC61B	-0.764	-0.581816	Superficial	NOT SIG.	epi
L1-L2	5	0.00792611	-0.214851	0.078	0.175	1	L2	SNRPA1	-0.253	-1.16581	Superficial	NOT SIG.	epi
L1-L2	5	0.00801475	0.358783	0.517	0.383	1	L2	LRRC20	-0.9	0.43282	Superficial	NOT SIG.	epi
L1-L2	5	0.00801949	-0.241012	0.156	0.292	1	L2	EID1	-0.448	-0.904422	Superficial	NOT SIG.	epi
L1-L2	5	0.00802424	-0.172852	0.072	0.175	1	L2	HYAL2	-0.247	-1.28129	Superficial	NOT SIG.	epi
L1-L2	5	0.0080243	-0.246226	0.167	0.3	1	L2	ERP44	-0.467	-0.845114	Superficial	NOT SIG.	epi
L1-L2	5	0.00805034	-0.342691	0.3	0.45	1	L2	PSME2	-0.75	-0.584963	Superficial	NOT SIG.	epi
L1-L2	5	0.00805518	-0.150282	0.028	0.1	1	L2	ZMYM6	-0.128	-1.8365	Superficial	NOT SIG.	epi
L1-L2	5	0.00807432	-0.241111	0.111	0.225	1	L2	STIP1	-0.336	-1.01937	Superficial	NOT SIG.	epi
L1-L2	5	0.00813637	-0.159558	0.028	0.1	1	L2	RHBDD1	-0.128	-1.8365	Superficial	NOT SIG.	epi
L1-L2	5	0.00814881	-0.105575	0.022	0.092	1	L2	PEX16	-0.114	-2.06413	Superficial	NOT SIG.	epi
L1-L2	5	0.0081639	0.358611	0.278	0.15	1	L2	TCP11L2	-0.428	0.890122	Superficial	NOT SIG.	epi
L1-L2	5	0.00826836	-0.230076	0.011	0.067	1	L2	PGS1	-0.078	-2.60666	Superficial	NOT SIG.	epi
L1-L2	5	0.00828129	-0.296282	0.283	0.433	1	L2	PSMA6	-0.716	-0.613565	Superficial	NOT SIG.	epi
L1-L2	5	0.00830051	-0.325462	0.411	0.55	1	L2	CYCS	-0.961	-0.420293	Superficial	NOT SIG.	epi
L1-L2	5	0.00830097	-0.192257	0.028	0.1	1	L2	ZNF337	-0.128	-1.8365	Superficial	NOT SIG.	epi
L1-L2	5	0.00830255	0.528878	0.572	0.475	1	L2	MKNK2	-1.047	0.268088	Superficial	NOT SIG.	epi
L1-L2	5	0.00830602	-0.0782936	0.117	0.242	1	L2	RAB27B	-0.359	-1.0485	Superficial	NOT SIG.	epi
L1-L2	5	0.00836712	-0.295675	0.339	0.5	1	L2	CDKN1A	-0.839	-0.560643	Superficial	NOT SIG.	epi
L1-L2	5	0.00843251	-0.226466	0.044	0.125	1	L2	ACTL6A	-0.169	-1.50635	Superficial	NOT SIG.	epi
L1-L2	5	0.00844649	-0.253473	0.183	0.317	1	L2	OAT	-0.5	-0.792639	Superficial	NOT SIG.	epi
L1-L2	5	0.00845785	-0.224375	0.15	0.275	1	L2	SSBP1	-0.425	-0.874469	Superficial	NOT SIG.	epi
L1-L2	5	0.00846834	-0.213931	0.194	0.333	1	L2	VEGFB	-0.527	-0.779466	Superficial	NOT SIG.	epi
L1-L2	5	0.00848407	-0.0909917	0.011	0.067	1	L2	ARMCX5	-0.078	-2.60666	Superficial	NOT SIG.	epi
L1-L2	5	0.00848407	-0.133259	0.011	0.067	1	L2	C11orf71	-0.078	-2.60666	Superficial	NOT SIG.	epi
L1-L2	5	0.00851564	-0.320984	0.189	0.317	1	L2	POLR2I	-0.506	-0.746097	Superficial	NOT SIG.	epi
L1-L2	5	0.00851845	-0.196278	0.033	0.108	1	L2	RANBP6	-0.141	-1.71049	Superficial	NOT SIG.	epi
L1-L2	5	0.00852049	-0.240247	0.039	0.117	1	L2	CREBZF	-0.156	-1.58496	Superficial	NOT SIG.	epi
L1-L2	5	0.00859945	-0.223981	0.033	0.108	1	L2	ZNF593	-0.141	-1.71049	Superficial	NOT SIG.	epi
L1-L2	5	0.00863519	0.457929	0.45	0.333	1	L2	ACOX1	-0.783	0.434403	Superficial	NOT SIG.	epi
L1-L2	5	0.00865451	-0.157069	0.044	0.125	1	L2	NCAPH2	-0.169	-1.50635	Superficial	NOT SIG.	epi
L1-L2	5	0.00865666	-0.197251	0.111	0.225	1	L2	ARAP1	-0.336	-1.01937	Superficial	NOT SIG.	epi
L1-L2	5	0.00870479	-0.131158	0.011	0.067	1	L2	ATG2A	-0.078	-2.60666	Superficial	NOT SIG.	epi
L1-L2	5	0.00872556	-0.146924	0.028	0.1	1	L2	TRMT5	-0.128	-1.8365	Superficial	NOT SIG.	epi
L1-L2	5	0.00875983	-0.102967	0.094	0.208	1	L2	ERI3	-0.302	-1.14585	Superficial	NOT SIG.	epi
L1-L2	5	0.00877487	-0.117805	0.056	0.15	1	L2	C19orf48	-0.206	-1.42146	Superficial	NOT SIG.	epi
L1-L2	5	0.00877861	-0.23721	0.622	0.75	1	L2	PFN1	-1.372	-0.269976	Superficial	NOT SIG.	epi
L1-L2	5	0.0088155	-0.1576	0.083	0.192	1	L2	GNL1	-0.275	-1.20992	Superficial	NOT SIG.	epi
L1-L2	5	0.00881707	0.160079	0.056	0	1	L2	ZNF566	-0.056	#NUM!	Superficial	NOT SIG.	epi
L1-L2	5	0.00885631	-0.0725258	0.061	0.158	1	L2	CDK10	-0.219	-1.37304	Superficial	NOT SIG.	epi
L1-L2	5	0.00891769	-0.281637	0.083	0.183	1	L2	PPME1	-0.266	-1.14066	Superficial	NOT SIG.	epi
L1-L2	5	0.00891789	-0.195011	0.233	0.383	1	L2	CA12	-0.616	-0.717014	Superficial	NOT SIG.	epi
L1-L2	5	0.00892271	-0.231984	0.217	0.367	1	L2	MINK1	-0.584	-0.758085	Superficial	NOT SIG.	epi
L1-L2	5	0.00893064	-0.0886391	0.011	0.067	1	L2	SLC16A14	-0.078	-2.60666	Superficial	NOT SIG.	epi
L1-L2	5	0.00893064	-0.100532	0.011	0.067	1	L2	ATP6V0E2	-0.078	-2.60666	Superficial	NOT SIG.	epi
L1-L2	5	0.00893064	-0.115765	0.011	0.067	1	L2	FMNL2	-0.078	-2.60666	Superficial	NOT SIG.	epi
L1-L2	5	0.00893325	-0.382172	0.278	0.425	1	L2	RDH12	-0.703	-0.612378	Superficial	NOT SIG.	epi
L1-L2	5	0.009017	0.507929	0.467	0.35	1	L2	AL512274.1	-0.817	0.416068	Superficial	NOT SIG.	epi
L1-L2	5	0.00902614	-0.353144	0.472	0.642	1	L2	EIF3E	-1.114	-0.443786	Superficial	NOT SIG.	epi
L1-L2	5	0.00904012	-0.323176	0.361	0.517	1	L2	TRAPPC5	-0.878	-0.518165	Superficial	NOT SIG.	epi
L1-L2	5	0.00904551	-0.183504	0.011	0.067	1	L2	DOK2	-0.078	-2.60666	Superficial	NOT SIG.	epi
L1-L2	5	0.00906321	0.322636	0.517	0.358	1	L2	ATG9B	-0.875	0.530205	Superficial	NOT SIG.	epi
L1-L2	5	0.00907976	-0.302334	0.328	0.5	1	L2	ZNF706	-0.828	-0.608232	Superficial	NOT SIG.	epi
L1-L2	5	0.00915131	-0.171222	0.094	0.2	1	L2	SCO2	-0.294	-1.08927	Superficial	NOT SIG.	epi
L1-L2	5	0.00916171	-0.151096	0.011	0.067	1	L2	LACC1	-0.078	-2.60666	Superficial	NOT SIG.	epi
L1-L2	5	0.00916946	-0.105141	0.028	0.1	1	L2	THOC6	-0.128	-1.8365	Superficial	NOT SIG.	epi
L1-L2	5	0.00916946	-0.116551	0.028	0.1	1	L2	TERF1	-0.128	-1.8365	Superficial	NOT SIG.	epi
L1-L2	5	0.00919296	-0.227401	0.044	0.125	1	L2	SPIDR	-0.169	-1.50635	Superficial	NOT SIG.	epi
L1-L2	5	0.00919949	-0.0908138	0.056	0.15	1	L2	MLST8	-0.206	-1.42146	Superficial	NOT SIG.	epi
L1-L2	5	0.00920773	-0.156577	0.089	0.2	1	L2	CXCL12	-0.289	-1.16812	Superficial	NOT SIG.	epi
L1-L2	5	0.00927227	-0.163766	0.044	0.125	1	L2	ZCCHC8	-0.169	-1.50635	Superficial	NOT SIG.	epi
L1-L2	5	0.00927923	-0.0951517	0.011	0.067	1	L2	ARHGEF9	-0.078	-2.60666	Superficial	NOT SIG.	epi
L1-L2	5	0.00928747	-0.147355	0.067	0.158	1	L2	MTRNR2L3	-0.225	-1.23769	Superficial	NOT SIG.	epi
L1-L2	5	0.00932231	-0.145091	0.039	0.117	1	L2	GATD3B	-0.156	-1.58496	Superficial	NOT SIG.	epi
L1-L2	5	0.00939809	-0.09469	0.011	0.067	1	L2	GPR161	-0.078	-2.60666	Superficial	NOT SIG.	epi
L1-L2	5	0.00940608	-0.189914	0.039	0.117	1	L2	RNF2	-0.156	-1.58496	Superficial	NOT SIG.	epi
L1-L2	5	0.00941074	0.313391	0.272	0.15	1	L2	TACC1	-0.422	0.858644	Superficial	NOT SIG.	epi
L1-L2	5	0.00942969	0.402973	0.6	0.517	1	L2	NAPRT	-1.117	0.214798	Superficial	NOT SIG.	epi
L1-L2	5	0.00945977	-0.198689	0.072	0.167	1	L2	ZNF274	-0.239	-1.21378	Superficial	NOT SIG.	epi
L1-L2	5	0.00949053	-0.225744	0.039	0.117	1	L2	SCARA5	-0.156	-1.58496	Superficial	NOT SIG.	epi
L1-L2	5	0.00950258	-0.198039	0.167	0.283	1	L2	NDUFS7	-0.45	-0.760954	Superficial	NOT SIG.	epi
L1-L2	5	0.00951389	-0.311652	0.044	0.125	1	L2	TNFRSF12A	-0.169	-1.50635	Superficial	NOT SIG.	epi
L1-L2	5	0.00951831	-0.0846579	0.011	0.067	1	L2	POLR3D	-0.078	-2.60666	Superficial	NOT SIG.	epi
L1-L2	5	0.00956954	0.398914	0.289	0.167	1	L2	TFAP2C	-0.456	0.791221	Superficial	NOT SIG.	epi
L1-L2	5	0.00957565	-0.121333	0.039	0.117	1	L2	IKZF5	-0.156	-1.58496	Superficial	NOT SIG.	epi
L1-L2	5	0.00963477	-0.222087	0.117	0.233	1	L2	DIPK2A	-0.35	-0.993821	Superficial	NOT SIG.	epi
L1-L2	5	0.00965116	0.397448	0.483	0.358	1	L2	KIF21A	-0.841	0.432064	Superficial	NOT SIG.	epi
L1-L2	5	0.00966746	0.150603	0.133	0.042	1	L2	FBP1	-0.175	1.66297	Superficial	NOT SIG.	epi
L1-L2	5	0.00973453	-0.316438	0.206	0.342	1	L2	RAP1B	-0.548	-0.731352	Superficial	NOT SIG.	epi
L1-L2	5	0.00974793	-0.210852	0.039	0.117	1	L2	RAMP3	-0.156	-1.58496	Superficial	NOT SIG.	epi
L1-L2	5	0.00975032	-0.237797	0.194	0.333	1	L2	LRRC8A	-0.527	-0.779466	Superficial	NOT SIG.	epi
L1-L2	5	0.00975384	0.309757	0.822	0.742	1	L2	TMOD3	-1.564	0.147719	Superficial	NOT SIG.	epi
L1-L2	5	0.00976288	-0.0343191	0.011	0.067	1	L2	MED9	-0.078	-2.60666	Superficial	NOT SIG.	epi
L1-L2	5	0.00976288	-0.0947566	0.011	0.067	1	L2	FANCE	-0.078	-2.60666	Superficial	NOT SIG.	epi
L1-L2	5	0.00980796	-0.151818	0.033	0.108	1	L2	TTC39C	-0.141	-1.71049	Superficial	NOT SIG.	epi
L1-L2	5	0.00981241	-0.374301	0.567	0.692	1	L2	HINT1	-1.259	-0.287423	Superficial	NOT SIG.	epi
L1-L2	5	0.00982022	-0.274137	0.65	0.758	1	L2	LMNA	-1.408	-0.221758	Superficial	NOT SIG.	epi
L1-L2	5	0.00982477	-0.0845038	0.028	0.1	1	L2	SAPCD2	-0.128	-1.8365	Superficial	NOT SIG.	epi
L1-L2	5	0.00982617	-0.316509	0.217	0.35	1	L2	PKN2	-0.567	-0.68966	Superficial	NOT SIG.	epi
L1-L2	5	0.00985398	0.360233	0.522	0.4	1	L2	SFTA2	-0.922	0.38405	Superficial	NOT SIG.	epi
L1-L2	5	0.00988836	-0.251762	0.261	0.417	1	L2	SNRPG	-0.678	-0.675998	Superficial	NOT SIG.	epi
L1-L2	5	0.00997183	-0.21264	0.2	0.342	1	L2	MFGE8	-0.542	-0.773996	Superficial	NOT SIG.	epi
L1-L2	5	0.00998292	-0.304469	0.306	0.45	1	L2	PSMB4	-0.756	-0.556393	Superficial	NOT SIG.	epi
L1-L2	5	0.00999243	-0.0498391	0.033	0.108	1	L2	EPPK1	-0.141	-1.71049	Superficial	NOT SIG.	epi
L1-L2	5	0.010025	-0.257901	0.072	0.167	1	L2	UTP3	-0.239	-1.21378	Superficial	NOT SIG.	epi
L1-L2	5	0.010052	-0.166854	0.3	0.45	1	L2	NDUFA2	-0.75	-0.584963	Superficial	NOT SIG.	epi
L1-L2	5	0.0101002	-0.219591	0.083	0.183	1	L2	MFSD10	-0.266	-1.14066	Superficial	NOT SIG.	epi
L1-L2	5	0.0101182	-0.0672381	0.028	0.1	1	L2	COMMD10	-0.128	-1.8365	Superficial	NOT SIG.	epi
L1-L2	5	0.0101219	-0.170338	0.111	0.225	1	L2	RHOT1	-0.336	-1.01937	Superficial	NOT SIG.	epi
L1-L2	5	0.0101277	0.307987	0.911	0.858	1	L2	QSOX1	-1.769	0.0864734	Superficial	NOT SIG.	epi
L1-L2	5	0.0101868	0.446802	0.794	0.783	1	L2	ADIRF	-1.577	0.0201267	Superficial	NOT SIG.	epi
L1-L2	5	0.0102697	-0.271468	0.328	0.475	1	L2	HP1BP3	-0.803	-0.534232	Superficial	NOT SIG.	epi
L1-L2	5	0.0102728	-0.209859	0.044	0.125	1	L2	CD52	-0.169	-1.50635	Superficial	NOT SIG.	epi
L1-L2	5	0.0103478	-0.297254	0.139	0.25	1	L2	BANF1	-0.389	-0.846843	Superficial	NOT SIG.	epi
L1-L2	5	0.0103934	-0.182785	0.072	0.167	1	L2	DENND1B	-0.239	-1.21378	Superficial	NOT SIG.	epi
L1-L2	5	0.0104417	-0.0845653	0.05	0.133	1	L2	PRR14	-0.183	-1.41143	Superficial	NOT SIG.	epi
L1-L2	5	0.0104417	-0.171602	0.05	0.133	1	L2	ISOC1	-0.183	-1.41143	Superficial	NOT SIG.	epi
L1-L2	5	0.0104421	-0.296211	0.472	0.575	1	L2	SELENOP	-1.047	-0.284775	Superficial	NOT SIG.	epi
L1-L2	5	0.010465	-0.11677	0.039	0.117	1	L2	NUDT8	-0.156	-1.58496	Superficial	NOT SIG.	epi
L1-L2	5	0.0105597	-0.282246	0.183	0.308	1	L2	INPP1	-0.491	-0.751087	Superficial	NOT SIG.	epi
L1-L2	5	0.0105868	-0.295609	0.128	0.242	1	L2	ATP6V0A1	-0.37	-0.918863	Superficial	NOT SIG.	epi
L1-L2	5	0.0106254	-0.0991173	1	1	1	L2	EEF1A1	-2	0	Superficial	NOT SIG.	epi
L1-L2	5	0.010627	-0.16336	0.044	0.125	1	L2	RNF168	-0.169	-1.50635	Superficial	NOT SIG.	epi
L1-L2	5	0.0106692	-0.200154	0.083	0.183	1	L2	FARSB	-0.266	-1.14066	Superficial	NOT SIG.	epi
L1-L2	5	0.0106796	-0.162779	0.017	0.075	1	L2	HCLS1	-0.092	-2.14136	Superficial	NOT SIG.	epi
L1-L2	5	0.0107173	-0.188159	0.044	0.125	1	L2	PAK6	-0.169	-1.50635	Superficial	NOT SIG.	epi
L1-L2	5	0.0107795	0.118514	0.089	0.017	1	L2	CAMK2N1	-0.106	2.38827	Superficial	NOT SIG.	epi
L1-L2	5	0.0107921	-0.0564071	0.139	0.267	1	L2	SAMHD1	-0.406	-0.941755	Superficial	NOT SIG.	epi
L1-L2	5	0.0108409	-0.105675	0.039	0.117	1	L2	MACROD1	-0.156	-1.58496	Superficial	NOT SIG.	epi
L1-L2	5	0.0108594	-0.131132	0.094	0.2	1	L2	PPFIBP2	-0.294	-1.08927	Superficial	NOT SIG.	epi
L1-L2	5	0.0108774	-0.328654	0.556	0.7	1	L2	KLF4	-1.256	-0.33227	Superficial	NOT SIG.	epi
L1-L2	5	0.010887	0.284385	0.256	0.142	1	L2	MED13L	-0.398	0.850253	Superficial	NOT SIG.	epi
L1-L2	5	0.0109262	-0.262188	0.111	0.217	1	L2	BRAF	-0.328	-0.967135	Superficial	NOT SIG.	epi
L1-L2	5	0.0109575	-0.206184	0.222	0.367	1	L2	AURKAIP1	-0.589	-0.72522	Superficial	NOT SIG.	epi
L1-L2	5	0.0109875	-0.102828	0.078	0.175	1	L2	DDX41	-0.253	-1.16581	Superficial	NOT SIG.	epi
L1-L2	5	0.0110053	0.954777	0.444	0.392	1	L2	FCGBP	-0.836	0.179706	Superficial	NOT SIG.	epi
L1-L2	5	0.0110151	-0.349017	0.167	0.283	1	L2	BST2	-0.45	-0.760954	Superficial	NOT SIG.	epi
L1-L2	5	0.0110426	0.417211	0.6	0.533	1	L2	PHACTR4	-1.133	0.170827	Superficial	NOT SIG.	epi
L1-L2	5	0.0110534	-0.174006	0.05	0.133	1	L2	HTATSF1	-0.183	-1.41143	Superficial	NOT SIG.	epi
L1-L2	5	0.0110633	-0.143478	0.033	0.108	1	L2	RECQL	-0.141	-1.71049	Superficial	NOT SIG.	epi
L1-L2	5	0.0111069	-0.322352	0.211	0.333	1	L2	SNHG8	-0.544	-0.658279	Superficial	NOT SIG.	epi
L1-L2	5	0.0111243	-0.361326	0.233	0.358	1	L2	CLDN1	-0.591	-0.61963	Superficial	NOT SIG.	epi
L1-L2	5	0.0111313	-0.149154	0.111	0.217	1	L2	ACAT2	-0.328	-0.967135	Superficial	NOT SIG.	epi
L1-L2	5	0.0111702	0.417328	0.439	0.325	1	L2	MUC20	-0.764	0.433781	Superficial	NOT SIG.	epi
L1-L2	5	0.0112059	0.627741	0.239	0.133	1	L2	KRT24	-0.372	0.845584	Superficial	NOT SIG.	epi
L1-L2	5	0.0112286	-0.137292	0.039	0.117	1	L2	RNF115	-0.156	-1.58496	Superficial	NOT SIG.	epi
L1-L2	5	0.0112339	-0.213603	0.05	0.133	1	L2	TNFAIP8	-0.183	-1.41143	Superficial	NOT SIG.	epi
L1-L2	5	0.0112492	0.463127	0.356	0.233	1	L2	PFKFB3	-0.589	0.611547	Superficial	NOT SIG.	epi
L1-L2	5	0.0112732	-0.112561	0.044	0.125	1	L2	BX890604.2	-0.169	-1.50635	Superficial	NOT SIG.	epi
L1-L2	5	0.0113371	0.40064	0.4	0.283	1	L2	RNF39	-0.683	0.499198	Superficial	NOT SIG.	epi
L1-L2	5	0.0114267	-0.318868	0.233	0.358	1	L2	PSMB3	-0.591	-0.61963	Superficial	NOT SIG.	epi
L1-L2	5	0.0114271	-0.118015	0.039	0.117	1	L2	THAP7	-0.156	-1.58496	Superficial	NOT SIG.	epi
L1-L2	5	0.0114387	-0.146086	0.017	0.075	1	L2	ATP2A3	-0.092	-2.14136	Superficial	NOT SIG.	epi
L1-L2	5	0.0114387	-0.16546	0.017	0.075	1	L2	PIP4K2A	-0.092	-2.14136	Superficial	NOT SIG.	epi
L1-L2	5	0.0115095	-0.146725	0.05	0.133	1	L2	CHORDC1	-0.183	-1.41143	Superficial	NOT SIG.	epi
L1-L2	5	0.0115698	-0.0981825	0.017	0.075	1	L2	PRMT7	-0.092	-2.14136	Superficial	NOT SIG.	epi
L1-L2	5	0.0115698	-0.181452	0.017	0.075	1	L2	UHRF1BP1	-0.092	-2.14136	Superficial	NOT SIG.	epi
L1-L2	5	0.0116578	-0.14685	0.044	0.125	1	L2	PEX3	-0.169	-1.50635	Superficial	NOT SIG.	epi
L1-L2	5	0.0116968	-0.139636	0.078	0.175	1	L2	MAN2C1	-0.253	-1.16581	Superficial	NOT SIG.	epi
L1-L2	5	0.011721	-0.315609	0.117	0.225	1	L2	TSTA3	-0.342	-0.943416	Superficial	NOT SIG.	epi
L1-L2	5	0.0117409	0.436638	0.444	0.325	1	L2	YIPF4	-0.769	0.45012	Superficial	NOT SIG.	epi
L1-L2	5	0.0117691	-0.214118	0.161	0.275	1	L2	PLXNB1	-0.436	-0.772371	Superficial	NOT SIG.	epi
L1-L2	5	0.0117873	-0.247308	0.183	0.308	1	L2	SNX6	-0.491	-0.751087	Superficial	NOT SIG.	epi
L1-L2	5	0.0117893	0.262666	0.5	0.375	1	L2	RBM47	-0.875	0.415037	Superficial	NOT SIG.	epi
L1-L2	5	0.0117912	-0.140945	0.05	0.133	1	L2	UCK1	-0.183	-1.41143	Superficial	NOT SIG.	epi
L1-L2	5	0.0117992	0.211328	0.189	0.083	1	L2	BCO2	-0.272	1.1872	Superficial	NOT SIG.	epi
L1-L2	5	0.0118033	-0.176394	0.144	0.267	1	L2	NUP50	-0.411	-0.890771	Superficial	NOT SIG.	epi
L1-L2	5	0.0118334	-0.128001	0.039	0.117	1	L2	EXOSC1	-0.156	-1.58496	Superficial	NOT SIG.	epi
L1-L2	5	0.0118919	-0.116808	0.094	0.2	1	L2	FAAP20	-0.294	-1.08927	Superficial	NOT SIG.	epi
L1-L2	5	0.0118954	-0.234956	0.367	0.533	1	L2	SFPQ	-0.9	-0.538355	Superficial	NOT SIG.	epi
L1-L2	5	0.0120063	-0.285736	0.161	0.283	1	L2	PYURF	-0.444	-0.813741	Superficial	NOT SIG.	epi
L1-L2	5	0.0120391	0.258006	0.111	0.033	1	L2	NATD1	-0.144	1.75002	Superficial	NOT SIG.	epi
L1-L2	5	0.0120799	0.176676	0.167	0.067	1	L2	PFDN4	-0.234	1.31762	Superficial	NOT SIG.	epi
L1-L2	5	0.0120802	-0.251965	0.117	0.225	1	L2	HSF1	-0.342	-0.943416	Superficial	NOT SIG.	epi
L1-L2	5	0.0121659	-0.17415	0.089	0.192	1	L2	EFNB1	-0.281	-1.10923	Superficial	NOT SIG.	epi
L1-L2	5	0.0121842	-0.151343	0.006	0.05	1	L2	CLEC3B	-0.056	-3.05889	Superficial	NOT SIG.	epi
L1-L2	5	0.0122454	-0.108959	0.017	0.075	1	L2	PALB2	-0.092	-2.14136	Superficial	NOT SIG.	epi
L1-L2	5	0.0123059	-0.315032	0.244	0.4	1	L2	PIEZO1	-0.644	-0.713119	Superficial	NOT SIG.	epi
L1-L2	5	0.0123247	-0.202462	0.061	0.15	1	L2	MAB21L3	-0.211	-1.29808	Superficial	NOT SIG.	epi
L1-L2	5	0.0123275	-0.181319	0.1	0.208	1	L2	UBAP2L	-0.308	-1.05658	Superficial	NOT SIG.	epi
L1-L2	5	0.012336	-0.367592	0.289	0.425	1	L2	PGRMC2	-0.714	-0.556393	Superficial	NOT SIG.	epi
L1-L2	5	0.0123448	-0.237148	0.189	0.317	1	L2	MRPS34	-0.506	-0.746097	Superficial	NOT SIG.	epi
L1-L2	5	0.0123516	-0.214311	0.217	0.35	1	L2	ADGRL2	-0.567	-0.68966	Superficial	NOT SIG.	epi
L1-L2	5	0.0123644	-0.083898	0.006	0.05	1	L2	ROBO2	-0.056	-3.05889	Superficial	NOT SIG.	epi
L1-L2	5	0.0123846	-0.08905	0.017	0.075	1	L2	POMT2	-0.092	-2.14136	Superficial	NOT SIG.	epi
L1-L2	5	0.0123846	-0.131623	0.017	0.075	1	L2	PANK4	-0.092	-2.14136	Superficial	NOT SIG.	epi
L1-L2	5	0.012461	-0.189265	0.167	0.292	1	L2	NXN	-0.459	-0.80612	Superficial	NOT SIG.	epi
L1-L2	5	0.0124719	-0.31884	0.189	0.317	1	L2	MYL9	-0.506	-0.746097	Superficial	NOT SIG.	epi
L1-L2	5	0.0124723	-0.178137	0.05	0.133	1	L2	WDR5	-0.183	-1.41143	Superficial	NOT SIG.	epi
L1-L2	5	0.0124831	0.456028	0.722	0.592	1	L2	PRSS8	-1.314	0.286402	Superficial	NOT SIG.	epi
L1-L2	5	0.0124897	-0.272197	0.172	0.3	1	L2	STRAP	-0.472	-0.802554	Superficial	NOT SIG.	epi
L1-L2	5	0.0125319	-0.205958	0.617	0.75	1	L2	IGFBP5	-1.367	-0.28162	Superficial	NOT SIG.	epi
L1-L2	5	0.012547	-0.0723077	0.006	0.05	1	L2	FMNL1	-0.056	-3.05889	Superficial	NOT SIG.	epi
L1-L2	5	0.0125911	0.332227	0.383	0.267	1	L2	RDH13	-0.65	0.520505	Superficial	NOT SIG.	epi
L1-L2	5	0.0125922	-0.233978	0.15	0.267	1	L2	STAT2	-0.417	-0.831877	Superficial	NOT SIG.	epi
L1-L2	5	0.0126571	-0.146285	0.067	0.158	1	L2	DNAJB4	-0.225	-1.23769	Superficial	NOT SIG.	epi
L1-L2	5	0.0127038	-0.221911	0.228	0.375	1	L2	SRSF6	-0.603	-0.717857	Superficial	NOT SIG.	epi
L1-L2	5	0.0127252	-0.328428	0.278	0.4	1	L2	POLR2A	-0.678	-0.524915	Superficial	NOT SIG.	epi
L1-L2	5	0.012732	-0.0784323	0.006	0.05	1	L2	AF117829.1	-0.056	-3.05889	Superficial	NOT SIG.	epi
L1-L2	5	0.012732	-0.144122	0.006	0.05	1	L2	FILIP1L	-0.056	-3.05889	Superficial	NOT SIG.	epi
L1-L2	5	0.012797	-0.291083	0.078	0.167	1	L2	VBP1	-0.245	-1.0983	Superficial	NOT SIG.	epi
L1-L2	5	0.0128108	-0.0953157	0.017	0.075	1	L2	RARA	-0.092	-2.14136	Superficial	NOT SIG.	epi
L1-L2	5	0.0129058	-0.0429673	0.039	0.117	1	L2	ASPM	-0.156	-1.58496	Superficial	NOT SIG.	epi
L1-L2	5	0.0129194	-0.0573684	0.006	0.05	1	L2	MED27	-0.056	-3.05889	Superficial	NOT SIG.	epi
L1-L2	5	0.0129194	-0.0784179	0.006	0.05	1	L2	NAGPA	-0.056	-3.05889	Superficial	NOT SIG.	epi
L1-L2	5	0.0129194	-0.217476	0.006	0.05	1	L2	WDR31	-0.056	-3.05889	Superficial	NOT SIG.	epi
L1-L2	5	0.0129445	-0.273661	0.039	0.108	1	L2	FKBP2	-0.147	-1.46949	Superficial	NOT SIG.	epi
L1-L2	5	0.0129799	-0.126456	0.05	0.133	1	L2	BAHD1	-0.183	-1.41143	Superficial	NOT SIG.	epi
L1-L2	5	0.0129886	-0.242078	0.228	0.367	1	L2	SGPL1	-0.595	-0.686746	Superficial	NOT SIG.	epi
L1-L2	5	0.0129963	-0.253454	0.106	0.208	1	L2	DCAF11	-0.314	-0.972519	Superficial	NOT SIG.	epi
L1-L2	5	0.0130199	-0.278632	0.267	0.408	1	L2	TMED9	-0.675	-0.611729	Superficial	NOT SIG.	epi
L1-L2	5	0.0130654	-0.09408	0.122	0.242	1	L2	KEAP1	-0.364	-0.988126	Superficial	NOT SIG.	epi
L1-L2	5	0.0131092	-0.0918635	0.006	0.05	1	L2	CENPV	-0.056	-3.05889	Superficial	NOT SIG.	epi
L1-L2	5	0.0131289	0.186485	0.05	0	1	L2	LCE2D	-0.05	#NUM!	Superficial	NOT SIG.	epi
L1-L2	5	0.0131289	0.148168	0.05	0	1	L2	SFRP2	-0.05	#NUM!	Superficial	NOT SIG.	epi
L1-L2	5	0.0131289	0.117621	0.05	0	1	L2	SMIM22	-0.05	#NUM!	Superficial	NOT SIG.	epi
L1-L2	5	0.0131706	-0.327719	0.256	0.383	1	L2	IFNGR2	-0.639	-0.581201	Superficial	NOT SIG.	epi
L1-L2	5	0.0132078	-0.0894829	0.056	0.142	1	L2	BCCIP	-0.198	-1.34239	Superficial	NOT SIG.	epi
L1-L2	5	0.0132499	-0.0490775	0.017	0.075	1	L2	ZNF609	-0.092	-2.14136	Superficial	NOT SIG.	epi
L1-L2	5	0.0132499	-0.0768941	0.017	0.075	1	L2	ITGB6	-0.092	-2.14136	Superficial	NOT SIG.	epi
L1-L2	5	0.0133015	-0.0056231	0.006	0.05	1	L2	FGD3	-0.056	-3.05889	Superficial	NOT SIG.	epi
L1-L2	5	0.0133015	-0.0460212	0.006	0.05	1	L2	RMI1	-0.056	-3.05889	Superficial	NOT SIG.	epi
L1-L2	5	0.0133015	-0.0654538	0.006	0.05	1	L2	CHST7	-0.056	-3.05889	Superficial	NOT SIG.	epi
L1-L2	5	0.0133491	-0.19205	0.094	0.192	1	L2	PDHA1	-0.286	-1.03037	Superficial	NOT SIG.	epi
L1-L2	5	0.0133491	-0.211611	0.094	0.192	1	L2	KIAA0100	-0.286	-1.03037	Superficial	NOT SIG.	epi
L1-L2	5	0.0133991	-0.108974	0.05	0.133	1	L2	CCDC137	-0.183	-1.41143	Superficial	NOT SIG.	epi
L1-L2	5	0.0134227	-0.246518	0.65	0.8	1	L2	LGALS7B	-1.45	-0.29956	Superficial	NOT SIG.	epi
L1-L2	5	0.0135677	-0.340091	0.294	0.442	1	L2	FKBP1A	-0.736	-0.58823	Superficial	NOT SIG.	epi
L1-L2	5	0.0135897	0.148577	0.1	0.025	1	L2	HLA-DRB5	-0.125	2	Superficial	NOT SIG.	epi
L1-L2	5	0.0136068	-0.24079	0.328	0.475	1	L2	ATP5IF1	-0.803	-0.534232	Superficial	NOT SIG.	epi
L1-L2	5	0.0136131	-0.0618298	0.05	0.133	1	L2	PARP6	-0.183	-1.41143	Superficial	NOT SIG.	epi
L1-L2	5	0.0136168	-0.237939	0.117	0.225	1	L2	HLA-DQA1	-0.342	-0.943416	Superficial	NOT SIG.	epi
L1-L2	5	0.0136186	-0.142026	0.056	0.142	1	L2	ABCF2	-0.198	-1.34239	Superficial	NOT SIG.	epi
L1-L2	5	0.0136235	-0.18255	0.111	0.217	1	L2	CCSER2	-0.328	-0.967135	Superficial	NOT SIG.	epi
L1-L2	5	0.0136631	-0.193191	0.144	0.258	1	L2	RAB3GAP1	-0.402	-0.841302	Superficial	NOT SIG.	epi
L1-L2	5	0.0137013	-0.240438	0.15	0.275	1	L2	MRC2	-0.425	-0.874469	Superficial	NOT SIG.	epi
L1-L2	5	0.0137019	-0.101671	0.067	0.158	1	L2	MARS	-0.225	-1.23769	Superficial	NOT SIG.	epi
L1-L2	5	0.013718	-0.271359	0.172	0.292	1	L2	RAB22A	-0.464	-0.76356	Superficial	NOT SIG.	epi
L1-L2	5	0.0137666	-0.301988	0.128	0.233	1	L2	LARS	-0.361	-0.864186	Superficial	NOT SIG.	epi
L1-L2	5	0.0137792	-0.127332	0.083	0.183	1	L2	SFXN1	-0.266	-1.14066	Superficial	NOT SIG.	epi
L1-L2	5	0.0137892	-0.170257	0.022	0.083	1	L2	PXMP2	-0.105	-1.91561	Superficial	NOT SIG.	epi
L1-L2	5	0.0137937	-0.239704	0.217	0.358	1	L2	UBXN6	-0.575	-0.722265	Superficial	NOT SIG.	epi
L1-L2	5	0.0138777	-0.207559	0.189	0.317	1	L2	NFE2L1	-0.506	-0.746097	Superficial	NOT SIG.	epi
L1-L2	5	0.0138832	-0.24962	0.1	0.2	1	L2	ERGIC1	-0.3	-1	Superficial	NOT SIG.	epi
L1-L2	5	0.0138985	0.119377	0.083	0.017	1	L2	AC005392.2	-0.1	2.28758	Superficial	NOT SIG.	epi
L1-L2	5	0.0139037	-0.302858	0.056	0.133	1	L2	KLF2	-0.189	-1.24793	Superficial	NOT SIG.	epi
L1-L2	5	0.0139564	-0.0303182	0	0.033	1	L2	SH2D1A	-0.033	#NUM!	Superficial	NOT SIG.	epi
L1-L2	5	0.0139564	-0.0316958	0	0.033	1	L2	C9orf64	-0.033	#NUM!	Superficial	NOT SIG.	epi
L1-L2	5	0.0139564	-0.0354334	0	0.033	1	L2	RTN4IP1	-0.033	#NUM!	Superficial	NOT SIG.	epi
L1-L2	5	0.0139564	-0.0362224	0	0.033	1	L2	TMCC1-AS1	-0.033	#NUM!	Superficial	NOT SIG.	epi
L1-L2	5	0.0139564	-0.0469346	0	0.033	1	L2	PCSK4	-0.033	#NUM!	Superficial	NOT SIG.	epi
L1-L2	5	0.0139564	-0.0473375	0	0.033	1	L2	PIM2	-0.033	#NUM!	Superficial	NOT SIG.	epi
L1-L2	5	0.0139564	-0.0474037	0	0.033	1	L2	SERPINF2	-0.033	#NUM!	Superficial	NOT SIG.	epi
L1-L2	5	0.0139564	-0.0498758	0	0.033	1	L2	TRPV1	-0.033	#NUM!	Superficial	NOT SIG.	epi
L1-L2	5	0.0139564	-0.0524189	0	0.033	1	L2	PART1	-0.033	#NUM!	Superficial	NOT SIG.	epi
L1-L2	5	0.0139564	-0.05337	0	0.033	1	L2	FUT10	-0.033	#NUM!	Superficial	NOT SIG.	epi
L1-L2	5	0.0139564	-0.0537458	0	0.033	1	L2	DOCK11	-0.033	#NUM!	Superficial	NOT SIG.	epi
L1-L2	5	0.0139564	-0.0574543	0	0.033	1	L2	TCP11L1	-0.033	#NUM!	Superficial	NOT SIG.	epi
L1-L2	5	0.0139564	-0.0587122	0	0.033	1	L2	AC087501.4	-0.033	#NUM!	Superficial	NOT SIG.	epi
L1-L2	5	0.0139564	-0.0589765	0	0.033	1	L2	TEDC2	-0.033	#NUM!	Superficial	NOT SIG.	epi
L1-L2	5	0.0139564	-0.0617333	0	0.033	1	L2	FRRS1	-0.033	#NUM!	Superficial	NOT SIG.	epi
L1-L2	5	0.0139564	-0.0668542	0	0.033	1	L2	KLRD1	-0.033	#NUM!	Superficial	NOT SIG.	epi
L1-L2	5	0.0139564	-0.0669606	0	0.033	1	L2	NCAM1	-0.033	#NUM!	Superficial	NOT SIG.	epi
L1-L2	5	0.0139564	-0.0697289	0	0.033	1	L2	TGFBR3L	-0.033	#NUM!	Superficial	NOT SIG.	epi
L1-L2	5	0.0139564	-0.0711025	0	0.033	1	L2	ZC3H10	-0.033	#NUM!	Superficial	NOT SIG.	epi
L1-L2	5	0.0139564	-0.0744737	0	0.033	1	L2	AC004982.2	-0.033	#NUM!	Superficial	NOT SIG.	epi
L1-L2	5	0.0139564	-0.0770101	0	0.033	1	L2	MZB1	-0.033	#NUM!	Superficial	NOT SIG.	epi
L1-L2	5	0.0139564	-0.0777794	0	0.033	1	L2	AC093083.1	-0.033	#NUM!	Superficial	NOT SIG.	epi
L1-L2	5	0.0139564	-0.0786062	0	0.033	1	L2	DPY19L2	-0.033	#NUM!	Superficial	NOT SIG.	epi
L1-L2	5	0.0139564	-0.0807202	0	0.033	1	L2	AP000679.1	-0.033	#NUM!	Superficial	NOT SIG.	epi
L1-L2	5	0.0139564	-0.0861382	0	0.033	1	L2	SCN2B	-0.033	#NUM!	Superficial	NOT SIG.	epi
L1-L2	5	0.0139564	-0.0867733	0	0.033	1	L2	SELP	-0.033	#NUM!	Superficial	NOT SIG.	epi
L1-L2	5	0.0139564	-0.0909983	0	0.033	1	L2	AP000254.2	-0.033	#NUM!	Superficial	NOT SIG.	epi
L1-L2	5	0.0139564	-0.0913925	0	0.033	1	L2	SERPINA12	-0.033	#NUM!	Superficial	NOT SIG.	epi
L1-L2	5	0.0139564	-0.0923578	0	0.033	1	L2	IGHD	-0.033	#NUM!	Superficial	NOT SIG.	epi
L1-L2	5	0.0139564	-0.0927058	0	0.033	1	L2	IKZF4	-0.033	#NUM!	Superficial	NOT SIG.	epi
L1-L2	5	0.0139564	-0.0961342	0	0.033	1	L2	WASF1	-0.033	#NUM!	Superficial	NOT SIG.	epi
L1-L2	5	0.0139564	-0.102125	0	0.033	1	L2	GIMAP5	-0.033	#NUM!	Superficial	NOT SIG.	epi
L1-L2	5	0.0139564	-0.102851	0	0.033	1	L2	DPEP1	-0.033	#NUM!	Superficial	NOT SIG.	epi
L1-L2	5	0.0139564	-0.110966	0	0.033	1	L2	AC008764.6	-0.033	#NUM!	Superficial	NOT SIG.	epi
L1-L2	5	0.0139564	-0.11401	0	0.033	1	L2	DQX1	-0.033	#NUM!	Superficial	NOT SIG.	epi
L1-L2	5	0.0139564	-0.119085	0	0.033	1	L2	MYB	-0.033	#NUM!	Superficial	NOT SIG.	epi
L1-L2	5	0.0139564	-0.119691	0	0.033	1	L2	ZNF74	-0.033	#NUM!	Superficial	NOT SIG.	epi
L1-L2	5	0.0139564	-0.119989	0	0.033	1	L2	DIXDC1	-0.033	#NUM!	Superficial	NOT SIG.	epi
L1-L2	5	0.0139564	-0.120879	0	0.033	1	L2	THSD1	-0.033	#NUM!	Superficial	NOT SIG.	epi
L1-L2	5	0.0139564	-0.126986	0	0.033	1	L2	AC092828.1	-0.033	#NUM!	Superficial	NOT SIG.	epi
L1-L2	5	0.0139564	-0.142304	0	0.033	1	L2	RORB	-0.033	#NUM!	Superficial	NOT SIG.	epi
L1-L2	5	0.0139564	-0.168794	0	0.033	1	L2	ASB7	-0.033	#NUM!	Superficial	NOT SIG.	epi
L1-L2	5	0.0140082	0.328685	0.133	0.05	1	L2	TBC1D9	-0.183	1.41143	Superficial	NOT SIG.	epi
L1-L2	5	0.0140995	-0.220519	0.161	0.283	1	L2	UBR5	-0.444	-0.813741	Superficial	NOT SIG.	epi
L1-L2	5	0.0141268	-0.422076	0.478	0.608	1	L2	ATF4	-1.086	-0.347061	Superficial	NOT SIG.	epi
L1-L2	5	0.0141391	-0.361059	0.344	0.475	1	L2	NMU	-0.819	-0.465519	Superficial	NOT SIG.	epi
L1-L2	5	0.0142233	0.345535	0.272	0.158	1	L2	ALDH3A1	-0.43	0.783682	Superficial	NOT SIG.	epi
L1-L2	5	0.0142288	-0.330264	0.361	0.492	1	L2	PTEN	-0.853	-0.446659	Superficial	NOT SIG.	epi
L1-L2	5	0.0143504	-0.140808	0.367	0.517	1	L2	ZNF750	-0.884	-0.494384	Superficial	NOT SIG.	epi
L1-L2	5	0.014401	-0.248063	0.406	0.558	1	L2	H1FX	-0.964	-0.458785	Superficial	NOT SIG.	epi
L1-L2	5	0.0144531	-0.118877	0.028	0.092	1	L2	GMEB2	-0.12	-1.71621	Superficial	NOT SIG.	epi
L1-L2	5	0.0144531	-0.135933	0.028	0.092	1	L2	EPCAM	-0.12	-1.71621	Superficial	NOT SIG.	epi
L1-L2	5	0.0144906	0.328444	0.2	0.1	1	L2	CABLES1	-0.3	1	Superficial	NOT SIG.	epi
L1-L2	5	0.0145042	-0.189956	0.089	0.192	1	L2	OLFML2A	-0.281	-1.10923	Superficial	NOT SIG.	epi
L1-L2	5	0.0145205	-0.0957887	0.022	0.083	1	L2	NCKIPSD	-0.105	-1.91561	Superficial	NOT SIG.	epi
L1-L2	5	0.0145848	0.367105	0.444	0.317	1	L2	ARL4C	-0.761	0.486077	Superficial	NOT SIG.	epi
L1-L2	5	0.0145971	-0.312585	0.283	0.408	1	L2	JTB	-0.691	-0.527767	Superficial	NOT SIG.	epi
L1-L2	5	0.014619	-0.311125	0.061	0.142	1	L2	RPE	-0.203	-1.21901	Superficial	NOT SIG.	epi
L1-L2	5	0.0146497	0.2256	0.578	0.475	1	L2	H1F0	-1.053	0.283142	Superficial	NOT SIG.	epi
L1-L2	5	0.0146708	-0.03366	0.022	0.083	1	L2	RIOK1	-0.105	-1.91561	Superficial	NOT SIG.	epi
L1-L2	5	0.0146777	-0.260609	0.217	0.35	1	L2	CCT3	-0.567	-0.68966	Superficial	NOT SIG.	epi
L1-L2	5	0.0148385	-0.282238	0.061	0.142	1	L2	WDR48	-0.203	-1.21901	Superficial	NOT SIG.	epi
L1-L2	5	0.0148663	-0.148836	0.111	0.217	1	L2	RHBDF1	-0.328	-0.967135	Superficial	NOT SIG.	epi
L1-L2	5	0.0148665	0.329971	0.55	0.425	1	L2	SORT1	-0.975	0.371969	Superficial	NOT SIG.	epi
L1-L2	5	0.0148781	-0.194287	0.028	0.092	1	L2	ZBTB17	-0.12	-1.71621	Superficial	NOT SIG.	epi
L1-L2	5	0.0148897	0.358024	0.278	0.167	1	L2	PSMD1	-0.445	0.735237	Superficial	NOT SIG.	epi
L1-L2	5	0.0149102	-0.262592	0.139	0.258	1	L2	CCDC80	-0.397	-0.892286	Superficial	NOT SIG.	epi
L1-L2	5	0.0149618	-0.0302979	0.05	0.133	1	L2	NQO2	-0.183	-1.41143	Superficial	NOT SIG.	epi
L1-L2	5	0.0149854	0.185378	0.95	0.933	1	L2	TMPRSS11E	-1.883	0.0260504	Superficial	NOT SIG.	epi
L1-L2	5	0.0150327	-0.0936977	0.056	0.142	1	L2	SLBP	-0.198	-1.34239	Superficial	NOT SIG.	epi
L1-L2	5	0.0150794	-0.0298181	0.05	0.133	1	L2	NUP205	-0.183	-1.41143	Superficial	NOT SIG.	epi
L1-L2	5	0.01513	-0.0310986	0.022	0.083	1	L2	TRBC1	-0.105	-1.91561	Superficial	NOT SIG.	epi
L1-L2	5	0.01513	-0.131583	0.022	0.083	1	L2	RRP15	-0.105	-1.91561	Superficial	NOT SIG.	epi
L1-L2	5	0.0151356	-0.233327	0.056	0.133	1	L2	LINC00963	-0.189	-1.24793	Superficial	NOT SIG.	epi
L1-L2	5	0.0151359	0.420408	0.294	0.183	1	L2	ALOX15B	-0.477	0.683973	Superficial	NOT SIG.	epi
L1-L2	5	0.015314	-0.200728	0.028	0.092	1	L2	P4HA1	-0.12	-1.71621	Superficial	NOT SIG.	epi
L1-L2	5	0.015314	-0.229271	0.028	0.092	1	L2	DENND6A	-0.12	-1.71621	Superficial	NOT SIG.	epi
L1-L2	5	0.01532	-0.389264	0.467	0.575	1	L2	NOP53	-1.042	-0.300139	Superficial	NOT SIG.	epi
L1-L2	5	0.0153525	-0.132435	0.156	0.283	1	L2	SEPTIN9	-0.439	-0.859256	Superficial	NOT SIG.	epi
L1-L2	5	0.0154209	0.317458	0.533	0.408	1	L2	ABHD5	-0.941	0.385566	Superficial	NOT SIG.	epi
L1-L2	5	0.015443	-0.118965	0.022	0.083	1	L2	FAM189A2	-0.105	-1.91561	Superficial	NOT SIG.	epi
L1-L2	5	0.0154618	-0.167032	0.028	0.092	1	L2	TUBGCP6	-0.12	-1.71621	Superficial	NOT SIG.	epi
L1-L2	5	0.0154646	-0.117437	0.117	0.217	1	L2	NBEAL1	-0.334	-0.891187	Superficial	NOT SIG.	epi
L1-L2	5	0.0154665	-0.10567	0.067	0.158	1	L2	NTAN1	-0.225	-1.23769	Superficial	NOT SIG.	epi
L1-L2	5	0.0155145	0.394827	0.489	0.383	1	L2	WWTR1	-0.872	0.35249	Superficial	NOT SIG.	epi
L1-L2	5	0.0155441	-0.226112	0.267	0.408	1	L2	DCXR	-0.675	-0.611729	Superficial	NOT SIG.	epi
L1-L2	5	0.0155622	-0.196145	0.139	0.25	1	L2	COASY	-0.389	-0.846843	Superficial	NOT SIG.	epi
L1-L2	5	0.0156096	-0.0747152	0.061	0.15	1	L2	EML2	-0.211	-1.29808	Superficial	NOT SIG.	epi
L1-L2	5	0.0156564	-0.275113	0.094	0.192	1	L2	ELOA	-0.286	-1.03037	Superficial	NOT SIG.	epi
L1-L2	5	0.0156564	-0.193499	0.194	0.325	1	L2	NDUFA12	-0.519	-0.744383	Superficial	NOT SIG.	epi
L1-L2	5	0.0156847	-0.203117	0.039	0.108	1	L2	CLIP2	-0.147	-1.46949	Superficial	NOT SIG.	epi
L1-L2	5	0.0157612	-0.131394	0.028	0.092	1	L2	ARMT1	-0.12	-1.71621	Superficial	NOT SIG.	epi
L1-L2	5	0.0158523	-0.343263	0.044	0.117	1	L2	SDC2	-0.161	-1.41093	Superficial	NOT SIG.	epi
L1-L2	5	0.0158623	-0.20303	0.061	0.142	1	L2	IRF3	-0.203	-1.21901	Superficial	NOT SIG.	epi
L1-L2	5	0.0158924	-0.209877	0.122	0.225	1	L2	MPHOSPH6	-0.347	-0.883044	Superficial	NOT SIG.	epi
L1-L2	5	0.0159128	-0.133807	0.028	0.092	1	L2	RAB11FIP4	-0.12	-1.71621	Superficial	NOT SIG.	epi
L1-L2	5	0.0159167	0.252978	0.967	0.967	1	L2	GAPDH	-1.934	0	Superficial	NOT SIG.	epi
L1-L2	5	0.0160511	-0.118068	0.128	0.242	1	L2	SSH3	-0.37	-0.918863	Superficial	NOT SIG.	epi
L1-L2	5	0.0160864	-0.0843964	0.022	0.083	1	L2	FOXM1	-0.105	-1.91561	Superficial	NOT SIG.	epi
L1-L2	5	0.0161304	0.377684	0.717	0.642	1	L2	BNIP3	-1.359	0.1594	Superficial	NOT SIG.	epi
L1-L2	5	0.0161735	-0.224133	0.239	0.367	1	L2	SNRNP70	-0.606	-0.618769	Superficial	NOT SIG.	epi
L1-L2	5	0.0162229	-0.29331	0.217	0.342	1	L2	PSMB5	-0.559	-0.656301	Superficial	NOT SIG.	epi
L1-L2	5	0.0162344	-0.224152	0.039	0.108	1	L2	CISD3	-0.147	-1.46949	Superficial	NOT SIG.	epi
L1-L2	5	0.0162479	0.307737	0.406	0.275	1	L2	AVPI1	-0.681	0.562048	Superficial	NOT SIG.	epi
L1-L2	5	0.016338	-0.265777	0.056	0.133	1	L2	DNTTIP2	-0.189	-1.24793	Superficial	NOT SIG.	epi
L1-L2	5	0.0163398	-0.19822	0.033	0.1	1	L2	XXYLT1	-0.133	-1.59946	Superficial	NOT SIG.	epi
L1-L2	5	0.0163791	-0.0123853	0.089	0.192	1	L2	TIMM10	-0.281	-1.10923	Superficial	NOT SIG.	epi
L1-L2	5	0.0164011	-0.182132	0.111	0.217	1	L2	FBXO7	-0.328	-0.967135	Superficial	NOT SIG.	epi
L1-L2	5	0.0164538	-0.099104	0.444	0.608	1	L2	ATP5PD	-1.052	-0.453512	Superficial	NOT SIG.	epi
L1-L2	5	0.0164567	-0.286845	0.217	0.342	1	L2	ARHGEF4	-0.559	-0.656301	Superficial	NOT SIG.	epi
L1-L2	5	0.0164627	-0.187448	0.056	0.133	1	L2	MRPS31	-0.189	-1.24793	Superficial	NOT SIG.	epi
L1-L2	5	0.0164693	0.412819	0.539	0.475	1	L2	GNA15	-1.014	0.182358	Superficial	NOT SIG.	epi
L1-L2	5	0.0164878	-0.128267	0.033	0.1	1	L2	PAM16	-0.133	-1.59946	Superficial	NOT SIG.	epi
L1-L2	5	0.0165178	-0.219647	0.044	0.117	1	L2	PDE12	-0.161	-1.41093	Superficial	NOT SIG.	epi
L1-L2	5	0.0165758	0.398201	0.85	0.825	1	L2	ATP1B1	-1.675	0.0430687	Superficial	NOT SIG.	epi
L1-L2	5	0.0165842	-0.0479677	0.022	0.083	1	L2	STIMATE	-0.105	-1.91561	Superficial	NOT SIG.	epi
L1-L2	5	0.0166955	-0.228222	0.106	0.208	1	L2	RBM6	-0.314	-0.972519	Superficial	NOT SIG.	epi
L1-L2	5	0.0167147	-0.219373	0.056	0.133	1	L2	AC020916.1	-0.189	-1.24793	Superficial	NOT SIG.	epi
L1-L2	5	0.0167532	-0.0816735	0.022	0.083	1	L2	NEPRO	-0.105	-1.91561	Superficial	NOT SIG.	epi
L1-L2	5	0.0167711	-0.247027	0.283	0.425	1	L2	SLC2A4RG	-0.708	-0.586661	Superficial	NOT SIG.	epi
L1-L2	5	0.0167711	-0.311193	0.283	0.425	1	L2	JMY	-0.708	-0.586661	Superficial	NOT SIG.	epi
L1-L2	5	0.0167781	-0.114901	0.094	0.192	1	L2	HDHD3	-0.286	-1.03037	Superficial	NOT SIG.	epi
L1-L2	5	0.0168478	0.34466	0.372	0.25	1	L2	CEACAM1	-0.622	0.573375	Superficial	NOT SIG.	epi
L1-L2	5	0.0168898	-0.287945	0.117	0.217	1	L2	CLNS1A	-0.334	-0.891187	Superficial	NOT SIG.	epi
L1-L2	5	0.0169236	-0.0450487	0.022	0.083	1	L2	EPC2	-0.105	-1.91561	Superficial	NOT SIG.	epi
L1-L2	5	0.0169388	-0.16726	0.033	0.1	1	L2	TFB1M	-0.133	-1.59946	Superficial	NOT SIG.	epi
L1-L2	5	0.0169417	-0.173991	0.278	0.417	1	L2	SNHG5	-0.695	-0.584963	Superficial	NOT SIG.	epi
L1-L2	5	0.0170054	-0.261818	0.067	0.15	1	L2	OGFOD1	-0.217	-1.16273	Superficial	NOT SIG.	epi
L1-L2	5	0.017015	-0.178153	0.033	0.1	1	L2	SLC7A2	-0.133	-1.59946	Superficial	NOT SIG.	epi
L1-L2	5	0.0170677	-0.171689	0.044	0.117	1	L2	SEPHS2	-0.161	-1.41093	Superficial	NOT SIG.	epi
L1-L2	5	0.0170849	-0.0443357	0.072	0.167	1	L2	CXXC1	-0.239	-1.21378	Superficial	NOT SIG.	epi
L1-L2	5	0.0171514	-0.23486	0.072	0.158	1	L2	MRPS12	-0.23	-1.13386	Superficial	NOT SIG.	epi
L1-L2	5	0.0171723	-0.060262	0.028	0.092	1	L2	GHDC	-0.12	-1.71621	Superficial	NOT SIG.	epi
L1-L2	5	0.0171822	-0.193638	0.139	0.25	1	L2	C17orf49	-0.389	-0.846843	Superficial	NOT SIG.	epi
L1-L2	5	0.0171962	-0.157027	0.05	0.125	1	L2	ASF1A	-0.175	-1.32193	Superficial	NOT SIG.	epi
L1-L2	5	0.0172455	-0.125992	0.033	0.1	1	L2	LYSMD4	-0.133	-1.59946	Superficial	NOT SIG.	epi
L1-L2	5	0.0172483	-0.197633	0.067	0.15	1	L2	KHDC4	-0.217	-1.16273	Superficial	NOT SIG.	epi
L1-L2	5	0.0172719	-0.20613	0.2	0.325	1	L2	NDUFAB1	-0.525	-0.70044	Superficial	NOT SIG.	epi
L1-L2	5	0.0173109	-0.255821	0.094	0.192	1	L2	FLG-AS1	-0.286	-1.03037	Superficial	NOT SIG.	epi
L1-L2	5	0.0173315	-0.171932	0.05	0.125	1	L2	ZNF700	-0.175	-1.32193	Superficial	NOT SIG.	epi
L1-L2	5	0.01735	-0.251277	0.139	0.242	1	L2	NDUFAF3	-0.381	-0.799922	Superficial	NOT SIG.	epi
L1-L2	5	0.0174002	-0.231193	0.089	0.183	1	L2	CRELD2	-0.272	-1.03997	Superficial	NOT SIG.	epi
L1-L2	5	0.0174457	-0.311382	0.139	0.242	1	L2	PITPNB	-0.381	-0.799922	Superficial	NOT SIG.	epi
L1-L2	5	0.0174728	-0.22017	0.256	0.392	1	L2	PPP2R5A	-0.648	-0.61471	Superficial	NOT SIG.	epi
L1-L2	5	0.0175001	-0.194403	0.111	0.217	1	L2	SVIP	-0.328	-0.967135	Superficial	NOT SIG.	epi
L1-L2	5	0.0175077	-0.171349	0.083	0.175	1	L2	ZNF672	-0.258	-1.07617	Superficial	NOT SIG.	epi
L1-L2	5	0.0175335	-0.0978893	0.039	0.108	1	L2	SMIM20	-0.147	-1.46949	Superficial	NOT SIG.	epi
L1-L2	5	0.0175586	-0.0621696	0.128	0.242	1	L2	TOMM40	-0.37	-0.918863	Superficial	NOT SIG.	epi
L1-L2	5	0.0175728	0.389319	0.417	0.317	1	L2	VPS37B	-0.734	0.395565	Superficial	NOT SIG.	epi
L1-L2	5	0.0175992	0.265628	0.833	0.792	1	L2	PGK1	-1.625	0.0728161	Superficial	NOT SIG.	epi
L1-L2	5	0.0176234	-0.136564	0.056	0.133	1	L2	MCUB	-0.189	-1.24793	Superficial	NOT SIG.	epi
L1-L2	5	0.0176234	-0.242377	0.056	0.133	1	L2	DOCK1	-0.189	-1.24793	Superficial	NOT SIG.	epi
L1-L2	5	0.0176305	-0.0239286	0.244	0.408	1	L2	IMPDH2	-0.652	-0.741688	Superficial	NOT SIG.	epi
L1-L2	5	0.0176309	-0.244375	0.361	0.517	1	L2	DDR1	-0.878	-0.518165	Superficial	NOT SIG.	epi
L1-L2	5	0.0176711	-0.295038	0.544	0.65	1	L2	COX5B	-1.194	-0.256833	Superficial	NOT SIG.	epi
L1-L2	5	0.0176879	0.576471	0.294	0.192	1	L2	S100P	-0.486	0.61471	Superficial	NOT SIG.	epi
L1-L2	5	0.0177146	-0.115195	0.033	0.1	1	L2	FAM76A	-0.133	-1.59946	Superficial	NOT SIG.	epi
L1-L2	5	0.0177432	-0.172838	0.05	0.125	1	L2	BRAT1	-0.175	-1.32193	Superficial	NOT SIG.	epi
L1-L2	5	0.017792	-0.126565	0.011	0.058	1	L2	MESP1	-0.069	-2.39855	Superficial	NOT SIG.	epi
L1-L2	5	0.0178735	-0.106048	0.033	0.1	1	L2	CBX7	-0.133	-1.59946	Superficial	NOT SIG.	epi
L1-L2	5	0.0178874	-0.114687	0.1	0.2	1	L2	CRNDE	-0.3	-1	Superficial	NOT SIG.	epi
L1-L2	5	0.0179203	-0.0726528	0.067	0.158	1	L2	TTC4	-0.225	-1.23769	Superficial	NOT SIG.	epi
L1-L2	5	0.0179864	-0.263932	0.039	0.108	1	L2	AIP	-0.147	-1.46949	Superficial	NOT SIG.	epi
L1-L2	5	0.0180206	-0.153617	0.111	0.217	1	L2	BCL2L2	-0.328	-0.967135	Superficial	NOT SIG.	epi
L1-L2	5	0.0180223	-0.111889	0.05	0.125	1	L2	BCAR1	-0.175	-1.32193	Superficial	NOT SIG.	epi
L1-L2	5	0.0180823	-0.370473	0.611	0.742	1	L2	NME2	-1.353	-0.280247	Superficial	NOT SIG.	epi
L1-L2	5	0.0180977	-0.165007	0.061	0.142	1	L2	MRS2	-0.203	-1.21901	Superficial	NOT SIG.	epi
L1-L2	5	0.018236	-0.291238	0.306	0.433	1	L2	THSD4	-0.739	-0.500835	Superficial	NOT SIG.	epi
L1-L2	5	0.0182606	-0.314206	0.333	0.475	1	L2	RBM39	-0.808	-0.512405	Superficial	NOT SIG.	epi
L1-L2	5	0.0182781	-0.138926	0.133	0.25	1	L2	CCDC85B	-0.383	-0.910502	Superficial	NOT SIG.	epi
L1-L2	5	0.018293	-0.198854	0.394	0.567	1	L2	PPP2R1A	-0.961	-0.525153	Superficial	NOT SIG.	epi
L1-L2	5	0.0182988	-0.17112	0.056	0.133	1	L2	AC010642.2	-0.189	-1.24793	Superficial	NOT SIG.	epi
L1-L2	5	0.0183568	-0.388313	0.1	0.192	1	L2	KCNJ15	-0.292	-0.941106	Superficial	NOT SIG.	epi
L1-L2	5	0.0183693	-0.185641	0.072	0.158	1	L2	IBTK	-0.23	-1.13386	Superficial	NOT SIG.	epi
L1-L2	5	0.0184667	-0.141109	0.011	0.058	1	L2	CCDC146	-0.069	-2.39855	Superficial	NOT SIG.	epi
L1-L2	5	0.0184951	-0.0824308	0.072	0.158	1	L2	DERL2	-0.23	-1.13386	Superficial	NOT SIG.	epi
L1-L2	5	0.018496	-0.190261	0.061	0.142	1	L2	ACOT8	-0.203	-1.21901	Superficial	NOT SIG.	epi
L1-L2	5	0.0185087	0.0392133	0.878	0.908	1	L2	MT-ND5	-1.786	-0.0484714	Superficial	NOT SIG.	epi
L1-L2	5	0.0185276	-0.212266	0.25	0.375	1	L2	PTPN13	-0.625	-0.584963	Superficial	NOT SIG.	epi
L1-L2	5	0.0185555	-0.245472	0.111	0.208	1	L2	RING1	-0.319	-0.906024	Superficial	NOT SIG.	epi
L1-L2	5	0.0185752	-0.269055	0.056	0.133	1	L2	PKD1	-0.189	-1.24793	Superficial	NOT SIG.	epi
L1-L2	5	0.0186588	-0.184075	0.089	0.183	1	L2	MTMR10	-0.272	-1.03997	Superficial	NOT SIG.	epi
L1-L2	5	0.0186615	0.136032	0.122	0.042	1	L2	DDAH1	-0.164	1.53842	Superficial	NOT SIG.	epi
L1-L2	5	0.0186637	-0.207786	0.044	0.117	1	L2	PTDSS1	-0.161	-1.41093	Superficial	NOT SIG.	epi
L1-L2	5	0.0186902	-0.282381	0.183	0.308	1	L2	MYO1D	-0.491	-0.751087	Superficial	NOT SIG.	epi
L1-L2	5	0.0186964	-0.0810971	0.011	0.058	1	L2	CYSTM1	-0.069	-2.39855	Superficial	NOT SIG.	epi
L1-L2	5	0.0186964	-0.165763	0.011	0.058	1	L2	GLRX	-0.069	-2.39855	Superficial	NOT SIG.	epi
L1-L2	5	0.0187148	-0.0979562	0.056	0.133	1	L2	CNPY3	-0.189	-1.24793	Superficial	NOT SIG.	epi
L1-L2	5	0.0187287	-0.038039	0.144	0.258	1	L2	SEC11C	-0.402	-0.841302	Superficial	NOT SIG.	epi
L1-L2	5	0.0187371	-0.159859	0.05	0.125	1	L2	HMGN4	-0.175	-1.32193	Superficial	NOT SIG.	epi
L1-L2	5	0.0187662	-0.171517	0.094	0.192	1	L2	QRICH1	-0.286	-1.03037	Superficial	NOT SIG.	epi
L1-L2	5	0.0187782	-0.145566	0.078	0.167	1	L2	CLEC2B	-0.245	-1.0983	Superficial	NOT SIG.	epi
L1-L2	5	0.0187793	0.14265	0.261	0.15	1	L2	TICAM1	-0.411	0.799087	Superficial	NOT SIG.	epi
L1-L2	5	0.0188133	-0.398164	0.094	0.183	1	L2	CHKB	-0.277	-0.961111	Superficial	NOT SIG.	epi
L1-L2	5	0.0188261	-0.276225	0.678	0.733	1	L2	SPINT2	-1.411	-0.112528	Superficial	NOT SIG.	epi
L1-L2	5	0.018853	-0.105665	0.033	0.1	1	L2	TRMT2A	-0.133	-1.59946	Superficial	NOT SIG.	epi
L1-L2	5	0.018853	-0.13095	0.033	0.1	1	L2	USP20	-0.133	-1.59946	Superficial	NOT SIG.	epi
L1-L2	5	0.0189026	-0.111808	0.067	0.15	1	L2	EPB41L4A-AS1	-0.217	-1.16273	Superficial	NOT SIG.	epi
L1-L2	5	0.0189287	-0.112781	0.011	0.058	1	L2	CEP55	-0.069	-2.39855	Superficial	NOT SIG.	epi
L1-L2	5	0.0189287	-0.16133	0.011	0.058	1	L2	STX17-AS1	-0.069	-2.39855	Superficial	NOT SIG.	epi
L1-L2	5	0.0189294	0.37403	0.361	0.25	1	L2	PTPN3	-0.611	0.530071	Superficial	NOT SIG.	epi
L1-L2	5	0.0189373	0.59025	0.483	0.408	1	L2	IL36RN	-0.891	0.243454	Superficial	NOT SIG.	epi
L1-L2	5	0.019015	0.54348	0.433	0.35	1	L2	FAM43A	-0.783	0.307012	Superficial	NOT SIG.	epi
L1-L2	5	0.0190355	-0.146793	0.067	0.15	1	L2	ING4	-0.217	-1.16273	Superficial	NOT SIG.	epi
L1-L2	5	0.019083	-0.213432	0.039	0.108	1	L2	SERPINB12	-0.147	-1.46949	Superficial	NOT SIG.	epi
L1-L2	5	0.0190903	-0.335164	0.511	0.65	1	L2	LAMP1	-1.161	-0.347116	Superficial	NOT SIG.	epi
L1-L2	5	0.0191636	-0.0816854	0.011	0.058	1	L2	SLC23A2	-0.069	-2.39855	Superficial	NOT SIG.	epi
L1-L2	5	0.0191636	-0.0866179	0.011	0.058	1	L2	CDK5RAP1	-0.069	-2.39855	Superficial	NOT SIG.	epi
L1-L2	5	0.0191636	-0.0912923	0.011	0.058	1	L2	CFL2	-0.069	-2.39855	Superficial	NOT SIG.	epi
L1-L2	5	0.0191636	-0.106751	0.011	0.058	1	L2	ZNF510	-0.069	-2.39855	Superficial	NOT SIG.	epi
L1-L2	5	0.0191768	-0.140799	0.061	0.142	1	L2	SURF6	-0.203	-1.21901	Superficial	NOT SIG.	epi
L1-L2	5	0.0192444	-0.100813	0.039	0.108	1	L2	ECI2	-0.147	-1.46949	Superficial	NOT SIG.	epi
L1-L2	5	0.0192766	-0.124856	0.183	0.317	1	L2	SMARCE1	-0.5	-0.792639	Superficial	NOT SIG.	epi
L1-L2	5	0.0193156	-0.217286	0.061	0.142	1	L2	MRPS6	-0.203	-1.21901	Superficial	NOT SIG.	epi
L1-L2	5	0.0193267	-0.163859	0.05	0.125	1	L2	NCBP2AS2	-0.175	-1.32193	Superficial	NOT SIG.	epi
L1-L2	5	0.0194009	-0.0414174	0.011	0.058	1	L2	SAC3D1	-0.069	-2.39855	Superficial	NOT SIG.	epi
L1-L2	5	0.0194009	-0.0576779	0.011	0.058	1	L2	NR2C1	-0.069	-2.39855	Superficial	NOT SIG.	epi
L1-L2	5	0.0194009	-0.074479	0.011	0.058	1	L2	BTD	-0.069	-2.39855	Superficial	NOT SIG.	epi
L1-L2	5	0.0194009	-0.0779629	0.011	0.058	1	L2	PNO1	-0.069	-2.39855	Superficial	NOT SIG.	epi
L1-L2	5	0.0194009	-0.0822527	0.011	0.058	1	L2	PLA2G6	-0.069	-2.39855	Superficial	NOT SIG.	epi
L1-L2	5	0.0194009	-0.0908766	0.011	0.058	1	L2	KIAA1328	-0.069	-2.39855	Superficial	NOT SIG.	epi
L1-L2	5	0.0194009	-0.107318	0.011	0.058	1	L2	APIP	-0.069	-2.39855	Superficial	NOT SIG.	epi
L1-L2	5	0.0194009	-0.129802	0.011	0.058	1	L2	INVS	-0.069	-2.39855	Superficial	NOT SIG.	epi
L1-L2	5	0.0194208	-0.131808	0.083	0.175	1	L2	CLPP	-0.258	-1.07617	Superficial	NOT SIG.	epi
L1-L2	5	0.0195462	-0.166287	0.083	0.175	1	L2	SLC25A28	-0.258	-1.07617	Superficial	NOT SIG.	epi
L1-L2	5	0.019585	0.134816	0.044	0	1	L2	LCE2C	-0.044	#NUM!	Superficial	NOT SIG.	epi
L1-L2	5	0.019585	0.0940576	0.044	0	1	L2	SLC29A3	-0.044	#NUM!	Superficial	NOT SIG.	epi
L1-L2	5	0.0195861	-0.283247	0.617	0.717	1	L2	GUK1	-1.334	-0.216703	Superficial	NOT SIG.	epi
L1-L2	5	0.0195882	-0.186604	0.044	0.117	1	L2	PSMD5	-0.161	-1.41093	Superficial	NOT SIG.	epi
L1-L2	5	0.0196408	-0.0670455	0.011	0.058	1	L2	NCAPD3	-0.069	-2.39855	Superficial	NOT SIG.	epi
L1-L2	5	0.0196856	-0.174162	0.217	0.342	1	L2	STUB1	-0.559	-0.656301	Superficial	NOT SIG.	epi
L1-L2	5	0.0197048	-0.103389	0.033	0.1	1	L2	TMEM68	-0.133	-1.59946	Superficial	NOT SIG.	epi
L1-L2	5	0.0197633	-0.168944	0.156	0.267	1	L2	SIVA1	-0.423	-0.775294	Superficial	NOT SIG.	epi
L1-L2	5	0.0197767	-0.295243	0.178	0.283	1	L2	FAM83G	-0.461	-0.668925	Superficial	NOT SIG.	epi
L1-L2	5	0.0198208	-0.327119	0.289	0.417	1	L2	PSMB6	-0.706	-0.528978	Superficial	NOT SIG.	epi
L1-L2	5	0.0198497	-0.16061	0.067	0.15	1	L2	PREB	-0.217	-1.16273	Superficial	NOT SIG.	epi
L1-L2	5	0.0198833	-0.0705386	0.011	0.058	1	L2	PCSK9	-0.069	-2.39855	Superficial	NOT SIG.	epi
L1-L2	5	0.0199051	-0.166099	0.044	0.117	1	L2	DHRS7B	-0.161	-1.41093	Superficial	NOT SIG.	epi
L1-L2	5	0.0199951	-0.300868	0.394	0.533	1	L2	BSG	-0.927	-0.43594	Superficial	NOT SIG.	epi
L1-L2	5	0.0200113	-0.269637	0.261	0.392	1	L2	OVOL1	-0.653	-0.586804	Superficial	NOT SIG.	epi
L1-L2	5	0.0200801	-0.105264	0.094	0.192	1	L2	PARP14	-0.286	-1.03037	Superficial	NOT SIG.	epi
L1-L2	5	0.0201262	-0.176053	0.078	0.167	1	L2	TSPAN31	-0.245	-1.0983	Superficial	NOT SIG.	epi
L1-L2	5	0.0203754	-0.0417968	0.089	0.183	1	L2	ALAD	-0.272	-1.03997	Superficial	NOT SIG.	epi
L1-L2	5	0.0203762	-0.0759671	0.011	0.058	1	L2	AC136616.1	-0.069	-2.39855	Superficial	NOT SIG.	epi
L1-L2	5	0.0204076	-0.124284	0.039	0.108	1	L2	EMC8	-0.147	-1.46949	Superficial	NOT SIG.	epi
L1-L2	5	0.0204576	-0.156748	0.061	0.142	1	L2	EAPP	-0.203	-1.21901	Superficial	NOT SIG.	epi
L1-L2	5	0.0205922	-0.135082	0.2	0.317	1	L2	RBM5	-0.517	-0.664483	Superficial	NOT SIG.	epi
L1-L2	5	0.0205966	-0.349335	0.344	0.475	1	L2	COMMD6	-0.819	-0.465519	Superficial	NOT SIG.	epi
L1-L2	5	0.0206123	0.381382	0.606	0.525	1	L2	MYO6	-1.131	0.207	Superficial	NOT SIG.	epi
L1-L2	5	0.0206266	-0.0616856	0.011	0.058	1	L2	CEP152	-0.069	-2.39855	Superficial	NOT SIG.	epi
L1-L2	5	0.0206266	-0.0813089	0.011	0.058	1	L2	ULK2	-0.069	-2.39855	Superficial	NOT SIG.	epi
L1-L2	5	0.0206325	0.272336	0.256	0.15	1	L2	CPTP	-0.406	0.771181	Superficial	NOT SIG.	epi
L1-L2	5	0.0206496	-0.233712	0.144	0.242	1	L2	P3H2	-0.386	-0.748938	Superficial	NOT SIG.	epi
L1-L2	5	0.0206871	0.323042	0.344	0.242	1	L2	MAP2K1	-0.586	0.507402	Superficial	NOT SIG.	epi
L1-L2	5	0.020756	0.334701	0.806	0.742	1	L2	RIOK3	-1.548	0.119361	Superficial	NOT SIG.	epi
L1-L2	5	0.0207712	-0.145276	0.033	0.1	1	L2	TMA16	-0.133	-1.59946	Superficial	NOT SIG.	epi
L1-L2	5	0.0207846	-0.268526	0.161	0.267	1	L2	RANBP2	-0.428	-0.729779	Superficial	NOT SIG.	epi
L1-L2	5	0.0207919	-0.217624	0.128	0.233	1	L2	TIA1	-0.361	-0.864186	Superficial	NOT SIG.	epi
L1-L2	5	0.0208067	0.201619	0.078	0.017	1	L2	EME2	-0.095	2.19794	Superficial	NOT SIG.	epi
L1-L2	5	0.0208797	-0.0225523	0.011	0.058	1	L2	CSPP1	-0.069	-2.39855	Superficial	NOT SIG.	epi
L1-L2	5	0.0208797	-0.0583732	0.011	0.058	1	L2	LRRC45	-0.069	-2.39855	Superficial	NOT SIG.	epi
L1-L2	5	0.0209171	-0.209301	0.272	0.417	1	L2	EIF3B	-0.689	-0.616441	Superficial	NOT SIG.	epi
L1-L2	5	0.0210209	-0.121152	0.344	0.475	1	L2	RBX1	-0.819	-0.465519	Superficial	NOT SIG.	epi
L1-L2	5	0.0210324	-0.142711	0.05	0.125	1	L2	LPCAT3	-0.175	-1.32193	Superficial	NOT SIG.	epi
L1-L2	5	0.0210994	-0.146724	0.039	0.108	1	L2	EGFL7	-0.147	-1.46949	Superficial	NOT SIG.	epi
L1-L2	5	0.0211314	-0.153217	0.144	0.25	1	L2	UBTF	-0.394	-0.795859	Superficial	NOT SIG.	epi
L1-L2	5	0.0211938	-0.181458	0.05	0.125	1	L2	ECE1	-0.175	-1.32193	Superficial	NOT SIG.	epi
L1-L2	5	0.0212092	-0.0617002	0.078	0.167	1	L2	NOP16	-0.245	-1.0983	Superficial	NOT SIG.	epi
L1-L2	5	0.021232	-0.0805969	0.056	0.133	1	L2	PEX6	-0.189	-1.24793	Superficial	NOT SIG.	epi
L1-L2	5	0.0212485	-0.313362	0.333	0.458	1	L2	RTL8C	-0.791	-0.459825	Superficial	NOT SIG.	epi
L1-L2	5	0.0213563	-0.0745827	0.05	0.125	1	L2	PARP8	-0.175	-1.32193	Superficial	NOT SIG.	epi
L1-L2	5	0.0214787	0.326164	0.467	0.35	1	L2	FMO2	-0.817	0.416068	Superficial	NOT SIG.	epi
L1-L2	5	0.0215893	0.16137	0.078	0.017	1	L2	PLK1	-0.095	2.19794	Superficial	NOT SIG.	epi
L1-L2	5	0.0216733	-0.20036	0.139	0.242	1	L2	ISCU	-0.381	-0.799922	Superficial	NOT SIG.	epi
L1-L2	5	0.0217055	-0.17959	0.056	0.133	1	L2	CLEC11A	-0.189	-1.24793	Superficial	NOT SIG.	epi
L1-L2	5	0.0217293	-0.0827612	0.044	0.117	1	L2	CSAD	-0.161	-1.41093	Superficial	NOT SIG.	epi
L1-L2	5	0.0217851	0.298114	0.411	0.292	1	L2	EPN1	-0.703	0.49317	Superficial	NOT SIG.	epi
L1-L2	5	0.0218622	0.295781	0.3	0.192	1	L2	BACH1	-0.492	0.643856	Superficial	NOT SIG.	epi
L1-L2	5	0.0218687	-0.0907684	0.067	0.15	1	L2	BDH2	-0.217	-1.16273	Superficial	NOT SIG.	epi
L1-L2	5	0.0218721	0.277752	0.644	0.567	1	L2	TOB1	-1.211	0.183712	Superficial	NOT SIG.	epi
L1-L2	5	0.0219548	-0.0645701	0.089	0.183	1	L2	CYP2C18	-0.272	-1.03997	Superficial	NOT SIG.	epi
L1-L2	5	0.0219614	-0.342499	0.228	0.35	1	L2	BLCAP	-0.578	-0.618321	Superficial	NOT SIG.	epi
L1-L2	5	0.0219619	-0.362686	0.639	0.742	1	L2	HSPA5	-1.381	-0.215603	Superficial	NOT SIG.	epi
L1-L2	5	0.0219676	-0.127394	0.061	0.142	1	L2	FAM214B	-0.203	-1.21901	Superficial	NOT SIG.	epi
L1-L2	5	0.0222514	-0.0974042	0.044	0.117	1	L2	MR1	-0.161	-1.41093	Superficial	NOT SIG.	epi
L1-L2	5	0.022281	-0.183637	0.061	0.142	1	L2	DMAP1	-0.203	-1.21901	Superficial	NOT SIG.	epi
L1-L2	5	0.0223376	-0.234302	0.089	0.175	1	L2	TBRG4	-0.264	-0.975478	Superficial	NOT SIG.	epi
L1-L2	5	0.0223638	-0.172399	0.139	0.25	1	L2	PCYT1A	-0.389	-0.846843	Superficial	NOT SIG.	epi
L1-L2	5	0.0224279	-0.123496	0.044	0.117	1	L2	GSTM4	-0.161	-1.41093	Superficial	NOT SIG.	epi
L1-L2	5	0.0224388	-0.0856975	0.05	0.125	1	L2	PEX5	-0.175	-1.32193	Superficial	NOT SIG.	epi
L1-L2	5	0.0224879	-0.0272748	0.078	0.167	1	L2	TLE1	-0.245	-1.0983	Superficial	NOT SIG.	epi
L1-L2	5	0.0224882	-0.266001	0.178	0.3	1	L2	WNT5A	-0.478	-0.753085	Superficial	NOT SIG.	epi
L1-L2	5	0.0225328	-0.377789	0.2	0.317	1	L2	RBMX	-0.517	-0.664483	Superficial	NOT SIG.	epi
L1-L2	5	0.0225542	0.175356	0.061	0.008	1	L2	ACADSB	-0.069	2.93074	Superficial	NOT SIG.	epi
L1-L2	5	0.0225777	-0.183748	0.167	0.283	1	L2	ATP2B4	-0.45	-0.760954	Superficial	NOT SIG.	epi
L1-L2	5	0.0226787	0.219711	0.222	0.117	1	L2	ADCY9	-0.339	0.924051	Superficial	NOT SIG.	epi
L1-L2	5	0.0226869	0.240724	0.45	0.333	1	L2	EHF	-0.783	0.434403	Superficial	NOT SIG.	epi
L1-L2	5	0.0227105	-0.205373	0.194	0.317	1	L2	NENF	-0.511	-0.708426	Superficial	NOT SIG.	epi
L1-L2	5	0.0227592	-0.215142	0.083	0.167	1	L2	PLEKHF2	-0.25	-1.00866	Superficial	NOT SIG.	epi
L1-L2	5	0.0228148	-0.233813	0.15	0.258	1	L2	ITGB4	-0.408	-0.782409	Superficial	NOT SIG.	epi
L1-L2	5	0.0228192	0.345942	0.206	0.117	1	L2	MOB4	-0.323	0.816136	Superficial	NOT SIG.	epi
L1-L2	5	0.0228411	-0.148642	0.017	0.067	1	L2	DCBLD1	-0.084	-1.97863	Superficial	NOT SIG.	epi
L1-L2	5	0.0228411	-0.14966	0.017	0.067	1	L2	B3GALT6	-0.084	-1.97863	Superficial	NOT SIG.	epi
L1-L2	5	0.0228812	-0.16086	0.189	0.308	1	L2	KDM5B	-0.497	-0.704544	Superficial	NOT SIG.	epi
L1-L2	5	0.0228883	0.707995	0.472	0.4	1	L2	DUSP5	-0.872	0.238787	Superficial	NOT SIG.	epi
L1-L2	5	0.0229164	-0.171571	0.222	0.35	1	L2	CTDNEP1	-0.572	-0.656795	Superficial	NOT SIG.	epi
L1-L2	5	0.0230269	-0.181607	0.106	0.2	1	L2	SHOC2	-0.306	-0.915936	Superficial	NOT SIG.	epi
L1-L2	5	0.0230452	-0.195339	0.089	0.175	1	L2	FERMT1	-0.264	-0.975478	Superficial	NOT SIG.	epi
L1-L2	5	0.0230692	-0.220934	0.2	0.317	1	L2	HIGD2A	-0.517	-0.664483	Superficial	NOT SIG.	epi
L1-L2	5	0.0230736	-0.269865	0.333	0.475	1	L2	PSMC5	-0.808	-0.512405	Superficial	NOT SIG.	epi
L1-L2	5	0.0230774	-0.0994219	0.078	0.167	1	L2	SAMM50	-0.245	-1.0983	Superficial	NOT SIG.	epi
L1-L2	5	0.0230815	-0.0573372	0.061	0.142	1	L2	SLC30A5	-0.203	-1.21901	Superficial	NOT SIG.	epi
L1-L2	5	0.0231778	-0.1393	0.2	0.317	1	L2	ZNF655	-0.517	-0.664483	Superficial	NOT SIG.	epi
L1-L2	5	0.0231852	0.215429	0.939	0.95	1	L2	P4HB	-1.889	-0.0168024	Superficial	NOT SIG.	epi
L1-L2	5	0.0232161	-0.124099	0.05	0.125	1	L2	DGKZ	-0.175	-1.32193	Superficial	NOT SIG.	epi
L1-L2	5	0.0232637	0.232567	0.567	0.433	1	L2	PELI1	-1	0.388982	Superficial	NOT SIG.	epi
L1-L2	5	0.0233047	-0.200003	0.65	0.792	1	L2	HNRNPA1	-1.442	-0.285061	Superficial	NOT SIG.	epi
L1-L2	5	0.0233452	-0.0945613	0.017	0.067	1	L2	AC019080.1	-0.084	-1.97863	Superficial	NOT SIG.	epi
L1-L2	5	0.0233506	-0.13056	0.139	0.242	1	L2	CEBPG	-0.381	-0.799922	Superficial	NOT SIG.	epi
L1-L2	5	0.0234727	-0.189925	0.144	0.25	1	L2	CREB3L2	-0.394	-0.795859	Superficial	NOT SIG.	epi
L1-L2	5	0.0235123	-0.0327246	0.044	0.117	1	L2	TMEM64	-0.161	-1.41093	Superficial	NOT SIG.	epi
L1-L2	5	0.0235314	-0.245955	0.15	0.258	1	L2	IQANK1	-0.408	-0.782409	Superficial	NOT SIG.	epi
L1-L2	5	0.0235698	0.450104	0.178	0.092	1	L2	RGS5	-0.27	0.952171	Superficial	NOT SIG.	epi
L1-L2	5	0.0236009	-0.0934854	0.017	0.067	1	L2	FLT1	-0.084	-1.97863	Superficial	NOT SIG.	epi
L1-L2	5	0.0236009	-0.0949391	0.017	0.067	1	L2	LURAP1L	-0.084	-1.97863	Superficial	NOT SIG.	epi
L1-L2	5	0.0236009	-0.144323	0.017	0.067	1	L2	SLC15A3	-0.084	-1.97863	Superficial	NOT SIG.	epi
L1-L2	5	0.0236009	-0.146672	0.017	0.067	1	L2	DONSON	-0.084	-1.97863	Superficial	NOT SIG.	epi
L1-L2	5	0.0236179	-0.291102	0.583	0.717	1	L2	SERBP1	-1.3	-0.298477	Superficial	NOT SIG.	epi
L1-L2	5	0.0236238	-0.197031	0.094	0.183	1	L2	ACAD9	-0.277	-0.961111	Superficial	NOT SIG.	epi
L1-L2	5	0.0237657	0.0847107	0.061	0.008	1	L2	HS3ST1	-0.069	2.93074	Superficial	NOT SIG.	epi
L1-L2	5	0.0237745	-0.154169	0.15	0.258	1	L2	MRPL18	-0.408	-0.782409	Superficial	NOT SIG.	epi
L1-L2	5	0.0238228	-0.139612	0.994	0.992	1	L2	KRT5	-1.986	0.00290573	Superficial	NOT SIG.	epi
L1-L2	5	0.0238393	-0.252713	0.294	0.408	1	L2	EREG	-0.702	-0.472753	Superficial	NOT SIG.	epi
L1-L2	5	0.0238537	-0.0861747	0.122	0.233	1	L2	FBXO9	-0.355	-0.933449	Superficial	NOT SIG.	epi
L1-L2	5	0.023859	-0.119716	0.017	0.067	1	L2	DNAAF2	-0.084	-1.97863	Superficial	NOT SIG.	epi
L1-L2	5	0.023859	-0.123831	0.017	0.067	1	L2	NBPF11	-0.084	-1.97863	Superficial	NOT SIG.	epi
L1-L2	5	0.023859	-0.129227	0.017	0.067	1	L2	ANKS3	-0.084	-1.97863	Superficial	NOT SIG.	epi
L1-L2	5	0.0238669	-0.279747	0.561	0.65	1	L2	UQCRB	-1.211	-0.212439	Superficial	NOT SIG.	epi
L1-L2	5	0.0238837	-0.00141461	0.044	0.117	1	L2	SLC25A24	-0.161	-1.41093	Superficial	NOT SIG.	epi
L1-L2	5	0.0238863	-0.200485	0.706	0.783	1	L2	COX4I1	-1.489	-0.149344	Superficial	NOT SIG.	epi
L1-L2	5	0.0239264	-0.0469473	0.05	0.125	1	L2	THYN1	-0.175	-1.32193	Superficial	NOT SIG.	epi
L1-L2	5	0.0241195	-0.123907	0.017	0.067	1	L2	IFT22	-0.084	-1.97863	Superficial	NOT SIG.	epi
L1-L2	5	0.0242441	-0.0540905	0.061	0.142	1	L2	USP39	-0.203	-1.21901	Superficial	NOT SIG.	epi
L1-L2	5	0.0242448	-0.115583	0.133	0.242	1	L2	ADAM17	-0.375	-0.863581	Superficial	NOT SIG.	epi
L1-L2	5	0.0243894	-0.105634	0.317	0.475	1	L2	FASN	-0.792	-0.583445	Superficial	NOT SIG.	epi
L1-L2	5	0.0244107	-0.469135	0.261	0.383	1	L2	OGT	-0.644	-0.553295	Superficial	NOT SIG.	epi
L1-L2	5	0.0244461	-0.180573	0.161	0.267	1	L2	HIP1R	-0.428	-0.729779	Superficial	NOT SIG.	epi
L1-L2	5	0.0245171	-0.141469	0.15	0.258	1	L2	DUS1L	-0.408	-0.782409	Superficial	NOT SIG.	epi
L1-L2	5	0.0245629	-0.228421	0.083	0.167	1	L2	PSMD9	-0.25	-1.00866	Superficial	NOT SIG.	epi
L1-L2	5	0.0247293	-0.242713	0.239	0.367	1	L2	MZT2A	-0.606	-0.618769	Superficial	NOT SIG.	epi
L1-L2	5	0.0247553	-0.316578	0.306	0.45	1	L2	NDFIP1	-0.756	-0.556393	Superficial	NOT SIG.	epi
L1-L2	5	0.0248134	0.30607	0.511	0.458	1	L2	CST6	-0.969	0.157976	Superficial	NOT SIG.	epi
L1-L2	5	0.0248528	0.217778	0.611	0.508	1	L2	CSNK1E	-1.119	0.266344	Superficial	NOT SIG.	epi
L1-L2	5	0.0248605	-0.303025	0.544	0.658	1	L2	ENSA	-1.202	-0.274481	Superficial	NOT SIG.	epi
L1-L2	5	0.0249766	-0.214059	0.089	0.175	1	L2	PITRM1	-0.264	-0.975478	Superficial	NOT SIG.	epi
L1-L2	5	0.0250259	0.233461	0.183	0.092	1	L2	TGFB1	-0.275	0.992138	Superficial	NOT SIG.	epi
L1-L2	5	0.0250619	0.0203866	0.067	0.15	1	L2	DEF6	-0.217	-1.16273	Superficial	NOT SIG.	epi
L1-L2	5	0.0250798	-0.0874104	0.25	0.383	1	L2	CDC37	-0.633	-0.615416	Superficial	NOT SIG.	epi
L1-L2	5	0.025161	-0.300807	0.139	0.233	1	L2	STAT1	-0.372	-0.745245	Superficial	NOT SIG.	epi
L1-L2	5	0.0251707	-0.116733	0.117	0.217	1	L2	EFR3A	-0.334	-0.891187	Superficial	NOT SIG.	epi
L1-L2	5	0.0251865	-0.0355059	0.017	0.067	1	L2	FHL1	-0.084	-1.97863	Superficial	NOT SIG.	epi
L1-L2	5	0.0251865	-0.0769009	0.017	0.067	1	L2	KNOP1	-0.084	-1.97863	Superficial	NOT SIG.	epi
L1-L2	5	0.0251865	-0.134063	0.017	0.067	1	L2	PADI2	-0.084	-1.97863	Superficial	NOT SIG.	epi
L1-L2	5	0.0251945	0.156021	0.117	0.042	1	L2	GSTT2B	-0.159	1.47805	Superficial	NOT SIG.	epi
L1-L2	5	0.0253857	-0.224836	0.111	0.2	1	L2	MCM7	-0.311	-0.84944	Superficial	NOT SIG.	epi
L1-L2	5	0.0254061	0.323973	0.583	0.45	1	L2	CEACAM5	-1.033	0.373571	Superficial	NOT SIG.	epi
L1-L2	5	0.0254488	0.250492	0.811	0.792	1	L2	EPS8L2	-1.603	0.0342015	Superficial	NOT SIG.	epi
L1-L2	5	0.0254611	0.428724	0.617	0.542	1	L2	NDRG2	-1.159	0.186978	Superficial	NOT SIG.	epi
L1-L2	5	0.0254752	-0.225566	0.122	0.217	1	L2	IFFO2	-0.339	-0.830814	Superficial	NOT SIG.	epi
L1-L2	5	0.0254873	-0.00826716	0.039	0.108	1	L2	GPR137	-0.147	-1.46949	Superficial	NOT SIG.	epi
L1-L2	5	0.0255129	0.0897213	0.161	0.075	1	L2	BSPRY	-0.236	1.1021	Superficial	NOT SIG.	epi
L1-L2	5	0.0255379	-0.23983	0.139	0.242	1	L2	MORC3	-0.381	-0.799922	Superficial	NOT SIG.	epi
L1-L2	5	0.025642	-0.195796	0.317	0.45	1	L2	HDGF	-0.767	-0.505442	Superficial	NOT SIG.	epi
L1-L2	5	0.0257351	-0.0442989	0.017	0.067	1	L2	HTRA2	-0.084	-1.97863	Superficial	NOT SIG.	epi
L1-L2	5	0.0259153	-0.300757	0.178	0.283	1	L2	MIEN1	-0.461	-0.668925	Superficial	NOT SIG.	epi
L1-L2	5	0.0259891	-0.117502	0.1	0.192	1	L2	MAU2	-0.292	-0.941106	Superficial	NOT SIG.	epi
L1-L2	5	0.0260599	-0.120674	0.089	0.183	1	L2	APOBEC3C	-0.272	-1.03997	Superficial	NOT SIG.	epi
L1-L2	5	0.0261095	-0.290435	0.383	0.508	1	L2	TIMM8B	-0.891	-0.407484	Superficial	NOT SIG.	epi
L1-L2	5	0.0261477	-0.0889552	0.022	0.075	1	L2	TCN1	-0.097	-1.76939	Superficial	NOT SIG.	epi
L1-L2	5	0.0261477	-0.132725	0.022	0.075	1	L2	THUMPD2	-0.097	-1.76939	Superficial	NOT SIG.	epi
L1-L2	5	0.0261477	-0.219504	0.022	0.075	1	L2	RCE1	-0.097	-1.76939	Superficial	NOT SIG.	epi
L1-L2	5	0.0261717	-0.0485917	0.05	0.125	1	L2	RBSN	-0.175	-1.32193	Superficial	NOT SIG.	epi
L1-L2	5	0.0262941	-0.0610124	0.017	0.067	1	L2	C5orf56	-0.084	-1.97863	Superficial	NOT SIG.	epi
L1-L2	5	0.026303	-0.177084	0.106	0.2	1	L2	HR	-0.306	-0.915936	Superficial	NOT SIG.	epi
L1-L2	5	0.026389	-0.19925	0.167	0.267	1	L2	STARD10	-0.434	-0.676992	Superficial	NOT SIG.	epi
L1-L2	5	0.0264948	-0.375317	0.039	0.1	1	L2	LCE3A	-0.139	-1.35845	Superficial	NOT SIG.	epi
L1-L2	5	0.0265117	-0.0469186	0.072	0.158	1	L2	TFE3	-0.23	-1.13386	Superficial	NOT SIG.	epi
L1-L2	5	0.0266027	-0.113183	0.117	0.217	1	L2	TRAPPC4	-0.334	-0.891187	Superficial	NOT SIG.	epi
L1-L2	5	0.0267497	-0.150232	0.117	0.217	1	L2	NOC2L	-0.334	-0.891187	Superficial	NOT SIG.	epi
L1-L2	5	0.0268279	0.268329	0.528	0.442	1	L2	UBE2B	-0.97	0.256492	Superficial	NOT SIG.	epi
L1-L2	5	0.026859	-0.0926233	0.072	0.158	1	L2	LZTS2	-0.23	-1.13386	Superficial	NOT SIG.	epi
L1-L2	5	0.0268635	-0.0514517	0.017	0.067	1	L2	N6AMT1	-0.084	-1.97863	Superficial	NOT SIG.	epi
L1-L2	5	0.0269056	-0.136182	0.139	0.242	1	L2	STOM	-0.381	-0.799922	Superficial	NOT SIG.	epi
L1-L2	5	0.0269078	-0.234285	0.567	0.7	1	L2	COX7B	-1.267	-0.304006	Superficial	NOT SIG.	epi
L1-L2	5	0.0269463	-0.194731	0.078	0.158	1	L2	SSBP2	-0.236	-1.01838	Superficial	NOT SIG.	epi
L1-L2	5	0.0270347	-0.216009	0.194	0.308	1	L2	CAPZA2	-0.502	-0.666874	Superficial	NOT SIG.	epi
L1-L2	5	0.0271012	0.379457	0.656	0.567	1	L2	TMEM159	-1.223	0.210347	Superficial	NOT SIG.	epi
L1-L2	5	0.0271053	-0.120757	0.111	0.208	1	L2	SNF8	-0.319	-0.906024	Superficial	NOT SIG.	epi
L1-L2	5	0.0271522	-0.0399273	0.017	0.067	1	L2	CD27-AS1	-0.084	-1.97863	Superficial	NOT SIG.	epi
L1-L2	5	0.0271674	-0.203414	0.528	0.625	1	L2	TMED3	-1.153	-0.243318	Superficial	NOT SIG.	epi
L1-L2	5	0.027202	-0.0851335	0.022	0.075	1	L2	TSEN54	-0.097	-1.76939	Superficial	NOT SIG.	epi
L1-L2	5	0.027202	-0.0912087	0.022	0.075	1	L2	ZNF793	-0.097	-1.76939	Superficial	NOT SIG.	epi
L1-L2	5	0.0272258	-0.268734	0.139	0.233	1	L2	TMEM19	-0.372	-0.745245	Superficial	NOT SIG.	epi
L1-L2	5	0.0272517	0.0712983	0.044	0.117	1	L2	CARD19	-0.161	-1.41093	Superficial	NOT SIG.	epi
L1-L2	5	0.0273387	-0.0935133	0.122	0.225	1	L2	IP6K2	-0.347	-0.883044	Superficial	NOT SIG.	epi
L1-L2	5	0.0274112	0.22274	0.222	0.125	1	L2	DCUN1D1	-0.347	0.828632	Superficial	NOT SIG.	epi
L1-L2	5	0.0274713	-0.10933	0.022	0.075	1	L2	ZNF688	-0.097	-1.76939	Superficial	NOT SIG.	epi
L1-L2	5	0.0274713	-0.151599	0.022	0.075	1	L2	ARHGAP5-AS1	-0.097	-1.76939	Superficial	NOT SIG.	epi
L1-L2	5	0.0275534	-0.277927	0.278	0.392	1	L2	AOPEP	-0.67	-0.495769	Superficial	NOT SIG.	epi
L1-L2	5	0.0276129	-0.138774	0.139	0.242	1	L2	EXOC5	-0.381	-0.799922	Superficial	NOT SIG.	epi
L1-L2	5	0.0277428	-0.196764	0.022	0.075	1	L2	DNAJC2	-0.097	-1.76939	Superficial	NOT SIG.	epi
L1-L2	5	0.0278401	-0.231018	0.394	0.55	1	L2	SUB1	-0.944	-0.481236	Superficial	NOT SIG.	epi
L1-L2	5	0.0278477	-0.198923	0.117	0.208	1	L2	TMEM183A	-0.325	-0.830075	Superficial	NOT SIG.	epi
L1-L2	5	0.0279421	-0.10378	0.094	0.183	1	L2	RBM23	-0.277	-0.961111	Superficial	NOT SIG.	epi
L1-L2	5	0.0279828	0.271258	0.233	0.142	1	L2	SLC31A2	-0.375	0.714439	Superficial	NOT SIG.	epi
L1-L2	5	0.0280167	-0.120692	0.022	0.075	1	L2	ZNF433	-0.097	-1.76939	Superficial	NOT SIG.	epi
L1-L2	5	0.0280795	-0.11615	0.028	0.083	1	L2	FIG4	-0.111	-1.56768	Superficial	NOT SIG.	epi
L1-L2	5	0.0280867	-0.0345868	0.006	0.042	1	L2	AC008555.4	-0.048	-2.80735	Superficial	NOT SIG.	epi
L1-L2	5	0.0280867	-0.0623967	0.006	0.042	1	L2	SPATA6	-0.048	-2.80735	Superficial	NOT SIG.	epi
L1-L2	5	0.0280867	-0.0710468	0.006	0.042	1	L2	SMARCD3	-0.048	-2.80735	Superficial	NOT SIG.	epi
L1-L2	5	0.0280867	-0.110004	0.006	0.042	1	L2	TMEM216	-0.048	-2.80735	Superficial	NOT SIG.	epi
L1-L2	5	0.0280867	-0.118873	0.006	0.042	1	L2	RBM38	-0.048	-2.80735	Superficial	NOT SIG.	epi
L1-L2	5	0.0280867	-0.129008	0.006	0.042	1	L2	CBARP	-0.048	-2.80735	Superficial	NOT SIG.	epi
L1-L2	5	0.0280867	-0.176924	0.006	0.042	1	L2	NAALADL1	-0.048	-2.80735	Superficial	NOT SIG.	epi
L1-L2	5	0.0280961	-0.17437	0.161	0.267	1	L2	RARS	-0.428	-0.729779	Superficial	NOT SIG.	epi
L1-L2	5	0.0281338	-0.152221	0.206	0.333	1	L2	CTDSP2	-0.539	-0.692878	Superficial	NOT SIG.	epi
L1-L2	5	0.0281453	0.0511585	0.056	0.133	1	L2	GTF2H1	-0.189	-1.24793	Superficial	NOT SIG.	epi
L1-L2	5	0.0282383	-0.109059	0.133	0.242	1	L2	APCDD1	-0.375	-0.863581	Superficial	NOT SIG.	epi
L1-L2	5	0.028269	-0.219407	0.111	0.2	1	L2	NAV1	-0.311	-0.84944	Superficial	NOT SIG.	epi
L1-L2	5	0.0282928	-0.0931184	0.022	0.075	1	L2	BPNT1	-0.097	-1.76939	Superficial	NOT SIG.	epi
L1-L2	5	0.0283107	-0.209648	0.717	0.817	1	L2	PSAP	-1.534	-0.188363	Superficial	NOT SIG.	epi
L1-L2	5	0.0283196	0.244178	0.306	0.2	1	L2	MFSD11	-0.506	0.613532	Superficial	NOT SIG.	epi
L1-L2	5	0.02833	-0.185406	0.067	0.142	1	L2	AREL1	-0.209	-1.08366	Superficial	NOT SIG.	epi
L1-L2	5	0.0283419	0.329234	0.561	0.458	1	L2	CPNE3	-1.019	0.292653	Superficial	NOT SIG.	epi
L1-L2	5	0.0283429	0.269271	0.644	0.567	1	L2	RAB2A	-1.211	0.183712	Superficial	NOT SIG.	epi
L1-L2	5	0.0283618	-0.111575	0.1	0.192	1	L2	UBE2S	-0.292	-0.941106	Superficial	NOT SIG.	epi
L1-L2	5	0.0284401	-0.29924	0.189	0.292	1	L2	EPN3	-0.481	-0.627582	Superficial	NOT SIG.	epi
L1-L2	5	0.0284676	-0.282845	0.156	0.25	1	L2	SAP30BP	-0.406	-0.680382	Superficial	NOT SIG.	epi
L1-L2	5	0.0284864	-0.147446	0.178	0.292	1	L2	ACSL1	-0.47	-0.714091	Superficial	NOT SIG.	epi
L1-L2	5	0.0284901	-0.0619086	0.006	0.042	1	L2	DBF4	-0.048	-2.80735	Superficial	NOT SIG.	epi
L1-L2	5	0.0284901	-0.0823269	0.006	0.042	1	L2	LINC02298	-0.048	-2.80735	Superficial	NOT SIG.	epi
L1-L2	5	0.0284901	-0.178408	0.006	0.042	1	L2	ACE	-0.048	-2.80735	Superficial	NOT SIG.	epi
L1-L2	5	0.0285008	0.591003	0.167	0.083	1	L2	WFDC12	-0.25	1.00866	Superficial	NOT SIG.	epi
L1-L2	5	0.028515	-0.00894246	0.144	0.258	1	L2	MED28	-0.402	-0.841302	Superficial	NOT SIG.	epi
L1-L2	5	0.0285713	-0.0583887	0.022	0.075	1	L2	ADGRL1	-0.097	-1.76939	Superficial	NOT SIG.	epi
L1-L2	5	0.0287383	-0.119259	0.089	0.175	1	L2	VPS9D1	-0.264	-0.975478	Superficial	NOT SIG.	epi
L1-L2	5	0.0287428	-0.167315	0.206	0.308	1	L2	SEC11A	-0.514	-0.580286	Superficial	NOT SIG.	epi
L1-L2	5	0.0288522	-0.0621903	0.022	0.075	1	L2	AKNA	-0.097	-1.76939	Superficial	NOT SIG.	epi
L1-L2	5	0.0288815	-0.0792577	0.128	0.233	1	L2	MAP3K1	-0.361	-0.864186	Superficial	NOT SIG.	epi
L1-L2	5	0.0288985	-0.0660873	0.006	0.042	1	L2	RND1	-0.048	-2.80735	Superficial	NOT SIG.	epi
L1-L2	5	0.0288985	-0.0665112	0.006	0.042	1	L2	CGAS	-0.048	-2.80735	Superficial	NOT SIG.	epi
L1-L2	5	0.0288985	-0.0716805	0.006	0.042	1	L2	PTCH1	-0.048	-2.80735	Superficial	NOT SIG.	epi
L1-L2	5	0.0288985	-0.0770574	0.006	0.042	1	L2	CYP39A1	-0.048	-2.80735	Superficial	NOT SIG.	epi
L1-L2	5	0.0288985	-0.0812404	0.006	0.042	1	L2	AL390728.6	-0.048	-2.80735	Superficial	NOT SIG.	epi
L1-L2	5	0.0288985	-0.0820368	0.006	0.042	1	L2	OGG1	-0.048	-2.80735	Superficial	NOT SIG.	epi
L1-L2	5	0.0288985	-0.0916272	0.006	0.042	1	L2	TMEM120B	-0.048	-2.80735	Superficial	NOT SIG.	epi
L1-L2	5	0.0288985	-0.112025	0.006	0.042	1	L2	CMBL	-0.048	-2.80735	Superficial	NOT SIG.	epi
L1-L2	5	0.0288985	-0.126968	0.006	0.042	1	L2	MYBL2	-0.048	-2.80735	Superficial	NOT SIG.	epi
L1-L2	5	0.0288985	-0.127738	0.006	0.042	1	L2	MST1R	-0.048	-2.80735	Superficial	NOT SIG.	epi
L1-L2	5	0.0288985	-0.154111	0.006	0.042	1	L2	ATP23	-0.048	-2.80735	Superficial	NOT SIG.	epi
L1-L2	5	0.0289644	-0.190784	0.228	0.342	1	L2	SDF4	-0.57	-0.584963	Superficial	NOT SIG.	epi
L1-L2	5	0.0290795	-0.191829	0.083	0.167	1	L2	MRPS27	-0.25	-1.00866	Superficial	NOT SIG.	epi
L1-L2	5	0.0291023	-0.0882311	0.072	0.15	1	L2	ZBTB38	-0.222	-1.05889	Superficial	NOT SIG.	epi
L1-L2	5	0.0292597	-0.170894	0.083	0.167	1	L2	CNOT6	-0.25	-1.00866	Superficial	NOT SIG.	epi
L1-L2	5	0.0292977	0.232563	0.039	0	1	L2	IGFL2-AS1	-0.039	#NUM!	Superficial	NOT SIG.	epi
L1-L2	5	0.0292977	0.127128	0.039	0	1	L2	FABP4	-0.039	#NUM!	Superficial	NOT SIG.	epi
L1-L2	5	0.0292977	0.10099	0.039	0	1	L2	TSPYL5	-0.039	#NUM!	Superficial	NOT SIG.	epi
L1-L2	5	0.0292977	0.0820054	0.039	0	1	L2	MON1A	-0.039	#NUM!	Superficial	NOT SIG.	epi
L1-L2	5	0.0292977	0.0513379	0.039	0	1	L2	AC097499.2	-0.039	#NUM!	Superficial	NOT SIG.	epi
L1-L2	5	0.0293119	-0.0536824	0.006	0.042	1	L2	AC107068.1	-0.048	-2.80735	Superficial	NOT SIG.	epi
L1-L2	5	0.0293119	-0.0700766	0.006	0.042	1	L2	ST3GAL3	-0.048	-2.80735	Superficial	NOT SIG.	epi
L1-L2	5	0.0293119	-0.0835868	0.006	0.042	1	L2	SPRY2	-0.048	-2.80735	Superficial	NOT SIG.	epi
L1-L2	5	0.0293119	-0.102789	0.006	0.042	1	L2	CHAMP1	-0.048	-2.80735	Superficial	NOT SIG.	epi
L1-L2	5	0.0293119	-0.109821	0.006	0.042	1	L2	AC245041.2	-0.048	-2.80735	Superficial	NOT SIG.	epi
L1-L2	5	0.0293119	-0.121174	0.006	0.042	1	L2	LRP12	-0.048	-2.80735	Superficial	NOT SIG.	epi
L1-L2	5	0.0293119	-0.141312	0.006	0.042	1	L2	ZNF775	-0.048	-2.80735	Superficial	NOT SIG.	epi
L1-L2	5	0.029316	-0.238833	0.044	0.108	1	L2	GGT5	-0.152	-1.29546	Superficial	NOT SIG.	epi
L1-L2	5	0.0293716	-0.314717	0.367	0.483	1	L2	SLC38A2	-0.85	-0.396243	Superficial	NOT SIG.	epi
L1-L2	5	0.0293986	-0.179272	0.133	0.233	1	L2	DNAJC21	-0.366	-0.808904	Superficial	NOT SIG.	epi
L1-L2	5	0.0294185	0.123179	0.1	0.033	1	L2	CSF2RB	-0.133	1.59946	Superficial	NOT SIG.	epi
L1-L2	5	0.0294211	-0.0568892	0.022	0.075	1	L2	SPOUT1	-0.097	-1.76939	Superficial	NOT SIG.	epi
L1-L2	5	0.0294211	-0.0699501	0.022	0.075	1	L2	GSTA1	-0.097	-1.76939	Superficial	NOT SIG.	epi
L1-L2	5	0.0294211	-0.0916096	0.022	0.075	1	L2	SETDB2	-0.097	-1.76939	Superficial	NOT SIG.	epi
L1-L2	5	0.02944	0.257409	0.156	0.075	1	L2	RAB27A	-0.231	1.05658	Superficial	NOT SIG.	epi
L1-L2	5	0.0294516	-0.270055	0.144	0.233	1	L2	MAP3K6	-0.377	-0.694261	Superficial	NOT SIG.	epi
L1-L2	5	0.029475	-0.168967	0.061	0.133	1	L2	PAXX	-0.194	-1.12455	Superficial	NOT SIG.	epi
L1-L2	5	0.0295173	0.28	0.75	0.75	1	L2	B4GALT1	-1.5	0	Superficial	NOT SIG.	epi
L1-L2	5	0.0295212	-0.19418	0.233	0.358	1	L2	BAG1	-0.591	-0.61963	Superficial	NOT SIG.	epi
L1-L2	5	0.0295558	-0.15728	0.156	0.258	1	L2	TRAPPC2L	-0.414	-0.725825	Superficial	NOT SIG.	epi
L1-L2	5	0.029586	-0.239793	0.117	0.208	1	L2	PHF23	-0.325	-0.830075	Superficial	NOT SIG.	epi
L1-L2	5	0.0296608	-0.130727	0.028	0.083	1	L2	SLC2A8	-0.111	-1.56768	Superficial	NOT SIG.	epi
L1-L2	5	0.0297092	-0.0657405	0.022	0.075	1	L2	RORC	-0.097	-1.76939	Superficial	NOT SIG.	epi
L1-L2	5	0.0297092	-0.0679356	0.022	0.075	1	L2	EDEM2	-0.097	-1.76939	Superficial	NOT SIG.	epi
L1-L2	5	0.0297092	-0.0734422	0.022	0.075	1	L2	CAAP1	-0.097	-1.76939	Superficial	NOT SIG.	epi
L1-L2	5	0.029718	-0.224396	0.039	0.1	1	L2	ZNF131	-0.139	-1.35845	Superficial	NOT SIG.	epi
L1-L2	5	0.0297209	-0.213223	0.217	0.325	1	L2	TPD52L1	-0.542	-0.582745	Superficial	NOT SIG.	epi
L1-L2	5	0.0297304	-0.0367338	0.006	0.042	1	L2	TSGA10	-0.048	-2.80735	Superficial	NOT SIG.	epi
L1-L2	5	0.0297304	-0.0469658	0.006	0.042	1	L2	UBAP1L	-0.048	-2.80735	Superficial	NOT SIG.	epi
L1-L2	5	0.0297304	-0.0482741	0.006	0.042	1	L2	AEN	-0.048	-2.80735	Superficial	NOT SIG.	epi
L1-L2	5	0.0297304	-0.0511433	0.006	0.042	1	L2	ERCC8	-0.048	-2.80735	Superficial	NOT SIG.	epi
L1-L2	5	0.0297304	-0.073398	0.006	0.042	1	L2	E2F3	-0.048	-2.80735	Superficial	NOT SIG.	epi
L1-L2	5	0.0297304	-0.0769239	0.006	0.042	1	L2	SPIRE2	-0.048	-2.80735	Superficial	NOT SIG.	epi
L1-L2	5	0.0297304	-0.0842485	0.006	0.042	1	L2	GPRC5D-AS1	-0.048	-2.80735	Superficial	NOT SIG.	epi
L1-L2	5	0.0297826	-0.137635	0.061	0.133	1	L2	WRNIP1	-0.194	-1.12455	Superficial	NOT SIG.	epi
L1-L2	5	0.029815	-0.157738	0.056	0.125	1	L2	USP40	-0.181	-1.15843	Superficial	NOT SIG.	epi
L1-L2	5	0.0299317	-0.172101	0.028	0.083	1	L2	LRRK2	-0.111	-1.56768	Superficial	NOT SIG.	epi
L1-L2	5	0.0299901	-0.192675	0.083	0.167	1	L2	DOCK6	-0.25	-1.00866	Superficial	NOT SIG.	epi
L1-L2	5	0.0299996	-0.0752207	0.022	0.075	1	L2	CLN6	-0.097	-1.76939	Superficial	NOT SIG.	epi
L1-L2	5	0.0300174	-0.0995272	0.133	0.233	1	L2	GLRX3	-0.366	-0.808904	Superficial	NOT SIG.	epi
L1-L2	5	0.030095	-0.133504	0.067	0.142	1	L2	KAT2A	-0.209	-1.08366	Superficial	NOT SIG.	epi
L1-L2	5	0.030154	-0.020352	0.006	0.042	1	L2	AL122023.1	-0.048	-2.80735	Superficial	NOT SIG.	epi
L1-L2	5	0.030154	-0.0442622	0.006	0.042	1	L2	AP002784.1	-0.048	-2.80735	Superficial	NOT SIG.	epi
L1-L2	5	0.030154	-0.0486087	0.006	0.042	1	L2	CSGALNACT2	-0.048	-2.80735	Superficial	NOT SIG.	epi
L1-L2	5	0.0301879	-0.2831	0.244	0.358	1	L2	SULF2	-0.602	-0.553078	Superficial	NOT SIG.	epi
L1-L2	5	0.0302332	-0.141213	0.294	0.417	1	L2	MRPL51	-0.711	-0.504231	Superficial	NOT SIG.	epi
L1-L2	5	0.0302925	-0.0178431	0.022	0.075	1	L2	AC103718.1	-0.097	-1.76939	Superficial	NOT SIG.	epi
L1-L2	5	0.0303015	-0.189496	0.061	0.133	1	L2	FXR2	-0.194	-1.12455	Superficial	NOT SIG.	epi
L1-L2	5	0.0303378	-0.127539	0.089	0.175	1	L2	JAGN1	-0.264	-0.975478	Superficial	NOT SIG.	epi
L1-L2	5	0.0304756	-0.205155	0.044	0.108	1	L2	C1orf174	-0.152	-1.29546	Superficial	NOT SIG.	epi
L1-L2	5	0.0304798	-0.119991	0.028	0.083	1	L2	GON7	-0.111	-1.56768	Superficial	NOT SIG.	epi
L1-L2	5	0.0304896	0.233494	0.189	0.1	1	L2	EEPD1	-0.289	0.918386	Superficial	NOT SIG.	epi
L1-L2	5	0.0305774	-0.0762887	0.239	0.367	1	L2	LY6G6C	-0.606	-0.618769	Superficial	NOT SIG.	epi
L1-L2	5	0.0306565	-0.15461	0.033	0.092	1	L2	DRG2	-0.125	-1.47917	Superficial	NOT SIG.	epi
L1-L2	5	0.0306988	-0.210217	0.039	0.1	1	L2	TSC1	-0.139	-1.35845	Superficial	NOT SIG.	epi
L1-L2	5	0.0307198	-0.246115	0.333	0.458	1	L2	NDUFB2	-0.791	-0.459825	Superficial	NOT SIG.	epi
L1-L2	5	0.0307571	-0.0973997	0.028	0.083	1	L2	ALG1	-0.111	-1.56768	Superficial	NOT SIG.	epi
L1-L2	5	0.0307905	-0.0954347	0.078	0.158	1	L2	FAM160A1	-0.236	-1.01838	Superficial	NOT SIG.	epi
L1-L2	5	0.0308067	-0.273073	0.417	0.55	1	L2	NOTCH3	-0.967	-0.399384	Superficial	NOT SIG.	epi
L1-L2	5	0.0308677	-0.343286	0.472	0.6	1	L2	ATP5MC3	-1.072	-0.346176	Superficial	NOT SIG.	epi
L1-L2	5	0.0308857	-0.0533521	0.022	0.075	1	L2	PDGFRA	-0.097	-1.76939	Superficial	NOT SIG.	epi
L1-L2	5	0.0308857	-0.0553826	0.022	0.075	1	L2	CDH11	-0.097	-1.76939	Superficial	NOT SIG.	epi
L1-L2	5	0.0309847	-0.184148	0.078	0.158	1	L2	CHPF	-0.236	-1.01838	Superficial	NOT SIG.	epi
L1-L2	5	0.0310011	-0.318223	0.5	0.6	1	L2	COX7A2	-1.1	-0.263034	Superficial	NOT SIG.	epi
L1-L2	5	0.0310366	-0.0937966	0.028	0.083	1	L2	MTRR	-0.111	-1.56768	Superficial	NOT SIG.	epi
L1-L2	5	0.0310366	-0.118941	0.028	0.083	1	L2	PSMG4	-0.111	-1.56768	Superficial	NOT SIG.	epi
L1-L2	5	0.0310833	-0.225478	0.217	0.333	1	L2	OTUB1	-0.55	-0.617827	Superficial	NOT SIG.	epi
L1-L2	5	0.0310961	0.383684	0.711	0.692	1	L2	GALNT1	-1.403	0.0390775	Superficial	NOT SIG.	epi
L1-L2	5	0.0310961	-0.114696	0.1	0.192	1	L2	EMP3	-0.292	-0.941106	Superficial	NOT SIG.	epi
L1-L2	5	0.0311442	-0.28623	0.189	0.292	1	L2	RNF167	-0.481	-0.627582	Superficial	NOT SIG.	epi
L1-L2	5	0.0311697	-0.221115	0.228	0.35	1	L2	GAS6	-0.578	-0.618321	Superficial	NOT SIG.	epi
L1-L2	5	0.0311836	-0.103532	0.033	0.092	1	L2	MYO15B	-0.125	-1.47917	Superficial	NOT SIG.	epi
L1-L2	5	0.0311836	-0.132711	0.033	0.092	1	L2	ZNF44	-0.125	-1.47917	Superficial	NOT SIG.	epi
L1-L2	5	0.031186	-0.0440978	0.022	0.075	1	L2	DBN1	-0.097	-1.76939	Superficial	NOT SIG.	epi
L1-L2	5	0.0311901	-0.138435	0.044	0.108	1	L2	BABAM2	-0.152	-1.29546	Superficial	NOT SIG.	epi
L1-L2	5	0.0312677	-0.258709	0.228	0.358	1	L2	ADAR	-0.586	-0.650926	Superficial	NOT SIG.	epi
L1-L2	5	0.0313182	0.15756	0.072	0.017	1	L2	LINS1	-0.089	2.08246	Superficial	NOT SIG.	epi
L1-L2	5	0.0313182	-0.0768183	0.028	0.083	1	L2	DTWD1	-0.111	-1.56768	Superficial	NOT SIG.	epi
L1-L2	5	0.0313272	-0.323644	0.278	0.392	1	L2	SERINC1	-0.67	-0.495769	Superficial	NOT SIG.	epi
L1-L2	5	0.0313423	-0.174467	0.056	0.125	1	L2	CHRAC1	-0.181	-1.15843	Superficial	NOT SIG.	epi
L1-L2	5	0.0313454	0.29976	0.978	0.975	1	L2	GLUL	-1.953	0.00443225	Superficial	NOT SIG.	epi
L1-L2	5	0.0313917	0.224146	0.917	0.9	1	L2	CD59	-1.817	0.0269967	Superficial	NOT SIG.	epi
L1-L2	5	0.0314546	-0.156985	0.05	0.117	1	L2	PPRC1	-0.167	-1.22651	Superficial	NOT SIG.	epi
L1-L2	5	0.0314604	0.27695	0.144	0.067	1	L2	DEFB4B	-0.211	1.10384	Superficial	NOT SIG.	epi
L1-L2	5	0.0314763	-0.214661	0.267	0.392	1	L2	ARHGEF12	-0.659	-0.554014	Superficial	NOT SIG.	epi
L1-L2	5	0.0314888	-0.0609688	0.022	0.075	1	L2	APBA3	-0.097	-1.76939	Superficial	NOT SIG.	epi
L1-L2	5	0.0315577	0.130699	0.967	0.967	1	L2	TMPRSS11B	-1.934	0	Superficial	NOT SIG.	epi
L1-L2	5	0.0315608	0.193211	1	1	1	L2	ANXA1	-2	0	Superficial	NOT SIG.	epi
L1-L2	5	0.0315988	-0.156325	0.683	0.8	1	L2	SERPINB4	-1.483	-0.228114	Superficial	NOT SIG.	epi
L1-L2	5	0.031602	-0.146203	0.028	0.083	1	L2	FGFR1	-0.111	-1.56768	Superficial	NOT SIG.	epi
L1-L2	5	0.0316444	-0.266749	0.367	0.508	1	L2	SYPL1	-0.875	-0.469048	Superficial	NOT SIG.	epi
L1-L2	5	0.0316744	-0.118333	0.044	0.108	1	L2	MED11	-0.152	-1.29546	Superficial	NOT SIG.	epi
L1-L2	5	0.031753	-0.214298	0.322	0.45	1	L2	RHOV	-0.772	-0.482864	Superficial	NOT SIG.	epi
L1-L2	5	0.0317625	-0.282933	0.356	0.492	1	L2	NHP2	-0.848	-0.466781	Superficial	NOT SIG.	epi
L1-L2	5	0.0318143	0.164888	0.056	0.008	1	L2	TMOD2	-0.064	2.80735	Superficial	NOT SIG.	epi
L1-L2	5	0.0318655	-0.125586	0.072	0.15	1	L2	ARMCX6	-0.222	-1.05889	Superficial	NOT SIG.	epi
L1-L2	5	0.0318655	-0.203016	0.072	0.15	1	L2	DNAJC4	-0.222	-1.05889	Superficial	NOT SIG.	epi
L1-L2	5	0.0319455	-0.128763	0.306	0.433	1	L2	WDR83OS	-0.739	-0.500835	Superficial	NOT SIG.	epi
L1-L2	5	0.0319636	-0.175999	0.039	0.1	1	L2	KLF12	-0.139	-1.35845	Superficial	NOT SIG.	epi
L1-L2	5	0.0320618	-0.250859	0.167	0.267	1	L2	TRAPPC3	-0.434	-0.676992	Superficial	NOT SIG.	epi
L1-L2	5	0.0321482	0.1321	0.056	0.008	1	L2	DLX5	-0.064	2.80735	Superficial	NOT SIG.	epi
L1-L2	5	0.0321763	-0.121121	0.028	0.083	1	L2	INPP5F	-0.111	-1.56768	Superficial	NOT SIG.	epi
L1-L2	5	0.0322449	-0.0963238	0.056	0.125	1	L2	PTPRC	-0.181	-1.15843	Superficial	NOT SIG.	epi
L1-L2	5	0.0322641	0.255868	0.289	0.175	1	L2	ATP8B1	-0.464	0.723715	Superficial	NOT SIG.	epi
L1-L2	5	0.032272	0.285005	0.211	0.117	1	L2	ST3GAL1	-0.328	0.850734	Superficial	NOT SIG.	epi
L1-L2	5	0.0323589	-0.159107	0.189	0.3	1	L2	RNPS1	-0.489	-0.666576	Superficial	NOT SIG.	epi
L1-L2	5	0.0324125	-0.00891233	0.022	0.075	1	L2	BRIX1	-0.097	-1.76939	Superficial	NOT SIG.	epi
L1-L2	5	0.0324125	-0.0502122	0.022	0.075	1	L2	ZCCHC3	-0.097	-1.76939	Superficial	NOT SIG.	epi
L1-L2	5	0.0324667	0.0963078	0.072	0.017	1	L2	PCSK6	-0.089	2.08246	Superficial	NOT SIG.	epi
L1-L2	5	0.0324667	-0.0982641	0.028	0.083	1	L2	C1orf159	-0.111	-1.56768	Superficial	NOT SIG.	epi
L1-L2	5	0.032474	-0.142914	0.056	0.125	1	L2	CREBRF	-0.181	-1.15843	Superficial	NOT SIG.	epi
L1-L2	5	0.032485	0.146309	0.056	0.008	1	L2	CDC42BPA	-0.064	2.80735	Superficial	NOT SIG.	epi
L1-L2	5	0.0324903	-0.20725	0.122	0.217	1	L2	AIMP1	-0.339	-0.830814	Superficial	NOT SIG.	epi
L1-L2	5	0.0325718	-0.251589	0.172	0.275	1	L2	LRRC41	-0.447	-0.677023	Superficial	NOT SIG.	epi
L1-L2	5	0.0325947	-0.10394	0.067	0.142	1	L2	PATL1	-0.209	-1.08366	Superficial	NOT SIG.	epi
L1-L2	5	0.0326492	-0.10374	0.25	0.392	1	L2	PHB2	-0.642	-0.648926	Superficial	NOT SIG.	epi
L1-L2	5	0.0326623	-0.13637	0.044	0.108	1	L2	RFX1	-0.152	-1.29546	Superficial	NOT SIG.	epi
L1-L2	5	0.0326775	-0.125848	0.061	0.133	1	L2	UFSP2	-0.194	-1.12455	Superficial	NOT SIG.	epi
L1-L2	5	0.0327044	-0.350406	0.056	0.125	1	L2	MRPL11	-0.181	-1.15843	Superficial	NOT SIG.	epi
L1-L2	5	0.0327438	-0.204299	0.039	0.1	1	L2	PI4K2B	-0.139	-1.35845	Superficial	NOT SIG.	epi
L1-L2	5	0.0327594	-0.0601975	0.028	0.083	1	L2	BARD1	-0.111	-1.56768	Superficial	NOT SIG.	epi
L1-L2	5	0.0327808	-0.185304	0.078	0.158	1	L2	CREG2	-0.236	-1.01838	Superficial	NOT SIG.	epi
L1-L2	5	0.0327817	0.277632	0.761	0.725	1	L2	TIMP2	-1.486	0.0699155	Superficial	NOT SIG.	epi
L1-L2	5	0.0328118	-0.084497	0.033	0.092	1	L2	LSG1	-0.125	-1.47917	Superficial	NOT SIG.	epi
L1-L2	5	0.0328372	-0.223894	0.122	0.217	1	L2	TMEM41A	-0.339	-0.830814	Superficial	NOT SIG.	epi
L1-L2	5	0.0328416	-0.28076	0.283	0.4	1	L2	KRTCAP2	-0.683	-0.499198	Superficial	NOT SIG.	epi
L1-L2	5	0.0328436	-0.272239	0.311	0.425	1	L2	HSPD1	-0.736	-0.450548	Superficial	NOT SIG.	epi
L1-L2	5	0.0329012	-0.201439	0.061	0.133	1	L2	FAM221A	-0.194	-1.12455	Superficial	NOT SIG.	epi
L1-L2	5	0.0329076	-0.215527	0.222	0.325	1	L2	PSMD7	-0.547	-0.54988	Superficial	NOT SIG.	epi
L1-L2	5	0.032966	-0.165603	0.228	0.35	1	L2	TRA2A	-0.578	-0.618321	Superficial	NOT SIG.	epi
L1-L2	5	0.0330074	-0.116703	0.039	0.1	1	L2	MORN2	-0.139	-1.35845	Superficial	NOT SIG.	epi
L1-L2	5	0.0330074	-0.2336	0.039	0.1	1	L2	UQCC1	-0.139	-1.35845	Superficial	NOT SIG.	epi
L1-L2	5	0.0330753	-0.172282	0.117	0.208	1	L2	ARL2	-0.325	-0.830075	Superficial	NOT SIG.	epi
L1-L2	5	0.0331169	-0.124061	0.072	0.15	1	L2	TMEM185B	-0.222	-1.05889	Superficial	NOT SIG.	epi
L1-L2	5	0.0331172	-0.124155	0.05	0.117	1	L2	CAMK1D	-0.167	-1.22651	Superficial	NOT SIG.	epi
L1-L2	5	0.0331918	-0.0716511	0.078	0.158	1	L2	GAMT	-0.236	-1.01838	Superficial	NOT SIG.	epi
L1-L2	5	0.0332467	-0.0883508	0.067	0.142	1	L2	UNC93B1	-0.209	-1.08366	Superficial	NOT SIG.	epi
L1-L2	5	0.0334205	-0.12896	0.044	0.108	1	L2	ADNP2	-0.152	-1.29546	Superficial	NOT SIG.	epi
L1-L2	5	0.0335792	-0.11378	0.111	0.2	1	L2	MIA2	-0.311	-0.84944	Superficial	NOT SIG.	epi
L1-L2	5	0.0336302	-0.0187565	0	0.025	1	L2	CHL1-AS2	-0.025	#NUM!	Superficial	NOT SIG.	epi
L1-L2	5	0.0336302	-0.0196806	0	0.025	1	L2	ZFAT	-0.025	#NUM!	Superficial	NOT SIG.	epi
L1-L2	5	0.0336302	-0.023521	0	0.025	1	L2	AC016745.1	-0.025	#NUM!	Superficial	NOT SIG.	epi
L1-L2	5	0.0336302	-0.0252363	0	0.025	1	L2	LINC00957	-0.025	#NUM!	Superficial	NOT SIG.	epi
L1-L2	5	0.0336302	-0.0253096	0	0.025	1	L2	PPP1R26-AS1	-0.025	#NUM!	Superficial	NOT SIG.	epi
L1-L2	5	0.0336302	-0.025429	0	0.025	1	L2	ALDH1L1	-0.025	#NUM!	Superficial	NOT SIG.	epi
L1-L2	5	0.0336302	-0.0258338	0	0.025	1	L2	PAXIP1-AS1	-0.025	#NUM!	Superficial	NOT SIG.	epi
L1-L2	5	0.0336302	-0.0264295	0	0.025	1	L2	AL590399.1	-0.025	#NUM!	Superficial	NOT SIG.	epi
L1-L2	5	0.0336302	-0.0275582	0	0.025	1	L2	AC025183.1	-0.025	#NUM!	Superficial	NOT SIG.	epi
L1-L2	5	0.0336302	-0.0285197	0	0.025	1	L2	CENPO	-0.025	#NUM!	Superficial	NOT SIG.	epi
L1-L2	5	0.0336302	-0.0293073	0	0.025	1	L2	SH2D2A	-0.025	#NUM!	Superficial	NOT SIG.	epi
L1-L2	5	0.0336302	-0.0293767	0	0.025	1	L2	RNF112	-0.025	#NUM!	Superficial	NOT SIG.	epi
L1-L2	5	0.0336302	-0.0294779	0	0.025	1	L2	AL499602.1	-0.025	#NUM!	Superficial	NOT SIG.	epi
L1-L2	5	0.0336302	-0.0297383	0	0.025	1	L2	GTSE1	-0.025	#NUM!	Superficial	NOT SIG.	epi
L1-L2	5	0.0336302	-0.0307296	0	0.025	1	L2	RNF125	-0.025	#NUM!	Superficial	NOT SIG.	epi
L1-L2	5	0.0336302	-0.032225	0	0.025	1	L2	UQCRHL	-0.025	#NUM!	Superficial	NOT SIG.	epi
L1-L2	5	0.0336302	-0.0328683	0	0.025	1	L2	LINC00271	-0.025	#NUM!	Superficial	NOT SIG.	epi
L1-L2	5	0.0336302	-0.0332188	0	0.025	1	L2	AC048341.1	-0.025	#NUM!	Superficial	NOT SIG.	epi
L1-L2	5	0.0336302	-0.0347749	0	0.025	1	L2	PTGIS	-0.025	#NUM!	Superficial	NOT SIG.	epi
L1-L2	5	0.0336302	-0.037108	0	0.025	1	L2	FAM201A	-0.025	#NUM!	Superficial	NOT SIG.	epi
L1-L2	5	0.0336302	-0.0371296	0	0.025	1	L2	HHAT	-0.025	#NUM!	Superficial	NOT SIG.	epi
L1-L2	5	0.0336302	-0.0378517	0	0.025	1	L2	DDX47	-0.025	#NUM!	Superficial	NOT SIG.	epi
L1-L2	5	0.0336302	-0.0388682	0	0.025	1	L2	CATSPER2	-0.025	#NUM!	Superficial	NOT SIG.	epi
L1-L2	5	0.0336302	-0.039191	0	0.025	1	L2	LAG3	-0.025	#NUM!	Superficial	NOT SIG.	epi
L1-L2	5	0.0336302	-0.0395365	0	0.025	1	L2	AC092718.4	-0.025	#NUM!	Superficial	NOT SIG.	epi
L1-L2	5	0.0336302	-0.0395508	0	0.025	1	L2	BACH2	-0.025	#NUM!	Superficial	NOT SIG.	epi
L1-L2	5	0.0336302	-0.0397521	0	0.025	1	L2	CD300LG	-0.025	#NUM!	Superficial	NOT SIG.	epi
L1-L2	5	0.0336302	-0.0403593	0	0.025	1	L2	AC139768.1	-0.025	#NUM!	Superficial	NOT SIG.	epi
L1-L2	5	0.0336302	-0.0408465	0	0.025	1	L2	KHK	-0.025	#NUM!	Superficial	NOT SIG.	epi
L1-L2	5	0.0336302	-0.0409119	0	0.025	1	L2	SPART-AS1	-0.025	#NUM!	Superficial	NOT SIG.	epi
L1-L2	5	0.0336302	-0.0416666	0	0.025	1	L2	TMEM143	-0.025	#NUM!	Superficial	NOT SIG.	epi
L1-L2	5	0.0336302	-0.041886	0	0.025	1	L2	ZNF865	-0.025	#NUM!	Superficial	NOT SIG.	epi
L1-L2	5	0.0336302	-0.0423593	0	0.025	1	L2	FGF7	-0.025	#NUM!	Superficial	NOT SIG.	epi
L1-L2	5	0.0336302	-0.0442735	0	0.025	1	L2	CCDC8	-0.025	#NUM!	Superficial	NOT SIG.	epi
L1-L2	5	0.0336302	-0.044423	0	0.025	1	L2	BMF	-0.025	#NUM!	Superficial	NOT SIG.	epi
L1-L2	5	0.0336302	-0.044745	0	0.025	1	L2	LINC00894	-0.025	#NUM!	Superficial	NOT SIG.	epi
L1-L2	5	0.0336302	-0.0456823	0	0.025	1	L2	PARVG	-0.025	#NUM!	Superficial	NOT SIG.	epi
L1-L2	5	0.0336302	-0.0462345	0	0.025	1	L2	ZCWPW1	-0.025	#NUM!	Superficial	NOT SIG.	epi
L1-L2	5	0.0336302	-0.0473628	0	0.025	1	L2	WNT11	-0.025	#NUM!	Superficial	NOT SIG.	epi
L1-L2	5	0.0336302	-0.0477259	0	0.025	1	L2	L3HYPDH	-0.025	#NUM!	Superficial	NOT SIG.	epi
L1-L2	5	0.0336302	-0.0500785	0	0.025	1	L2	FP565260.3	-0.025	#NUM!	Superficial	NOT SIG.	epi
L1-L2	5	0.0336302	-0.05023	0	0.025	1	L2	ACCS	-0.025	#NUM!	Superficial	NOT SIG.	epi
L1-L2	5	0.0336302	-0.0503048	0	0.025	1	L2	GAS1	-0.025	#NUM!	Superficial	NOT SIG.	epi
L1-L2	5	0.0336302	-0.0523596	0	0.025	1	L2	PRR5L	-0.025	#NUM!	Superficial	NOT SIG.	epi
L1-L2	5	0.0336302	-0.0538956	0	0.025	1	L2	AC027117.1	-0.025	#NUM!	Superficial	NOT SIG.	epi
L1-L2	5	0.0336302	-0.0546948	0	0.025	1	L2	DSCC1	-0.025	#NUM!	Superficial	NOT SIG.	epi
L1-L2	5	0.0336302	-0.0551306	0	0.025	1	L2	PGM5P3-AS1	-0.025	#NUM!	Superficial	NOT SIG.	epi
L1-L2	5	0.0336302	-0.0559216	0	0.025	1	L2	EIF3CL	-0.025	#NUM!	Superficial	NOT SIG.	epi
L1-L2	5	0.0336302	-0.0565275	0	0.025	1	L2	LINC01358	-0.025	#NUM!	Superficial	NOT SIG.	epi
L1-L2	5	0.0336302	-0.0576796	0	0.025	1	L2	ELAVL2	-0.025	#NUM!	Superficial	NOT SIG.	epi
L1-L2	5	0.0336302	-0.059446	0	0.025	1	L2	DBF4B	-0.025	#NUM!	Superficial	NOT SIG.	epi
L1-L2	5	0.0336302	-0.0599894	0	0.025	1	L2	ALPL	-0.025	#NUM!	Superficial	NOT SIG.	epi
L1-L2	5	0.0336302	-0.0600988	0	0.025	1	L2	HS3ST3B1	-0.025	#NUM!	Superficial	NOT SIG.	epi
L1-L2	5	0.0336302	-0.0640543	0	0.025	1	L2	ZSCAN12	-0.025	#NUM!	Superficial	NOT SIG.	epi
L1-L2	5	0.0336302	-0.0641299	0	0.025	1	L2	PDE1A	-0.025	#NUM!	Superficial	NOT SIG.	epi
L1-L2	5	0.0336302	-0.0663966	0	0.025	1	L2	AC093249.6	-0.025	#NUM!	Superficial	NOT SIG.	epi
L1-L2	5	0.0336302	-0.0701042	0	0.025	1	L2	TIAM2	-0.025	#NUM!	Superficial	NOT SIG.	epi
L1-L2	5	0.0336302	-0.0755715	0	0.025	1	L2	MFSD4A	-0.025	#NUM!	Superficial	NOT SIG.	epi
L1-L2	5	0.0336302	-0.0758636	0	0.025	1	L2	RASAL3	-0.025	#NUM!	Superficial	NOT SIG.	epi
L1-L2	5	0.0336302	-0.082146	0	0.025	1	L2	AC015871.1	-0.025	#NUM!	Superficial	NOT SIG.	epi
L1-L2	5	0.0336302	-0.0823331	0	0.025	1	L2	ZNF548	-0.025	#NUM!	Superficial	NOT SIG.	epi
L1-L2	5	0.0336302	-0.0826044	0	0.025	1	L2	CSF2RA	-0.025	#NUM!	Superficial	NOT SIG.	epi
L1-L2	5	0.0336302	-0.083691	0	0.025	1	L2	CMKLR1	-0.025	#NUM!	Superficial	NOT SIG.	epi
L1-L2	5	0.0336302	-0.083753	0	0.025	1	L2	FAM234B	-0.025	#NUM!	Superficial	NOT SIG.	epi
L1-L2	5	0.0336302	-0.0943348	0	0.025	1	L2	HMCN1	-0.025	#NUM!	Superficial	NOT SIG.	epi
L1-L2	5	0.0336302	-0.0980177	0	0.025	1	L2	ADAMTS10	-0.025	#NUM!	Superficial	NOT SIG.	epi
L1-L2	5	0.0336302	-0.100554	0	0.025	1	L2	AC084864.2	-0.025	#NUM!	Superficial	NOT SIG.	epi
L1-L2	5	0.0336302	-0.103344	0	0.025	1	L2	CCL17	-0.025	#NUM!	Superficial	NOT SIG.	epi
L1-L2	5	0.0336302	-0.103633	0	0.025	1	L2	AL356599.1	-0.025	#NUM!	Superficial	NOT SIG.	epi
L1-L2	5	0.0336302	-0.106096	0	0.025	1	L2	NUPR2	-0.025	#NUM!	Superficial	NOT SIG.	epi
L1-L2	5	0.0336302	-0.111528	0	0.025	1	L2	HYKK	-0.025	#NUM!	Superficial	NOT SIG.	epi
L1-L2	5	0.0336302	-0.111854	0	0.025	1	L2	TRHDE	-0.025	#NUM!	Superficial	NOT SIG.	epi
L1-L2	5	0.0336302	-0.120993	0	0.025	1	L2	CHADL	-0.025	#NUM!	Superficial	NOT SIG.	epi
L1-L2	5	0.0336302	-0.122076	0	0.025	1	L2	EMX2	-0.025	#NUM!	Superficial	NOT SIG.	epi
L1-L2	5	0.0336302	-0.139425	0	0.025	1	L2	PGM5	-0.025	#NUM!	Superficial	NOT SIG.	epi
L1-L2	5	0.0337113	-0.190177	0.517	0.625	1	L2	MYH9	-1.142	-0.273692	Superficial	NOT SIG.	epi
L1-L2	5	0.0337563	0.23853	0.389	0.283	1	L2	DIAPH1	-0.672	0.458968	Superficial	NOT SIG.	epi
L1-L2	5	0.0337943	-0.3228	0.117	0.2	1	L2	STX6	-0.317	-0.773491	Superficial	NOT SIG.	epi
L1-L2	5	0.0338291	-0.186109	0.267	0.383	1	L2	ERGIC3	-0.65	-0.520505	Superficial	NOT SIG.	epi
L1-L2	5	0.0339373	-0.0741946	0.033	0.092	1	L2	CSRNP2	-0.125	-1.47917	Superficial	NOT SIG.	epi
L1-L2	5	0.0339373	-0.0820803	0.033	0.092	1	L2	TBC1D4	-0.125	-1.47917	Superficial	NOT SIG.	epi
L1-L2	5	0.0339373	-0.0840408	0.033	0.092	1	L2	HEATR1	-0.125	-1.47917	Superficial	NOT SIG.	epi
L1-L2	5	0.0339889	-0.171819	0.278	0.408	1	L2	PDAP1	-0.686	-0.553484	Superficial	NOT SIG.	epi
L1-L2	5	0.0340803	-0.186421	0.039	0.1	1	L2	MGA	-0.139	-1.35845	Superficial	NOT SIG.	epi
L1-L2	5	0.0341334	-0.0962426	0.067	0.142	1	L2	ATXN2L	-0.209	-1.08366	Superficial	NOT SIG.	epi
L1-L2	5	0.0341439	-0.280008	0.189	0.292	1	L2	CWH43	-0.481	-0.627582	Superficial	NOT SIG.	epi
L1-L2	5	0.0341476	0.267944	0.589	0.492	1	L2	SCD	-1.081	0.259609	Superficial	NOT SIG.	epi
L1-L2	5	0.0341936	-0.128555	0.044	0.108	1	L2	ALG8	-0.152	-1.29546	Superficial	NOT SIG.	epi
L1-L2	5	0.0342238	-0.0802567	0.033	0.092	1	L2	LRIG2	-0.125	-1.47917	Superficial	NOT SIG.	epi
L1-L2	5	0.0343521	0.296903	0.239	0.142	1	L2	GTPBP2	-0.381	0.75112	Superficial	NOT SIG.	epi
L1-L2	5	0.0343574	-0.128288	0.056	0.125	1	L2	FAM120B	-0.181	-1.15843	Superficial	NOT SIG.	epi
L1-L2	5	0.0344562	-0.105456	0.106	0.2	1	L2	EFEMP1	-0.306	-0.915936	Superficial	NOT SIG.	epi
L1-L2	5	0.0344563	-0.162633	0.089	0.167	1	L2	LYZ	-0.256	-0.907971	Superficial	NOT SIG.	epi
L1-L2	5	0.0345123	-0.0464205	0.033	0.092	1	L2	USP19	-0.125	-1.47917	Superficial	NOT SIG.	epi
L1-L2	5	0.0345703	0.0771854	0.056	0.008	1	L2	NME7	-0.064	2.80735	Superficial	NOT SIG.	epi
L1-L2	5	0.0345858	-0.152561	0.044	0.108	1	L2	SLC52A2	-0.152	-1.29546	Superficial	NOT SIG.	epi
L1-L2	5	0.0346498	0.205912	0.083	0.025	1	L2	SAV1	-0.108	1.73118	Superficial	NOT SIG.	epi
L1-L2	5	0.0347668	-0.189202	0.25	0.358	1	L2	MAPK1IP1L	-0.608	-0.518031	Superficial	NOT SIG.	epi
L1-L2	5	0.0348425	-0.100221	0.056	0.125	1	L2	THOC1	-0.181	-1.15843	Superficial	NOT SIG.	epi
L1-L2	5	0.0348723	0.0260292	0.028	0.083	1	L2	ZNF480	-0.111	-1.56768	Superficial	NOT SIG.	epi
L1-L2	5	0.0349192	-0.0966698	0.083	0.167	1	L2	ANP32E	-0.25	-1.00866	Superficial	NOT SIG.	epi
L1-L2	5	0.0349313	-0.16955	0.183	0.3	1	L2	SPHK1	-0.483	-0.713119	Superficial	NOT SIG.	epi
L1-L2	5	0.034982	-0.0815489	0.089	0.175	1	L2	IDH3B	-0.264	-0.975478	Superficial	NOT SIG.	epi
L1-L2	5	0.0350343	-0.339796	0.222	0.333	1	L2	MRPL57	-0.555	-0.584963	Superficial	NOT SIG.	epi
L1-L2	5	0.0350402	-0.116131	0.067	0.142	1	L2	ELAC2	-0.209	-1.08366	Superficial	NOT SIG.	epi
L1-L2	5	0.0350545	-0.0762253	0.128	0.225	1	L2	RRAGC	-0.353	-0.813781	Superficial	NOT SIG.	epi
L1-L2	5	0.0350956	-0.131069	0.033	0.092	1	L2	FGFR1OP	-0.125	-1.47917	Superficial	NOT SIG.	epi
L1-L2	5	0.0351834	-0.0495698	0.028	0.083	1	L2	ITM2A	-0.111	-1.56768	Superficial	NOT SIG.	epi
L1-L2	5	0.0351834	-0.0498581	0.028	0.083	1	L2	GOLGA1	-0.111	-1.56768	Superficial	NOT SIG.	epi
L1-L2	5	0.0352886	-0.209117	0.2	0.308	1	L2	IMP3	-0.508	-0.62293	Superficial	NOT SIG.	epi
L1-L2	5	0.0353904	-0.112928	0.033	0.092	1	L2	AL445524.1	-0.125	-1.47917	Superficial	NOT SIG.	epi
L1-L2	5	0.0353927	0.13971	0.517	0.408	1	L2	IL6ST	-0.925	0.341595	Superficial	NOT SIG.	epi
L1-L2	5	0.0355003	0.418184	0.456	0.367	1	L2	GFOD2	-0.823	0.313254	Superficial	NOT SIG.	epi
L1-L2	5	0.0355162	-0.142864	0.044	0.108	1	L2	PELP1	-0.152	-1.29546	Superficial	NOT SIG.	epi
L1-L2	5	0.0356225	-0.101398	0.05	0.117	1	L2	ARL16	-0.167	-1.22651	Superficial	NOT SIG.	epi
L1-L2	5	0.0356763	-0.143137	0.083	0.158	1	L2	CCS	-0.241	-0.928741	Superficial	NOT SIG.	epi
L1-L2	5	0.0357454	-0.101981	0.039	0.1	1	L2	EIF2AK3	-0.139	-1.35845	Superficial	NOT SIG.	epi
L1-L2	5	0.0357454	-0.132579	0.039	0.1	1	L2	CEP57	-0.139	-1.35845	Superficial	NOT SIG.	epi
L1-L2	5	0.0357859	-0.144992	0.044	0.108	1	L2	CENPP	-0.152	-1.29546	Superficial	NOT SIG.	epi
L1-L2	5	0.0357983	-0.142834	0.178	0.292	1	L2	CSRP2	-0.47	-0.714091	Superficial	NOT SIG.	epi
L1-L2	5	0.0358304	-0.1132	0.056	0.125	1	L2	NNT	-0.181	-1.15843	Superficial	NOT SIG.	epi
L1-L2	5	0.0359863	-0.0765696	0.033	0.092	1	L2	OCRL	-0.125	-1.47917	Superficial	NOT SIG.	epi
L1-L2	5	0.0360573	-0.0864486	0.044	0.108	1	L2	EXTL3	-0.152	-1.29546	Superficial	NOT SIG.	epi
L1-L2	5	0.0360573	-0.108699	0.044	0.108	1	L2	DESI2	-0.152	-1.29546	Superficial	NOT SIG.	epi
L1-L2	5	0.0361009	-0.141015	0.183	0.292	1	L2	KLHL21	-0.475	-0.674125	Superficial	NOT SIG.	epi
L1-L2	5	0.0361425	-0.0757962	0.05	0.117	1	L2	DHX38	-0.167	-1.22651	Superficial	NOT SIG.	epi
L1-L2	5	0.0361535	0.389507	0.406	0.308	1	L2	PADI1	-0.714	0.398549	Superficial	NOT SIG.	epi
L1-L2	5	0.0361834	-0.597058	0.15	0.25	1	L2	GREB1	-0.4	-0.736966	Superficial	NOT SIG.	epi
L1-L2	5	0.0362441	-0.16775	0.111	0.2	1	L2	GOT1	-0.311	-0.84944	Superficial	NOT SIG.	epi
L1-L2	5	0.0362458	0.290948	0.678	0.617	1	L2	BZW1	-1.295	0.136015	Superficial	NOT SIG.	epi
L1-L2	5	0.0363156	-0.0901363	0.039	0.1	1	L2	DNAL4	-0.139	-1.35845	Superficial	NOT SIG.	epi
L1-L2	5	0.0363855	-0.186285	0.1	0.183	1	L2	NUS1	-0.283	-0.871844	Superficial	NOT SIG.	epi
L1-L2	5	0.0364175	-0.124264	0.061	0.133	1	L2	RXRB	-0.194	-1.12455	Superficial	NOT SIG.	epi
L1-L2	5	0.0364175	-0.0805679	0.083	0.167	1	L2	FRYL	-0.25	-1.00866	Superficial	NOT SIG.	epi
L1-L2	5	0.0364518	-0.0178803	0.028	0.083	1	L2	S100PBP	-0.111	-1.56768	Superficial	NOT SIG.	epi
L1-L2	5	0.0364518	-0.0653611	0.028	0.083	1	L2	PICK1	-0.111	-1.56768	Superficial	NOT SIG.	epi
L1-L2	5	0.0364738	-0.267596	0.706	0.8	1	L2	CD44	-1.506	-0.180332	Superficial	NOT SIG.	epi
L1-L2	5	0.036587	-0.110528	0.056	0.125	1	L2	RAE1	-0.181	-1.15843	Superficial	NOT SIG.	epi
L1-L2	5	0.0365908	-0.114821	0.033	0.092	1	L2	FAM114A2	-0.125	-1.47917	Superficial	NOT SIG.	epi
L1-L2	5	0.0366036	-0.166008	0.039	0.1	1	L2	LZTR1	-0.139	-1.35845	Superficial	NOT SIG.	epi
L1-L2	5	0.0367585	-0.176316	0.267	0.392	1	L2	UBE2N	-0.659	-0.554014	Superficial	NOT SIG.	epi
L1-L2	5	0.0368936	-0.00987524	0.039	0.1	1	L2	BOC	-0.139	-1.35845	Superficial	NOT SIG.	epi
L1-L2	5	0.0368963	-0.0251638	0.033	0.092	1	L2	COBL	-0.125	-1.47917	Superficial	NOT SIG.	epi
L1-L2	5	0.0369484	0.181652	0.122	0.05	1	L2	AL357033.4	-0.172	1.28688	Superficial	NOT SIG.	epi
L1-L2	5	0.0369767	0.140154	0.083	0.025	1	L2	IL36G	-0.108	1.73118	Superficial	NOT SIG.	epi
L1-L2	5	0.0370403	-0.176897	0.106	0.192	1	L2	STX16	-0.298	-0.857042	Superficial	NOT SIG.	epi
L1-L2	5	0.0371263	-0.0867571	0.072	0.15	1	L2	PEX1	-0.222	-1.05889	Superficial	NOT SIG.	epi
L1-L2	5	0.0371435	-0.0844125	0.094	0.183	1	L2	ALDH5A1	-0.277	-0.961111	Superficial	NOT SIG.	epi
L1-L2	5	0.0373201	-0.255831	0.1	0.183	1	L2	SPAG7	-0.283	-0.871844	Superficial	NOT SIG.	epi
L1-L2	5	0.0373561	0.245784	0.361	0.25	1	L2	RNF169	-0.611	0.530071	Superficial	NOT SIG.	epi
L1-L2	5	0.0374477	-0.129077	0.122	0.217	1	L2	HTATIP2	-0.339	-0.830814	Superficial	NOT SIG.	epi
L1-L2	5	0.0374709	-0.10137	0.05	0.117	1	L2	RNASE4	-0.167	-1.22651	Superficial	NOT SIG.	epi
L1-L2	5	0.0374709	-0.106349	0.05	0.117	1	L2	LEPROTL1	-0.167	-1.22651	Superficial	NOT SIG.	epi
L1-L2	5	0.0375501	-0.0695703	0.078	0.158	1	L2	SPG21	-0.236	-1.01838	Superficial	NOT SIG.	epi
L1-L2	5	0.037556	-0.0924302	0.183	0.3	1	L2	MYOF	-0.483	-0.713119	Superficial	NOT SIG.	epi
L1-L2	5	0.0376003	-0.212944	0.256	0.367	1	L2	UBE2M	-0.623	-0.519636	Superficial	NOT SIG.	epi
L1-L2	5	0.0376071	-0.243159	0.183	0.292	1	L2	ATXN10	-0.475	-0.674125	Superficial	NOT SIG.	epi
L1-L2	5	0.0376586	-0.197341	0.061	0.133	1	L2	CREB3	-0.194	-1.12455	Superficial	NOT SIG.	epi
L1-L2	5	0.037723	-0.111467	0.044	0.108	1	L2	PDGFD	-0.152	-1.29546	Superficial	NOT SIG.	epi
L1-L2	5	0.0377435	-0.172398	0.189	0.3	1	L2	UBXN1	-0.489	-0.666576	Superficial	NOT SIG.	epi
L1-L2	5	0.0377589	-0.0012476	0.028	0.083	1	L2	ECSIT	-0.111	-1.56768	Superficial	NOT SIG.	epi
L1-L2	5	0.0378529	-0.227434	0.311	0.417	1	L2	SSR1	-0.728	-0.423133	Superficial	NOT SIG.	epi
L1-L2	5	0.0378882	-0.163393	0.244	0.358	1	L2	TMED7	-0.602	-0.553078	Superficial	NOT SIG.	epi
L1-L2	5	0.0380069	-0.0499571	0.044	0.108	1	L2	MRTFB	-0.152	-1.29546	Superficial	NOT SIG.	epi
L1-L2	5	0.0380069	-0.0986535	0.044	0.108	1	L2	ZMYM4	-0.152	-1.29546	Superficial	NOT SIG.	epi
L1-L2	5	0.0380069	-0.13088	0.044	0.108	1	L2	ARFGAP1	-0.152	-1.29546	Superficial	NOT SIG.	epi
L1-L2	5	0.0380731	-0.0162584	0.039	0.1	1	L2	MTPAP	-0.139	-1.35845	Superficial	NOT SIG.	epi
L1-L2	5	0.0380731	-0.0835597	0.039	0.1	1	L2	BMI1	-0.139	-1.35845	Superficial	NOT SIG.	epi
L1-L2	5	0.0380731	-0.103871	0.039	0.1	1	L2	REXO4	-0.139	-1.35845	Superficial	NOT SIG.	epi
L1-L2	5	0.0380985	0.892691	0.733	0.758	1	L2	FLG	-1.491	-0.0483847	Superficial	NOT SIG.	epi
L1-L2	5	0.0381307	-0.0716758	0.067	0.142	1	L2	DPYD	-0.209	-1.08366	Superficial	NOT SIG.	epi
L1-L2	5	0.0381393	-0.19784	0.211	0.317	1	L2	RANGAP1	-0.528	-0.58724	Superficial	NOT SIG.	epi
L1-L2	5	0.038165	-0.0318719	0.061	0.133	1	L2	SENP5	-0.194	-1.12455	Superficial	NOT SIG.	epi
L1-L2	5	0.0382926	-0.108423	0.044	0.108	1	L2	RIMKLB	-0.152	-1.29546	Superficial	NOT SIG.	epi
L1-L2	5	0.0383621	0.381203	0.494	0.425	1	L2	SAMD9	-0.919	0.217048	Superficial	NOT SIG.	epi
L1-L2	5	0.03838	-0.128338	0.344	0.475	1	L2	C11orf58	-0.819	-0.465519	Superficial	NOT SIG.	epi
L1-L2	5	0.0383825	-0.171232	0.1	0.183	1	L2	CPSF6	-0.283	-0.871844	Superficial	NOT SIG.	epi
L1-L2	5	0.0385311	-0.220197	0.228	0.333	1	L2	DHRS1	-0.561	-0.546488	Superficial	NOT SIG.	epi
L1-L2	5	0.0385566	-0.292247	0.233	0.333	1	L2	LDHB	-0.566	-0.515192	Superficial	NOT SIG.	epi
L1-L2	5	0.0386674	0.339565	0.106	0.042	1	L2	PLOD2	-0.148	1.3356	Superficial	NOT SIG.	epi
L1-L2	5	0.0386772	-0.137154	0.061	0.133	1	L2	PDRG1	-0.194	-1.12455	Superficial	NOT SIG.	epi
L1-L2	5	0.038775	-0.0292913	0.033	0.092	1	L2	HMGXB4	-0.125	-1.47917	Superficial	NOT SIG.	epi
L1-L2	5	0.0387846	-0.256572	0.011	0.05	1	L2	ADAT2	-0.061	-2.18442	Superficial	NOT SIG.	epi
L1-L2	5	0.0387935	-0.3227	0.394	0.508	1	L2	MT1E	-0.902	-0.366633	Superficial	NOT SIG.	epi
L1-L2	5	0.0388247	-0.217156	0.083	0.158	1	L2	HOXA9	-0.241	-0.928741	Superficial	NOT SIG.	epi
L1-L2	5	0.0388443	-0.0907531	0.139	0.242	1	L2	LRPPRC	-0.381	-0.799922	Superficial	NOT SIG.	epi
L1-L2	5	0.0388611	-0.163585	0.117	0.2	1	L2	RAB7B	-0.317	-0.773491	Superficial	NOT SIG.	epi
L1-L2	5	0.0388695	-0.104233	0.044	0.108	1	L2	SLC12A9	-0.152	-1.29546	Superficial	NOT SIG.	epi
L1-L2	5	0.0388891	0.249794	0.778	0.792	1	L2	CALM1	-1.57	-0.0257303	Superficial	NOT SIG.	epi
L1-L2	5	0.0389535	-0.13404	0.144	0.242	1	L2	MFN2	-0.386	-0.748938	Superficial	NOT SIG.	epi
L1-L2	5	0.0390733	-0.259844	0.111	0.192	1	L2	PHLDA2	-0.303	-0.790547	Superficial	NOT SIG.	epi
L1-L2	5	0.0391007	-0.19221	0.128	0.217	1	L2	TOR1AIP1	-0.345	-0.761551	Superficial	NOT SIG.	epi
L1-L2	5	0.0391487	-0.250486	0.161	0.267	1	L2	BSCL2	-0.428	-0.729779	Superficial	NOT SIG.	epi
L1-L2	5	0.0391864	-0.0717774	0.078	0.158	1	L2	COMMD2	-0.236	-1.01838	Superficial	NOT SIG.	epi
L1-L2	5	0.0391864	-0.0763995	0.078	0.158	1	L2	FAM110A	-0.236	-1.01838	Superficial	NOT SIG.	epi
L1-L2	5	0.0392331	-0.222421	0.089	0.167	1	L2	LAPTM5	-0.256	-0.907971	Superficial	NOT SIG.	epi
L1-L2	5	0.0392462	-0.118929	0.011	0.05	1	L2	MSANTD2	-0.061	-2.18442	Superficial	NOT SIG.	epi
L1-L2	5	0.0392462	-0.151346	0.011	0.05	1	L2	CD6	-0.061	-2.18442	Superficial	NOT SIG.	epi
L1-L2	5	0.0394788	-0.227355	0.167	0.267	1	L2	SNX1	-0.434	-0.676992	Superficial	NOT SIG.	epi
L1-L2	5	0.039525	-0.25273	0.483	0.617	1	L2	IGFBP7	-1.1	-0.353247	Superficial	NOT SIG.	epi
L1-L2	5	0.0395783	0.205888	0.15	0.075	1	L2	TNFAIP8L3	-0.225	1	Superficial	NOT SIG.	epi
L1-L2	5	0.0395864	0.270111	0.656	0.592	1	L2	SASH1	-1.248	0.148099	Superficial	NOT SIG.	epi
L1-L2	5	0.0396476	-0.30946	0.083	0.158	1	L2	DDA1	-0.241	-0.928741	Superficial	NOT SIG.	epi
L1-L2	5	0.0397124	-0.0425578	0.011	0.05	1	L2	MIR4453HG	-0.061	-2.18442	Superficial	NOT SIG.	epi
L1-L2	5	0.0397124	-0.141688	0.011	0.05	1	L2	ZNF567	-0.061	-2.18442	Superficial	NOT SIG.	epi
L1-L2	5	0.039734	0.645537	0.672	0.592	1	L2	ANKRD37	-1.264	0.182864	Superficial	NOT SIG.	epi
L1-L2	5	0.0399103	-0.0896406	0.139	0.242	1	L2	LTBP3	-0.381	-0.799922	Superficial	NOT SIG.	epi
L1-L2	5	0.0399954	0.283389	0.228	0.142	1	L2	GCNT3	-0.37	0.683143	Superficial	NOT SIG.	epi
L1-L2	5	0.0400103	-0.194414	0.25	0.358	1	L2	HNRNPA0	-0.608	-0.518031	Superficial	NOT SIG.	epi
L1-L2	5	0.0400244	-0.0543089	0.056	0.125	1	L2	ERAP1	-0.181	-1.15843	Superficial	NOT SIG.	epi
L1-L2	5	0.0400454	-0.0607719	0.044	0.108	1	L2	TERF2	-0.152	-1.29546	Superficial	NOT SIG.	epi
L1-L2	5	0.0400809	-0.20927	0.378	0.492	1	L2	IL20RB	-0.87	-0.380272	Superficial	NOT SIG.	epi
L1-L2	5	0.0400809	-0.10087	0.278	0.4	1	L2	SELENOF	-0.678	-0.524915	Superficial	NOT SIG.	epi
L1-L2	5	0.0401832	-0.0716	0.011	0.05	1	L2	MISP3	-0.061	-2.18442	Superficial	NOT SIG.	epi
L1-L2	5	0.0401832	-0.0849661	0.011	0.05	1	L2	AKAP6	-0.061	-2.18442	Superficial	NOT SIG.	epi
L1-L2	5	0.0403509	-0.212571	0.178	0.275	1	L2	FYTTD1	-0.453	-0.627554	Superficial	NOT SIG.	epi
L1-L2	5	0.0404645	0.26964	0.633	0.625	1	L2	PDCD6	-1.258	0.0183493	Superficial	NOT SIG.	epi
L1-L2	5	0.0406588	-0.0611432	0.011	0.05	1	L2	TOP3B	-0.061	-2.18442	Superficial	NOT SIG.	epi
L1-L2	5	0.0406588	-0.0792108	0.011	0.05	1	L2	IL11RA	-0.061	-2.18442	Superficial	NOT SIG.	epi
L1-L2	5	0.0406588	-0.194704	0.011	0.05	1	L2	ENOX2	-0.061	-2.18442	Superficial	NOT SIG.	epi
L1-L2	5	0.0406795	-0.246064	0.15	0.242	1	L2	GADD45GIP1	-0.392	-0.690045	Superficial	NOT SIG.	epi
L1-L2	5	0.0407116	-0.234387	0.494	0.583	1	L2	HMGCS1	-1.077	-0.238985	Superficial	NOT SIG.	epi
L1-L2	5	0.0407287	-0.220569	0.283	0.4	1	L2	BAG3	-0.683	-0.499198	Superficial	NOT SIG.	epi
L1-L2	5	0.0407575	0.308871	0.306	0.208	1	L2	ZNF83	-0.514	0.556948	Superficial	NOT SIG.	epi
L1-L2	5	0.0407834	0.29611	0.194	0.108	1	L2	GTF2B	-0.302	0.845025	Superficial	NOT SIG.	epi
L1-L2	5	0.040849	0.142326	0.144	0.067	1	L2	DUSP4	-0.211	1.10384	Superficial	NOT SIG.	epi
L1-L2	5	0.0408663	-0.138668	0.089	0.167	1	L2	LBH	-0.256	-0.907971	Superficial	NOT SIG.	epi
L1-L2	5	0.0408937	0.0568498	0.122	0.05	1	L2	TTC39A	-0.172	1.28688	Superficial	NOT SIG.	epi
L1-L2	5	0.0409095	-0.160738	0.428	0.583	1	L2	NDUFS6	-1.011	-0.445885	Superficial	NOT SIG.	epi
L1-L2	5	0.0409407	-0.171066	0.128	0.217	1	L2	POLR2G	-0.345	-0.761551	Superficial	NOT SIG.	epi
L1-L2	5	0.0410335	0.355853	0.206	0.125	1	L2	ANXA9	-0.331	0.720716	Superficial	NOT SIG.	epi
L1-L2	5	0.0410866	0.183639	0.067	0.017	1	L2	FASTKD5	-0.084	1.97863	Superficial	NOT SIG.	epi
L1-L2	5	0.0411392	-0.0518221	0.011	0.05	1	L2	ABCA3	-0.061	-2.18442	Superficial	NOT SIG.	epi
L1-L2	5	0.0411392	-0.0570493	0.011	0.05	1	L2	RTTN	-0.061	-2.18442	Superficial	NOT SIG.	epi
L1-L2	5	0.0411392	-0.0664888	0.011	0.05	1	L2	PARP2	-0.061	-2.18442	Superficial	NOT SIG.	epi
L1-L2	5	0.0411392	-0.0699491	0.011	0.05	1	L2	VPS18	-0.061	-2.18442	Superficial	NOT SIG.	epi
L1-L2	5	0.0411392	-0.0719267	0.011	0.05	1	L2	AP4S1	-0.061	-2.18442	Superficial	NOT SIG.	epi
L1-L2	5	0.0411392	-0.0732523	0.011	0.05	1	L2	MELTF	-0.061	-2.18442	Superficial	NOT SIG.	epi
L1-L2	5	0.0411628	-0.00786269	0.039	0.1	1	L2	CHCHD3	-0.139	-1.35845	Superficial	NOT SIG.	epi
L1-L2	5	0.0412373	0.296402	0.617	0.492	1	L2	CD177	-1.109	0.326612	Superficial	NOT SIG.	epi
L1-L2	5	0.041373	-0.252514	0.133	0.225	1	L2	NRAS	-0.358	-0.758499	Superficial	NOT SIG.	epi
L1-L2	5	0.0414669	0.179657	0.106	0.042	1	L2	CIR1	-0.148	1.3356	Superficial	NOT SIG.	epi
L1-L2	5	0.0416243	-0.047792	0.011	0.05	1	L2	ZSCAN9	-0.061	-2.18442	Superficial	NOT SIG.	epi
L1-L2	5	0.0416243	-0.0640781	0.011	0.05	1	L2	DUSP28	-0.061	-2.18442	Superficial	NOT SIG.	epi
L1-L2	5	0.0416243	-0.107004	0.011	0.05	1	L2	UBOX5	-0.061	-2.18442	Superficial	NOT SIG.	epi
L1-L2	5	0.0416297	0.345667	0.556	0.475	1	L2	SCNN1A	-1.031	0.227157	Superficial	NOT SIG.	epi
L1-L2	5	0.0416433	-0.257544	0.244	0.358	1	L2	CNDP2	-0.602	-0.553078	Superficial	NOT SIG.	epi
L1-L2	5	0.0419464	0.247294	0.15	0.075	1	L2	BSDC1	-0.225	1	Superficial	NOT SIG.	epi
L1-L2	5	0.0419819	-0.129096	0.067	0.142	1	L2	MAP3K14	-0.209	-1.08366	Superficial	NOT SIG.	epi
L1-L2	5	0.0420868	-0.360731	0.233	0.325	1	L2	RELL1	-0.558	-0.48011	Superficial	NOT SIG.	epi
L1-L2	5	0.042106	-0.276844	0.367	0.483	1	L2	ARPC4	-0.85	-0.396243	Superficial	NOT SIG.	epi
L1-L2	5	0.0421143	-0.0545122	0.011	0.05	1	L2	CENPS	-0.061	-2.18442	Superficial	NOT SIG.	epi
L1-L2	5	0.0421143	-0.0590931	0.011	0.05	1	L2	APOBEC3G	-0.061	-2.18442	Superficial	NOT SIG.	epi
L1-L2	5	0.0421143	-0.063119	0.011	0.05	1	L2	HAUS3	-0.061	-2.18442	Superficial	NOT SIG.	epi
L1-L2	5	0.0421143	-0.0906745	0.011	0.05	1	L2	ZNF786	-0.061	-2.18442	Superficial	NOT SIG.	epi
L1-L2	5	0.0422028	0.377458	0.6	0.542	1	L2	ADIPOR1	-1.142	0.14667	Superficial	NOT SIG.	epi
L1-L2	5	0.0422893	-0.135627	0.117	0.2	1	L2	LZIC	-0.317	-0.773491	Superficial	NOT SIG.	epi
L1-L2	5	0.0423025	-0.033554	0.05	0.117	1	L2	TRRAP	-0.167	-1.22651	Superficial	NOT SIG.	epi
L1-L2	5	0.0423377	-0.302512	0.194	0.3	1	L2	FEM1B	-0.494	-0.628906	Superficial	NOT SIG.	epi
L1-L2	5	0.042348	-0.400299	0.611	0.742	1	L2	TM4SF1	-1.353	-0.280247	Superficial	NOT SIG.	epi
L1-L2	5	0.0423808	0.248397	0.589	0.517	1	L2	DNAJB6	-1.106	0.188103	Superficial	NOT SIG.	epi
L1-L2	5	0.0424287	0.175243	0.117	0.05	1	L2	SH2D3A	-0.167	1.22651	Superficial	NOT SIG.	epi
L1-L2	5	0.0424525	-0.308583	0.194	0.292	1	L2	ITGA6	-0.486	-0.589912	Superficial	NOT SIG.	epi
L1-L2	5	0.0424596	-0.170638	0.206	0.308	1	L2	XBP1	-0.514	-0.580286	Superficial	NOT SIG.	epi
L1-L2	5	0.0425812	-0.0363876	0.072	0.15	1	L2	WDR41	-0.222	-1.05889	Superficial	NOT SIG.	epi
L1-L2	5	0.0426092	-0.0422816	0.011	0.05	1	L2	SLC6A4	-0.061	-2.18442	Superficial	NOT SIG.	epi
L1-L2	5	0.0426092	-0.0427824	0.011	0.05	1	L2	NPIPA2	-0.061	-2.18442	Superficial	NOT SIG.	epi
L1-L2	5	0.0426092	-0.0793761	0.011	0.05	1	L2	PPOX	-0.061	-2.18442	Superficial	NOT SIG.	epi
L1-L2	5	0.0426675	-0.204957	0.767	0.85	1	L2	GPX3	-1.617	-0.148236	Superficial	NOT SIG.	epi
L1-L2	5	0.0428428	-0.195845	0.133	0.225	1	L2	ECI1	-0.358	-0.758499	Superficial	NOT SIG.	epi
L1-L2	5	0.0429622	-0.19137	0.083	0.158	1	L2	HSPG2	-0.241	-0.928741	Superficial	NOT SIG.	epi
L1-L2	5	0.0429725	-0.169927	0.167	0.258	1	L2	TUG1	-0.425	-0.627523	Superficial	NOT SIG.	epi
L1-L2	5	0.0430008	-0.280248	0.278	0.392	1	L2	LMAN2	-0.67	-0.495769	Superficial	NOT SIG.	epi
L1-L2	5	0.043022	-0.0491562	0.167	0.275	1	L2	JMJD8	-0.442	-0.719584	Superficial	NOT SIG.	epi
L1-L2	5	0.0430287	-0.108275	0.3	0.425	1	L2	ZDHHC5	-0.725	-0.5025	Superficial	NOT SIG.	epi
L1-L2	5	0.0430928	-0.220765	0.317	0.433	1	L2	SDC4	-0.75	-0.449884	Superficial	NOT SIG.	epi
L1-L2	5	0.043109	-0.0700912	0.011	0.05	1	L2	ANK2	-0.061	-2.18442	Superficial	NOT SIG.	epi
L1-L2	5	0.043109	-0.0936998	0.011	0.05	1	L2	TAMM41	-0.061	-2.18442	Superficial	NOT SIG.	epi
L1-L2	5	0.0431091	-0.093626	0.072	0.15	1	L2	TCAF2	-0.222	-1.05889	Superficial	NOT SIG.	epi
L1-L2	5	0.043118	-0.0429712	0.044	0.108	1	L2	RGMA	-0.152	-1.29546	Superficial	NOT SIG.	epi
L1-L2	5	0.0432035	-0.158706	0.117	0.208	1	L2	B4GALT2	-0.325	-0.830075	Superficial	NOT SIG.	epi
L1-L2	5	0.0432138	-0.169905	0.172	0.275	1	L2	SRP72	-0.447	-0.677023	Superficial	NOT SIG.	epi
L1-L2	5	0.0432178	-0.154804	0.106	0.183	1	L2	SCAP	-0.289	-0.787779	Superficial	NOT SIG.	epi
L1-L2	5	0.0432377	-0.200417	0.256	0.358	1	L2	COMT	-0.614	-0.483816	Superficial	NOT SIG.	epi
L1-L2	5	0.043345	0.172652	0.944	0.942	1	L2	TMPRSS11D	-1.886	0.0030598	Superficial	NOT SIG.	epi
L1-L2	5	0.0433807	0.387822	0.572	0.483	1	L2	NABP1	-1.055	0.243992	Superficial	NOT SIG.	epi
L1-L2	5	0.0434166	-0.253459	0.533	0.65	1	L2	TAX1BP3	-1.183	-0.286304	Superficial	NOT SIG.	epi
L1-L2	5	0.0434359	-0.0108786	0.044	0.108	1	L2	SEC23A	-0.152	-1.29546	Superficial	NOT SIG.	epi
L1-L2	5	0.0434752	-0.162322	0.122	0.217	1	L2	RBBP7	-0.339	-0.830814	Superficial	NOT SIG.	epi
L1-L2	5	0.0434888	-0.19864	0.428	0.55	1	L2	EIF3K	-0.978	-0.361821	Superficial	NOT SIG.	epi
L1-L2	5	0.0435828	-0.267117	0.239	0.342	1	L2	DYNC1H1	-0.581	-0.516986	Superficial	NOT SIG.	epi
L1-L2	5	0.0436198	-0.0768731	0.128	0.225	1	L2	EXOC6B	-0.353	-0.813781	Superficial	NOT SIG.	epi
L1-L2	5	0.043635	-0.219494	0.122	0.208	1	L2	PURA	-0.33	-0.769702	Superficial	NOT SIG.	epi
L1-L2	5	0.0438411	-0.0755434	0.061	0.133	1	L2	ARFIP2	-0.194	-1.12455	Superficial	NOT SIG.	epi
L1-L2	5	0.0439414	-0.25003	0.239	0.342	1	L2	IST1	-0.581	-0.516986	Superficial	NOT SIG.	epi
L1-L2	5	0.0440095	0.233409	0.033	0	1	L2	KRTAP3-2	-0.033	#NUM!	Superficial	NOT SIG.	epi
L1-L2	5	0.0440095	0.108569	0.033	0	1	L2	MAMSTR	-0.033	#NUM!	Superficial	NOT SIG.	epi
L1-L2	5	0.0440095	0.100229	0.033	0	1	L2	LCE5A	-0.033	#NUM!	Superficial	NOT SIG.	epi
L1-L2	5	0.0440095	0.0782417	0.033	0	1	L2	ABCG4	-0.033	#NUM!	Superficial	NOT SIG.	epi
L1-L2	5	0.0440095	0.0693436	0.033	0	1	L2	PDGFRL	-0.033	#NUM!	Superficial	NOT SIG.	epi
L1-L2	5	0.0440095	0.0666135	0.033	0	1	L2	PINK1-AS	-0.033	#NUM!	Superficial	NOT SIG.	epi
L1-L2	5	0.0440095	0.0507346	0.033	0	1	L2	SPAG4	-0.033	#NUM!	Superficial	NOT SIG.	epi
L1-L2	5	0.0441234	0.0149922	0.011	0.05	1	L2	POLR3A	-0.061	-2.18442	Superficial	NOT SIG.	epi
L1-L2	5	0.0441234	-0.0165298	0.011	0.05	1	L2	CYB5R4	-0.061	-2.18442	Superficial	NOT SIG.	epi
L1-L2	5	0.0441255	-0.304574	0.061	0.125	1	L2	LHPP	-0.186	-1.03505	Superficial	NOT SIG.	epi
L1-L2	5	0.0441882	-0.223799	0.067	0.133	1	L2	DPYSL2	-0.2	-0.989193	Superficial	NOT SIG.	epi
L1-L2	5	0.0442209	-0.234119	0.333	0.45	1	L2	MTCH1	-0.783	-0.434403	Superficial	NOT SIG.	epi
L1-L2	5	0.0442818	-0.165554	0.267	0.383	1	L2	ADAM15	-0.65	-0.520505	Superficial	NOT SIG.	epi
L1-L2	5	0.0442925	-0.101146	0.25	0.367	1	L2	NDUFA10	-0.617	-0.553852	Superficial	NOT SIG.	epi
L1-L2	5	0.0447591	-0.142929	0.078	0.15	1	L2	SNAP23	-0.228	-0.943416	Superficial	NOT SIG.	epi
L1-L2	5	0.0447711	-0.125813	0.083	0.158	1	L2	SERPINE2	-0.241	-0.928741	Superficial	NOT SIG.	epi
L1-L2	5	0.0447918	-0.217423	0.117	0.2	1	L2	DENND11	-0.317	-0.773491	Superficial	NOT SIG.	epi
L1-L2	5	0.0450109	-0.0396831	0.067	0.142	1	L2	RCC1L	-0.209	-1.08366	Superficial	NOT SIG.	epi
L1-L2	5	0.0450269	0.278769	0.478	0.417	1	L2	ASAH1	-0.895	0.196963	Superficial	NOT SIG.	epi
L1-L2	5	0.0450554	0.109221	0.094	0.033	1	L2	SIPA1L1	-0.127	1.51019	Superficial	NOT SIG.	epi
L1-L2	5	0.0450738	-0.188244	0.317	0.442	1	L2	ATP6V0B	-0.759	-0.479564	Superficial	NOT SIG.	epi
L1-L2	5	0.045107	-0.101579	0.111	0.2	1	L2	KLK5	-0.311	-0.84944	Superficial	NOT SIG.	epi
L1-L2	5	0.0452563	-0.132483	0.144	0.242	1	L2	POLR2K	-0.386	-0.748938	Superficial	NOT SIG.	epi
L1-L2	5	0.0453312	-0.278804	0.35	0.467	1	L2	SOD2	-0.817	-0.416068	Superficial	NOT SIG.	epi
L1-L2	5	0.0454044	-0.105687	0.017	0.058	1	L2	BRPF1	-0.075	-1.77052	Superficial	NOT SIG.	epi
L1-L2	5	0.0454044	-0.167419	0.017	0.058	1	L2	IQCB1	-0.075	-1.77052	Superficial	NOT SIG.	epi
L1-L2	5	0.0454355	-0.247106	0.228	0.325	1	L2	TIPARP	-0.553	-0.511406	Superficial	NOT SIG.	epi
L1-L2	5	0.0455658	-0.203532	0.083	0.158	1	L2	INTS3	-0.241	-0.928741	Superficial	NOT SIG.	epi
L1-L2	5	0.0455694	-0.236697	0.456	0.583	1	L2	MT-ND4L	-1.039	-0.354462	Superficial	NOT SIG.	epi
L1-L2	5	0.0455754	-0.291368	0.078	0.15	1	L2	PCMTD2	-0.228	-0.943416	Superficial	NOT SIG.	epi
L1-L2	5	0.0455924	-0.0859648	0.089	0.167	1	L2	MRPL32	-0.256	-0.907971	Superficial	NOT SIG.	epi
L1-L2	5	0.0456483	-0.158718	0.406	0.533	1	L2	NEDD8	-0.939	-0.392656	Superficial	NOT SIG.	epi
L1-L2	5	0.0456712	-0.131005	0.9	0.933	1	L2	MYL6	-1.833	-0.0519521	Superficial	NOT SIG.	epi
L1-L2	5	0.0457427	-0.113982	0.139	0.233	1	L2	GUCD1	-0.372	-0.745245	Superficial	NOT SIG.	epi
L1-L2	5	0.0458503	-0.152959	0.078	0.15	1	L2	GGH	-0.228	-0.943416	Superficial	NOT SIG.	epi
L1-L2	5	0.0459246	-0.0778737	0.094	0.175	1	L2	TNFRSF25	-0.269	-0.896622	Superficial	NOT SIG.	epi
L1-L2	5	0.0459613	0.283577	0.2	0.117	1	L2	MYEOV	-0.317	0.773491	Superficial	NOT SIG.	epi
L1-L2	5	0.0460765	0.165962	0.139	0.067	1	L2	MED10	-0.206	1.05285	Superficial	NOT SIG.	epi
L1-L2	5	0.0463092	-0.170911	0.433	0.542	1	L2	TENT5B	-0.975	-0.323926	Superficial	NOT SIG.	epi
L1-L2	5	0.0463545	-0.169239	0.017	0.058	1	L2	ZNF841	-0.075	-1.77052	Superficial	NOT SIG.	epi
L1-L2	5	0.0463723	-0.171681	0.083	0.158	1	L2	TRAPPC6A	-0.241	-0.928741	Superficial	NOT SIG.	epi
L1-L2	5	0.0463919	-0.211524	0.122	0.208	1	L2	ROCK1	-0.33	-0.769702	Superficial	NOT SIG.	epi
L1-L2	5	0.0464042	-0.127949	0.078	0.15	1	L2	PFDN6	-0.228	-0.943416	Superficial	NOT SIG.	epi
L1-L2	5	0.0464388	-0.167694	0.094	0.175	1	L2	SLC30A9	-0.269	-0.896622	Superficial	NOT SIG.	epi
L1-L2	5	0.0465307	-0.188012	0.372	0.492	1	L2	PAPOLA	-0.864	-0.403356	Superficial	NOT SIG.	epi
L1-L2	5	0.0465713	-0.225381	0.278	0.392	1	L2	RELCH	-0.67	-0.495769	Superficial	NOT SIG.	epi
L1-L2	5	0.0466255	-0.141142	0.256	0.375	1	L2	ADI1	-0.631	-0.550747	Superficial	NOT SIG.	epi
L1-L2	5	0.0466438	-0.208474	0.083	0.158	1	L2	SHMT2	-0.241	-0.928741	Superficial	NOT SIG.	epi
L1-L2	5	0.0467444	-0.156578	0.072	0.142	1	L2	ABHD16A	-0.214	-0.979822	Superficial	NOT SIG.	epi
L1-L2	5	0.0467948	0.144823	0.628	0.517	1	L2	ESRP1	-1.145	0.2806	Superficial	NOT SIG.	epi
L1-L2	5	0.0469298	0.14341	0.333	0.233	1	L2	GOLGA2	-0.566	0.515192	Superficial	NOT SIG.	epi
L1-L2	5	0.0469732	-0.191142	0.1	0.175	1	L2	THAP4	-0.275	-0.807355	Superficial	NOT SIG.	epi
L1-L2	5	0.0470658	-0.295349	0.183	0.275	1	L2	CCT2	-0.458	-0.587588	Superficial	NOT SIG.	epi
L1-L2	5	0.0471413	-0.238633	0.2	0.308	1	L2	JAK1	-0.508	-0.62293	Superficial	NOT SIG.	epi
L1-L2	5	0.0471804	-0.262924	0.261	0.367	1	L2	UBQLN1	-0.628	-0.49173	Superficial	NOT SIG.	epi
L1-L2	5	0.0471855	0.140195	0.939	0.9	1	L2	GLTP	-1.839	0.0612002	Superficial	NOT SIG.	epi
L1-L2	5	0.0471908	-0.120026	0.083	0.158	1	L2	GGA2	-0.241	-0.928741	Superficial	NOT SIG.	epi
L1-L2	5	0.0472449	-0.110441	0.206	0.308	1	L2	EHD2	-0.514	-0.580286	Superficial	NOT SIG.	epi
L1-L2	5	0.0473213	-0.0560009	0.017	0.058	1	L2	MTERF2	-0.075	-1.77052	Superficial	NOT SIG.	epi
L1-L2	5	0.0473213	-0.104621	0.017	0.058	1	L2	TRIM5	-0.075	-1.77052	Superficial	NOT SIG.	epi
L1-L2	5	0.0473604	0.353551	0.494	0.4	1	L2	CLDN17	-0.894	0.304511	Superficial	NOT SIG.	epi
L1-L2	5	0.0474228	-0.270637	0.094	0.167	1	L2	ARL5B	-0.261	-0.829115	Superficial	NOT SIG.	epi
L1-L2	5	0.0476913	0.127939	1	1	1	L2	S100A9	-2	0	Superficial	NOT SIG.	epi
L1-L2	5	0.0477432	-0.18195	0.083	0.158	1	L2	AARS	-0.241	-0.928741	Superficial	NOT SIG.	epi
L1-L2	5	0.0477472	-0.144719	0.172	0.267	1	L2	COX17	-0.439	-0.634431	Superficial	NOT SIG.	epi
L1-L2	5	0.047811	0.119222	0.05	0.008	1	L2	TNK1	-0.058	2.64386	Superficial	NOT SIG.	epi
L1-L2	5	0.047811	-0.0986164	0.017	0.058	1	L2	E2F6	-0.075	-1.77052	Superficial	NOT SIG.	epi
L1-L2	5	0.0479382	-0.182273	0.511	0.633	1	L2	YBX1	-1.144	-0.308882	Superficial	NOT SIG.	epi
L1-L2	5	0.0479508	-0.3537	0.567	0.633	1	L2	COX6B1	-1.2	-0.158857	Superficial	NOT SIG.	epi
L1-L2	5	0.0480072	-0.161646	0.067	0.133	1	L2	BOD1	-0.2	-0.989193	Superficial	NOT SIG.	epi
L1-L2	5	0.0480545	0.247882	0.567	0.5	1	L2	VAT1	-1.067	0.181421	Superficial	NOT SIG.	epi
L1-L2	5	0.0481302	0.330944	0.511	0.433	1	L2	FAM214A	-0.944	0.238956	Superficial	NOT SIG.	epi
L1-L2	5	0.0482506	-0.203611	0.489	0.6	1	L2	TUBA4A	-1.089	-0.295128	Superficial	NOT SIG.	epi
L1-L2	5	0.048305	0.191121	0.05	0.008	1	L2	TOE1	-0.058	2.64386	Superficial	NOT SIG.	epi
L1-L2	5	0.048305	0.161297	0.05	0.008	1	L2	CPVL	-0.058	2.64386	Superficial	NOT SIG.	epi
L1-L2	5	0.048305	-0.109531	0.017	0.058	1	L2	PLAUR	-0.075	-1.77052	Superficial	NOT SIG.	epi
L1-L2	5	0.0483651	-0.217811	0.267	0.367	1	L2	SF3B6	-0.634	-0.45894	Superficial	NOT SIG.	epi
L1-L2	5	0.0484121	-0.118816	0.267	0.375	1	L2	TMEM189	-0.642	-0.490051	Superficial	NOT SIG.	epi
L1-L2	5	0.0484233	-0.181664	0.222	0.325	1	L2	SZRD1	-0.547	-0.54988	Superficial	NOT SIG.	epi
L1-L2	5	0.0484864	-0.0784241	0.239	0.35	1	L2	CEBPB	-0.589	-0.550344	Superficial	NOT SIG.	epi
L1-L2	5	0.0487915	0.135216	0.822	0.85	1	L2	PPP1CB	-1.672	-0.0483244	Superficial	NOT SIG.	epi
L1-L2	5	0.0488032	-0.0263329	0.017	0.058	1	L2	PARVB	-0.075	-1.77052	Superficial	NOT SIG.	epi
L1-L2	5	0.0488032	-0.0757979	0.017	0.058	1	L2	PPP2R5B	-0.075	-1.77052	Superficial	NOT SIG.	epi
L1-L2	5	0.0489436	-0.00556019	0.061	0.133	1	L2	ACER1	-0.194	-1.12455	Superficial	NOT SIG.	epi
L1-L2	5	0.0489482	-0.142683	0.139	0.225	1	L2	DHX9	-0.364	-0.69484	Superficial	NOT SIG.	epi
L1-L2	5	0.0490276	-0.186438	0.061	0.125	1	L2	NUP188	-0.186	-1.03505	Superficial	NOT SIG.	epi
L1-L2	5	0.0490276	-0.236854	0.061	0.125	1	L2	APEX2	-0.186	-1.03505	Superficial	NOT SIG.	epi
L1-L2	5	0.0490536	-0.243306	0.211	0.308	1	L2	THOC7	-0.519	-0.545687	Superficial	NOT SIG.	epi
L1-L2	5	0.0492087	-0.0963703	0.022	0.067	1	L2	CRYBB2	-0.089	-1.60666	Superficial	NOT SIG.	epi
[truncated: 14,401 more rows]

## Sheet: Upper IM
S5 Table Differentially expressed genes Upper intermediate L1 vs L2
comb	subgroup	p_val	avg_log2FC	pct.1	pct.2	p_val_adj	cluster	gene	pct.diff	log.pct.diff	layers	Regulation	Morphology
L1-L2	6	5.29575e-14	0.520982	1	1	1.36005e-09	L2	GAPDH	-2	0	Upper IM	UP	epi
L1-L2	6	2.01348e-13	1.54802	0.917	0.817	5.17102e-09	L2	PABPC3	-1.734	0.166586	Upper IM	UP	epi
L1-L2	6	4.34087e-10	0.582629	0.994	0.992	1.11482e-05	L2	PPDPF	-1.986	0.00290573	Upper IM	UP	epi
L1-L2	6	1.87531e-09	0.425219	1	0.992	4.81617e-05	L2	PITX1	-1.992	0.011588	Upper IM	UP	epi
L1-L2	6	2.85634e-09	0.484705	0.989	1	7.33565e-05	L2	GNAS	-1.989	-0.0159576	Upper IM	UP	epi
L1-L2	6	3.55541e-09	0.573249	0.983	0.992	9.131e-05	L2	ACTN4	-1.975	-0.0131487	Upper IM	UP	epi
L1-L2	6	3.98941e-09	0.795886	1	0.967	0.000102456	L2	SPRR2D	-1.967	0.0484122	Upper IM	UP	epi
L1-L2	6	4.29535e-09	0.407652	1	1	0.000110313	L2	S100A14	-2	0	Upper IM	UP	epi
L1-L2	6	4.92959e-08	0.735427	0.839	0.733	0.00126602	L2	KRT19	-1.572	0.194858	Upper IM	UP	epi
L1-L2	6	2.17637e-07	0.483616	1	0.992	0.00558935	L2	EEF2	-1.992	0.011588	Upper IM	UP	epi
L1-L2	6	7.63394e-07	0.3299	0.989	0.992	0.0196055	L2	CTSB	-1.981	-0.0043696	Upper IM	UP	epi
L1-L2	6	1.00515e-17	-1.76578	0.439	0.85	2.58144e-13	L2	IGKC	-1.289	-0.953242	Upper IM	DOWN	epi
L1-L2	6	9.01372e-16	-0.298026	0	0.317	2.3149e-11	L2	AC243829.5	-0.317	#NUM!	Upper IM	DOWN	epi
L1-L2	6	6.38372e-14	-0.51063	0.994	1	1.63947e-09	L2	RPL41	-1.994	-0.00868224	Upper IM	DOWN	epi
L1-L2	6	2.85128e-13	-0.787401	0.106	0.483	7.32266e-09	L2	IGLC2	-0.589	-2.18796	Upper IM	DOWN	epi
L1-L2	6	6.06093e-13	-0.658172	0.961	0.992	1.55657e-08	L2	DMKN	-1.953	-0.0458037	Upper IM	DOWN	epi
L1-L2	6	3.22846e-12	-0.458326	0.989	1	8.29132e-08	L2	RPS27	-1.989	-0.0159576	Upper IM	DOWN	epi
L1-L2	6	6.02226e-12	-0.552019	0.967	1	1.54664e-07	L2	RPS28	-1.967	-0.0484122	Upper IM	DOWN	epi
L1-L2	6	7.1832e-12	-0.340542	1	1	1.84479e-07	L2	MT-ND3	-2	0	Upper IM	DOWN	epi
L1-L2	6	2.03227e-11	-0.512136	0.322	0.725	5.21926e-07	L2	APOD	-1.047	-1.17092	Upper IM	DOWN	epi
L1-L2	6	2.10704e-11	-0.506565	0.989	1	5.41131e-07	L2	RPLP1	-1.989	-0.0159576	Upper IM	DOWN	epi
L1-L2	6	1.80326e-10	-0.540663	0.839	0.983	4.63114e-06	L2	FAU	-1.822	-0.228521	Upper IM	DOWN	epi
L1-L2	6	2.81293e-10	-0.54259	0.928	1	7.22416e-06	L2	RPL18A	-1.928	-0.107803	Upper IM	DOWN	epi
L1-L2	6	3.16979e-10	-0.871666	0.194	0.517	8.14064e-06	L2	IGHA1	-0.711	-1.41411	Upper IM	DOWN	epi
L1-L2	6	4.62142e-10	-0.64291	0.183	0.55	1.18687e-05	L2	IGHG1	-0.733	-1.58759	Upper IM	DOWN	epi
L1-L2	6	7.83736e-10	-0.460998	0.994	1	2.01279e-05	L2	RPS12	-1.994	-0.00868224	Upper IM	DOWN	epi
L1-L2	6	1.7267e-08	-0.232415	1	1	0.000443452	L2	MT-CO1	-2	0	Upper IM	DOWN	epi
L1-L2	6	1.8894e-08	-0.728254	0.861	0.958	0.000485237	L2	MIR205HG	-1.819	-0.154012	Upper IM	DOWN	epi
L1-L2	6	3.07991e-08	-0.242829	1	1	0.000790981	L2	MT-CO2	-2	0	Upper IM	DOWN	epi
L1-L2	6	6.02815e-08	-0.338637	0.983	0.992	0.00154815	L2	DYNLL1	-1.975	-0.0131487	Upper IM	DOWN	epi
L1-L2	6	6.06367e-08	-0.664178	0.778	0.958	0.00155727	L2	DAPL1	-1.736	-0.300256	Upper IM	DOWN	epi
L1-L2	6	6.75434e-08	-0.397269	0.978	1	0.00173465	L2	RPS3A	-1.978	-0.0320936	Upper IM	DOWN	epi
L1-L2	6	7.24269e-08	-0.393597	0.478	0.817	0.00186007	L2	LGALS1	-1.295	-0.773325	Upper IM	DOWN	epi
L1-L2	6	1.35886e-07	-0.89427	0.056	0.267	0.00348982	L2	IGHA2	-0.323	-2.25334	Upper IM	DOWN	epi
L1-L2	6	1.91452e-07	-0.396626	0.378	0.683	0.00491687	L2	DEFB1	-1.061	-0.853499	Upper IM	DOWN	epi
L1-L2	6	2.00358e-07	-0.389969	0.5	0.792	0.00514559	L2	SFT2D2	-1.292	-0.663572	Upper IM	DOWN	epi
L1-L2	6	2.80377e-07	-0.403643	0.944	0.992	0.00720064	L2	RPL30	-1.936	-0.0715533	Upper IM	DOWN	epi
L1-L2	6	3.55411e-07	-0.47333	0.078	0.3	0.00912765	L2	IGLC1	-0.378	-1.94342	Upper IM	DOWN	epi
L1-L2	6	3.84218e-07	-0.38841	0.206	0.492	0.00986748	L2	CCN5	-0.698	-1.25601	Upper IM	DOWN	epi
L1-L2	6	5.11041e-07	-0.561976	0.683	0.875	0.0131246	L2	PTGDS	-1.558	-0.357397	Upper IM	DOWN	epi
L1-L2	6	5.52766e-07	-0.421033	0.672	0.842	0.0141961	L2	CD81	-1.514	-0.325359	Upper IM	DOWN	epi
L1-L2	6	5.80835e-07	-0.672623	1	1	0.014917	L2	KRT4	-2	0	Upper IM	DOWN	epi
L1-L2	6	5.90685e-07	-0.553566	0.422	0.75	0.01517	L2	RPTN	-1.172	-0.829648	Upper IM	DOWN	epi
L1-L2	6	6.49867e-07	-0.585457	0.806	0.967	0.0166899	L2	IFI27	-1.773	-0.262736	Upper IM	DOWN	epi
L1-L2	6	7.73723e-07	-0.420964	0.556	0.8	0.0198708	L2	CLDN1	-1.356	-0.524915	Upper IM	DOWN	epi
L1-L2	6	8.99317e-07	-0.582113	0.672	0.95	0.0230962	L2	LGALS7B	-1.622	-0.499466	Upper IM	DOWN	epi
L1-L2	6	9.08287e-07	-0.346837	1	1	0.0233266	L2	RPS19	-2	0	Upper IM	DOWN	epi
L1-L2	6	9.33708e-07	-0.51452	0.967	1	0.0239795	L2	LY6D	-1.967	-0.0484122	Upper IM	DOWN	epi
L1-L2	6	1.10181e-06	-0.359829	0.961	1	0.0282966	L2	RPS26	-1.961	-0.0573917	Upper IM	DOWN	epi
L1-L2	6	1.22363e-06	-0.509334	0.139	0.375	0.0314252	L2	JCHAIN	-0.514	-1.43181	Upper IM	DOWN	epi
L1-L2	6	1.57706e-06	-0.357939	0.956	1	0.040502	L2	RPL18	-1.956	-0.0649175	Upper IM	DOWN	epi
L1-L2	6	1.65308e-06	-0.254519	0.2	0.458	0.0424544	L2	WAKMAR2	-0.658	-1.19535	Upper IM	DOWN	epi
L1-L2	6	1.65467e-06	-0.373668	0.906	0.983	0.0424952	L2	TUBA1C	-1.889	-0.11768	Upper IM	DOWN	epi
L1-L2	6	1.80503e-06	-0.321715	0.439	0.767	0.0463568	L2	MRPS21	-1.206	-0.805006	Upper IM	DOWN	epi
L1-L2	6	1.9085e-06	-0.554687	0.628	0.867	0.0490142	L2	CFD	-1.495	-0.465267	Upper IM	DOWN	epi
L1-L2	6	2.27709e-06	-0.326511	0.883	0.967	0.0584803	L2	SERPINB4	-1.85	-0.131102	Upper IM	NOT SIG.	epi
L1-L2	6	2.49146e-06	-0.495465	0.772	0.925	0.0639856	L2	SERPINB5	-1.697	-0.260853	Upper IM	NOT SIG.	epi
L1-L2	6	2.79094e-06	-0.494412	0.589	0.833	0.0716769	L2	FBLN1	-1.422	-0.500049	Upper IM	NOT SIG.	epi
L1-L2	6	2.97141e-06	-0.32151	0.989	1	0.0763118	L2	RPL26	-1.989	-0.0159576	Upper IM	NOT SIG.	epi
L1-L2	6	3.53621e-06	-0.753662	0.939	0.992	0.090817	L2	SPINK7	-1.931	-0.079215	Upper IM	NOT SIG.	epi
L1-L2	6	3.94291e-06	-0.320266	0.983	1	0.101262	L2	RPL37	-1.983	-0.0247367	Upper IM	NOT SIG.	epi
L1-L2	6	3.99601e-06	0.528086	0.867	0.8	0.102625	L2	MKNK2	-1.667	0.116032	Upper IM	NOT SIG.	epi
L1-L2	6	4.06064e-06	-0.415642	0.989	1	0.104285	L2	LYPD3	-1.989	-0.0159576	Upper IM	NOT SIG.	epi
L1-L2	6	4.36602e-06	-0.202616	0.317	0.633	0.112128	L2	CD36	-0.95	-0.997723	Upper IM	NOT SIG.	epi
L1-L2	6	4.43431e-06	0.400186	1	1	0.113882	L2	PABPC1	-2	0	Upper IM	NOT SIG.	epi
L1-L2	6	4.61054e-06	0.39392	0.994	0.967	0.118408	L2	TPI1	-1.961	0.03973	Upper IM	NOT SIG.	epi
L1-L2	6	4.88808e-06	-0.305494	0.989	1	0.125536	L2	S100A11	-1.989	-0.0159576	Upper IM	NOT SIG.	epi
L1-L2	6	5.09706e-06	-0.723337	0.85	0.958	0.130903	L2	RNASEK	-1.808	-0.172563	Upper IM	NOT SIG.	epi
L1-L2	6	5.71684e-06	1.52503	0.711	0.65	0.14682	L2	COL3A1	-1.361	0.12941	Upper IM	NOT SIG.	epi
L1-L2	6	6.91788e-06	-0.962748	0.967	0.992	0.177665	L2	KRT6B	-1.959	-0.0368242	Upper IM	NOT SIG.	epi
L1-L2	6	7.04264e-06	0.508123	0.867	0.858	0.180869	L2	WASF2	-1.725	0.0150543	Upper IM	NOT SIG.	epi
L1-L2	6	9.08954e-06	-0.938841	0.978	0.983	0.233438	L2	KRT16	-1.961	-0.00735695	Upper IM	NOT SIG.	epi
L1-L2	6	9.09027e-06	-0.277245	1	1	0.233456	L2	DSP	-2	0	Upper IM	NOT SIG.	epi
L1-L2	6	1.03807e-05	-0.332024	0.389	0.642	0.266596	L2	POLR2I	-1.031	-0.722803	Upper IM	NOT SIG.	epi
L1-L2	6	1.17222e-05	-0.473355	0.739	0.867	0.301051	L2	ATP5MD	-1.606	-0.230458	Upper IM	NOT SIG.	epi
L1-L2	6	1.20867e-05	-0.341144	0.95	0.992	0.310409	L2	SERF2	-1.942	-0.0624126	Upper IM	NOT SIG.	epi
L1-L2	6	1.39886e-05	-0.298855	0.967	0.992	0.359256	L2	RPL34	-1.959	-0.0368242	Upper IM	NOT SIG.	epi
L1-L2	6	1.47096e-05	-0.238756	0.006	0.117	0.377773	L2	IGHG2	-0.123	-4.2854	Upper IM	NOT SIG.	epi
L1-L2	6	1.52067e-05	-0.260048	0.989	1	0.390539	L2	RPL35	-1.989	-0.0159576	Upper IM	NOT SIG.	epi
L1-L2	6	1.58825e-05	-0.104881	0.117	0.342	0.407894	L2	SELENOM	-0.459	-1.54749	Upper IM	NOT SIG.	epi
L1-L2	6	1.77304e-05	0.296669	1	1	0.455352	L2	AHNAK	-2	0	Upper IM	NOT SIG.	epi
L1-L2	6	1.81123e-05	0.553331	0.678	0.508	0.465161	L2	KCNK6	-1.186	0.416457	Upper IM	NOT SIG.	epi
L1-L2	6	2.06475e-05	0.395514	0.972	0.983	0.53027	L2	SH3BGRL3	-1.955	-0.0162351	Upper IM	NOT SIG.	epi
L1-L2	6	2.19369e-05	0.584252	0.356	0.15	0.563384	L2	MUC4	-0.506	1.24691	Upper IM	NOT SIG.	epi
L1-L2	6	2.20882e-05	-0.397573	0.767	0.95	0.56727	L2	HSPA5	-1.717	-0.308701	Upper IM	NOT SIG.	epi
L1-L2	6	2.32395e-05	-0.306614	1	1	0.596836	L2	FABP5	-2	0	Upper IM	NOT SIG.	epi
L1-L2	6	2.61359e-05	-0.298649	1	1	0.671222	L2	RPL36	-2	0	Upper IM	NOT SIG.	epi
L1-L2	6	2.92195e-05	-0.235243	0.317	0.575	0.750415	L2	CYP2C18	-0.892	-0.859079	Upper IM	NOT SIG.	epi
L1-L2	6	3.05332e-05	-0.264134	0.972	0.992	0.784153	L2	RPL15	-1.964	-0.0293838	Upper IM	NOT SIG.	epi
L1-L2	6	3.46961e-05	-0.295804	1	1	0.891066	L2	KRT6A	-2	0	Upper IM	NOT SIG.	epi
L1-L2	6	3.64884e-05	-0.100564	0	0.092	0.937095	L2	AF001548.2	-0.092	#NUM!	Upper IM	NOT SIG.	epi
L1-L2	6	3.68384e-05	-0.216401	0.194	0.417	0.946083	L2	REX1BD	-0.611	-1.10399	Upper IM	NOT SIG.	epi
L1-L2	6	3.71861e-05	0.595635	0.656	0.508	0.955014	L2	ANKRD12	-1.164	0.368867	Upper IM	NOT SIG.	epi
L1-L2	6	3.72306e-05	-0.299224	0.944	0.992	0.956156	L2	RPS5	-1.936	-0.0715533	Upper IM	NOT SIG.	epi
L1-L2	6	3.83491e-05	-0.423917	0.944	1	0.984881	L2	KRT1	-1.944	-0.0831412	Upper IM	NOT SIG.	epi
L1-L2	6	3.95738e-05	0.613374	0.65	0.475	1	L2	LYPD2	-1.125	0.452512	Upper IM	NOT SIG.	epi
L1-L2	6	4.00181e-05	-0.13968	0.061	0.225	1	L2	LGALS9B	-0.286	-1.88304	Upper IM	NOT SIG.	epi
L1-L2	6	4.33562e-05	1.55851	0.694	0.683	1	L2	COL1A1	-1.377	0.0230501	Upper IM	NOT SIG.	epi
L1-L2	6	4.34802e-05	-0.257232	0.894	0.967	1	L2	CALR	-1.861	-0.113241	Upper IM	NOT SIG.	epi
L1-L2	6	4.39062e-05	0.288213	0.744	0.692	1	L2	ASAH1	-1.436	0.104531	Upper IM	NOT SIG.	epi
L1-L2	6	4.48633e-05	-0.347196	0.628	0.875	1	L2	LY6E	-1.503	-0.478518	Upper IM	NOT SIG.	epi
L1-L2	6	4.5203e-05	-0.323233	0.172	0.375	1	L2	IGHG4	-0.547	-1.12448	Upper IM	NOT SIG.	epi
L1-L2	6	4.76416e-05	-0.367853	0.35	0.575	1	L2	IFI27L2	-0.925	-0.716207	Upper IM	NOT SIG.	epi
L1-L2	6	4.81911e-05	-0.182686	0.117	0.308	1	L2	ADPGK	-0.425	-1.39642	Upper IM	NOT SIG.	epi
L1-L2	6	4.8205e-05	-0.302834	0.967	1	1	L2	RPL7A	-1.967	-0.0484122	Upper IM	NOT SIG.	epi
L1-L2	6	4.98862e-05	-0.284053	0.367	0.6	1	L2	EIF3L	-0.967	-0.709182	Upper IM	NOT SIG.	epi
L1-L2	6	5.02158e-05	0.468375	0.694	0.567	1	L2	TTLL12	-1.261	0.291587	Upper IM	NOT SIG.	epi
L1-L2	6	5.28306e-05	0.584223	0.572	0.425	1	L2	FCGBP	-0.997	0.428552	Upper IM	NOT SIG.	epi
L1-L2	6	5.46471e-05	-0.129351	0.083	0.258	1	L2	TNXB	-0.341	-1.63619	Upper IM	NOT SIG.	epi
L1-L2	6	6.39871e-05	0.516666	0.983	0.967	1	L2	KRT15	-1.95	0.0236755	Upper IM	NOT SIG.	epi
L1-L2	6	6.58605e-05	-0.336968	0.828	0.942	1	L2	COX7B	-1.77	-0.186096	Upper IM	NOT SIG.	epi
L1-L2	6	6.79682e-05	-0.257946	0.261	0.5	1	L2	CELSR1	-0.761	-0.937878	Upper IM	NOT SIG.	epi
L1-L2	6	6.88087e-05	-0.2954	0.644	0.833	1	L2	PET100	-1.477	-0.371256	Upper IM	NOT SIG.	epi
L1-L2	6	7.01896e-05	-0.331068	0.706	0.867	1	L2	GNB2	-1.573	-0.296364	Upper IM	NOT SIG.	epi
L1-L2	6	7.09335e-05	0.361583	0.978	0.992	1	L2	NCCRP1	-1.97	-0.0205057	Upper IM	NOT SIG.	epi
L1-L2	6	7.12572e-05	-0.287746	0.439	0.683	1	L2	SULF2	-1.122	-0.637665	Upper IM	NOT SIG.	epi
L1-L2	6	7.30367e-05	-0.333396	0.7	0.908	1	L2	COX7A2	-1.608	-0.375337	Upper IM	NOT SIG.	epi
L1-L2	6	8.03896e-05	-0.341232	1	1	1	L2	CSTB	-2	0	Upper IM	NOT SIG.	epi
L1-L2	6	8.89484e-05	-0.349688	0.844	0.95	1	L2	TMA7	-1.794	-0.170685	Upper IM	NOT SIG.	epi
L1-L2	6	9.4827e-05	-0.107213	0.039	0.175	1	L2	AL031123.1	-0.214	-2.16581	Upper IM	NOT SIG.	epi
L1-L2	6	0.000100244	-0.0906219	0.039	0.175	1	L2	PGBD5	-0.214	-2.16581	Upper IM	NOT SIG.	epi
L1-L2	6	0.000104875	-0.317387	0.661	0.867	1	L2	MZT2B	-1.528	-0.391382	Upper IM	NOT SIG.	epi
L1-L2	6	0.000112246	-0.308211	0.95	0.992	1	L2	RPS15A	-1.942	-0.0624126	Upper IM	NOT SIG.	epi
L1-L2	6	0.00011798	-0.383131	0.656	0.833	1	L2	TUBB2A	-1.489	-0.344621	Upper IM	NOT SIG.	epi
L1-L2	6	0.000119757	-0.289989	0.8	0.95	1	L2	UQCR11	-1.75	-0.247928	Upper IM	NOT SIG.	epi
L1-L2	6	0.000120688	-0.392254	0.328	0.517	1	L2	NDUFS7	-0.845	-0.656468	Upper IM	NOT SIG.	epi
L1-L2	6	0.000121542	-0.509097	0.756	0.892	1	L2	UPK3BL1	-1.648	-0.238657	Upper IM	NOT SIG.	epi
L1-L2	6	0.000122056	-0.333245	0.767	0.925	1	L2	SDR16C5	-1.692	-0.270227	Upper IM	NOT SIG.	epi
L1-L2	6	0.000124732	-0.244047	0.278	0.492	1	L2	HSPA2	-0.77	-0.823573	Upper IM	NOT SIG.	epi
L1-L2	6	0.000129289	0.398285	0.967	0.975	1	L2	NIBAN2	-1.942	-0.0118863	Upper IM	NOT SIG.	epi
L1-L2	6	0.000132926	-0.28997	0.978	0.992	1	L2	RPL35A	-1.97	-0.0205057	Upper IM	NOT SIG.	epi
L1-L2	6	0.000134233	-0.403107	0.544	0.775	1	L2	DCN	-1.319	-0.51059	Upper IM	NOT SIG.	epi
L1-L2	6	0.000135086	-0.145452	0.044	0.175	1	L2	ST6GALNAC4	-0.219	-1.99178	Upper IM	NOT SIG.	epi
L1-L2	6	0.000137908	-0.251447	0.394	0.642	1	L2	IFFO2	-1.036	-0.704378	Upper IM	NOT SIG.	epi
L1-L2	6	0.000139664	-0.236901	0.967	0.992	1	L2	RPL27	-1.959	-0.0368242	Upper IM	NOT SIG.	epi
L1-L2	6	0.00014599	-0.379585	0.294	0.5	1	L2	C1R	-0.794	-0.766112	Upper IM	NOT SIG.	epi
L1-L2	6	0.000157306	-0.130022	0.061	0.208	1	L2	GMEB2	-0.269	-1.7697	Upper IM	NOT SIG.	epi
L1-L2	6	0.000164106	-0.30008	0.333	0.542	1	L2	DUSP14	-0.875	-0.702771	Upper IM	NOT SIG.	epi
L1-L2	6	0.000166682	-0.179817	0.061	0.208	1	L2	PLAC9	-0.269	-1.7697	Upper IM	NOT SIG.	epi
L1-L2	6	0.000172352	-0.269126	0.994	1	1	L2	RPS24	-1.994	-0.00868224	Upper IM	NOT SIG.	epi
L1-L2	6	0.000181947	0.385008	1	1	1	L2	PPL	-2	0	Upper IM	NOT SIG.	epi
L1-L2	6	0.000191525	-0.231161	0.994	1	1	L2	RPL37A	-1.994	-0.00868224	Upper IM	NOT SIG.	epi
L1-L2	6	0.000193601	-0.176101	1	1	1	L2	PERP	-2	0	Upper IM	NOT SIG.	epi
L1-L2	6	0.000197831	-0.172319	0.156	0.35	1	L2	SOX21	-0.506	-1.16581	Upper IM	NOT SIG.	epi
L1-L2	6	0.000202506	-0.157836	0.083	0.242	1	L2	PORCN	-0.325	-1.54382	Upper IM	NOT SIG.	epi
L1-L2	6	0.00020419	0.46908	0.644	0.575	1	L2	ALOX15B	-1.219	0.163499	Upper IM	NOT SIG.	epi
L1-L2	6	0.000207085	0.413678	0.661	0.558	1	L2	CPNE3	-1.219	0.244385	Upper IM	NOT SIG.	epi
L1-L2	6	0.000217867	-0.260801	0.978	0.992	1	L2	RPS16	-1.97	-0.0205057	Upper IM	NOT SIG.	epi
L1-L2	6	0.000223755	0.326376	0.972	0.983	1	L2	LDHA	-1.955	-0.0162351	Upper IM	NOT SIG.	epi
L1-L2	6	0.00023018	0.419489	0.883	0.842	1	L2	CYSRT1	-1.725	0.0685932	Upper IM	NOT SIG.	epi
L1-L2	6	0.000237824	-0.210212	0.422	0.633	1	L2	LSM3	-1.055	-0.584963	Upper IM	NOT SIG.	epi
L1-L2	6	0.000244024	-0.337685	0.083	0.225	1	L2	IGHG3	-0.308	-1.43874	Upper IM	NOT SIG.	epi
L1-L2	6	0.000249185	-0.201204	0.433	0.675	1	L2	IPPK	-1.108	-0.64052	Upper IM	NOT SIG.	epi
L1-L2	6	0.00025185	-0.286454	0.672	0.875	1	L2	CALM2	-1.547	-0.380822	Upper IM	NOT SIG.	epi
L1-L2	6	0.000256821	-0.0781186	0.044	0.175	1	L2	ANXA8L1	-0.219	-1.99178	Upper IM	NOT SIG.	epi
L1-L2	6	0.000259647	-0.253551	0.956	0.992	1	L2	RPS10	-1.948	-0.0533295	Upper IM	NOT SIG.	epi
L1-L2	6	0.000259648	0.417553	0.972	0.967	1	L2	AQP3	-1.939	0.00744042	Upper IM	NOT SIG.	epi
L1-L2	6	0.000261217	-0.232462	0.367	0.608	1	L2	DDT	-0.975	-0.728291	Upper IM	NOT SIG.	epi
L1-L2	6	0.000268555	-0.247453	0.078	0.225	1	L2	TRAPPC2B	-0.303	-1.52838	Upper IM	NOT SIG.	epi
L1-L2	6	0.000275234	0.403724	1	1	1	L2	CRABP2	-2	0	Upper IM	NOT SIG.	epi
L1-L2	6	0.000287528	-0.132712	0.167	0.358	1	L2	CAMLG	-0.525	-1.10011	Upper IM	NOT SIG.	epi
L1-L2	6	0.000289068	-0.186662	0.05	0.175	1	L2	HSD3B7	-0.225	-1.80735	Upper IM	NOT SIG.	epi
L1-L2	6	0.000290377	-0.156398	0.183	0.383	1	L2	B3GNT8	-0.566	-1.0655	Upper IM	NOT SIG.	epi
L1-L2	6	0.00030566	-0.111913	0.056	0.192	1	L2	ZNF90	-0.248	-1.77761	Upper IM	NOT SIG.	epi
L1-L2	6	0.000307972	-0.27885	0.511	0.725	1	L2	NOP10	-1.236	-0.504658	Upper IM	NOT SIG.	epi
L1-L2	6	0.00031713	-0.197125	0.317	0.542	1	L2	SHB	-0.859	-0.77381	Upper IM	NOT SIG.	epi
L1-L2	6	0.00032109	-0.58108	0.928	0.992	1	L2	KRT14	-1.92	-0.0962153	Upper IM	NOT SIG.	epi
L1-L2	6	0.000328887	-0.14153	0.128	0.3	1	L2	GATD3B	-0.428	-1.22882	Upper IM	NOT SIG.	epi
L1-L2	6	0.000330369	-0.21468	0.394	0.658	1	L2	CUTA	-1.052	-0.739892	Upper IM	NOT SIG.	epi
L1-L2	6	0.000336334	0.351132	0.372	0.208	1	L2	MMP14	-0.58	0.838719	Upper IM	NOT SIG.	epi
L1-L2	6	0.000344708	-0.274489	0.967	1	1	L2	RPL19	-1.967	-0.0484122	Upper IM	NOT SIG.	epi
L1-L2	6	0.000359846	-0.283365	0.244	0.433	1	L2	TIMP1	-0.677	-0.827486	Upper IM	NOT SIG.	epi
L1-L2	6	0.000365517	0.534076	0.722	0.608	1	L2	AIF1L	-1.33	0.247928	Upper IM	NOT SIG.	epi
L1-L2	6	0.000372547	0.350525	0.817	0.767	1	L2	HES1	-1.584	0.0911095	Upper IM	NOT SIG.	epi
L1-L2	6	0.000377118	-0.296484	0.372	0.608	1	L2	DUSP1	-0.98	-0.708769	Upper IM	NOT SIG.	epi
L1-L2	6	0.000386279	-0.242203	0.956	1	1	L2	RPS7	-1.956	-0.0649175	Upper IM	NOT SIG.	epi
L1-L2	6	0.000389134	0.317081	0.367	0.192	1	L2	B3GALT5	-0.559	0.934674	Upper IM	NOT SIG.	epi
L1-L2	6	0.000393996	-0.0828475	0.044	0.167	1	L2	ANKRD6	-0.211	-1.92427	Upper IM	NOT SIG.	epi
L1-L2	6	0.00039516	-0.247334	0.817	0.908	1	L2	ELOVL1	-1.725	-0.152356	Upper IM	NOT SIG.	epi
L1-L2	6	0.000414753	-0.311957	0.317	0.525	1	L2	ODC1	-0.842	-0.727835	Upper IM	NOT SIG.	epi
L1-L2	6	0.000425644	-0.0763464	0.006	0.083	1	L2	DUSP2	-0.089	-3.79008	Upper IM	NOT SIG.	epi
L1-L2	6	0.000426705	-0.208052	0.328	0.525	1	L2	POLR2E	-0.853	-0.678622	Upper IM	NOT SIG.	epi
L1-L2	6	0.000432584	0.222336	1	1	1	L2	RHCG	-2	0	Upper IM	NOT SIG.	epi
L1-L2	6	0.000439247	-0.0664837	0.006	0.083	1	L2	RECQL4	-0.089	-3.79008	Upper IM	NOT SIG.	epi
L1-L2	6	0.000439406	0.294145	0.922	0.942	1	L2	DSTN	-1.864	-0.0309603	Upper IM	NOT SIG.	epi
L1-L2	6	0.000443952	-0.229688	0.539	0.742	1	L2	SPCS1	-1.281	-0.461134	Upper IM	NOT SIG.	epi
L1-L2	6	0.000459945	-0.160188	1	1	1	L2	KRT13	-2	0	Upper IM	NOT SIG.	epi
L1-L2	6	0.000476618	0.721486	0.689	0.575	1	L2	WSB1	-1.264	0.260942	Upper IM	NOT SIG.	epi
L1-L2	6	0.00048358	-0.120242	0.183	0.375	1	L2	HOXA9	-0.558	-1.03505	Upper IM	NOT SIG.	epi
L1-L2	6	0.000487692	0.41176	0.756	0.642	1	L2	GOLGA4	-1.398	0.235813	Upper IM	NOT SIG.	epi
L1-L2	6	0.000498355	-0.259705	0.922	0.975	1	L2	TXN	-1.897	-0.0806355	Upper IM	NOT SIG.	epi
L1-L2	6	0.000499943	-0.144067	0.106	0.258	1	L2	ECD	-0.364	-1.28331	Upper IM	NOT SIG.	epi
L1-L2	6	0.000537207	-0.322716	0.711	0.9	1	L2	COX6B1	-1.611	-0.340075	Upper IM	NOT SIG.	epi
L1-L2	6	0.00054393	-0.284827	0.761	0.908	1	L2	GSN	-1.669	-0.254796	Upper IM	NOT SIG.	epi
L1-L2	6	0.000548813	-0.306189	0.922	0.992	1	L2	DBI	-1.914	-0.105573	Upper IM	NOT SIG.	epi
L1-L2	6	0.000552002	-0.316409	0.417	0.642	1	L2	SRSF7	-1.059	-0.622526	Upper IM	NOT SIG.	epi
L1-L2	6	0.000557586	-0.12172	0.217	0.417	1	L2	ACAA2	-0.634	-0.942352	Upper IM	NOT SIG.	epi
L1-L2	6	0.000566096	-0.290896	0.506	0.717	1	L2	MAX	-1.223	-0.502836	Upper IM	NOT SIG.	epi
L1-L2	6	0.000568271	-0.169263	0.25	0.458	1	L2	SKAP2	-0.708	-0.87342	Upper IM	NOT SIG.	epi
L1-L2	6	0.000569577	-0.180901	0.2	0.375	1	L2	RPRD1A	-0.575	-0.906891	Upper IM	NOT SIG.	epi
L1-L2	6	0.000579341	0.3299	0.894	0.9	1	L2	PDCD4	-1.794	-0.00965017	Upper IM	NOT SIG.	epi
L1-L2	6	0.000580654	0.260295	0.25	0.1	1	L2	NLRP2	-0.35	1.32193	Upper IM	NOT SIG.	epi
L1-L2	6	0.000589126	-0.194612	0.089	0.233	1	L2	LTBP1	-0.322	-1.38845	Upper IM	NOT SIG.	epi
L1-L2	6	0.00059607	-0.26665	0.806	0.933	1	L2	CLDN4	-1.739	-0.211097	Upper IM	NOT SIG.	epi
L1-L2	6	0.000600797	0.316573	0.917	0.925	1	L2	TUBA1B	-1.842	-0.0125316	Upper IM	NOT SIG.	epi
L1-L2	6	0.000611571	-0.0942516	0.033	0.142	1	L2	C10orf88	-0.175	-2.10535	Upper IM	NOT SIG.	epi
L1-L2	6	0.000612251	-0.177024	0.178	0.358	1	L2	ERC1	-0.536	-1.00808	Upper IM	NOT SIG.	epi
L1-L2	6	0.000621106	0.240225	0.994	0.992	1	L2	YWHAZ	-1.986	0.00290573	Upper IM	NOT SIG.	epi
L1-L2	6	0.000643007	-0.185538	0.233	0.425	1	L2	NAA10	-0.658	-0.867133	Upper IM	NOT SIG.	epi
L1-L2	6	0.000667669	-0.13697	0.067	0.2	1	L2	DENND4C	-0.267	-1.57777	Upper IM	NOT SIG.	epi
L1-L2	6	0.000669257	-0.293627	0.861	0.942	1	L2	UQCRQ	-1.803	-0.129714	Upper IM	NOT SIG.	epi
L1-L2	6	0.000680947	-0.251456	0.961	0.983	1	L2	ITM2B	-1.944	-0.032655	Upper IM	NOT SIG.	epi
L1-L2	6	0.000688055	-0.239406	0.439	0.7	1	L2	EIF3D	-1.139	-0.673134	Upper IM	NOT SIG.	epi
L1-L2	6	0.000690589	-0.240454	0.211	0.392	1	L2	EPHB6	-0.603	-0.893611	Upper IM	NOT SIG.	epi
L1-L2	6	0.000701521	-0.124929	0.122	0.283	1	L2	ACVR2A	-0.405	-1.21392	Upper IM	NOT SIG.	epi
L1-L2	6	0.000711261	-0.0860102	0.033	0.142	1	L2	HYAL1	-0.175	-2.10535	Upper IM	NOT SIG.	epi
L1-L2	6	0.000717474	-0.105138	0.039	0.15	1	L2	GGT5	-0.189	-1.94342	Upper IM	NOT SIG.	epi
L1-L2	6	0.000719758	-0.145459	0.133	0.292	1	L2	SOX9	-0.425	-1.13454	Upper IM	NOT SIG.	epi
L1-L2	6	0.000720785	-0.194714	0.217	0.4	1	L2	SACM1L	-0.617	-0.882305	Upper IM	NOT SIG.	epi
L1-L2	6	0.000722778	-0.0756147	1	1	1	L2	MT-CO3	-2	0	Upper IM	NOT SIG.	epi
L1-L2	6	0.000740686	0.26162	0.967	0.967	1	L2	RAC1	-1.934	0	Upper IM	NOT SIG.	epi
L1-L2	6	0.000744594	0.32947	0.278	0.133	1	L2	GABRP	-0.411	1.06366	Upper IM	NOT SIG.	epi
L1-L2	6	0.000746346	-0.240047	0.4	0.608	1	L2	SNHG5	-1.008	-0.604071	Upper IM	NOT SIG.	epi
L1-L2	6	0.00075049	-0.25686	0.333	0.525	1	L2	CLUH	-0.858	-0.656795	Upper IM	NOT SIG.	epi
L1-L2	6	0.000757899	-0.179653	0.211	0.4	1	L2	AC068587.4	-0.611	-0.922757	Upper IM	NOT SIG.	epi
L1-L2	6	0.000759743	-0.176437	0.128	0.283	1	L2	PLPP5	-0.411	-1.14466	Upper IM	NOT SIG.	epi
L1-L2	6	0.000767854	0.321041	0.911	0.883	1	L2	PGD	-1.794	0.0450376	Upper IM	NOT SIG.	epi
L1-L2	6	0.00078142	-0.153501	0.283	0.475	1	L2	DNAJA4	-0.758	-0.747125	Upper IM	NOT SIG.	epi
L1-L2	6	0.000782904	-0.289931	0.622	0.85	1	L2	CD55	-1.472	-0.450548	Upper IM	NOT SIG.	epi
L1-L2	6	0.000788492	-0.263492	0.517	0.733	1	L2	MPZL3	-1.25	-0.503649	Upper IM	NOT SIG.	epi
L1-L2	6	0.000801789	-0.207082	0.289	0.467	1	L2	UXT	-0.756	-0.692353	Upper IM	NOT SIG.	epi
L1-L2	6	0.00080317	-0.24395	0.294	0.483	1	L2	ITGAV	-0.777	-0.716207	Upper IM	NOT SIG.	epi
L1-L2	6	0.000804295	0.296945	0.911	0.917	1	L2	FOSL2	-1.828	-0.00947068	Upper IM	NOT SIG.	epi
L1-L2	6	0.000816494	-0.254633	0.439	0.65	1	L2	LY6G6C	-1.089	-0.566219	Upper IM	NOT SIG.	epi
L1-L2	6	0.000823772	-0.0721739	0.011	0.092	1	L2	JPH1	-0.103	-3.06413	Upper IM	NOT SIG.	epi
L1-L2	6	0.000829526	-0.181833	1	1	1	L2	MT-ND1	-2	0	Upper IM	NOT SIG.	epi
L1-L2	6	0.000883371	-0.263704	0.933	0.983	1	L2	RPL23A	-1.916	-0.0753143	Upper IM	NOT SIG.	epi
L1-L2	6	0.000886734	-0.12205	0.028	0.125	1	L2	AC004148.1	-0.153	-2.15843	Upper IM	NOT SIG.	epi
L1-L2	6	0.000893843	-0.152361	0.217	0.408	1	L2	PRCC	-0.625	-0.910874	Upper IM	NOT SIG.	epi
L1-L2	6	0.000896374	0.239506	0.95	0.958	1	L2	ARPC2	-1.908	-0.0120981	Upper IM	NOT SIG.	epi
L1-L2	6	0.000901094	0.121267	0.944	1	1	L2	MTRNR2L12	-1.944	-0.0831412	Upper IM	NOT SIG.	epi
L1-L2	6	0.000913767	-0.117667	0.206	0.408	1	L2	PRKCD	-0.614	-0.985925	Upper IM	NOT SIG.	epi
L1-L2	6	0.000926981	-0.232176	0.878	0.933	1	L2	COX6A1	-1.811	-0.0876561	Upper IM	NOT SIG.	epi
L1-L2	6	0.000927632	-0.116489	0.189	0.375	1	L2	RARRES2	-0.564	-0.988504	Upper IM	NOT SIG.	epi
L1-L2	6	0.00093693	-0.299546	0.267	0.442	1	L2	SLC6A14	-0.709	-0.727207	Upper IM	NOT SIG.	epi
L1-L2	6	0.000941843	-0.107815	0.044	0.158	1	L2	NACC2	-0.202	-1.84435	Upper IM	NOT SIG.	epi
L1-L2	6	0.00095912	-0.176323	0.517	0.75	1	L2	NDUFB7	-1.267	-0.536726	Upper IM	NOT SIG.	epi
L1-L2	6	0.000982734	0.270064	0.85	0.9	1	L2	HLA-C	-1.75	-0.0824622	Upper IM	NOT SIG.	epi
L1-L2	6	0.000990659	-0.248666	0.978	1	1	L2	RPS15	-1.978	-0.0320936	Upper IM	NOT SIG.	epi
L1-L2	6	0.00100613	-0.113152	0.189	0.375	1	L2	AP3S2	-0.564	-0.988504	Upper IM	NOT SIG.	epi
L1-L2	6	0.00100808	-0.345106	0.528	0.683	1	L2	TOMM6	-1.211	-0.371348	Upper IM	NOT SIG.	epi
L1-L2	6	0.00107175	0.208056	0.2	0.067	1	L2	FRK	-0.267	1.57777	Upper IM	NOT SIG.	epi
L1-L2	6	0.00107363	-0.05495	0	0.058	1	L2	C19orf44	-0.058	#NUM!	Upper IM	NOT SIG.	epi
L1-L2	6	0.00107363	-0.0552056	0	0.058	1	L2	LYL1	-0.058	#NUM!	Upper IM	NOT SIG.	epi
L1-L2	6	0.00107363	-0.0784738	0	0.058	1	L2	NNMT	-0.058	#NUM!	Upper IM	NOT SIG.	epi
L1-L2	6	0.00107363	-0.105481	0	0.058	1	L2	HAUS8	-0.058	#NUM!	Upper IM	NOT SIG.	epi
L1-L2	6	0.00108685	-0.354774	0.944	0.933	1	L2	SLURP1	-1.877	0.0169098	Upper IM	NOT SIG.	epi
L1-L2	6	0.00109645	-0.0935053	0.072	0.2	1	L2	AGRN	-0.272	-1.47393	Upper IM	NOT SIG.	epi
L1-L2	6	0.00109713	0.261615	0.2	0.067	1	L2	GPR78	-0.267	1.57777	Upper IM	NOT SIG.	epi
L1-L2	6	0.00110299	-0.330885	0.728	0.875	1	L2	KLF4	-1.603	-0.265345	Upper IM	NOT SIG.	epi
L1-L2	6	0.00110303	-0.128362	0.117	0.267	1	L2	PEX6	-0.384	-1.19033	Upper IM	NOT SIG.	epi
L1-L2	6	0.00110303	-0.144138	0.117	0.267	1	L2	RNF138	-0.384	-1.19033	Upper IM	NOT SIG.	epi
L1-L2	6	0.00112115	-0.0953163	0.028	0.125	1	L2	TWIST2	-0.153	-2.15843	Upper IM	NOT SIG.	epi
L1-L2	6	0.00113504	-0.043205	0.006	0.075	1	L2	UCKL1-AS1	-0.081	-3.64386	Upper IM	NOT SIG.	epi
L1-L2	6	0.00114423	-0.185549	0.244	0.425	1	L2	PPP1R12C	-0.669	-0.800582	Upper IM	NOT SIG.	epi
L1-L2	6	0.00114481	-0.114784	0.144	0.308	1	L2	ZSCAN18	-0.452	-1.09686	Upper IM	NOT SIG.	epi
L1-L2	6	0.00114588	-0.224901	0.35	0.583	1	L2	IER5	-0.933	-0.736141	Upper IM	NOT SIG.	epi
L1-L2	6	0.00114962	0.38511	0.617	0.542	1	L2	RALB	-1.159	0.186978	Upper IM	NOT SIG.	epi
L1-L2	6	0.00115299	-0.12195	0.072	0.2	1	L2	ZSWIM4	-0.272	-1.47393	Upper IM	NOT SIG.	epi
L1-L2	6	0.00118113	-0.281662	0.883	0.95	1	L2	HSPA8	-1.833	-0.105514	Upper IM	NOT SIG.	epi
L1-L2	6	0.00118811	-0.212049	0.75	0.892	1	L2	OST4	-1.642	-0.250153	Upper IM	NOT SIG.	epi
L1-L2	6	0.0012009	-0.158883	0.189	0.367	1	L2	MAP2	-0.556	-0.957394	Upper IM	NOT SIG.	epi
L1-L2	6	0.00121641	0.36843	0.856	0.808	1	L2	ENSA	-1.664	0.0832555	Upper IM	NOT SIG.	epi
L1-L2	6	0.0012412	0.145623	0.178	0.05	1	L2	HOXD10	-0.228	1.83188	Upper IM	NOT SIG.	epi
L1-L2	6	0.0012519	-0.181471	0.422	0.633	1	L2	MFSD6	-1.055	-0.584963	Upper IM	NOT SIG.	epi
L1-L2	6	0.00129676	-0.244271	0.933	0.958	1	L2	ZNF185	-1.891	-0.0381486	Upper IM	NOT SIG.	epi
L1-L2	6	0.00130799	-0.100256	0.017	0.1	1	L2	CES1	-0.117	-2.55639	Upper IM	NOT SIG.	epi
L1-L2	6	0.00134179	-0.423435	0.667	0.792	1	L2	RDH12	-1.459	-0.247814	Upper IM	NOT SIG.	epi
L1-L2	6	0.00138029	0.363286	1	1	1	L2	SFN	-2	0	Upper IM	NOT SIG.	epi
L1-L2	6	0.00139993	0.257819	1	1	1	L2	SPRR3	-2	0	Upper IM	NOT SIG.	epi
L1-L2	6	0.00144861	-0.126405	0.211	0.392	1	L2	GGA3	-0.603	-0.893611	Upper IM	NOT SIG.	epi
L1-L2	6	0.00145965	-0.140184	0.489	0.708	1	L2	USO1	-1.197	-0.533915	Upper IM	NOT SIG.	epi
L1-L2	6	0.00146687	-0.191162	0.194	0.342	1	L2	BBOX1	-0.536	-0.81794	Upper IM	NOT SIG.	epi
L1-L2	6	0.00147347	-0.162703	0.25	0.425	1	L2	SNRPA1	-0.675	-0.765535	Upper IM	NOT SIG.	epi
L1-L2	6	0.00148923	-0.140688	0.206	0.383	1	L2	PFDN2	-0.589	-0.8947	Upper IM	NOT SIG.	epi
L1-L2	6	0.00149977	0.150526	0.144	0.033	1	L2	RRAS2	-0.177	2.12553	Upper IM	NOT SIG.	epi
L1-L2	6	0.00150204	-0.205561	1	1	1	L2	RPL13A	-2	0	Upper IM	NOT SIG.	epi
L1-L2	6	0.00151108	0.34656	0.633	0.592	1	L2	FDPS	-1.225	0.0966083	Upper IM	NOT SIG.	epi
L1-L2	6	0.00152065	-0.140919	0.156	0.325	1	L2	SLCO2A1	-0.481	-1.05889	Upper IM	NOT SIG.	epi
L1-L2	6	0.00153358	-0.206354	0.95	0.983	1	L2	RPS9	-1.933	-0.0492639	Upper IM	NOT SIG.	epi
L1-L2	6	0.00154565	0.200211	0.239	0.1	1	L2	SH3PXD2A-AS1	-0.339	1.25701	Upper IM	NOT SIG.	epi
L1-L2	6	0.00155278	-0.0646169	0.072	0.2	1	L2	ZNF875	-0.272	-1.47393	Upper IM	NOT SIG.	epi
L1-L2	6	0.00159589	0.323032	0.972	0.975	1	L2	PKP3	-1.947	-0.00444591	Upper IM	NOT SIG.	epi
L1-L2	6	0.0016	-0.0913127	0.122	0.275	1	L2	EMC8	-0.397	-1.17255	Upper IM	NOT SIG.	epi
L1-L2	6	0.00162403	-0.0915024	0.022	0.108	1	L2	CENPH	-0.13	-2.29546	Upper IM	NOT SIG.	epi
L1-L2	6	0.00162516	0.0796792	0.133	0.025	1	L2	LINC00685	-0.158	2.41143	Upper IM	NOT SIG.	epi
L1-L2	6	0.00163444	-0.0755706	0.05	0.158	1	L2	ATP6V0E2	-0.208	-1.65992	Upper IM	NOT SIG.	epi
L1-L2	6	0.00163694	-0.202681	0.167	0.317	1	L2	SLC19A2	-0.484	-0.924635	Upper IM	NOT SIG.	epi
L1-L2	6	0.00165326	-0.253544	0.628	0.817	1	L2	PRELID1	-1.445	-0.379572	Upper IM	NOT SIG.	epi
L1-L2	6	0.00167746	0.333438	0.578	0.392	1	L2	LINC02487	-0.97	0.560216	Upper IM	NOT SIG.	epi
L1-L2	6	0.00167898	-0.0686534	0.222	0.417	1	L2	USP54	-0.639	-0.909488	Upper IM	NOT SIG.	epi
L1-L2	6	0.00169545	-0.213309	0.989	1	1	L2	RPLP0	-1.989	-0.0159576	Upper IM	NOT SIG.	epi
L1-L2	6	0.00170329	0.527606	0.983	0.983	1	L2	LCN2	-1.966	0	Upper IM	NOT SIG.	epi
L1-L2	6	0.0017112	0.263385	0.978	0.992	1	L2	CALML3	-1.97	-0.0205057	Upper IM	NOT SIG.	epi
L1-L2	6	0.00171514	-0.149673	0.056	0.167	1	L2	THBS3	-0.223	-1.57635	Upper IM	NOT SIG.	epi
L1-L2	6	0.00171822	-0.160063	0.183	0.342	1	L2	STAM2	-0.525	-0.902153	Upper IM	NOT SIG.	epi
L1-L2	6	0.0017237	-0.141953	0.15	0.317	1	L2	PMAIP1	-0.467	-1.07952	Upper IM	NOT SIG.	epi
L1-L2	6	0.00175725	-0.267028	0.45	0.633	1	L2	ITPRID2	-1.083	-0.49228	Upper IM	NOT SIG.	epi
L1-L2	6	0.00176746	-0.192804	0.967	0.992	1	L2	RPS25	-1.959	-0.0368242	Upper IM	NOT SIG.	epi
L1-L2	6	0.00178873	-0.102121	0.011	0.083	1	L2	MAP4K1	-0.094	-2.91561	Upper IM	NOT SIG.	epi
L1-L2	6	0.00179006	-0.205364	0.544	0.742	1	L2	COMMD6	-1.286	-0.447813	Upper IM	NOT SIG.	epi
L1-L2	6	0.00181894	-0.172817	0.267	0.442	1	L2	CIAO2B	-0.709	-0.727207	Upper IM	NOT SIG.	epi
L1-L2	6	0.00183403	0.159544	1	1	1	L2	A2ML1	-2	0	Upper IM	NOT SIG.	epi
L1-L2	6	0.0018425	-0.306198	1	0.992	1	L2	DSC2	-1.992	0.011588	Upper IM	NOT SIG.	epi
L1-L2	6	0.00188072	-0.097807	0.1	0.233	1	L2	SLC7A2	-0.333	-1.22033	Upper IM	NOT SIG.	epi
L1-L2	6	0.00188526	-0.0942973	0.167	0.333	1	L2	POP5	-0.5	-0.995674	Upper IM	NOT SIG.	epi
L1-L2	6	0.00192717	-0.071931	0.05	0.158	1	L2	NUAK1	-0.208	-1.65992	Upper IM	NOT SIG.	epi
L1-L2	6	0.00197746	0.469537	0.594	0.525	1	L2	SPNS2	-1.119	0.178146	Upper IM	NOT SIG.	epi
L1-L2	6	0.00198814	0.210118	0.167	0.05	1	L2	LPIN2	-0.217	1.73985	Upper IM	NOT SIG.	epi
L1-L2	6	0.00200556	-0.125728	0.167	0.333	1	L2	TMUB1	-0.5	-0.995674	Upper IM	NOT SIG.	epi
L1-L2	6	0.0020371	-0.206096	0.061	0.167	1	L2	WDR24	-0.228	-1.45297	Upper IM	NOT SIG.	epi
L1-L2	6	0.00204017	-0.225128	0.383	0.592	1	L2	LRRC8A	-0.975	-0.628253	Upper IM	NOT SIG.	epi
L1-L2	6	0.00204582	-0.215306	0.367	0.567	1	L2	S100A4	-0.934	-0.627569	Upper IM	NOT SIG.	epi
L1-L2	6	0.00211955	-0.0752656	0.056	0.167	1	L2	SPACA4	-0.223	-1.57635	Upper IM	NOT SIG.	epi
L1-L2	6	0.00212056	-0.0984806	0.089	0.217	1	L2	LYRM4	-0.306	-1.28582	Upper IM	NOT SIG.	epi
L1-L2	6	0.00212348	-0.130859	1	0.992	1	L2	SERPINB3	-1.992	0.011588	Upper IM	NOT SIG.	epi
L1-L2	6	0.00212671	0.331134	0.161	0.05	1	L2	IGF1	-0.211	1.68706	Upper IM	NOT SIG.	epi
L1-L2	6	0.00212829	-0.190161	0.983	0.992	1	L2	UBA52	-1.975	-0.0131487	Upper IM	NOT SIG.	epi
L1-L2	6	0.00216755	0.322858	0.656	0.558	1	L2	RALBP1	-1.214	0.233431	Upper IM	NOT SIG.	epi
L1-L2	6	0.00217235	-0.256492	0.172	0.317	1	L2	THBS1	-0.489	-0.882074	Upper IM	NOT SIG.	epi
L1-L2	6	0.00221254	-0.281235	0.744	0.85	1	L2	UBL5	-1.594	-0.19216	Upper IM	NOT SIG.	epi
L1-L2	6	0.00222221	-0.0644105	0.028	0.117	1	L2	LTC4S	-0.145	-2.06301	Upper IM	NOT SIG.	epi
L1-L2	6	0.00225445	1.21293	0.9	0.925	1	L2	S100A7	-1.825	-0.0395284	Upper IM	NOT SIG.	epi
L1-L2	6	0.00225749	-0.110969	0.389	0.583	1	L2	RRAGD	-0.972	-0.583726	Upper IM	NOT SIG.	epi
L1-L2	6	0.00227686	-0.188349	0.4	0.608	1	L2	XPO1	-1.008	-0.604071	Upper IM	NOT SIG.	epi
L1-L2	6	0.00231402	-0.0580511	0.2	0.383	1	L2	ROBO1	-0.583	-0.937344	Upper IM	NOT SIG.	epi
L1-L2	6	0.00231945	-0.167696	0.283	0.467	1	L2	LRRC41	-0.75	-0.72262	Upper IM	NOT SIG.	epi
L1-L2	6	0.00232121	-0.0713133	0.006	0.067	1	L2	AC133485.2	-0.073	-3.48113	Upper IM	NOT SIG.	epi
L1-L2	6	0.0023352	0.374759	0.783	0.725	1	L2	DAAM1	-1.508	0.111031	Upper IM	NOT SIG.	epi
L1-L2	6	0.00234936	-0.102494	0.228	0.408	1	L2	SRD5A1	-0.636	-0.839535	Upper IM	NOT SIG.	epi
L1-L2	6	0.00238435	-0.131359	0.106	0.233	1	L2	PSMG4	-0.339	-1.13627	Upper IM	NOT SIG.	epi
L1-L2	6	0.00239319	-0.0518112	0.006	0.067	1	L2	CCDC74A	-0.073	-3.48113	Upper IM	NOT SIG.	epi
L1-L2	6	0.00239319	-0.0753396	0.006	0.067	1	L2	FTCDNL1	-0.073	-3.48113	Upper IM	NOT SIG.	epi
L1-L2	6	0.00240152	-0.25109	0.094	0.217	1	L2	IGLC3	-0.311	-1.20696	Upper IM	NOT SIG.	epi
L1-L2	6	0.0024125	-0.203378	0.222	0.383	1	L2	CHD8	-0.605	-0.786785	Upper IM	NOT SIG.	epi
L1-L2	6	0.0024235	-0.193714	0.594	0.758	1	L2	GNG5	-1.352	-0.351735	Upper IM	NOT SIG.	epi
L1-L2	6	0.00242494	-0.0690006	0.061	0.175	1	L2	C1orf159	-0.236	-1.52047	Upper IM	NOT SIG.	epi
L1-L2	6	0.00243868	-0.139634	0.228	0.4	1	L2	FAM3A	-0.628	-0.810966	Upper IM	NOT SIG.	epi
L1-L2	6	0.00247268	0.222258	0.272	0.133	1	L2	LMBR1L	-0.405	1.03218	Upper IM	NOT SIG.	epi
L1-L2	6	0.00247305	-0.159924	0.25	0.408	1	L2	MRPL23	-0.658	-0.706641	Upper IM	NOT SIG.	epi
L1-L2	6	0.00249487	0.35079	0.889	0.9	1	L2	YWHAB	-1.789	-0.0177416	Upper IM	NOT SIG.	epi
L1-L2	6	0.00250778	-0.029605	0	0.05	1	L2	SLC38A8	-0.05	#NUM!	Upper IM	NOT SIG.	epi
L1-L2	6	0.00250778	-0.0413411	0	0.05	1	L2	CLCF1	-0.05	#NUM!	Upper IM	NOT SIG.	epi
L1-L2	6	0.00250778	-0.0698782	0	0.05	1	L2	SLC16A11	-0.05	#NUM!	Upper IM	NOT SIG.	epi
L1-L2	6	0.00250778	-0.0806048	0	0.05	1	L2	CD27	-0.05	#NUM!	Upper IM	NOT SIG.	epi
L1-L2	6	0.00250778	-0.0836529	0	0.05	1	L2	LINC-PINT	-0.05	#NUM!	Upper IM	NOT SIG.	epi
L1-L2	6	0.00250778	-0.100927	0	0.05	1	L2	LCE3A	-0.05	#NUM!	Upper IM	NOT SIG.	epi
L1-L2	6	0.00252113	-0.0767434	0.033	0.125	1	L2	LINC02591	-0.158	-1.92139	Upper IM	NOT SIG.	epi
L1-L2	6	0.00252203	0.321204	0.917	0.942	1	L2	TMPRSS11A	-1.859	-0.0388053	Upper IM	NOT SIG.	epi
L1-L2	6	0.00253977	-0.140999	0.106	0.242	1	L2	BX890604.2	-0.348	-1.19094	Upper IM	NOT SIG.	epi
L1-L2	6	0.00254331	-0.0556221	0.006	0.067	1	L2	TCN2	-0.073	-3.48113	Upper IM	NOT SIG.	epi
L1-L2	6	0.00254331	-0.057352	0.006	0.067	1	L2	MCF2L	-0.073	-3.48113	Upper IM	NOT SIG.	epi
L1-L2	6	0.00258217	-0.0439776	0.006	0.067	1	L2	CLDN5	-0.073	-3.48113	Upper IM	NOT SIG.	epi
L1-L2	6	0.00258217	-0.0499745	0.006	0.067	1	L2	HYAL3	-0.073	-3.48113	Upper IM	NOT SIG.	epi
L1-L2	6	0.00258976	0.281053	0.822	0.783	1	L2	IDH2	-1.605	0.0701261	Upper IM	NOT SIG.	epi
L1-L2	6	0.00260187	-0.192518	0.311	0.475	1	L2	GLYR1	-0.786	-0.611013	Upper IM	NOT SIG.	epi
L1-L2	6	0.00260881	-0.170199	0.311	0.525	1	L2	FYTTD1	-0.836	-0.755403	Upper IM	NOT SIG.	epi
L1-L2	6	0.00261068	-0.0945496	0.128	0.275	1	L2	MDK	-0.403	-1.10329	Upper IM	NOT SIG.	epi
L1-L2	6	0.00262205	0.265675	0.461	0.3	1	L2	EPB41L4A	-0.761	0.619804	Upper IM	NOT SIG.	epi
L1-L2	6	0.00262468	-0.109108	0.289	0.475	1	L2	MAF1	-0.764	-0.716858	Upper IM	NOT SIG.	epi
L1-L2	6	0.00266878	-0.203201	0.2	0.367	1	L2	SERPINB7	-0.567	-0.87578	Upper IM	NOT SIG.	epi
L1-L2	6	0.00266918	-0.19485	0.256	0.417	1	L2	TMEM14B	-0.673	-0.703904	Upper IM	NOT SIG.	epi
L1-L2	6	0.00269786	0.420398	0.561	0.475	1	L2	NUCB2	-1.036	0.240073	Upper IM	NOT SIG.	epi
L1-L2	6	0.00270251	-0.215499	0.689	0.817	1	L2	CDKN1A	-1.506	-0.245832	Upper IM	NOT SIG.	epi
L1-L2	6	0.00271645	0.289195	0.6	0.492	1	L2	COPS6	-1.092	0.286304	Upper IM	NOT SIG.	epi
L1-L2	6	0.00273263	0.215947	1	0.992	1	L2	P4HB	-1.992	0.011588	Upper IM	NOT SIG.	epi
L1-L2	6	0.00273347	-0.0501075	0.033	0.125	1	L2	TMOD2	-0.158	-1.92139	Upper IM	NOT SIG.	epi
L1-L2	6	0.00275742	-0.117259	0.189	0.35	1	L2	GRWD1	-0.539	-0.888969	Upper IM	NOT SIG.	epi
L1-L2	6	0.00276669	-0.245202	0.406	0.592	1	L2	TUFT1	-0.998	-0.544117	Upper IM	NOT SIG.	epi
L1-L2	6	0.00277852	-0.175813	0.289	0.475	1	L2	CELF1	-0.764	-0.716858	Upper IM	NOT SIG.	epi
L1-L2	6	0.0027828	-0.276204	0.278	0.425	1	L2	ZBED2	-0.703	-0.612378	Upper IM	NOT SIG.	epi
L1-L2	6	0.00278879	-0.225537	0.567	0.733	1	L2	PSMB1	-1.3	-0.370464	Upper IM	NOT SIG.	epi
L1-L2	6	0.00278908	-0.123918	0.144	0.292	1	L2	NUDT16L1	-0.436	-1.0199	Upper IM	NOT SIG.	epi
L1-L2	6	0.00280602	-0.197917	0.189	0.35	1	L2	TMEM185A	-0.539	-0.888969	Upper IM	NOT SIG.	epi
L1-L2	6	0.00281722	-0.0622969	0.033	0.125	1	L2	MRGPRF	-0.158	-1.92139	Upper IM	NOT SIG.	epi
L1-L2	6	0.00284424	-0.227398	1	1	1	L2	DSG3	-2	0	Upper IM	NOT SIG.	epi
L1-L2	6	0.0028607	-0.094415	0.117	0.25	1	L2	LAS1L	-0.367	-1.09542	Upper IM	NOT SIG.	epi
L1-L2	6	0.00286074	-0.132041	0.056	0.158	1	L2	CDK8	-0.214	-1.49643	Upper IM	NOT SIG.	epi
L1-L2	6	0.0028821	-0.210352	0.133	0.275	1	L2	MED23	-0.408	-1.04801	Upper IM	NOT SIG.	epi
L1-L2	6	0.00288552	-0.176582	0.267	0.467	1	L2	SYVN1	-0.734	-0.806583	Upper IM	NOT SIG.	epi
L1-L2	6	0.00291173	-0.180256	0.083	0.2	1	L2	EGR1	-0.283	-1.26882	Upper IM	NOT SIG.	epi
L1-L2	6	0.00292638	-0.0924564	0.106	0.233	1	L2	CCDC107	-0.339	-1.13627	Upper IM	NOT SIG.	epi
L1-L2	6	0.00295117	-0.0945811	0.139	0.283	1	L2	METTL5	-0.422	-1.02572	Upper IM	NOT SIG.	epi
L1-L2	6	0.00297879	-0.24376	0.95	0.975	1	L2	RPL10A	-1.925	-0.0374747	Upper IM	NOT SIG.	epi
L1-L2	6	0.00298972	0.315261	0.833	0.792	1	L2	SCNN1A	-1.625	0.0728161	Upper IM	NOT SIG.	epi
L1-L2	6	0.00303748	-0.0919649	0.022	0.1	1	L2	C17orf80	-0.122	-2.18442	Upper IM	NOT SIG.	epi
L1-L2	6	0.00310469	-0.172522	0.228	0.392	1	L2	SERPING1	-0.62	-0.78182	Upper IM	NOT SIG.	epi
L1-L2	6	0.00315525	0.169328	0.183	0.067	1	L2	ERAP2	-0.25	1.44961	Upper IM	NOT SIG.	epi
L1-L2	6	0.00318594	0.366955	0.417	0.267	1	L2	MUC20	-0.684	0.643208	Upper IM	NOT SIG.	epi
L1-L2	6	0.00321986	-0.0898515	0.1	0.233	1	L2	PNO1	-0.333	-1.22033	Upper IM	NOT SIG.	epi
L1-L2	6	0.00340773	0.375606	0.65	0.575	1	L2	CRIP2	-1.225	0.176878	Upper IM	NOT SIG.	epi
L1-L2	6	0.00346729	-0.0465931	1	1	1	L2	MT-ND4	-2	0	Upper IM	NOT SIG.	epi
L1-L2	6	0.00348809	-0.0710497	0.028	0.108	1	L2	ZNF649	-0.136	-1.94753	Upper IM	NOT SIG.	epi
L1-L2	6	0.00348875	-0.132747	0.094	0.225	1	L2	ZNF675	-0.319	-1.25919	Upper IM	NOT SIG.	epi
L1-L2	6	0.00353114	-0.140598	0.078	0.192	1	L2	CCL14	-0.27	-1.29956	Upper IM	NOT SIG.	epi
L1-L2	6	0.00354466	-0.0894867	0.056	0.158	1	L2	EDRF1	-0.214	-1.49643	Upper IM	NOT SIG.	epi
L1-L2	6	0.00357556	0.288739	0.867	0.85	1	L2	CAPZB	-1.717	0.0285692	Upper IM	NOT SIG.	epi
L1-L2	6	0.0035765	-0.124906	0.356	0.55	1	L2	BANF1	-0.906	-0.627554	Upper IM	NOT SIG.	epi
L1-L2	6	0.00358529	-0.10667	0.111	0.25	1	L2	SEMA3C	-0.361	-1.17137	Upper IM	NOT SIG.	epi
L1-L2	6	0.00363142	-0.138786	0.222	0.392	1	L2	AKAP8L	-0.614	-0.820294	Upper IM	NOT SIG.	epi
L1-L2	6	0.00364578	0.322258	0.839	0.775	1	L2	RAPGEFL1	-1.614	0.114475	Upper IM	NOT SIG.	epi
L1-L2	6	0.00367137	-0.163199	0.194	0.35	1	L2	NQO2	-0.544	-0.851298	Upper IM	NOT SIG.	epi
L1-L2	6	0.00367738	-0.100088	0.028	0.108	1	L2	CYP27A1	-0.136	-1.94753	Upper IM	NOT SIG.	epi
L1-L2	6	0.00369857	-0.152147	0.167	0.317	1	L2	ASH2L	-0.484	-0.924635	Upper IM	NOT SIG.	epi
L1-L2	6	0.00381254	0.191707	0.339	0.192	1	L2	ILRUN	-0.531	0.820179	Upper IM	NOT SIG.	epi
L1-L2	6	0.00384639	-0.246247	0.589	0.742	1	L2	CELSR2	-1.331	-0.333152	Upper IM	NOT SIG.	epi
L1-L2	6	0.0038793	0.319999	0.844	0.825	1	L2	TUBB	-1.669	0.0328489	Upper IM	NOT SIG.	epi
L1-L2	6	0.00395328	-0.127216	0.15	0.292	1	L2	FLG-AS1	-0.442	-0.961006	Upper IM	NOT SIG.	epi
L1-L2	6	0.00396301	-0.0647343	0.011	0.075	1	L2	AL118516.1	-0.086	-2.76939	Upper IM	NOT SIG.	epi
L1-L2	6	0.00397879	-0.177469	0.106	0.225	1	L2	G6PC3	-0.331	-1.08586	Upper IM	NOT SIG.	epi
L1-L2	6	0.0040616	-0.212768	0.106	0.225	1	L2	FOSL1	-0.331	-1.08586	Upper IM	NOT SIG.	epi
L1-L2	6	0.00406921	-0.084118	0.011	0.075	1	L2	CCL19	-0.086	-2.76939	Upper IM	NOT SIG.	epi
L1-L2	6	0.00406921	-0.09569	0.011	0.075	1	L2	MIR17HG	-0.086	-2.76939	Upper IM	NOT SIG.	epi
L1-L2	6	0.00407618	-0.0642706	0.05	0.15	1	L2	ZBTB1	-0.2	-1.58496	Upper IM	NOT SIG.	epi
L1-L2	6	0.00409462	-0.0969448	0.3	0.492	1	L2	BRWD1	-0.792	-0.713696	Upper IM	NOT SIG.	epi
L1-L2	6	0.00409813	-0.113876	0.267	0.45	1	L2	CNPPD1	-0.717	-0.753085	Upper IM	NOT SIG.	epi
L1-L2	6	0.00413163	-0.110091	0.194	0.35	1	L2	FAM104A	-0.544	-0.851298	Upper IM	NOT SIG.	epi
L1-L2	6	0.00414709	-0.23836	0.917	1	1	L2	RPL14	-1.917	-0.125006	Upper IM	NOT SIG.	epi
L1-L2	6	0.00418988	-0.20891	0.756	0.892	1	L2	ELOB	-1.648	-0.238657	Upper IM	NOT SIG.	epi
L1-L2	6	0.00422385	-0.320144	0.872	0.958	1	L2	KRT10	-1.83	-0.135698	Upper IM	NOT SIG.	epi
L1-L2	6	0.00422664	0.286957	0.494	0.367	1	L2	MSN	-0.861	0.428731	Upper IM	NOT SIG.	epi
L1-L2	6	0.00422752	-0.0986294	0.083	0.2	1	L2	MXRA8	-0.283	-1.26882	Upper IM	NOT SIG.	epi
L1-L2	6	0.00423398	-0.104476	0.078	0.192	1	L2	DCUN1D2	-0.27	-1.29956	Upper IM	NOT SIG.	epi
L1-L2	6	0.00426178	-0.123542	0.256	0.433	1	L2	SMIM26	-0.689	-0.758223	Upper IM	NOT SIG.	epi
L1-L2	6	0.00426939	-0.133385	0.044	0.133	1	L2	PPM1M	-0.177	-1.59585	Upper IM	NOT SIG.	epi
L1-L2	6	0.00428615	-0.191715	0.467	0.65	1	L2	TCP1	-1.117	-0.477017	Upper IM	NOT SIG.	epi
L1-L2	6	0.00429277	-0.137417	0.278	0.467	1	L2	GABRE	-0.745	-0.748338	Upper IM	NOT SIG.	epi
L1-L2	6	0.00430334	-0.160752	0.989	1	1	L2	RPS14	-1.989	-0.0159576	Upper IM	NOT SIG.	epi
L1-L2	6	0.0043461	-0.040095	0.011	0.075	1	L2	IRF2BP1	-0.086	-2.76939	Upper IM	NOT SIG.	epi
L1-L2	6	0.0043461	-0.0440638	0.011	0.075	1	L2	CD38	-0.086	-2.76939	Upper IM	NOT SIG.	epi
L1-L2	6	0.00440688	-0.193709	0.239	0.383	1	L2	SF3B4	-0.622	-0.680334	Upper IM	NOT SIG.	epi
L1-L2	6	0.00442073	-0.137131	0.167	0.308	1	L2	DIAPH2	-0.475	-0.883082	Upper IM	NOT SIG.	epi
L1-L2	6	0.00447178	-0.248014	0.967	1	1	L2	RPL36A	-1.967	-0.0484122	Upper IM	NOT SIG.	epi
L1-L2	6	0.00449514	-0.0616092	0.117	0.25	1	L2	CMC4	-0.367	-1.09542	Upper IM	NOT SIG.	epi
L1-L2	6	0.00451006	-0.0687888	0.067	0.175	1	L2	CCSAP	-0.242	-1.38512	Upper IM	NOT SIG.	epi
L1-L2	6	0.00451657	-0.141453	0.128	0.258	1	L2	ADAM33	-0.386	-1.01123	Upper IM	NOT SIG.	epi
L1-L2	6	0.00453466	0.34154	0.328	0.208	1	L2	HLA-DQB2	-0.536	0.657112	Upper IM	NOT SIG.	epi
L1-L2	6	0.00459392	0.274855	0.9	0.933	1	L2	YWHAE	-1.833	-0.0519521	Upper IM	NOT SIG.	epi
L1-L2	6	0.00459436	0.467444	0.883	0.883	1	L2	CD74	-1.766	0	Upper IM	NOT SIG.	epi
L1-L2	6	0.00461471	0.365523	0.683	0.567	1	L2	KTN1	-1.25	0.268537	Upper IM	NOT SIG.	epi
L1-L2	6	0.0046156	0.248237	0.883	0.817	1	L2	ENDOU	-1.7	0.112077	Upper IM	NOT SIG.	epi
L1-L2	6	0.00463664	0.185051	0.989	1	1	L2	RPL23	-1.989	-0.0159576	Upper IM	NOT SIG.	epi
L1-L2	6	0.0046943	0.308761	0.672	0.65	1	L2	SNHG25	-1.322	0.0480215	Upper IM	NOT SIG.	epi
L1-L2	6	0.00471721	-0.129946	0.361	0.558	1	L2	SELENOS	-0.919	-0.628266	Upper IM	NOT SIG.	epi
L1-L2	6	0.00476034	-0.221044	0.828	0.958	1	L2	CDH1	-1.786	-0.210395	Upper IM	NOT SIG.	epi
L1-L2	6	0.0047883	-0.205074	0.767	0.917	1	L2	ATP5MG	-1.684	-0.257695	Upper IM	NOT SIG.	epi
L1-L2	6	0.00479903	-0.243888	0.622	0.758	1	L2	ZNF706	-1.38	-0.285283	Upper IM	NOT SIG.	epi
L1-L2	6	0.00480389	0.271545	0.906	0.883	1	L2	HMGCS1	-1.789	0.0370976	Upper IM	NOT SIG.	epi
L1-L2	6	0.00480786	-0.118273	0.222	0.383	1	L2	PTCD3	-0.605	-0.786785	Upper IM	NOT SIG.	epi
L1-L2	6	0.00481089	-0.275891	0.261	0.4	1	L2	DHRS9	-0.661	-0.61595	Upper IM	NOT SIG.	epi
L1-L2	6	0.00486807	0.0731291	0.083	0.008	1	L2	ZSCAN25	-0.091	3.37504	Upper IM	NOT SIG.	epi
L1-L2	6	0.00491373	-0.158053	0.339	0.517	1	L2	GDI1	-0.856	-0.608879	Upper IM	NOT SIG.	epi
L1-L2	6	0.00492112	-0.157256	0.378	0.583	1	L2	BTF3L4	-0.961	-0.62511	Upper IM	NOT SIG.	epi
L1-L2	6	0.00493028	-0.165407	0.978	1	1	L2	RPS27A	-1.978	-0.0320936	Upper IM	NOT SIG.	epi
L1-L2	6	0.00494717	-0.51967	0.244	0.375	1	L2	KRT17	-0.619	-0.620009	Upper IM	NOT SIG.	epi
L1-L2	6	0.00496633	-0.106016	0.172	0.308	1	L2	KAT6A	-0.48	-0.840522	Upper IM	NOT SIG.	epi
L1-L2	6	0.00498097	0.298765	0.294	0.175	1	L2	GPD1L	-0.469	0.748461	Upper IM	NOT SIG.	epi
L1-L2	6	0.00499944	0.330412	0.539	0.45	1	L2	GOT2	-0.989	0.26036	Upper IM	NOT SIG.	epi
L1-L2	6	0.00500023	0.315109	0.806	0.708	1	L2	GPI	-1.514	0.18703	Upper IM	NOT SIG.	epi
L1-L2	6	0.00504183	0.299061	0.472	0.283	1	L2	SPRR2F	-0.755	0.737985	Upper IM	NOT SIG.	epi
L1-L2	6	0.00506078	-0.13458	0.078	0.183	1	L2	AL158152.1	-0.261	-1.2303	Upper IM	NOT SIG.	epi
L1-L2	6	0.00509941	-0.142876	0.328	0.517	1	L2	PPA2	-0.845	-0.656468	Upper IM	NOT SIG.	epi
L1-L2	6	0.00514181	-0.151436	0.067	0.167	1	L2	DNAJC24	-0.234	-1.31762	Upper IM	NOT SIG.	epi
L1-L2	6	0.00519838	-0.183103	0.556	0.758	1	L2	HSPA1A	-1.314	-0.447113	Upper IM	NOT SIG.	epi
L1-L2	6	0.00520045	-0.171586	0.406	0.642	1	L2	COL6A2	-1.048	-0.661094	Upper IM	NOT SIG.	epi
L1-L2	6	0.00525463	-0.12473	0.106	0.225	1	L2	FAM153CP	-0.331	-1.08586	Upper IM	NOT SIG.	epi
L1-L2	6	0.00529317	-0.282846	0.939	0.967	1	L2	DSG1	-1.906	-0.0423907	Upper IM	NOT SIG.	epi
L1-L2	6	0.00535889	-0.022014	0.05	0.15	1	L2	EDNRA	-0.2	-1.58496	Upper IM	NOT SIG.	epi
L1-L2	6	0.00539491	-0.0789936	0.044	0.133	1	L2	THAP2	-0.177	-1.59585	Upper IM	NOT SIG.	epi
L1-L2	6	0.00539493	-0.136367	0.044	0.133	1	L2	TRPV3	-0.177	-1.59585	Upper IM	NOT SIG.	epi
L1-L2	6	0.00544189	-0.111437	0.289	0.467	1	L2	RBBP7	-0.756	-0.692353	Upper IM	NOT SIG.	epi
L1-L2	6	0.00547632	-0.234186	0.517	0.692	1	L2	DCXR	-1.209	-0.420608	Upper IM	NOT SIG.	epi
L1-L2	6	0.00551931	-0.0840006	0.139	0.283	1	L2	EZH1	-0.422	-1.02572	Upper IM	NOT SIG.	epi
L1-L2	6	0.00552428	-0.0747984	0.006	0.058	1	L2	RNF212	-0.064	-3.27302	Upper IM	NOT SIG.	epi
L1-L2	6	0.00552504	-0.178351	0.122	0.242	1	L2	PIGX	-0.364	-0.988126	Upper IM	NOT SIG.	epi
L1-L2	6	0.00566953	-0.146158	0.061	0.158	1	L2	HNMT	-0.219	-1.37304	Upper IM	NOT SIG.	epi
L1-L2	6	0.00568046	0.272953	0.878	0.917	1	L2	SLC25A3	-1.795	-0.0627008	Upper IM	NOT SIG.	epi
L1-L2	6	0.00569995	0.281371	0.856	0.883	1	L2	PDIA3	-1.739	-0.0448026	Upper IM	NOT SIG.	epi
L1-L2	6	0.00571675	-0.193383	0.689	0.858	1	L2	SQSTM1	-1.547	-0.316474	Upper IM	NOT SIG.	epi
L1-L2	6	0.00575617	-0.123345	0.133	0.267	1	L2	KDF1	-0.4	-1.00541	Upper IM	NOT SIG.	epi
L1-L2	6	0.00577741	-0.0602001	0.006	0.058	1	L2	CHST7	-0.064	-3.27302	Upper IM	NOT SIG.	epi
L1-L2	6	0.00580822	-0.112323	0.156	0.3	1	L2	GTPBP4	-0.456	-0.943416	Upper IM	NOT SIG.	epi
L1-L2	6	0.00586409	-0.0275756	0.006	0.058	1	L2	AC233723.1	-0.064	-3.27302	Upper IM	NOT SIG.	epi
L1-L2	6	0.00586409	-0.0326199	0.006	0.058	1	L2	ERVV-1	-0.064	-3.27302	Upper IM	NOT SIG.	epi
L1-L2	6	0.00586409	-0.0477724	0.006	0.058	1	L2	TNFRSF10D	-0.064	-3.27302	Upper IM	NOT SIG.	epi
L1-L2	6	0.00588845	-0.0214598	0	0.042	1	L2	ZNF669	-0.042	#NUM!	Upper IM	NOT SIG.	epi
L1-L2	6	0.00588845	-0.0266857	0	0.042	1	L2	LINC02762	-0.042	#NUM!	Upper IM	NOT SIG.	epi
L1-L2	6	0.00588845	-0.0276992	0	0.042	1	L2	AC018638.7	-0.042	#NUM!	Upper IM	NOT SIG.	epi
L1-L2	6	0.00588845	-0.0302411	0	0.042	1	L2	ZNF503-AS2	-0.042	#NUM!	Upper IM	NOT SIG.	epi
L1-L2	6	0.00588845	-0.0324487	0	0.042	1	L2	DCLK1	-0.042	#NUM!	Upper IM	NOT SIG.	epi
L1-L2	6	0.00588845	-0.0326602	0	0.042	1	L2	AC011330.2	-0.042	#NUM!	Upper IM	NOT SIG.	epi
L1-L2	6	0.00588845	-0.0333339	0	0.042	1	L2	SCARNA9	-0.042	#NUM!	Upper IM	NOT SIG.	epi
L1-L2	6	0.00588845	-0.0422766	0	0.042	1	L2	AC016831.5	-0.042	#NUM!	Upper IM	NOT SIG.	epi
L1-L2	6	0.00588845	-0.0488051	0	0.042	1	L2	AC104126.1	-0.042	#NUM!	Upper IM	NOT SIG.	epi
L1-L2	6	0.00588845	-0.0529597	0	0.042	1	L2	EGFLAM	-0.042	#NUM!	Upper IM	NOT SIG.	epi
L1-L2	6	0.00588845	-0.0785273	0	0.042	1	L2	SAA1	-0.042	#NUM!	Upper IM	NOT SIG.	epi
L1-L2	6	0.00592788	0.0589939	0.061	0	1	L2	CCN6	-0.061	#NUM!	Upper IM	NOT SIG.	epi
L1-L2	6	0.00600038	-0.0353865	0.017	0.083	1	L2	CHTF18	-0.1	-2.28758	Upper IM	NOT SIG.	epi
L1-L2	6	0.00601012	-0.174211	0.056	0.15	1	L2	TAPBPL	-0.206	-1.42146	Upper IM	NOT SIG.	epi
L1-L2	6	0.00602131	-0.156608	0.15	0.283	1	L2	NARF	-0.433	-0.91584	Upper IM	NOT SIG.	epi
L1-L2	6	0.0060432	-0.133188	0.061	0.158	1	L2	BYSL	-0.219	-1.37304	Upper IM	NOT SIG.	epi
L1-L2	6	0.00608312	0.238502	0.383	0.25	1	L2	PPIG	-0.633	0.615416	Upper IM	NOT SIG.	epi
L1-L2	6	0.00610237	-0.118858	0.067	0.167	1	L2	HEIH	-0.234	-1.31762	Upper IM	NOT SIG.	epi
L1-L2	6	0.00616496	-0.11977	0.3	0.458	1	L2	TYRO3	-0.758	-0.610385	Upper IM	NOT SIG.	epi
L1-L2	6	0.0061856	-0.19956	0.55	0.75	1	L2	SLIRP	-1.3	-0.447459	Upper IM	NOT SIG.	epi
L1-L2	6	0.00626784	-0.165557	0.2	0.342	1	L2	EIF4EBP3	-0.542	-0.773996	Upper IM	NOT SIG.	epi
L1-L2	6	0.00629347	-0.163429	0.978	0.983	1	L2	JUP	-1.961	-0.00735695	Upper IM	NOT SIG.	epi
L1-L2	6	0.00631008	-0.146334	0.189	0.325	1	L2	MRPL47	-0.514	-0.782053	Upper IM	NOT SIG.	epi
L1-L2	6	0.00636077	-0.0778471	0.022	0.092	1	L2	WDR19	-0.114	-2.06413	Upper IM	NOT SIG.	epi
L1-L2	6	0.00637331	-0.246906	0.4	0.583	1	L2	TMEM43	-0.983	-0.543496	Upper IM	NOT SIG.	epi
L1-L2	6	0.00638419	-0.0634943	0.206	0.375	1	L2	GTF2F2	-0.581	-0.864246	Upper IM	NOT SIG.	epi
L1-L2	6	0.00640194	0.353614	0.75	0.683	1	L2	MGLL	-1.433	0.135005	Upper IM	NOT SIG.	epi
L1-L2	6	0.00642454	-0.132594	0.222	0.358	1	L2	NUS1	-0.58	-0.6894	Upper IM	NOT SIG.	epi
L1-L2	6	0.0064268	-0.177955	0.3	0.467	1	L2	AEBP1	-0.767	-0.63846	Upper IM	NOT SIG.	epi
L1-L2	6	0.00644542	0.319313	0.933	0.95	1	L2	DHCR24	-1.883	-0.0260504	Upper IM	NOT SIG.	epi
L1-L2	6	0.0065123	-0.163996	0.222	0.367	1	L2	PNPLA4	-0.589	-0.72522	Upper IM	NOT SIG.	epi
L1-L2	6	0.00652375	-0.221329	0.083	0.192	1	L2	OBSCN	-0.275	-1.20992	Upper IM	NOT SIG.	epi
L1-L2	6	0.00655233	0.301913	0.906	0.875	1	L2	CLCA4	-1.781	0.050228	Upper IM	NOT SIG.	epi
L1-L2	6	0.0065904	-0.170063	0.556	0.742	1	L2	CMTM6	-1.298	-0.416334	Upper IM	NOT SIG.	epi
L1-L2	6	0.0066069	-0.0723156	0.044	0.133	1	L2	NUMBL	-0.177	-1.59585	Upper IM	NOT SIG.	epi
L1-L2	6	0.00663814	-0.266602	0.294	0.45	1	L2	MEIS1	-0.744	-0.614109	Upper IM	NOT SIG.	epi
L1-L2	6	0.00666272	-0.0961514	0.228	0.375	1	L2	SIN3B	-0.603	-0.717857	Upper IM	NOT SIG.	epi
L1-L2	6	0.00669605	-0.112815	0.306	0.483	1	L2	KARS	-0.789	-0.658492	Upper IM	NOT SIG.	epi
L1-L2	6	0.00671169	-0.123496	0.083	0.192	1	L2	ZNF681	-0.275	-1.20992	Upper IM	NOT SIG.	epi
L1-L2	6	0.00675943	0.293283	0.956	0.942	1	L2	GLUL	-1.898	0.0212836	Upper IM	NOT SIG.	epi
L1-L2	6	0.00676961	-0.0827343	0.1	0.217	1	L2	TAF2	-0.317	-1.1177	Upper IM	NOT SIG.	epi
L1-L2	6	0.00676971	-0.171662	0.228	0.367	1	L2	ZCCHC10	-0.595	-0.686746	Upper IM	NOT SIG.	epi
L1-L2	6	0.00678339	-0.157184	0.494	0.658	1	L2	NAA50	-1.152	-0.413577	Upper IM	NOT SIG.	epi
L1-L2	6	0.00679492	-0.0557397	0.067	0.167	1	L2	FBF1	-0.234	-1.31762	Upper IM	NOT SIG.	epi
L1-L2	6	0.00680714	-0.0724348	0.05	0.142	1	L2	LINC01138	-0.192	-1.50589	Upper IM	NOT SIG.	epi
L1-L2	6	0.00694117	-0.198692	0.522	0.717	1	L2	CHMP5	-1.239	-0.457923	Upper IM	NOT SIG.	epi
L1-L2	6	0.00694165	-0.104499	0.189	0.333	1	L2	GABPA	-0.522	-0.817136	Upper IM	NOT SIG.	epi
L1-L2	6	0.00701347	-0.0521561	0.022	0.092	1	L2	SYTL4	-0.114	-2.06413	Upper IM	NOT SIG.	epi
L1-L2	6	0.00701347	-0.0672671	0.022	0.092	1	L2	AC004130.2	-0.114	-2.06413	Upper IM	NOT SIG.	epi
L1-L2	6	0.00701845	-0.152546	0.483	0.667	1	L2	C5orf66-AS1	-1.15	-0.465664	Upper IM	NOT SIG.	epi
L1-L2	6	0.00703516	0.306611	0.439	0.308	1	L2	PHF20L1	-0.747	0.511291	Upper IM	NOT SIG.	epi
L1-L2	6	0.00709377	-0.073703	0.078	0.183	1	L2	CHUK	-0.261	-1.2303	Upper IM	NOT SIG.	epi
L1-L2	6	0.00709678	0.245754	0.406	0.283	1	L2	GJB3	-0.689	0.520678	Upper IM	NOT SIG.	epi
L1-L2	6	0.00720267	-0.182888	0.522	0.742	1	L2	PAPOLA	-1.264	-0.507369	Upper IM	NOT SIG.	epi
L1-L2	6	0.00720326	-0.120272	0.161	0.292	1	L2	CRLF3	-0.453	-0.858908	Upper IM	NOT SIG.	epi
L1-L2	6	0.00725098	-0.155449	0.444	0.625	1	L2	TAF10	-1.069	-0.493297	Upper IM	NOT SIG.	epi
L1-L2	6	0.00726377	-0.204217	0.383	0.533	1	L2	SDF4	-0.916	-0.476791	Upper IM	NOT SIG.	epi
L1-L2	6	0.00730928	-0.0882569	0.128	0.25	1	L2	BET1	-0.378	-0.965784	Upper IM	NOT SIG.	epi
L1-L2	6	0.00731626	-0.211609	0.306	0.45	1	L2	RPP21	-0.756	-0.556393	Upper IM	NOT SIG.	epi
L1-L2	6	0.0073224	-0.0349528	0.022	0.092	1	L2	AC109347.2	-0.114	-2.06413	Upper IM	NOT SIG.	epi
L1-L2	6	0.00738819	-0.182711	0.311	0.475	1	L2	ITPRIP	-0.786	-0.611013	Upper IM	NOT SIG.	epi
L1-L2	6	0.00741016	-0.213515	0.878	0.975	1	L2	EIF4G2	-1.853	-0.151181	Upper IM	NOT SIG.	epi
L1-L2	6	0.00744019	0.261131	0.5	0.417	1	L2	KIAA1217	-0.917	0.261881	Upper IM	NOT SIG.	epi
L1-L2	6	0.00745185	-0.142291	0.494	0.7	1	L2	ERGIC3	-1.194	-0.502844	Upper IM	NOT SIG.	epi
L1-L2	6	0.00746837	-0.091918	0.117	0.233	1	L2	THUMPD3-AS1	-0.35	-0.993821	Upper IM	NOT SIG.	epi
L1-L2	6	0.00754237	-0.231914	0.6	0.742	1	L2	UBE2L3	-1.342	-0.306457	Upper IM	NOT SIG.	epi
L1-L2	6	0.00754841	0.190552	0.978	0.983	1	L2	TSPO	-1.961	-0.00735695	Upper IM	NOT SIG.	epi
L1-L2	6	0.00756206	0.0486542	0.078	0.008	1	L2	NINJ2	-0.086	3.2854	Upper IM	NOT SIG.	epi
L1-L2	6	0.00760997	-0.0955262	0.339	0.525	1	L2	BCL2L2	-0.864	-0.631032	Upper IM	NOT SIG.	epi
L1-L2	6	0.00768724	-0.108326	0.094	0.2	1	L2	DOCK9-DT	-0.294	-1.08927	Upper IM	NOT SIG.	epi
L1-L2	6	0.00773786	0.134922	0.106	0.025	1	L2	FRAT2	-0.131	2.08406	Upper IM	NOT SIG.	epi
L1-L2	6	0.00776416	-0.259333	0.956	0.983	1	L2	TMPRSS11E	-1.939	-0.0401808	Upper IM	NOT SIG.	epi
L1-L2	6	0.00776969	-0.157021	0.444	0.608	1	L2	COPB2	-1.052	-0.453512	Upper IM	NOT SIG.	epi
L1-L2	6	0.00777153	0.28858	0.317	0.2	1	L2	SLC7A5	-0.517	0.664483	Upper IM	NOT SIG.	epi
L1-L2	6	0.00777631	-0.196085	0.933	0.967	1	L2	SERPINB1	-1.9	-0.0516388	Upper IM	NOT SIG.	epi
L1-L2	6	0.00777727	-0.0268367	0.05	0.142	1	L2	AL390198.1	-0.192	-1.50589	Upper IM	NOT SIG.	epi
L1-L2	6	0.00781245	-0.233456	0.806	0.95	1	L2	LAMP1	-1.756	-0.237148	Upper IM	NOT SIG.	epi
L1-L2	6	0.00783315	0.329844	0.822	0.767	1	L2	RNF187	-1.589	0.0999118	Upper IM	NOT SIG.	epi
L1-L2	6	0.00785107	-0.0860158	0.083	0.2	1	L2	MED12	-0.283	-1.26882	Upper IM	NOT SIG.	epi
L1-L2	6	0.00789786	-0.1217	0.094	0.2	1	L2	HCCS	-0.294	-1.08927	Upper IM	NOT SIG.	epi
L1-L2	6	0.00790439	-0.326272	0.672	0.85	1	L2	NMU	-1.522	-0.339002	Upper IM	NOT SIG.	epi
L1-L2	6	0.00792636	-0.0983097	0.278	0.417	1	L2	INO80C	-0.695	-0.584963	Upper IM	NOT SIG.	epi
L1-L2	6	0.00801884	-0.174739	0.956	0.992	1	L2	UBC	-1.948	-0.0533295	Upper IM	NOT SIG.	epi
L1-L2	6	0.00802335	-0.133526	0.333	0.525	1	L2	DNAJB11	-0.858	-0.656795	Upper IM	NOT SIG.	epi
L1-L2	6	0.00808507	-0.215417	0.856	0.9	1	L2	YBX3	-1.756	-0.0723142	Upper IM	NOT SIG.	epi
L1-L2	6	0.00810612	-0.400781	0.906	0.967	1	L2	CRISP3	-1.873	-0.0940048	Upper IM	NOT SIG.	epi
L1-L2	6	0.00811171	-0.207202	0.533	0.733	1	L2	HSPA1B	-1.266	-0.459678	Upper IM	NOT SIG.	epi
L1-L2	6	0.00812824	-0.117431	0.122	0.233	1	L2	EEF1AKNMT	-0.355	-0.933449	Upper IM	NOT SIG.	epi
L1-L2	6	0.0081333	-0.285231	1	0.992	1	L2	S100A2	-1.992	0.011588	Upper IM	NOT SIG.	epi
L1-L2	6	0.00814881	-0.0408085	0.022	0.092	1	L2	ADAP2	-0.114	-2.06413	Upper IM	NOT SIG.	epi
L1-L2	6	0.00815151	0.316389	0.339	0.217	1	L2	COL6A3	-0.556	0.64359	Upper IM	NOT SIG.	epi
L1-L2	6	0.00815772	0.119179	0.161	0.058	1	L2	BLOC1S4	-0.219	1.47294	Upper IM	NOT SIG.	epi
L1-L2	6	0.00842271	-0.0610413	0.078	0.183	1	L2	ARNTL	-0.261	-1.2303	Upper IM	NOT SIG.	epi
L1-L2	6	0.00844664	-0.205906	0.261	0.417	1	L2	SETX	-0.678	-0.675998	Upper IM	NOT SIG.	epi
L1-L2	6	0.00861953	-0.175937	0.983	1	1	L2	RPL27A	-1.983	-0.0247367	Upper IM	NOT SIG.	epi
L1-L2	6	0.00868492	0.275525	0.583	0.5	1	L2	NSFL1C	-1.083	0.221568	Upper IM	NOT SIG.	epi
L1-L2	6	0.00869371	-0.112683	0.194	0.333	1	L2	LBR	-0.527	-0.779466	Upper IM	NOT SIG.	epi
L1-L2	6	0.00873077	0.322053	0.633	0.55	1	L2	RAB3D	-1.183	0.202774	Upper IM	NOT SIG.	epi
L1-L2	6	0.00876649	-0.108463	0.111	0.225	1	L2	NPEPL1	-0.336	-1.01937	Upper IM	NOT SIG.	epi
L1-L2	6	0.00878682	-0.226605	0.367	0.483	1	L2	SGPL1	-0.85	-0.396243	Upper IM	NOT SIG.	epi
L1-L2	6	0.00882521	-0.129434	0.272	0.425	1	L2	POLR2H	-0.697	-0.643856	Upper IM	NOT SIG.	epi
L1-L2	6	0.00885578	-0.11014	0.083	0.183	1	L2	HTRA2	-0.266	-1.14066	Upper IM	NOT SIG.	epi
L1-L2	6	0.00886638	0.261428	0.561	0.442	1	L2	NDUFV1	-1.003	0.343954	Upper IM	NOT SIG.	epi
L1-L2	6	0.00888173	-0.0797922	0.044	0.125	1	L2	MIPEP	-0.169	-1.50635	Upper IM	NOT SIG.	epi
L1-L2	6	0.00891335	-0.0998893	0.039	0.117	1	L2	RAD54L2	-0.156	-1.58496	Upper IM	NOT SIG.	epi
L1-L2	6	0.00903715	-0.200784	0.939	0.967	1	L2	SLURP2	-1.906	-0.0423907	Upper IM	NOT SIG.	epi
L1-L2	6	0.00903962	-0.147497	0.333	0.483	1	L2	MYDGF	-0.816	-0.536501	Upper IM	NOT SIG.	epi
L1-L2	6	0.00908299	0.227956	0.244	0.133	1	L2	TRIM24	-0.377	0.875455	Upper IM	NOT SIG.	epi
L1-L2	6	0.00914914	-0.0819889	0.067	0.158	1	L2	PLEKHA3	-0.225	-1.23769	Upper IM	NOT SIG.	epi
L1-L2	6	0.00916171	-0.0681745	0.011	0.067	1	L2	RIC8B	-0.078	-2.60666	Upper IM	NOT SIG.	epi
L1-L2	6	0.00916171	-0.0824716	0.011	0.067	1	L2	C5orf38	-0.078	-2.60666	Upper IM	NOT SIG.	epi
L1-L2	6	0.00921872	-0.15111	0.267	0.417	1	L2	CHMP4A	-0.684	-0.643208	Upper IM	NOT SIG.	epi
L1-L2	6	0.00939809	-0.0350489	0.011	0.067	1	L2	MPP3	-0.078	-2.60666	Upper IM	NOT SIG.	epi
L1-L2	6	0.00940692	-0.183525	0.978	1	1	L2	RPL38	-1.978	-0.0320936	Upper IM	NOT SIG.	epi
L1-L2	6	0.00941064	-0.084623	0.211	0.35	1	L2	NCOA6	-0.561	-0.730112	Upper IM	NOT SIG.	epi
L1-L2	6	0.00941745	-0.0432748	0.094	0.208	1	L2	TDRD3	-0.302	-1.14585	Upper IM	NOT SIG.	epi
L1-L2	6	0.00942781	-0.0644223	0.194	0.342	1	L2	CRIPT	-0.536	-0.81794	Upper IM	NOT SIG.	epi
L1-L2	6	0.00944753	-0.0996071	0.233	0.4	1	L2	IGFBP6	-0.633	-0.77967	Upper IM	NOT SIG.	epi
L1-L2	6	0.00948471	-0.164838	0.194	0.317	1	L2	CPSF3	-0.511	-0.708426	Upper IM	NOT SIG.	epi
L1-L2	6	0.00951089	0.155161	0.217	0.108	1	L2	SEC24D	-0.325	1.00666	Upper IM	NOT SIG.	epi
L1-L2	6	0.00952175	-0.0696674	0.106	0.217	1	L2	TOR4A	-0.323	-1.03363	Upper IM	NOT SIG.	epi
L1-L2	6	0.00957004	-0.109243	0.089	0.192	1	L2	QTRT1	-0.281	-1.10923	Upper IM	NOT SIG.	epi
L1-L2	6	0.00957024	-0.0836748	0.283	0.458	1	L2	YIF1A	-0.741	-0.694546	Upper IM	NOT SIG.	epi
L1-L2	6	0.00959852	0.162491	0.528	0.4	1	L2	CDC42EP1	-0.928	0.400538	Upper IM	NOT SIG.	epi
L1-L2	6	0.00966144	-0.0858958	0.039	0.117	1	L2	KLHL22	-0.156	-1.58496	Upper IM	NOT SIG.	epi
L1-L2	6	0.00968759	-0.111687	0.161	0.292	1	L2	KAT2A	-0.453	-0.858908	Upper IM	NOT SIG.	epi
L1-L2	6	0.00975415	-0.151123	0.333	0.467	1	L2	UBE2A	-0.8	-0.4879	Upper IM	NOT SIG.	epi
L1-L2	6	0.0097946	-0.0345572	0.228	0.383	1	L2	MTRNR2L10	-0.611	-0.748311	Upper IM	NOT SIG.	epi
L1-L2	6	0.00979592	0.610662	0.683	0.625	1	L2	PSCA	-1.308	0.128029	Upper IM	NOT SIG.	epi
L1-L2	6	0.00984478	-0.093458	0.044	0.125	1	L2	ZNF10	-0.169	-1.50635	Upper IM	NOT SIG.	epi
L1-L2	6	0.00987424	-0.237466	0.556	0.7	1	L2	TOMM20	-1.256	-0.33227	Upper IM	NOT SIG.	epi
L1-L2	6	0.00992428	-0.125513	0.333	0.5	1	L2	COX20	-0.833	-0.586406	Upper IM	NOT SIG.	epi
L1-L2	6	0.00992648	-0.278951	0.333	0.458	1	L2	NENF	-0.791	-0.459825	Upper IM	NOT SIG.	epi
L1-L2	6	0.0100466	-0.0463788	0.161	0.3	1	L2	MFSD12	-0.461	-0.897902	Upper IM	NOT SIG.	epi
L1-L2	6	0.0100786	0.499922	0.561	0.467	1	L2	GPRC5A	-1.028	0.264578	Upper IM	NOT SIG.	epi
L1-L2	6	0.0101655	-0.232505	0.194	0.308	1	L2	SH2D4A	-0.502	-0.666874	Upper IM	NOT SIG.	epi
L1-L2	6	0.0101663	-0.143363	0.283	0.442	1	L2	NDUFA9	-0.725	-0.643244	Upper IM	NOT SIG.	epi
L1-L2	6	0.0101709	-0.0838529	0.072	0.167	1	L2	TGIF1	-0.239	-1.21378	Upper IM	NOT SIG.	epi
L1-L2	6	0.0101744	-0.214988	0.211	0.342	1	L2	EFNB1	-0.553	-0.696753	Upper IM	NOT SIG.	epi
L1-L2	6	0.0102301	0.141895	0.256	0.133	1	L2	PLCD3	-0.389	0.944718	Upper IM	NOT SIG.	epi
L1-L2	6	0.0103195	0.0867895	0.072	0.008	1	L2	PSTPIP2	-0.08	3.16993	Upper IM	NOT SIG.	epi
L1-L2	6	0.0104253	0.322402	0.65	0.6	1	L2	WSB2	-1.25	0.115477	Upper IM	NOT SIG.	epi
L1-L2	6	0.0104269	-0.13332	0.494	0.675	1	L2	SLC22A23	-1.169	-0.450376	Upper IM	NOT SIG.	epi
L1-L2	6	0.0104375	-0.0703641	0.228	0.367	1	L2	MSRB2	-0.595	-0.686746	Upper IM	NOT SIG.	epi
L1-L2	6	0.0104853	0.132765	0.172	0.075	1	L2	LLGL1	-0.247	1.19745	Upper IM	NOT SIG.	epi
L1-L2	6	0.0104958	-0.10294	0.367	0.558	1	L2	EPRS	-0.925	-0.604485	Upper IM	NOT SIG.	epi
L1-L2	6	0.0104971	0.401856	0.406	0.292	1	L2	VSIG8	-0.698	0.475511	Upper IM	NOT SIG.	epi
L1-L2	6	0.0104996	-0.0734853	0.183	0.317	1	L2	GNPTG	-0.5	-0.792639	Upper IM	NOT SIG.	epi
L1-L2	6	0.0105169	-0.0752887	0.061	0.15	1	L2	UBA6-AS1	-0.211	-1.29808	Upper IM	NOT SIG.	epi
L1-L2	6	0.0105409	-0.208959	0.383	0.517	1	L2	NSDHL	-0.9	-0.43282	Upper IM	NOT SIG.	epi
L1-L2	6	0.0105693	-0.130675	0.117	0.225	1	L2	CDC26	-0.342	-0.943416	Upper IM	NOT SIG.	epi
L1-L2	6	0.0106247	-0.0951496	0.267	0.425	1	L2	B4GALNT3	-0.692	-0.670623	Upper IM	NOT SIG.	epi
L1-L2	6	0.0106706	-0.124806	0.456	0.658	1	L2	MZT2A	-1.114	-0.529054	Upper IM	NOT SIG.	epi
L1-L2	6	0.0107505	-0.0641072	0.994	0.983	1	L2	SLPI	-1.977	0.0160544	Upper IM	NOT SIG.	epi
L1-L2	6	0.0107923	0.236536	0.983	0.983	1	L2	MALL	-1.966	0	Upper IM	NOT SIG.	epi
L1-L2	6	0.0107925	-0.161095	0.989	1	1	L2	RPS21	-1.989	-0.0159576	Upper IM	NOT SIG.	epi
L1-L2	6	0.0108213	-0.19534	0.128	0.233	1	L2	DPP4	-0.361	-0.864186	Upper IM	NOT SIG.	epi
L1-L2	6	0.0108466	-0.0543715	0.15	0.283	1	L2	FAAP100	-0.433	-0.91584	Upper IM	NOT SIG.	epi
L1-L2	6	0.0108826	-0.170179	0.294	0.442	1	L2	SEC24C	-0.736	-0.58823	Upper IM	NOT SIG.	epi
L1-L2	6	0.0108857	0.0898814	0.072	0.008	1	L2	SLC15A2	-0.08	3.16993	Upper IM	NOT SIG.	epi
L1-L2	6	0.010928	-0.108247	0.394	0.55	1	L2	FEM1B	-0.944	-0.481236	Upper IM	NOT SIG.	epi
L1-L2	6	0.0109392	0.235786	0.344	0.225	1	L2	ARHGEF26	-0.569	0.612484	Upper IM	NOT SIG.	epi
L1-L2	6	0.011058	-0.103059	0.333	0.517	1	L2	DDX24	-0.85	-0.634642	Upper IM	NOT SIG.	epi
L1-L2	6	0.0110886	-0.198196	0.467	0.633	1	L2	AUP1	-1.1	-0.438783	Upper IM	NOT SIG.	epi
L1-L2	6	0.0111346	0.387785	0.544	0.467	1	L2	TKT	-1.011	0.220184	Upper IM	NOT SIG.	epi
L1-L2	6	0.0111507	-0.0653746	0.15	0.283	1	L2	GAA	-0.433	-0.91584	Upper IM	NOT SIG.	epi
L1-L2	6	0.0111809	0.136156	0.139	0.05	1	L2	RBM20	-0.189	1.47508	Upper IM	NOT SIG.	epi
L1-L2	6	0.0112339	-0.0505152	0.05	0.133	1	L2	FAM118B	-0.183	-1.41143	Upper IM	NOT SIG.	epi
L1-L2	6	0.0112745	0.205517	0.356	0.225	1	L2	MAVS	-0.581	0.661952	Upper IM	NOT SIG.	epi
L1-L2	6	0.0112858	-0.0743707	0.283	0.458	1	L2	IARS	-0.741	-0.694546	Upper IM	NOT SIG.	epi
L1-L2	6	0.0113031	0.254647	0.811	0.792	1	L2	CTTN	-1.603	0.0342015	Upper IM	NOT SIG.	epi
L1-L2	6	0.0113307	-0.0387495	0.689	0.858	1	L2	MTRNR2L8	-1.547	-0.316474	Upper IM	NOT SIG.	epi
L1-L2	6	0.0113309	-0.171779	0.728	0.908	1	L2	RPL36AL	-1.636	-0.318754	Upper IM	NOT SIG.	epi
L1-L2	6	0.0113742	-0.173946	0.328	0.475	1	L2	ERLIN1	-0.803	-0.534232	Upper IM	NOT SIG.	epi
L1-L2	6	0.0114101	-0.0968579	0.111	0.217	1	L2	MIF4GD	-0.328	-0.967135	Upper IM	NOT SIG.	epi
L1-L2	6	0.0114165	0.255198	0.461	0.367	1	L2	ANKRD35	-0.828	0.328987	Upper IM	NOT SIG.	epi
L1-L2	6	0.0114488	0.265254	0.717	0.675	1	L2	NAGK	-1.392	0.0870856	Upper IM	NOT SIG.	epi
L1-L2	6	0.0115135	-0.0767871	0.094	0.2	1	L2	OSBPL10	-0.294	-1.08927	Upper IM	NOT SIG.	epi
L1-L2	6	0.0115169	-0.171195	0.633	0.758	1	L2	ATP6V0E1	-1.391	-0.259992	Upper IM	NOT SIG.	epi
L1-L2	6	0.0115683	-0.120372	0.133	0.242	1	L2	ACOT8	-0.375	-0.863581	Upper IM	NOT SIG.	epi
L1-L2	6	0.0115698	-0.0673083	0.017	0.075	1	L2	C5orf56	-0.092	-2.14136	Upper IM	NOT SIG.	epi
L1-L2	6	0.0115722	-0.212166	0.956	0.992	1	L2	RPL22	-1.948	-0.0533295	Upper IM	NOT SIG.	epi
L1-L2	6	0.0115983	-0.0858847	0.067	0.158	1	L2	ARL10	-0.225	-1.23769	Upper IM	NOT SIG.	epi
L1-L2	6	0.0116181	-0.191516	0.989	1	1	L2	RPL11	-1.989	-0.0159576	Upper IM	NOT SIG.	epi
L1-L2	6	0.0116218	-0.13559	0.3	0.45	1	L2	DNPH1	-0.75	-0.584963	Upper IM	NOT SIG.	epi
L1-L2	6	0.0116655	-0.11993	0.4	0.583	1	L2	LAMTOR4	-0.983	-0.543496	Upper IM	NOT SIG.	epi
L1-L2	6	0.0117866	-0.0759087	0.022	0.083	1	L2	ABCA8	-0.105	-1.91561	Upper IM	NOT SIG.	epi
L1-L2	6	0.0119437	-0.276595	0.811	0.9	1	L2	ATP5ME	-1.711	-0.150223	Upper IM	NOT SIG.	epi
L1-L2	6	0.0120137	0.320703	0.828	0.825	1	L2	PRDX2	-1.653	0.00523665	Upper IM	NOT SIG.	epi
L1-L2	6	0.0120612	0.144532	0.15	0.058	1	L2	CYTOR	-0.208	1.37084	Upper IM	NOT SIG.	epi
L1-L2	6	0.0121509	-0.10358	0.211	0.35	1	L2	NUDT9	-0.561	-0.730112	Upper IM	NOT SIG.	epi
L1-L2	6	0.0121842	-0.0536353	0.006	0.05	1	L2	ITIH4	-0.056	-3.05889	Upper IM	NOT SIG.	epi
L1-L2	6	0.0122284	-0.0857031	0.056	0.142	1	L2	IRX4	-0.198	-1.34239	Upper IM	NOT SIG.	epi
L1-L2	6	0.0122295	-0.137056	0.172	0.3	1	L2	PMPCA	-0.472	-0.802554	Upper IM	NOT SIG.	epi
L1-L2	6	0.0122482	-0.0951822	0.244	0.4	1	L2	FAM91A1	-0.644	-0.713119	Upper IM	NOT SIG.	epi
L1-L2	6	0.0122896	0.330677	0.7	0.642	1	L2	UACA	-1.342	0.124782	Upper IM	NOT SIG.	epi
L1-L2	6	0.0123091	0.245137	1	1	1	L2	SPRR1B	-2	0	Upper IM	NOT SIG.	epi
L1-L2	6	0.0123593	-0.019923	0.039	0.117	1	L2	MIR29B2CHG	-0.156	-1.58496	Upper IM	NOT SIG.	epi
L1-L2	6	0.0123644	-0.0501514	0.006	0.05	1	L2	AC133552.5	-0.056	-3.05889	Upper IM	NOT SIG.	epi
L1-L2	6	0.0123644	-0.0504334	0.006	0.05	1	L2	FLNC	-0.056	-3.05889	Upper IM	NOT SIG.	epi
L1-L2	6	0.012419	-0.0476727	0.056	0.142	1	L2	GALNT10	-0.198	-1.34239	Upper IM	NOT SIG.	epi
L1-L2	6	0.0124257	-0.0950712	0.206	0.333	1	L2	BCKDK	-0.539	-0.692878	Upper IM	NOT SIG.	epi
L1-L2	6	0.0124749	-0.074232	0.067	0.158	1	L2	EFEMP2	-0.225	-1.23769	Upper IM	NOT SIG.	epi
L1-L2	6	0.012547	-0.0326527	0.006	0.05	1	L2	PDGFRL	-0.056	-3.05889	Upper IM	NOT SIG.	epi
L1-L2	6	0.012547	-0.0568717	0.006	0.05	1	L2	AC239799.1	-0.056	-3.05889	Upper IM	NOT SIG.	epi
L1-L2	6	0.012547	-0.0682304	0.006	0.05	1	L2	MARCH3	-0.056	-3.05889	Upper IM	NOT SIG.	epi
L1-L2	6	0.0125731	0.013507	0.033	0.108	1	L2	MTERF1	-0.141	-1.71049	Upper IM	NOT SIG.	epi
L1-L2	6	0.0125769	-0.112264	0.139	0.25	1	L2	DHRS4L2	-0.389	-0.846843	Upper IM	NOT SIG.	epi
L1-L2	6	0.0126664	-0.0853541	0.189	0.325	1	L2	TRIAP1	-0.514	-0.782053	Upper IM	NOT SIG.	epi
L1-L2	6	0.0126855	0.312224	0.339	0.233	1	L2	EIF5AL1	-0.572	0.540955	Upper IM	NOT SIG.	epi
L1-L2	6	0.012732	-0.0645554	0.006	0.05	1	L2	RNF139-AS1	-0.056	-3.05889	Upper IM	NOT SIG.	epi
L1-L2	6	0.0128281	-0.0900448	0.256	0.408	1	L2	RANBP1	-0.664	-0.672425	Upper IM	NOT SIG.	epi
L1-L2	6	0.0128644	-0.0860264	0.167	0.292	1	L2	VAMP5	-0.459	-0.80612	Upper IM	NOT SIG.	epi
L1-L2	6	0.0128878	-0.214739	1	1	1	L2	GJB2	-2	0	Upper IM	NOT SIG.	epi
L1-L2	6	0.0129194	-0.0369798	0.006	0.05	1	L2	DIO3	-0.056	-3.05889	Upper IM	NOT SIG.	epi
L1-L2	6	0.0129733	-0.160689	0.2	0.325	1	L2	NUDCD2	-0.525	-0.70044	Upper IM	NOT SIG.	epi
L1-L2	6	0.0130482	-0.114551	0.25	0.392	1	L2	CYP3A5	-0.642	-0.648926	Upper IM	NOT SIG.	epi
L1-L2	6	0.0130778	0.456338	0.878	0.85	1	L2	KRT78	-1.728	0.0467581	Upper IM	NOT SIG.	epi
L1-L2	6	0.0130827	-0.0914729	0.061	0.15	1	L2	BAX	-0.211	-1.29808	Upper IM	NOT SIG.	epi
L1-L2	6	0.0131092	-0.0294228	0.006	0.05	1	L2	ZDHHC11	-0.056	-3.05889	Upper IM	NOT SIG.	epi
L1-L2	6	0.0131092	-0.0317636	0.006	0.05	1	L2	AC010719.1	-0.056	-3.05889	Upper IM	NOT SIG.	epi
L1-L2	6	0.0131092	-0.0328108	0.006	0.05	1	L2	AC142472.1	-0.056	-3.05889	Upper IM	NOT SIG.	epi
L1-L2	6	0.0131092	-0.0370027	0.006	0.05	1	L2	AC068338.2	-0.056	-3.05889	Upper IM	NOT SIG.	epi
L1-L2	6	0.0131289	0.0783602	0.05	0	1	L2	CXCL1	-0.05	#NUM!	Upper IM	NOT SIG.	epi
L1-L2	6	0.0131289	0.0671875	0.05	0	1	L2	AC092490.1	-0.05	#NUM!	Upper IM	NOT SIG.	epi
L1-L2	6	0.0131289	0.0405353	0.05	0	1	L2	PRR11	-0.05	#NUM!	Upper IM	NOT SIG.	epi
L1-L2	6	0.0131816	0.314496	0.55	0.467	1	L2	SLTM	-1.017	0.236009	Upper IM	NOT SIG.	epi
L1-L2	6	0.0132307	0.23352	0.333	0.217	1	L2	PRPF38B	-0.55	0.617827	Upper IM	NOT SIG.	epi
L1-L2	6	0.0132992	-0.147111	0.233	0.392	1	L2	ABCC1	-0.625	-0.750524	Upper IM	NOT SIG.	epi
L1-L2	6	0.0133015	-0.0304938	0.006	0.05	1	L2	TDP1	-0.056	-3.05889	Upper IM	NOT SIG.	epi
L1-L2	6	0.0133015	-0.0391615	0.006	0.05	1	L2	IQCN	-0.056	-3.05889	Upper IM	NOT SIG.	epi
L1-L2	6	0.0133438	-0.147698	0.183	0.308	1	L2	PPP1R14C	-0.491	-0.751087	Upper IM	NOT SIG.	epi
L1-L2	6	0.0133562	-0.152375	0.217	0.35	1	L2	PPIE	-0.567	-0.68966	Upper IM	NOT SIG.	epi
L1-L2	6	0.013469	-0.116084	0.428	0.6	1	L2	LSM7	-1.028	-0.487352	Upper IM	NOT SIG.	epi
L1-L2	6	0.0136261	0.301629	0.839	0.875	1	L2	SCD	-1.714	-0.0606122	Upper IM	NOT SIG.	epi
L1-L2	6	0.0136453	-0.180308	0.367	0.517	1	L2	CEBPD	-0.884	-0.494384	Upper IM	NOT SIG.	epi
L1-L2	6	0.0136469	-0.0454394	0.022	0.083	1	L2	ZNF613	-0.105	-1.91561	Upper IM	NOT SIG.	epi
L1-L2	6	0.0136486	-0.0281615	0.044	0.125	1	L2	EVA1B	-0.169	-1.50635	Upper IM	NOT SIG.	epi
L1-L2	6	0.013798	0.319348	0.761	0.783	1	L2	PDCD6	-1.544	-0.0411159	Upper IM	NOT SIG.	epi
L1-L2	6	0.0138415	-0.0906247	0.133	0.25	1	L2	TNKS	-0.383	-0.910502	Upper IM	NOT SIG.	epi
L1-L2	6	0.0138433	-0.0995573	0.128	0.242	1	L2	RGS20	-0.37	-0.918863	Upper IM	NOT SIG.	epi
L1-L2	6	0.0138569	-0.168891	0.306	0.442	1	L2	ARF5	-0.748	-0.530515	Upper IM	NOT SIG.	epi
L1-L2	6	0.0139031	-0.0795366	0.028	0.092	1	L2	EEF1AKMT4	-0.12	-1.71621	Upper IM	NOT SIG.	epi
L1-L2	6	0.0139564	-0.0161757	0	0.033	1	L2	CU638689.4	-0.033	#NUM!	Upper IM	NOT SIG.	epi
L1-L2	6	0.0139564	-0.0196169	0	0.033	1	L2	AC048341.2	-0.033	#NUM!	Upper IM	NOT SIG.	epi
L1-L2	6	0.0139564	-0.0198646	0	0.033	1	L2	LINC01534	-0.033	#NUM!	Upper IM	NOT SIG.	epi
L1-L2	6	0.0139564	-0.0204636	0	0.033	1	L2	NAALADL1	-0.033	#NUM!	Upper IM	NOT SIG.	epi
L1-L2	6	0.0139564	-0.0218496	0	0.033	1	L2	U47924.1	-0.033	#NUM!	Upper IM	NOT SIG.	epi
L1-L2	6	0.0139564	-0.0259217	0	0.033	1	L2	AFAP1L1	-0.033	#NUM!	Upper IM	NOT SIG.	epi
L1-L2	6	0.0139564	-0.0259965	0	0.033	1	L2	AC025164.1	-0.033	#NUM!	Upper IM	NOT SIG.	epi
L1-L2	6	0.0139564	-0.0260475	0	0.033	1	L2	AC005696.4	-0.033	#NUM!	Upper IM	NOT SIG.	epi
L1-L2	6	0.0139564	-0.0265664	0	0.033	1	L2	DRD4	-0.033	#NUM!	Upper IM	NOT SIG.	epi
L1-L2	6	0.0139564	-0.0281745	0	0.033	1	L2	SMAD5-AS1	-0.033	#NUM!	Upper IM	NOT SIG.	epi
L1-L2	6	0.0139564	-0.029237	0	0.033	1	L2	AC087623.2	-0.033	#NUM!	Upper IM	NOT SIG.	epi
L1-L2	6	0.0139564	-0.0299138	0	0.033	1	L2	AC025166.1	-0.033	#NUM!	Upper IM	NOT SIG.	epi
L1-L2	6	0.0139564	-0.0299767	0	0.033	1	L2	ZC3H11B	-0.033	#NUM!	Upper IM	NOT SIG.	epi
L1-L2	6	0.0139564	-0.0320169	0	0.033	1	L2	CDC37L1-DT	-0.033	#NUM!	Upper IM	NOT SIG.	epi
L1-L2	6	0.0139564	-0.0343799	0	0.033	1	L2	UCN	-0.033	#NUM!	Upper IM	NOT SIG.	epi
L1-L2	6	0.0139564	-0.035809	0	0.033	1	L2	MZB1	-0.033	#NUM!	Upper IM	NOT SIG.	epi
L1-L2	6	0.0139564	-0.0370023	0	0.033	1	L2	HOXB6	-0.033	#NUM!	Upper IM	NOT SIG.	epi
L1-L2	6	0.0139564	-0.0396734	0	0.033	1	L2	PIGR	-0.033	#NUM!	Upper IM	NOT SIG.	epi
L1-L2	6	0.0139564	-0.0440172	0	0.033	1	L2	SHISAL1	-0.033	#NUM!	Upper IM	NOT SIG.	epi
L1-L2	6	0.0139564	-0.0463895	0	0.033	1	L2	C6orf15	-0.033	#NUM!	Upper IM	NOT SIG.	epi
L1-L2	6	0.0139564	-0.0574473	0	0.033	1	L2	LINC02062	-0.033	#NUM!	Upper IM	NOT SIG.	epi
L1-L2	6	0.0139564	-0.0666003	0	0.033	1	L2	PCOTH	-0.033	#NUM!	Upper IM	NOT SIG.	epi
L1-L2	6	0.0139564	-0.0836123	0	0.033	1	L2	AC119403.1	-0.033	#NUM!	Upper IM	NOT SIG.	epi
L1-L2	6	0.0139589	-0.112837	0.122	0.233	1	L2	TMEM126B	-0.355	-0.933449	Upper IM	NOT SIG.	epi
L1-L2	6	0.0139862	-0.0997731	0.211	0.342	1	L2	CPSF1	-0.553	-0.696753	Upper IM	NOT SIG.	epi
L1-L2	6	0.0140444	0.116619	0.111	0.033	1	L2	B3GALT5-AS1	-0.144	1.75002	Upper IM	NOT SIG.	epi
L1-L2	6	0.0140714	-0.0912709	0.356	0.517	1	L2	AGPAT2	-0.873	-0.538287	Upper IM	NOT SIG.	epi
L1-L2	6	0.0141122	0.438579	0.783	0.817	1	L2	ZBTB7A	-1.6	-0.0613238	Upper IM	NOT SIG.	epi
L1-L2	6	0.0141402	-0.182495	0.383	0.542	1	L2	CNIH4	-0.925	-0.500948	Upper IM	NOT SIG.	epi
L1-L2	6	0.0141414	-0.154976	0.45	0.6	1	L2	RNF10	-1.05	-0.415037	Upper IM	NOT SIG.	epi
L1-L2	6	0.0141849	-0.134788	0.339	0.475	1	L2	BST2	-0.814	-0.486642	Upper IM	NOT SIG.	epi
L1-L2	6	0.0142287	0.807882	0.633	0.583	1	L2	SPRR1A	-1.216	0.11871	Upper IM	NOT SIG.	epi
L1-L2	6	0.0143248	-0.0775959	0.1	0.2	1	L2	SSBP4	-0.3	-1	Upper IM	NOT SIG.	epi
L1-L2	6	0.0144326	0.0955593	0.083	0.017	1	L2	INCENP	-0.1	2.28758	Upper IM	NOT SIG.	epi
L1-L2	6	0.0144844	-0.14494	0.322	0.483	1	L2	GREB1	-0.805	-0.584963	Upper IM	NOT SIG.	epi
L1-L2	6	0.0145212	-0.0933908	0.2	0.333	1	L2	TRAPPC12	-0.533	-0.735522	Upper IM	NOT SIG.	epi
L1-L2	6	0.0145469	-0.138379	0.278	0.425	1	L2	UBR5	-0.703	-0.612378	Upper IM	NOT SIG.	epi
L1-L2	6	0.0145538	-0.0891816	0.133	0.242	1	L2	ARHGAP21	-0.375	-0.863581	Upper IM	NOT SIG.	epi
L1-L2	6	0.0146523	-0.105074	0.083	0.175	1	L2	KIN	-0.258	-1.07617	Upper IM	NOT SIG.	epi
L1-L2	6	0.0146656	-0.182393	0.572	0.742	1	L2	PPP2CB	-1.314	-0.375404	Upper IM	NOT SIG.	epi
L1-L2	6	0.0147187	-0.0962296	0.072	0.158	1	L2	NOP14-AS1	-0.23	-1.13386	Upper IM	NOT SIG.	epi
L1-L2	6	0.0147227	0.419121	0.233	0.133	1	L2	KRT24	-0.366	0.808904	Upper IM	NOT SIG.	epi
L1-L2	6	0.0147227	0.27772	0.233	0.133	1	L2	PDGFRB	-0.366	0.808904	Upper IM	NOT SIG.	epi
L1-L2	6	0.0147352	-0.0730606	0.028	0.092	1	L2	EEF1AKMT3	-0.12	-1.71621	Upper IM	NOT SIG.	epi
L1-L2	6	0.0147433	-0.131623	0.994	1	1	L2	RPL28	-1.994	-0.00868224	Upper IM	NOT SIG.	epi
L1-L2	6	0.0148451	-0.0247435	0.05	0.133	1	L2	CEP68	-0.183	-1.41143	Upper IM	NOT SIG.	epi
L1-L2	6	0.0148491	-0.151462	0.4	0.567	1	L2	BCL10	-0.967	-0.503349	Upper IM	NOT SIG.	epi
L1-L2	6	0.0148937	-0.0984651	0.533	0.7	1	L2	IRF2BP2	-1.233	-0.393219	Upper IM	NOT SIG.	epi
L1-L2	6	0.0149137	-0.200645	0.05	0.125	1	L2	TPPP3	-0.175	-1.32193	Upper IM	NOT SIG.	epi
L1-L2	6	0.0150207	-0.0983035	0.039	0.108	1	L2	SYNC	-0.147	-1.46949	Upper IM	NOT SIG.	epi
L1-L2	6	0.0150326	-0.18689	0.817	0.908	1	L2	EIF6	-1.725	-0.152356	Upper IM	NOT SIG.	epi
L1-L2	6	0.0150947	-0.0987586	0.344	0.508	1	L2	TSPAN13	-0.852	-0.56242	Upper IM	NOT SIG.	epi
L1-L2	6	0.0151234	0.281698	0.711	0.65	1	L2	NUCKS1	-1.361	0.12941	Upper IM	NOT SIG.	epi
L1-L2	6	0.0151255	-0.0307857	0.333	0.517	1	L2	GOLGA8A	-0.85	-0.634642	Upper IM	NOT SIG.	epi
L1-L2	6	0.01513	-0.0348993	0.022	0.083	1	L2	UQCRHL	-0.105	-1.91561	Upper IM	NOT SIG.	epi
L1-L2	6	0.0151774	0.0691443	0.067	0.008	1	L2	FETUB	-0.075	3.06609	Upper IM	NOT SIG.	epi
L1-L2	6	0.0151822	-0.153389	0.128	0.233	1	L2	ID3	-0.361	-0.864186	Upper IM	NOT SIG.	epi
L1-L2	6	0.0152265	-0.0934476	0.133	0.242	1	L2	LETMD1	-0.375	-0.863581	Upper IM	NOT SIG.	epi
L1-L2	6	0.0152858	-0.0525677	0.022	0.083	1	L2	RUNX3	-0.105	-1.91561	Upper IM	NOT SIG.	epi
L1-L2	6	0.0153097	-0.0669814	0.183	0.308	1	L2	ATXN3	-0.491	-0.751087	Upper IM	NOT SIG.	epi
L1-L2	6	0.0153155	-0.176195	0.272	0.417	1	L2	PIGT	-0.689	-0.616441	Upper IM	NOT SIG.	epi
L1-L2	6	0.0153156	-0.0882777	0.122	0.233	1	L2	SNX4	-0.355	-0.933449	Upper IM	NOT SIG.	epi
L1-L2	6	0.0153156	-0.0933648	0.122	0.233	1	L2	MTMR12	-0.355	-0.933449	Upper IM	NOT SIG.	epi
L1-L2	6	0.0153935	-0.159266	0.667	0.833	1	L2	JUNB	-1.5	-0.32063	Upper IM	NOT SIG.	epi
L1-L2	6	0.015443	-0.0361828	0.022	0.083	1	L2	LYPD6B	-0.105	-1.91561	Upper IM	NOT SIG.	epi
L1-L2	6	0.0154618	-0.140844	0.028	0.092	1	L2	ACKR1	-0.12	-1.71621	Upper IM	NOT SIG.	epi
L1-L2	6	0.0154643	0.303095	0.289	0.183	1	L2	BCO2	-0.472	0.659226	Upper IM	NOT SIG.	epi
L1-L2	6	0.0154831	-0.145308	0.422	0.575	1	L2	GSTK1	-0.997	-0.446319	Upper IM	NOT SIG.	epi
L1-L2	6	0.0155961	-0.117215	0.417	0.567	1	L2	RND3	-0.984	-0.443301	Upper IM	NOT SIG.	epi
L1-L2	6	0.0156013	0.520332	0.928	0.917	1	L2	ECM1	-1.845	0.0172031	Upper IM	NOT SIG.	epi
L1-L2	6	0.0156186	0.324588	0.2	0.108	1	L2	S100P	-0.308	0.888969	Upper IM	NOT SIG.	epi
L1-L2	6	0.0156546	0.261664	0.583	0.5	1	L2	GLG1	-1.083	0.221568	Upper IM	NOT SIG.	epi
L1-L2	6	0.0156724	-0.0804095	0.122	0.233	1	L2	SP6	-0.355	-0.933449	Upper IM	NOT SIG.	epi
L1-L2	6	0.015706	-0.0365356	0.1	0.208	1	L2	HLA-DMA	-0.308	-1.05658	Upper IM	NOT SIG.	epi
L1-L2	6	0.0157338	-0.13326	0.194	0.325	1	L2	ALDH18A1	-0.519	-0.744383	Upper IM	NOT SIG.	epi
L1-L2	6	0.0157714	-0.0151822	0.183	0.325	1	L2	STX10	-0.508	-0.828596	Upper IM	NOT SIG.	epi
L1-L2	6	0.015809	-0.0745084	0.217	0.35	1	L2	POLE4	-0.567	-0.68966	Upper IM	NOT SIG.	epi
L1-L2	6	0.0158226	-0.079402	0.1	0.2	1	L2	EBAG9	-0.3	-1	Upper IM	NOT SIG.	epi
L1-L2	6	0.0158999	-0.0581853	0.106	0.217	1	L2	WNT2B	-0.323	-1.03363	Upper IM	NOT SIG.	epi
L1-L2	6	0.0159097	0.0940376	0.139	0.05	1	L2	MYO5C	-0.189	1.47508	Upper IM	NOT SIG.	epi
L1-L2	6	0.0159376	-0.0653648	0.294	0.458	1	L2	CRNDE	-0.752	-0.639531	Upper IM	NOT SIG.	epi
L1-L2	6	0.0159553	-0.100637	0.222	0.358	1	L2	MAGOH	-0.58	-0.6894	Upper IM	NOT SIG.	epi
L1-L2	6	0.0159688	-0.110048	0.189	0.317	1	L2	ACER1	-0.506	-0.746097	Upper IM	NOT SIG.	epi
L1-L2	6	0.0160242	0.183437	0.156	0.067	1	L2	GPM6A	-0.223	1.21931	Upper IM	NOT SIG.	epi
L1-L2	6	0.0160311	-0.146173	0.933	0.975	1	L2	RPS20	-1.908	-0.0635251	Upper IM	NOT SIG.	epi
L1-L2	6	0.0160587	-0.15473	0.256	0.383	1	L2	ACTR1B	-0.639	-0.581201	Upper IM	NOT SIG.	epi
L1-L2	6	0.0163398	-0.097752	0.033	0.1	1	L2	MFAP4	-0.133	-1.59946	Upper IM	NOT SIG.	epi
L1-L2	6	0.0163752	-0.0653268	0.028	0.092	1	L2	RAD51-AS1	-0.12	-1.71621	Upper IM	NOT SIG.	epi
L1-L2	6	0.0164253	-0.155582	0.506	0.7	1	L2	UGCG	-1.206	-0.468218	Upper IM	NOT SIG.	epi
L1-L2	6	0.0164262	-0.191205	0.567	0.717	1	L2	OVOL1	-1.284	-0.338624	Upper IM	NOT SIG.	epi
L1-L2	6	0.0164878	-0.087749	0.033	0.1	1	L2	ERCC4	-0.133	-1.59946	Upper IM	NOT SIG.	epi
L1-L2	6	0.0165059	-0.0804342	0.083	0.175	1	L2	C5orf22	-0.258	-1.07617	Upper IM	NOT SIG.	epi
L1-L2	6	0.0165333	-0.159521	0.683	0.808	1	L2	NDUFB1	-1.491	-0.24247	Upper IM	NOT SIG.	epi
L1-L2	6	0.0166127	-0.103688	0.361	0.492	1	L2	REEP3	-0.853	-0.446659	Upper IM	NOT SIG.	epi
L1-L2	6	0.0166314	0.375234	0.711	0.642	1	L2	VEGFA	-1.353	0.147276	Upper IM	NOT SIG.	epi
L1-L2	6	0.016664	-0.0856861	0.05	0.125	1	L2	TRIM65	-0.175	-1.32193	Upper IM	NOT SIG.	epi
L1-L2	6	0.0167935	-0.0840942	0.111	0.217	1	L2	GCLC	-0.328	-0.967135	Upper IM	NOT SIG.	epi
L1-L2	6	0.0168193	-0.135386	0.128	0.233	1	L2	ATF1	-0.361	-0.864186	Upper IM	NOT SIG.	epi
L1-L2	6	0.0168255	-0.12184	0.339	0.492	1	L2	VTI1B	-0.831	-0.537373	Upper IM	NOT SIG.	epi
L1-L2	6	0.0168532	-0.103382	0.089	0.183	1	L2	C8orf58	-0.272	-1.03997	Upper IM	NOT SIG.	epi
L1-L2	6	0.0168726	-0.0723312	0.167	0.292	1	L2	ELK4	-0.459	-0.80612	Upper IM	NOT SIG.	epi
L1-L2	6	0.0170121	0.219202	0.239	0.133	1	L2	AR	-0.372	0.845584	Upper IM	NOT SIG.	epi
L1-L2	6	0.0171441	0.220022	1	1	1	L2	SERPINB13	-2	0	Upper IM	NOT SIG.	epi
L1-L2	6	0.0171497	0.225683	0.828	0.8	1	L2	FGFR3	-1.628	0.0496308	Upper IM	NOT SIG.	epi
L1-L2	6	0.0171563	0.315659	0.667	0.675	1	L2	PDXK	-1.342	-0.0172007	Upper IM	NOT SIG.	epi
L1-L2	6	0.0171666	0.27487	0.856	0.908	1	L2	EMP2	-1.764	-0.0850815	Upper IM	NOT SIG.	epi
L1-L2	6	0.0171723	-0.0485383	0.028	0.092	1	L2	STAB1	-0.12	-1.71621	Upper IM	NOT SIG.	epi
L1-L2	6	0.0171975	-0.0719667	0.061	0.142	1	L2	LRRC8B	-0.203	-1.21901	Upper IM	NOT SIG.	epi
L1-L2	6	0.0172652	0.235761	0.828	0.858	1	L2	CAPN1	-1.686	-0.0513469	Upper IM	NOT SIG.	epi
L1-L2	6	0.017277	-0.109024	0.078	0.167	1	L2	MTFMT	-0.245	-1.0983	Upper IM	NOT SIG.	epi
L1-L2	6	0.0173091	-0.154994	0.844	0.883	1	L2	TPRG1	-1.727	-0.0651704	Upper IM	NOT SIG.	epi
L1-L2	6	0.0173185	-0.13583	0.5	0.692	1	L2	SEM1	-1.192	-0.468844	Upper IM	NOT SIG.	epi
L1-L2	6	0.0173315	-0.0748812	0.05	0.125	1	L2	SERPINA1	-0.175	-1.32193	Upper IM	NOT SIG.	epi
L1-L2	6	0.0174299	-0.0610008	0.311	0.467	1	L2	SNRPA	-0.778	-0.586508	Upper IM	NOT SIG.	epi
L1-L2	6	0.0174379	-0.137388	0.294	0.425	1	L2	EFR3A	-0.719	-0.531647	Upper IM	NOT SIG.	epi
L1-L2	6	0.0174565	-0.0792011	0.1	0.2	1	L2	DGKQ	-0.3	-1	Upper IM	NOT SIG.	epi
L1-L2	6	0.0174907	-0.0683878	0.044	0.117	1	L2	MED30	-0.161	-1.41093	Upper IM	NOT SIG.	epi
L1-L2	6	0.0175084	-0.0947698	0.133	0.242	1	L2	SBF2	-0.375	-0.863581	Upper IM	NOT SIG.	epi
L1-L2	6	0.0175141	0.324271	0.672	0.642	1	L2	HNRNPAB	-1.314	0.0658879	Upper IM	NOT SIG.	epi
L1-L2	6	0.0175349	-0.0892236	0.261	0.417	1	L2	IDE	-0.678	-0.675998	Upper IM	NOT SIG.	epi
L1-L2	6	0.017557	-0.0481784	0.033	0.1	1	L2	FCHSD2	-0.133	-1.59946	Upper IM	NOT SIG.	epi
L1-L2	6	0.0176248	0.170613	0.367	0.25	1	L2	ASAP2	-0.617	0.553852	Upper IM	NOT SIG.	epi
L1-L2	6	0.0176472	-0.108967	0.317	0.467	1	L2	GTF3A	-0.784	-0.55894	Upper IM	NOT SIG.	epi
L1-L2	6	0.0177543	0.23529	0.922	0.908	1	L2	GM2A	-1.83	0.0220745	Upper IM	NOT SIG.	epi
L1-L2	6	0.0177616	0.308699	0.922	0.925	1	L2	ATP1B1	-1.847	-0.00468661	Upper IM	NOT SIG.	epi
L1-L2	6	0.0178511	-0.0398823	0.139	0.25	1	L2	SENP5	-0.389	-0.846843	Upper IM	NOT SIG.	epi
L1-L2	6	0.0178533	-0.0710364	0.083	0.175	1	L2	CEP104	-0.258	-1.07617	Upper IM	NOT SIG.	epi
L1-L2	6	0.0179288	-0.200526	0.206	0.333	1	L2	HYAL2	-0.539	-0.692878	Upper IM	NOT SIG.	epi
L1-L2	6	0.0179856	0.244663	0.417	0.317	1	L2	RETSAT	-0.734	0.395565	Upper IM	NOT SIG.	epi
L1-L2	6	0.0180145	-0.0468866	0.011	0.058	1	L2	PSRC1	-0.069	-2.39855	Upper IM	NOT SIG.	epi
L1-L2	6	0.0180772	-0.0905491	0.089	0.183	1	L2	BORCS5	-0.272	-1.03997	Upper IM	NOT SIG.	epi
L1-L2	6	0.0182393	-0.0719051	0.011	0.058	1	L2	NTN4	-0.069	-2.39855	Upper IM	NOT SIG.	epi
L1-L2	6	0.0182939	-0.093256	0.039	0.108	1	L2	MARC1	-0.147	-1.46949	Upper IM	NOT SIG.	epi
L1-L2	6	0.0182959	-0.159692	0.289	0.425	1	L2	DERL1	-0.714	-0.556393	Upper IM	NOT SIG.	epi
L1-L2	6	0.0184212	-0.0490405	0.094	0.192	1	L2	TMC4	-0.286	-1.03037	Upper IM	NOT SIG.	epi
L1-L2	6	0.0184687	-0.129977	0.206	0.325	1	L2	GTF2E2	-0.531	-0.657795	Upper IM	NOT SIG.	epi
L1-L2	6	0.0185024	0.105811	0.156	0.067	1	L2	GATD3A	-0.223	1.21931	Upper IM	NOT SIG.	epi
L1-L2	6	0.0185214	-0.0500613	0.033	0.1	1	L2	FAM86C1	-0.133	-1.59946	Upper IM	NOT SIG.	epi
L1-L2	6	0.018537	-0.160456	0.394	0.533	1	L2	CASP4	-0.927	-0.43594	Upper IM	NOT SIG.	epi
L1-L2	6	0.0185535	-0.0369052	0.156	0.275	1	L2	INAFM2	-0.431	-0.817886	Upper IM	NOT SIG.	epi
L1-L2	6	0.0185924	-0.115824	0.106	0.208	1	L2	PPP2R3A	-0.314	-0.972519	Upper IM	NOT SIG.	epi
L1-L2	6	0.0186074	-0.067823	0.1	0.2	1	L2	UBN1	-0.3	-1	Upper IM	NOT SIG.	epi
L1-L2	6	0.0186232	-0.0896982	0.394	0.55	1	L2	MYD88	-0.944	-0.481236	Upper IM	NOT SIG.	epi
L1-L2	6	0.0186866	-0.0666323	0.033	0.1	1	L2	FAM13A-AS1	-0.133	-1.59946	Upper IM	NOT SIG.	epi
L1-L2	6	0.0186964	-0.0435294	0.011	0.058	1	L2	NPR1	-0.069	-2.39855	Upper IM	NOT SIG.	epi
L1-L2	6	0.018737	-0.0750923	0.233	0.375	1	L2	TEN1	-0.608	-0.686561	Upper IM	NOT SIG.	epi
L1-L2	6	0.0187444	0.3364	0.678	0.692	1	L2	RBM47	-1.37	-0.0294868	Upper IM	NOT SIG.	epi
L1-L2	6	0.0187614	-0.091468	0.172	0.292	1	L2	ATXN2L	-0.464	-0.76356	Upper IM	NOT SIG.	epi
L1-L2	6	0.0188281	-0.135588	0.178	0.292	1	L2	CYP4F12	-0.47	-0.714091	Upper IM	NOT SIG.	epi
L1-L2	6	0.0188741	-0.0332409	0.117	0.225	1	L2	CACNB3	-0.342	-0.943416	Upper IM	NOT SIG.	epi
L1-L2	6	0.018883	-0.0864073	0.05	0.125	1	L2	C17orf58	-0.175	-1.32193	Upper IM	NOT SIG.	epi
L1-L2	6	0.0189026	-0.0969666	0.067	0.15	1	L2	PIDD1	-0.217	-1.16273	Upper IM	NOT SIG.	epi
L1-L2	6	0.0189287	-0.0422488	0.011	0.058	1	L2	AC067838.1	-0.069	-2.39855	Upper IM	NOT SIG.	epi
L1-L2	6	0.0189287	-0.0774671	0.011	0.058	1	L2	FBLN5	-0.069	-2.39855	Upper IM	NOT SIG.	epi
L1-L2	6	0.0189336	-0.0449379	0.283	0.458	1	L2	GTF3C2	-0.741	-0.694546	Upper IM	NOT SIG.	epi
L1-L2	6	0.0190156	-0.113876	0.089	0.183	1	L2	LTO1	-0.272	-1.03997	Upper IM	NOT SIG.	epi
L1-L2	6	0.0190156	-0.118905	0.089	0.183	1	L2	SMARCAD1	-0.272	-1.03997	Upper IM	NOT SIG.	epi
L1-L2	6	0.0190488	-0.0724644	0.083	0.175	1	L2	ATXN7	-0.258	-1.07617	Upper IM	NOT SIG.	epi
L1-L2	6	0.0190847	-0.114798	0.317	0.458	1	L2	DCTN1	-0.775	-0.530865	Upper IM	NOT SIG.	epi
L1-L2	6	0.0191335	0.338148	0.744	0.708	1	L2	NGRN	-1.452	0.0715533	Upper IM	NOT SIG.	epi
L1-L2	6	0.0191728	0.169429	0.206	0.108	1	L2	ABRACL	-0.314	0.931613	Upper IM	NOT SIG.	epi
L1-L2	6	0.0192806	0.233019	0.906	0.883	1	L2	PCBP2	-1.789	0.0370976	Upper IM	NOT SIG.	epi
L1-L2	6	0.0192823	-0.0551993	0.056	0.133	1	L2	HDAC8	-0.189	-1.24793	Upper IM	NOT SIG.	epi
L1-L2	6	0.0192989	-0.0933816	0.117	0.217	1	L2	MTRNR2L3	-0.334	-0.891187	Upper IM	NOT SIG.	epi
L1-L2	6	0.0193974	-0.0704728	0.072	0.158	1	L2	LDOC1	-0.23	-1.13386	Upper IM	NOT SIG.	epi
L1-L2	6	0.0194037	0.259231	0.9	0.917	1	L2	TMOD3	-1.817	-0.0269967	Upper IM	NOT SIG.	epi
L1-L2	6	0.0194872	-0.0738386	0.283	0.45	1	L2	CRTAP	-0.733	-0.669123	Upper IM	NOT SIG.	epi
L1-L2	6	0.0194895	-0.447061	0.861	0.908	1	L2	TM4SF1	-1.769	-0.0766791	Upper IM	NOT SIG.	epi
L1-L2	6	0.0195064	-0.144116	0.272	0.408	1	L2	IFITM2	-0.68	-0.584963	Upper IM	NOT SIG.	epi
L1-L2	6	0.0195467	0.264669	0.472	0.383	1	L2	HDAC5	-0.855	0.301442	Upper IM	NOT SIG.	epi
L1-L2	6	0.019585	0.101711	0.044	0	1	L2	PRKCB	-0.044	#NUM!	Upper IM	NOT SIG.	epi
L1-L2	6	0.019585	0.0794868	0.044	0	1	L2	MAPK11	-0.044	#NUM!	Upper IM	NOT SIG.	epi
L1-L2	6	0.0195882	-0.0774493	0.044	0.117	1	L2	TRMT12	-0.161	-1.41093	Upper IM	NOT SIG.	epi
L1-L2	6	0.0196099	0.21285	0.239	0.142	1	L2	PXMP4	-0.381	0.75112	Upper IM	NOT SIG.	epi
L1-L2	6	0.0196599	-0.115368	0.267	0.408	1	L2	IARS2	-0.675	-0.611729	Upper IM	NOT SIG.	epi
L1-L2	6	0.0197373	-0.161522	0.706	0.808	1	L2	CERS3	-1.514	-0.194687	Upper IM	NOT SIG.	epi
L1-L2	6	0.0197976	-0.174651	0.411	0.575	1	L2	HERPUD1	-0.986	-0.484424	Upper IM	NOT SIG.	epi
L1-L2	6	0.0198269	0.274494	0.306	0.2	1	L2	SLC6A8	-0.506	0.613532	Upper IM	NOT SIG.	epi
L1-L2	6	0.0198539	-0.157214	0.406	0.558	1	L2	ATP5MC1	-0.964	-0.458785	Upper IM	NOT SIG.	epi
L1-L2	6	0.0198631	-0.0830118	0.078	0.167	1	L2	HIST1H1C	-0.245	-1.0983	Upper IM	NOT SIG.	epi
L1-L2	6	0.0198634	0.0755354	0.078	0.017	1	L2	PKMYT1	-0.095	2.19794	Upper IM	NOT SIG.	epi
L1-L2	6	0.0198665	-0.114406	0.272	0.425	1	L2	NUBP2	-0.697	-0.643856	Upper IM	NOT SIG.	epi
L1-L2	6	0.0198704	-0.0391587	0.161	0.283	1	L2	CHCHD7	-0.444	-0.813741	Upper IM	NOT SIG.	epi
L1-L2	6	0.0198833	-0.0444282	0.011	0.058	1	L2	NEK2	-0.069	-2.39855	Upper IM	NOT SIG.	epi
L1-L2	6	0.0199173	-0.167111	1	1	1	L2	RPL10	-2	0	Upper IM	NOT SIG.	epi
L1-L2	6	0.0200039	-0.0680184	0.128	0.233	1	L2	TCTEX1D2	-0.361	-0.864186	Upper IM	NOT SIG.	epi
L1-L2	6	0.0200961	-0.0550184	0.283	0.442	1	L2	TCEAL4	-0.725	-0.643244	Upper IM	NOT SIG.	epi
L1-L2	6	0.0201161	-0.202858	0.589	0.725	1	L2	PTEN	-1.314	-0.299713	Upper IM	NOT SIG.	epi
L1-L2	6	0.0201194	0.132516	0.156	0.067	1	L2	MEX3D	-0.223	1.21931	Upper IM	NOT SIG.	epi
L1-L2	6	0.0202046	-0.0794946	0.117	0.217	1	L2	ACTR6	-0.334	-0.891187	Upper IM	NOT SIG.	epi
L1-L2	6	0.0202319	-0.0485085	0.033	0.1	1	L2	FFAR2	-0.133	-1.59946	Upper IM	NOT SIG.	epi
L1-L2	6	0.0202813	-0.135337	0.333	0.467	1	L2	C1QBP	-0.8	-0.4879	Upper IM	NOT SIG.	epi
L1-L2	6	0.0202979	0.22554	0.65	0.583	1	L2	ZMIZ1	-1.233	0.156944	Upper IM	NOT SIG.	epi
L1-L2	6	0.0203762	-0.0230244	0.011	0.058	1	L2	MSX2	-0.069	-2.39855	Upper IM	NOT SIG.	epi
L1-L2	6	0.0204655	-0.0782473	0.217	0.35	1	L2	LSM8	-0.567	-0.68966	Upper IM	NOT SIG.	epi
L1-L2	6	0.0205264	-0.0838937	0.133	0.242	1	L2	FAM111A	-0.375	-0.863581	Upper IM	NOT SIG.	epi
L1-L2	6	0.0205512	-0.0681258	0.067	0.15	1	L2	ANKRD27	-0.217	-1.16273	Upper IM	NOT SIG.	epi
L1-L2	6	0.0205547	-0.0533529	0.05	0.125	1	L2	TMEM150A	-0.175	-1.32193	Upper IM	NOT SIG.	epi
L1-L2	6	0.0205895	0.305021	0.756	0.767	1	L2	SLC2A1	-1.523	-0.0208403	Upper IM	NOT SIG.	epi
L1-L2	6	0.0206092	-0.189945	0.878	0.967	1	L2	PRDX1	-1.845	-0.139295	Upper IM	NOT SIG.	epi
L1-L2	6	0.0206266	-0.0389929	0.011	0.058	1	L2	CLEC3B	-0.069	-2.39855	Upper IM	NOT SIG.	epi
L1-L2	6	0.0206333	-0.0918848	0.222	0.35	1	L2	DDA1	-0.572	-0.656795	Upper IM	NOT SIG.	epi
L1-L2	6	0.0206941	-0.0345356	0.067	0.15	1	L2	SLC10A7	-0.217	-1.16273	Upper IM	NOT SIG.	epi
L1-L2	6	0.0207998	-0.145571	1	1	1	L2	RPL13	-2	0	Upper IM	NOT SIG.	epi
L1-L2	6	0.020815	-0.265345	0.367	0.508	1	L2	CDK5RAP3	-0.875	-0.469048	Upper IM	NOT SIG.	epi
L1-L2	6	0.0208797	0.00101658	0.011	0.058	1	L2	ZNF584	-0.069	-2.39855	Upper IM	NOT SIG.	epi
L1-L2	6	0.0208797	-0.00113437	0.011	0.058	1	L2	LOXL4	-0.069	-2.39855	Upper IM	NOT SIG.	epi
L1-L2	6	0.020893	-0.051625	0.072	0.158	1	L2	AC018816.1	-0.23	-1.13386	Upper IM	NOT SIG.	epi
L1-L2	6	0.0209002	0.294708	0.617	0.558	1	L2	SMARCA4	-1.175	0.145005	Upper IM	NOT SIG.	epi
L1-L2	6	0.0209008	-0.0622869	0.061	0.142	1	L2	RNF207	-0.203	-1.21901	Upper IM	NOT SIG.	epi
L1-L2	6	0.0209213	-0.0500556	0.056	0.133	1	L2	HIRA	-0.189	-1.24793	Upper IM	NOT SIG.	epi
L1-L2	6	0.021035	0.0662431	0.106	0.033	1	L2	SPRTN	-0.139	1.68353	Upper IM	NOT SIG.	epi
L1-L2	6	0.0210498	-0.0359712	0.044	0.117	1	L2	RUVBL1	-0.161	-1.41093	Upper IM	NOT SIG.	epi
L1-L2	6	0.0211014	0.152414	1	1	1	L2	EEF1A1	-2	0	Upper IM	NOT SIG.	epi
L1-L2	6	0.0211417	-0.123995	0.35	0.508	1	L2	BEX3	-0.858	-0.537474	Upper IM	NOT SIG.	epi
L1-L2	6	0.0212182	0.184111	0.161	0.075	1	L2	S100B	-0.236	1.1021	Upper IM	NOT SIG.	epi
L1-L2	6	0.0212349	-0.0839707	0.244	0.383	1	L2	IBTK	-0.627	-0.650463	Upper IM	NOT SIG.	epi
L1-L2	6	0.0213125	0.323878	0.5	0.425	1	L2	ARID1B	-0.925	0.234465	Upper IM	NOT SIG.	epi
L1-L2	6	0.021376	-0.163375	0.367	0.492	1	L2	GSTO1	-0.859	-0.422878	Upper IM	NOT SIG.	epi
L1-L2	6	0.0214591	-0.106929	0.467	0.633	1	L2	SELENOH	-1.1	-0.438783	Upper IM	NOT SIG.	epi
L1-L2	6	0.0215386	-0.0805992	0.106	0.208	1	L2	IL1RL2	-0.314	-0.972519	Upper IM	NOT SIG.	epi
L1-L2	6	0.0216016	-0.0947364	0.144	0.258	1	L2	C1GALT1C1	-0.402	-0.841302	Upper IM	NOT SIG.	epi
L1-L2	6	0.0216239	0.0542298	0.061	0.008	1	L2	GPSM3	-0.069	2.93074	Upper IM	NOT SIG.	epi
L1-L2	6	0.0216511	-0.116462	0.356	0.517	1	L2	CEBPA	-0.873	-0.538287	Upper IM	NOT SIG.	epi
L1-L2	6	0.0216806	-0.176546	0.183	0.292	1	L2	LNX2	-0.475	-0.674125	Upper IM	NOT SIG.	epi
L1-L2	6	0.0217846	0.163147	0.217	0.117	1	L2	ZG16B	-0.334	0.891187	Upper IM	NOT SIG.	epi
L1-L2	6	0.0217889	0.0706186	0.078	0.017	1	L2	LINC01206	-0.095	2.19794	Upper IM	NOT SIG.	epi
L1-L2	6	0.0217952	0.256096	0.578	0.517	1	L2	PTPA	-1.095	0.160905	Upper IM	NOT SIG.	epi
L1-L2	6	0.0218124	-0.0543467	0.061	0.142	1	L2	VWA5A	-0.203	-1.21901	Upper IM	NOT SIG.	epi
L1-L2	6	0.0218192	-0.0968163	0.089	0.183	1	L2	CIAO3	-0.272	-1.03997	Upper IM	NOT SIG.	epi
L1-L2	6	0.0218401	-0.066246	0.178	0.3	1	L2	PARP14	-0.478	-0.753085	Upper IM	NOT SIG.	epi
L1-L2	6	0.0218533	0.0881436	0.061	0.008	1	L2	MOK	-0.069	2.93074	Upper IM	NOT SIG.	epi
L1-L2	6	0.0219592	0.185412	0.2	0.108	1	L2	SZT2	-0.308	0.888969	Upper IM	NOT SIG.	epi
L1-L2	6	0.0220586	-0.0626257	0.611	0.767	1	L2	CRYBG2	-1.378	-0.328054	Upper IM	NOT SIG.	epi
L1-L2	6	0.0220749	-0.114255	0.322	0.467	1	L2	AKR7A2	-0.789	-0.536362	Upper IM	NOT SIG.	epi
L1-L2	6	0.0220848	0.0825732	0.061	0.008	1	L2	GINS1	-0.069	2.93074	Upper IM	NOT SIG.	epi
L1-L2	6	0.0220848	0.0726614	0.061	0.008	1	L2	AL355488.1	-0.069	2.93074	Upper IM	NOT SIG.	epi
L1-L2	6	0.0221747	0.176512	0.233	0.133	1	L2	SOX4	-0.366	0.808904	Upper IM	NOT SIG.	epi
L1-L2	6	0.0222349	-0.157744	0.589	0.767	1	L2	NDUFB2	-1.356	-0.380959	Upper IM	NOT SIG.	epi
L1-L2	6	0.0222359	-0.0978755	0.3	0.467	1	L2	VPS39	-0.767	-0.63846	Upper IM	NOT SIG.	epi
L1-L2	6	0.0222382	0.293699	0.617	0.583	1	L2	UBL3	-1.2	0.0817746	Upper IM	NOT SIG.	epi
L1-L2	6	0.0222429	-0.0536361	0.167	0.283	1	L2	VIRMA	-0.45	-0.760954	Upper IM	NOT SIG.	epi
L1-L2	6	0.0223917	-0.145341	0.522	0.683	1	L2	SH3GLB1	-1.205	-0.387836	Upper IM	NOT SIG.	epi
L1-L2	6	0.0224434	0.0998648	0.128	0.05	1	L2	DEPTOR	-0.178	1.35614	Upper IM	NOT SIG.	epi
L1-L2	6	0.0224637	-0.0817959	0.15	0.258	1	L2	MAP11	-0.408	-0.782409	Upper IM	NOT SIG.	epi
L1-L2	6	0.02247	-0.108723	0.078	0.158	1	L2	MYEOV	-0.236	-1.01838	Upper IM	NOT SIG.	epi
L1-L2	6	0.0224883	-0.103952	0.172	0.283	1	L2	ZNF273	-0.455	-0.718393	Upper IM	NOT SIG.	epi
L1-L2	6	0.02249	-0.0484882	0.083	0.175	1	L2	FKBP14	-0.258	-1.07617	Upper IM	NOT SIG.	epi
L1-L2	6	0.022566	-0.201033	0.267	0.383	1	L2	METTL26	-0.65	-0.520505	Upper IM	NOT SIG.	epi
L1-L2	6	0.0225926	-0.0389406	0.017	0.067	1	L2	LINC01315	-0.084	-1.97863	Upper IM	NOT SIG.	epi
L1-L2	6	0.0227324	-0.220179	0.617	0.775	1	L2	ATP6V1F	-1.392	-0.328926	Upper IM	NOT SIG.	epi
L1-L2	6	0.0227681	0.276684	0.8	0.825	1	L2	BCAP31	-1.625	-0.0443941	Upper IM	NOT SIG.	epi
L1-L2	6	0.0228764	0.248999	0.894	0.9	1	L2	CAPNS1	-1.794	-0.00965017	Upper IM	NOT SIG.	epi
L1-L2	6	0.022919	-0.0345247	0.039	0.108	1	L2	COLCA2	-0.147	-1.46949	Upper IM	NOT SIG.	epi
L1-L2	6	0.0229359	-0.0809661	0.194	0.308	1	L2	EPB41L5	-0.502	-0.666874	Upper IM	NOT SIG.	epi
L1-L2	6	0.0229783	0.284212	0.372	0.275	1	L2	PEPD	-0.647	0.435871	Upper IM	NOT SIG.	epi
L1-L2	6	0.0230326	-0.110982	0.628	0.8	1	L2	BTG1	-1.428	-0.349235	Upper IM	NOT SIG.	epi
L1-L2	6	0.0230393	-0.161604	0.917	0.925	1	L2	MAL2	-1.842	-0.0125316	Upper IM	NOT SIG.	epi
L1-L2	6	0.0230938	-0.085968	0.367	0.525	1	L2	EMC7	-0.892	-0.516537	Upper IM	NOT SIG.	epi
L1-L2	6	0.0230977	-0.033317	0.128	0.242	1	L2	TAGLN	-0.37	-0.918863	Upper IM	NOT SIG.	epi
L1-L2	6	0.0231468	0.358538	0.272	0.175	1	L2	COL5A1	-0.447	0.636252	Upper IM	NOT SIG.	epi
L1-L2	6	0.0231616	-0.102165	0.106	0.2	1	L2	AL355075.4	-0.306	-0.915936	Upper IM	NOT SIG.	epi
L1-L2	6	0.0231818	-0.0324837	0.056	0.133	1	L2	TOMM40L	-0.189	-1.24793	Upper IM	NOT SIG.	epi
L1-L2	6	0.0232108	0.269007	0.639	0.65	1	L2	CAV2	-1.289	-0.0246238	Upper IM	NOT SIG.	epi
L1-L2	6	0.0232138	-0.110612	0.389	0.542	1	L2	FGD5-AS1	-0.931	-0.478523	Upper IM	NOT SIG.	epi
L1-L2	6	0.0232606	-0.117058	0.167	0.283	1	L2	RBBP8	-0.45	-0.760954	Upper IM	NOT SIG.	epi
L1-L2	6	0.0232749	-0.101462	0.367	0.533	1	L2	SNRK	-0.9	-0.538355	Upper IM	NOT SIG.	epi
L1-L2	6	0.0232869	0.0145267	0.189	0.333	1	L2	ISLR	-0.522	-0.817136	Upper IM	NOT SIG.	epi
L1-L2	6	0.0233107	0.209328	0.844	0.892	1	L2	BICDL2	-1.736	-0.0798007	Upper IM	NOT SIG.	epi
L1-L2	6	0.0233125	-0.118827	0.467	0.633	1	L2	SPTLC2	-1.1	-0.438783	Upper IM	NOT SIG.	epi
L1-L2	6	0.0233758	-0.0743942	0.272	0.417	1	L2	AKT1S1	-0.689	-0.616441	Upper IM	NOT SIG.	epi
L1-L2	6	0.0233772	-0.0325173	0.078	0.167	1	L2	GCFC2	-0.245	-1.0983	Upper IM	NOT SIG.	epi
L1-L2	6	0.0233809	0.13013	0.089	0.025	1	L2	AL136038.5	-0.114	1.83188	Upper IM	NOT SIG.	epi
L1-L2	6	0.0234624	-0.0560351	0.167	0.275	1	L2	TP53RK	-0.442	-0.719584	Upper IM	NOT SIG.	epi
L1-L2	6	0.0234783	-0.213046	0.661	0.825	1	L2	RAB5A	-1.486	-0.319744	Upper IM	NOT SIG.	epi
L1-L2	6	0.0234809	-0.12657	0.094	0.183	1	L2	MT1G	-0.277	-0.961111	Upper IM	NOT SIG.	epi
L1-L2	6	0.0234909	-0.0187993	0.039	0.108	1	L2	HCN3	-0.147	-1.46949	Upper IM	NOT SIG.	epi
L1-L2	6	0.0235215	-0.0616248	0.056	0.133	1	L2	DCPS	-0.189	-1.24793	Upper IM	NOT SIG.	epi
L1-L2	6	0.0236254	-0.0770785	0.317	0.483	1	L2	TMEM179B	-0.8	-0.60754	Upper IM	NOT SIG.	epi
L1-L2	6	0.0236689	-0.162324	0.539	0.742	1	L2	SPPL3	-1.281	-0.461134	Upper IM	NOT SIG.	epi
L1-L2	6	0.0236691	-0.0661394	0.267	0.408	1	L2	EXOC6B	-0.675	-0.611729	Upper IM	NOT SIG.	epi
L1-L2	6	0.0236988	-0.146801	0.111	0.2	1	L2	PDCL3	-0.311	-0.84944	Upper IM	NOT SIG.	epi
L1-L2	6	0.0237484	-0.128273	0.417	0.567	1	L2	CDS1	-0.984	-0.443301	Upper IM	NOT SIG.	epi
L1-L2	6	0.0237968	0.123392	0.15	0.067	1	L2	CDK1	-0.217	1.16273	Upper IM	NOT SIG.	epi
L1-L2	6	0.023914	-0.0661579	0.328	0.467	1	L2	MRPL36	-0.795	-0.509727	Upper IM	NOT SIG.	epi
L1-L2	6	0.0239191	-0.116281	0.133	0.233	1	L2	BABAM2	-0.366	-0.808904	Upper IM	NOT SIG.	epi
L1-L2	6	0.0239701	-0.0660094	0.178	0.292	1	L2	FAM174A	-0.47	-0.714091	Upper IM	NOT SIG.	epi
L1-L2	6	0.0239814	0.279688	0.817	0.817	1	L2	PDZK1IP1	-1.634	0	Upper IM	NOT SIG.	epi
L1-L2	6	0.0239899	0.0522737	0.106	0.033	1	L2	SNAP47	-0.139	1.68353	Upper IM	NOT SIG.	epi
L1-L2	6	0.0240147	0.0470532	0.061	0.008	1	L2	ARHGEF6	-0.069	2.93074	Upper IM	NOT SIG.	epi
L1-L2	6	0.0240549	-0.0231137	0.317	0.458	1	L2	DPM1	-0.775	-0.530865	Upper IM	NOT SIG.	epi
L1-L2	6	0.0240941	0.163463	0.256	0.158	1	L2	CDK12	-0.414	0.696219	Upper IM	NOT SIG.	epi
L1-L2	6	0.024108	-0.17137	0.328	0.467	1	L2	ATP6V1C2	-0.795	-0.509727	Upper IM	NOT SIG.	epi
L1-L2	6	0.0241213	-0.0731737	0.122	0.225	1	L2	TMEM70	-0.347	-0.883044	Upper IM	NOT SIG.	epi
L1-L2	6	0.0241257	0.226362	0.417	0.3	1	L2	FBXO7	-0.717	0.475085	Upper IM	NOT SIG.	epi
L1-L2	6	0.0241773	-0.0518839	0.15	0.267	1	L2	F12	-0.417	-0.831877	Upper IM	NOT SIG.	epi
L1-L2	6	0.0242126	-0.106412	0.172	0.283	1	L2	SPAG16	-0.455	-0.718393	Upper IM	NOT SIG.	epi
L1-L2	6	0.0242216	-0.167577	0.506	0.667	1	L2	AMD1	-1.173	-0.398549	Upper IM	NOT SIG.	epi
L1-L2	6	0.0242539	0.169153	0.15	0.067	1	L2	HMGN5	-0.217	1.16273	Upper IM	NOT SIG.	epi
L1-L2	6	0.0243586	0.300406	0.478	0.425	1	L2	AL512274.1	-0.903	0.169548	Upper IM	NOT SIG.	epi
L1-L2	6	0.0243704	-0.114509	0.239	0.375	1	L2	LTBP3	-0.614	-0.64988	Upper IM	NOT SIG.	epi
L1-L2	6	0.0243739	0.140586	0.217	0.117	1	L2	GUSB	-0.334	0.891187	Upper IM	NOT SIG.	epi
L1-L2	6	0.0243821	-0.0800379	0.183	0.3	1	L2	GPAT4	-0.483	-0.713119	Upper IM	NOT SIG.	epi
L1-L2	6	0.0243825	-0.0644937	0.017	0.067	1	L2	SRR	-0.084	-1.97863	Upper IM	NOT SIG.	epi
L1-L2	6	0.0244592	-0.139041	0.344	0.467	1	L2	DNAJC8	-0.811	-0.441014	Upper IM	NOT SIG.	epi
L1-L2	6	0.0245761	-0.0784919	0.217	0.358	1	L2	ARL5B	-0.575	-0.722265	Upper IM	NOT SIG.	epi
L1-L2	6	0.024648	-0.0347682	0.017	0.067	1	L2	DPT	-0.084	-1.97863	Upper IM	NOT SIG.	epi
L1-L2	6	0.024648	-0.0605229	0.017	0.067	1	L2	AC016727.1	-0.084	-1.97863	Upper IM	NOT SIG.	epi
L1-L2	6	0.0247413	0.132967	0.183	0.092	1	L2	NADK2	-0.275	0.992138	Upper IM	NOT SIG.	epi
L1-L2	6	0.0248232	-0.106924	0.089	0.175	1	L2	CAD	-0.264	-0.975478	Upper IM	NOT SIG.	epi
L1-L2	6	0.024849	-0.161804	0.939	0.992	1	L2	RPL5	-1.931	-0.079215	Upper IM	NOT SIG.	epi
L1-L2	6	0.0250449	-0.133273	0.806	0.875	1	L2	TUBA4A	-1.681	-0.118503	Upper IM	NOT SIG.	epi
L1-L2	6	0.0250652	-0.0982286	0.356	0.475	1	L2	TMEM183A	-0.831	-0.41605	Upper IM	NOT SIG.	epi
L1-L2	6	0.0251039	-0.0276606	0.056	0.133	1	L2	TMEM150C	-0.189	-1.24793	Upper IM	NOT SIG.	epi
L1-L2	6	0.0251289	-0.0721949	0.022	0.075	1	L2	AL158206.1	-0.097	-1.76939	Upper IM	NOT SIG.	epi
L1-L2	6	0.0251395	-0.114163	0.139	0.242	1	L2	PAM16	-0.381	-0.799922	Upper IM	NOT SIG.	epi
L1-L2	6	0.0251865	-0.0352608	0.017	0.067	1	L2	TSTD3	-0.084	-1.97863	Upper IM	NOT SIG.	epi
L1-L2	6	0.0252367	-0.0788212	0.15	0.25	1	L2	C3orf67	-0.4	-0.736966	Upper IM	NOT SIG.	epi
L1-L2	6	0.0252433	0.238265	0.622	0.567	1	L2	NDST1	-1.189	0.133566	Upper IM	NOT SIG.	epi
L1-L2	6	0.0252466	-0.19099	0.417	0.55	1	L2	LAMTOR3	-0.967	-0.399384	Upper IM	NOT SIG.	epi
L1-L2	6	0.0253672	0.329326	0.617	0.583	1	L2	ABR	-1.2	0.0817746	Upper IM	NOT SIG.	epi
L1-L2	6	0.0254179	-0.171934	0.528	0.658	1	L2	NDUFA6	-1.186	-0.31755	Upper IM	NOT SIG.	epi
L1-L2	6	0.0254564	-0.0935664	0.311	0.45	1	L2	STON2	-0.761	-0.53301	Upper IM	NOT SIG.	epi
L1-L2	6	0.0254575	-0.151032	0.189	0.308	1	L2	TRPM4	-0.497	-0.704544	Upper IM	NOT SIG.	epi
L1-L2	6	0.0254604	0.240853	0.417	0.308	1	L2	VEGFB	-0.725	0.437117	Upper IM	NOT SIG.	epi
L1-L2	6	0.025562	-0.0598989	1	1	1	L2	MT-ATP6	-2	0	Upper IM	NOT SIG.	epi
L1-L2	6	0.025605	-0.00993236	0.383	0.567	1	L2	GRSF1	-0.95	-0.566004	Upper IM	NOT SIG.	epi
L1-L2	6	0.0257331	-0.113214	0.311	0.442	1	L2	EMC6	-0.753	-0.507132	Upper IM	NOT SIG.	epi
L1-L2	6	0.0257351	-0.0338332	0.017	0.067	1	L2	AC060780.1	-0.084	-1.97863	Upper IM	NOT SIG.	epi
L1-L2	6	0.0257369	-0.0543433	0.283	0.442	1	L2	ATP6V0A1	-0.725	-0.643244	Upper IM	NOT SIG.	epi
L1-L2	6	0.0257775	-0.123747	0.194	0.317	1	L2	ARHGAP17	-0.511	-0.708426	Upper IM	NOT SIG.	epi
L1-L2	6	0.0258546	-0.0648453	0.072	0.15	1	L2	AGAP4	-0.222	-1.05889	Upper IM	NOT SIG.	epi
L1-L2	6	0.0259269	-0.107944	0.322	0.45	1	L2	POLR2G	-0.772	-0.482864	Upper IM	NOT SIG.	epi
L1-L2	6	0.0259999	0.203268	0.761	0.8	1	L2	VDAC1	-1.561	-0.0721035	Upper IM	NOT SIG.	epi
L1-L2	6	0.0260116	0.43772	0.972	0.967	1	L2	KLK13	-1.939	0.00744042	Upper IM	NOT SIG.	epi
L1-L2	6	0.0261603	-0.135433	0.467	0.658	1	L2	PSMB3	-1.125	-0.494665	Upper IM	NOT SIG.	epi
L1-L2	6	0.0262725	-0.0433323	0.283	0.442	1	L2	PSME3	-0.725	-0.643244	Upper IM	NOT SIG.	epi
L1-L2	6	0.026504	-0.0328449	0.111	0.208	1	L2	FAM172A	-0.319	-0.906024	Upper IM	NOT SIG.	epi
L1-L2	6	0.0265208	0.375863	0.633	0.658	1	L2	TTC9	-1.291	-0.0558821	Upper IM	NOT SIG.	epi
L1-L2	6	0.0265775	-0.0185924	0.017	0.067	1	L2	LINC01355	-0.084	-1.97863	Upper IM	NOT SIG.	epi
L1-L2	6	0.0266292	0.117106	0.1	0.033	1	L2	FANCI	-0.133	1.59946	Upper IM	NOT SIG.	epi
L1-L2	6	0.0266549	0.110051	0.128	0.05	1	L2	DEFB4A	-0.178	1.35614	Upper IM	NOT SIG.	epi
L1-L2	6	0.0267441	0.284423	0.394	0.317	1	L2	SCAMP3	-0.711	0.313713	Upper IM	NOT SIG.	epi
L1-L2	6	0.0268519	-0.101993	0.144	0.242	1	L2	DALRD3	-0.386	-0.748938	Upper IM	NOT SIG.	epi
L1-L2	6	0.0269283	-0.0293894	0.428	0.592	1	L2	MACF1	-1.02	-0.467986	Upper IM	NOT SIG.	epi
L1-L2	6	0.0269605	-0.0479375	0.128	0.233	1	L2	CAT	-0.361	-0.864186	Upper IM	NOT SIG.	epi
L1-L2	6	0.0270316	-0.127966	0.306	0.442	1	L2	STIM1	-0.748	-0.530515	Upper IM	NOT SIG.	epi
L1-L2	6	0.0271148	-0.0993997	0.244	0.367	1	L2	ZNF24	-0.611	-0.588899	Upper IM	NOT SIG.	epi
L1-L2	6	0.027157	-0.116744	0.294	0.442	1	L2	ABO	-0.736	-0.58823	Upper IM	NOT SIG.	epi
L1-L2	6	0.0271731	-0.0862783	0.206	0.342	1	L2	BCS1L	-0.548	-0.731352	Upper IM	NOT SIG.	epi
L1-L2	6	0.0271741	-0.151106	0.378	0.525	1	L2	SLC16A9	-0.903	-0.473931	Upper IM	NOT SIG.	epi
L1-L2	6	0.0272322	-0.125618	0.244	0.367	1	L2	GPS1	-0.611	-0.588899	Upper IM	NOT SIG.	epi
L1-L2	6	0.027262	-0.0800937	0.317	0.458	1	L2	IGF1R	-0.775	-0.530865	Upper IM	NOT SIG.	epi
L1-L2	6	0.0272936	-0.0986151	0.078	0.158	1	L2	ZNF480	-0.236	-1.01838	Upper IM	NOT SIG.	epi
L1-L2	6	0.0273398	-0.184184	0.594	0.758	1	L2	TRIM16	-1.352	-0.351735	Upper IM	NOT SIG.	epi
L1-L2	6	0.0273511	-0.0861299	0.244	0.375	1	L2	COMMD1	-0.619	-0.620009	Upper IM	NOT SIG.	epi
L1-L2	6	0.0275395	-0.0108754	0.128	0.233	1	L2	MTMR6	-0.361	-0.864186	Upper IM	NOT SIG.	epi
L1-L2	6	0.0275688	0.164691	0.072	0.017	1	L2	IGFL2-AS1	-0.089	2.08246	Upper IM	NOT SIG.	epi
L1-L2	6	0.0275873	-0.061945	0.244	0.375	1	L2	MCCC2	-0.619	-0.620009	Upper IM	NOT SIG.	epi
L1-L2	6	0.0276266	0.578828	0.583	0.558	1	L2	SPARC	-1.141	0.0632308	Upper IM	NOT SIG.	epi
L1-L2	6	0.0276304	0.20221	0.3	0.192	1	L2	PLCH2	-0.492	0.643856	Upper IM	NOT SIG.	epi
L1-L2	6	0.0276905	-0.0539448	0.106	0.2	1	L2	C11orf80	-0.306	-0.915936	Upper IM	NOT SIG.	epi
L1-L2	6	0.0278735	-0.123944	0.35	0.483	1	L2	PIM3	-0.833	-0.464668	Upper IM	NOT SIG.	epi
L1-L2	6	0.027903	-0.179555	0.317	0.45	1	L2	RHOC	-0.767	-0.505442	Upper IM	NOT SIG.	epi
L1-L2	6	0.0279186	0.174382	0.261	0.158	1	L2	SERPINB9	-0.419	0.724125	Upper IM	NOT SIG.	epi
L1-L2	6	0.0279508	-0.082177	0.178	0.292	1	L2	MAP3K8	-0.47	-0.714091	Upper IM	NOT SIG.	epi
L1-L2	6	0.0280167	-0.0548591	0.022	0.075	1	L2	LURAP1L	-0.097	-1.76939	Upper IM	NOT SIG.	epi
L1-L2	6	0.0280536	-0.0294685	0.378	0.55	1	L2	HOMER2	-0.928	-0.541045	Upper IM	NOT SIG.	epi
L1-L2	6	0.0280867	-0.0273521	0.006	0.042	1	L2	LINC01135	-0.048	-2.80735	Upper IM	NOT SIG.	epi
L1-L2	6	0.0281604	-0.136856	0.206	0.317	1	L2	BCL6	-0.523	-0.621839	Upper IM	NOT SIG.	epi
L1-L2	6	0.0281668	-0.0748554	0.106	0.2	1	L2	PVR	-0.306	-0.915936	Upper IM	NOT SIG.	epi
L1-L2	6	0.0281873	-0.152375	0.717	0.858	1	L2	CD99	-1.575	-0.259005	Upper IM	NOT SIG.	epi
L1-L2	6	0.0281928	0.0996345	0.15	0.067	1	L2	NKAP	-0.217	1.16273	Upper IM	NOT SIG.	epi
L1-L2	6	0.0283173	0.0884673	0.1	0.033	1	L2	HLA-DQA2	-0.133	1.59946	Upper IM	NOT SIG.	epi
L1-L2	6	0.0283768	-0.122929	0.494	0.625	1	L2	OGDH	-1.119	-0.339345	Upper IM	NOT SIG.	epi
L1-L2	6	0.0284014	-0.0608781	0.144	0.25	1	L2	CCNT1	-0.394	-0.795859	Upper IM	NOT SIG.	epi
L1-L2	6	0.0284109	0.210722	0.95	0.933	1	L2	PGAM1	-1.883	0.0260504	Upper IM	NOT SIG.	epi
L1-L2	6	0.0284159	-0.0845037	0.044	0.108	1	L2	FXYD1	-0.152	-1.29546	Upper IM	NOT SIG.	epi
L1-L2	6	0.028488	-0.0872185	0.306	0.442	1	L2	DCTN4	-0.748	-0.530515	Upper IM	NOT SIG.	epi
L1-L2	6	0.0284901	-0.0347898	0.006	0.042	1	L2	PPP3CB-AS1	-0.048	-2.80735	Upper IM	NOT SIG.	epi
L1-L2	6	0.0284901	-0.0362225	0.006	0.042	1	L2	MMP9	-0.048	-2.80735	Upper IM	NOT SIG.	epi
L1-L2	6	0.0284901	-0.101342	0.006	0.042	1	L2	KRT79	-0.048	-2.80735	Upper IM	NOT SIG.	epi
L1-L2	6	0.0285563	-0.0710917	0.05	0.117	1	L2	AL451165.2	-0.167	-1.22651	Upper IM	NOT SIG.	epi
L1-L2	6	0.0286407	-0.100239	0.133	0.233	1	L2	SRF	-0.366	-0.808904	Upper IM	NOT SIG.	epi
L1-L2	6	0.0286421	-0.0726037	0.456	0.633	1	L2	BAG1	-1.089	-0.473172	Upper IM	NOT SIG.	epi
L1-L2	6	0.028648	-0.0631212	0.222	0.35	1	L2	SEC24B	-0.572	-0.656795	Upper IM	NOT SIG.	epi
L1-L2	6	0.0286484	-0.220728	0.544	0.675	1	L2	TRMT112	-1.219	-0.311281	Upper IM	NOT SIG.	epi
L1-L2	6	0.0287534	0.0944259	0.1	0.033	1	L2	CEP78	-0.133	1.59946	Upper IM	NOT SIG.	epi
L1-L2	6	0.0287909	0.265295	0.533	0.458	1	L2	ARL6IP5	-0.991	0.218788	Upper IM	NOT SIG.	epi
L1-L2	6	0.0288076	-0.167972	0.472	0.6	1	L2	TYMP	-1.072	-0.346176	Upper IM	NOT SIG.	epi
L1-L2	6	0.0288245	-0.0257899	0.156	0.283	1	L2	UNC119	-0.439	-0.859256	Upper IM	NOT SIG.	epi
L1-L2	6	0.0288803	0.303021	0.85	0.842	1	L2	CITED4	-1.692	0.0136426	Upper IM	NOT SIG.	epi
L1-L2	6	0.0288985	-0.0265317	0.006	0.042	1	L2	C1QTNF6	-0.048	-2.80735	Upper IM	NOT SIG.	epi
L1-L2	6	0.0288985	-0.0314917	0.006	0.042	1	L2	GSTM5	-0.048	-2.80735	Upper IM	NOT SIG.	epi
L1-L2	6	0.0289029	-0.166952	0.922	0.967	1	L2	CST3	-1.889	-0.0687491	Upper IM	NOT SIG.	epi
L1-L2	6	0.02891	0.172124	0.272	0.167	1	L2	LSP1	-0.439	0.703759	Upper IM	NOT SIG.	epi
L1-L2	6	0.0289204	-0.104968	0.239	0.367	1	L2	FBH1	-0.606	-0.618769	Upper IM	NOT SIG.	epi
L1-L2	6	0.0290873	-0.0628779	0.089	0.175	1	L2	OSBPL5	-0.264	-0.975478	Upper IM	NOT SIG.	epi
L1-L2	6	0.0290888	-0.0907449	0.078	0.158	1	L2	INPP4B	-0.236	-1.01838	Upper IM	NOT SIG.	epi
L1-L2	6	0.0290931	-0.133813	0.35	0.483	1	L2	B4GALT5	-0.833	-0.464668	Upper IM	NOT SIG.	epi
L1-L2	6	0.0291742	0.119999	0.167	0.083	1	L2	RNF26	-0.25	1.00866	Upper IM	NOT SIG.	epi
L1-L2	6	0.0291953	0.0631197	0.1	0.033	1	L2	HAUS3	-0.133	1.59946	Upper IM	NOT SIG.	epi
L1-L2	6	0.0292907	-0.0913176	0.244	0.375	1	L2	TM9SF1	-0.619	-0.620009	Upper IM	NOT SIG.	epi
L1-L2	6	0.0292977	0.12231	0.039	0	1	L2	AC108066.2	-0.039	#NUM!	Upper IM	NOT SIG.	epi
L1-L2	6	0.0292977	0.0638439	0.039	0	1	L2	HELLPAR	-0.039	#NUM!	Upper IM	NOT SIG.	epi
L1-L2	6	0.0292977	0.0571504	0.039	0	1	L2	OSGEPL1	-0.039	#NUM!	Upper IM	NOT SIG.	epi
L1-L2	6	0.0292977	0.0434071	0.039	0	1	L2	RCSD1	-0.039	#NUM!	Upper IM	NOT SIG.	epi
L1-L2	6	0.0292977	0.0320986	0.039	0	1	L2	AC100858.3	-0.039	#NUM!	Upper IM	NOT SIG.	epi
L1-L2	6	0.0293084	0.303807	0.344	0.258	1	L2	PLEKHA5	-0.602	0.415037	Upper IM	NOT SIG.	epi
L1-L2	6	0.0293119	-0.023672	0.006	0.042	1	L2	ELOA-AS1	-0.048	-2.80735	Upper IM	NOT SIG.	epi
L1-L2	6	0.0293119	-0.0276333	0.006	0.042	1	L2	AL356599.1	-0.048	-2.80735	Upper IM	NOT SIG.	epi
L1-L2	6	0.0293119	-0.0569934	0.006	0.042	1	L2	LIMS2	-0.048	-2.80735	Upper IM	NOT SIG.	epi
L1-L2	6	0.0293542	0.303211	0.378	0.275	1	L2	TPCN1	-0.653	0.458955	Upper IM	NOT SIG.	epi
L1-L2	6	0.0294211	-0.0403269	0.022	0.075	1	L2	SPEG	-0.097	-1.76939	Upper IM	NOT SIG.	epi
L1-L2	6	0.0294534	-0.10959	0.294	0.425	1	L2	PLEKHM2	-0.719	-0.531647	Upper IM	NOT SIG.	epi
L1-L2	6	0.0294675	-0.061081	0.156	0.267	1	L2	MOSPD3	-0.423	-0.775294	Upper IM	NOT SIG.	epi
L1-L2	6	0.0296428	-0.236746	0.633	0.817	1	L2	SRSF2	-1.45	-0.368131	Upper IM	NOT SIG.	epi
L1-L2	6	0.0296798	-0.0593372	0.061	0.133	1	L2	NUP35	-0.194	-1.12455	Upper IM	NOT SIG.	epi
L1-L2	6	0.0297304	-0.0204809	0.006	0.042	1	L2	FAM122C	-0.048	-2.80735	Upper IM	NOT SIG.	epi
L1-L2	6	0.0297304	-0.025702	0.006	0.042	1	L2	LIPT2	-0.048	-2.80735	Upper IM	NOT SIG.	epi
L1-L2	6	0.0297304	-0.0316433	0.006	0.042	1	L2	LCA5	-0.048	-2.80735	Upper IM	NOT SIG.	epi
L1-L2	6	0.0297304	-0.0319875	0.006	0.042	1	L2	PGBD4	-0.048	-2.80735	Upper IM	NOT SIG.	epi
L1-L2	6	0.0297304	-0.0335211	0.006	0.042	1	L2	MIR497HG	-0.048	-2.80735	Upper IM	NOT SIG.	epi
L1-L2	6	0.0297304	-0.0344812	0.006	0.042	1	L2	GREB1L	-0.048	-2.80735	Upper IM	NOT SIG.	epi
L1-L2	6	0.0297304	-0.0481542	0.006	0.042	1	L2	SLC44A5	-0.048	-2.80735	Upper IM	NOT SIG.	epi
L1-L2	6	0.0297396	0.159774	0.311	0.192	1	L2	GP1BB	-0.503	0.695808	Upper IM	NOT SIG.	epi
L1-L2	6	0.0298516	0.269393	0.383	0.317	1	L2	ARHGAP35	-0.7	0.272862	Upper IM	NOT SIG.	epi
L1-L2	6	0.0299212	0.185579	0.122	0.05	1	L2	CCDC34	-0.172	1.28688	Upper IM	NOT SIG.	epi
L1-L2	6	0.0299317	-0.0654399	0.028	0.083	1	L2	AC108673.3	-0.111	-1.56768	Upper IM	NOT SIG.	epi
L1-L2	6	0.0300645	-0.122412	0.072	0.15	1	L2	UTP25	-0.222	-1.05889	Upper IM	NOT SIG.	epi
L1-L2	6	0.030154	-0.0190101	0.006	0.042	1	L2	SLC45A4	-0.048	-2.80735	Upper IM	NOT SIG.	epi
L1-L2	6	0.030154	-0.0286941	0.006	0.042	1	L2	PKNOX2	-0.048	-2.80735	Upper IM	NOT SIG.	epi
L1-L2	6	0.030154	-0.0304255	0.006	0.042	1	L2	FOSB	-0.048	-2.80735	Upper IM	NOT SIG.	epi
L1-L2	6	0.0302297	-0.159217	0.483	0.625	1	L2	LINC02560	-1.108	-0.371833	Upper IM	NOT SIG.	epi
L1-L2	6	0.0302406	-0.0671191	0.044	0.108	1	L2	ZNF668	-0.152	-1.29546	Upper IM	NOT SIG.	epi
L1-L2	6	0.0302406	-0.077442	0.044	0.108	1	L2	CDC14B	-0.152	-1.29546	Upper IM	NOT SIG.	epi
L1-L2	6	0.0302602	0.104183	0.133	0.058	1	L2	BX664727.3	-0.191	1.1973	Upper IM	NOT SIG.	epi
L1-L2	6	0.0302925	-0.021529	0.022	0.075	1	L2	CDPF1	-0.097	-1.76939	Upper IM	NOT SIG.	epi
L1-L2	6	0.0304066	-0.119693	0.222	0.342	1	L2	POP7	-0.564	-0.623437	Upper IM	NOT SIG.	epi
L1-L2	6	0.0304589	-0.0491828	0.111	0.208	1	L2	LIME1	-0.319	-0.906024	Upper IM	NOT SIG.	epi
L1-L2	6	0.0304615	-0.0526379	0.056	0.125	1	L2	USP2	-0.181	-1.15843	Upper IM	NOT SIG.	epi
L1-L2	6	0.0304615	-0.0903037	0.056	0.125	1	L2	WNT5B	-0.181	-1.15843	Upper IM	NOT SIG.	epi
L1-L2	6	0.0304798	0.118168	0.072	0.017	1	L2	DEFB4B	-0.089	2.08246	Upper IM	NOT SIG.	epi
L1-L2	6	0.0305016	0.230774	1	1	1	L2	KRT5	-2	0	Upper IM	NOT SIG.	epi
L1-L2	6	0.0305563	0.0712774	0.1	0.033	1	L2	CD1E	-0.133	1.59946	Upper IM	NOT SIG.	epi
L1-L2	6	0.030647	-0.166922	0.639	0.775	1	L2	SYTL1	-1.414	-0.27838	Upper IM	NOT SIG.	epi
L1-L2	6	0.0307394	-0.11626	0.283	0.408	1	L2	CORO1B	-0.691	-0.527767	Upper IM	NOT SIG.	epi
L1-L2	6	0.0308539	0.137344	0.133	0.058	1	L2	BPNT1	-0.191	1.1973	Upper IM	NOT SIG.	epi
L1-L2	6	0.0309424	-0.168261	0.189	0.308	1	L2	ZNF276	-0.497	-0.704544	Upper IM	NOT SIG.	epi
L1-L2	6	0.0309888	-0.0940235	0.4	0.55	1	L2	FAM177A1	-0.95	-0.459432	Upper IM	NOT SIG.	epi
L1-L2	6	0.0310015	-0.0918726	0.106	0.2	1	L2	ECE1	-0.306	-0.915936	Upper IM	NOT SIG.	epi
L1-L2	6	0.031081	-0.138027	0.133	0.225	1	L2	PAOX	-0.358	-0.758499	Upper IM	NOT SIG.	epi
L1-L2	6	0.031186	-0.0343464	0.022	0.075	1	L2	APBB2	-0.097	-1.76939	Upper IM	NOT SIG.	epi
L1-L2	6	0.0311871	-0.135731	0.206	0.308	1	L2	CREG2	-0.514	-0.580286	Upper IM	NOT SIG.	epi
L1-L2	6	0.031353	-0.17428	0.628	0.833	1	L2	ME1	-1.461	-0.407552	Upper IM	NOT SIG.	epi
L1-L2	6	0.0313582	-0.0597405	0.217	0.333	1	L2	C12orf49	-0.55	-0.617827	Upper IM	NOT SIG.	epi
L1-L2	6	0.0314287	0.183435	0.161	0.083	1	L2	ZNF365	-0.244	0.955877	Upper IM	NOT SIG.	epi
L1-L2	6	0.0314315	-0.049511	0.044	0.108	1	L2	AP003498.2	-0.152	-1.29546	Upper IM	NOT SIG.	epi
L1-L2	6	0.0315017	0.250868	0.95	0.975	1	L2	ATP6V0C	-1.925	-0.0374747	Upper IM	NOT SIG.	epi
L1-L2	6	0.031602	0.121812	0.072	0.017	1	L2	ZFYVE28	-0.089	2.08246	Upper IM	NOT SIG.	epi
L1-L2	6	0.0317957	-0.0657972	0.061	0.133	1	L2	CD27-AS1	-0.194	-1.12455	Upper IM	NOT SIG.	epi
L1-L2	6	0.0318022	-0.116351	0.178	0.283	1	L2	PON2	-0.461	-0.668925	Upper IM	NOT SIG.	epi
L1-L2	6	0.0318089	-0.192461	0.172	0.275	1	L2	CHD6	-0.447	-0.677023	Upper IM	NOT SIG.	epi
L1-L2	6	0.0318165	-0.0862468	0.328	0.467	1	L2	PJA2	-0.795	-0.509727	Upper IM	NOT SIG.	epi
L1-L2	6	0.0318233	-0.0731035	0.089	0.175	1	L2	CCM2	-0.264	-0.975478	Upper IM	NOT SIG.	epi
L1-L2	6	0.0318284	-0.107672	0.428	0.583	1	L2	TMED7	-1.011	-0.445885	Upper IM	NOT SIG.	epi
L1-L2	6	0.0318788	-0.151331	0.233	0.35	1	L2	DMXL1	-0.583	-0.587025	Upper IM	NOT SIG.	epi
L1-L2	6	0.0318807	-0.0718296	0.511	0.717	1	L2	G3BP1	-1.228	-0.48865	Upper IM	NOT SIG.	epi
L1-L2	6	0.031888	-0.0705969	0.028	0.083	1	L2	HIST1H4C	-0.111	-1.56768	Upper IM	NOT SIG.	epi
L1-L2	6	0.031888	-0.0810878	0.028	0.083	1	L2	QPRT	-0.111	-1.56768	Upper IM	NOT SIG.	epi
L1-L2	6	0.0319228	-0.095227	0.394	0.558	1	L2	SUMO1	-0.952	-0.502069	Upper IM	NOT SIG.	epi
L1-L2	6	0.0319774	-0.141567	0.444	0.55	1	L2	PHPT1	-0.994	-0.308872	Upper IM	NOT SIG.	epi
L1-L2	6	0.0319888	-0.0360344	0.033	0.092	1	L2	FRAS1	-0.125	-1.47917	Upper IM	NOT SIG.	epi
L1-L2	6	0.0319888	-0.0664015	0.033	0.092	1	L2	HIST1H3E	-0.125	-1.47917	Upper IM	NOT SIG.	epi
L1-L2	6	0.0320018	-0.0405983	0.111	0.208	1	L2	MCRIP1	-0.319	-0.906024	Upper IM	NOT SIG.	epi
L1-L2	6	0.0320325	-0.263064	0.783	0.858	1	L2	AKR1B10	-1.641	-0.131965	Upper IM	NOT SIG.	epi
L1-L2	6	0.0320712	0.105319	0.133	0.058	1	L2	CCDC14	-0.191	1.1973	Upper IM	NOT SIG.	epi
L1-L2	6	0.0321551	-0.137982	0.961	0.992	1	L2	RPL24	-1.953	-0.0458037	Upper IM	NOT SIG.	epi
L1-L2	6	0.0322043	-0.055489	0.089	0.175	1	L2	ERCC3	-0.264	-0.975478	Upper IM	NOT SIG.	epi
L1-L2	6	0.0322382	-0.155482	0.278	0.392	1	L2	DIS3	-0.67	-0.495769	Upper IM	NOT SIG.	epi
L1-L2	6	0.0322449	-0.0723018	0.056	0.125	1	L2	SLC16A1	-0.181	-1.15843	Upper IM	NOT SIG.	epi
L1-L2	6	0.032278	-0.0818781	0.072	0.15	1	L2	DUSP12	-0.222	-1.05889	Upper IM	NOT SIG.	epi
L1-L2	6	0.0323188	-0.155451	0.667	0.792	1	L2	CYCS	-1.459	-0.247814	Upper IM	NOT SIG.	epi
L1-L2	6	0.0324179	0.271035	0.539	0.492	1	L2	DLG1	-1.031	0.131627	Upper IM	NOT SIG.	epi
L1-L2	6	0.0327594	-0.0197666	0.028	0.083	1	L2	AL355816.2	-0.111	-1.56768	Upper IM	NOT SIG.	epi
L1-L2	6	0.0327689	-0.117666	0.272	0.4	1	L2	NBDY	-0.672	-0.556393	Upper IM	NOT SIG.	epi
L1-L2	6	0.0327693	-0.116173	0.467	0.6	1	L2	TMEM256	-1.067	-0.36154	Upper IM	NOT SIG.	epi
L1-L2	6	0.0328118	-0.0543846	0.033	0.092	1	L2	LRRC37B	-0.125	-1.47917	Upper IM	NOT SIG.	epi
L1-L2	6	0.0328249	0.0821051	0.056	0.008	1	L2	KIF15	-0.064	2.80735	Upper IM	NOT SIG.	epi
L1-L2	6	0.0328436	-0.231276	0.306	0.433	1	L2	KIFC3	-0.739	-0.500835	Upper IM	NOT SIG.	epi
L1-L2	6	0.032847	-0.106132	0.089	0.167	1	L2	NXT1	-0.256	-0.907971	Upper IM	NOT SIG.	epi
L1-L2	6	0.0329055	-0.119925	0.494	0.683	1	L2	SDHC	-1.177	-0.467375	Upper IM	NOT SIG.	epi
L1-L2	6	0.0329214	-0.0734113	0.339	0.508	1	L2	C12orf57	-0.847	-0.583543	Upper IM	NOT SIG.	epi
L1-L2	6	0.0329363	-0.0526111	0.056	0.125	1	L2	GTPBP10	-0.181	-1.15843	Upper IM	NOT SIG.	epi
L1-L2	6	0.0329386	-0.0929685	0.172	0.292	1	L2	TGM2	-0.464	-0.76356	Upper IM	NOT SIG.	epi
L1-L2	6	0.0330074	-0.0701583	0.039	0.1	1	L2	C12orf66	-0.139	-1.35845	Upper IM	NOT SIG.	epi
L1-L2	6	0.0330365	-0.110693	0.317	0.433	1	L2	TMPRSS13	-0.75	-0.449884	Upper IM	NOT SIG.	epi
L1-L2	6	0.0330544	-0.0418497	0.028	0.083	1	L2	FZD3	-0.111	-1.56768	Upper IM	NOT SIG.	epi
L1-L2	6	0.033067	-0.0825427	0.183	0.3	1	L2	FNDC3A	-0.483	-0.713119	Upper IM	NOT SIG.	epi
L1-L2	6	0.0331167	-0.0806191	0.128	0.217	1	L2	LRRC8E	-0.345	-0.761551	Upper IM	NOT SIG.	epi
L1-L2	6	0.0331315	-0.0745044	0.244	0.367	1	L2	IRF9	-0.611	-0.588899	Upper IM	NOT SIG.	epi
L1-L2	6	0.0331673	0.266934	0.517	0.467	1	L2	ZNHIT1	-0.984	0.146742	Upper IM	NOT SIG.	epi
L1-L2	6	0.0332693	0.338564	0.394	0.308	1	L2	RNASE7	-0.702	0.355265	Upper IM	NOT SIG.	epi
L1-L2	6	0.0332873	-0.0277235	0.144	0.258	1	L2	CNNM4	-0.402	-0.841302	Upper IM	NOT SIG.	epi
L1-L2	6	0.0332907	-0.151509	0.139	0.233	1	L2	USP3	-0.372	-0.745245	Upper IM	NOT SIG.	epi
L1-L2	6	0.0333123	0.23389	0.572	0.517	1	L2	DGAT2	-1.089	0.145851	Upper IM	NOT SIG.	epi
L1-L2	6	0.0333773	-0.204012	0.289	0.392	1	L2	SRRT	-0.681	-0.439784	Upper IM	NOT SIG.	epi
L1-L2	6	0.0334111	0.278244	0.333	0.233	1	L2	ALYREF	-0.566	0.515192	Upper IM	NOT SIG.	epi
L1-L2	6	0.0334289	-0.0908954	0.233	0.358	1	L2	DIPK2A	-0.591	-0.61963	Upper IM	NOT SIG.	epi
L1-L2	6	0.0335517	-0.00160167	0.244	0.367	1	L2	MRPS35	-0.611	-0.588899	Upper IM	NOT SIG.	epi
L1-L2	6	0.0336258	0.213339	0.761	0.75	1	L2	SH3GL1	-1.511	0.0210059	Upper IM	NOT SIG.	epi
L1-L2	6	0.0336302	-0.0120119	0	0.025	1	L2	LINC02356	-0.025	#NUM!	Upper IM	NOT SIG.	epi
L1-L2	6	0.0336302	-0.0131797	0	0.025	1	L2	PSG4	-0.025	#NUM!	Upper IM	NOT SIG.	epi
L1-L2	6	0.0336302	-0.0139671	0	0.025	1	L2	AC008267.5	-0.025	#NUM!	Upper IM	NOT SIG.	epi
L1-L2	6	0.0336302	-0.0147504	0	0.025	1	L2	AC012368.1	-0.025	#NUM!	Upper IM	NOT SIG.	epi
L1-L2	6	0.0336302	-0.0149056	0	0.025	1	L2	AL445222.1	-0.025	#NUM!	Upper IM	NOT SIG.	epi
L1-L2	6	0.0336302	-0.0155632	0	0.025	1	L2	GATA3-AS1	-0.025	#NUM!	Upper IM	NOT SIG.	epi
L1-L2	6	0.0336302	-0.0160544	0	0.025	1	L2	AC109347.1	-0.025	#NUM!	Upper IM	NOT SIG.	epi
L1-L2	6	0.0336302	-0.0161644	0	0.025	1	L2	AC103957.2	-0.025	#NUM!	Upper IM	NOT SIG.	epi
L1-L2	6	0.0336302	-0.0163017	0	0.025	1	L2	AC022916.1	-0.025	#NUM!	Upper IM	NOT SIG.	epi
L1-L2	6	0.0336302	-0.0165135	0	0.025	1	L2	GSTM1	-0.025	#NUM!	Upper IM	NOT SIG.	epi
L1-L2	6	0.0336302	-0.0165141	0	0.025	1	L2	KLHL23	-0.025	#NUM!	Upper IM	NOT SIG.	epi
L1-L2	6	0.0336302	-0.0166396	0	0.025	1	L2	AL157829.1	-0.025	#NUM!	Upper IM	NOT SIG.	epi
L1-L2	6	0.0336302	-0.0168584	0	0.025	1	L2	PLK5	-0.025	#NUM!	Upper IM	NOT SIG.	epi
L1-L2	6	0.0336302	-0.0171302	0	0.025	1	L2	NTF3	-0.025	#NUM!	Upper IM	NOT SIG.	epi
L1-L2	6	0.0336302	-0.0173527	0	0.025	1	L2	WFIKKN1	-0.025	#NUM!	Upper IM	NOT SIG.	epi
L1-L2	6	0.0336302	-0.0173964	0	0.025	1	L2	RASD1	-0.025	#NUM!	Upper IM	NOT SIG.	epi
L1-L2	6	0.0336302	-0.0177503	0	0.025	1	L2	DNAJC22	-0.025	#NUM!	Upper IM	NOT SIG.	epi
L1-L2	6	0.0336302	-0.0178255	0	0.025	1	L2	ORC1	-0.025	#NUM!	Upper IM	NOT SIG.	epi
L1-L2	6	0.0336302	-0.01797	0	0.025	1	L2	AC016769.5	-0.025	#NUM!	Upper IM	NOT SIG.	epi
L1-L2	6	0.0336302	-0.0180146	0	0.025	1	L2	LUNAR1	-0.025	#NUM!	Upper IM	NOT SIG.	epi
L1-L2	6	0.0336302	-0.0181584	0	0.025	1	L2	BTNL9	-0.025	#NUM!	Upper IM	NOT SIG.	epi
L1-L2	6	0.0336302	-0.0183277	0	0.025	1	L2	KCND1	-0.025	#NUM!	Upper IM	NOT SIG.	epi
L1-L2	6	0.0336302	-0.0186166	0	0.025	1	L2	AC093912.1	-0.025	#NUM!	Upper IM	NOT SIG.	epi
L1-L2	6	0.0336302	-0.0186891	0	0.025	1	L2	KCNJ5	-0.025	#NUM!	Upper IM	NOT SIG.	epi
L1-L2	6	0.0336302	-0.0190225	0	0.025	1	L2	LINC01140	-0.025	#NUM!	Upper IM	NOT SIG.	epi
L1-L2	6	0.0336302	-0.0196237	0	0.025	1	L2	CHODL	-0.025	#NUM!	Upper IM	NOT SIG.	epi
L1-L2	6	0.0336302	-0.0200371	0	0.025	1	L2	AC091736.1	-0.025	#NUM!	Upper IM	NOT SIG.	epi
L1-L2	6	0.0336302	-0.0201367	0	0.025	1	L2	MARCO	-0.025	#NUM!	Upper IM	NOT SIG.	epi
L1-L2	6	0.0336302	-0.0203965	0	0.025	1	L2	MICU3	-0.025	#NUM!	Upper IM	NOT SIG.	epi
L1-L2	6	0.0336302	-0.0208815	0	0.025	1	L2	GPR37	-0.025	#NUM!	Upper IM	NOT SIG.	epi
L1-L2	6	0.0336302	-0.0212986	0	0.025	1	L2	KCNE3	-0.025	#NUM!	Upper IM	NOT SIG.	epi
L1-L2	6	0.0336302	-0.0213549	0	0.025	1	L2	ZDHHC15	-0.025	#NUM!	Upper IM	NOT SIG.	epi
L1-L2	6	0.0336302	-0.0215713	0	0.025	1	L2	PINK1-AS	-0.025	#NUM!	Upper IM	NOT SIG.	epi
L1-L2	6	0.0336302	-0.0219303	0	0.025	1	L2	AC090970.2	-0.025	#NUM!	Upper IM	NOT SIG.	epi
L1-L2	6	0.0336302	-0.0219759	0	0.025	1	L2	AC026740.1	-0.025	#NUM!	Upper IM	NOT SIG.	epi
L1-L2	6	0.0336302	-0.0226863	0	0.025	1	L2	TPK1	-0.025	#NUM!	Upper IM	NOT SIG.	epi
L1-L2	6	0.0336302	-0.0240275	0	0.025	1	L2	COLEC12	-0.025	#NUM!	Upper IM	NOT SIG.	epi
L1-L2	6	0.0336302	-0.0241324	0	0.025	1	L2	AC090578.2	-0.025	#NUM!	Upper IM	NOT SIG.	epi
L1-L2	6	0.0336302	-0.0242937	0	0.025	1	L2	CCER2	-0.025	#NUM!	Upper IM	NOT SIG.	epi
L1-L2	6	0.0336302	-0.026157	0	0.025	1	L2	AC011352.1	-0.025	#NUM!	Upper IM	NOT SIG.	epi
L1-L2	6	0.0336302	-0.027544	0	0.025	1	L2	AC092953.2	-0.025	#NUM!	Upper IM	NOT SIG.	epi
L1-L2	6	0.0336302	-0.027839	0	0.025	1	L2	RELA-DT	-0.025	#NUM!	Upper IM	NOT SIG.	epi
L1-L2	6	0.0336302	-0.0281431	0	0.025	1	L2	TSLP	-0.025	#NUM!	Upper IM	NOT SIG.	epi
L1-L2	6	0.0336302	-0.0283331	0	0.025	1	L2	AP002026.1	-0.025	#NUM!	Upper IM	NOT SIG.	epi
L1-L2	6	0.0336302	-0.029147	0	0.025	1	L2	AL121899.1	-0.025	#NUM!	Upper IM	NOT SIG.	epi
L1-L2	6	0.0336302	-0.0297887	0	0.025	1	L2	ANKAR	-0.025	#NUM!	Upper IM	NOT SIG.	epi
L1-L2	6	0.0336302	-0.0301953	0	0.025	1	L2	AC083973.1	-0.025	#NUM!	Upper IM	NOT SIG.	epi
L1-L2	6	0.0336302	-0.0302134	0	0.025	1	L2	SMAD6	-0.025	#NUM!	Upper IM	NOT SIG.	epi
L1-L2	6	0.0336302	-0.0318994	0	0.025	1	L2	AC087294.1	-0.025	#NUM!	Upper IM	NOT SIG.	epi
L1-L2	6	0.0336302	-0.0326394	0	0.025	1	L2	SEMA6A-AS1	-0.025	#NUM!	Upper IM	NOT SIG.	epi
L1-L2	6	0.0336302	-0.0335013	0	0.025	1	L2	EPHA5	-0.025	#NUM!	Upper IM	NOT SIG.	epi
L1-L2	6	0.0336302	-0.0336946	0	0.025	1	L2	AL596244.1	-0.025	#NUM!	Upper IM	NOT SIG.	epi
L1-L2	6	0.0336302	-0.033921	0	0.025	1	L2	LINC00839	-0.025	#NUM!	Upper IM	NOT SIG.	epi
L1-L2	6	0.0336302	-0.0341946	0	0.025	1	L2	STAC3	-0.025	#NUM!	Upper IM	NOT SIG.	epi
L1-L2	6	0.0336302	-0.0352611	0	0.025	1	L2	STX1A	-0.025	#NUM!	Upper IM	NOT SIG.	epi
L1-L2	6	0.0336302	-0.035686	0	0.025	1	L2	FADS1	-0.025	#NUM!	Upper IM	NOT SIG.	epi
L1-L2	6	0.0336302	-0.0381956	0	0.025	1	L2	CAMK1	-0.025	#NUM!	Upper IM	NOT SIG.	epi
L1-L2	6	0.0336302	-0.0411646	0	0.025	1	L2	AP002851.1	-0.025	#NUM!	Upper IM	NOT SIG.	epi
L1-L2	6	0.0336302	-0.0416444	0	0.025	1	L2	PTGIR	-0.025	#NUM!	Upper IM	NOT SIG.	epi
L1-L2	6	0.0336302	-0.0420185	0	0.025	1	L2	NYAP2	-0.025	#NUM!	Upper IM	NOT SIG.	epi
L1-L2	6	0.0336302	-0.0420774	0	0.025	1	L2	ZNF460	-0.025	#NUM!	Upper IM	NOT SIG.	epi
L1-L2	6	0.0336302	-0.0422938	0	0.025	1	L2	TRPM6	-0.025	#NUM!	Upper IM	NOT SIG.	epi
L1-L2	6	0.0336302	-0.0520697	0	0.025	1	L2	TAL1	-0.025	#NUM!	Upper IM	NOT SIG.	epi
L1-L2	6	0.0336302	-0.054233	0	0.025	1	L2	AP003352.1	-0.025	#NUM!	Upper IM	NOT SIG.	epi
L1-L2	6	0.0336302	-0.055319	0	0.025	1	L2	LINC02482	-0.025	#NUM!	Upper IM	NOT SIG.	epi
L1-L2	6	0.0336302	-0.0566166	0	0.025	1	L2	STAC	-0.025	#NUM!	Upper IM	NOT SIG.	epi
L1-L2	6	0.0336302	-0.0616646	0	0.025	1	L2	AC097534.2	-0.025	#NUM!	Upper IM	NOT SIG.	epi
L1-L2	6	0.033705	-0.0858481	0.117	0.208	1	L2	RHNO1	-0.325	-0.830075	Upper IM	NOT SIG.	epi
L1-L2	6	0.0337582	-0.0741273	0.072	0.15	1	L2	ZNF140	-0.222	-1.05889	Upper IM	NOT SIG.	epi
L1-L2	6	0.0337849	0.282731	0.522	0.467	1	L2	CSNK1D	-0.989	0.160627	Upper IM	NOT SIG.	epi
L1-L2	6	0.0338989	-0.12425	0.2	0.308	1	L2	TRIM47	-0.508	-0.62293	Upper IM	NOT SIG.	epi
L1-L2	6	0.033912	-0.111612	0.378	0.5	1	L2	FSCN1	-0.878	-0.403542	Upper IM	NOT SIG.	epi
L1-L2	6	0.0340354	0.237562	0.856	0.892	1	L2	DBNL	-1.748	-0.0594329	Upper IM	NOT SIG.	epi
L1-L2	6	0.0340643	0.269274	0.306	0.208	1	L2	GBA	-0.514	0.556948	Upper IM	NOT SIG.	epi
L1-L2	6	0.0340777	-0.0586641	0.106	0.2	1	L2	MAPK8IP3	-0.306	-0.915936	Upper IM	NOT SIG.	epi
L1-L2	6	0.0340787	-0.0875748	0.289	0.442	1	L2	CRIP1	-0.731	-0.612977	Upper IM	NOT SIG.	epi
L1-L2	6	0.0341169	-0.0530111	0.056	0.125	1	L2	PRRX2	-0.181	-1.15843	Upper IM	NOT SIG.	epi
L1-L2	6	0.0341521	0.226717	0.956	0.908	1	L2	SPRR2E	-1.864	0.0743183	Upper IM	NOT SIG.	epi
L1-L2	6	0.0341745	-0.0784864	0.172	0.283	1	L2	PKD1	-0.455	-0.718393	Upper IM	NOT SIG.	epi
L1-L2	6	0.0342066	-0.118564	0.55	0.708	1	L2	MAP7D1	-1.258	-0.364318	Upper IM	NOT SIG.	epi
L1-L2	6	0.0342238	-0.0972534	0.033	0.092	1	L2	SSPN	-0.125	-1.47917	Upper IM	NOT SIG.	epi
L1-L2	6	0.0344577	0.190926	0.95	0.975	1	L2	CTSD	-1.925	-0.0374747	Upper IM	NOT SIG.	epi
L1-L2	6	0.0345699	-0.202544	0.711	0.867	1	L2	MAFB	-1.578	-0.286182	Upper IM	NOT SIG.	epi
L1-L2	6	0.0346468	-0.00521692	0.106	0.2	1	L2	ICE1	-0.306	-0.915936	Upper IM	NOT SIG.	epi
L1-L2	6	0.0346734	-0.075637	0.222	0.35	1	L2	ITGAE	-0.572	-0.656795	Upper IM	NOT SIG.	epi
L1-L2	6	0.0347095	-0.0654644	0.083	0.167	1	L2	PAAF1	-0.25	-1.00866	Upper IM	NOT SIG.	epi
L1-L2	6	0.0347996	0.327227	0.322	0.233	1	L2	DUSP5	-0.555	0.466731	Upper IM	NOT SIG.	epi
L1-L2	6	0.0348033	0.205837	0.394	0.292	1	L2	HADH	-0.686	0.432227	Upper IM	NOT SIG.	epi
L1-L2	6	0.03482	-0.107857	0.333	0.467	1	L2	SUMF1	-0.8	-0.4879	Upper IM	NOT SIG.	epi
L1-L2	6	0.0348545	-0.0591178	0.05	0.117	1	L2	FGD1	-0.167	-1.22651	Upper IM	NOT SIG.	epi
L1-L2	6	0.0348545	-0.108651	0.05	0.117	1	L2	SLC12A8	-0.167	-1.22651	Upper IM	NOT SIG.	epi
L1-L2	6	0.0349136	-0.0687139	0.167	0.275	1	L2	AL033384.1	-0.442	-0.719584	Upper IM	NOT SIG.	epi
L1-L2	6	0.0350208	0.328461	0.544	0.475	1	L2	MAP4K4	-1.019	0.195679	Upper IM	NOT SIG.	epi
L1-L2	6	0.0350748	-0.0876176	0.206	0.317	1	L2	NINJ1	-0.523	-0.621839	Upper IM	NOT SIG.	epi
L1-L2	6	0.0351027	-0.192791	0.633	0.783	1	L2	NOP53	-1.416	-0.306807	Upper IM	NOT SIG.	epi
L1-L2	6	0.0352821	0.232881	0.161	0.083	1	L2	KCNQ1OT1	-0.244	0.955877	Upper IM	NOT SIG.	epi
L1-L2	6	0.0353101	-0.112547	0.328	0.467	1	L2	SLC24A3	-0.795	-0.509727	Upper IM	NOT SIG.	epi
L1-L2	6	0.035344	-0.238427	0.3	0.4	1	L2	LTBP4	-0.7	-0.415037	Upper IM	NOT SIG.	epi
L1-L2	6	0.0353649	-0.0330982	0.05	0.117	1	L2	PIGBOS1	-0.167	-1.22651	Upper IM	NOT SIG.	epi
L1-L2	6	0.0355643	0.224989	0.667	0.642	1	L2	ARPC5L	-1.309	0.0551135	Upper IM	NOT SIG.	epi
L1-L2	6	0.0356155	-0.14818	0.744	0.883	1	L2	GRHL3	-1.627	-0.247111	Upper IM	NOT SIG.	epi
L1-L2	6	0.0356725	-0.0802972	0.1	0.183	1	L2	NMNAT1	-0.283	-0.871844	Upper IM	NOT SIG.	epi
L1-L2	6	0.0357511	-0.0989087	0.117	0.208	1	L2	EEF1E1	-0.325	-0.830075	Upper IM	NOT SIG.	epi
L1-L2	6	0.035767	0.189138	0.772	0.767	1	L2	PDIA6	-1.539	0.00937427	Upper IM	NOT SIG.	epi
L1-L2	6	0.0357876	-0.064861	0.161	0.267	1	L2	GALNT11	-0.428	-0.729779	Upper IM	NOT SIG.	epi
L1-L2	6	0.0358645	-0.139822	0.117	0.2	1	L2	PLEKHG5	-0.317	-0.773491	Upper IM	NOT SIG.	epi
L1-L2	6	0.0358833	-0.175376	0.411	0.575	1	L2	LRRC20	-0.986	-0.484424	Upper IM	NOT SIG.	epi
L1-L2	6	0.0358982	0.239147	0.367	0.283	1	L2	MRPS18B	-0.65	0.374978	Upper IM	NOT SIG.	epi
L1-L2	6	0.0359127	-0.129981	0.611	0.792	1	L2	TMED9	-1.403	-0.374328	Upper IM	NOT SIG.	epi
L1-L2	6	0.0359731	-0.0512222	0.072	0.15	1	L2	E2F6	-0.222	-1.05889	Upper IM	NOT SIG.	epi
L1-L2	6	0.0359731	-0.0574926	0.072	0.15	1	L2	METTL1	-0.222	-1.05889	Upper IM	NOT SIG.	epi
L1-L2	6	0.0360224	-0.0626967	0.089	0.175	1	L2	ERMARD	-0.264	-0.975478	Upper IM	NOT SIG.	epi
L1-L2	6	0.0360242	-0.084064	0.306	0.475	1	L2	THOC3	-0.781	-0.634396	Upper IM	NOT SIG.	epi
L1-L2	6	0.0360811	-0.037423	0.056	0.125	1	L2	ZNF286A	-0.181	-1.15843	Upper IM	NOT SIG.	epi
L1-L2	6	0.036089	0.0739401	0.083	0.025	1	L2	ZNF561-AS1	-0.108	1.73118	Upper IM	NOT SIG.	epi
L1-L2	6	0.0361039	0.106878	0.122	0.05	1	L2	LY6G5B	-0.172	1.28688	Upper IM	NOT SIG.	epi
L1-L2	6	0.0361189	-0.0791621	1	1	1	L2	S100A8	-2	0	Upper IM	NOT SIG.	epi
L1-L2	6	0.0361682	0.255994	0.589	0.525	1	L2	ETFA	-1.114	0.16595	Upper IM	NOT SIG.	epi
L1-L2	6	0.0361757	-0.152507	0.444	0.6	1	L2	PSMC3	-1.044	-0.434403	Upper IM	NOT SIG.	epi
L1-L2	6	0.0362875	-0.0206323	0.033	0.092	1	L2	FHL1	-0.125	-1.47917	Upper IM	NOT SIG.	epi
L1-L2	6	0.0362875	-0.0328883	0.033	0.092	1	L2	GEMIN5	-0.125	-1.47917	Upper IM	NOT SIG.	epi
L1-L2	6	0.036405	-0.0613543	0.05	0.117	1	L2	IGHMBP2	-0.167	-1.22651	Upper IM	NOT SIG.	epi
L1-L2	6	0.0364356	0.239158	0.367	0.267	1	L2	MYLK	-0.634	0.45894	Upper IM	NOT SIG.	epi
L1-L2	6	0.0365499	-0.103914	0.15	0.242	1	L2	ZCCHC8	-0.392	-0.690045	Upper IM	NOT SIG.	epi
L1-L2	6	0.0365528	-0.0838702	0.083	0.158	1	L2	PALMD	-0.241	-0.928741	Upper IM	NOT SIG.	epi
L1-L2	6	0.0365908	-0.0318516	0.033	0.092	1	L2	N4BP2L1	-0.125	-1.47917	Upper IM	NOT SIG.	epi
L1-L2	6	0.0366054	-0.055751	0.044	0.108	1	L2	C17orf97	-0.152	-1.29546	Upper IM	NOT SIG.	epi
L1-L2	6	0.0366084	-0.0798134	0.383	0.533	1	L2	RNF181	-0.916	-0.476791	Upper IM	NOT SIG.	epi
L1-L2	6	0.0366364	-0.0837326	0.417	0.575	1	L2	BMP2K	-0.992	-0.463515	Upper IM	NOT SIG.	epi
L1-L2	6	0.036664	0.247588	0.806	0.825	1	L2	KIF1C	-1.631	-0.0336143	Upper IM	NOT SIG.	epi
L1-L2	6	0.0367156	-0.0730493	0.117	0.208	1	L2	MACROD1	-0.325	-0.830075	Upper IM	NOT SIG.	epi
L1-L2	6	0.0367619	0.294572	0.578	0.508	1	L2	PSMA4	-1.086	0.186241	Upper IM	NOT SIG.	epi
L1-L2	6	0.0368407	-0.156587	0.117	0.2	1	L2	PLIN2	-0.317	-0.773491	Upper IM	NOT SIG.	epi
L1-L2	6	0.0368932	0.0909378	0.133	0.058	1	L2	JAML	-0.191	1.1973	Upper IM	NOT SIG.	epi
L1-L2	6	0.0369701	-0.102786	0.389	0.55	1	L2	ZYX	-0.939	-0.499661	Upper IM	NOT SIG.	epi
L1-L2	6	0.0369928	-0.0728386	0.5	0.683	1	L2	MINK1	-1.183	-0.449957	Upper IM	NOT SIG.	epi
L1-L2	6	0.0369966	-0.0681386	0.206	0.325	1	L2	PAQR8	-0.531	-0.657795	Upper IM	NOT SIG.	epi
L1-L2	6	0.0370255	-0.176832	0.95	0.967	1	L2	GPX3	-1.917	-0.0255884	Upper IM	NOT SIG.	epi
L1-L2	6	0.0370403	-0.0455878	0.106	0.192	1	L2	SCYL3	-0.298	-0.857042	Upper IM	NOT SIG.	epi
L1-L2	6	0.0370787	0.17888	0.433	0.333	1	L2	TM9SF4	-0.766	0.378845	Upper IM	NOT SIG.	epi
L1-L2	6	0.0370989	-0.0463835	0.056	0.125	1	L2	PAXIP1	-0.181	-1.15843	Upper IM	NOT SIG.	epi
L1-L2	6	0.0371031	-0.0641829	0.267	0.4	1	L2	PHF23	-0.667	-0.58316	Upper IM	NOT SIG.	epi
L1-L2	6	0.0372381	-0.11975	0.2	0.3	1	L2	TLE1	-0.5	-0.584963	Upper IM	NOT SIG.	epi
L1-L2	6	0.0372646	-0.0938259	0.161	0.258	1	L2	MRPS30	-0.419	-0.68031	Upper IM	NOT SIG.	epi
L1-L2	6	0.0372866	-0.0618039	0.128	0.225	1	L2	OCIAD2	-0.353	-0.813781	Upper IM	NOT SIG.	epi
L1-L2	6	0.0373278	-0.112215	0.361	0.508	1	L2	MYCBP2	-0.869	-0.49283	Upper IM	NOT SIG.	epi
L1-L2	6	0.0374297	0.305823	0.65	0.6	1	L2	REEP4	-1.25	0.115477	Upper IM	NOT SIG.	epi
L1-L2	6	0.0374409	-0.0409939	0.044	0.108	1	L2	S1PR2	-0.152	-1.29546	Upper IM	NOT SIG.	epi
L1-L2	6	0.0374522	-0.0732732	0.228	0.35	1	L2	ATG101	-0.578	-0.618321	Upper IM	NOT SIG.	epi
L1-L2	6	0.0375137	-0.0128594	0.033	0.092	1	L2	ARHGAP9	-0.125	-1.47917	Upper IM	NOT SIG.	epi
L1-L2	6	0.0375137	-0.0372424	0.033	0.092	1	L2	SLIT2	-0.125	-1.47917	Upper IM	NOT SIG.	epi
L1-L2	6	0.0375233	-0.0297141	0.089	0.175	1	L2	PXN	-0.264	-0.975478	Upper IM	NOT SIG.	epi
L1-L2	6	0.0375787	0.0722873	0.083	0.025	1	L2	PRKCE	-0.108	1.73118	Upper IM	NOT SIG.	epi
L1-L2	6	0.0376168	0.0628016	0.111	0.042	1	L2	MUCL3	-0.153	1.4021	Upper IM	NOT SIG.	epi
L1-L2	6	0.0376428	-0.0605642	0.111	0.2	1	L2	DPH7	-0.311	-0.84944	Upper IM	NOT SIG.	epi
L1-L2	6	0.0376437	-0.117909	0.183	0.283	1	L2	EIF4E3	-0.466	-0.628958	Upper IM	NOT SIG.	epi
L1-L2	6	0.037723	-0.0422535	0.044	0.108	1	L2	NUDCD1	-0.152	-1.29546	Upper IM	NOT SIG.	epi
L1-L2	6	0.0377254	-0.105575	0.189	0.292	1	L2	TWF2	-0.481	-0.627582	Upper IM	NOT SIG.	epi
L1-L2	6	0.0377916	-0.182321	0.322	0.433	1	L2	TOR1AIP1	-0.755	-0.427306	Upper IM	NOT SIG.	epi
L1-L2	6	0.037835	-0.104088	0.411	0.567	1	L2	ANAPC7	-0.978	-0.46421	Upper IM	NOT SIG.	epi
L1-L2	6	0.0380352	-0.0762114	0.3	0.425	1	L2	GSK3B	-0.725	-0.5025	Upper IM	NOT SIG.	epi
L1-L2	6	0.0380522	-0.0827469	0.361	0.492	1	L2	WDR61	-0.853	-0.446659	Upper IM	NOT SIG.	epi
L1-L2	6	0.0381201	-0.0961117	0.25	0.367	1	L2	SMU1	-0.617	-0.553852	Upper IM	NOT SIG.	epi
L1-L2	6	0.0381337	-0.101113	0.122	0.208	1	L2	GON4L	-0.33	-0.769702	Upper IM	NOT SIG.	epi
L1-L2	6	0.0384273	-0.00939884	0.028	0.083	1	L2	SLC1A1	-0.111	-1.56768	Upper IM	NOT SIG.	epi
L1-L2	6	0.0385198	-0.0627799	0.244	0.358	1	L2	NUP58	-0.602	-0.553078	Upper IM	NOT SIG.	epi
L1-L2	6	0.0385566	0.174992	0.311	0.217	1	L2	SHTN1	-0.528	0.51922	Upper IM	NOT SIG.	epi
L1-L2	6	0.0387087	-0.0889023	0.372	0.5	1	L2	RRAGA	-0.872	-0.426625	Upper IM	NOT SIG.	epi
L1-L2	6	0.0387642	0.262678	0.583	0.55	1	L2	RRBP1	-1.133	0.0840643	Upper IM	NOT SIG.	epi
L1-L2	6	0.0387846	-0.032461	0.011	0.05	1	L2	IL33	-0.061	-2.18442	Upper IM	NOT SIG.	epi
L1-L2	6	0.0388317	0.20794	0.811	0.842	1	L2	BHLHE40	-1.653	-0.0541183	Upper IM	NOT SIG.	epi
L1-L2	6	0.0389347	0.350513	0.783	0.792	1	L2	TMEM184A	-1.575	-0.0164881	Upper IM	NOT SIG.	epi
L1-L2	6	0.0389648	-0.292847	0.578	0.692	1	L2	PPIF	-1.27	-0.259703	Upper IM	NOT SIG.	epi
L1-L2	6	0.0390737	0.263107	0.522	0.442	1	L2	ERH	-0.964	0.240003	Upper IM	NOT SIG.	epi
L1-L2	6	0.0392462	-0.038861	0.011	0.05	1	L2	AC106045.1	-0.061	-2.18442	Upper IM	NOT SIG.	epi
L1-L2	6	0.0392462	-0.0515672	0.011	0.05	1	L2	MATK	-0.061	-2.18442	Upper IM	NOT SIG.	epi
L1-L2	6	0.0392555	-0.125613	0.261	0.375	1	L2	TCEAL8	-0.636	-0.522841	Upper IM	NOT SIG.	epi
L1-L2	6	0.0392685	0.218865	0.811	0.875	1	L2	ARRDC3	-1.686	-0.109581	Upper IM	NOT SIG.	epi
L1-L2	6	0.0395924	-0.0107017	0.039	0.1	1	L2	CHEK2	-0.139	-1.35845	Upper IM	NOT SIG.	epi
L1-L2	6	0.0395924	-0.026727	0.039	0.1	1	L2	ZNF688	-0.139	-1.35845	Upper IM	NOT SIG.	epi
L1-L2	6	0.0396272	-0.0810611	0.289	0.408	1	L2	SNHG19	-0.697	-0.4975	Upper IM	NOT SIG.	epi
L1-L2	6	0.0396504	-0.123866	0.217	0.317	1	L2	CPPED1	-0.534	-0.546788	Upper IM	NOT SIG.	epi
L1-L2	6	0.0397043	-0.24361	0.5	0.642	1	L2	PCNP	-1.142	-0.360645	Upper IM	NOT SIG.	epi
L1-L2	6	0.0397073	-0.0690573	0.283	0.408	1	L2	C18orf32	-0.691	-0.527767	Upper IM	NOT SIG.	epi
L1-L2	6	0.0397432	-0.0447961	0.117	0.208	1	L2	LSM6	-0.325	-0.830075	Upper IM	NOT SIG.	epi
L1-L2	6	0.0397506	-0.0637148	0.056	0.125	1	L2	MIR100HG	-0.181	-1.15843	Upper IM	NOT SIG.	epi
L1-L2	6	0.0398496	-0.050498	0.122	0.217	1	L2	SS18L1	-0.339	-0.830814	Upper IM	NOT SIG.	epi
L1-L2	6	0.0398922	-0.118246	0.094	0.175	1	L2	NOP2	-0.269	-0.896622	Upper IM	NOT SIG.	epi
L1-L2	6	0.0398971	0.275845	0.339	0.25	1	L2	FAM83D	-0.589	0.439357	Upper IM	NOT SIG.	epi
L1-L2	6	0.039906	0.12985	0.139	0.067	1	L2	IL2RG	-0.206	1.05285	Upper IM	NOT SIG.	epi
L1-L2	6	0.0399103	0.280437	0.844	0.867	1	L2	CRYBG1	-1.711	-0.038789	Upper IM	NOT SIG.	epi
L1-L2	6	0.0399128	-0.102951	0.1	0.183	1	L2	ZSWIM7	-0.283	-0.871844	Upper IM	NOT SIG.	epi
L1-L2	6	0.0399301	0.284678	0.528	0.483	1	L2	FAR1	-1.011	0.128515	Upper IM	NOT SIG.	epi
L1-L2	6	0.0399672	-0.00801744	0.117	0.217	1	L2	UXS1	-0.334	-0.891187	Upper IM	NOT SIG.	epi
L1-L2	6	0.0400337	-0.0791896	0.167	0.267	1	L2	XAF1	-0.434	-0.676992	Upper IM	NOT SIG.	epi
L1-L2	6	0.0401018	-0.0923669	0.2	0.308	1	L2	PEX19	-0.508	-0.62293	Upper IM	NOT SIG.	epi
L1-L2	6	0.0401832	-0.0472691	0.011	0.05	1	L2	CCL4	-0.061	-2.18442	Upper IM	NOT SIG.	epi
L1-L2	6	0.0401832	-0.0852591	0.011	0.05	1	L2	PARVB	-0.061	-2.18442	Upper IM	NOT SIG.	epi
L1-L2	6	0.04022	-0.0161879	0.089	0.175	1	L2	MSTO1	-0.264	-0.975478	Upper IM	NOT SIG.	epi
L1-L2	6	0.0402825	-0.136515	0.156	0.25	1	L2	WEE1	-0.406	-0.680382	Upper IM	NOT SIG.	epi
L1-L2	6	0.0403441	0.0618178	0.094	0.033	1	L2	VHL	-0.127	1.51019	Upper IM	NOT SIG.	epi
L1-L2	6	0.0403934	-0.07651	0.394	0.525	1	L2	PLD3	-0.919	-0.414122	Upper IM	NOT SIG.	epi
L1-L2	6	0.0405036	0.132568	0.339	0.225	1	L2	MPHOSPH8	-0.564	0.59136	Upper IM	NOT SIG.	epi
L1-L2	6	0.040549	-0.100436	0.233	0.35	1	L2	PHLDA2	-0.583	-0.587025	Upper IM	NOT SIG.	epi
L1-L2	6	0.0406053	0.276434	0.556	0.5	1	L2	ZDHHC21	-1.056	0.153157	Upper IM	NOT SIG.	epi
L1-L2	6	0.0406446	-0.0347615	0.044	0.108	1	L2	HAL	-0.152	-1.29546	Upper IM	NOT SIG.	epi
L1-L2	6	0.0406588	-0.0625671	0.011	0.05	1	L2	ZNF77	-0.061	-2.18442	Upper IM	NOT SIG.	epi
L1-L2	6	0.0407272	-0.137198	0.422	0.575	1	L2	SNHG8	-0.997	-0.446319	Upper IM	NOT SIG.	epi
L1-L2	6	0.0408937	0.0889589	0.106	0.042	1	L2	PPOX	-0.148	1.3356	Upper IM	NOT SIG.	epi
L1-L2	6	0.0409738	-0.107649	0.228	0.342	1	L2	CCAR2	-0.57	-0.584963	Upper IM	NOT SIG.	epi
L1-L2	6	0.0409923	-0.109727	0.267	0.4	1	L2	MLLT1	-0.667	-0.58316	Upper IM	NOT SIG.	epi
L1-L2	6	0.0410116	0.133992	0.128	0.058	1	L2	KCTD12	-0.186	1.14202	Upper IM	NOT SIG.	epi
L1-L2	6	0.0410132	-0.0162523	0.111	0.2	1	L2	FAM122A	-0.311	-0.84944	Upper IM	NOT SIG.	epi
L1-L2	6	0.0410885	0.28627	0.767	0.8	1	L2	B4GALT1	-1.567	-0.0607734	Upper IM	NOT SIG.	epi
L1-L2	6	0.0411207	-0.035988	0.05	0.117	1	L2	CCDC146	-0.167	-1.22651	Upper IM	NOT SIG.	epi
L1-L2	6	0.0411392	-0.0336252	0.011	0.05	1	L2	SGO2	-0.061	-2.18442	Upper IM	NOT SIG.	epi
L1-L2	6	0.0412514	0.0814637	0.094	0.033	1	L2	COQ7	-0.127	1.51019	Upper IM	NOT SIG.	epi
L1-L2	6	0.0413493	0.194282	0.417	0.325	1	L2	CTTNBP2NL	-0.742	0.359608	Upper IM	NOT SIG.	epi
L1-L2	6	0.0413594	-0.0920537	0.128	0.217	1	L2	PPP1R18	-0.345	-0.761551	Upper IM	NOT SIG.	epi
L1-L2	6	0.041372	-0.0792321	0.278	0.408	1	L2	ITGB8	-0.686	-0.553484	Upper IM	NOT SIG.	epi
L1-L2	6	0.0414669	0.0587258	0.106	0.042	1	L2	MPV17L2	-0.148	1.3356	Upper IM	NOT SIG.	epi
L1-L2	6	0.0414981	-0.199659	0.406	0.517	1	L2	EREG	-0.923	-0.348685	Upper IM	NOT SIG.	epi
L1-L2	6	0.0416243	-0.0169383	0.011	0.05	1	L2	AC092809.4	-0.061	-2.18442	Upper IM	NOT SIG.	epi
L1-L2	6	0.0416243	-0.0190224	0.011	0.05	1	L2	XCR1	-0.061	-2.18442	Upper IM	NOT SIG.	epi
L1-L2	6	0.0416243	-0.0283646	0.011	0.05	1	L2	HS3ST3B1	-0.061	-2.18442	Upper IM	NOT SIG.	epi
L1-L2	6	0.0416243	-0.0370185	0.011	0.05	1	L2	H1FX-AS1	-0.061	-2.18442	Upper IM	NOT SIG.	epi
L1-L2	6	0.0416243	-0.0427521	0.011	0.05	1	L2	RFLNB	-0.061	-2.18442	Upper IM	NOT SIG.	epi
L1-L2	6	0.041708	-0.0400194	0.05	0.117	1	L2	LCMT2	-0.167	-1.22651	Upper IM	NOT SIG.	epi
L1-L2	6	0.0417511	-0.0627983	0.294	0.408	1	L2	ELF1	-0.702	-0.472753	Upper IM	NOT SIG.	epi
L1-L2	6	0.041895	-0.0944397	0.328	0.458	1	L2	UBQLN2	-0.786	-0.481652	Upper IM	NOT SIG.	epi
L1-L2	6	0.0419041	-0.0125253	0.128	0.225	1	L2	TCAF1	-0.353	-0.813781	Upper IM	NOT SIG.	epi
L1-L2	6	0.0419119	-0.139687	0.561	0.65	1	L2	NDUFB11	-1.211	-0.212439	Upper IM	NOT SIG.	epi
L1-L2	6	0.0419317	-0.063704	0.356	0.508	1	L2	TMEM246	-0.864	-0.512951	Upper IM	NOT SIG.	epi
L1-L2	6	0.0420487	0.120232	0.161	0.083	1	L2	POLM	-0.244	0.955877	Upper IM	NOT SIG.	epi
L1-L2	6	0.042071	0.214465	0.739	0.717	1	L2	RXRA	-1.456	0.0436012	Upper IM	NOT SIG.	epi
L1-L2	6	0.0421395	-0.0682068	0.367	0.517	1	L2	HOOK1	-0.884	-0.494384	Upper IM	NOT SIG.	epi
L1-L2	6	0.0421862	-0.163134	0.289	0.4	1	L2	EFNA1	-0.689	-0.468931	Upper IM	NOT SIG.	epi
L1-L2	6	0.0422041	-0.0820079	0.217	0.333	1	L2	ARFGEF2	-0.55	-0.617827	Upper IM	NOT SIG.	epi
L1-L2	6	0.042206	-0.0729302	0.083	0.158	1	L2	PELO	-0.241	-0.928741	Upper IM	NOT SIG.	epi
L1-L2	6	0.0423753	0.184883	0.722	0.708	1	L2	GPR87	-1.43	0.0282495	Upper IM	NOT SIG.	epi
L1-L2	6	0.0424568	-0.0965095	0.083	0.158	1	L2	OLFML3	-0.241	-0.928741	Upper IM	NOT SIG.	epi
L1-L2	6	0.0425662	0.2387	0.178	0.1	1	L2	CCNB1	-0.278	0.831877	Upper IM	NOT SIG.	epi
L1-L2	6	0.0426092	-0.0219085	0.011	0.05	1	L2	C20orf96	-0.061	-2.18442	Upper IM	NOT SIG.	epi
L1-L2	6	0.0426092	-0.0262575	0.011	0.05	1	L2	PODN	-0.061	-2.18442	Upper IM	NOT SIG.	epi
L1-L2	6	0.0426092	-0.0362263	0.011	0.05	1	L2	ZCCHC4	-0.061	-2.18442	Upper IM	NOT SIG.	epi
L1-L2	6	0.0426092	-0.0448399	0.011	0.05	1	L2	GNLY	-0.061	-2.18442	Upper IM	NOT SIG.	epi
L1-L2	6	0.0426917	-0.126302	0.139	0.225	1	L2	CEP95	-0.364	-0.69484	Upper IM	NOT SIG.	epi
L1-L2	6	0.0427169	-0.126984	0.483	0.617	1	L2	INPP1	-1.1	-0.353247	Upper IM	NOT SIG.	epi
L1-L2	6	0.0427858	-0.00377732	0.144	0.25	1	L2	PBDC1	-0.394	-0.795859	Upper IM	NOT SIG.	epi
L1-L2	6	0.042802	-0.015065	0.044	0.108	1	L2	CASD1	-0.152	-1.29546	Upper IM	NOT SIG.	epi
L1-L2	6	0.0430109	-0.0564407	0.478	0.625	1	L2	WDR45B	-1.103	-0.386846	Upper IM	NOT SIG.	epi
L1-L2	6	0.0430495	-0.108795	0.239	0.342	1	L2	PROS1	-0.581	-0.516986	Upper IM	NOT SIG.	epi
L1-L2	6	0.043079	-0.184749	0.322	0.442	1	L2	PLA2G4E	-0.764	-0.456986	Upper IM	NOT SIG.	epi
L1-L2	6	0.043109	-0.0350697	0.011	0.05	1	L2	ZNF611	-0.061	-2.18442	Upper IM	NOT SIG.	epi
L1-L2	6	0.0431259	0.00882982	0.033	0.092	1	L2	CEP290	-0.125	-1.47917	Upper IM	NOT SIG.	epi
L1-L2	6	0.0431419	-0.022663	0.322	0.45	1	L2	FAM160B2	-0.772	-0.482864	Upper IM	NOT SIG.	epi
L1-L2	6	0.0432368	-0.130912	0.267	0.358	1	L2	EIF2AK1	-0.625	-0.42312	Upper IM	NOT SIG.	epi
L1-L2	6	0.0432468	-0.102291	0.111	0.2	1	L2	ARL6IP6	-0.311	-0.84944	Upper IM	NOT SIG.	epi
L1-L2	6	0.043347	0.0731115	0.067	0.017	1	L2	JAK3	-0.084	1.97863	Upper IM	NOT SIG.	epi
L1-L2	6	0.043382	-0.0229289	0.106	0.192	1	L2	POLR2M	-0.298	-0.857042	Upper IM	NOT SIG.	epi
L1-L2	6	0.0435056	0.0814515	0.178	0.092	1	L2	VRK2	-0.27	0.952171	Upper IM	NOT SIG.	epi
L1-L2	6	0.0435851	-0.0554774	0.422	0.617	1	L2	NPTN	-1.039	-0.548027	Upper IM	NOT SIG.	epi
L1-L2	6	0.0436137	-0.0122334	0.011	0.05	1	L2	INMT	-0.061	-2.18442	Upper IM	NOT SIG.	epi
L1-L2	6	0.0438013	-0.0952393	0.361	0.5	1	L2	JAK1	-0.861	-0.469929	Upper IM	NOT SIG.	epi
L1-L2	6	0.0439153	-0.0326919	0.211	0.325	1	L2	SNHG17	-0.536	-0.623197	Upper IM	NOT SIG.	epi
L1-L2	6	0.0439442	-0.157275	0.206	0.308	1	L2	RCOR3	-0.514	-0.580286	Upper IM	NOT SIG.	epi
L1-L2	6	0.0440095	0.0709524	0.033	0	1	L2	AC011503.2	-0.033	#NUM!	Upper IM	NOT SIG.	epi
L1-L2	6	0.0440095	0.0684923	0.033	0	1	L2	CADPS	-0.033	#NUM!	Upper IM	NOT SIG.	epi
L1-L2	6	0.0440095	0.0680366	0.033	0	1	L2	CPNE8	-0.033	#NUM!	Upper IM	NOT SIG.	epi
L1-L2	6	0.0440095	0.0646407	0.033	0	1	L2	PMM2	-0.033	#NUM!	Upper IM	NOT SIG.	epi
L1-L2	6	0.0440095	0.060509	0.033	0	1	L2	AL009178.3	-0.033	#NUM!	Upper IM	NOT SIG.	epi
L1-L2	6	0.0440095	0.0553646	0.033	0	1	L2	PDE4B	-0.033	#NUM!	Upper IM	NOT SIG.	epi
L1-L2	6	0.0440095	0.0539645	0.033	0	1	L2	ASPRV1	-0.033	#NUM!	Upper IM	NOT SIG.	epi
L1-L2	6	0.0440095	0.0533454	0.033	0	1	L2	ZBTB46	-0.033	#NUM!	Upper IM	NOT SIG.	epi
L1-L2	6	0.0440095	0.0507094	0.033	0	1	L2	AC002310.1	-0.033	#NUM!	Upper IM	NOT SIG.	epi
L1-L2	6	0.0440095	0.0476485	0.033	0	1	L2	GPX7	-0.033	#NUM!	Upper IM	NOT SIG.	epi
L1-L2	6	0.0440095	0.0471281	0.033	0	1	L2	PLEKHA4	-0.033	#NUM!	Upper IM	NOT SIG.	epi
L1-L2	6	0.0440095	0.0451062	0.033	0	1	L2	TTLL7	-0.033	#NUM!	Upper IM	NOT SIG.	epi
L1-L2	6	0.0440095	0.0447694	0.033	0	1	L2	TESC	-0.033	#NUM!	Upper IM	NOT SIG.	epi
L1-L2	6	0.0440095	0.0429029	0.033	0	1	L2	SEC16B	-0.033	#NUM!	Upper IM	NOT SIG.	epi
L1-L2	6	0.0440095	0.0403053	0.033	0	1	L2	AC013391.3	-0.033	#NUM!	Upper IM	NOT SIG.	epi
L1-L2	6	0.0440095	0.0403036	0.033	0	1	L2	BRCA2	-0.033	#NUM!	Upper IM	NOT SIG.	epi
L1-L2	6	0.0440095	0.0400909	0.033	0	1	L2	MCOLN2	-0.033	#NUM!	Upper IM	NOT SIG.	epi
L1-L2	6	0.0440095	0.0399527	0.033	0	1	L2	IGHM	-0.033	#NUM!	Upper IM	NOT SIG.	epi
L1-L2	6	0.0440095	0.0370956	0.033	0	1	L2	SGMS1-AS1	-0.033	#NUM!	Upper IM	NOT SIG.	epi
L1-L2	6	0.0440095	0.0337124	0.033	0	1	L2	AC119673.2	-0.033	#NUM!	Upper IM	NOT SIG.	epi
L1-L2	6	0.0440095	0.0320879	0.033	0	1	L2	STAT4	-0.033	#NUM!	Upper IM	NOT SIG.	epi
L1-L2	6	0.0440095	0.0296012	0.033	0	1	L2	PSORS1C2	-0.033	#NUM!	Upper IM	NOT SIG.	epi
L1-L2	6	0.0440095	0.0261903	0.033	0	1	L2	PRKCA	-0.033	#NUM!	Upper IM	NOT SIG.	epi
L1-L2	6	0.0440095	0.0221394	0.033	0	1	L2	KCNAB1	-0.033	#NUM!	Upper IM	NOT SIG.	epi
L1-L2	6	0.0440095	0.0214087	0.033	0	1	L2	AL162253.2	-0.033	#NUM!	Upper IM	NOT SIG.	epi
L1-L2	6	0.0440122	-0.00887331	0.433	0.625	1	L2	PRSS22	-1.058	-0.529489	Upper IM	NOT SIG.	epi
L1-L2	6	0.0440744	0.168863	0.389	0.283	1	L2	ATP8B1	-0.672	0.458968	Upper IM	NOT SIG.	epi
L1-L2	6	0.0440798	-0.06655	0.244	0.358	1	L2	PIH1D1	-0.602	-0.553078	Upper IM	NOT SIG.	epi
L1-L2	6	0.0440876	-0.0513896	0.106	0.192	1	L2	LST1	-0.298	-0.857042	Upper IM	NOT SIG.	epi
L1-L2	6	0.0440929	0.120049	0.789	0.833	1	L2	CNOT1	-1.622	-0.0782912	Upper IM	NOT SIG.	epi
L1-L2	6	0.0441234	-0.00185594	0.011	0.05	1	L2	CBX8	-0.061	-2.18442	Upper IM	NOT SIG.	epi
L1-L2	6	0.0441234	-0.00502587	0.011	0.05	1	L2	AL139424.2	-0.061	-2.18442	Upper IM	NOT SIG.	epi
L1-L2	6	0.0441234	-0.00967831	0.011	0.05	1	L2	CD274	-0.061	-2.18442	Upper IM	NOT SIG.	epi
L1-L2	6	0.0441234	-0.0253765	0.011	0.05	1	L2	RASAL2-AS1	-0.061	-2.18442	Upper IM	NOT SIG.	epi
L1-L2	6	0.0441234	-0.0264694	0.011	0.05	1	L2	LINC01896	-0.061	-2.18442	Upper IM	NOT SIG.	epi
L1-L2	6	0.044139	-0.171164	0.328	0.458	1	L2	CTSV	-0.786	-0.481652	Upper IM	NOT SIG.	epi
L1-L2	6	0.0441796	-0.137974	0.839	0.908	1	L2	F3	-1.747	-0.114021	Upper IM	NOT SIG.	epi
L1-L2	6	0.0442943	-0.0766688	0.461	0.633	1	L2	IMPDH2	-1.094	-0.457439	Upper IM	NOT SIG.	epi
L1-L2	6	0.0444503	0.0875439	0.189	0.1	1	L2	TP53I13	-0.289	0.918386	Upper IM	NOT SIG.	epi
L1-L2	6	0.044516	0.0579494	0.067	0.017	1	L2	ZNF500	-0.084	1.97863	Upper IM	NOT SIG.	epi
L1-L2	6	0.0446167	-0.0427288	0.128	0.217	1	L2	STK17A	-0.345	-0.761551	Upper IM	NOT SIG.	epi
L1-L2	6	0.0446225	0.197755	0.372	0.275	1	L2	ADAM10	-0.647	0.435871	Upper IM	NOT SIG.	epi
L1-L2	6	0.0446358	0.145304	0.178	0.1	1	L2	AIP	-0.278	0.831877	Upper IM	NOT SIG.	epi
L1-L2	6	0.0446484	-0.096537	0.25	0.375	1	L2	STK38	-0.625	-0.584963	Upper IM	NOT SIG.	epi
L1-L2	6	0.0446654	-0.0495314	0.344	0.5	1	L2	ALDOA	-0.844	-0.53952	Upper IM	NOT SIG.	epi
L1-L2	6	0.0446936	-0.0722483	0.4	0.542	1	L2	G3BP2	-0.942	-0.438293	Upper IM	NOT SIG.	epi
L1-L2	6	0.0447198	-0.115602	0.989	1	1	L2	RPL12	-1.989	-0.0159576	Upper IM	NOT SIG.	epi
L1-L2	6	0.0447563	0.00354947	0.083	0.167	1	L2	AMDHD2	-0.25	-1.00866	Upper IM	NOT SIG.	epi
L1-L2	6	0.0448414	-0.0795416	0.128	0.217	1	L2	ITFG2	-0.345	-0.761551	Upper IM	NOT SIG.	epi
L1-L2	6	0.0448438	-0.0188982	0.267	0.392	1	L2	RUFY3	-0.659	-0.554014	Upper IM	NOT SIG.	epi
L1-L2	6	0.0448611	-0.0205105	0.189	0.292	1	L2	PREP	-0.481	-0.627582	Upper IM	NOT SIG.	epi
L1-L2	6	0.0450459	-0.100024	0.067	0.133	1	L2	FNDC3B	-0.2	-0.989193	Upper IM	NOT SIG.	epi
L1-L2	6	0.0451685	-0.118794	0.311	0.433	1	L2	CIAPIN1	-0.744	-0.477452	Upper IM	NOT SIG.	epi
L1-L2	6	0.0452384	-0.0671715	0.194	0.308	1	L2	MEGF6	-0.502	-0.666874	Upper IM	NOT SIG.	epi
L1-L2	6	0.045293	0.112631	0.117	0.05	1	L2	SPN	-0.167	1.22651	Upper IM	NOT SIG.	epi
L1-L2	6	0.0453011	-0.114819	0.978	1	1	L2	RPS23	-1.978	-0.0320936	Upper IM	NOT SIG.	epi
L1-L2	6	0.0453101	0.0476958	0.067	0.017	1	L2	AC007608.3	-0.084	1.97863	Upper IM	NOT SIG.	epi
L1-L2	6	0.0453308	-0.0923787	0.361	0.5	1	L2	ATL2	-0.861	-0.469929	Upper IM	NOT SIG.	epi
L1-L2	6	0.0454178	-0.0369476	0.3	0.442	1	L2	LRPPRC	-0.742	-0.559084	Upper IM	NOT SIG.	epi
L1-L2	6	0.0454956	0.123212	0.183	0.1	1	L2	ATM	-0.283	0.871844	Upper IM	NOT SIG.	epi
L1-L2	6	0.0455049	-0.0524595	0.122	0.217	1	L2	CARD16	-0.339	-0.830814	Upper IM	NOT SIG.	epi
L1-L2	6	0.0456658	0.281287	0.828	0.858	1	L2	TLE5	-1.686	-0.0513469	Upper IM	NOT SIG.	epi
L1-L2	6	0.045705	-0.172773	0.417	0.525	1	L2	C12orf29	-0.942	-0.33227	Upper IM	NOT SIG.	epi
L1-L2	6	0.0457211	-0.134758	0.372	0.517	1	L2	MRPL18	-0.889	-0.474862	Upper IM	NOT SIG.	epi
L1-L2	6	0.0457396	0.256681	0.633	0.592	1	L2	UBE2K	-1.225	0.0966083	Upper IM	NOT SIG.	epi
L1-L2	6	0.0457639	0.19324	0.278	0.2	1	L2	RHOT1	-0.478	0.475085	Upper IM	NOT SIG.	epi
L1-L2	6	0.0458152	0.207882	0.783	0.808	1	L2	PTBP1	-1.591	-0.045343	Upper IM	NOT SIG.	epi
L1-L2	6	0.0458218	0.150936	0.178	0.1	1	L2	CCDC84	-0.278	0.831877	Upper IM	NOT SIG.	epi
L1-L2	6	0.0458264	-0.059578	0.194	0.308	1	L2	BOLA3	-0.502	-0.666874	Upper IM	NOT SIG.	epi
L1-L2	6	0.0458774	-0.0727634	0.017	0.058	1	L2	CCN1	-0.075	-1.77052	Upper IM	NOT SIG.	epi
L1-L2	6	0.0460072	0.144494	0.789	0.758	1	L2	SDR9C7	-1.547	0.0578275	Upper IM	NOT SIG.	epi
L1-L2	6	0.0462125	0.298479	0.533	0.458	1	L2	PSMD1	-0.991	0.218788	Upper IM	NOT SIG.	epi
L1-L2	6	0.0462537	-0.107172	0.478	0.617	1	L2	COPA	-1.095	-0.36826	Upper IM	NOT SIG.	epi
L1-L2	6	0.0462675	-0.086375	0.189	0.283	1	L2	SERPINB8	-0.472	-0.582416	Upper IM	NOT SIG.	epi
L1-L2	6	0.0463792	-0.0559943	0.089	0.167	1	L2	DENND4B	-0.256	-0.907971	Upper IM	NOT SIG.	epi
L1-L2	6	0.0465112	0.159359	0.228	0.142	1	L2	CAPN5	-0.37	0.683143	Upper IM	NOT SIG.	epi
L1-L2	6	0.0465416	-0.270237	0.917	0.992	1	L2	HLA-A	-1.909	-0.113418	Upper IM	NOT SIG.	epi
L1-L2	6	0.0465898	-0.013159	0.156	0.258	1	L2	ZNF121	-0.414	-0.725825	Upper IM	NOT SIG.	epi
L1-L2	6	0.0466005	-0.0731899	0.367	0.517	1	L2	CPA4	-0.884	-0.494384	Upper IM	NOT SIG.	epi
L1-L2	6	0.0466976	-0.0448561	0.094	0.175	1	L2	ZBTB17	-0.269	-0.896622	Upper IM	NOT SIG.	epi
L1-L2	6	0.046711	-0.127551	0.294	0.417	1	L2	CACUL1	-0.711	-0.504231	Upper IM	NOT SIG.	epi
L1-L2	6	0.0467394	-0.0423014	0.067	0.142	1	L2	TLR3	-0.209	-1.08366	Upper IM	NOT SIG.	epi
L1-L2	6	0.0467729	-0.0720353	0.211	0.325	1	L2	TNFRSF25	-0.536	-0.623197	Upper IM	NOT SIG.	epi
L1-L2	6	0.0468036	-0.0744274	0.067	0.133	1	L2	HIRIP3	-0.2	-0.989193	Upper IM	NOT SIG.	epi
L1-L2	6	0.0468261	-0.102611	0.133	0.225	1	L2	NOL9	-0.358	-0.758499	Upper IM	NOT SIG.	epi
L1-L2	6	0.04691	-0.0948082	0.089	0.167	1	L2	KIF3B	-0.256	-0.907971	Upper IM	NOT SIG.	epi
L1-L2	6	0.0469526	-0.13536	0.144	0.233	1	L2	ATXN2	-0.377	-0.694261	Upper IM	NOT SIG.	epi
L1-L2	6	0.047063	-0.0454231	0.222	0.342	1	L2	NSUN2	-0.564	-0.623437	Upper IM	NOT SIG.	epi
L1-L2	6	0.0471647	-0.166051	0.806	0.917	1	L2	COX5B	-1.723	-0.186142	Upper IM	NOT SIG.	epi
L1-L2	6	0.0473213	0.0467061	0.05	0.008	1	L2	ZNF333	-0.058	2.64386	Upper IM	NOT SIG.	epi
L1-L2	6	0.0473213	-0.0885425	0.017	0.058	1	L2	FAM111B	-0.075	-1.77052	Upper IM	NOT SIG.	epi
L1-L2	6	0.0473268	-0.0777451	0.1	0.183	1	L2	NAA35	-0.283	-0.871844	Upper IM	NOT SIG.	epi
L1-L2	6	0.0474082	-0.0770989	0.378	0.525	1	L2	ATP13A4	-0.903	-0.473931	Upper IM	NOT SIG.	epi
L1-L2	6	0.0474118	-0.000223515	0.356	0.508	1	L2	TIAL1	-0.864	-0.512951	Upper IM	NOT SIG.	epi
L1-L2	6	0.0475267	0.175998	0.178	0.1	1	L2	BASP1	-0.278	0.831877	Upper IM	NOT SIG.	epi
L1-L2	6	0.0476	-0.0864596	0.111	0.192	1	L2	DDX51	-0.303	-0.790547	Upper IM	NOT SIG.	epi
L1-L2	6	0.0476631	-0.0647841	0.117	0.2	1	L2	ANKRD40	-0.317	-0.773491	Upper IM	NOT SIG.	epi
L1-L2	6	0.0476821	-0.136227	0.856	0.933	1	L2	FTL	-1.789	-0.124266	Upper IM	NOT SIG.	epi
L1-L2	6	0.0477079	1.41223	0.717	0.85	1	L2	COL1A2	-1.567	-0.24549	Upper IM	NOT SIG.	epi
L1-L2	6	0.047811	0.100334	0.05	0.008	1	L2	FUT8	-0.058	2.64386	Upper IM	NOT SIG.	epi
L1-L2	6	0.047811	-0.0486983	0.017	0.058	1	L2	ZC4H2	-0.075	-1.77052	Upper IM	NOT SIG.	epi
L1-L2	6	0.0478426	-0.124115	0.55	0.692	1	L2	SBDS	-1.242	-0.33134	Upper IM	NOT SIG.	epi
L1-L2	6	0.047923	-0.121327	0.372	0.483	1	L2	NDUFA12	-0.855	-0.376721	Upper IM	NOT SIG.	epi
L1-L2	6	0.0479275	-0.0627753	0.328	0.475	1	L2	ARL4D	-0.803	-0.534232	Upper IM	NOT SIG.	epi
L1-L2	6	0.0479864	-0.0593578	0.133	0.225	1	L2	CCDC50	-0.358	-0.758499	Upper IM	NOT SIG.	epi
L1-L2	6	0.0480654	0.190227	0.728	0.708	1	L2	NAPRT	-1.436	0.0401891	Upper IM	NOT SIG.	epi
L1-L2	6	0.0481177	-0.122337	0.256	0.375	1	L2	ITPR3	-0.631	-0.550747	Upper IM	NOT SIG.	epi
L1-L2	6	0.0482365	-0.0905803	0.139	0.233	1	L2	MRPL10	-0.372	-0.745245	Upper IM	NOT SIG.	epi
L1-L2	6	0.048305	0.0665146	0.05	0.008	1	L2	ERCC8	-0.058	2.64386	Upper IM	NOT SIG.	epi
L1-L2	6	0.048305	-0.0314765	0.017	0.058	1	L2	AC007906.2	-0.075	-1.77052	Upper IM	NOT SIG.	epi
L1-L2	6	0.048305	-0.0536175	0.017	0.058	1	L2	SMN1	-0.075	-1.77052	Upper IM	NOT SIG.	epi
L1-L2	6	0.048373	0.119395	0.217	0.133	1	L2	COQ10B	-0.35	0.706269	Upper IM	NOT SIG.	epi
L1-L2	6	0.0484541	0.148112	0.95	0.983	1	L2	CLTB	-1.933	-0.0492639	Upper IM	NOT SIG.	epi
L1-L2	6	0.0485424	-0.0821285	0.261	0.392	1	L2	SNHG3	-0.653	-0.586804	Upper IM	NOT SIG.	epi
L1-L2	6	0.048582	-0.119663	0.083	0.158	1	L2	GLA	-0.241	-0.928741	Upper IM	NOT SIG.	epi
L1-L2	6	0.0486066	0.0487624	0.067	0.017	1	L2	ZEB1	-0.084	1.97863	Upper IM	NOT SIG.	epi
L1-L2	6	0.0486118	-0.131998	0.372	0.483	1	L2	DCTN3	-0.855	-0.376721	Upper IM	NOT SIG.	epi
L1-L2	6	0.0486766	-0.0630369	0.078	0.15	1	L2	ZNF787	-0.228	-0.943416	Upper IM	NOT SIG.	epi
L1-L2	6	0.048702	-0.0515029	0.139	0.233	1	L2	VTI1A	-0.372	-0.745245	Upper IM	NOT SIG.	epi
L1-L2	6	0.0488034	0.602364	0.556	0.525	1	L2	ANKRD37	-1.081	0.0827675	Upper IM	NOT SIG.	epi
L1-L2	6	0.0488534	-0.128014	0.311	0.433	1	L2	SP3	-0.744	-0.477452	Upper IM	NOT SIG.	epi
L1-L2	6	0.048875	0.107604	0.139	0.067	1	L2	PDP1	-0.206	1.05285	Upper IM	NOT SIG.	epi
L1-L2	6	0.0488895	-0.0319029	0.372	0.508	1	L2	PLPP1	-0.88	-0.449526	Upper IM	NOT SIG.	epi
L1-L2	6	0.0489436	0.00386002	0.061	0.133	1	L2	EXOSC2	-0.194	-1.12455	Upper IM	NOT SIG.	epi
L1-L2	6	0.0490302	-0.033708	0.111	0.2	1	L2	PRADC1	-0.311	-0.84944	Upper IM	NOT SIG.	epi
L1-L2	6	0.0491707	-0.0324983	0.133	0.225	1	L2	TNFSF9	-0.358	-0.758499	Upper IM	NOT SIG.	epi
L1-L2	6	0.0491829	-0.0416467	0.167	0.267	1	L2	MYL6B	-0.434	-0.676992	Upper IM	NOT SIG.	epi
L1-L2	6	0.0493057	0.0479833	0.05	0.008	1	L2	TTK	-0.058	2.64386	Upper IM	NOT SIG.	epi
L1-L2	6	0.0493057	0.0476395	0.05	0.008	1	L2	CLTCL1	-0.058	2.64386	Upper IM	NOT SIG.	epi
L1-L2	6	0.0493057	-0.03573	0.017	0.058	1	L2	LINC02693	-0.075	-1.77052	Upper IM	NOT SIG.	epi
L1-L2	6	0.0493247	-0.0514064	0.211	0.317	1	L2	NBEAL1	-0.528	-0.58724	Upper IM	NOT SIG.	epi
L1-L2	6	0.049368	-0.0417053	0.128	0.225	1	L2	SAMD5	-0.353	-0.813781	Upper IM	NOT SIG.	epi
L1-L2	6	0.0495481	-0.0792391	0.067	0.133	1	L2	OAF	-0.2	-0.989193	Upper IM	NOT SIG.	epi
L1-L2	6	0.0495526	0.370655	1	1	1	L2	IL1RN	-2	0	Upper IM	NOT SIG.	epi
L1-L2	6	0.0495787	-0.115459	0.689	0.842	1	L2	PPP2CA	-1.531	-0.289316	Upper IM	NOT SIG.	epi
L1-L2	6	0.0496512	-0.0433134	0.133	0.225	1	L2	IPO4	-0.358	-0.758499	Upper IM	NOT SIG.	epi
L1-L2	6	0.0496637	-0.0763174	0.283	0.408	1	L2	GSTM3	-0.691	-0.527767	Upper IM	NOT SIG.	epi
L1-L2	6	0.0497112	-0.0956951	0.106	0.183	1	L2	TNFRSF12A	-0.289	-0.787779	Upper IM	NOT SIG.	epi
L1-L2	6	0.0497282	-0.165327	0.739	0.875	1	L2	MT1X	-1.614	-0.243709	Upper IM	NOT SIG.	epi
L1-L2	6	0.0498126	0.0538874	0.05	0.008	1	L2	HOXD13	-0.058	2.64386	Upper IM	NOT SIG.	epi
L1-L2	6	0.0499219	-0.0491794	0.089	0.167	1	L2	SLC49A3	-0.256	-0.907971	Upper IM	NOT SIG.	epi
L1-L2	6	0.0500694	-0.0102179	0.317	0.467	1	L2	CAPN15	-0.784	-0.55894	Upper IM	NOT SIG.	epi
L1-L2	6	0.0500723	0.161347	0.339	0.242	1	L2	GAS7	-0.581	0.486278	Upper IM	NOT SIG.	epi
L1-L2	6	0.0502269	-0.195967	0.528	0.65	1	L2	RNF7	-1.178	-0.299902	Upper IM	NOT SIG.	epi
L1-L2	6	0.0502902	0.262868	0.317	0.242	1	L2	FUT11	-0.559	0.389476	Upper IM	NOT SIG.	epi
L1-L2	6	0.0504258	0.171671	0.994	0.992	1	L2	ENO1	-1.986	0.00290573	Upper IM	NOT SIG.	epi
L1-L2	6	0.0504802	-0.109591	0.044	0.1	1	L2	TIPIN	-0.144	-1.18442	Upper IM	NOT SIG.	epi
L1-L2	6	0.0504993	0.247211	0.594	0.567	1	L2	CXADR	-1.161	0.0671142	Upper IM	NOT SIG.	epi
L1-L2	6	0.0505058	0.117152	0.994	1	1	L2	MYL6	-1.994	-0.00868224	Upper IM	NOT SIG.	epi
L1-L2	6	0.0505223	-0.129216	0.344	0.483	1	L2	SCAMP1	-0.827	-0.489615	Upper IM	NOT SIG.	epi
L1-L2	6	0.0505474	0.111036	0.189	0.108	1	L2	SPOPL	-0.297	0.807355	Upper IM	NOT SIG.	epi
L1-L2	6	0.0506503	-0.0451043	0.061	0.125	1	L2	APIP	-0.186	-1.03505	Upper IM	NOT SIG.	epi
L1-L2	6	0.0506604	-0.0207577	0.217	0.333	1	L2	WBP11	-0.55	-0.617827	Upper IM	NOT SIG.	epi
L1-L2	6	0.0508395	-0.0189463	0.017	0.058	1	L2	LDB2	-0.075	-1.77052	Upper IM	NOT SIG.	epi
L1-L2	6	0.0508395	-0.0266946	0.017	0.058	1	L2	AL590226.2	-0.075	-1.77052	Upper IM	NOT SIG.	epi
L1-L2	6	0.0508395	-0.0321139	0.017	0.058	1	L2	ADCK1	-0.075	-1.77052	Upper IM	NOT SIG.	epi
L1-L2	6	0.0509802	-0.0969418	0.061	0.125	1	L2	SNAPC2	-0.186	-1.03505	Upper IM	NOT SIG.	epi
L1-L2	6	0.0511158	0.141876	0.206	0.125	1	L2	WIPI1	-0.331	0.720716	Upper IM	NOT SIG.	epi
L1-L2	6	0.0511731	-0.16464	0.55	0.692	1	L2	IGFBP4	-1.242	-0.33134	Upper IM	NOT SIG.	epi
L1-L2	6	0.0511911	0.281262	0.528	0.492	1	L2	KDM2A	-1.02	0.10188	Upper IM	NOT SIG.	epi
L1-L2	6	0.051342	-0.135683	0.35	0.475	1	L2	C14orf119	-0.825	-0.440573	Upper IM	NOT SIG.	epi
L1-L2	6	0.0513596	-0.00291169	0.017	0.058	1	L2	ZNF517	-0.075	-1.77052	Upper IM	NOT SIG.	epi
L1-L2	6	0.0513596	-0.0440498	0.017	0.058	1	L2	AC116312.1	-0.075	-1.77052	Upper IM	NOT SIG.	epi
L1-L2	6	0.0514275	0.0819771	0.078	0.025	1	L2	RGS2	-0.103	1.64155	Upper IM	NOT SIG.	epi
L1-L2	6	0.0514313	-0.0678841	0.056	0.117	1	L2	ZNF525	-0.173	-1.06301	Upper IM	NOT SIG.	epi
L1-L2	6	0.0516526	-0.145548	0.233	0.333	1	L2	RNASET2	-0.566	-0.515192	Upper IM	NOT SIG.	epi
L1-L2	6	0.0518274	-0.0778913	0.122	0.208	1	L2	PUS7L	-0.33	-0.769702	Upper IM	NOT SIG.	epi
L1-L2	6	0.0518301	-0.0713334	0.183	0.283	1	L2	LYRM2	-0.466	-0.628958	Upper IM	NOT SIG.	epi
L1-L2	6	0.0518519	-0.0523725	0.094	0.175	1	L2	COIL	-0.269	-0.896622	Upper IM	NOT SIG.	epi
L1-L2	6	0.0518627	-0.0459518	0.133	0.225	1	L2	MYO10	-0.358	-0.758499	Upper IM	NOT SIG.	epi
L1-L2	6	0.0518841	-0.0170728	0.017	0.058	1	L2	FBXO17	-0.075	-1.77052	Upper IM	NOT SIG.	epi
L1-L2	6	0.0520015	0.312438	0.161	0.092	1	L2	SYNPO2L	-0.253	0.807355	Upper IM	NOT SIG.	epi
L1-L2	6	0.0520134	-0.0650068	0.217	0.325	1	L2	UBP1	-0.542	-0.582745	Upper IM	NOT SIG.	epi
L1-L2	6	0.0520789	-0.00896089	0.122	0.217	1	L2	VCPKMT	-0.339	-0.830814	Upper IM	NOT SIG.	epi
L1-L2	6	0.0521405	-0.0245007	0.1	0.183	1	L2	ASMTL	-0.283	-0.871844	Upper IM	NOT SIG.	epi
L1-L2	6	0.0521732	-0.0629536	0.261	0.375	1	L2	RHBDL2	-0.636	-0.522841	Upper IM	NOT SIG.	epi
L1-L2	6	0.0522077	0.0818083	0.194	0.108	1	L2	TXNDC15	-0.302	0.845025	Upper IM	NOT SIG.	epi
L1-L2	6	0.0523412	-0.0667108	0.222	0.325	1	L2	NIT2	-0.547	-0.54988	Upper IM	NOT SIG.	epi
L1-L2	6	0.0523511	-0.0530195	0.483	0.642	1	L2	DUSP16	-1.125	-0.41055	Upper IM	NOT SIG.	epi
L1-L2	6	0.0523599	0.103109	0.089	0.033	1	L2	FRY	-0.122	1.43134	Upper IM	NOT SIG.	epi
L1-L2	6	0.0523742	-0.0715698	0.1	0.175	1	L2	AC005332.6	-0.275	-0.807355	Upper IM	NOT SIG.	epi
L1-L2	6	0.0524213	0.24307	0.389	0.3	1	L2	RBM14	-0.689	0.374808	Upper IM	NOT SIG.	epi
L1-L2	6	0.0524723	0.140716	0.1	0.042	1	L2	IL12A-AS1	-0.142	1.25154	Upper IM	NOT SIG.	epi
L1-L2	6	0.052477	-0.152489	0.056	0.117	1	L2	TTN-AS1	-0.173	-1.06301	Upper IM	NOT SIG.	epi
L1-L2	6	0.0525545	0.00142438	0.217	0.333	1	L2	EGLN2	-0.55	-0.617827	Upper IM	NOT SIG.	epi
L1-L2	6	0.0526052	-0.0745659	0.139	0.225	1	L2	BNC1	-0.364	-0.69484	Upper IM	NOT SIG.	epi
L1-L2	6	0.0526529	-0.152637	0.378	0.508	1	L2	ATXN10	-0.886	-0.426442	Upper IM	NOT SIG.	epi
L1-L2	6	0.0526618	-0.0577899	0.083	0.158	1	L2	SETDB1	-0.241	-0.928741	Upper IM	NOT SIG.	epi
L1-L2	6	0.0527076	-0.0123115	0.094	0.175	1	L2	PHF21A	-0.269	-0.896622	Upper IM	NOT SIG.	epi
L1-L2	6	0.0527211	-0.0887465	0.417	0.55	1	L2	FURIN	-0.967	-0.399384	Upper IM	NOT SIG.	epi
L1-L2	6	0.0527739	0.442359	0.428	0.375	1	L2	KLK6	-0.803	0.19072	Upper IM	NOT SIG.	epi
L1-L2	6	0.0528073	-0.0110665	0.189	0.3	1	L2	CCDC130	-0.489	-0.666576	Upper IM	NOT SIG.	epi
L1-L2	6	0.0528859	-0.0708726	0.05	0.108	1	L2	PRRG1	-0.158	-1.11103	Upper IM	NOT SIG.	epi
L1-L2	6	0.0529956	-0.0606079	0.094	0.175	1	L2	TAPT1	-0.269	-0.896622	Upper IM	NOT SIG.	epi
L1-L2	6	0.0530089	0.241303	0.689	0.7	1	L2	LAMP2	-1.389	-0.0228509	Upper IM	NOT SIG.	epi
L1-L2	6	0.0530666	-0.064099	0.128	0.217	1	L2	PDRG1	-0.345	-0.761551	Upper IM	NOT SIG.	epi
L1-L2	6	0.0531313	-0.1165	0.406	0.525	1	L2	TMEM265	-0.931	-0.370838	Upper IM	NOT SIG.	epi
L1-L2	6	0.0532532	-0.0903779	0.106	0.183	1	L2	TPM2	-0.289	-0.787779	Upper IM	NOT SIG.	epi
L1-L2	6	0.053254	-0.0149585	0.272	0.392	1	L2	SLC35C2	-0.664	-0.527247	Upper IM	NOT SIG.	epi
L1-L2	6	0.0532944	-0.0863697	0.261	0.358	1	L2	CENPB	-0.619	-0.45591	Upper IM	NOT SIG.	epi
L1-L2	6	0.0533069	-0.0876175	0.339	0.45	1	L2	TAB2	-0.789	-0.40864	Upper IM	NOT SIG.	epi
L1-L2	6	0.0533927	0.230554	0.594	0.567	1	L2	EIF2S2	-1.161	0.0671142	Upper IM	NOT SIG.	epi
L1-L2	6	0.0534845	-0.00555028	0.017	0.058	1	L2	MAP3K10	-0.075	-1.77052	Upper IM	NOT SIG.	epi
L1-L2	6	0.0535121	-0.0338718	0.022	0.067	1	L2	ZNF547	-0.089	-1.60666	Upper IM	NOT SIG.	epi
L1-L2	6	0.0535121	-0.0569385	0.022	0.067	1	L2	PTCH1	-0.089	-1.60666	Upper IM	NOT SIG.	epi
L1-L2	6	0.0535629	-0.07924	0.239	0.35	1	L2	DCTN6	-0.589	-0.550344	Upper IM	NOT SIG.	epi
L1-L2	6	0.0535927	-0.0511689	0.3	0.433	1	L2	TXNDC5	-0.733	-0.529405	Upper IM	NOT SIG.	epi
L1-L2	6	0.0536392	0.0215715	0.133	0.225	1	L2	UEVLD	-0.358	-0.758499	Upper IM	NOT SIG.	epi
L1-L2	6	0.0536965	-0.033168	0.028	0.075	1	L2	DUS4L	-0.103	-1.42146	Upper IM	NOT SIG.	epi
L1-L2	6	0.0536998	-0.0958726	0.444	0.567	1	L2	JPT2	-1.011	-0.352789	Upper IM	NOT SIG.	epi
L1-L2	6	0.0538164	-0.106047	0.106	0.183	1	L2	GATAD2B	-0.289	-0.787779	Upper IM	NOT SIG.	epi
L1-L2	6	0.0538584	-0.110309	0.367	0.492	1	L2	KRAS	-0.859	-0.422878	Upper IM	NOT SIG.	epi
L1-L2	6	0.0539062	-0.0751986	0.039	0.092	1	L2	PKIG	-0.131	-1.23816	Upper IM	NOT SIG.	epi
L1-L2	6	0.0539109	0.0548829	0.078	0.025	1	L2	IL6R	-0.103	1.64155	Upper IM	NOT SIG.	epi
L1-L2	6	0.053988	-0.0534915	0.089	0.167	1	L2	DDIT3	-0.256	-0.907971	Upper IM	NOT SIG.	epi
L1-L2	6	0.0539979	-0.0270859	0.15	0.242	1	L2	NUDT4	-0.392	-0.690045	Upper IM	NOT SIG.	epi
L1-L2	6	0.0540091	-0.0455536	0.022	0.067	1	L2	HLA-DOA	-0.089	-1.60666	Upper IM	NOT SIG.	epi
L1-L2	6	0.0541008	0.303634	0.556	0.525	1	L2	NFIC	-1.081	0.0827675	Upper IM	NOT SIG.	epi
L1-L2	6	0.0541347	-0.0952363	0.15	0.233	1	L2	ZNF593	-0.383	-0.635367	Upper IM	NOT SIG.	epi
L1-L2	6	0.0541776	-0.00876196	0.228	0.358	1	L2	KLHDC2	-0.586	-0.650926	Upper IM	NOT SIG.	epi
L1-L2	6	0.0542488	-0.0743042	0.206	0.308	1	L2	PRKD2	-0.514	-0.580286	Upper IM	NOT SIG.	epi
L1-L2	6	0.0542594	-0.0483867	0.056	0.117	1	L2	CD40	-0.173	-1.06301	Upper IM	NOT SIG.	epi
L1-L2	6	0.0542979	-0.0399358	0.044	0.1	1	L2	KLF11	-0.144	-1.18442	Upper IM	NOT SIG.	epi
L1-L2	6	0.0543331	0.128384	0.178	0.1	1	L2	IMPACT	-0.278	0.831877	Upper IM	NOT SIG.	epi
L1-L2	6	0.0543581	0.182956	0.933	0.942	1	L2	RHOA	-1.875	-0.01385	Upper IM	NOT SIG.	epi
L1-L2	6	0.0543762	-0.0838792	0.05	0.108	1	L2	U2AF1L4	-0.158	-1.11103	Upper IM	NOT SIG.	epi
L1-L2	6	0.0543866	-0.0681684	0.15	0.233	1	L2	DNASE1L1	-0.383	-0.635367	Upper IM	NOT SIG.	epi
L1-L2	6	0.05451	-0.0281615	0.022	0.067	1	L2	LNCTAM34A	-0.089	-1.60666	Upper IM	NOT SIG.	epi
L1-L2	6	0.0545742	-0.0120472	0.017	0.058	1	L2	LARGE1	-0.075	-1.77052	Upper IM	NOT SIG.	epi
L1-L2	6	0.0546386	0.116123	0.228	0.142	1	L2	INTS8	-0.37	0.683143	Upper IM	NOT SIG.	epi
L1-L2	6	0.0546492	0.21705	0.739	0.725	1	L2	TP53I3	-1.464	0.0275934	Upper IM	NOT SIG.	epi
L1-L2	6	0.0547332	-0.112353	0.039	0.092	1	L2	ELF4	-0.131	-1.23816	Upper IM	NOT SIG.	epi
L1-L2	6	0.0547605	-0.0521508	0.067	0.133	1	L2	TMEM260	-0.2	-0.989193	Upper IM	NOT SIG.	epi
L1-L2	6	0.0547606	0.0687735	0.078	0.025	1	L2	CAMK2N1	-0.103	1.64155	Upper IM	NOT SIG.	epi
L1-L2	6	0.0548344	-0.199199	0.744	0.825	1	L2	ATP5MF	-1.569	-0.149091	Upper IM	NOT SIG.	epi
L1-L2	6	0.0550147	-0.0314888	0.022	0.067	1	L2	RAC3	-0.089	-1.60666	Upper IM	NOT SIG.	epi
L1-L2	6	0.0550341	0.212163	0.639	0.608	1	L2	MGAT1	-1.247	0.0717446	Upper IM	NOT SIG.	epi
L1-L2	6	0.0550412	-0.119715	0.228	0.325	1	L2	PSMD9	-0.553	-0.511406	Upper IM	NOT SIG.	epi
L1-L2	6	0.0550478	-0.159092	0.65	0.817	1	L2	ACPP	-1.467	-0.329896	Upper IM	NOT SIG.	epi
L1-L2	6	0.0550896	0.0650489	0.089	0.033	1	L2	ARHGEF26-AS1	-0.122	1.43134	Upper IM	NOT SIG.	epi
L1-L2	6	0.0551009	-0.00668438	0.067	0.133	1	L2	LRP6	-0.2	-0.989193	Upper IM	NOT SIG.	epi
L1-L2	6	0.055126	-0.00220305	0.017	0.058	1	L2	PYROXD2	-0.075	-1.77052	Upper IM	NOT SIG.	epi
L1-L2	6	0.0551506	-0.0396479	0.039	0.092	1	L2	NACA2	-0.131	-1.23816	Upper IM	NOT SIG.	epi
L1-L2	6	0.0552278	0.146173	0.306	0.217	1	L2	AVPI1	-0.523	0.495837	Upper IM	NOT SIG.	epi
L1-L2	6	0.0552508	-0.0704045	0.333	0.458	1	L2	C1orf122	-0.791	-0.459825	Upper IM	NOT SIG.	epi
L1-L2	6	0.0553313	-0.0395301	0.111	0.192	1	L2	OAS2	-0.303	-0.790547	Upper IM	NOT SIG.	epi
L1-L2	6	0.0553814	-0.109215	0.128	0.208	1	L2	CCNQ	-0.336	-0.70044	Upper IM	NOT SIG.	epi
L1-L2	6	0.0554044	-0.109352	0.5	0.667	1	L2	CREG1	-1.167	-0.415759	Upper IM	NOT SIG.	epi
L1-L2	6	0.0554328	-0.0569246	0.083	0.158	1	L2	ZFYVE27	-0.241	-0.928741	Upper IM	NOT SIG.	epi
L1-L2	6	0.0555561	-0.00666317	0.572	0.733	1	L2	ATP6V0B	-1.305	-0.357798	Upper IM	NOT SIG.	epi
L1-L2	6	0.0556215	0.0451071	0.078	0.025	1	L2	HRH1	-0.103	1.64155	Upper IM	NOT SIG.	epi
L1-L2	6	0.055787	-0.0324294	0.067	0.133	1	L2	CLYBL	-0.2	-0.989193	Upper IM	NOT SIG.	epi
L1-L2	6	0.055891	0.123406	0.089	0.033	1	L2	SPIRE1	-0.122	1.43134	Upper IM	NOT SIG.	epi
L1-L2	6	0.055891	0.0990897	0.089	0.033	1	L2	CDK11A	-0.122	1.43134	Upper IM	NOT SIG.	epi
L1-L2	6	0.0559079	-0.0531529	0.261	0.375	1	L2	GBF1	-0.636	-0.522841	Upper IM	NOT SIG.	epi
L1-L2	6	0.0560267	0.226317	0.311	0.233	1	L2	HAGH	-0.544	0.416585	Upper IM	NOT SIG.	epi
L1-L2	6	0.0560358	-0.0251475	0.022	0.067	1	L2	TENM4	-0.089	-1.60666	Upper IM	NOT SIG.	epi
L1-L2	6	0.0561327	-0.096785	0.067	0.133	1	L2	CX3CL1	-0.2	-0.989193	Upper IM	NOT SIG.	epi
L1-L2	6	0.0562112	0.0440128	0.389	0.525	1	L2	ZNF117	-0.914	-0.432547	Upper IM	NOT SIG.	epi
L1-L2	6	0.0562899	0.335772	0.994	0.992	1	L2	CNFN	-1.986	0.00290573	Upper IM	NOT SIG.	epi
L1-L2	6	0.0564125	-0.152284	0.144	0.225	1	L2	ASB6	-0.369	-0.643856	Upper IM	NOT SIG.	epi
L1-L2	6	0.0564291	-0.0193944	0.072	0.142	1	L2	ANKS3	-0.214	-0.979822	Upper IM	NOT SIG.	epi
L1-L2	6	0.0564291	-0.0517854	0.072	0.142	1	L2	IRF5	-0.214	-0.979822	Upper IM	NOT SIG.	epi
L1-L2	6	0.0565241	-0.0925349	0.028	0.075	1	L2	HAPLN3	-0.103	-1.42146	Upper IM	NOT SIG.	epi
L1-L2	6	0.0565449	-0.114143	0.55	0.725	1	L2	GABARAPL2	-1.275	-0.398549	Upper IM	NOT SIG.	epi
L1-L2	6	0.0565533	-0.0403929	0.033	0.083	1	L2	AP002360.1	-0.116	-1.33065	Upper IM	NOT SIG.	epi
L1-L2	6	0.0567621	0.205338	0.794	0.833	1	L2	RAB2A	-1.627	-0.0691775	Upper IM	NOT SIG.	epi
L1-L2	6	0.0567647	-0.0934227	0.111	0.192	1	L2	FASTKD1	-0.303	-0.790547	Upper IM	NOT SIG.	epi
L1-L2	6	0.0568426	0.23079	0.683	0.708	1	L2	FBXW5	-1.391	-0.0518638	Upper IM	NOT SIG.	epi
L1-L2	6	0.0570072	-0.039767	0.028	0.075	1	L2	HFE	-0.103	-1.42146	Upper IM	NOT SIG.	epi
L1-L2	6	0.0570192	-0.0910233	0.361	0.475	1	L2	HSDL2	-0.836	-0.395929	Upper IM	NOT SIG.	epi
L1-L2	6	0.0570578	-0.0532443	0.15	0.242	1	L2	WASHC5	-0.392	-0.690045	Upper IM	NOT SIG.	epi
L1-L2	6	0.0571074	-0.0777584	0.072	0.142	1	L2	SEMA3B	-0.214	-0.979822	Upper IM	NOT SIG.	epi
L1-L2	6	0.0572019	-0.0862577	0.2	0.3	1	L2	KIAA0355	-0.5	-0.584963	Upper IM	NOT SIG.	epi
L1-L2	6	0.0572558	0.187462	0.528	0.467	1	L2	NFKBIZ	-0.995	0.177115	Upper IM	NOT SIG.	epi
L1-L2	6	0.0572779	-0.0774499	0.039	0.092	1	L2	LINC01278	-0.131	-1.23816	Upper IM	NOT SIG.	epi
L1-L2	6	0.057301	-0.0670241	0.106	0.183	1	L2	SNX7	-0.289	-0.787779	Upper IM	NOT SIG.	epi
L1-L2	6	0.0573784	0.110206	0.133	0.067	1	L2	ZNF428	-0.2	0.989193	Upper IM	NOT SIG.	epi
L1-L2	6	0.0574937	-0.0923331	0.028	0.075	1	L2	CALHM2	-0.103	-1.42146	Upper IM	NOT SIG.	epi
L1-L2	6	0.0575031	-0.0330686	0.122	0.208	1	L2	RANBP6	-0.33	-0.769702	Upper IM	NOT SIG.	epi
L1-L2	6	0.0575957	-0.0779552	0.244	0.35	1	L2	GOSR2	-0.594	-0.520474	Upper IM	NOT SIG.	epi
L1-L2	6	0.0575971	-0.0556566	0.022	0.067	1	L2	ATP8B2	-0.089	-1.60666	Upper IM	NOT SIG.	epi
L1-L2	6	0.0575971	-0.0624007	0.022	0.067	1	L2	GGACT	-0.089	-1.60666	Upper IM	NOT SIG.	epi
L1-L2	6	0.0576948	0.099223	0.1	0.042	1	L2	ZNF629	-0.142	1.25154	Upper IM	NOT SIG.	epi
L1-L2	6	0.0577475	-0.12644	0.928	0.925	1	L2	SULT2B1	-1.853	0.00467144	Upper IM	NOT SIG.	epi
L1-L2	6	0.0577857	0.118673	0.189	0.108	1	L2	MAN2B2	-0.297	0.807355	Upper IM	NOT SIG.	epi
L1-L2	6	0.0578074	-0.146975	0.433	0.542	1	L2	CASTOR1	-0.975	-0.323926	Upper IM	NOT SIG.	epi
L1-L2	6	0.0578882	-0.0607526	0.067	0.133	1	L2	BTN3A2	-0.2	-0.989193	Upper IM	NOT SIG.	epi
L1-L2	6	0.0578996	-0.0788409	0.106	0.183	1	L2	GRK6	-0.289	-0.787779	Upper IM	NOT SIG.	epi
L1-L2	6	0.0579234	-0.177163	0.45	0.583	1	L2	HOOK3	-1.033	-0.373571	Upper IM	NOT SIG.	epi
L1-L2	6	0.0579647	-0.0596015	0.061	0.125	1	L2	ANKRD65	-0.186	-1.03505	Upper IM	NOT SIG.	epi
L1-L2	6	0.0579951	0.00601318	0.244	0.367	1	L2	PGAP2	-0.611	-0.588899	Upper IM	NOT SIG.	epi
L1-L2	6	0.0580123	-0.110747	0.356	0.5	1	L2	TFRC	-0.856	-0.490051	Upper IM	NOT SIG.	epi
L1-L2	6	0.0580314	-0.0394402	0.217	0.325	1	L2	JAK2	-0.542	-0.582745	Upper IM	NOT SIG.	epi
L1-L2	6	0.0580466	-0.0547338	0.078	0.15	1	L2	FOXP4	-0.228	-0.943416	Upper IM	NOT SIG.	epi
L1-L2	6	0.0581254	-0.0344099	0.022	0.067	1	L2	SLC25A20	-0.089	-1.60666	Upper IM	NOT SIG.	epi
L1-L2	6	0.0581477	-0.0430731	0.039	0.092	1	L2	CCDC18-AS1	-0.131	-1.23816	Upper IM	NOT SIG.	epi
L1-L2	6	0.0582875	-0.0719647	0.144	0.225	1	L2	TRMT1	-0.369	-0.643856	Upper IM	NOT SIG.	epi
L1-L2	6	0.0583535	-0.0244123	0.044	0.1	1	L2	SFR1	-0.144	-1.18442	Upper IM	NOT SIG.	epi
L1-L2	6	0.0583856	-0.0489619	0.033	0.083	1	L2	DPY19L1	-0.116	-1.33065	Upper IM	NOT SIG.	epi
L1-L2	6	0.0583856	-0.139623	0.033	0.083	1	L2	MRNIP	-0.116	-1.33065	Upper IM	NOT SIG.	epi
L1-L2	6	0.058601	-0.0929716	0.472	0.6	1	L2	PGLS	-1.072	-0.346176	Upper IM	NOT SIG.	epi
L1-L2	6	0.0587814	0.152784	0.328	0.242	1	L2	DDX18	-0.57	0.438689	Upper IM	NOT SIG.	epi
L1-L2	6	0.0588523	-0.11688	0.222	0.317	1	L2	SLC39A9	-0.539	-0.513923	Upper IM	NOT SIG.	epi
L1-L2	6	0.0588965	0.0691429	0.061	0.017	1	L2	PHKG1	-0.078	1.84327	Upper IM	NOT SIG.	epi
L1-L2	6	0.0589611	-0.114375	0.2	0.308	1	L2	HS3ST6	-0.508	-0.62293	Upper IM	NOT SIG.	epi
L1-L2	6	0.0589632	-0.0339252	0.067	0.133	1	L2	COA7	-0.2	-0.989193	Upper IM	NOT SIG.	epi
L1-L2	6	0.0589654	-0.0706078	0.156	0.242	1	L2	SPNS1	-0.398	-0.633461	Upper IM	NOT SIG.	epi
L1-L2	6	0.058974	-0.0412489	0.028	0.075	1	L2	AC092745.4	-0.103	-1.42146	Upper IM	NOT SIG.	epi
L1-L2	6	0.0590168	-0.115377	0.461	0.625	1	L2	NME1	-1.086	-0.439089	Upper IM	NOT SIG.	epi
L1-L2	6	0.0590648	-0.0185086	0.217	0.333	1	L2	RAMAC	-0.55	-0.617827	Upper IM	NOT SIG.	epi
L1-L2	6	0.0591412	0.171732	0.939	0.975	1	L2	OAZ1	-1.914	-0.0542771	Upper IM	NOT SIG.	epi
L1-L2	6	0.0591896	-0.0190131	0.1	0.183	1	L2	HEXA	-0.283	-0.871844	Upper IM	NOT SIG.	epi
L1-L2	6	0.0591943	-0.0113054	0.022	0.067	1	L2	ASB16-AS1	-0.089	-1.60666	Upper IM	NOT SIG.	epi
L1-L2	6	0.0591943	-0.044399	0.022	0.067	1	L2	NUBPL	-0.089	-1.60666	Upper IM	NOT SIG.	epi
L1-L2	6	0.0592089	0.186627	0.85	0.925	1	L2	RAB25	-1.775	-0.121991	Upper IM	NOT SIG.	epi
L1-L2	6	0.0593201	-0.0332827	0.033	0.083	1	L2	NBPF12	-0.116	-1.33065	Upper IM	NOT SIG.	epi
L1-L2	6	0.0593876	0.105732	0.122	0.058	1	L2	R3HCC1	-0.18	1.07276	Upper IM	NOT SIG.	epi
L1-L2	6	0.0594636	-0.0509465	0.05	0.108	1	L2	LRP5	-0.158	-1.11103	Upper IM	NOT SIG.	epi
L1-L2	6	0.0595368	0.245283	0.239	0.167	1	L2	GRIPAP1	-0.406	0.517163	Upper IM	NOT SIG.	epi
L1-L2	6	0.0597009	-0.0525112	0.294	0.425	1	L2	SNHG1	-0.719	-0.531647	Upper IM	NOT SIG.	epi
L1-L2	6	0.0597348	-0.0441363	0.022	0.067	1	L2	PSD	-0.089	-1.60666	Upper IM	NOT SIG.	epi
L1-L2	6	0.0597871	0.140248	0.283	0.2	1	L2	EDEM3	-0.483	0.500802	Upper IM	NOT SIG.	epi
L1-L2	6	0.0597875	0.00177901	0.178	0.275	1	L2	GMPPA	-0.453	-0.627554	Upper IM	NOT SIG.	epi
L1-L2	6	0.0597963	-0.0780362	1	1	1	L2	MT-ND2	-2	0	Upper IM	NOT SIG.	epi
L1-L2	6	0.0598023	-0.115998	0.222	0.317	1	L2	MYC	-0.539	-0.513923	Upper IM	NOT SIG.	epi
L1-L2	6	0.0599727	0.022585	0.167	0.258	1	L2	ISG15	-0.425	-0.627523	Upper IM	NOT SIG.	epi
L1-L2	6	0.0599784	-0.0447339	0.028	0.075	1	L2	AC027020.2	-0.103	-1.42146	Upper IM	NOT SIG.	epi
L1-L2	6	0.0599784	-0.0538953	0.028	0.075	1	L2	POFUT2	-0.103	-1.42146	Upper IM	NOT SIG.	epi
L1-L2	6	0.0600339	-0.148612	0.472	0.575	1	L2	S100A13	-1.047	-0.284775	Upper IM	NOT SIG.	epi
L1-L2	6	0.0600447	0.0648344	0.089	0.033	1	L2	PLAT	-0.122	1.43134	Upper IM	NOT SIG.	epi
L1-L2	6	0.0601911	-0.259639	0.25	0.35	1	L2	IFI6	-0.6	-0.485427	Upper IM	NOT SIG.	epi
L1-L2	6	0.0602803	-0.0827137	0.05	0.108	1	L2	NFIL3	-0.158	-1.11103	Upper IM	NOT SIG.	epi
L1-L2	6	0.0603513	-0.169437	0.978	1	1	L2	PPIA	-1.978	-0.0320936	Upper IM	NOT SIG.	epi
L1-L2	6	0.0603514	-0.0757417	0.328	0.45	1	L2	LAMTOR2	-0.778	-0.456229	Upper IM	NOT SIG.	epi
L1-L2	6	0.0604582	-0.02723	0.144	0.242	1	L2	ARMC5	-0.386	-0.748938	Upper IM	NOT SIG.	epi
L1-L2	6	0.0604617	0.0813872	0.061	0.017	1	L2	PPP4R1-AS1	-0.078	1.84327	Upper IM	NOT SIG.	epi
L1-L2	6	0.0604683	0.121016	0.122	0.058	1	L2	STMN3	-0.18	1.07276	Upper IM	NOT SIG.	epi
L1-L2	6	0.0605563	-0.118387	0.906	0.933	1	L2	PFDN5	-1.839	-0.042366	Upper IM	NOT SIG.	epi
L1-L2	6	0.0607011	-0.0391184	0.056	0.117	1	L2	KLC2	-0.173	-1.06301	Upper IM	NOT SIG.	epi
L1-L2	6	0.0607036	-0.0873107	0.239	0.342	1	L2	FERMT1	-0.581	-0.516986	Upper IM	NOT SIG.	epi
L1-L2	6	0.0607692	-0.0717903	0.144	0.233	1	L2	EXT1	-0.377	-0.694261	Upper IM	NOT SIG.	epi
L1-L2	6	0.0607806	-0.130775	0.217	0.308	1	L2	BUD23	-0.525	-0.505235	Upper IM	NOT SIG.	epi
L1-L2	6	0.0608169	0.154489	0.978	0.992	1	L2	RACK1	-1.97	-0.0205057	Upper IM	NOT SIG.	epi
L1-L2	6	0.060911	-0.114251	0.994	1	1	L2	RPS8	-1.994	-0.00868224	Upper IM	NOT SIG.	epi
L1-L2	6	0.0609163	-0.0062472	0.489	0.692	1	L2	AIG1	-1.181	-0.500938	Upper IM	NOT SIG.	epi
L1-L2	6	0.060974	-0.0134803	0.133	0.225	1	L2	AXIN1	-0.358	-0.758499	Upper IM	NOT SIG.	epi
L1-L2	6	0.0611353	-0.201612	0.783	0.883	1	L2	CD63	-1.666	-0.173401	Upper IM	NOT SIG.	epi
L1-L2	6	0.0613368	-0.100784	0.133	0.208	1	L2	CYTH3	-0.341	-0.645157	Upper IM	NOT SIG.	epi
L1-L2	6	0.0614052	-0.0300065	0.233	0.342	1	L2	FYCO1	-0.575	-0.553666	Upper IM	NOT SIG.	epi
L1-L2	6	0.0614062	-0.254437	0.6	0.683	1	L2	CD177	-1.283	-0.186923	Upper IM	NOT SIG.	epi
L1-L2	6	0.0614088	-0.150201	0.506	0.633	1	L2	AL627171.2	-1.139	-0.323068	Upper IM	NOT SIG.	epi
L1-L2	6	0.0614199	-0.122179	0.583	0.683	1	L2	ZNF770	-1.266	-0.22839	Upper IM	NOT SIG.	epi
L1-L2	6	0.061515	-0.063337	0.211	0.325	1	L2	TADA3	-0.536	-0.623197	Upper IM	NOT SIG.	epi
L1-L2	6	0.0615242	0.126737	0.061	0.017	1	L2	TMPRSS11F	-0.078	1.84327	Upper IM	NOT SIG.	epi
L1-L2	6	0.061581	0.30564	0.5	0.467	1	L2	AKAP9	-0.967	0.0985055	Upper IM	NOT SIG.	epi
L1-L2	6	0.0616383	-0.0819023	0.15	0.242	1	L2	REXO4	-0.392	-0.690045	Upper IM	NOT SIG.	epi
L1-L2	6	0.061674	-0.00248813	0.156	0.258	1	L2	MNT	-0.414	-0.725825	Upper IM	NOT SIG.	epi
L1-L2	6	0.0617107	-0.0350347	0.033	0.083	1	L2	CEP131	-0.116	-1.33065	Upper IM	NOT SIG.	epi
L1-L2	6	0.0617107	-0.0682637	0.033	0.083	1	L2	DBN1	-0.116	-1.33065	Upper IM	NOT SIG.	epi
L1-L2	6	0.0619012	-0.13228	0.056	0.117	1	L2	PRAC1	-0.173	-1.06301	Upper IM	NOT SIG.	epi
L1-L2	6	0.061933	-0.0494892	0.094	0.175	1	L2	PPP2R3B	-0.269	-0.896622	Upper IM	NOT SIG.	epi
L1-L2	6	0.061939	0.0964764	0.111	0.05	1	L2	DUSP18	-0.161	1.15056	Upper IM	NOT SIG.	epi
L1-L2	6	0.0620474	-0.0536152	0.094	0.167	1	L2	HMBS	-0.261	-0.829115	Upper IM	NOT SIG.	epi
L1-L2	6	0.0621338	-0.0105797	0.061	0.125	1	L2	DHX33	-0.186	-1.03505	Upper IM	NOT SIG.	epi
L1-L2	6	0.0621635	-0.0525711	0.172	0.267	1	L2	CKLF	-0.439	-0.634431	Upper IM	NOT SIG.	epi
L1-L2	6	0.0621935	-0.0437816	0.222	0.325	1	L2	SHOC2	-0.547	-0.54988	Upper IM	NOT SIG.	epi
L1-L2	6	0.0622064	-0.075813	0.183	0.275	1	L2	NUP153	-0.458	-0.587588	Upper IM	NOT SIG.	epi
L1-L2	6	0.062237	-0.0533353	0.106	0.183	1	L2	TYROBP	-0.289	-0.787779	Upper IM	NOT SIG.	epi
L1-L2	6	0.0622882	-0.0448578	0.067	0.133	1	L2	PGS1	-0.2	-0.989193	Upper IM	NOT SIG.	epi
L1-L2	6	0.062295	0.129558	0.589	0.542	1	L2	BRD2	-1.131	0.119975	Upper IM	NOT SIG.	epi
L1-L2	6	0.0623282	-0.015226	0.511	0.65	1	L2	ZBTB7B	-1.161	-0.347116	Upper IM	NOT SIG.	epi
L1-L2	6	0.0623516	-0.141834	0.594	0.742	1	L2	MT2A	-1.336	-0.320956	Upper IM	NOT SIG.	epi
L1-L2	6	0.062505	-0.0674202	0.217	0.317	1	L2	WBP1	-0.534	-0.546788	Upper IM	NOT SIG.	epi
L1-L2	6	0.0626324	-0.108258	0.133	0.217	1	L2	LTBP2	-0.35	-0.706269	Upper IM	NOT SIG.	epi
L1-L2	6	0.062651	-0.17994	0.75	0.825	1	L2	MIDN	-1.575	-0.137504	Upper IM	NOT SIG.	epi
L1-L2	6	0.0626664	-0.0652821	0.5	0.7	1	L2	MT1E	-1.2	-0.485427	Upper IM	NOT SIG.	epi
L1-L2	6	0.062713	-0.0720866	0.233	0.333	1	L2	HMG20B	-0.566	-0.515192	Upper IM	NOT SIG.	epi
L1-L2	6	0.0629178	-0.057903	0.061	0.125	1	L2	DOCK10	-0.186	-1.03505	Upper IM	NOT SIG.	epi
L1-L2	6	0.0630264	-0.116014	0.322	0.442	1	L2	CGGBP1	-0.764	-0.456986	Upper IM	NOT SIG.	epi
L1-L2	6	0.0630493	-0.149581	0.161	0.25	1	L2	LPGAT1	-0.411	-0.634867	Upper IM	NOT SIG.	epi
L1-L2	6	0.0630645	-0.00336456	0.022	0.067	1	L2	LINC00174	-0.089	-1.60666	Upper IM	NOT SIG.	epi
L1-L2	6	0.0630645	-0.01702	0.022	0.067	1	L2	KLHL29	-0.089	-1.60666	Upper IM	NOT SIG.	epi
L1-L2	6	0.0630945	-0.0808182	0.189	0.292	1	L2	C15orf41	-0.481	-0.627582	Upper IM	NOT SIG.	epi
L1-L2	6	0.0631468	0.0813914	0.061	0.017	1	L2	NR1H3	-0.078	1.84327	Upper IM	NOT SIG.	epi
L1-L2	6	0.063183	-0.0465792	0.033	0.083	1	L2	TTI2	-0.116	-1.33065	Upper IM	NOT SIG.	epi
L1-L2	6	0.0631851	0.08625	0.183	0.1	1	L2	NPRL3	-0.283	0.871844	Upper IM	NOT SIG.	epi
L1-L2	6	0.0631963	-0.0492367	0.167	0.258	1	L2	ZNF532	-0.425	-0.627523	Upper IM	NOT SIG.	epi
L1-L2	6	0.0633005	0.00775679	0.133	0.225	1	L2	ASXL1	-0.358	-0.758499	Upper IM	NOT SIG.	epi
L1-L2	6	0.0633481	-0.154245	0.656	0.8	1	L2	MT-ND4L	-1.456	-0.286304	Upper IM	NOT SIG.	epi
L1-L2	6	0.0634446	-0.00476594	0.483	0.642	1	L2	TRA2A	-1.125	-0.41055	Upper IM	NOT SIG.	epi
L1-L2	6	0.0634591	-0.050711	0.283	0.408	1	L2	GOLGA7	-0.691	-0.527767	Upper IM	NOT SIG.	epi
L1-L2	6	0.0634766	0.308976	0.739	0.733	1	L2	MAP2K2	-1.472	0.0117612	Upper IM	NOT SIG.	epi
L1-L2	6	0.063579	0.203998	1	1	1	L2	MAL	-2	0	Upper IM	NOT SIG.	epi
L1-L2	6	0.0636394	-0.00088435	0.139	0.233	1	L2	PLEKHG1	-0.372	-0.745245	Upper IM	NOT SIG.	epi
L1-L2	6	0.0637405	-0.0953969	0.461	0.608	1	L2	RELA	-1.069	-0.399305	Upper IM	NOT SIG.	epi
L1-L2	6	0.0639449	-0.0334136	0.056	0.117	1	L2	TMEM191C	-0.173	-1.06301	Upper IM	NOT SIG.	epi
L1-L2	6	0.0639449	-0.0883099	0.056	0.117	1	L2	MET	-0.173	-1.06301	Upper IM	NOT SIG.	epi
L1-L2	6	0.0639524	-0.101492	0.294	0.408	1	L2	CAMTA1	-0.702	-0.472753	Upper IM	NOT SIG.	epi
L1-L2	6	0.0639702	0.292706	0.594	0.6	1	L2	SREK1IP1	-1.194	-0.0144996	Upper IM	NOT SIG.	epi
L1-L2	6	0.0640726	0.00470271	0.039	0.092	1	L2	AL033523.1	-0.131	-1.23816	Upper IM	NOT SIG.	epi
L1-L2	6	0.0642636	-0.0814048	0.078	0.142	1	L2	NUDT12	-0.22	-0.864345	Upper IM	NOT SIG.	epi
L1-L2	6	0.0643738	-0.0386787	0.139	0.225	1	L2	CBY1	-0.364	-0.69484	Upper IM	NOT SIG.	epi
L1-L2	6	0.0644379	-0.0514453	0.117	0.2	1	L2	ZNF580	-0.317	-0.773491	Upper IM	NOT SIG.	epi
L1-L2	6	0.0645105	-0.0148819	0.061	0.125	1	L2	TRMT5	-0.186	-1.03505	Upper IM	NOT SIG.	epi
L1-L2	6	0.0645731	-0.0861002	0.306	0.425	1	L2	MED8	-0.731	-0.473931	Upper IM	NOT SIG.	epi
L1-L2	6	0.0646531	-0.125122	0.989	1	1	L2	RPL17	-1.989	-0.0159576	Upper IM	NOT SIG.	epi
L1-L2	6	0.06466	0.289226	0.822	0.858	1	L2	VSIG10L	-1.68	-0.0618393	Upper IM	NOT SIG.	epi
L1-L2	6	0.0647203	-0.021713	0.006	0.033	1	L2	EAF2	-0.039	-2.45943	Upper IM	NOT SIG.	epi
L1-L2	6	0.0647203	-0.0224916	0.006	0.033	1	L2	MAP3K2-DT	-0.039	-2.45943	Upper IM	NOT SIG.	epi
L1-L2	6	0.0647203	-0.0237904	0.006	0.033	1	L2	AL021707.2	-0.039	-2.45943	Upper IM	NOT SIG.	epi
L1-L2	6	0.0647203	-0.0248218	0.006	0.033	1	L2	ATP6AP1L	-0.039	-2.45943	Upper IM	NOT SIG.	epi
L1-L2	6	0.0647203	-0.0275653	0.006	0.033	1	L2	CILP	-0.039	-2.45943	Upper IM	NOT SIG.	epi
L1-L2	6	0.0647203	-0.0288705	0.006	0.033	1	L2	RAB15	-0.039	-2.45943	Upper IM	NOT SIG.	epi
L1-L2	6	0.0647203	-0.0299489	0.006	0.033	1	L2	TSPAN12	-0.039	-2.45943	Upper IM	NOT SIG.	epi
L1-L2	6	0.0647203	-0.0441894	0.006	0.033	1	L2	MMD	-0.039	-2.45943	Upper IM	NOT SIG.	epi
L1-L2	6	0.0647203	-0.123863	0.006	0.033	1	L2	AC091729.3	-0.039	-2.45943	Upper IM	NOT SIG.	epi
L1-L2	6	0.0647294	-0.108668	0.083	0.15	1	L2	TXLNG	-0.233	-0.853779	Upper IM	NOT SIG.	epi
L1-L2	6	0.0647575	-0.0873601	0.094	0.167	1	L2	LMBRD2	-0.261	-0.829115	Upper IM	NOT SIG.	epi
L1-L2	6	0.0647798	-0.130113	0.144	0.233	1	L2	CDH13	-0.377	-0.694261	Upper IM	NOT SIG.	epi
L1-L2	6	0.0648047	0.0768454	0.061	0.017	1	L2	LINC02595	-0.078	1.84327	Upper IM	NOT SIG.	epi
L1-L2	6	0.064834	-0.0893585	0.106	0.183	1	L2	FGD3	-0.289	-0.787779	Upper IM	NOT SIG.	epi
L1-L2	6	0.06487	0.251504	0.561	0.492	1	L2	FAM219B	-1.053	0.189342	Upper IM	NOT SIG.	epi
L1-L2	6	0.0649147	0.198396	0.922	0.958	1	L2	SLC9A3R1	-1.88	-0.0552589	Upper IM	NOT SIG.	epi
L1-L2	6	0.0649398	-0.015316	0.05	0.108	1	L2	WNK2	-0.158	-1.11103	Upper IM	NOT SIG.	epi
L1-L2	6	0.0649398	-0.0517918	0.05	0.108	1	L2	SCARA5	-0.158	-1.11103	Upper IM	NOT SIG.	epi
L1-L2	6	0.0650123	-0.101238	0.206	0.3	1	L2	MFAP1	-0.506	-0.542318	Upper IM	NOT SIG.	epi
L1-L2	6	0.0651191	-0.11228	0.1	0.167	1	L2	HINFP	-0.267	-0.739848	Upper IM	NOT SIG.	epi
L1-L2	6	0.0651911	-0.0158998	0.033	0.083	1	L2	CBWD6	-0.116	-1.33065	Upper IM	NOT SIG.	epi
L1-L2	6	0.0651911	-0.0364821	0.033	0.083	1	L2	MIS18A	-0.116	-1.33065	Upper IM	NOT SIG.	epi
L1-L2	6	0.0651977	-0.0372326	0.056	0.117	1	L2	RPP40	-0.173	-1.06301	Upper IM	NOT SIG.	epi
L1-L2	6	0.065374	-0.0372676	0.111	0.192	1	L2	ZNF337	-0.303	-0.790547	Upper IM	NOT SIG.	epi
L1-L2	6	0.0655828	-0.0138744	0.206	0.317	1	L2	CD58	-0.523	-0.621839	Upper IM	NOT SIG.	epi
L1-L2	6	0.065613	-0.017368	0.006	0.033	1	L2	AP000766.1	-0.039	-2.45943	Upper IM	NOT SIG.	epi
L1-L2	6	0.065613	-0.0213821	0.006	0.033	1	L2	AC103702.2	-0.039	-2.45943	Upper IM	NOT SIG.	epi
L1-L2	6	0.065613	-0.0243544	0.006	0.033	1	L2	AL512631.1	-0.039	-2.45943	Upper IM	NOT SIG.	epi
L1-L2	6	0.065613	-0.0249715	0.006	0.033	1	L2	PGM2L1	-0.039	-2.45943	Upper IM	NOT SIG.	epi
L1-L2	6	0.065613	-0.0268206	0.006	0.033	1	L2	POU2F2	-0.039	-2.45943	Upper IM	NOT SIG.	epi
L1-L2	6	0.065613	-0.0289046	0.006	0.033	1	L2	CAMTA1-DT	-0.039	-2.45943	Upper IM	NOT SIG.	epi
L1-L2	6	0.065613	-0.0320809	0.006	0.033	1	L2	ITK	-0.039	-2.45943	Upper IM	NOT SIG.	epi
L1-L2	6	0.065613	-0.0332837	0.006	0.033	1	L2	FO704657.1	-0.039	-2.45943	Upper IM	NOT SIG.	epi
L1-L2	6	0.0656471	-0.137314	0.517	0.65	1	L2	GALE	-1.167	-0.330275	Upper IM	NOT SIG.	epi
L1-L2	6	0.0656482	0.139345	0.222	0.142	1	L2	RBSN	-0.364	0.644669	Upper IM	NOT SIG.	epi
L1-L2	6	0.0657726	-0.124617	0.222	0.317	1	L2	C17orf49	-0.539	-0.513923	Upper IM	NOT SIG.	epi
L1-L2	6	0.0658346	-0.0488019	0.233	0.342	1	L2	HERC4	-0.575	-0.553666	Upper IM	NOT SIG.	epi
L1-L2	6	0.0658874	0.0993594	0.272	0.192	1	L2	CKMT1B	-0.464	0.5025	Upper IM	NOT SIG.	epi
L1-L2	6	0.0659227	0.00636558	0.083	0.158	1	L2	HECW2	-0.241	-0.928741	Upper IM	NOT SIG.	epi
L1-L2	6	0.0659989	-0.0603454	0.194	0.292	1	L2	MDFI	-0.486	-0.589912	Upper IM	NOT SIG.	epi
L1-L2	6	0.0660849	-0.0741949	0.594	0.792	1	L2	MICOS10	-1.386	-0.415037	Upper IM	NOT SIG.	epi
L1-L2	6	0.0661545	0.16353	0.272	0.192	1	L2	UBL7	-0.464	0.5025	Upper IM	NOT SIG.	epi
L1-L2	6	0.0662206	-0.148401	0.539	0.683	1	L2	NDUFB3	-1.222	-0.3416	Upper IM	NOT SIG.	epi
L1-L2	6	0.066261	-0.0188569	0.05	0.108	1	L2	CFAP410	-0.158	-1.11103	Upper IM	NOT SIG.	epi
L1-L2	6	0.0662779	-0.0762876	0.267	0.392	1	L2	DUSP23	-0.659	-0.554014	Upper IM	NOT SIG.	epi
L1-L2	6	0.0662867	-0.00359818	0.083	0.158	1	L2	CASP6	-0.241	-0.928741	Upper IM	NOT SIG.	epi
L1-L2	6	0.0663553	-0.0465663	0.117	0.2	1	L2	PCSK6	-0.317	-0.773491	Upper IM	NOT SIG.	epi
L1-L2	6	0.0664415	-0.113875	0.311	0.433	1	L2	NOTCH1	-0.744	-0.477452	Upper IM	NOT SIG.	epi
L1-L2	6	0.0664599	-0.138826	0.339	0.442	1	L2	SKIL	-0.781	-0.382761	Upper IM	NOT SIG.	epi
L1-L2	6	0.0664727	0.0595782	0.072	0.025	1	L2	PRAF2	-0.097	1.52607	Upper IM	NOT SIG.	epi
L1-L2	6	0.0664804	-0.0296827	0.039	0.092	1	L2	AC067852.2	-0.131	-1.23816	Upper IM	NOT SIG.	epi
L1-L2	6	0.0665158	0.0975318	0.028	0	1	L2	AC092071.1	-0.028	#NUM!	Upper IM	NOT SIG.	epi
L1-L2	6	0.0665158	0.0689205	0.028	0	1	L2	ACTL10	-0.028	#NUM!	Upper IM	NOT SIG.	epi
L1-L2	6	0.0665158	0.062497	0.028	0	1	L2	SSTR2	-0.028	#NUM!	Upper IM	NOT SIG.	epi
L1-L2	6	0.0665158	0.061837	0.028	0	1	L2	LINC00482	-0.028	#NUM!	Upper IM	NOT SIG.	epi
L1-L2	6	0.0665158	0.056831	0.028	0	1	L2	TMEM63C	-0.028	#NUM!	Upper IM	NOT SIG.	epi
L1-L2	6	0.0665158	0.0561859	0.028	0	1	L2	HAND2-AS1	-0.028	#NUM!	Upper IM	NOT SIG.	epi
L1-L2	6	0.0665158	0.0497057	0.028	0	1	L2	AL117336.2	-0.028	#NUM!	Upper IM	NOT SIG.	epi
L1-L2	6	0.0665158	0.0422168	0.028	0	1	L2	ZKSCAN2	-0.028	#NUM!	Upper IM	NOT SIG.	epi
L1-L2	6	0.0665158	0.0409622	0.028	0	1	L2	LRRC49	-0.028	#NUM!	Upper IM	NOT SIG.	epi
L1-L2	6	0.0665158	0.0404888	0.028	0	1	L2	PELI2	-0.028	#NUM!	Upper IM	NOT SIG.	epi
L1-L2	6	0.0665158	0.0403649	0.028	0	1	L2	COL9A1	-0.028	#NUM!	Upper IM	NOT SIG.	epi
L1-L2	6	0.0665158	0.0402189	0.028	0	1	L2	FAM201A	-0.028	#NUM!	Upper IM	NOT SIG.	epi
L1-L2	6	0.0665158	0.0383238	0.028	0	1	L2	AC009506.1	-0.028	#NUM!	Upper IM	NOT SIG.	epi
L1-L2	6	0.0665158	0.0356045	0.028	0	1	L2	AL117335.1	-0.028	#NUM!	Upper IM	NOT SIG.	epi
L1-L2	6	0.0665158	0.0351239	0.028	0	1	L2	SPINDOC	-0.028	#NUM!	Upper IM	NOT SIG.	epi
L1-L2	6	0.0665158	0.0345639	0.028	0	1	L2	WHRN	-0.028	#NUM!	Upper IM	NOT SIG.	epi
L1-L2	6	0.0665158	0.0342835	0.028	0	1	L2	AL590560.3	-0.028	#NUM!	Upper IM	NOT SIG.	epi
L1-L2	6	0.0665158	0.0337597	0.028	0	1	L2	SPATA7	-0.028	#NUM!	Upper IM	NOT SIG.	epi
L1-L2	6	0.0665158	0.0319522	0.028	0	1	L2	ITGA9-AS1	-0.028	#NUM!	Upper IM	NOT SIG.	epi
L1-L2	6	0.0665158	0.0305438	0.028	0	1	L2	SGO1	-0.028	#NUM!	Upper IM	NOT SIG.	epi
L1-L2	6	0.0665158	0.027083	0.028	0	1	L2	PLK4	-0.028	#NUM!	Upper IM	NOT SIG.	epi
L1-L2	6	0.0665158	0.0240382	0.028	0	1	L2	KRT36	-0.028	#NUM!	Upper IM	NOT SIG.	epi
L1-L2	6	0.0665158	0.0238546	0.028	0	1	L2	STX2	-0.028	#NUM!	Upper IM	NOT SIG.	epi
L1-L2	6	0.0665158	0.0198957	0.028	0	1	L2	ATP10A	-0.028	#NUM!	Upper IM	NOT SIG.	epi
[truncated: 15,802 more rows]

## Sheet: Lower IM
S5 Table Differentially expressed genes Lower intermediate L1 vs L2
comb	subgroup	p_val	avg_log2FC	pct.1	pct.2	p_val_adj	cluster	gene	pct.diff	log.pct.diff	layers	Regulation	Morphology
L1-L2	7	1.63869e-18	0.529656	1	1	4.20849e-14	L2	GAPDH	-2	0	Lower IM	UP	epi
L1-L2	7	2.06434e-15	0.538534	1	0.992	5.30165e-11	L2	EEF2	-1.992	0.011588	Lower IM	UP	epi
L1-L2	7	1.76829e-12	0.525999	1	1	4.54133e-08	L2	GNAS	-2	0	Lower IM	UP	epi
L1-L2	7	1.13889e-10	1.20095	0.867	0.742	2.92491e-06	L2	PABPC3	-1.609	0.224613	Lower IM	UP	epi
L1-L2	7	1.15057e-10	0.442323	0.989	1	2.95489e-06	L2	CTSB	-1.989	-0.0159576	Lower IM	UP	epi
L1-L2	7	2.22109e-10	0.497319	0.978	0.975	5.7042e-06	L2	PDCD4	-1.953	0.00443225	Lower IM	UP	epi
L1-L2	7	3.29878e-10	0.403741	1	1	8.47193e-06	L2	AHNAK	-2	0	Lower IM	UP	epi
L1-L2	7	7.95681e-10	0.533344	0.867	0.708	2.04347e-05	L2	NFIC	-1.575	0.292283	Lower IM	UP	epi
L1-L2	7	1.75364e-09	0.520981	1	1	4.5037e-05	L2	CRABP2	-2	0	Lower IM	UP	epi
L1-L2	7	1.78332e-09	0.342493	1	1	4.57992e-05	L2	RACK1	-2	0	Lower IM	UP	epi
L1-L2	7	2.13382e-09	0.444669	0.978	0.958	5.48007e-05	L2	CAPNS1	-1.936	0.0298088	Lower IM	UP	epi
L1-L2	7	2.43936e-09	0.446607	0.994	0.975	6.26476e-05	L2	TPI1	-1.969	0.0278436	Lower IM	UP	epi
L1-L2	7	2.98946e-09	0.71893	1	0.983	7.67754e-05	L2	KRT15	-1.983	0.0247367	Lower IM	UP	epi
L1-L2	7	3.87415e-09	0.493173	0.556	0.275	9.9496e-05	L2	EIF5AL1	-0.831	1.01565	Lower IM	UP	epi
L1-L2	7	4.70017e-09	0.364221	1	1	0.00012071	L2	ENO1	-2	0	Lower IM	UP	epi
L1-L2	7	1.76803e-08	0.374101	1	1	0.000454065	L2	PABPC1	-2	0	Lower IM	UP	epi
L1-L2	7	4.5759e-08	0.596329	0.933	0.867	0.00117518	L2	KRT19	-1.8	0.105845	Lower IM	UP	epi
L1-L2	7	4.87593e-08	0.509252	0.767	0.55	0.00125224	L2	ALOX15B	-1.317	0.479795	Lower IM	UP	epi
L1-L2	7	7.53595e-08	0.425597	0.778	0.592	0.00193538	L2	HSD17B10	-1.37	0.394173	Lower IM	UP	epi
L1-L2	7	8.27209e-08	0.531327	0.872	0.775	0.00212444	L2	CAVIN1	-1.647	0.170132	Lower IM	UP	epi
L1-L2	7	9.44311e-08	0.377063	0.994	0.983	0.00242518	L2	ATP1B3	-1.977	0.0160544	Lower IM	UP	epi
L1-L2	7	9.80341e-08	0.271302	1	1	0.00251771	L2	RPL23	-2	0	Lower IM	UP	epi
L1-L2	7	1.52515e-07	0.420031	1	1	0.00391689	L2	PPDPF	-2	0	Lower IM	UP	epi
L1-L2	7	1.75977e-07	0.459912	0.978	0.958	0.00451945	L2	PGD	-1.936	0.0298088	Lower IM	UP	epi
L1-L2	7	2.48072e-07	0.353639	1	1	0.00637097	L2	LDHA	-2	0	Lower IM	UP	epi
L1-L2	7	4.43849e-07	0.407308	0.928	0.875	0.0113989	L2	GPI	-1.803	0.0848418	Lower IM	UP	epi
L1-L2	7	6.66883e-07	0.425192	0.878	0.85	0.0171269	L2	TKT	-1.728	0.0467581	Lower IM	UP	epi
L1-L2	7	1.04257e-06	0.408138	0.983	0.95	0.0267754	L2	PRDX2	-1.933	0.0492639	Lower IM	UP	epi
L1-L2	7	1.05253e-06	0.47307	0.939	0.875	0.0270311	L2	SNHG25	-1.814	0.101842	Lower IM	UP	epi
L1-L2	7	1.17063e-06	0.391438	0.939	0.908	0.0300641	L2	BCAP31	-1.847	0.0484329	Lower IM	UP	epi
L1-L2	7	1.52453e-06	0.368492	0.956	0.9	0.0391529	L2	CBR1	-1.856	0.0870856	Lower IM	UP	epi
L1-L2	7	1.89821e-06	0.408287	0.822	0.633	0.0487498	L2	CTSH	-1.455	0.376933	Lower IM	UP	epi
L1-L2	7	1.90366e-06	0.349626	0.778	0.633	0.0488899	L2	GLG1	-1.411	0.297565	Lower IM	UP	epi
L1-L2	7	6.67032e-19	-0.51417	1	1	1.71307e-14	L2	S100A11	-2	0	Lower IM	DOWN	epi
L1-L2	7	2.09814e-18	-0.939957	0.983	0.992	5.38845e-14	L2	DMKN	-1.975	-0.0131487	Lower IM	DOWN	epi
L1-L2	7	3.45249e-14	-0.490114	1	1	8.8667e-10	L2	LY6D	-2	0	Lower IM	DOWN	epi
L1-L2	7	4.28522e-14	-0.280643	0	0.283	1.10053e-09	L2	AC243829.5	-0.283	#NUM!	Lower IM	DOWN	epi
L1-L2	7	5.57911e-14	-1.73582	0.533	0.833	1.43283e-09	L2	IGKC	-1.366	-0.644181	Lower IM	DOWN	epi
L1-L2	7	3.67721e-12	-0.370538	1	1	9.44381e-08	L2	DSP	-2	0	Lower IM	DOWN	epi
L1-L2	7	4.23076e-12	-0.797594	0.1	0.442	1.08654e-07	L2	IGLC2	-0.542	-2.14405	Lower IM	DOWN	epi
L1-L2	7	4.51821e-12	-1.31094	0.956	0.992	1.16037e-07	L2	KRT6B	-1.948	-0.0533295	Lower IM	DOWN	epi
L1-L2	7	2.05859e-11	-0.382342	0.983	1	5.28687e-07	L2	SERF2	-1.983	-0.0247367	Lower IM	DOWN	epi
L1-L2	7	6.20231e-11	-0.570803	0.994	0.983	1.59288e-06	L2	DAPL1	-1.977	0.0160544	Lower IM	DOWN	epi
L1-L2	7	1.02366e-10	-0.482745	0.967	0.992	2.62898e-06	L2	FAU	-1.959	-0.0368242	Lower IM	DOWN	epi
L1-L2	7	1.06138e-10	-0.440231	1	1	2.72583e-06	L2	RPS28	-2	0	Lower IM	DOWN	epi
L1-L2	7	2.49137e-10	-0.36146	1	1	6.39832e-06	L2	DYNLL1	-2	0	Lower IM	DOWN	epi
L1-L2	7	5.36745e-10	-0.432965	0.994	0.983	1.37847e-05	L2	TXN	-1.977	0.0160544	Lower IM	DOWN	epi
L1-L2	7	8.14389e-10	-0.728582	0.972	0.992	2.09151e-05	L2	SLPI	-1.964	-0.0293838	Lower IM	DOWN	epi
L1-L2	7	8.90103e-10	-0.705911	0.089	0.375	2.28596e-05	L2	IGHA2	-0.464	-2.07501	Lower IM	DOWN	epi
L1-L2	7	1.27315e-09	-0.417773	1	0.992	3.26971e-05	L2	RPL18A	-1.992	0.011588	Lower IM	DOWN	epi
L1-L2	7	1.65926e-09	-0.585574	0.711	0.9	4.26132e-05	L2	GPX3	-1.611	-0.340075	Lower IM	DOWN	epi
L1-L2	7	1.72445e-09	-0.386684	0.994	1	4.42873e-05	L2	RPS26	-1.994	-0.00868224	Lower IM	DOWN	epi
L1-L2	7	3.63388e-09	-0.403467	0.894	0.975	9.33254e-05	L2	UBL5	-1.869	-0.125127	Lower IM	DOWN	epi
L1-L2	7	6.71573e-09	-0.577076	0.65	0.858	0.000172473	L2	CDKN1A	-1.508	-0.400538	Lower IM	DOWN	epi
L1-L2	7	7.56524e-09	-0.888285	0.261	0.567	0.00019429	L2	IGHA1	-0.828	-1.1193	Lower IM	DOWN	epi
L1-L2	7	8.95349e-09	-0.322694	0.994	1	0.000229943	L2	S100A10	-1.994	-0.00868224	Lower IM	DOWN	epi
L1-L2	7	1.37034e-08	-0.164382	0.022	0.225	0.00035193	L2	NACA2	-0.247	-3.35435	Lower IM	DOWN	epi
L1-L2	7	1.70654e-08	-0.449419	0.217	0.542	0.000438274	L2	IGHG1	-0.759	-1.3206	Lower IM	DOWN	epi
L1-L2	7	3.02653e-08	-0.420715	0.944	0.958	0.000777273	L2	ATP5MD	-1.902	-0.0212388	Lower IM	DOWN	epi
L1-L2	7	5.39857e-08	-0.32777	1	1	0.00138646	L2	RPL41	-2	0	Lower IM	DOWN	epi
L1-L2	7	6.47897e-08	-0.322778	1	1	0.00166393	L2	RPS12	-2	0	Lower IM	DOWN	epi
L1-L2	7	7.1488e-08	-0.369819	1	1	0.00183596	L2	RPLP1	-2	0	Lower IM	DOWN	epi
L1-L2	7	7.23047e-08	-0.47004	0.511	0.75	0.00185693	L2	CLDN1	-1.261	-0.553567	Lower IM	DOWN	epi
L1-L2	7	1.22927e-07	-0.62331	0.794	0.942	0.003157	L2	PTGDS	-1.736	-0.246588	Lower IM	DOWN	epi
L1-L2	7	2.17016e-07	-0.395923	0.2	0.45	0.0055734	L2	JCHAIN	-0.65	-1.16993	Lower IM	DOWN	epi
L1-L2	7	2.88738e-07	-1.23854	0.983	0.967	0.00741537	L2	KRT16	-1.95	0.0236755	Lower IM	DOWN	epi
L1-L2	7	2.96171e-07	-0.708669	0.994	0.992	0.00760627	L2	CSTB	-1.986	0.00290573	Lower IM	DOWN	epi
L1-L2	7	5.47304e-07	-0.21115	0.072	0.292	0.0140559	L2	MYEOV	-0.364	-2.0199	Lower IM	DOWN	epi
L1-L2	7	5.58976e-07	-0.385859	0.539	0.775	0.0143556	L2	DEFB1	-1.314	-0.523911	Lower IM	DOWN	epi
L1-L2	7	5.80837e-07	-0.273067	1	1	0.0149171	L2	FABP5	-2	0	Lower IM	DOWN	epi
L1-L2	7	7.35795e-07	-0.309113	0.389	0.65	0.0188967	L2	BBOX1	-1.039	-0.74067	Lower IM	DOWN	epi
L1-L2	7	7.47592e-07	-0.275617	1	1	0.0191997	L2	RPL18	-2	0	Lower IM	DOWN	epi
L1-L2	7	1.05068e-06	-0.248085	0.022	0.183	0.0269836	L2	IGHG2	-0.205	-3.05627	Lower IM	DOWN	epi
L1-L2	7	1.13158e-06	-0.285539	0.944	0.975	0.0290612	L2	UQCR11	-1.919	-0.0466154	Lower IM	DOWN	epi
L1-L2	7	1.20369e-06	-0.403657	0.95	0.967	0.0309131	L2	GLTP	-1.917	-0.0255884	Lower IM	DOWN	epi
L1-L2	7	1.24261e-06	-0.274422	0.994	0.992	0.0319126	L2	RPS10	-1.986	0.00290573	Lower IM	DOWN	epi
L1-L2	7	1.38064e-06	-0.34753	0.944	0.992	0.0354575	L2	HOPX	-1.936	-0.0715533	Lower IM	DOWN	epi
L1-L2	7	1.77581e-06	-0.750563	1	1	0.0456062	L2	ANXA1	-2	0	Lower IM	DOWN	epi
L1-L2	7	1.99806e-06	0.348708	0.994	0.992	0.0513142	L2	PITX1	-1.986	0.00290573	Lower IM	NOT SIG.	epi
L1-L2	7	2.12967e-06	-0.609698	0.994	1	0.0546942	L2	LYPD3	-1.994	-0.00868224	Lower IM	NOT SIG.	epi
L1-L2	7	2.31556e-06	0.396657	0.756	0.6	0.0594682	L2	CSNK1D	-1.356	0.333424	Lower IM	NOT SIG.	epi
L1-L2	7	2.3368e-06	0.522573	0.644	0.408	0.0600137	L2	EDN3	-1.052	0.658492	Lower IM	NOT SIG.	epi
L1-L2	7	2.61191e-06	-0.361699	0.922	0.958	0.067079	L2	MAL2	-1.88	-0.0552589	Lower IM	NOT SIG.	epi
L1-L2	7	2.95183e-06	-0.266104	1	0.992	0.0758088	L2	RPS15A	-1.992	0.011588	Lower IM	NOT SIG.	epi
L1-L2	7	3.14989e-06	-0.320106	0.067	0.258	0.0808955	L2	FOSL1	-0.325	-1.94514	Lower IM	NOT SIG.	epi
L1-L2	7	3.28083e-06	0.326891	1	1	0.0842583	L2	PKM	-2	0	Lower IM	NOT SIG.	epi
L1-L2	7	3.43558e-06	-0.254276	1	1	0.0882326	L2	RPS19	-2	0	Lower IM	NOT SIG.	epi
L1-L2	7	3.55037e-06	-0.250659	0.994	1	0.0911805	L2	TACSTD2	-1.994	-0.00868224	Lower IM	NOT SIG.	epi
L1-L2	7	3.9245e-06	0.404022	0.683	0.483	0.100789	L2	ALDH3A1	-1.166	0.499862	Lower IM	NOT SIG.	epi
L1-L2	7	4.49178e-06	0.430584	0.967	0.992	0.115358	L2	HLA-C	-1.959	-0.0368242	Lower IM	NOT SIG.	epi
L1-L2	7	5.3515e-06	-0.228661	1	1	0.137437	L2	RPL37A	-2	0	Lower IM	NOT SIG.	epi
L1-L2	7	5.35683e-06	-0.331026	0.189	0.425	0.137574	L2	CCN5	-0.614	-1.16908	Lower IM	NOT SIG.	epi
L1-L2	7	5.48341e-06	0.380553	0.889	0.742	0.140825	L2	ESR1	-1.631	0.260764	Lower IM	NOT SIG.	epi
L1-L2	7	5.68733e-06	-0.615813	0.944	1	0.146062	L2	SERPINB5	-1.944	-0.0831412	Lower IM	NOT SIG.	epi
L1-L2	7	6.08645e-06	-0.404123	0.133	0.35	0.156312	L2	IGHG3	-0.483	-1.39593	Lower IM	NOT SIG.	epi
L1-L2	7	6.15733e-06	0.377596	0.906	0.917	0.158133	L2	WASF2	-1.823	-0.0174107	Lower IM	NOT SIG.	epi
L1-L2	7	6.94033e-06	0.31039	0.983	0.975	0.178241	L2	SLC25A3	-1.958	0.0117892	Lower IM	NOT SIG.	epi
L1-L2	7	6.99684e-06	-0.209209	0.128	0.367	0.179693	L2	ANXA8L1	-0.495	-1.51964	Lower IM	NOT SIG.	epi
L1-L2	7	7.09674e-06	0.305897	0.978	0.975	0.182258	L2	TUBB	-1.953	0.00443225	Lower IM	NOT SIG.	epi
L1-L2	7	7.39345e-06	0.381161	0.911	0.825	0.189879	L2	IDH2	-1.736	0.143057	Lower IM	NOT SIG.	epi
L1-L2	7	7.93377e-06	-0.619179	1	1	0.203755	L2	S100A2	-2	0	Lower IM	NOT SIG.	epi
L1-L2	7	7.95902e-06	0.232409	1	1	0.204404	L2	EEF1A1	-2	0	Lower IM	NOT SIG.	epi
L1-L2	7	8.14816e-06	-0.379662	0.928	0.967	0.209261	L2	GSN	-1.895	-0.0593911	Lower IM	NOT SIG.	epi
L1-L2	7	8.16356e-06	-0.304547	0.994	1	0.209657	L2	RPL30	-1.994	-0.00868224	Lower IM	NOT SIG.	epi
L1-L2	7	8.2651e-06	0.40129	0.672	0.5	0.212264	L2	SIRT2	-1.172	0.426533	Lower IM	NOT SIG.	epi
L1-L2	7	8.72463e-06	0.349718	0.994	0.992	0.224066	L2	HSP90AA1	-1.986	0.00290573	Lower IM	NOT SIG.	epi
L1-L2	7	9.26385e-06	0.314777	0.994	0.992	0.237914	L2	TUBA1B	-1.986	0.00290573	Lower IM	NOT SIG.	epi
L1-L2	7	9.34713e-06	0.429797	0.817	0.667	0.240053	L2	FLOT2	-1.484	0.292649	Lower IM	NOT SIG.	epi
L1-L2	7	9.37886e-06	-0.294316	0.956	0.992	0.240868	L2	COX5B	-1.948	-0.0533295	Lower IM	NOT SIG.	epi
L1-L2	7	9.55994e-06	0.352431	0.994	0.967	0.245518	L2	ACTN4	-1.961	0.03973	Lower IM	NOT SIG.	epi
L1-L2	7	1.09759e-05	-0.260339	0.989	1	0.281883	L2	UBC	-1.989	-0.0159576	Lower IM	NOT SIG.	epi
L1-L2	7	1.14078e-05	0.331725	0.911	0.75	0.292976	L2	SREBF1	-1.661	0.28056	Lower IM	NOT SIG.	epi
L1-L2	7	1.26284e-05	0.40121	0.983	0.975	0.324324	L2	DHCR24	-1.958	0.0117892	Lower IM	NOT SIG.	epi
L1-L2	7	1.5439e-05	0.320507	0.717	0.567	0.396505	L2	AGPAT3	-1.284	0.338624	Lower IM	NOT SIG.	epi
L1-L2	7	1.55376e-05	0.291764	0.989	0.975	0.399035	L2	TMBIM6	-1.964	0.0205683	Lower IM	NOT SIG.	epi
L1-L2	7	1.56744e-05	0.355337	0.772	0.642	0.402549	L2	TP53	-1.414	0.266028	Lower IM	NOT SIG.	epi
L1-L2	7	1.61621e-05	-0.378587	0.95	0.975	0.415076	L2	GJB6	-1.925	-0.0374747	Lower IM	NOT SIG.	epi
L1-L2	7	1.62219e-05	0.179448	1	1	0.416611	L2	RPS17	-2	0	Lower IM	NOT SIG.	epi
L1-L2	7	1.67529e-05	0.4242	0.878	0.85	0.430248	L2	NFKBIA	-1.728	0.0467581	Lower IM	NOT SIG.	epi
L1-L2	7	1.68262e-05	0.309967	0.894	0.817	0.43213	L2	UBE2I	-1.711	0.129939	Lower IM	NOT SIG.	epi
L1-L2	7	1.68286e-05	-0.416867	0.967	0.992	0.432193	L2	DSG1	-1.959	-0.0368242	Lower IM	NOT SIG.	epi
L1-L2	7	1.71168e-05	0.36326	0.872	0.858	0.439594	L2	CDK2AP1	-1.73	0.0233505	Lower IM	NOT SIG.	epi
L1-L2	7	1.82546e-05	0.383505	0.783	0.7	0.468815	L2	GPNMB	-1.483	0.161657	Lower IM	NOT SIG.	epi
L1-L2	7	1.93063e-05	-0.32942	0.961	0.975	0.495824	L2	CD59	-1.936	-0.0208658	Lower IM	NOT SIG.	epi
L1-L2	7	2.15242e-05	0.368537	0.833	0.742	0.552784	L2	NAP1L4	-1.575	0.166897	Lower IM	NOT SIG.	epi
L1-L2	7	2.16511e-05	-0.327764	0.622	0.833	0.556043	L2	C1QBP	-1.455	-0.421402	Lower IM	NOT SIG.	epi
L1-L2	7	2.34363e-05	-0.319186	0.778	0.875	0.601892	L2	TMEM258	-1.653	-0.169513	Lower IM	NOT SIG.	epi
L1-L2	7	2.5819e-05	0.21924	0.278	0.083	0.663083	L2	HOXD10	-0.361	1.7439	Lower IM	NOT SIG.	epi
L1-L2	7	2.71755e-05	0.346414	1	1	0.697921	L2	KRT5	-2	0	Lower IM	NOT SIG.	epi
L1-L2	7	2.8509e-05	-0.261024	1	1	0.732169	L2	RPS27	-2	0	Lower IM	NOT SIG.	epi
L1-L2	7	2.9649e-05	-0.603387	0.689	0.875	0.761446	L2	SPINK7	-1.564	-0.344779	Lower IM	NOT SIG.	epi
L1-L2	7	3.0194e-05	0.313439	0.911	0.892	0.775441	L2	HSPD1	-1.803	0.0304073	Lower IM	NOT SIG.	epi
L1-L2	7	3.02537e-05	0.407022	0.433	0.217	0.776975	L2	COL5A1	-0.65	0.996672	Lower IM	NOT SIG.	epi
L1-L2	7	3.05352e-05	-0.219029	1	1	0.784205	L2	RPS24	-2	0	Lower IM	NOT SIG.	epi
L1-L2	7	3.05408e-05	0.301467	0.872	0.75	0.784349	L2	CTBP1	-1.622	0.217438	Lower IM	NOT SIG.	epi
L1-L2	7	3.3156e-05	0.340459	0.894	0.783	0.851512	L2	RNF187	-1.677	0.191263	Lower IM	NOT SIG.	epi
L1-L2	7	3.38528e-05	-0.260099	0.072	0.242	0.869408	L2	IGLC3	-0.314	-1.74894	Lower IM	NOT SIG.	epi
L1-L2	7	3.46407e-05	0.220451	0.344	0.133	0.889643	L2	ERAP2	-0.477	1.37098	Lower IM	NOT SIG.	epi
L1-L2	7	3.7001e-05	-0.607605	0.933	0.992	0.95026	L2	LGALS7B	-1.925	-0.088463	Lower IM	NOT SIG.	epi
L1-L2	7	3.87343e-05	0.325398	0.861	0.767	0.994773	L2	CIB1	-1.628	0.166787	Lower IM	NOT SIG.	epi
L1-L2	7	3.93928e-05	-0.383042	0.489	0.725	1	L2	SULF2	-1.214	-0.568147	Lower IM	NOT SIG.	epi
L1-L2	7	3.9697e-05	-0.419709	0.922	0.992	1	L2	IFI27	-1.914	-0.105573	Lower IM	NOT SIG.	epi
L1-L2	7	4.06988e-05	0.403278	0.667	0.525	1	L2	NELFB	-1.192	0.345369	Lower IM	NOT SIG.	epi
L1-L2	7	4.10465e-05	-0.437127	1	1	1	L2	MIR205HG	-2	0	Lower IM	NOT SIG.	epi
L1-L2	7	4.16958e-05	-0.109518	0.028	0.158	1	L2	AL136454.1	-0.186	-2.49643	Lower IM	NOT SIG.	epi
L1-L2	7	4.26418e-05	0.246391	0.994	1	1	L2	HNRNPK	-1.994	-0.00868224	Lower IM	NOT SIG.	epi
L1-L2	7	4.44478e-05	0.308937	0.617	0.442	1	L2	OLFML2A	-1.059	0.481224	Lower IM	NOT SIG.	epi
L1-L2	7	4.6752e-05	0.287582	0.717	0.567	1	L2	DAG1	-1.284	0.338624	Lower IM	NOT SIG.	epi
L1-L2	7	4.68077e-05	-0.320397	0.817	0.9	1	L2	ZNF706	-1.717	-0.139589	Lower IM	NOT SIG.	epi
L1-L2	7	4.96316e-05	-0.245271	0.994	1	1	L2	RPS25	-1.994	-0.00868224	Lower IM	NOT SIG.	epi
L1-L2	7	5.29044e-05	-0.246063	1	1	1	L2	PERP	-2	0	Lower IM	NOT SIG.	epi
L1-L2	7	5.35793e-05	0.286999	0.778	0.633	1	L2	ARL6IP1	-1.411	0.297565	Lower IM	NOT SIG.	epi
L1-L2	7	5.40799e-05	0.3742	0.861	0.733	1	L2	DYNLL2	-1.594	0.2322	Lower IM	NOT SIG.	epi
L1-L2	7	5.59497e-05	-0.343616	0.717	0.875	1	L2	CFD	-1.592	-0.28731	Lower IM	NOT SIG.	epi
L1-L2	7	5.63146e-05	0.306594	0.922	0.883	1	L2	IMPA2	-1.805	0.0623533	Lower IM	NOT SIG.	epi
L1-L2	7	5.76583e-05	0.311094	0.972	0.933	1	L2	RBM3	-1.905	0.0590792	Lower IM	NOT SIG.	epi
L1-L2	7	5.79253e-05	0.330623	0.967	0.9	1	L2	CAPZB	-1.867	0.103591	Lower IM	NOT SIG.	epi
L1-L2	7	5.87049e-05	0.242629	0.994	1	1	L2	EEF1B2	-1.994	-0.00868224	Lower IM	NOT SIG.	epi
L1-L2	7	6.10254e-05	0.360435	0.883	0.867	1	L2	HNRNPL	-1.75	0.0263814	Lower IM	NOT SIG.	epi
L1-L2	7	6.10564e-05	-0.326436	0.667	0.825	1	L2	NDUFAF8	-1.492	-0.306707	Lower IM	NOT SIG.	epi
L1-L2	7	6.20461e-05	0.296204	0.717	0.55	1	L2	AKAP9	-1.267	0.382542	Lower IM	NOT SIG.	epi
L1-L2	7	6.23518e-05	0.375451	0.983	0.958	1	L2	FGFR3	-1.941	0.0371658	Lower IM	NOT SIG.	epi
L1-L2	7	6.24894e-05	0.326664	0.911	0.85	1	L2	HK1	-1.761	0.0999882	Lower IM	NOT SIG.	epi
L1-L2	7	6.40102e-05	0.238103	0.417	0.2	1	L2	DCAKD	-0.617	1.06005	Lower IM	NOT SIG.	epi
L1-L2	7	6.44226e-05	-0.266534	0.433	0.658	1	L2	NRARP	-1.091	-0.603721	Lower IM	NOT SIG.	epi
L1-L2	7	6.47253e-05	0.279065	0.983	0.967	1	L2	UBB	-1.95	0.0236755	Lower IM	NOT SIG.	epi
L1-L2	7	6.94579e-05	0.29672	0.511	0.292	1	L2	TNRC6B	-0.803	0.807355	Lower IM	NOT SIG.	epi
L1-L2	7	6.97237e-05	0.299151	0.739	0.625	1	L2	NFIX	-1.364	0.241718	Lower IM	NOT SIG.	epi
L1-L2	7	7.09873e-05	0.336817	0.556	0.367	1	L2	ALYREF	-0.923	0.599305	Lower IM	NOT SIG.	epi
L1-L2	7	7.12959e-05	0.233724	0.872	0.825	1	L2	ERH	-1.697	0.079934	Lower IM	NOT SIG.	epi
L1-L2	7	8.57765e-05	-0.369162	0.767	0.917	1	L2	FBLN1	-1.684	-0.257695	Lower IM	NOT SIG.	epi
L1-L2	7	8.76908e-05	-0.104014	0.006	0.1	1	L2	GIHCG	-0.106	-4.05889	Lower IM	NOT SIG.	epi
L1-L2	7	9.28081e-05	0.301632	0.822	0.692	1	L2	GOT2	-1.514	0.248366	Lower IM	NOT SIG.	epi
L1-L2	7	9.30967e-05	-0.248918	1	1	1	L2	RPS3A	-2	0	Lower IM	NOT SIG.	epi
L1-L2	7	9.47118e-05	-0.124846	0.056	0.2	1	L2	FGD2	-0.256	-1.8365	Lower IM	NOT SIG.	epi
L1-L2	7	9.4832e-05	0.389147	0.394	0.208	1	L2	MUC4	-0.602	0.921612	Lower IM	NOT SIG.	epi
L1-L2	7	9.79212e-05	-0.252566	0.994	1	1	L2	RPL22	-1.994	-0.00868224	Lower IM	NOT SIG.	epi
L1-L2	7	9.81176e-05	-0.325243	0.633	0.783	1	L2	JUNB	-1.416	-0.306807	Lower IM	NOT SIG.	epi
L1-L2	7	9.88237e-05	0.315422	0.95	0.917	1	L2	FOSL2	-1.867	0.0510058	Lower IM	NOT SIG.	epi
L1-L2	7	0.000100656	0.344891	0.889	0.883	1	L2	TUFM	-1.772	0.00976998	Lower IM	NOT SIG.	epi
L1-L2	7	0.000100955	0.26677	0.539	0.333	1	L2	CKMT1B	-0.872	0.694763	Lower IM	NOT SIG.	epi
L1-L2	7	0.000102367	-0.456307	0.95	0.983	1	L2	KRT10	-1.933	-0.0492639	Lower IM	NOT SIG.	epi
L1-L2	7	0.000104402	0.323674	0.594	0.408	1	L2	SFXN1	-1.002	0.541894	Lower IM	NOT SIG.	epi
L1-L2	7	0.000105012	0.374837	0.878	0.817	1	L2	PTMS	-1.695	0.103885	Lower IM	NOT SIG.	epi
L1-L2	7	0.000107685	0.205271	1	1	1	L2	RPL7	-2	0	Lower IM	NOT SIG.	epi
L1-L2	7	0.000109152	0.371215	0.9	0.867	1	L2	UQCRC1	-1.767	0.053893	Lower IM	NOT SIG.	epi
L1-L2	7	0.000111711	-0.144096	0.211	0.425	1	L2	MAPK7	-0.636	-1.01022	Lower IM	NOT SIG.	epi
L1-L2	7	0.000115972	0.305275	0.789	0.717	1	L2	LDHB	-1.506	0.138052	Lower IM	NOT SIG.	epi
L1-L2	7	0.000116293	-0.578975	0.828	0.9	1	L2	TM4SF1	-1.728	-0.120294	Lower IM	NOT SIG.	epi
L1-L2	7	0.0001192	-0.569457	0.761	0.883	1	L2	PI3	-1.644	-0.214517	Lower IM	NOT SIG.	epi
L1-L2	7	0.000119908	0.30609	0.689	0.55	1	L2	KCNK6	-1.239	0.325072	Lower IM	NOT SIG.	epi
L1-L2	7	0.000121015	-0.0748217	1	1	1	L2	MT-CO2	-2	0	Lower IM	NOT SIG.	epi
L1-L2	7	0.000121173	0.306024	0.811	0.75	1	L2	NET1	-1.561	0.112811	Lower IM	NOT SIG.	epi
L1-L2	7	0.000121681	0.273798	0.256	0.083	1	L2	KCNQ1OT1	-0.339	1.62496	Lower IM	NOT SIG.	epi
L1-L2	7	0.000126213	0.908639	0.789	0.708	1	L2	COL1A1	-1.497	0.156276	Lower IM	NOT SIG.	epi
L1-L2	7	0.000127067	-0.0546153	0.017	0.125	1	L2	LINC02838	-0.142	-2.87832	Lower IM	NOT SIG.	epi
L1-L2	7	0.000130751	-0.361608	1	1	1	L2	KRT6A	-2	0	Lower IM	NOT SIG.	epi
L1-L2	7	0.000134	0.164831	0.272	0.1	1	L2	TRPC6	-0.372	1.44361	Lower IM	NOT SIG.	epi
L1-L2	7	0.000138457	0.296573	0.483	0.292	1	L2	PPP1R3B	-0.775	0.726055	Lower IM	NOT SIG.	epi
L1-L2	7	0.000138562	0.215073	0.694	0.483	1	L2	MBTPS1	-1.177	0.522912	Lower IM	NOT SIG.	epi
L1-L2	7	0.000141825	0.292547	0.856	0.717	1	L2	BLVRB	-1.573	0.255638	Lower IM	NOT SIG.	epi
L1-L2	7	0.000148771	0.284577	0.4	0.208	1	L2	HOXB13	-0.608	0.943416	Lower IM	NOT SIG.	epi
L1-L2	7	0.000161018	-0.439749	0.972	0.992	1	L2	TUBA1C	-1.964	-0.0293838	Lower IM	NOT SIG.	epi
L1-L2	7	0.000161908	-0.520621	1	1	1	L2	GJB2	-2	0	Lower IM	NOT SIG.	epi
L1-L2	7	0.00017624	-0.422172	0.683	0.783	1	L2	TUBB2A	-1.466	-0.197127	Lower IM	NOT SIG.	epi
L1-L2	7	0.000179017	-0.187086	1	1	1	L2	ITM2B	-2	0	Lower IM	NOT SIG.	epi
L1-L2	7	0.000179445	0.30075	0.339	0.158	1	L2	B3GALT5	-0.497	1.10136	Lower IM	NOT SIG.	epi
L1-L2	7	0.000179497	-0.359354	0.711	0.8	1	L2	SDR16C5	-1.511	-0.17015	Lower IM	NOT SIG.	epi
L1-L2	7	0.000180754	0.332326	0.572	0.383	1	L2	EPB41L1	-0.955	0.578671	Lower IM	NOT SIG.	epi
L1-L2	7	0.000188555	-0.152691	0.15	0.342	1	L2	AC004148.1	-0.492	-1.18903	Lower IM	NOT SIG.	epi
L1-L2	7	0.000191009	-0.90265	0.994	0.992	1	L2	KRT4	-1.986	0.00290573	Lower IM	NOT SIG.	epi
L1-L2	7	0.000194727	0.292703	0.506	0.317	1	L2	WDR34	-0.823	0.674655	Lower IM	NOT SIG.	epi
L1-L2	7	0.000201033	0.196123	0.989	0.992	1	L2	CFL1	-1.981	-0.0043696	Lower IM	NOT SIG.	epi
L1-L2	7	0.000202506	-0.147621	0.083	0.242	1	L2	RPTN	-0.325	-1.54382	Lower IM	NOT SIG.	epi
L1-L2	7	0.00020566	-0.145246	0.094	0.25	1	L2	THEM5	-0.344	-1.4112	Lower IM	NOT SIG.	epi
L1-L2	7	0.000205914	0.383573	0.783	0.642	1	L2	PIK3R1	-1.425	0.286439	Lower IM	NOT SIG.	epi
L1-L2	7	0.00020729	0.258617	0.944	0.933	1	L2	HNRNPAB	-1.877	0.0169098	Lower IM	NOT SIG.	epi
L1-L2	7	0.000208621	0.223891	0.378	0.183	1	L2	FAM83D	-0.561	1.04654	Lower IM	NOT SIG.	epi
L1-L2	7	0.00021383	-0.135147	1	1	1	L2	RPL35	-2	0	Lower IM	NOT SIG.	epi
L1-L2	7	0.000220753	-0.235351	0.267	0.467	1	L2	PTPRZ1	-0.734	-0.806583	Lower IM	NOT SIG.	epi
L1-L2	7	0.000231085	-0.220914	0.35	0.575	1	L2	ATP10D	-0.925	-0.716207	Lower IM	NOT SIG.	epi
L1-L2	7	0.000231373	0.376877	0.528	0.342	1	L2	TOP2A	-0.87	0.626542	Lower IM	NOT SIG.	epi
L1-L2	7	0.000233466	-0.239477	0.339	0.542	1	L2	CD55	-0.881	-0.677008	Lower IM	NOT SIG.	epi
L1-L2	7	0.000236094	-0.208226	0.211	0.425	1	L2	CCL5	-0.636	-1.01022	Lower IM	NOT SIG.	epi
L1-L2	7	0.000239281	0.332849	0.822	0.717	1	L2	PRKCSH	-1.539	0.197165	Lower IM	NOT SIG.	epi
L1-L2	7	0.000239486	0.342602	0.744	0.592	1	L2	H2AFJ	-1.336	0.329705	Lower IM	NOT SIG.	epi
L1-L2	7	0.00024419	0.305876	0.617	0.458	1	L2	BPTF	-1.075	0.429923	Lower IM	NOT SIG.	epi
L1-L2	7	0.000248721	-0.110968	0.094	0.258	1	L2	MIR31HG	-0.352	-1.45664	Lower IM	NOT SIG.	epi
L1-L2	7	0.000252685	-0.254598	0.928	0.983	1	L2	NDUFS5	-1.911	-0.0830666	Lower IM	NOT SIG.	epi
L1-L2	7	0.000258827	-0.0988349	0.017	0.117	1	L2	AC092953.2	-0.134	-2.7829	Lower IM	NOT SIG.	epi
L1-L2	7	0.000265781	0.323484	0.761	0.658	1	L2	SNRPC	-1.419	0.209809	Lower IM	NOT SIG.	epi
L1-L2	7	0.00026736	-0.265918	0.994	1	1	L2	DSG3	-1.994	-0.00868224	Lower IM	NOT SIG.	epi
L1-L2	7	0.000267696	0.288537	0.667	0.5	1	L2	ARFRP1	-1.167	0.415759	Lower IM	NOT SIG.	epi
L1-L2	7	0.000272127	0.191435	0.383	0.192	1	L2	ISL2	-0.575	0.996238	Lower IM	NOT SIG.	epi
L1-L2	7	0.000273819	-0.243071	0.111	0.275	1	L2	IGLC1	-0.386	-1.30887	Lower IM	NOT SIG.	epi
L1-L2	7	0.000275078	0.243435	0.961	0.95	1	L2	GM2A	-1.911	0.0166089	Lower IM	NOT SIG.	epi
L1-L2	7	0.000276778	0.231817	0.894	0.833	1	L2	QARS	-1.727	0.101958	Lower IM	NOT SIG.	epi
L1-L2	7	0.000284821	-0.223173	1	1	1	L2	RPL35A	-2	0	Lower IM	NOT SIG.	epi
L1-L2	7	0.000285268	0.314918	0.828	0.758	1	L2	MTDH	-1.586	0.127433	Lower IM	NOT SIG.	epi
L1-L2	7	0.000289837	0.259816	0.856	0.8	1	L2	TTLL12	-1.656	0.0976108	Lower IM	NOT SIG.	epi
L1-L2	7	0.000290201	0.275368	0.722	0.567	1	L2	PRDX3	-1.289	0.34865	Lower IM	NOT SIG.	epi
L1-L2	7	0.000297838	-0.270319	0.833	0.875	1	L2	WDR83OS	-1.708	-0.0709665	Lower IM	NOT SIG.	epi
L1-L2	7	0.000300286	-0.19151	0.406	0.633	1	L2	DNAJA4	-1.039	-0.640726	Lower IM	NOT SIG.	epi
L1-L2	7	0.000312129	0.226212	0.961	0.975	1	L2	YWHAE	-1.936	-0.0208658	Lower IM	NOT SIG.	epi
L1-L2	7	0.000329074	0.335534	0.739	0.642	1	L2	GOLGA4	-1.381	0.203001	Lower IM	NOT SIG.	epi
L1-L2	7	0.000334377	-0.328354	0.272	0.45	1	L2	PRSS3	-0.722	-0.726318	Lower IM	NOT SIG.	epi
L1-L2	7	0.000336504	0.286741	0.633	0.5	1	L2	ALDH4A1	-1.133	0.340277	Lower IM	NOT SIG.	epi
L1-L2	7	0.000346157	-0.562969	0.678	0.767	1	L2	SLURP2	-1.445	-0.177941	Lower IM	NOT SIG.	epi
L1-L2	7	0.000348161	0.268761	0.922	0.925	1	L2	PDIA3	-1.847	-0.00468661	Lower IM	NOT SIG.	epi
L1-L2	7	0.00034892	0.321363	0.944	0.883	1	L2	PHGDH	-1.827	0.0963734	Lower IM	NOT SIG.	epi
L1-L2	7	0.000350112	-0.285299	0.972	0.983	1	L2	SERPINB3	-1.955	-0.0162351	Lower IM	NOT SIG.	epi
L1-L2	7	0.000352508	-0.236941	0.583	0.775	1	L2	EPHX3	-1.358	-0.4107	Lower IM	NOT SIG.	epi
L1-L2	7	0.000352944	0.263587	0.778	0.7	1	L2	SLC1A5	-1.478	0.152415	Lower IM	NOT SIG.	epi
L1-L2	7	0.000354311	0.241345	0.406	0.233	1	L2	PIGQ	-0.639	0.80115	Lower IM	NOT SIG.	epi
L1-L2	7	0.000367217	0.297467	0.6	0.433	1	L2	DDB2	-1.033	0.470595	Lower IM	NOT SIG.	epi
L1-L2	7	0.000382493	-0.0463587	0.011	0.1	1	L2	AC010331.1	-0.111	-3.18442	Lower IM	NOT SIG.	epi
L1-L2	7	0.000382904	-0.139042	0.15	0.325	1	L2	NBPF19	-0.475	-1.11548	Lower IM	NOT SIG.	epi
L1-L2	7	0.00038637	-0.104768	0.05	0.175	1	L2	ISG20	-0.225	-1.80735	Lower IM	NOT SIG.	epi
L1-L2	7	0.000396518	0.217795	0.917	0.9	1	L2	NUCKS1	-1.817	0.0269967	Lower IM	NOT SIG.	epi
L1-L2	7	0.000417527	0.213045	0.578	0.4	1	L2	MRPL11	-0.978	0.531069	Lower IM	NOT SIG.	epi
L1-L2	7	0.000420678	0.241758	0.933	0.925	1	L2	HDLBP	-1.858	0.0124237	Lower IM	NOT SIG.	epi
L1-L2	7	0.000430371	0.24673	0.989	0.992	1	L2	HNRNPA1	-1.981	-0.0043696	Lower IM	NOT SIG.	epi
L1-L2	7	0.000439095	0.300431	0.694	0.542	1	L2	BRD4	-1.236	0.356643	Lower IM	NOT SIG.	epi
L1-L2	7	0.000453148	0.299759	0.578	0.433	1	L2	NOSIP	-1.011	0.416702	Lower IM	NOT SIG.	epi
L1-L2	7	0.000453746	0.281036	0.778	0.725	1	L2	CCDC47	-1.503	0.101789	Lower IM	NOT SIG.	epi
L1-L2	7	0.000457793	-0.246756	0.839	0.933	1	L2	HIGD1A	-1.772	-0.153206	Lower IM	NOT SIG.	epi
L1-L2	7	0.000459412	0.172237	0.306	0.133	1	L2	DSTYK	-0.439	1.20211	Lower IM	NOT SIG.	epi
L1-L2	7	0.000460873	-0.0576444	0	0.067	1	L2	SLC38A8	-0.067	#NUM!	Lower IM	NOT SIG.	epi
L1-L2	7	0.000460873	-0.0638217	0	0.067	1	L2	AC009779.2	-0.067	#NUM!	Lower IM	NOT SIG.	epi
L1-L2	7	0.00046366	-0.174261	0.122	0.283	1	L2	CYP2J2	-0.405	-1.21392	Lower IM	NOT SIG.	epi
L1-L2	7	0.000476198	-0.21927	0.567	0.733	1	L2	COX14	-1.3	-0.370464	Lower IM	NOT SIG.	epi
L1-L2	7	0.000478281	-0.239321	0.922	0.958	1	L2	ATP5MF	-1.88	-0.0552589	Lower IM	NOT SIG.	epi
L1-L2	7	0.00048819	-0.155456	0.167	0.333	1	L2	SLC5A1	-0.5	-0.995674	Lower IM	NOT SIG.	epi
L1-L2	7	0.000503988	0.243648	0.972	0.983	1	L2	ARPC2	-1.955	-0.0162351	Lower IM	NOT SIG.	epi
L1-L2	7	0.000516879	-0.292386	0.511	0.742	1	L2	APOD	-1.253	-0.538096	Lower IM	NOT SIG.	epi
L1-L2	7	0.000524391	-0.32157	0.172	0.342	1	L2	IGHG4	-0.514	-0.991588	Lower IM	NOT SIG.	epi
L1-L2	7	0.000530314	0.314628	0.65	0.5	1	L2	RBM47	-1.15	0.378512	Lower IM	NOT SIG.	epi
L1-L2	7	0.000534171	0.297658	0.467	0.283	1	L2	LFNG	-0.75	0.72262	Lower IM	NOT SIG.	epi
L1-L2	7	0.000535229	0.252289	0.756	0.675	1	L2	TMBIM4	-1.431	0.163499	Lower IM	NOT SIG.	epi
[truncated: 18,820 more rows]

## Sheet: Basal
S5 Table Differentially expressed genes Basal L1 vs L2
[truncated: 19,124 more rows]

[truncated: 6 more sheets: 1, 4, 0, 3, 2, 10]
