# Supplementary material for: The cervicovaginal microbiome associates with spatially restricted host transcriptional signatures throughout the human ectocervical epithelium and submucosa
Source: PLoS Pathog. 2025 Nov 11;21(11):e1013677. doi: 10.1371/journal.ppat.1013677 (PMC12626330; doi:10.1371/journal.ppat.1013677)
Supplement: S6 Table — Result of the differential gene expression analysis between the microbiome group defined as ‘L. crispatus’ (L1) and ‘Gardnerella’ (L3). Sheets 1 and 2 contain the top 15 most upregulated and downregulated genes, ranked by average log2 fold change, for epithelial clusters (5–8) and submucosal clusters (0–4, 9, and 10), respectively. Sheet 3 provides a summary of the number of significant DEGs (adjusted p-value < 0.05) across clusters, including counts of up- and downregulated genes. The remaining sheets contain the full lists of differentially expressed genes for each cluster. (XLSX) [file ppat.1013677.s011.xlsx]

## Sheet: top15 epi
S6 table Top 15 epithelial differentially expressed genes L1 vs L3
gene	Gene name	Cluster	p_val	avg_log2FC	p_val_adj	pct.diff	Regulation	Morphology	Sig. in
S100A7	S100 calcium binding protein A7	Lower IM	1.74594e-09	2.07231	4.48393e-05	-1.683	UP	epi	Basal|Lower IM|Upper IM|Superficial|2|10|0|3|4|1
FCGBP	Fc gamma binding protein	Superficial	1.75463e-12	1.64571	4.50624e-08	-1.092	UP	epi	Upper IM|Superficial
COL1A2	collagen type I alpha 2 chain	Upper IM	1.75009e-08	1.60159	0.000449457	-1.722	UP	epi	Basal|Lower IM|Upper IM|0|1
COL1A1	collagen type I alpha 1 chain	Lower IM	9.77101e-08	1.59954	0.00250939	-1.536	UP	epi	Basal|Lower IM|Upper IM|Superficial|1
KLK6	kallikrein related peptidase 6	Superficial	3.90911e-13	1.41433	1.00394e-08	-1.114	UP	epi	Superficial
SPRR2B	small proline rich protein 2B	Superficial	2.2776e-10	1.33415	5.84933e-06	-1.12	UP	epi	Superficial|4
SPRR2G	small proline rich protein 2G	Superficial	3.71452e-08	1.20778	0.000953964	-0.606	UP	epi	Superficial
KLK13	kallikrein related peptidase 13	Superficial	2.51773e-20	1.09874	6.46604e-16	-1.922	UP	epi	Basal|Lower IM|Upper IM|Superficial|2|10|0|4|1
MUC4	mucin 4, cell surface associated	Superficial	9.89246e-10	1.08047	2.54058e-05	-0.577	UP	epi	Lower IM|Upper IM|Superficial
COL3A1	collagen type III alpha 1 chain	Lower IM	6.68279e-07	1.06003	0.0171628	-1.675	UP	epi	Basal|Lower IM|Upper IM|Superficial
SPRR2E	small proline rich protein 2E	Upper IM	1.10724e-07	0.964714	0.0028436	-1.891	UP	epi	Basal|Lower IM|Upper IM|Superficial|2|10|0|3|4|1
SPRR2F	small proline rich protein 2F	Upper IM	1.60803e-13	0.955295	4.12973e-09	-1.05	UP	epi	Basal|Upper IM|Superficial|0|4|1
SPRR2D	small proline rich protein 2D	Basal	6.0745e-18	0.944572	1.56005e-13	-1.55	UP	epi	Basal|Lower IM|Upper IM|Superficial|2|10|0|3|4|1
PI3	peptidase inhibitor 3	Basal	3.46294e-14	0.90651	8.89352e-10	-1.54	UP	epi	Basal|Superficial|2|10|0|3|4|1
SPARC	secreted protein acidic and cysteine rich	Upper IM	2.40292e-07	0.862521	0.00617117	-1.269	UP	epi	Basal|Upper IM|0|4|1
IFI27	interferon alpha inducible protein 27	Upper IM	5.285e-08	-0.684364	0.00135729	-1.867	DOWN	epi	Basal|Lower IM|Upper IM
DIO2	iodothyronine deiodinase 2	Basal	5.75138e-07	-0.686237	0.0147707	-1.607	DOWN	epi	Basal|2|1
KRT17	keratin 17	Basal	6.22931e-07	-0.700409	0.0159981	-0.652	DOWN	epi	Basal
SPINK7	serine peptidase inhibitor Kazal type 7	Upper IM	2.70505e-07	-0.704814	0.0069471	-1.948	DOWN	epi	Upper IM
DSC2	desmocollin 2	Superficial	3.61591e-11	-0.709868	9.28637e-07	-1.942	DOWN	epi	Superficial
MTRNR2L12	MT-RNR2 like 12 (pseudogene)	Upper IM	8.87595e-20	-0.711751	2.27952e-15	-1.883	DOWN	epi	Basal|Lower IM|Upper IM|Superficial|2|10|0|3|4|1
MT-ND5		Basal	1.52509e-19	-0.713879	3.91675e-15	-1.907	DOWN	epi	Basal|Lower IM|Upper IM|Superficial|1
MT-CO1		Superficial	3.42016e-16	-0.721063	8.78365e-12	-2	DOWN	epi	Basal|Lower IM|Upper IM|Superficial|2|10|4|1
SPRR1A	small proline rich protein 1A	Upper IM	1.24905e-07	-0.721431	0.0032078	-0.877	DOWN	epi	Upper IM
NEAT1	nuclear paraspeckle assembly transcript 1	Superficial	2.83312e-11	-0.74977	7.27601e-07	-1.95	DOWN	epi	Superficial
DSP	desmoplakin	Superficial	2.31499e-17	-0.755471	5.94535e-13	-1.966	DOWN	epi	Lower IM|Upper IM|Superficial
MT-ND2		Superficial	6.21681e-13	-0.793479	1.5966e-08	-1.994	DOWN	epi	Basal|Lower IM|Upper IM|Superficial|4|1
KRT16	keratin 16	Superficial	3.30911e-07	-0.803839	0.00849844	-1.928	DOWN	epi	Lower IM|Upper IM|Superficial
KRT4	keratin 4	Superficial	3.73661e-08	-0.922326	0.000959636	-2	DOWN	epi	Upper IM|Superficial
AL627171.2		Superficial	2.19159e-07	-1.18745	0.00562844	-1.197	DOWN	epi	Basal|Upper IM|Superficial|2|0|3|4|1

## Sheet: top15 subMuc
S6 Table Top 15 submucosal differentially expressed genes L1 vs L3
gene	Gene name	Cluster	p_val	avg_log2FC	p_val_adj	pct.diff	Regulation	Morphology	Sig. in
COL1A1	collagen type I alpha 1 chain	1	2.32742e-11	2.11002	5.97729e-07	-1.905	UP	SubMuc	Basal|Lower IM|Upper IM|Superficial|1
COL1A2	collagen type I alpha 2 chain	0	2.65768e-08	1.65195	0.000682546	-1.903	UP	SubMuc	Basal|Lower IM|Upper IM|0|1
S100A7	S100 calcium binding protein A7	0	9.26535e-20	1.6309	2.37953e-15	-1.143	UP	SubMuc	Basal|Lower IM|Upper IM|Superficial|2|10|0|3|4|1
IGHG4	immunoglobulin heavy constant gamma 4 (G4m marker)	3	1.40887e-07	1.52427	0.00361827	-0.603	UP	SubMuc	3
S100A2	S100 calcium binding protein A2	2	2.14485e-16	1.32556	5.5084e-12	-0.883	UP	SubMuc	2|10|0|3|4|1
SPARC	secreted protein acidic and cysteine rich	0	6.62921e-08	1.30753	0.00170251	-1.557	UP	SubMuc	Basal|Upper IM|0|4|1
PI3	peptidase inhibitor 3	1	6.61473e-24	1.27639	1.69879e-19	-1.145	UP	SubMuc	Basal|Superficial|2|10|0|3|4|1
C3	complement C3	0	2.01027e-07	1.22858	0.00516278	-0.402	UP	SubMuc	2|0|4
SPRR2A	small proline rich protein 2A	10	3.21723e-20	1.1899	8.26249e-16	-1.63	UP	SubMuc	Basal|Superficial|2|10|0|3|4|1
KRT5	keratin 5	2	8.28943e-16	1.15127	2.12889e-11	-1.24	UP	SubMuc	Superficial|2|10|4
COL5A1	collagen type V alpha 1 chain	4	6.32617e-08	1.13455	0.00162469	-1.193	UP	SubMuc	Lower IM|0|4|1
SPRR2E	small proline rich protein 2E	2	6.8083e-14	1.12389	1.74851e-09	-0.925	UP	SubMuc	Basal|Lower IM|Upper IM|Superficial|2|10|0|3|4|1
KRTDAP	keratinocyte differentiation associated protein	4	3.53478e-13	1.1169	9.07803e-09	-1.512	UP	SubMuc	2|10|0|3|4|1
KRT15	keratin 15	2	1.31365e-16	1.08676	3.37372e-12	-0.895	UP	SubMuc	Basal|Lower IM|Upper IM|2|10|0|3|4|1
COMP	cartilage oligomeric matrix protein	1	1.66863e-06	1.07342	0.0428537	-0.592	UP	SubMuc	2|10|0|1
ANKRD12	ankyrin repeat domain 12	10	1.39779e-09	-0.916204	3.5898e-05	-1.049	DOWN	SubMuc	Basal|10|4|1
AC245060.5		4	4.13623e-09	-0.943881	0.000106227	-0.342	DOWN	SubMuc	2|10|4|1
TGM2	transglutaminase 2	4	5.77966e-13	-0.958895	1.48433e-08	-1.27	DOWN	SubMuc	2|10|4|1
AKAP9	A-kinase anchoring protein 9	4	3.51389e-11	-0.977751	9.02436e-07	-0.837	DOWN	SubMuc	10|4
SCARA5	scavenger receptor class A member 5	1	1.69133e-10	-0.982234	4.34367e-06	-0.732	DOWN	SubMuc	Basal|1
DST	dystonin	1	1.4083e-17	-0.989721	3.6168e-13	-1.525	DOWN	SubMuc	2|0|4|1
PTGDS	prostaglandin D2 synthase	3	1.72247e-08	-0.990345	0.000442364	-1.621	DOWN	SubMuc	Superficial|2|0|3|4|1
ACTA2	actin alpha 2, smooth muscle	2	5.49043e-09	-0.999299	0.000141005	-1.165	DOWN	SubMuc	2|10|4
AL627171.2		1	8.15863e-07	-1.05743	0.020953	-0.598	DOWN	SubMuc	Basal|Upper IM|Superficial|2|0|3|4|1
ATRX	ATRX chromatin remodeler	1	1.30417e-11	-1.07433	3.34937e-07	-0.912	DOWN	SubMuc	4|1
IGKC	immunoglobulin kappa constant	2	3.11875e-12	-1.11008	8.00957e-08	-1.7	DOWN	SubMuc	Superficial|2|0
IGHG1	immunoglobulin heavy constant gamma 1 (G1m marker)	10	3.72853e-07	-1.1139	0.00957561	-1.142	DOWN	SubMuc	Basal|Lower IM|Upper IM|Superficial|2|10|0|3|4|1
PLPP3	phospholipid phosphatase 3	3	3.48971e-07	-1.35181	0.00896226	-0.694	DOWN	SubMuc	2|10|3|4|1
REV3L	REV3 like, DNA directed polymerase zeta catalytic subunit	0	1.70616e-06	-1.50416	0.0438175	-0.515	DOWN	SubMuc	10|0|4|1
IGLC1	immunoglobulin lambda constant 1	1	6.92317e-09	-1.51243	0.000177801	-0.728	DOWN	SubMuc	2|1

## Sheet: sig DEGs
S6 Table Differentially expressed genes per cluster L1 vs L3
layers	DOWN	UP
uniq total	161	168
Superficial	31	43
Upper IM	34	27
Lower IM	36	22
Basal	47	36
1	44	65
4	47	61
0	10	49
3	8	27
2	33	54
10	56	49

## Sheet: Superficial
S6 Table Differentially expressed genes Superficial L1 vs L3
comb	subgroup	p_val	avg_log2FC	pct.1	pct.2	p_val_adj	cluster	gene	pct.diff	log.pct.diff	layers	Regulation	Morphology
L1-L3	5	1.27357e-24	0.860335	1	1	3.27078e-20	L3	SPRR1B	-2	0	Superficial	UP	epi
L1-L3	5	2.51773e-20	1.09874	0.989	0.933	6.46604e-16	L3	KLK13	-1.922	0.0840934	Superficial	UP	epi
L1-L3	5	1.84956e-19	1.55207	0.989	0.917	4.75004e-15	L3	SPRR2E	-1.906	0.109049	Superficial	UP	epi
L1-L3	5	1.97301e-19	1.41542	1	0.983	5.06708e-15	L3	SPRR2D	-1.983	0.0247367	Superficial	UP	epi
L1-L3	5	3.89418e-18	1.60891	0.883	0.342	1.0001e-13	L3	SPRR2F	-1.225	1.36842	Superficial	UP	epi
L1-L3	5	2.0289e-16	1.4122	0.961	0.9	5.21062e-12	L3	PI3	-1.861	0.0946114	Superficial	UP	epi
L1-L3	5	1.06669e-15	0.972815	1	1	2.73948e-11	L3	SPRR2A	-2	0	Superficial	UP	epi
L1-L3	5	1.22504e-14	0.780765	0.961	0.908	3.14615e-10	L3	NCCRP1	-1.869	0.0818441	Superficial	UP	epi
L1-L3	5	3.90911e-13	1.41433	0.722	0.392	1.00394e-08	L3	KLK6	-1.114	0.881145	Superficial	UP	epi
L1-L3	5	1.75463e-12	1.64571	0.7	0.392	4.50624e-08	L3	FCGBP	-1.092	0.836501	Superficial	UP	epi
L1-L3	5	4.95197e-12	0.693425	1	1	1.27176e-07	L3	CNFN	-2	0	Superficial	UP	epi
L1-L3	5	4.8963e-11	0.712637	0.428	0.083	1.25747e-06	L3	ZG16B	-0.511	2.36643	Superficial	UP	epi
L1-L3	5	5.13835e-11	1.98499	0.9	0.908	1.31963e-06	L3	S100A7	-1.808	-0.0127673	Superficial	UP	epi
L1-L3	5	7.75631e-11	0.88184	0.667	0.333	1.99197e-06	L3	KLK7	-1	1.00216	Superficial	UP	epi
L1-L3	5	9.67601e-11	0.6394	0.978	0.908	2.48499e-06	L3	KLK10	-1.886	0.107142	Superficial	UP	epi
L1-L3	5	1.243e-10	0.785784	0.95	0.867	3.19228e-06	L3	KLK12	-1.817	0.131896	Superficial	UP	epi
L1-L3	5	2.2776e-10	1.33415	0.728	0.392	5.84933e-06	L3	SPRR2B	-1.12	0.893085	Superficial	UP	epi
L1-L3	5	2.4399e-10	1.06453	0.533	0.192	6.26616e-06	L3	S100P	-0.725	1.47303	Superficial	UP	epi
L1-L3	5	9.89246e-10	1.08047	0.444	0.133	2.54058e-05	L3	MUC4	-0.577	1.73913	Superficial	UP	epi
L1-L3	5	1.04181e-09	0.53194	0.978	0.933	2.67557e-05	L3	PPDPF	-1.911	0.0679574	Superficial	UP	epi
L1-L3	5	1.71715e-09	0.599212	0.983	0.992	4.40999e-05	L3	SLPI	-1.975	-0.0131487	Superficial	UP	epi
L1-L3	5	2.33428e-09	0.847601	0.833	0.558	5.9949e-05	L3	PRSS22	-1.391	0.578051	Superficial	UP	epi
L1-L3	5	3.09006e-09	0.541182	1	1	7.93589e-05	L3	MAL	-2	0	Superficial	UP	epi
L1-L3	5	3.86056e-09	0.663867	0.994	1	9.9147e-05	L3	LCN2	-1.994	-0.00868224	Superficial	UP	epi
L1-L3	5	1.84639e-08	0.786514	0.811	0.6	0.00047419	L3	DUOX2	-1.411	0.434739	Superficial	UP	epi
L1-L3	5	1.85366e-08	0.67981	0.461	0.158	0.000476056	L3	GBA	-0.619	1.54484	Superficial	UP	epi
L1-L3	5	3.71452e-08	1.20778	0.456	0.15	0.000953964	L3	SPRR2G	-0.606	1.60407	Superficial	UP	epi
L1-L3	5	4.99985e-08	0.658402	0.972	0.967	0.00128406	L3	ECM1	-1.939	0.00744042	Superficial	UP	epi
L1-L3	5	5.55044e-08	0.86027	0.822	0.642	0.00142546	L3	PABPC3	-1.464	0.356565	Superficial	UP	epi
L1-L3	5	6.41818e-08	1.62065	0.728	0.533	0.00164832	L3	COL1A1	-1.261	0.449803	Superficial	UP	epi
L1-L3	5	6.47364e-08	0.828187	0.7	0.433	0.00166256	L3	LYPD2	-1.133	0.692988	Superficial	UP	epi
L1-L3	5	8.89254e-08	1.23917	0.756	0.583	0.00228378	L3	COL3A1	-1.339	0.37489	Superficial	UP	epi
L1-L3	5	2.42841e-07	0.550314	0.311	0.067	0.00623664	L3	DEFB4B	-0.378	2.21468	Superficial	UP	epi
L1-L3	5	2.48969e-07	0.487695	0.983	1	0.00639403	L3	IL1RN	-1.983	-0.0247367	Superficial	UP	epi
L1-L3	5	2.93519e-07	0.603009	0.622	0.325	0.00753816	L3	MUC20	-0.947	0.936475	Superficial	UP	epi
L1-L3	5	3.29588e-07	0.365957	0.244	0.025	0.00846448	L3	IL36G	-0.269	3.28688	Superficial	UP	epi
L1-L3	5	4.8454e-07	0.580837	0.883	0.742	0.012444	L3	CYSRT1	-1.625	0.250994	Superficial	UP	epi
L1-L3	5	6.15118e-07	0.691088	0.65	0.408	0.0157975	L3	IL36RN	-1.058	0.671871	Superficial	UP	epi
L1-L3	5	1.10314e-06	0.557239	0.906	0.708	0.0283308	L3	CLCA4	-1.614	0.355762	Superficial	UP	epi
L1-L3	5	1.11189e-06	0.648849	0.583	0.308	0.0285555	L3	PADI1	-0.891	0.920566	Superficial	UP	epi
L1-L3	5	1.15443e-06	0.574897	0.828	0.575	0.0296481	L3	DUOXA2	-1.403	0.526069	Superficial	UP	epi
L1-L3	5	1.40057e-06	0.587451	0.833	0.617	0.0359695	L3	CEACAM6	-1.45	0.433046	Superficial	UP	epi
L1-L3	5	1.85304e-06	0.577602	0.572	0.308	0.0475898	L3	STEAP4	-0.88	0.893085	Superficial	UP	epi
L1-L3	5	2.46645e-23	-1.02531	0.967	1	6.33434e-19	L3	MTRNR2L12	-1.967	-0.0484122	Superficial	DOWN	epi
L1-L3	5	6.69328e-19	-1.0499	0.011	0.4	1.71897e-14	L3	LGALS7	-0.411	-5.18442	Superficial	DOWN	epi
L1-L3	5	2.31499e-17	-0.755471	0.983	0.983	5.94535e-13	L3	DSP	-1.966	0	Superficial	DOWN	epi
L1-L3	5	1.36741e-16	-0.534347	1	0.992	3.51179e-12	L3	PERP	-1.992	0.011588	Superficial	DOWN	epi
L1-L3	5	3.42016e-16	-0.721063	1	1	8.78365e-12	L3	MT-CO1	-2	0	Superficial	DOWN	epi
L1-L3	5	4.28172e-15	-0.416883	1	1	1.09963e-10	L3	KRT13	-2	0	Superficial	DOWN	epi
L1-L3	5	5.54944e-15	-0.653378	1	1	1.42521e-10	L3	MT-ND3	-2	0	Superficial	DOWN	epi
L1-L3	5	2.33349e-14	-1.3175	0.578	0.858	5.99287e-10	L3	MTRNR2L8	-1.436	-0.569908	Superficial	DOWN	epi
L1-L3	5	4.9658e-14	-1.22147	0.167	0.575	1.27532e-09	L3	IGHG1	-0.742	-1.78371	Superficial	DOWN	epi
L1-L3	5	6.21681e-13	-0.793479	0.994	1	1.5966e-08	L3	MT-ND2	-1.994	-0.00868224	Superficial	DOWN	epi
L1-L3	5	2.52247e-11	-1.1275	0.311	0.642	6.47821e-07	L3	APOD	-0.953	-1.04566	Superficial	DOWN	epi
L1-L3	5	2.83312e-11	-0.74977	0.967	0.983	7.27601e-07	L3	NEAT1	-1.95	-0.0236755	Superficial	DOWN	epi
L1-L3	5	3.61591e-11	-0.709868	0.967	0.975	9.28637e-07	L3	DSC2	-1.942	-0.0118863	Superficial	DOWN	epi
L1-L3	5	1.91764e-10	-1.12917	0.656	0.85	4.9249e-06	L3	IGKC	-1.506	-0.373767	Superficial	DOWN	epi
L1-L3	5	3.82644e-10	-0.498406	1	1	9.82707e-06	L3	MT-CO2	-2	0	Superficial	DOWN	epi
L1-L3	5	4.88019e-10	-0.514722	1	1	1.25333e-05	L3	MT-ATP6	-2	0	Superficial	DOWN	epi
L1-L3	5	5.93713e-10	-0.51049	0.872	0.908	1.52477e-05	L3	MT-ND5	-1.78	-0.0583642	Superficial	DOWN	epi
L1-L3	5	3.15458e-09	-0.458638	1	1	8.10159e-05	L3	KRT1	-2	0	Superficial	DOWN	epi
L1-L3	5	2.08543e-08	-0.483288	1	0.992	0.000535579	L3	KRT5	-1.992	0.011588	Superficial	DOWN	epi
L1-L3	5	3.73661e-08	-0.922326	1	1	0.000959636	L3	KRT4	-2	0	Superficial	DOWN	epi
L1-L3	5	4.44689e-08	-0.526643	0.95	0.933	0.00114205	L3	DSG3	-1.883	0.0260504	Superficial	DOWN	epi
L1-L3	5	1.40816e-07	-0.977243	0.778	0.858	0.00361645	L3	PTGDS	-1.636	-0.141207	Superficial	DOWN	epi
L1-L3	5	1.69696e-07	-0.471216	1	1	0.00435813	L3	MT-ND1	-2	0	Superficial	DOWN	epi
L1-L3	5	2.02745e-07	-0.825465	0.672	0.792	0.00520691	L3	DSG1	-1.464	-0.237039	Superficial	DOWN	epi
L1-L3	5	2.19159e-07	-1.18745	0.489	0.708	0.00562844	L3	AL627171.2	-1.197	-0.533915	Superficial	DOWN	epi
L1-L3	5	2.62882e-07	-0.386293	1	1	0.00675133	L3	MT-ND4	-2	0	Superficial	DOWN	epi
L1-L3	5	3.30911e-07	-0.803839	0.961	0.967	0.00849844	L3	KRT16	-1.928	-0.00897946	Superficial	DOWN	epi
L1-L3	5	4.76543e-07	-0.373813	0.994	0.983	0.0122386	L3	RPL36	-1.977	0.0160544	Superficial	DOWN	epi
L1-L3	5	7.11918e-07	-0.378502	1	1	0.0182835	L3	SPINK5	-2	0	Superficial	DOWN	epi
L1-L3	5	9.16947e-07	-0.332545	0.189	0.475	0.023549	L3	IGLC2	-0.664	-1.32954	Superficial	DOWN	epi
L1-L3	5	1.28145e-06	-0.354301	1	0.975	0.0329103	L3	RPS27	-1.975	0.0365259	Superficial	DOWN	epi
L1-L3	5	2.04562e-06	-0.358214	1	1	0.0525355	L3	KRT6A	-2	0	Superficial	NOT SIG.	epi
L1-L3	5	2.18022e-06	-0.311546	1	1	0.0559923	L3	RPLP1	-2	0	Superficial	NOT SIG.	epi
L1-L3	5	3.13191e-06	0.470484	0.711	0.45	0.0804338	L3	PRSS3	-1.161	0.659925	Superficial	NOT SIG.	epi
L1-L3	5	3.19475e-06	-0.364756	0.994	0.942	0.0820475	L3	AHNAK	-1.936	0.0775188	Superficial	NOT SIG.	epi
L1-L3	5	3.4271e-06	0.622172	0.672	0.4	0.0880148	L3	CLDN17	-1.072	0.748461	Superficial	NOT SIG.	epi
L1-L3	5	3.57368e-06	-0.296709	0.989	0.983	0.0917793	L3	RPL13	-1.972	0.0087791	Superficial	NOT SIG.	epi
L1-L3	5	3.71728e-06	-0.365314	1	1	0.0954673	L3	MT-CO3	-2	0	Superficial	NOT SIG.	epi
L1-L3	5	4.17139e-06	0.364423	0.617	0.342	0.10713	L3	MAP2K3	-0.959	0.851274	Superficial	NOT SIG.	epi
L1-L3	5	4.17463e-06	0.642954	0.506	0.25	0.107213	L3	CEACAM1	-0.756	1.01721	Superficial	NOT SIG.	epi
L1-L3	5	5.1394e-06	0.410217	0.644	0.375	0.13199	L3	RBM47	-1.019	0.78017	Superficial	NOT SIG.	epi
L1-L3	5	5.5322e-06	0.463908	0.878	0.783	0.142078	L3	SPNS2	-1.661	0.165209	Superficial	NOT SIG.	epi
L1-L3	5	7.0977e-06	0.229877	1	1	0.182283	L3	S100A8	-2	0	Superficial	NOT SIG.	epi
L1-L3	5	7.10879e-06	-0.672491	0.111	0.308	0.182568	L3	IFI6	-0.419	-1.47237	Superficial	NOT SIG.	epi
L1-L3	5	7.52488e-06	0.671741	0.806	0.608	0.193254	L3	RNASE7	-1.414	0.406709	Superficial	NOT SIG.	epi
L1-L3	5	8.23728e-06	0.466188	0.9	0.7	0.21155	L3	LRP10	-1.6	0.36257	Superficial	NOT SIG.	epi
L1-L3	5	9.03306e-06	-0.293699	1	0.983	0.231987	L3	RPL10	-1.983	0.0247367	Superficial	NOT SIG.	epi
L1-L3	5	9.10276e-06	0.494058	0.733	0.525	0.233777	L3	METRNL	-1.258	0.481496	Superficial	NOT SIG.	epi
L1-L3	5	9.23473e-06	0.313261	1	1	0.237166	L3	SPRR3	-2	0	Superficial	NOT SIG.	epi
L1-L3	5	1.08053e-05	-0.357935	0.994	0.975	0.277501	L3	RPL27A	-1.969	0.0278436	Superficial	NOT SIG.	epi
L1-L3	5	1.21288e-05	-0.289539	1	1	0.311492	L3	FABP5	-2	0	Superficial	NOT SIG.	epi
L1-L3	5	1.22154e-05	0.363353	0.378	0.15	0.313715	L3	TICAM1	-0.528	1.33342	Superficial	NOT SIG.	epi
L1-L3	5	1.33471e-05	0.657853	0.778	0.558	0.342781	L3	GPRC5A	-1.336	0.479505	Superficial	NOT SIG.	epi
L1-L3	5	1.38338e-05	0.39576	0.939	0.892	0.35528	L3	NIBAN2	-1.831	0.0740814	Superficial	NOT SIG.	epi
L1-L3	5	1.47905e-05	-0.280548	1	1	0.37985	L3	RPL13A	-2	0	Superficial	NOT SIG.	epi
L1-L3	5	1.51224e-05	0.549294	0.622	0.375	0.388372	L3	SNHG25	-0.997	0.730024	Superficial	NOT SIG.	epi
L1-L3	5	1.57233e-05	-0.57307	0.272	0.475	0.403807	L3	ACAP2	-0.747	-0.804321	Superficial	NOT SIG.	epi
L1-L3	5	1.71205e-05	0.682762	0.9	0.833	0.43969	L3	C15orf48	-1.733	0.111609	Superficial	NOT SIG.	epi
L1-L3	5	1.72424e-05	0.443821	0.978	0.95	0.442819	L3	KRT78	-1.928	0.041907	Superficial	NOT SIG.	epi
L1-L3	5	1.95495e-05	0.449365	0.994	0.975	0.502069	L3	GLUL	-1.969	0.0278436	Superficial	NOT SIG.	epi
L1-L3	5	1.96701e-05	-0.455243	0.878	0.892	0.505167	L3	HSP90AA1	-1.77	-0.0228228	Superficial	NOT SIG.	epi
L1-L3	5	2.15225e-05	0.632533	0.672	0.467	0.552742	L3	HEPHL1	-1.139	0.525039	Superficial	NOT SIG.	epi
L1-L3	5	2.20871e-05	0.368916	0.756	0.55	0.567241	L3	SDCBP2	-1.306	0.458955	Superficial	NOT SIG.	epi
L1-L3	5	2.58321e-05	0.754291	0.661	0.492	0.663419	L3	SPARC	-1.153	0.425992	Superficial	NOT SIG.	epi
L1-L3	5	2.64394e-05	0.470688	0.889	0.783	0.679017	L3	SLURP2	-1.672	0.183171	Superficial	NOT SIG.	epi
L1-L3	5	2.72525e-05	-0.415313	0.95	0.9	0.699899	L3	LYPD3	-1.85	0.0780025	Superficial	NOT SIG.	epi
L1-L3	5	2.72671e-05	0.607799	0.65	0.467	0.700275	L3	NT5C3A	-1.117	0.477017	Superficial	NOT SIG.	epi
L1-L3	5	2.7442e-05	0.476247	0.944	0.817	0.704765	L3	PRSS27	-1.761	0.208451	Superficial	NOT SIG.	epi
L1-L3	5	2.98999e-05	-0.647885	0.589	0.733	0.767889	L3	CDH1	-1.322	-0.315546	Superficial	NOT SIG.	epi
L1-L3	5	3.06265e-05	-0.396226	1	1	0.786549	L3	MT-CYB	-2	0	Superficial	NOT SIG.	epi
L1-L3	5	3.23872e-05	0.422109	0.472	0.25	0.831767	L3	KRT23	-0.722	0.916859	Superficial	NOT SIG.	epi
L1-L3	5	3.26007e-05	-0.306796	0.994	0.983	0.837251	L3	RPL37A	-1.977	0.0160544	Superficial	NOT SIG.	epi
L1-L3	5	3.34692e-05	0.361698	0.706	0.475	0.859557	L3	TNIP1	-1.181	0.571741	Superficial	NOT SIG.	epi
L1-L3	5	3.37538e-05	0.368701	0.483	0.25	0.866865	L3	IER2	-0.733	0.950095	Superficial	NOT SIG.	epi
L1-L3	5	3.44987e-05	0.328817	0.261	0.075	0.885996	L3	RAB27A	-0.336	1.79909	Superficial	NOT SIG.	epi
L1-L3	5	3.64884e-05	-0.200411	0	0.092	0.937095	L3	ANXA8L1	-0.092	#NUM!	Superficial	NOT SIG.	epi
L1-L3	5	3.72909e-05	-0.437939	0.083	0.25	0.957704	L3	ARF5	-0.333	-1.59074	Superficial	NOT SIG.	epi
L1-L3	5	3.83087e-05	-0.425246	0.056	0.208	0.983844	L3	RBM28	-0.264	-1.89308	Superficial	NOT SIG.	epi
L1-L3	5	4.06864e-05	-0.262463	1	1	1	L3	RPS18	-2	0	Superficial	NOT SIG.	epi
L1-L3	5	4.09262e-05	0.239583	1	1	1	L3	S100A9	-2	0	Superficial	NOT SIG.	epi
L1-L3	5	4.15987e-05	0.504435	0.567	0.317	1	L3	ARL4C	-0.884	0.838866	Superficial	NOT SIG.	epi
L1-L3	5	4.33977e-05	-0.363362	0.989	0.992	1	L3	RPL39	-1.981	-0.0043696	Superficial	NOT SIG.	epi
L1-L3	5	4.42477e-05	0.515097	0.306	0.108	1	L3	ACP7	-0.414	1.5025	Superficial	NOT SIG.	epi
L1-L3	5	4.6553e-05	-0.454975	0.894	0.883	1	L3	CD9	-1.777	0.0178614	Superficial	NOT SIG.	epi
L1-L3	5	4.70946e-05	-0.673414	0.472	0.642	1	L3	LY6E	-1.114	-0.443786	Superficial	NOT SIG.	epi
L1-L3	5	4.92332e-05	0.198692	0.356	0.142	1	L3	RASAL1	-0.498	1.32599	Superficial	NOT SIG.	epi
L1-L3	5	5.19901e-05	-0.37917	0.983	0.983	1	L3	RPL10A	-1.966	0	Superficial	NOT SIG.	epi
L1-L3	5	5.64454e-05	0.351617	0.25	0.067	1	L3	DUSP4	-0.317	1.8997	Superficial	NOT SIG.	epi
L1-L3	5	6.06932e-05	0.324479	0.406	0.192	1	L3	SEC14L1	-0.598	1.08037	Superficial	NOT SIG.	epi
L1-L3	5	6.30389e-05	-0.321856	0.972	0.933	1	L3	CRABP2	-1.905	0.0590792	Superficial	NOT SIG.	epi
L1-L3	5	6.3072e-05	-0.304817	0.967	0.983	1	L3	RPL34	-1.95	-0.0236755	Superficial	NOT SIG.	epi
L1-L3	5	7.05322e-05	0.303667	1	0.983	1	L3	PPL	-1.983	0.0247367	Superficial	NOT SIG.	epi
L1-L3	5	7.2969e-05	0.178247	0.122	0	1	L3	KLK9	-0.122	#NUM!	Superficial	NOT SIG.	epi
L1-L3	5	7.66033e-05	0.346606	1	0.975	1	L3	SBSN	-1.975	0.0365259	Superficial	NOT SIG.	epi
L1-L3	5	8.6427e-05	0.337039	0.778	0.6	1	L3	CCNG2	-1.378	0.374808	Superficial	NOT SIG.	epi
L1-L3	5	8.75509e-05	-0.64781	0.806	0.833	1	L3	IFI27	-1.639	-0.0475367	Superficial	NOT SIG.	epi
L1-L3	5	9.05145e-05	-0.241185	1	0.992	1	L3	RPL41	-1.992	0.011588	Superficial	NOT SIG.	epi
L1-L3	5	9.52743e-05	0.337704	0.844	0.592	1	L3	PDZK1IP1	-1.436	0.511646	Superficial	NOT SIG.	epi
L1-L3	5	9.95812e-05	-0.559765	0.994	1	1	L3	SFN	-1.994	-0.00868224	Superficial	NOT SIG.	epi
L1-L3	5	0.0001048	-0.459804	0.1	0.275	1	L3	IGLC1	-0.375	-1.45943	Superficial	NOT SIG.	epi
L1-L3	5	0.000109259	0.448248	0.233	0.067	1	L3	DEFB4A	-0.3	1.7981	Superficial	NOT SIG.	epi
L1-L3	5	0.00011091	-0.423761	0.817	0.867	1	L3	GJA1	-1.684	-0.0856959	Superficial	NOT SIG.	epi
L1-L3	5	0.000119257	0.197911	0.133	0.008	1	L3	HEXA	-0.141	4.05528	Superficial	NOT SIG.	epi
L1-L3	5	0.000119919	0.432389	0.717	0.542	1	L3	NDRG2	-1.259	0.40368	Superficial	NOT SIG.	epi
L1-L3	5	0.000129401	0.32372	0.15	0.017	1	L3	SNX8	-0.167	3.14136	Superficial	NOT SIG.	epi
L1-L3	5	0.000130954	-0.445403	0.811	0.833	1	L3	YBX3	-1.644	-0.0386146	Superficial	NOT SIG.	epi
L1-L3	5	0.000132635	0.455335	0.528	0.308	1	L3	CHAC1	-0.836	0.777608	Superficial	NOT SIG.	epi
L1-L3	5	0.000134992	0.0946569	0.506	0.25	1	L3	ASCC2	-0.756	1.01721	Superficial	NOT SIG.	epi
L1-L3	5	0.000136534	-0.357246	0.956	0.95	1	L3	RPL23	-1.906	0.0090831	Superficial	NOT SIG.	epi
L1-L3	5	0.00014353	0.392521	0.739	0.542	1	L3	ADIPOR1	-1.281	0.447282	Superficial	NOT SIG.	epi
L1-L3	5	0.000148504	0.519753	0.678	0.483	1	L3	NABP1	-1.161	0.489262	Superficial	NOT SIG.	epi
L1-L3	5	0.000148769	0.283296	1	0.983	1	L3	TPT1	-1.983	0.0247367	Superficial	NOT SIG.	epi
L1-L3	5	0.000150151	0.337141	0.678	0.442	1	L3	UBE2B	-1.12	0.617239	Superficial	NOT SIG.	epi
L1-L3	5	0.000152481	0.452846	0.683	0.467	1	L3	AL355312.4	-1.15	0.548463	Superficial	NOT SIG.	epi
L1-L3	5	0.000154437	0.241933	0.556	0.317	1	L3	UBE2F	-0.873	0.810602	Superficial	NOT SIG.	epi
L1-L3	5	0.000155828	-0.473024	0.856	0.833	1	L3	LGALS3	-1.689	0.0392943	Superficial	NOT SIG.	epi
L1-L3	5	0.000159809	0.303698	0.7	0.492	1	L3	VPS4B	-1.192	0.508697	Superficial	NOT SIG.	epi
L1-L3	5	0.000161398	-0.445061	0.811	0.792	1	L3	MAL2	-1.603	0.0342015	Superficial	NOT SIG.	epi
L1-L3	5	0.000163003	0.504153	0.678	0.5	1	L3	TTC9	-1.178	0.439357	Superficial	NOT SIG.	epi
L1-L3	5	0.000167162	0.378746	0.444	0.242	1	L3	COMTD1	-0.686	0.875553	Superficial	NOT SIG.	epi
L1-L3	5	0.000169341	0.394167	0.328	0.142	1	L3	GTPBP2	-0.47	1.2078	Superficial	NOT SIG.	epi
L1-L3	5	0.000188959	0.335447	1	1	1	L3	CRNN	-2	0	Superficial	NOT SIG.	epi
L1-L3	5	0.000193358	0.502551	0.683	0.45	1	L3	KLK8	-1.133	0.601961	Superficial	NOT SIG.	epi
L1-L3	5	0.00019388	0.416648	0.75	0.558	1	L3	ANXA11	-1.308	0.426625	Superficial	NOT SIG.	epi
L1-L3	5	0.000198883	-0.290165	1	0.992	1	L3	RPL35	-1.992	0.011588	Superficial	NOT SIG.	epi
L1-L3	5	0.000224906	0.269693	0.817	0.567	1	L3	EIF4H	-1.384	0.526987	Superficial	NOT SIG.	epi
L1-L3	5	0.000231987	-0.381783	0.95	0.933	1	L3	SERPINB3	-1.883	0.0260504	Superficial	NOT SIG.	epi
L1-L3	5	0.000232828	-0.317202	0.983	0.933	1	L3	EEF1G	-1.916	0.0753143	Superficial	NOT SIG.	epi
L1-L3	5	0.000255778	0.452917	0.422	0.233	1	L3	FAM107B	-0.655	0.856913	Superficial	NOT SIG.	epi
L1-L3	5	0.000265204	0.373791	0.639	0.458	1	L3	LYPD5	-1.097	0.480468	Superficial	NOT SIG.	epi
L1-L3	5	0.000265226	-0.359156	0.978	0.975	1	L3	PKP1	-1.953	0.00443225	Superficial	NOT SIG.	epi
L1-L3	5	0.000284903	0.43136	0.611	0.408	1	L3	TGFA	-1.019	0.582603	Superficial	NOT SIG.	epi
L1-L3	5	0.000287528	-0.438103	0.178	0.342	1	L3	FUT6	-0.52	-0.942119	Superficial	NOT SIG.	epi
L1-L3	5	0.000292332	-0.306495	0.972	0.958	1	L3	RPL11	-1.93	0.0209307	Superficial	NOT SIG.	epi
L1-L3	5	0.000305604	-0.573984	0.956	0.967	1	L3	KRT6C	-1.923	-0.0165053	Superficial	NOT SIG.	epi
L1-L3	5	0.000310914	-0.496068	0.211	0.4	1	L3	A2M	-0.611	-0.922757	Superficial	NOT SIG.	epi
L1-L3	5	0.000318694	-0.577699	0.678	0.7	1	L3	ELL2	-1.378	-0.0460696	Superficial	NOT SIG.	epi
L1-L3	5	0.00033202	-0.56206	0.728	0.783	1	L3	DAPL1	-1.511	-0.105074	Superficial	NOT SIG.	epi
L1-L3	5	0.000338919	0.391781	0.556	0.35	1	L3	FAM43A	-0.906	0.66773	Superficial	NOT SIG.	epi
L1-L3	5	0.000346368	-0.182071	0.011	0.1	1	L3	EIF2AK3	-0.111	-3.18442	Superficial	NOT SIG.	epi
L1-L3	5	0.000358295	0.314495	0.617	0.408	1	L3	WASL	-1.025	0.596701	Superficial	NOT SIG.	epi
L1-L3	5	0.0003666	-0.155358	0.011	0.1	1	L3	WNT5B	-0.111	-3.18442	Superficial	NOT SIG.	epi
L1-L3	5	0.00037027	0.377668	0.422	0.233	1	L3	TP53INP2	-0.655	0.856913	Superficial	NOT SIG.	epi
L1-L3	5	0.000371374	0.264015	0.45	0.242	1	L3	LINC01214	-0.692	0.894918	Superficial	NOT SIG.	epi
L1-L3	5	0.000385149	0.432865	0.839	0.683	1	L3	IL18	-1.522	0.296785	Superficial	NOT SIG.	epi
L1-L3	5	0.000442451	0.388607	0.517	0.333	1	L3	ACOX1	-0.85	0.634642	Superficial	NOT SIG.	epi
L1-L3	5	0.000445731	0.399179	0.617	0.433	1	L3	HM13	-1.05	0.510903	Superficial	NOT SIG.	epi
L1-L3	5	0.000453255	-0.161576	0.006	0.083	1	L3	C9orf40	-0.089	-3.79008	Superficial	NOT SIG.	epi
L1-L3	5	0.000453938	0.220008	0.133	0.017	1	L3	S100B	-0.15	2.96782	Superficial	NOT SIG.	epi
L1-L3	5	0.000459602	-0.46869	0.561	0.683	1	L3	CLTC	-1.244	-0.283885	Superficial	NOT SIG.	epi
L1-L3	5	0.000471864	0.366674	0.506	0.317	1	L3	VPS37B	-0.823	0.674655	Superficial	NOT SIG.	epi
L1-L3	5	0.000493152	0.224593	0.628	0.375	1	L3	UBL3	-1.003	0.743874	Superficial	NOT SIG.	epi
L1-L3	5	0.000494106	0.118931	0.117	0.008	1	L3	CCDC43	-0.125	3.87036	Superficial	NOT SIG.	epi
L1-L3	5	0.000506764	0.318771	0.65	0.425	1	L3	SORT1	-1.075	0.612977	Superficial	NOT SIG.	epi
L1-L3	5	0.00051281	0.433452	0.617	0.458	1	L3	S100A12	-1.075	0.429923	Superficial	NOT SIG.	epi
L1-L3	5	0.00052625	0.288695	0.411	0.225	1	L3	PTGR1	-0.636	0.869213	Superficial	NOT SIG.	epi
L1-L3	5	0.000532783	-0.321943	0.983	0.95	1	L3	RPS25	-1.933	0.0492639	Superficial	NOT SIG.	epi
L1-L3	5	0.000535508	-0.278276	0.983	0.958	1	L3	RPL6	-1.941	0.0371658	Superficial	NOT SIG.	epi
L1-L3	5	0.000546814	0.263798	0.094	0	1	L3	FABP4	-0.094	#NUM!	Superficial	NOT SIG.	epi
L1-L3	5	0.000546814	0.22918	0.094	0	1	L3	LCE2C	-0.094	#NUM!	Superficial	NOT SIG.	epi
L1-L3	5	0.000602005	0.27089	0.289	0.117	1	L3	LUM	-0.406	1.30456	Superficial	NOT SIG.	epi
L1-L3	5	0.000602821	0.252995	0.428	0.233	1	L3	ARRDC1	-0.661	0.877281	Superficial	NOT SIG.	epi
L1-L3	5	0.000604646	0.325895	0.8	0.592	1	L3	SAT1	-1.392	0.434403	Superficial	NOT SIG.	epi
L1-L3	5	0.000607153	0.289237	0.433	0.233	1	L3	PFKFB3	-0.666	0.894037	Superficial	NOT SIG.	epi
L1-L3	5	0.000614778	0.696447	0.428	0.25	1	L3	KPRP	-0.678	0.775683	Superficial	NOT SIG.	epi
L1-L3	5	0.000637075	-0.403475	0.928	0.883	1	L3	RPS20	-1.811	0.0717114	Superficial	NOT SIG.	epi
L1-L3	5	0.000649682	-0.540703	0.583	0.683	1	L3	GBP6	-1.266	-0.22839	Superficial	NOT SIG.	epi
L1-L3	5	0.000650346	0.510613	0.728	0.6	1	L3	CALML5	-1.328	0.278976	Superficial	NOT SIG.	epi
L1-L3	5	0.000653845	-0.358529	0.85	0.883	1	L3	KRT10	-1.733	-0.0549506	Superficial	NOT SIG.	epi
L1-L3	5	0.000672706	0.374274	0.194	0.058	1	L3	ZNF365	-0.252	1.74193	Superficial	NOT SIG.	epi
L1-L3	5	0.000692824	0.285494	0.378	0.192	1	L3	LRG1	-0.57	0.97728	Superficial	NOT SIG.	epi
L1-L3	5	0.000741031	1.03682	0.822	0.767	1	L3	COL1A2	-1.589	0.0999118	Superficial	NOT SIG.	epi
L1-L3	5	0.0007536	0.496625	0.689	0.567	1	L3	HLA-DRA	-1.256	0.281155	Superficial	NOT SIG.	epi
L1-L3	5	0.000773287	-0.40364	0.906	0.925	1	L3	PPP1R3C	-1.831	-0.0299423	Superficial	NOT SIG.	epi
L1-L3	5	0.000783516	0.277792	0.283	0.125	1	L3	ANXA9	-0.408	1.17887	Superficial	NOT SIG.	epi
L1-L3	5	0.000787373	-0.312185	0.083	0.217	1	L3	TGM2	-0.3	-1.38651	Superficial	NOT SIG.	epi
L1-L3	5	0.000803515	0.267213	0.411	0.217	1	L3	ACADM	-0.628	0.921443	Superficial	NOT SIG.	epi
L1-L3	5	0.000820185	-0.344052	0.95	0.917	1	L3	PTMA	-1.867	0.0510058	Superficial	NOT SIG.	epi
L1-L3	5	0.000832492	0.343757	0.617	0.425	1	L3	PPP1CA	-1.042	0.537808	Superficial	NOT SIG.	epi
L1-L3	5	0.000839494	0.331764	0.583	0.367	1	L3	GFOD2	-0.95	0.667716	Superficial	NOT SIG.	epi
L1-L3	5	0.000841518	-0.445872	0.239	0.392	1	L3	SERPING1	-0.631	-0.713843	Superficial	NOT SIG.	epi
L1-L3	5	0.000850462	0.246283	0.222	0.075	1	L3	COL5A2	-0.297	1.5656	Superficial	NOT SIG.	epi
L1-L3	5	0.000886734	-0.358624	0.028	0.125	1	L3	ATM	-0.153	-2.15843	Superficial	NOT SIG.	epi
L1-L3	5	0.000893081	-0.454079	0.228	0.383	1	L3	NFIC	-0.611	-0.748311	Superficial	NOT SIG.	epi
L1-L3	5	0.000903924	0.0675499	0.144	0.025	1	L3	AC023157.3	-0.169	2.52607	Superficial	NOT SIG.	epi
L1-L3	5	0.000961627	0.310977	0.967	0.925	1	L3	SCEL	-1.892	0.0640625	Superficial	NOT SIG.	epi
L1-L3	5	0.000973056	0.274295	0.55	0.342	1	L3	MYO5B	-0.892	0.685435	Superficial	NOT SIG.	epi
L1-L3	5	0.000984264	-0.303606	0.122	0.267	1	L3	SERPINB7	-0.389	-1.12996	Superficial	NOT SIG.	epi
L1-L3	5	0.000991434	-0.353811	0.178	0.333	1	L3	VEGFB	-0.511	-0.903645	Superficial	NOT SIG.	epi
L1-L3	5	0.00101935	-0.744344	0.239	0.392	1	L3	GSPT1	-0.631	-0.713843	Superficial	NOT SIG.	epi
L1-L3	5	0.00102229	0.434641	0.472	0.267	1	L3	DKK1	-0.739	0.821947	Superficial	NOT SIG.	epi
L1-L3	5	0.00102828	0.248053	0.45	0.258	1	L3	BAG6	-0.708	0.802554	Superficial	NOT SIG.	epi
L1-L3	5	0.00103464	-0.10582	0.006	0.075	1	L3	URB2	-0.081	-3.64386	Superficial	NOT SIG.	epi
L1-L3	5	0.00103684	-0.2941	0.972	0.95	1	L3	RPS9	-1.922	0.0330288	Superficial	NOT SIG.	epi
L1-L3	5	0.0010482	0.391262	0.55	0.35	1	L3	FMO2	-0.9	0.652077	Superficial	NOT SIG.	epi
L1-L3	5	0.00112442	-0.231886	0.017	0.1	1	L3	TFB1M	-0.117	-2.55639	Superficial	NOT SIG.	epi
L1-L3	5	0.00112459	0.26868	0.283	0.125	1	L3	COL5A1	-0.408	1.17887	Superficial	NOT SIG.	epi
L1-L3	5	0.001213	0.152041	0.083	0	1	L3	SFRP2	-0.083	#NUM!	Superficial	NOT SIG.	epi
L1-L3	5	0.00121518	0.337766	0.811	0.717	1	L3	AIF1L	-1.528	0.177729	Superficial	NOT SIG.	epi
L1-L3	5	0.00127029	0.351183	0.25	0.108	1	L3	CSKMT	-0.358	1.2109	Superficial	NOT SIG.	epi
L1-L3	5	0.00128906	0.199273	0.189	0.058	1	L3	LMTK2	-0.247	1.70426	Superficial	NOT SIG.	epi
L1-L3	5	0.00130042	0.216657	0.211	0.075	1	L3	CHIC2	-0.286	1.49228	Superficial	NOT SIG.	epi
L1-L3	5	0.00133178	0.273718	0.428	0.258	1	L3	WIPI2	-0.686	0.73024	Superficial	NOT SIG.	epi
L1-L3	5	0.00133804	0.237408	0.783	0.575	1	L3	SQSTM1	-1.358	0.44545	Superficial	NOT SIG.	epi
L1-L3	5	0.00134651	-0.168248	0.033	0.133	1	L3	FNDC10	-0.166	-2.01089	Superficial	NOT SIG.	epi
L1-L3	5	0.0013806	-0.38328	0.083	0.208	1	L3	ROCK1	-0.291	-1.3254	Superficial	NOT SIG.	epi
L1-L3	5	0.00138318	0.435557	0.539	0.35	1	L3	PLEKHM1	-0.889	0.62293	Superficial	NOT SIG.	epi
L1-L3	5	0.00142316	0.300629	0.35	0.183	1	L3	ASPH	-0.533	0.935511	Superficial	NOT SIG.	epi
L1-L3	5	0.00145145	0.192185	0.161	0.042	1	L3	KSR1	-0.203	1.9386	Superficial	NOT SIG.	epi
L1-L3	5	0.00147014	0.311535	0.572	0.358	1	L3	ATG9B	-0.93	0.676056	Superficial	NOT SIG.	epi
L1-L3	5	0.00150203	-0.28314	0.994	0.975	1	L3	RPS17	-1.969	0.0278436	Superficial	NOT SIG.	epi
L1-L3	5	0.00150601	0.338386	0.567	0.375	1	L3	ACAA1	-0.942	0.596458	Superficial	NOT SIG.	epi
L1-L3	5	0.00153223	-0.246657	0.022	0.108	1	L3	GBP3	-0.13	-2.29546	Superficial	NOT SIG.	epi
L1-L3	5	0.00153263	0.395553	0.444	0.292	1	L3	ATP13A4	-0.736	0.604591	Superficial	NOT SIG.	epi
L1-L3	5	0.00154006	0.204514	0.328	0.15	1	L3	MRPL41	-0.478	1.12873	Superficial	NOT SIG.	epi
L1-L3	5	0.0015443	0.285293	0.361	0.183	1	L3	ALOX15B	-0.544	0.980155	Superficial	NOT SIG.	epi
L1-L3	5	0.00156805	0.148125	0.1	0.008	1	L3	SDC3	-0.108	3.64386	Superficial	NOT SIG.	epi
L1-L3	5	0.00158006	0.161156	0.133	0.025	1	L3	ACBD5	-0.158	2.41143	Superficial	NOT SIG.	epi
L1-L3	5	0.00159364	0.277303	0.161	0.042	1	L3	MMP11	-0.203	1.9386	Superficial	NOT SIG.	epi
L1-L3	5	0.00163647	0.190356	0.444	0.258	1	L3	EGLN3	-0.702	0.783189	Superficial	NOT SIG.	epi
L1-L3	5	0.00164474	-0.300225	0.967	0.967	1	L3	RPL30	-1.934	0	Superficial	NOT SIG.	epi
L1-L3	5	0.00168609	0.175598	0.717	0.508	1	L3	CSNK1E	-1.225	0.497145	Superficial	NOT SIG.	epi
L1-L3	5	0.00169128	0.50639	0.389	0.242	1	L3	GABRP	-0.631	0.684763	Superficial	NOT SIG.	epi
L1-L3	5	0.00171919	0.133909	1	0.983	1	L3	FTH1	-1.983	0.0247367	Superficial	NOT SIG.	epi
L1-L3	5	0.00173474	0.231552	0.594	0.4	1	L3	PINK1	-0.994	0.570463	Superficial	NOT SIG.	epi
L1-L3	5	0.00173845	0.275742	0.972	0.933	1	L3	MALL	-1.905	0.0590792	Superficial	NOT SIG.	epi
L1-L3	5	0.00174145	0.307129	0.333	0.175	1	L3	TRAPPC1	-0.508	0.928167	Superficial	NOT SIG.	epi
L1-L3	5	0.00180404	0.165107	0.444	0.267	1	L3	DGAT2	-0.711	0.73372	Superficial	NOT SIG.	epi
L1-L3	5	0.0018044	0.168179	0.078	0	1	L3	ATP11A	-0.078	#NUM!	Superficial	NOT SIG.	epi
L1-L3	5	0.00181194	0.206898	0.172	0.05	1	L3	CCAR2	-0.222	1.78241	Superficial	NOT SIG.	epi
L1-L3	5	0.0018413	0.21408	0.144	0.033	1	L3	HLA-DQB2	-0.177	2.12553	Superficial	NOT SIG.	epi
L1-L3	5	0.00185617	0.28064	0.7	0.517	1	L3	DNAJB6	-1.217	0.437191	Superficial	NOT SIG.	epi
L1-L3	5	0.0018595	-0.25974	0.989	0.975	1	L3	RPS14	-1.964	0.0205683	Superficial	NOT SIG.	epi
L1-L3	5	0.00193654	0.181491	0.183	0.058	1	L3	CCDC167	-0.241	1.65772	Superficial	NOT SIG.	epi
L1-L3	5	0.00195132	0.252112	0.644	0.458	1	L3	CST6	-1.102	0.491713	Superficial	NOT SIG.	epi
L1-L3	5	0.0019524	-0.433303	0.917	0.95	1	L3	KRT6B	-1.867	-0.0510058	Superficial	NOT SIG.	epi
L1-L3	5	0.00197593	0.175164	0.144	0.033	1	L3	SACM1L	-0.177	2.12553	Superficial	NOT SIG.	epi
L1-L3	5	0.00197986	0.338413	0.733	0.525	1	L3	CLDN7	-1.258	0.481496	Superficial	NOT SIG.	epi
L1-L3	5	0.00198856	0.174397	0.472	0.283	1	L3	DIAPH1	-0.755	0.737985	Superficial	NOT SIG.	epi
L1-L3	5	0.00201957	0.411826	0.989	1	1	L3	CRCT1	-1.989	-0.0159576	Superficial	NOT SIG.	epi
L1-L3	5	0.00204271	-0.435533	0.994	0.967	1	L3	B2M	-1.961	0.03973	Superficial	NOT SIG.	epi
L1-L3	5	0.00205359	0.269012	0.167	0.05	1	L3	TBC1D9	-0.217	1.73985	Superficial	NOT SIG.	epi
L1-L3	5	0.00212072	0.139844	0.189	0.058	1	L3	CYTOR	-0.247	1.70426	Superficial	NOT SIG.	epi
L1-L3	5	0.00214778	0.393096	0.644	0.467	1	L3	TMPRSS2	-1.111	0.463638	Superficial	NOT SIG.	epi
L1-L3	5	0.0021745	0.182949	0.183	0.058	1	L3	HTRA1	-0.241	1.65772	Superficial	NOT SIG.	epi
L1-L3	5	0.0021806	0.185747	0.194	0.067	1	L3	SEMA7A	-0.261	1.53382	Superficial	NOT SIG.	epi
L1-L3	5	0.00220164	0.179131	0.111	0.017	1	L3	TRMT1L	-0.128	2.70695	Superficial	NOT SIG.	epi
L1-L3	5	0.00222148	0.238308	0.283	0.133	1	L3	TMPRSS4	-0.416	1.08938	Superficial	NOT SIG.	epi
L1-L3	5	0.002241	0.236616	0.439	0.258	1	L3	MMADHC	-0.697	0.76685	Superficial	NOT SIG.	epi
L1-L3	5	0.00228696	0.160766	0.156	0.042	1	L3	RASA1	-0.198	1.89308	Superficial	NOT SIG.	epi
L1-L3	5	0.00230229	-0.170022	0.017	0.092	1	L3	ZP3	-0.109	-2.4361	Superficial	NOT SIG.	epi
L1-L3	5	0.00232121	-0.111097	0.006	0.067	1	L3	GPATCH11	-0.073	-3.48113	Superficial	NOT SIG.	epi
L1-L3	5	0.00235503	0.182439	0.322	0.158	1	L3	ALDH3A1	-0.48	1.02714	Superficial	NOT SIG.	epi
L1-L3	5	0.00236737	-0.501623	0.45	0.575	1	L3	MAP4	-1.025	-0.353637	Superficial	NOT SIG.	epi
L1-L3	5	0.00240115	0.189862	0.567	0.383	1	L3	LRRC20	-0.95	0.566004	Superficial	NOT SIG.	epi
L1-L3	5	0.00241822	-0.264933	0.139	0.275	1	L3	GNE	-0.414	-0.984347	Superficial	NOT SIG.	epi
L1-L3	5	0.00242233	0.300149	0.367	0.2	1	L3	CRIP2	-0.567	0.87578	Superficial	NOT SIG.	epi
L1-L3	5	0.00243821	0.253125	0.461	0.283	1	L3	BCL2L1	-0.744	0.703965	Superficial	NOT SIG.	epi
L1-L3	5	0.00247157	-0.240725	0.933	0.917	1	L3	RPS26	-1.85	0.0249553	Superficial	NOT SIG.	epi
L1-L3	5	0.00249807	0.280144	0.2	0.075	1	L3	ZFYVE1	-0.275	1.41504	Superficial	NOT SIG.	epi
L1-L3	5	0.00250778	-0.0719251	0	0.05	1	L3	LRRN4CL	-0.05	#NUM!	Superficial	NOT SIG.	epi
L1-L3	5	0.00251309	-0.425001	0.672	0.742	1	L3	CKAP4	-1.414	-0.142958	Superficial	NOT SIG.	epi
L1-L3	5	0.00254387	0.129383	0.422	0.233	1	L3	ZNRF1	-0.655	0.856913	Superficial	NOT SIG.	epi
L1-L3	5	0.00254523	0.184734	0.489	0.3	1	L3	ARHGEF10L	-0.789	0.704872	Superficial	NOT SIG.	epi
L1-L3	5	0.00256252	0.30413	0.417	0.233	1	L3	KCTD11	-0.65	0.839717	Superficial	NOT SIG.	epi
L1-L3	5	0.00256679	-0.190298	0.117	0.258	1	L3	MTRNR2L10	-0.375	-1.14086	Superficial	NOT SIG.	epi
L1-L3	5	0.00256968	-0.656823	0.117	0.233	1	L3	IGHG3	-0.35	-0.993821	Superficial	NOT SIG.	epi
L1-L3	5	0.00257951	0.397732	0.689	0.542	1	L3	BNIP3L	-1.231	0.346211	Superficial	NOT SIG.	epi
L1-L3	5	0.00262304	-0.361608	0.678	0.758	1	L3	HSP90AB1	-1.436	-0.160913	Superficial	NOT SIG.	epi
L1-L3	5	0.00263657	-0.320445	0.133	0.267	1	L3	CYB5A	-0.4	-1.00541	Superficial	NOT SIG.	epi
L1-L3	5	0.00264692	0.591344	0.339	0.208	1	L3	MUC1	-0.547	0.704702	Superficial	NOT SIG.	epi
L1-L3	5	0.00267037	-0.528246	0.956	0.933	1	L3	HLA-B	-1.889	0.0351335	Superficial	NOT SIG.	epi
L1-L3	5	0.00268271	0.156958	0.072	0	1	L3	LCE5A	-0.072	#NUM!	Superficial	NOT SIG.	epi
L1-L3	5	0.00268271	0.109379	0.072	0	1	L3	AC005083.1	-0.072	#NUM!	Superficial	NOT SIG.	epi
L1-L3	5	0.00269328	-0.421499	0.244	0.4	1	L3	C1R	-0.644	-0.713119	Superficial	NOT SIG.	epi
L1-L3	5	0.00269871	0.300405	0.533	0.35	1	L3	SUSD6	-0.883	0.606781	Superficial	NOT SIG.	epi
L1-L3	5	0.00272018	0.298726	0.372	0.225	1	L3	ETHE1	-0.597	0.725378	Superficial	NOT SIG.	epi
L1-L3	5	0.0027486	0.258837	0.522	0.342	1	L3	SLC6A14	-0.864	0.610053	Superficial	NOT SIG.	epi
L1-L3	5	0.00279138	0.371204	0.211	0.083	1	L3	RDH10	-0.294	1.34606	Superficial	NOT SIG.	epi
L1-L3	5	0.00283588	-0.170596	0.017	0.092	1	L3	PGGHG	-0.109	-2.4361	Superficial	NOT SIG.	epi
L1-L3	5	0.00285153	0.124161	0.278	0.125	1	L3	AP2A1	-0.403	1.15316	Superficial	NOT SIG.	epi
L1-L3	5	0.00296614	0.294723	0.306	0.15	1	L3	CPTP	-0.456	1.02857	Superficial	NOT SIG.	epi
L1-L3	5	0.00297866	0.169232	0.178	0.058	1	L3	AP000547.3	-0.236	1.61775	Superficial	NOT SIG.	epi
L1-L3	5	0.00313474	0.199912	0.994	0.967	1	L3	GAPDH	-1.961	0.03973	Superficial	NOT SIG.	epi
L1-L3	5	0.00315733	0.160837	0.122	0.025	1	L3	COPZ2	-0.147	2.28688	Superficial	NOT SIG.	epi
L1-L3	5	0.00319119	0.569427	0.861	0.808	1	L3	LCE3E	-1.669	0.0916579	Superficial	NOT SIG.	epi
L1-L3	5	0.00323237	0.161327	0.089	0.008	1	L3	THRA	-0.097	3.47573	Superficial	NOT SIG.	epi
L1-L3	5	0.00327763	-0.436452	0.156	0.283	1	L3	BST2	-0.439	-0.859256	Superficial	NOT SIG.	epi
L1-L3	5	0.00327947	0.314009	0.239	0.108	1	L3	MRPL36	-0.347	1.14598	Superficial	NOT SIG.	epi
L1-L3	5	0.00330414	0.315535	0.744	0.567	1	L3	CARHSP1	-1.311	0.391954	Superficial	NOT SIG.	epi
L1-L3	5	0.00331039	0.305913	0.367	0.2	1	L3	PLK3	-0.567	0.87578	Superficial	NOT SIG.	epi
L1-L3	5	0.00331979	0.296453	0.478	0.3	1	L3	POLD4	-0.778	0.672048	Superficial	NOT SIG.	epi
L1-L3	5	0.00334724	0.241851	0.2	0.075	1	L3	APOBEC3A	-0.275	1.41504	Superficial	NOT SIG.	epi
L1-L3	5	0.00336124	-0.263658	0.956	0.95	1	L3	RPL38	-1.906	0.0090831	Superficial	NOT SIG.	epi
L1-L3	5	0.00341457	0.271729	0.35	0.192	1	L3	BACH1	-0.542	0.866249	Superficial	NOT SIG.	epi
L1-L3	5	0.00342609	-0.228119	0.056	0.158	1	L3	CREG2	-0.214	-1.49643	Superficial	NOT SIG.	epi
L1-L3	5	0.00342656	0.324821	0.839	0.75	1	L3	B4GALT1	-1.589	0.16178	Superficial	NOT SIG.	epi
L1-L3	5	0.00344563	0.247977	0.133	0.033	1	L3	OAF	-0.166	2.01089	Superficial	NOT SIG.	epi
L1-L3	5	0.00346724	0.27032	0.4	0.242	1	L3	ADGRF1	-0.642	0.724993	Superficial	NOT SIG.	epi
L1-L3	5	0.00361173	0.14949	0.106	0.017	1	L3	CAMK2N1	-0.123	2.64046	Superficial	NOT SIG.	epi
L1-L3	5	0.00362321	0.23358	0.672	0.5	1	L3	ROMO1	-1.172	0.426533	Superficial	NOT SIG.	epi
L1-L3	5	0.00367662	0.360856	0.311	0.167	1	L3	PSMD1	-0.478	0.897066	Superficial	NOT SIG.	epi
L1-L3	5	0.00368196	-0.496555	0.939	0.95	1	L3	KRT14	-1.889	-0.0168024	Superficial	NOT SIG.	epi
L1-L3	5	0.00370133	0.118836	0.494	0.283	1	L3	LY6K	-0.777	0.803709	Superficial	NOT SIG.	epi
L1-L3	5	0.00374022	0.158152	0.222	0.092	1	L3	GRAMD1C	-0.314	1.27085	Superficial	NOT SIG.	epi
L1-L3	5	0.00375813	-0.168769	0.011	0.075	1	L3	IFIT3	-0.086	-2.76939	Superficial	NOT SIG.	epi
L1-L3	5	0.0037884	0.404379	0.85	0.733	1	L3	KRT19	-1.583	0.21365	Superficial	NOT SIG.	epi
L1-L3	5	0.0038394	-0.442389	0.511	0.617	1	L3	DAD1	-1.128	-0.271947	Superficial	NOT SIG.	epi
L1-L3	5	0.00387102	0.186522	0.183	0.067	1	L3	CRYL1	-0.25	1.44961	Superficial	NOT SIG.	epi
L1-L3	5	0.00390304	-0.224648	0.033	0.117	1	L3	ASPM	-0.15	-1.82597	Superficial	NOT SIG.	epi
L1-L3	5	0.00394218	-0.207076	0.033	0.117	1	L3	PPRC1	-0.15	-1.82597	Superficial	NOT SIG.	epi
L1-L3	5	0.00396371	-0.424249	0.456	0.575	1	L3	LRRFIP1	-1.031	-0.334528	Superficial	NOT SIG.	epi
L1-L3	5	0.0039876	0.108032	0.067	0	1	L3	SMIM22	-0.067	#NUM!	Superficial	NOT SIG.	epi
L1-L3	5	0.0041271	-0.240812	0.028	0.108	1	L3	SERPINB12	-0.136	-1.94753	Superficial	NOT SIG.	epi
L1-L3	5	0.00414043	0.275098	0.4	0.242	1	L3	PFKP	-0.642	0.724993	Superficial	NOT SIG.	epi
L1-L3	5	0.00414734	0.284904	0.644	0.475	1	L3	GNA15	-1.119	0.439133	Superficial	NOT SIG.	epi
L1-L3	5	0.00416185	0.153619	0.189	0.067	1	L3	CKMT1B	-0.256	1.49615	Superficial	NOT SIG.	epi
L1-L3	5	0.00416628	-0.536779	0.294	0.425	1	L3	JMY	-0.719	-0.531647	Superficial	NOT SIG.	epi
L1-L3	5	0.00419745	0.267672	0.678	0.492	1	L3	TOM1	-1.17	0.462627	Superficial	NOT SIG.	epi
L1-L3	5	0.00424315	0.13392	0.328	0.175	1	L3	BACE2	-0.503	0.906341	Superficial	NOT SIG.	epi
L1-L3	5	0.00425705	0.160789	0.144	0.042	1	L3	AC006333.2	-0.186	1.77761	Superficial	NOT SIG.	epi
L1-L3	5	0.00426085	0.226295	0.467	0.292	1	L3	N4BP1	-0.759	0.677454	Superficial	NOT SIG.	epi
L1-L3	5	0.0044434	0.210008	0.128	0.033	1	L3	XDH	-0.161	1.95561	Superficial	NOT SIG.	epi
L1-L3	5	0.00450721	0.130374	0.328	0.175	1	L3	HPSE	-0.503	0.906341	Superficial	NOT SIG.	epi
L1-L3	5	0.00451796	0.246136	0.533	0.35	1	L3	VPS28	-0.883	0.606781	Superficial	NOT SIG.	epi
L1-L3	5	0.00456366	-0.405093	0.806	0.775	1	L3	MPZL2	-1.581	0.0565835	Superficial	NOT SIG.	epi
L1-L3	5	0.00459885	0.195556	0.261	0.125	1	L3	B3GNT3	-0.386	1.06212	Superficial	NOT SIG.	epi
L1-L3	5	0.00461884	0.140824	0.1	0.017	1	L3	LINC02615	-0.117	2.55639	Superficial	NOT SIG.	epi
L1-L3	5	0.00465584	-0.432618	0.533	0.633	1	L3	CLIP1	-1.166	-0.24807	Superficial	NOT SIG.	epi
L1-L3	5	0.00467472	-0.241427	0.017	0.083	1	L3	HIC1	-0.1	-2.28758	Superficial	NOT SIG.	epi
L1-L3	5	0.00475685	-0.146265	0.033	0.117	1	L3	RIDA	-0.15	-1.82597	Superficial	NOT SIG.	epi
L1-L3	5	0.00479338	0.237626	0.594	0.408	1	L3	FUT3	-1.002	0.541894	Superficial	NOT SIG.	epi
L1-L3	5	0.00480368	0.132255	0.1	0.017	1	L3	SLC44A3	-0.117	2.55639	Superficial	NOT SIG.	epi
L1-L3	5	0.00482337	-0.257711	0.111	0.225	1	L3	RANBP10	-0.336	-1.01937	Superficial	NOT SIG.	epi
L1-L3	5	0.00484148	0.155556	0.211	0.083	1	L3	PNKD	-0.294	1.34606	Superficial	NOT SIG.	epi
L1-L3	5	0.00485508	0.31616	0.411	0.25	1	L3	PTPN3	-0.661	0.71721	Superficial	NOT SIG.	epi
L1-L3	5	0.00488169	0.145829	0.144	0.042	1	L3	OTUD1	-0.186	1.77761	Superficial	NOT SIG.	epi
L1-L3	5	0.00491267	0.226333	0.183	0.075	1	L3	ACP5	-0.258	1.28688	Superficial	NOT SIG.	epi
L1-L3	5	0.00492285	0.158117	0.439	0.267	1	L3	AHCY	-0.706	0.717381	Superficial	NOT SIG.	epi
L1-L3	5	0.00502902	0.127791	0.083	0.008	1	L3	ZNF296	-0.091	3.37504	Superficial	NOT SIG.	epi
L1-L3	5	0.00503822	-0.231602	0.039	0.125	1	L3	SEMA3B	-0.164	-1.68038	Superficial	NOT SIG.	epi
L1-L3	5	0.00503858	0.188953	0.544	0.358	1	L3	SCAMP2	-0.902	0.603647	Superficial	NOT SIG.	epi
L1-L3	5	0.00510145	0.361377	0.561	0.4	1	L3	FGFR3	-0.961	0.488001	Superficial	NOT SIG.	epi
L1-L3	5	0.00511828	0.144767	0.639	0.417	1	L3	CFLAR	-1.056	0.615769	Superficial	NOT SIG.	epi
L1-L3	5	0.00512758	0.201478	0.228	0.1	1	L3	MRPL34	-0.328	1.18903	Superficial	NOT SIG.	epi
L1-L3	5	0.00515597	0.120316	0.206	0.083	1	L3	DAP	-0.289	1.31146	Superficial	NOT SIG.	epi
L1-L3	5	0.00518472	-0.377643	0.261	0.392	1	L3	RELCH	-0.653	-0.586804	Superficial	NOT SIG.	epi
L1-L3	5	0.00521276	-0.267112	0.083	0.183	1	L3	SOX9	-0.266	-1.14066	Superficial	NOT SIG.	epi
L1-L3	5	0.00522709	-0.368731	0.15	0.275	1	L3	SLC7A8	-0.425	-0.874469	Superficial	NOT SIG.	epi
L1-L3	5	0.00529515	0.239067	0.433	0.275	1	L3	PRKCH	-0.708	0.654935	Superficial	NOT SIG.	epi
L1-L3	5	0.00536113	-0.136535	0.006	0.058	1	L3	CEP55	-0.064	-3.27302	Superficial	NOT SIG.	epi
L1-L3	5	0.00537432	0.200866	0.694	0.517	1	L3	VCP	-1.211	0.424771	Superficial	NOT SIG.	epi
L1-L3	5	0.00539551	-0.13578	0.017	0.083	1	L3	AL354836.1	-0.1	-2.28758	Superficial	NOT SIG.	epi
L1-L3	5	0.00543664	0.202571	0.289	0.142	1	L3	PRDM4	-0.431	1.02518	Superficial	NOT SIG.	epi
L1-L3	5	0.00545516	0.165878	0.428	0.258	1	L3	PTGES2	-0.686	0.73024	Superficial	NOT SIG.	epi
L1-L3	5	0.00547766	0.145166	0.217	0.092	1	L3	MAPKAPK3	-0.309	1.23799	Superficial	NOT SIG.	epi
L1-L3	5	0.00550698	-0.425171	0.667	0.717	1	L3	SERBP1	-1.384	-0.104286	Superficial	NOT SIG.	epi
L1-L3	5	0.0055752	-0.300384	0.95	0.925	1	L3	CRISP3	-1.875	0.0384741	Superficial	NOT SIG.	epi
L1-L3	5	0.00560055	0.256318	0.283	0.142	1	L3	MGST1	-0.425	0.994911	Superficial	NOT SIG.	epi
L1-L3	5	0.00562432	-0.189509	0.061	0.158	1	L3	TTC4	-0.219	-1.37304	Superficial	NOT SIG.	epi
L1-L3	5	0.0056919	-0.105592	0.006	0.058	1	L3	CDKN2D	-0.064	-3.27302	Superficial	NOT SIG.	epi
L1-L3	5	0.00575964	0.25175	0.517	0.358	1	L3	RAP2B	-0.875	0.530205	Superficial	NOT SIG.	epi
L1-L3	5	0.00579727	-0.123899	0.05	0.142	1	L3	DPP4	-0.192	-1.50589	Superficial	NOT SIG.	epi
L1-L3	5	0.00586092	-0.101221	0.017	0.083	1	L3	RCCD1	-0.1	-2.28758	Superficial	NOT SIG.	epi
L1-L3	5	0.00586409	-0.0840417	0.006	0.058	1	L3	AC136616.1	-0.064	-3.27302	Superficial	NOT SIG.	epi
L1-L3	5	0.0058704	0.25387	0.356	0.208	1	L3	NDUFS2	-0.564	0.775294	Superficial	NOT SIG.	epi
L1-L3	5	0.00588845	-0.0368833	0	0.042	1	L3	AC008555.4	-0.042	#NUM!	Superficial	NOT SIG.	epi
L1-L3	5	0.00588845	-0.0443666	0	0.042	1	L3	TSGA10	-0.042	#NUM!	Superficial	NOT SIG.	epi
L1-L3	5	0.00588845	-0.0823827	0	0.042	1	L3	ARMCX4	-0.042	#NUM!	Superficial	NOT SIG.	epi
L1-L3	5	0.00588845	-0.117318	0	0.042	1	L3	IRF4	-0.042	#NUM!	Superficial	NOT SIG.	epi
L1-L3	5	0.00588845	-0.124625	0	0.042	1	L3	VHL	-0.042	#NUM!	Superficial	NOT SIG.	epi
L1-L3	5	0.00588845	-0.150085	0	0.042	1	L3	DUSP8	-0.042	#NUM!	Superficial	NOT SIG.	epi
L1-L3	5	0.00592788	0.123657	0.061	0	1	L3	AC073210.3	-0.061	#NUM!	Superficial	NOT SIG.	epi
L1-L3	5	0.00592788	0.121087	0.061	0	1	L3	AL590617.2	-0.061	#NUM!	Superficial	NOT SIG.	epi
L1-L3	5	0.00593756	0.238971	0.894	0.817	1	L3	TMEM40	-1.711	0.129939	Superficial	NOT SIG.	epi
L1-L3	5	0.00597878	0.170909	0.306	0.167	1	L3	LNX1	-0.473	0.873684	Superficial	NOT SIG.	epi
L1-L3	5	0.00601655	0.231314	0.889	0.858	1	L3	EPS8L1	-1.747	0.0512058	Superficial	NOT SIG.	epi
L1-L3	5	0.00608141	-0.36854	0.283	0.425	1	L3	SLC2A4RG	-0.708	-0.586661	Superficial	NOT SIG.	epi
L1-L3	5	0.00611875	-0.533898	0.378	0.475	1	L3	NMU	-0.853	-0.329541	Superficial	NOT SIG.	epi
L1-L3	5	0.00613905	0.154472	0.111	0.025	1	L3	C15orf62	-0.136	2.15056	Superficial	NOT SIG.	epi
L1-L3	5	0.00614359	0.2882	0.389	0.242	1	L3	ARHGEF18	-0.631	0.684763	Superficial	NOT SIG.	epi
L1-L3	5	0.00623105	0.133791	0.128	0.033	1	L3	SIPA1L1	-0.161	1.95561	Superficial	NOT SIG.	epi
L1-L3	5	0.00624113	0.280443	0.328	0.183	1	L3	CENPX	-0.511	0.841852	Superficial	NOT SIG.	epi
L1-L3	5	0.00636417	0.189616	0.483	0.333	1	L3	HMOX2	-0.816	0.536501	Superficial	NOT SIG.	epi
L1-L3	5	0.00637834	0.105776	0.344	0.183	1	L3	COL6A3	-0.527	0.910565	Superficial	NOT SIG.	epi
L1-L3	5	0.00644694	0.199	0.278	0.133	1	L3	SYNPO2L	-0.411	1.06366	Superficial	NOT SIG.	epi
L1-L3	5	0.00645999	0.211671	0.556	0.408	1	L3	PEA15	-0.964	0.446516	Superficial	NOT SIG.	epi
L1-L3	5	0.00650612	-0.366423	0.1	0.208	1	L3	PURA	-0.308	-1.05658	Superficial	NOT SIG.	epi
L1-L3	5	0.00662532	0.232678	0.4	0.233	1	L3	ULK3	-0.633	0.77967	Superficial	NOT SIG.	epi
L1-L3	5	0.00670298	0.147142	0.094	0.017	1	L3	IL23A	-0.111	2.46713	Superficial	NOT SIG.	epi
L1-L3	5	0.00670799	-0.359295	0.239	0.367	1	L3	EIF3L	-0.606	-0.618769	Superficial	NOT SIG.	epi
L1-L3	5	0.00671629	0.103151	0.078	0.008	1	L3	C2CD2L	-0.086	3.2854	Superficial	NOT SIG.	epi
L1-L3	5	0.00672909	0.23074	0.483	0.308	1	L3	STAT3	-0.791	0.649093	Superficial	NOT SIG.	epi
L1-L3	5	0.00674708	0.144037	0.206	0.083	1	L3	ACAD8	-0.289	1.31146	Superficial	NOT SIG.	epi
L1-L3	5	0.00685017	0.466219	0.578	0.442	1	L3	PAPSS2	-1.02	0.387023	Superficial	NOT SIG.	epi
L1-L3	5	0.00686344	0.147656	0.078	0.008	1	L3	CXCL6	-0.086	3.2854	Superficial	NOT SIG.	epi
L1-L3	5	0.00686667	0.151438	0.161	0.058	1	L3	FHDC1	-0.219	1.47294	Superficial	NOT SIG.	epi
L1-L3	5	0.00699218	-0.254596	0.028	0.1	1	L3	HOMER3	-0.128	-1.8365	Superficial	NOT SIG.	epi
L1-L3	5	0.00702777	0.238879	0.278	0.142	1	L3	MRPL27	-0.42	0.969194	Superficial	NOT SIG.	epi
L1-L3	5	0.00718567	-0.464555	0.239	0.367	1	L3	CALD1	-0.606	-0.618769	Superficial	NOT SIG.	epi
L1-L3	5	0.00722799	-0.330068	0.067	0.158	1	L3	MBD4	-0.225	-1.23769	Superficial	NOT SIG.	epi
L1-L3	5	0.00723709	0.272308	0.25	0.125	1	L3	MXRA5	-0.375	1	Superficial	NOT SIG.	epi
L1-L3	5	0.00725464	0.186014	0.328	0.175	1	L3	ATP8B1	-0.503	0.906341	Superficial	NOT SIG.	epi
L1-L3	5	0.00725468	-0.237248	0.928	0.942	1	L3	GJB6	-1.87	-0.0216023	Superficial	NOT SIG.	epi
L1-L3	5	0.00731626	0.109095	0.428	0.267	1	L3	ANKRD13A	-0.695	0.680771	Superficial	NOT SIG.	epi
L1-L3	5	0.00731636	-0.211235	0.094	0.208	1	L3	BBOX1	-0.302	-1.14585	Superficial	NOT SIG.	epi
L1-L3	5	0.0074814	0.0804415	0.078	0.008	1	L3	TTYH3	-0.086	3.2854	Superficial	NOT SIG.	epi
L1-L3	5	0.0075256	0.354038	0.7	0.542	1	L3	FAM83A	-1.242	0.369062	Superficial	NOT SIG.	epi
L1-L3	5	0.00755721	0.151545	0.45	0.275	1	L3	TSPAN14	-0.725	0.710493	Superficial	NOT SIG.	epi
L1-L3	5	0.00759833	0.124901	0.094	0.017	1	L3	C1RL	-0.111	2.46713	Superficial	NOT SIG.	epi
L1-L3	5	0.00762111	-0.440317	0.922	0.9	1	L3	HLA-A	-1.822	0.0348417	Superficial	NOT SIG.	epi
L1-L3	5	0.00763504	0.262159	0.7	0.508	1	L3	ARHGAP27	-1.208	0.462526	Superficial	NOT SIG.	epi
L1-L3	5	0.00763562	0.237234	0.7	0.542	1	L3	DHRS9	-1.242	0.369062	Superficial	NOT SIG.	epi
L1-L3	5	0.00764396	0.380603	0.772	0.65	1	L3	HMOX1	-1.422	0.248161	Superficial	NOT SIG.	epi
L1-L3	5	0.00765169	-0.223686	0.961	0.925	1	L3	RPL23A	-1.886	0.0550831	Superficial	NOT SIG.	epi
L1-L3	5	0.00769165	0.307868	0.322	0.192	1	L3	PLCD3	-0.514	0.745954	Superficial	NOT SIG.	epi
L1-L3	5	0.00772638	-0.120431	0.083	0.192	1	L3	PARP14	-0.275	-1.20992	Superficial	NOT SIG.	epi
L1-L3	5	0.00793139	0.14477	0.5	0.317	1	L3	NCK2	-0.817	0.657445	Superficial	NOT SIG.	epi
L1-L3	5	0.00795538	0.204926	1	0.983	1	L3	HSPB1	-1.983	0.0247367	Superficial	NOT SIG.	epi
L1-L3	5	0.00798951	0.141534	0.406	0.258	1	L3	NME1	-0.664	0.654109	Superficial	NOT SIG.	epi
L1-L3	5	0.00800305	0.144562	0.256	0.125	1	L3	EIF5AL1	-0.381	1.03422	Superficial	NOT SIG.	epi
L1-L3	5	0.00805482	-0.436679	0.133	0.233	1	L3	TMX1	-0.366	-0.808904	Superficial	NOT SIG.	epi
L1-L3	5	0.00812611	-0.262682	0.089	0.192	1	L3	SOCS6	-0.281	-1.10923	Superficial	NOT SIG.	epi
L1-L3	5	0.00813637	-0.13473	0.028	0.1	1	L3	HELQ	-0.128	-1.8365	Superficial	NOT SIG.	epi
L1-L3	5	0.00814157	-0.355191	0.183	0.292	1	L3	ENG	-0.475	-0.674125	Superficial	NOT SIG.	epi
L1-L3	5	0.00816235	-0.123812	0.011	0.067	1	L3	HAUS6	-0.078	-2.60666	Superficial	NOT SIG.	epi
L1-L3	5	0.00819561	-0.275615	0.117	0.225	1	L3	MPHOSPH6	-0.342	-0.943416	Superficial	NOT SIG.	epi
L1-L3	5	0.00831478	0.16037	1	1	1	L3	CSTA	-2	0	Superficial	NOT SIG.	epi
L1-L3	5	0.00832986	0.186921	0.989	0.925	1	L3	CALML3	-1.914	0.0965172	Superficial	NOT SIG.	epi
L1-L3	5	0.00841602	0.31704	0.778	0.617	1	L3	GAS5	-1.395	0.3345	Superficial	NOT SIG.	epi
L1-L3	5	0.0084847	-0.260004	0.067	0.158	1	L3	IFI44	-0.225	-1.23769	Superficial	NOT SIG.	epi
L1-L3	5	0.00853928	0.360551	0.85	0.783	1	L3	ADIRF	-1.633	0.118451	Superficial	NOT SIG.	epi
L1-L3	5	0.00861403	-0.24537	0.067	0.158	1	L3	CBR3-AS1	-0.225	-1.23769	Superficial	NOT SIG.	epi
L1-L3	5	0.00863912	-0.187777	0.028	0.1	1	L3	PRLR	-0.128	-1.8365	Superficial	NOT SIG.	epi
L1-L3	5	0.00879295	0.251276	0.178	0.075	1	L3	SELENOO	-0.253	1.24691	Superficial	NOT SIG.	epi
L1-L3	5	0.00881707	0.1334	0.056	0	1	L3	TPGS1	-0.056	#NUM!	Superficial	NOT SIG.	epi
L1-L3	5	0.00881707	0.126935	0.056	0	1	L3	LCE2D	-0.056	#NUM!	Superficial	NOT SIG.	epi
L1-L3	5	0.00881707	0.111112	0.056	0	1	L3	STARD13	-0.056	#NUM!	Superficial	NOT SIG.	epi
L1-L3	5	0.00881707	0.0912631	0.056	0	1	L3	CIT	-0.056	#NUM!	Superficial	NOT SIG.	epi
L1-L3	5	0.0088354	-0.318867	0.117	0.225	1	L3	KLC3	-0.342	-0.943416	Superficial	NOT SIG.	epi
L1-L3	5	0.00888118	0.280915	0.506	0.367	1	L3	SNRPD3	-0.873	0.463357	Superficial	NOT SIG.	epi
L1-L3	5	0.00891098	0.189059	0.144	0.05	1	L3	THBS2	-0.194	1.52607	Superficial	NOT SIG.	epi
L1-L3	5	0.00893064	-0.134039	0.011	0.067	1	L3	THAP2	-0.078	-2.60666	Superficial	NOT SIG.	epi
L1-L3	5	0.00894509	-0.212897	0.067	0.158	1	L3	SLCO3A1	-0.225	-1.23769	Superficial	NOT SIG.	epi
L1-L3	5	0.00898954	-0.0969701	0.028	0.1	1	L3	COMMD10	-0.128	-1.8365	Superficial	NOT SIG.	epi
L1-L3	5	0.00902953	0.0310159	0.283	0.142	1	L3	SPTBN2	-0.425	0.994911	Superficial	NOT SIG.	epi
L1-L3	5	0.00912863	0.298178	0.422	0.283	1	L3	MGST3	-0.705	0.576441	Superficial	NOT SIG.	epi
L1-L3	5	0.00915537	-0.199428	0.05	0.133	1	L3	TGIF1	-0.183	-1.41143	Superficial	NOT SIG.	epi
L1-L3	5	0.00916716	0.313451	0.539	0.367	1	L3	ALDH1A3	-0.906	0.554505	Superficial	NOT SIG.	epi
L1-L3	5	0.00919649	-0.218676	0.217	0.367	1	L3	KRT2	-0.584	-0.758085	Superficial	NOT SIG.	epi
L1-L3	5	0.00923039	-0.180644	0.061	0.15	1	L3	PEX1	-0.211	-1.29808	Superficial	NOT SIG.	epi
L1-L3	5	0.00926196	-0.352956	0.761	0.742	1	L3	RIOK3	-1.503	0.0364773	Superficial	NOT SIG.	epi
L1-L3	5	0.00932298	-0.17461	0.072	0.167	1	L3	ANP32E	-0.239	-1.21378	Superficial	NOT SIG.	epi
L1-L3	5	0.00932825	0.233594	0.189	0.083	1	L3	BCKDK	-0.272	1.1872	Superficial	NOT SIG.	epi
L1-L3	5	0.00942216	0.205195	0.5	0.333	1	L3	PHACTR2	-0.833	0.586406	Superficial	NOT SIG.	epi
L1-L3	5	0.00942985	-0.413532	0.622	0.658	1	L3	NFE2L2	-1.28	-0.081173	Superficial	NOT SIG.	epi
L1-L3	5	0.00946295	0.296146	0.117	0.033	1	L3	IGFL1	-0.15	1.82597	Superficial	NOT SIG.	epi
L1-L3	5	0.00950559	0.191757	0.172	0.067	1	L3	CRAT	-0.239	1.36018	Superficial	NOT SIG.	epi
L1-L3	5	0.00953694	-0.138134	0.033	0.108	1	L3	MAPKAPK5	-0.141	-1.71049	Superficial	NOT SIG.	epi
L1-L3	5	0.00955367	0.236221	0.444	0.292	1	L3	CTDSP1	-0.736	0.604591	Superficial	NOT SIG.	epi
L1-L3	5	0.00963489	0.20024	0.172	0.067	1	L3	FAM200B	-0.239	1.36018	Superficial	NOT SIG.	epi
L1-L3	5	0.00977435	-0.298525	0.128	0.233	1	L3	TRIP11	-0.361	-0.864186	Superficial	NOT SIG.	epi
L1-L3	5	0.00977974	0.114342	0.072	0.008	1	L3	PARP16	-0.08	3.16993	Superficial	NOT SIG.	epi
L1-L3	5	0.00978645	-0.154872	0.067	0.158	1	L3	ROCK2	-0.225	-1.23769	Superficial	NOT SIG.	epi
L1-L3	5	0.00980419	0.182186	0.25	0.125	1	L3	DCUN1D1	-0.375	1	Superficial	NOT SIG.	epi
L1-L3	5	0.00980908	0.0999441	0.144	0.05	1	L3	MAD1L1	-0.194	1.52607	Superficial	NOT SIG.	epi
L1-L3	5	0.00982471	-0.287035	0.189	0.317	1	L3	RARRES2	-0.506	-0.746097	Superficial	NOT SIG.	epi
L1-L3	5	0.00983447	-0.237108	0.211	0.333	1	L3	TACC2	-0.544	-0.658279	Superficial	NOT SIG.	epi
L1-L3	5	0.00986036	-0.165815	0.05	0.133	1	L3	CD276	-0.183	-1.41143	Superficial	NOT SIG.	epi
L1-L3	5	0.00988139	0.136991	0.144	0.05	1	L3	OGFR	-0.194	1.52607	Superficial	NOT SIG.	epi
L1-L3	5	0.00990495	0.276525	0.233	0.125	1	L3	DCTN4	-0.358	0.898402	Superficial	NOT SIG.	epi
L1-L3	5	0.00993799	0.278966	0.228	0.108	1	L3	ANKRD35	-0.336	1.078	Superficial	NOT SIG.	epi
L1-L3	5	0.010096	-0.155	0.972	0.942	1	L3	RPS3	-1.914	0.0452293	Superficial	NOT SIG.	epi
L1-L3	5	0.0101825	0.151202	0.089	0.017	1	L3	ZNF444	-0.106	2.38827	Superficial	NOT SIG.	epi
L1-L3	5	0.010194	-0.217552	0.961	0.942	1	L3	RPSA	-1.903	0.0288094	Superficial	NOT SIG.	epi
L1-L3	5	0.010271	-0.420305	0.3	0.408	1	L3	HRAS	-0.708	-0.443607	Superficial	NOT SIG.	epi
L1-L3	5	0.0103736	-0.263015	0.2	0.325	1	L3	TIPARP	-0.525	-0.70044	Superficial	NOT SIG.	epi
L1-L3	5	0.0104407	-0.50235	0.689	0.708	1	L3	SERPINB5	-1.397	-0.0392454	Superficial	NOT SIG.	epi
L1-L3	5	0.0105434	0.225689	0.233	0.117	1	L3	KCTD9	-0.35	0.993821	Superficial	NOT SIG.	epi
L1-L3	5	0.0105579	0.162886	0.1	0.025	1	L3	SLC25A16	-0.125	2	Superficial	NOT SIG.	epi
L1-L3	5	0.0105772	0.133795	0.089	0.017	1	L3	SLC12A8	-0.106	2.38827	Superficial	NOT SIG.	epi
L1-L3	5	0.0106189	0.191326	0.139	0.05	1	L3	PGM3	-0.189	1.47508	Superficial	NOT SIG.	epi
L1-L3	5	0.0107001	-0.0927442	0.05	0.133	1	L3	RNF14	-0.183	-1.41143	Superficial	NOT SIG.	epi
L1-L3	5	0.0107703	0.0776651	0.072	0.008	1	L3	ABCA7	-0.08	3.16993	Superficial	NOT SIG.	epi
L1-L3	5	0.0108741	0.230842	0.556	0.417	1	L3	ASAH1	-0.973	0.415037	Superficial	NOT SIG.	epi
L1-L3	5	0.0109275	-0.15915	0.017	0.075	1	L3	BPNT1	-0.092	-2.14136	Superficial	NOT SIG.	epi
L1-L3	5	0.0109688	0.248545	0.217	0.108	1	L3	TCHP	-0.325	1.00666	Superficial	NOT SIG.	epi
L1-L3	5	0.011024	-0.199881	0.961	0.967	1	L3	RPL26	-1.928	-0.00897946	Superficial	NOT SIG.	epi
L1-L3	5	0.0110513	0.223716	0.256	0.133	1	L3	LMF2	-0.389	0.944718	Superficial	NOT SIG.	epi
L1-L3	5	0.0110565	0.221114	0.367	0.233	1	L3	RALY	-0.6	0.65545	Superficial	NOT SIG.	epi
L1-L3	5	0.0111058	0.171627	0.222	0.108	1	L3	TMCO4	-0.33	1.03953	Superficial	NOT SIG.	epi
L1-L3	5	0.0111298	0.151234	0.128	0.042	1	L3	CCNQ	-0.17	1.60768	Superficial	NOT SIG.	epi
L1-L3	5	0.0111936	0.250367	0.472	0.325	1	L3	DCTN2	-0.797	0.538347	Superficial	NOT SIG.	epi
L1-L3	5	0.0112559	-0.337263	0.478	0.583	1	L3	MT-ND4L	-1.061	-0.286485	Superficial	NOT SIG.	epi
L1-L3	5	0.0112882	-0.251414	0.828	0.808	1	L3	TUBA1C	-1.636	0.0352755	Superficial	NOT SIG.	epi
L1-L3	5	0.011431	0.0925304	0.144	0.05	1	L3	TTC39A	-0.194	1.52607	Superficial	NOT SIG.	epi
L1-L3	5	0.0115641	0.217835	0.333	0.2	1	L3	NRDC	-0.533	0.735522	Superficial	NOT SIG.	epi
L1-L3	5	0.0115729	-0.190367	0.094	0.192	1	L3	EIF2AK2	-0.286	-1.03037	Superficial	NOT SIG.	epi
L1-L3	5	0.0115982	-0.388366	0.8	0.8	1	L3	CD44	-1.6	0	Superficial	NOT SIG.	epi
L1-L3	5	0.0116269	0.210375	0.683	0.533	1	L3	PSMC6	-1.216	0.35775	Superficial	NOT SIG.	epi
L1-L3	5	0.0116525	-0.280602	0.95	0.917	1	L3	RPL27	-1.867	0.0510058	Superficial	NOT SIG.	epi
L1-L3	5	0.0116984	0.119634	0.417	0.25	1	L3	RNF169	-0.667	0.738119	Superficial	NOT SIG.	epi
L1-L3	5	0.0117256	-0.173061	0.956	0.942	1	L3	ITM2B	-1.898	0.0212836	Superficial	NOT SIG.	epi
L1-L3	5	0.0117455	-0.458116	0.228	0.342	1	L3	PLCG2	-0.57	-0.584963	Superficial	NOT SIG.	epi
L1-L3	5	0.0117935	0.270399	0.339	0.2	1	L3	LAMB2	-0.539	0.761285	Superficial	NOT SIG.	epi
L1-L3	5	0.0118131	0.186404	0.228	0.117	1	L3	MOB4	-0.345	0.962525	Superficial	NOT SIG.	epi
L1-L3	5	0.011836	-0.0717073	0.017	0.075	1	L3	AC245407.2	-0.092	-2.14136	Superficial	NOT SIG.	epi
L1-L3	5	0.0119671	0.301339	0.589	0.467	1	L3	IDH2	-1.056	0.334845	Superficial	NOT SIG.	epi
L1-L3	5	0.0121156	0.220519	0.25	0.125	1	L3	UNC13B	-0.375	1	Superficial	NOT SIG.	epi
L1-L3	5	0.0121842	-0.0480878	0.006	0.05	1	L3	MIR4453HG	-0.056	-3.05889	Superficial	NOT SIG.	epi
L1-L3	5	0.0121842	-0.0767628	0.006	0.05	1	L3	RTTN	-0.056	-3.05889	Superficial	NOT SIG.	epi
L1-L3	5	0.0121842	-0.0941732	0.006	0.05	1	L3	FZD5	-0.056	-3.05889	Superficial	NOT SIG.	epi
L1-L3	5	0.0121842	-0.118189	0.006	0.05	1	L3	MYH11	-0.056	-3.05889	Superficial	NOT SIG.	epi
L1-L3	5	0.0122024	0.119735	0.178	0.075	1	L3	APPL2	-0.253	1.24691	Superficial	NOT SIG.	epi
L1-L3	5	0.0122665	0.144756	0.278	0.15	1	L3	MBD3	-0.428	0.890122	Superficial	NOT SIG.	epi
L1-L3	5	0.0122742	0.124797	0.117	0.033	1	L3	NCS1	-0.15	1.82597	Superficial	NOT SIG.	epi
L1-L3	5	0.0122886	0.301999	0.661	0.517	1	L3	BICDL2	-1.178	0.354486	Superficial	NOT SIG.	epi
L1-L3	5	0.0123135	0.300209	0.333	0.217	1	L3	EPB41L3	-0.55	0.617827	Superficial	NOT SIG.	epi
L1-L3	5	0.0123149	0.0657419	0.439	0.267	1	L3	PPP4C	-0.706	0.717381	Superficial	NOT SIG.	epi
L1-L3	5	0.0123284	-0.23361	0.961	0.942	1	L3	RPS23	-1.903	0.0288094	Superficial	NOT SIG.	epi
L1-L3	5	0.0123603	0.221093	0.567	0.383	1	L3	WWTR1	-0.95	0.566004	Superficial	NOT SIG.	epi
L1-L3	5	0.0123644	-0.0743469	0.006	0.05	1	L3	MEMO1	-0.056	-3.05889	Superficial	NOT SIG.	epi
L1-L3	5	0.0123644	-0.0830324	0.006	0.05	1	L3	TMEM187	-0.056	-3.05889	Superficial	NOT SIG.	epi
L1-L3	5	0.0123644	-0.148103	0.006	0.05	1	L3	PTH1R	-0.056	-3.05889	Superficial	NOT SIG.	epi
L1-L3	5	0.0123644	-0.187622	0.006	0.05	1	L3	WTIP	-0.056	-3.05889	Superficial	NOT SIG.	epi
L1-L3	5	0.0123973	0.585651	0.922	0.983	1	L3	FAM25A	-1.905	-0.0924247	Superficial	NOT SIG.	epi
L1-L3	5	0.0124897	-0.0352186	0.172	0.067	1	L3	HAT1	-0.239	1.36018	Superficial	NOT SIG.	epi
L1-L3	5	0.0125127	-0.352784	0.75	0.725	1	L3	CFD	-1.475	0.0489096	Superficial	NOT SIG.	epi
L1-L3	5	0.012547	-0.118802	0.006	0.05	1	L3	ZNF81	-0.056	-3.05889	Superficial	NOT SIG.	epi
L1-L3	5	0.012547	-0.144436	0.006	0.05	1	L3	FRAS1	-0.056	-3.05889	Superficial	NOT SIG.	epi
L1-L3	5	0.0126404	0.0304571	0.144	0.05	1	L3	TNFRSF6B	-0.194	1.52607	Superficial	NOT SIG.	epi
L1-L3	5	0.0126666	-0.276974	0.856	0.825	1	L3	COX6A1	-1.681	0.0532167	Superficial	NOT SIG.	epi
L1-L3	5	0.0126847	0.289877	0.1	0.025	1	L3	CXCL1	-0.125	2	Superficial	NOT SIG.	epi
L1-L3	5	0.0127137	-0.216997	0.983	0.925	1	L3	TRIM29	-1.908	0.0877381	Superficial	NOT SIG.	epi
L1-L3	5	0.012724	0.249056	0.378	0.242	1	L3	NANS	-0.62	0.643379	Superficial	NOT SIG.	epi
L1-L3	5	0.0127318	-0.343919	0.156	0.258	1	L3	TLCD3A	-0.414	-0.725825	Superficial	NOT SIG.	epi
L1-L3	5	0.012732	-0.111973	0.006	0.05	1	L3	CENPV	-0.056	-3.05889	Superficial	NOT SIG.	epi
L1-L3	5	0.0127744	0.141161	0.339	0.192	1	L3	FUT2	-0.531	0.820179	Superficial	NOT SIG.	epi
L1-L3	5	0.0128847	0.211945	0.278	0.158	1	L3	RAB24	-0.436	0.81516	Superficial	NOT SIG.	epi
L1-L3	5	0.012971	0.200529	0.489	0.333	1	L3	GPAT3	-0.822	0.554312	Superficial	NOT SIG.	epi
L1-L3	5	0.0130139	-0.299713	0.517	0.617	1	L3	CCND1	-1.134	-0.255106	Superficial	NOT SIG.	epi
L1-L3	5	0.0130234	0.165341	0.406	0.25	1	L3	SCAND1	-0.656	0.699552	Superficial	NOT SIG.	epi
L1-L3	5	0.0130581	0.225677	0.289	0.167	1	L3	GET3	-0.456	0.791221	Superficial	NOT SIG.	epi
L1-L3	5	0.0131092	-0.0520046	0.006	0.05	1	L3	NBPF10	-0.056	-3.05889	Superficial	NOT SIG.	epi
L1-L3	5	0.0131097	-0.430819	0.283	0.392	1	L3	HNRNPH3	-0.675	-0.470052	Superficial	NOT SIG.	epi
L1-L3	5	0.0131289	0.146688	0.05	0	1	L3	TCEANC2	-0.05	#NUM!	Superficial	NOT SIG.	epi
L1-L3	5	0.0131289	0.114202	0.05	0	1	L3	FGR	-0.05	#NUM!	Superficial	NOT SIG.	epi
L1-L3	5	0.0131289	0.101562	0.05	0	1	L3	VNN1	-0.05	#NUM!	Superficial	NOT SIG.	epi
L1-L3	5	0.0131289	0.098594	0.05	0	1	L3	LINC02028	-0.05	#NUM!	Superficial	NOT SIG.	epi
L1-L3	5	0.01318	0.178174	0.472	0.317	1	L3	LTB4R	-0.789	0.574304	Superficial	NOT SIG.	epi
L1-L3	5	0.0132285	-0.47748	0.322	0.417	1	L3	TIMP1	-0.739	-0.372987	Superficial	NOT SIG.	epi
L1-L3	5	0.0132858	-0.51388	0.722	0.742	1	L3	TM4SF1	-1.464	-0.0394203	Superficial	NOT SIG.	epi
L1-L3	5	0.0133218	0.194885	0.383	0.233	1	L3	ECHDC2	-0.616	0.717014	Superficial	NOT SIG.	epi
L1-L3	5	0.0133662	-0.108255	0.022	0.083	1	L3	ZNF561-AS1	-0.105	-1.91561	Superficial	NOT SIG.	epi
L1-L3	5	0.0134236	0.34937	0.739	0.617	1	L3	GRPEL2	-1.356	0.260304	Superficial	NOT SIG.	epi
L1-L3	5	0.0134368	0.168639	0.333	0.2	1	L3	MFSD11	-0.533	0.735522	Superficial	NOT SIG.	epi
L1-L3	5	0.0134508	-0.162196	0.15	0.267	1	L3	ZNF638	-0.417	-0.831877	Superficial	NOT SIG.	epi
L1-L3	5	0.0134521	0.238953	0.5	0.367	1	L3	TMEM134	-0.867	0.446148	Superficial	NOT SIG.	epi
L1-L3	5	0.013488	0.149513	0.361	0.217	1	L3	IK	-0.578	0.734304	Superficial	NOT SIG.	epi
L1-L3	5	0.0137068	0.0952666	0.1	0.025	1	L3	BX284668.5	-0.125	2	Superficial	NOT SIG.	epi
L1-L3	5	0.013797	0.136408	0.394	0.258	1	L3	GRK2	-0.652	0.610825	Superficial	NOT SIG.	epi
L1-L3	5	0.0138344	0.169455	0.233	0.117	1	L3	GOLGA7	-0.35	0.993821	Superficial	NOT SIG.	epi
L1-L3	5	0.0139564	-0.0362224	0	0.033	1	L3	TMCC1-AS1	-0.033	#NUM!	Superficial	NOT SIG.	epi
L1-L3	5	0.0139564	-0.0401071	0	0.033	1	L3	ZNF578	-0.033	#NUM!	Superficial	NOT SIG.	epi
L1-L3	5	0.0139564	-0.0478526	0	0.033	1	L3	AC004951.1	-0.033	#NUM!	Superficial	NOT SIG.	epi
L1-L3	5	0.0139564	-0.0523253	0	0.033	1	L3	CD27	-0.033	#NUM!	Superficial	NOT SIG.	epi
L1-L3	5	0.0139564	-0.0524189	0	0.033	1	L3	PART1	-0.033	#NUM!	Superficial	NOT SIG.	epi
L1-L3	5	0.0139564	-0.0526719	0	0.033	1	L3	TRAM2-AS1	-0.033	#NUM!	Superficial	NOT SIG.	epi
L1-L3	5	0.0139564	-0.0550198	0	0.033	1	L3	RIMS3	-0.033	#NUM!	Superficial	NOT SIG.	epi
L1-L3	5	0.0139564	-0.056851	0	0.033	1	L3	ZNF691	-0.033	#NUM!	Superficial	NOT SIG.	epi
L1-L3	5	0.0139564	-0.0587122	0	0.033	1	L3	AC087501.4	-0.033	#NUM!	Superficial	NOT SIG.	epi
L1-L3	5	0.0139564	-0.060287	0	0.033	1	L3	AC006001.2	-0.033	#NUM!	Superficial	NOT SIG.	epi
L1-L3	5	0.0139564	-0.0643029	0	0.033	1	L3	KIAA1549	-0.033	#NUM!	Superficial	NOT SIG.	epi
L1-L3	5	0.0139564	-0.0697289	0	0.033	1	L3	TGFBR3L	-0.033	#NUM!	Superficial	NOT SIG.	epi
L1-L3	5	0.0139564	-0.0810813	0	0.033	1	L3	DENND2A	-0.033	#NUM!	Superficial	NOT SIG.	epi
L1-L3	5	0.0139564	-0.0913925	0	0.033	1	L3	SERPINA12	-0.033	#NUM!	Superficial	NOT SIG.	epi
L1-L3	5	0.0139564	-0.102851	0	0.033	1	L3	DPEP1	-0.033	#NUM!	Superficial	NOT SIG.	epi
L1-L3	5	0.0139564	-0.112938	0	0.033	1	L3	AL353150.1	-0.033	#NUM!	Superficial	NOT SIG.	epi
L1-L3	5	0.0139564	-0.116702	0	0.033	1	L3	SAP30L-AS1	-0.033	#NUM!	Superficial	NOT SIG.	epi
L1-L3	5	0.0139564	-0.119085	0	0.033	1	L3	MYB	-0.033	#NUM!	Superficial	NOT SIG.	epi
L1-L3	5	0.0139564	-0.124114	0	0.033	1	L3	INTS6-AS1	-0.033	#NUM!	Superficial	NOT SIG.	epi
L1-L3	5	0.0141862	0.177104	0.678	0.533	1	L3	ARRDC3	-1.211	0.34715	Superficial	NOT SIG.	epi
L1-L3	5	0.0141935	0.198933	0.706	0.508	1	L3	PTK6	-1.214	0.47484	Superficial	NOT SIG.	epi
L1-L3	5	0.0142974	0.103676	0.083	0.017	1	L3	DAPK2	-0.1	2.28758	Superficial	NOT SIG.	epi
L1-L3	5	0.0143656	0.24646	0.344	0.217	1	L3	PAIP2	-0.561	0.664714	Superficial	NOT SIG.	epi
L1-L3	5	0.0144279	0.12168	0.1	0.025	1	L3	OPLAH	-0.125	2	Superficial	NOT SIG.	epi
L1-L3	5	0.0144716	0.0887846	0.222	0.108	1	L3	STXBP5-AS1	-0.33	1.03953	Superficial	NOT SIG.	epi
L1-L3	5	0.0145443	0.301657	0.983	0.9	1	L3	KRT15	-1.883	0.127266	Superficial	NOT SIG.	epi
L1-L3	5	0.0145797	0.179361	0.261	0.142	1	L3	MRPL49	-0.403	0.878159	Superficial	NOT SIG.	epi
L1-L3	5	0.0146247	-0.224662	0.856	0.858	1	L3	CST3	-1.714	-0.00336685	Superficial	NOT SIG.	epi
L1-L3	5	0.014659	-0.222533	0.978	0.958	1	L3	TACSTD2	-1.936	0.0298088	Superficial	NOT SIG.	epi
L1-L3	5	0.014784	-0.498527	0.228	0.333	1	L3	ISG15	-0.561	-0.546488	Superficial	NOT SIG.	epi
L1-L3	5	0.014838	0.0426629	0.217	0.1	1	L3	KIF22	-0.317	1.1177	Superficial	NOT SIG.	epi
L1-L3	5	0.0149085	0.205105	0.206	0.1	1	L3	PEPD	-0.306	1.04264	Superficial	NOT SIG.	epi
L1-L3	5	0.0149662	0.206449	0.989	0.975	1	L3	MUC21	-1.964	0.0205683	Superficial	NOT SIG.	epi
L1-L3	5	0.0150099	-0.260522	0.95	0.917	1	L3	RPL24	-1.867	0.0510058	Superficial	NOT SIG.	epi
L1-L3	5	0.0150169	0.103372	0.067	0.008	1	L3	CAPN14	-0.075	3.06609	Superficial	NOT SIG.	epi
L1-L3	5	0.0151045	0.160426	0.167	0.067	1	L3	POP5	-0.234	1.31762	Superficial	NOT SIG.	epi
L1-L3	5	0.0151892	-0.383012	0.122	0.217	1	L3	BCL11A	-0.339	-0.830814	Superficial	NOT SIG.	epi
L1-L3	5	0.0151974	-0.145162	0.033	0.1	1	L3	CD40	-0.133	-1.59946	Superficial	NOT SIG.	epi
L1-L3	5	0.0152444	-0.28393	0.961	0.942	1	L3	RPL35A	-1.903	0.0288094	Superficial	NOT SIG.	epi
L1-L3	5	0.0152495	-0.248589	1	0.983	1	L3	GJB2	-1.983	0.0247367	Superficial	NOT SIG.	epi
L1-L3	5	0.0152833	-0.171704	0.039	0.108	1	L3	TVP23B	-0.147	-1.46949	Superficial	NOT SIG.	epi
L1-L3	5	0.0153066	0.322104	0.806	0.625	1	L3	RANBP9	-1.431	0.366924	Superficial	NOT SIG.	epi
L1-L3	5	0.015314	-0.113021	0.028	0.092	1	L3	TMEM70	-0.12	-1.71621	Superficial	NOT SIG.	epi
L1-L3	5	0.0153558	0.156033	0.394	0.258	1	L3	PLSCR1	-0.652	0.610825	Superficial	NOT SIG.	epi
L1-L3	5	0.0156483	0.135229	0.2	0.092	1	L3	MAT2B	-0.292	1.12029	Superficial	NOT SIG.	epi
L1-L3	5	0.0157102	-0.26476	0.111	0.208	1	L3	TIMM10B	-0.319	-0.906024	Superficial	NOT SIG.	epi
L1-L3	5	0.0157409	0.200321	0.306	0.183	1	L3	DCAF12	-0.489	0.741688	Superficial	NOT SIG.	epi
L1-L3	5	0.0158181	-0.189229	0.539	0.633	1	L3	XIST	-1.172	-0.23192	Superficial	NOT SIG.	epi
L1-L3	5	0.015956	0.111605	0.111	0.033	1	L3	NUP37	-0.144	1.75002	Superficial	NOT SIG.	epi
L1-L3	5	0.0159575	-0.229687	0.039	0.108	1	L3	FKBP2	-0.147	-1.46949	Superficial	NOT SIG.	epi
L1-L3	5	0.0159938	-0.143891	0.272	0.408	1	L3	CCDC47	-0.68	-0.584963	Superficial	NOT SIG.	epi
L1-L3	5	0.0160023	0.113682	0.067	0.008	1	L3	CPVL	-0.075	3.06609	Superficial	NOT SIG.	epi
L1-L3	5	0.0160023	0.102276	0.067	0.008	1	L3	HS3ST1	-0.075	3.06609	Superficial	NOT SIG.	epi
L1-L3	5	0.016077	0.288829	0.572	0.442	1	L3	TPD52L2	-1.014	0.371969	Superficial	NOT SIG.	epi
L1-L3	5	0.0161719	0.105583	0.067	0.008	1	L3	TDP1	-0.075	3.06609	Superficial	NOT SIG.	epi
L1-L3	5	0.0161872	-0.163754	0.994	0.967	1	L3	RPS6	-1.961	0.03973	Superficial	NOT SIG.	epi
L1-L3	5	0.0162641	0.173805	0.206	0.1	1	L3	FAM83F	-0.306	1.04264	Superficial	NOT SIG.	epi
L1-L3	5	0.0162746	0.237663	0.967	0.95	1	L3	P4HB	-1.917	0.0255884	Superficial	NOT SIG.	epi
L1-L3	5	0.0163559	0.136773	0.45	0.292	1	L3	EPN1	-0.742	0.623957	Superficial	NOT SIG.	epi
L1-L3	5	0.0163827	-0.27022	0.044	0.117	1	L3	SCARA5	-0.161	-1.41093	Superficial	NOT SIG.	epi
L1-L3	5	0.0164602	0.215322	1	1	1	L3	PABPC1	-2	0	Superficial	NOT SIG.	epi
L1-L3	5	0.0164835	-0.339759	0.178	0.283	1	L3	CD109	-0.461	-0.668925	Superficial	NOT SIG.	epi
L1-L3	5	0.0164878	-0.120825	0.033	0.1	1	L3	SIAE	-0.133	-1.59946	Superficial	NOT SIG.	epi
L1-L3	5	0.0166108	-0.367182	0.239	0.35	1	L3	CRYBG3	-0.589	-0.550344	Superficial	NOT SIG.	epi
L1-L3	5	0.0166467	0.161083	0.133	0.05	1	L3	DTX3L	-0.183	1.41143	Superficial	NOT SIG.	epi
L1-L3	5	0.0166915	0.126991	0.211	0.1	1	L3	RNF4	-0.311	1.07724	Superficial	NOT SIG.	epi
L1-L3	5	0.0167956	0.123876	0.183	0.083	1	L3	CDKN2AIP	-0.266	1.14066	Superficial	NOT SIG.	epi
L1-L3	5	0.0167957	-0.234845	0.05	0.125	1	L3	DOP1A	-0.175	-1.32193	Superficial	NOT SIG.	epi
L1-L3	5	0.0169044	0.236791	0.383	0.258	1	L3	MAP1LC3A	-0.641	0.569973	Superficial	NOT SIG.	epi
L1-L3	5	0.0169329	0.206125	0.206	0.1	1	L3	AZI2	-0.306	1.04264	Superficial	NOT SIG.	epi
L1-L3	5	0.016938	0.161855	0.272	0.15	1	L3	MRPS7	-0.422	0.858644	Superficial	NOT SIG.	epi
L1-L3	5	0.01697	-0.203388	0.056	0.133	1	L3	CUL5	-0.189	-1.24793	Superficial	NOT SIG.	epi
L1-L3	5	0.0170589	0.176165	0.778	0.558	1	L3	DHCR24	-1.336	0.479505	Superficial	NOT SIG.	epi
L1-L3	5	0.0173614	0.219113	0.472	0.342	1	L3	MCUR1	-0.814	0.464791	Superficial	NOT SIG.	epi
L1-L3	5	0.0173943	0.180691	0.972	0.933	1	L3	TMPRSS11E	-1.905	0.0590792	Superficial	NOT SIG.	epi
L1-L3	5	0.0174007	-0.160863	0.033	0.1	1	L3	GLB1	-0.133	-1.59946	Superficial	NOT SIG.	epi
L1-L3	5	0.0174666	0.208606	0.483	0.342	1	L3	SERINC2	-0.825	0.498027	Superficial	NOT SIG.	epi
L1-L3	5	0.0174884	0.275855	0.261	0.15	1	L3	TACC1	-0.411	0.799087	Superficial	NOT SIG.	epi
L1-L3	5	0.017557	-0.114718	0.033	0.1	1	L3	KLHL17	-0.133	-1.59946	Superficial	NOT SIG.	epi
L1-L3	5	0.0176292	0.033713	0.183	0.083	1	L3	PEX2	-0.266	1.14066	Superficial	NOT SIG.	epi
L1-L3	5	0.0176863	0.11568	0.15	0.058	1	L3	CERK	-0.208	1.37084	Superficial	NOT SIG.	epi
L1-L3	5	0.0177217	0.17248	0.122	0.042	1	L3	TARS2	-0.164	1.53842	Superficial	NOT SIG.	epi
L1-L3	5	0.0177512	-0.185237	0.072	0.158	1	L3	MTRNR2L3	-0.23	-1.13386	Superficial	NOT SIG.	epi
L1-L3	5	0.0177567	-0.126107	0.056	0.133	1	L3	RHOU	-0.189	-1.24793	Superficial	NOT SIG.	epi
L1-L3	5	0.0178126	0.102233	0.111	0.033	1	L3	ZC3H7A	-0.144	1.75002	Superficial	NOT SIG.	epi
L1-L3	5	0.018026	-0.155795	0.056	0.133	1	L3	CABIN1	-0.189	-1.24793	Superficial	NOT SIG.	epi
L1-L3	5	0.0180977	-0.212016	0.061	0.142	1	L3	P2RY2	-0.203	-1.21901	Superficial	NOT SIG.	epi
L1-L3	5	0.0182393	-0.0912967	0.011	0.058	1	L3	PCSK9	-0.069	-2.39855	Superficial	NOT SIG.	epi
L1-L3	5	0.0182393	-0.0931027	0.011	0.058	1	L3	EPSTI1	-0.069	-2.39855	Superficial	NOT SIG.	epi
L1-L3	5	0.0182393	-0.140989	0.011	0.058	1	L3	KRT33B	-0.069	-2.39855	Superficial	NOT SIG.	epi
L1-L3	5	0.018264	0.155173	0.156	0.067	1	L3	ZNF266	-0.223	1.21931	Superficial	NOT SIG.	epi
L1-L3	5	0.0182939	-0.154133	0.039	0.108	1	L3	RFX5	-0.147	-1.46949	Superficial	NOT SIG.	epi
L1-L3	5	0.0183578	0.13813	0.217	0.108	1	L3	MRPS11	-0.325	1.00666	Superficial	NOT SIG.	epi
L1-L3	5	0.0185236	0.200778	0.317	0.192	1	L3	LINC01578	-0.509	0.723377	Superficial	NOT SIG.	epi
L1-L3	5	0.0186061	-0.193739	0.039	0.108	1	L3	CLIP2	-0.147	-1.46949	Superficial	NOT SIG.	epi
L1-L3	5	0.0186131	0.117124	0.794	0.608	1	L3	PRDX5	-1.402	0.385068	Superficial	NOT SIG.	epi
L1-L3	5	0.0187179	0.196941	0.161	0.075	1	L3	PTPMT1	-0.236	1.1021	Superficial	NOT SIG.	epi
L1-L3	5	0.0187192	-0.242095	0.189	0.308	1	L3	PRPF40A	-0.497	-0.704544	Superficial	NOT SIG.	epi
L1-L3	5	0.0187204	-0.372059	0.106	0.192	1	L3	ZFX	-0.298	-0.857042	Superficial	NOT SIG.	epi
L1-L3	5	0.0187935	-0.176912	0.144	0.25	1	L3	FAM126B	-0.394	-0.795859	Superficial	NOT SIG.	epi
L1-L3	5	0.0188412	0.139362	0.417	0.275	1	L3	RNF149	-0.692	0.600616	Superficial	NOT SIG.	epi
L1-L3	5	0.018869	-0.0655201	0.028	0.092	1	L3	LRIG2	-0.12	-1.71621	Superficial	NOT SIG.	epi
L1-L3	5	0.0189175	-0.312378	0.489	0.608	1	L3	TAPBP	-1.097	-0.314237	Superficial	NOT SIG.	epi
L1-L3	5	0.0189229	0.103096	0.094	0.025	1	L3	C15orf61	-0.119	1.91073	Superficial	NOT SIG.	epi
L1-L3	5	0.0189554	0.21792	0.439	0.283	1	L3	HLA-DPB1	-0.722	0.633419	Superficial	NOT SIG.	epi
L1-L3	5	0.0189698	-0.242104	0.178	0.292	1	L3	ISLR	-0.47	-0.714091	Superficial	NOT SIG.	epi
L1-L3	5	0.0190048	0.264276	0.761	0.583	1	L3	TTC22	-1.344	0.384401	Superficial	NOT SIG.	epi
L1-L3	5	0.0190355	0.132527	0.133	0.05	1	L3	ISY1	-0.183	1.41143	Superficial	NOT SIG.	epi
L1-L3	5	0.0191636	-0.104407	0.011	0.058	1	L3	ZNF510	-0.069	-2.39855	Superficial	NOT SIG.	epi
L1-L3	5	0.0191636	-0.133701	0.011	0.058	1	L3	KLHL5	-0.069	-2.39855	Superficial	NOT SIG.	epi
L1-L3	5	0.0192374	0.213185	0.528	0.375	1	L3	RAB11FIP1	-0.903	0.493647	Superficial	NOT SIG.	epi
L1-L3	5	0.0192592	-0.272519	0.8	0.792	1	L3	DDX5	-1.592	0.0144996	Superficial	NOT SIG.	epi
L1-L3	5	0.0192823	-0.103805	0.056	0.133	1	L3	ACER1	-0.189	-1.24793	Superficial	NOT SIG.	epi
L1-L3	5	0.0193073	-0.211165	0.961	0.95	1	L3	DYNLL1	-1.911	0.0166089	Superficial	NOT SIG.	epi
L1-L3	5	0.0193207	0.124906	0.161	0.067	1	L3	FNDC4	-0.228	1.26483	Superficial	NOT SIG.	epi
L1-L3	5	0.0193584	-0.384273	0.544	0.608	1	L3	EIF5	-1.152	-0.160465	Superficial	NOT SIG.	epi
L1-L3	5	0.0193747	0.31594	0.817	0.717	1	L3	NAMPT	-1.534	0.188363	Superficial	NOT SIG.	epi
L1-L3	5	0.0194009	-0.0612851	0.011	0.058	1	L3	SLX4IP	-0.069	-2.39855	Superficial	NOT SIG.	epi
L1-L3	5	0.0194069	-0.144728	0.039	0.108	1	L3	NR1D1	-0.147	-1.46949	Superficial	NOT SIG.	epi
L1-L3	5	0.0194966	0.139716	0.078	0.017	1	L3	FASTKD5	-0.095	2.19794	Superficial	NOT SIG.	epi
L1-L3	5	0.0194966	0.0822406	0.078	0.017	1	L3	GFER	-0.095	2.19794	Superficial	NOT SIG.	epi
L1-L3	5	0.0195117	0.168161	0.472	0.317	1	L3	TP53BP2	-0.789	0.574304	Superficial	NOT SIG.	epi
L1-L3	5	0.019552	0.0774547	0.111	0.033	1	L3	RTEL1	-0.144	1.75002	Superficial	NOT SIG.	epi
L1-L3	5	0.019585	0.108123	0.044	0	1	L3	UCA1	-0.044	#NUM!	Superficial	NOT SIG.	epi
L1-L3	5	0.019585	0.100565	0.044	0	1	L3	KRTAP3-2	-0.044	#NUM!	Superficial	NOT SIG.	epi
L1-L3	5	0.019585	0.0932374	0.044	0	1	L3	PPBP	-0.044	#NUM!	Superficial	NOT SIG.	epi
L1-L3	5	0.019585	0.0705725	0.044	0	1	L3	AC022075.1	-0.044	#NUM!	Superficial	NOT SIG.	epi
L1-L3	5	0.019585	0.0592044	0.044	0	1	L3	USP13	-0.044	#NUM!	Superficial	NOT SIG.	epi
L1-L3	5	0.019585	0.0426009	0.044	0	1	L3	EDDM13	-0.044	#NUM!	Superficial	NOT SIG.	epi
L1-L3	5	0.019594	-0.191396	0.217	0.342	1	L3	SCAF11	-0.559	-0.656301	Superficial	NOT SIG.	epi
L1-L3	5	0.0197077	0.256394	0.517	0.375	1	L3	PHGDH	-0.892	0.463274	Superficial	NOT SIG.	epi
L1-L3	5	0.01973	-0.403051	0.406	0.508	1	L3	IGHA1	-0.914	-0.323349	Superficial	NOT SIG.	epi
L1-L3	5	0.0197461	-0.134183	0.044	0.117	1	L3	SOSTDC1	-0.161	-1.41093	Superficial	NOT SIG.	epi
L1-L3	5	0.0197696	-0.187935	0.967	0.95	1	L3	H3F3A	-1.917	0.0255884	Superficial	NOT SIG.	epi
L1-L3	5	0.0198833	-0.0581956	0.011	0.058	1	L3	PRICKLE2	-0.069	-2.39855	Superficial	NOT SIG.	epi
L1-L3	5	0.0198833	-0.0924209	0.011	0.058	1	L3	ORC6	-0.069	-2.39855	Superficial	NOT SIG.	epi
L1-L3	5	0.0199256	0.195896	0.756	0.6	1	L3	SPINT1	-1.356	0.333424	Superficial	NOT SIG.	epi
L1-L3	5	0.0199332	-0.338118	0.25	0.367	1	L3	TARDBP	-0.617	-0.553852	Superficial	NOT SIG.	epi
L1-L3	5	0.0199883	-0.107595	0.067	0.15	1	L3	ZBTB38	-0.217	-1.16273	Superficial	NOT SIG.	epi
L1-L3	5	0.0200626	-0.28081	0.767	0.783	1	L3	TMBIM1	-1.55	-0.0297857	Superficial	NOT SIG.	epi
L1-L3	5	0.0200628	0.192062	0.717	0.592	1	L3	CAPN1	-1.309	0.276376	Superficial	NOT SIG.	epi
L1-L3	5	0.0200652	-0.161083	0.072	0.158	1	L3	DNAJB14	-0.23	-1.13386	Superficial	NOT SIG.	epi
L1-L3	5	0.0201075	-0.328468	0.756	0.775	1	L3	EIF5A	-1.531	-0.0358101	Superficial	NOT SIG.	epi
L1-L3	5	0.0201372	0.168041	0.717	0.567	1	L3	H2AFJ	-1.284	0.338624	Superficial	NOT SIG.	epi
L1-L3	5	0.0201571	0.270858	0.922	0.883	1	L3	AQP3	-1.805	0.0623533	Superficial	NOT SIG.	epi
L1-L3	5	0.0202487	0.130399	0.156	0.067	1	L3	PMM1	-0.223	1.21931	Superficial	NOT SIG.	epi
L1-L3	5	0.020322	-0.345146	0.483	0.558	1	L3	CD47	-1.041	-0.208242	Superficial	NOT SIG.	epi
L1-L3	5	0.0204076	0.080105	0.094	0.025	1	L3	NUP42	-0.119	1.91073	Superficial	NOT SIG.	epi
L1-L3	5	0.0204279	-0.160572	0.994	0.975	1	L3	RPL8	-1.969	0.0278436	Superficial	NOT SIG.	epi
L1-L3	5	0.0204977	-0.285458	0.389	0.525	1	L3	LAMTOR5	-0.914	-0.432547	Superficial	NOT SIG.	epi
L1-L3	5	0.0205461	0.109266	0.556	0.408	1	L3	SDR9C7	-0.964	0.446516	Superficial	NOT SIG.	epi
L1-L3	5	0.0208748	-0.183641	1	1	1	L3	RPL32	-2	0	Superficial	NOT SIG.	epi
L1-L3	5	0.0208866	0.0961145	0.239	0.125	1	L3	MCRS1	-0.364	0.935083	Superficial	NOT SIG.	epi
L1-L3	5	0.021007	-0.251302	0.133	0.233	1	L3	SKAP2	-0.366	-0.808904	Superficial	NOT SIG.	epi
L1-L3	5	0.021022	0.175146	0.211	0.108	1	L3	ZDHHC6	-0.319	0.966212	Superficial	NOT SIG.	epi
L1-L3	5	0.0210649	-0.433528	0.778	0.775	1	L3	KLF5	-1.553	0.00557384	Superficial	NOT SIG.	epi
L1-L3	5	0.0210829	-0.247272	0.122	0.217	1	L3	TOR1AIP1	-0.339	-0.830814	Superficial	NOT SIG.	epi
L1-L3	5	0.02121	0.133863	0.517	0.383	1	L3	PALLD	-0.9	0.43282	Superficial	NOT SIG.	epi
L1-L3	5	0.0212542	-0.317788	0.117	0.208	1	L3	ANXA8	-0.325	-0.830075	Superficial	NOT SIG.	epi
L1-L3	5	0.0213966	0.124382	0.061	0.008	1	L3	KRT31	-0.069	2.93074	Superficial	NOT SIG.	epi
L1-L3	5	0.0213966	0.112669	0.061	0.008	1	L3	CDC45	-0.069	2.93074	Superficial	NOT SIG.	epi
L1-L3	5	0.021468	0.212481	0.322	0.208	1	L3	SRP68	-0.53	0.630477	Superficial	NOT SIG.	epi
L1-L3	5	0.0215074	0.221417	0.494	0.35	1	L3	AL512274.1	-0.844	0.497156	Superficial	NOT SIG.	epi
L1-L3	5	0.0215524	0.181668	0.339	0.217	1	L3	CHMP1A	-0.556	0.64359	Superficial	NOT SIG.	epi
L1-L3	5	0.0216078	0.175104	0.6	0.45	1	L3	NAA20	-1.05	0.415037	Superficial	NOT SIG.	epi
L1-L3	5	0.0217358	0.116163	0.172	0.075	1	L3	CPOX	-0.247	1.19745	Superficial	NOT SIG.	epi
L1-L3	5	0.0217361	-0.203095	0.178	0.283	1	L3	PTPN12	-0.461	-0.668925	Superficial	NOT SIG.	epi
L1-L3	5	0.0218241	0.119895	0.167	0.075	1	L3	TRUB2	-0.242	1.15489	Superficial	NOT SIG.	epi
L1-L3	5	0.0218533	0.102697	0.061	0.008	1	L3	SFMBT1	-0.069	2.93074	Superficial	NOT SIG.	epi
L1-L3	5	0.0219871	0.190881	0.344	0.225	1	L3	RNF19B	-0.569	0.612484	Superficial	NOT SIG.	epi
L1-L3	5	0.022047	-0.32136	0.178	0.275	1	L3	GPD2	-0.453	-0.627554	Superficial	NOT SIG.	epi
L1-L3	5	0.0221026	-0.1428	0.017	0.067	1	L3	SLC5A3	-0.084	-1.97863	Superficial	NOT SIG.	epi
L1-L3	5	0.0221904	0.153179	0.139	0.058	1	L3	MIR4458HG	-0.197	1.26096	Superficial	NOT SIG.	epi
L1-L3	5	0.0221981	-0.14268	0.078	0.167	1	L3	DENND1B	-0.245	-1.0983	Superficial	NOT SIG.	epi
L1-L3	5	0.0222	-0.372874	0.261	0.367	1	L3	SGPL1	-0.628	-0.49173	Superficial	NOT SIG.	epi
L1-L3	5	0.0222678	0.102462	0.311	0.192	1	L3	RIN3	-0.503	0.695808	Superficial	NOT SIG.	epi
L1-L3	5	0.0222696	0.155761	0.117	0.042	1	L3	PLOD2	-0.159	1.47805	Superficial	NOT SIG.	epi
L1-L3	5	0.022328	0.22998	0.2	0.108	1	L3	MAPRE2	-0.308	0.888969	Superficial	NOT SIG.	epi
L1-L3	5	0.0223376	-0.198716	0.089	0.175	1	L3	ELK4	-0.264	-0.975478	Superficial	NOT SIG.	epi
L1-L3	5	0.0223839	-0.298807	0.367	0.475	1	L3	C11orf58	-0.842	-0.372147	Superficial	NOT SIG.	epi
L1-L3	5	0.0224096	-0.379631	0.344	0.442	1	L3	HACD2	-0.786	-0.361638	Superficial	NOT SIG.	epi
L1-L3	5	0.0224899	0.157158	0.75	0.6	1	L3	HSPB8	-1.35	0.321928	Superficial	NOT SIG.	epi
L1-L3	5	0.0225435	0.123859	0.389	0.25	1	L3	BX255925.3	-0.639	0.637842	Superficial	NOT SIG.	epi
L1-L3	5	0.0225436	0.183463	0.211	0.117	1	L3	LEXM	-0.328	0.850734	Superficial	NOT SIG.	epi
L1-L3	5	0.0225624	0.0673168	0.561	0.383	1	L3	SLC11A2	-0.944	0.550656	Superficial	NOT SIG.	epi
L1-L3	5	0.0226146	-0.392782	0.289	0.367	1	L3	MZT2A	-0.656	-0.344711	Superficial	NOT SIG.	epi
L1-L3	5	0.0226288	-0.213784	0.144	0.25	1	L3	PCYT1A	-0.394	-0.795859	Superficial	NOT SIG.	epi
L1-L3	5	0.0228282	0.100411	0.206	0.1	1	L3	MAP3K13	-0.306	1.04264	Superficial	NOT SIG.	epi
L1-L3	5	0.0229545	-0.319391	0.872	0.833	1	L3	MIR205HG	-1.705	0.0660116	Superficial	NOT SIG.	epi
L1-L3	5	0.0230322	0.105835	0.061	0.008	1	L3	RP9	-0.069	2.93074	Superficial	NOT SIG.	epi
L1-L3	5	0.0230568	0.109457	0.167	0.075	1	L3	CYBC1	-0.242	1.15489	Superficial	NOT SIG.	epi
L1-L3	5	0.0230976	0.152354	0.117	0.042	1	L3	G6PC3	-0.159	1.47805	Superficial	NOT SIG.	epi
L1-L3	5	0.0231111	0.352636	0.233	0.133	1	L3	PRRG3	-0.366	0.808904	Superficial	NOT SIG.	epi
L1-L3	5	0.0231357	0.278176	0.306	0.208	1	L3	BTBD11	-0.514	0.556948	Superficial	NOT SIG.	epi
L1-L3	5	0.0231851	0.209434	0.089	0.025	1	L3	HCST	-0.114	1.83188	Superficial	NOT SIG.	epi
L1-L3	5	0.0231851	0.197421	0.089	0.025	1	L3	SAV1	-0.114	1.83188	Superficial	NOT SIG.	epi
L1-L3	5	0.0232284	0.173529	0.844	0.7	1	L3	COX7B	-1.544	0.269888	Superficial	NOT SIG.	epi
L1-L3	5	0.0235103	0.240098	0.739	0.567	1	L3	RAB5IF	-1.306	0.382226	Superficial	NOT SIG.	epi
L1-L3	5	0.023519	0.104961	0.061	0.008	1	L3	GABPB1	-0.069	2.93074	Superficial	NOT SIG.	epi
L1-L3	5	0.023519	0.0740529	0.061	0.008	1	L3	ACADSB	-0.069	2.93074	Superficial	NOT SIG.	epi
L1-L3	5	0.0235795	0.201411	0.256	0.142	1	L3	PTK2B	-0.398	0.850253	Superficial	NOT SIG.	epi
L1-L3	5	0.0236238	0.103898	0.167	0.075	1	L3	ZBTB5	-0.242	1.15489	Superficial	NOT SIG.	epi
L1-L3	5	0.0236905	0.176156	0.278	0.158	1	L3	SUCO	-0.436	0.81516	Superficial	NOT SIG.	epi
L1-L3	5	0.0237233	0.17099	0.128	0.05	1	L3	SLC22A18	-0.178	1.35614	Superficial	NOT SIG.	epi
L1-L3	5	0.0237968	0.12824	0.15	0.067	1	L3	ZNHIT3	-0.217	1.16273	Superficial	NOT SIG.	epi
L1-L3	5	0.023859	-0.0867311	0.017	0.067	1	L3	RFT1	-0.084	-1.97863	Superficial	NOT SIG.	epi
L1-L3	5	0.0238644	0.176429	0.717	0.558	1	L3	RBM3	-1.275	0.361708	Superficial	NOT SIG.	epi
L1-L3	5	0.0238651	-0.109538	1	1	1	L3	EEF1A1	-2	0	Superficial	NOT SIG.	epi
L1-L3	5	0.0239011	0.0916961	0.133	0.05	1	L3	CNKSR1	-0.183	1.41143	Superficial	NOT SIG.	epi
L1-L3	5	0.0239408	0.191714	0.944	0.858	1	L3	MIF	-1.802	0.137809	Superficial	NOT SIG.	epi
L1-L3	5	0.0239621	0.121928	0.622	0.467	1	L3	TMEM54	-1.089	0.413492	Superficial	NOT SIG.	epi
L1-L3	5	0.0239843	0.121246	0.183	0.083	1	L3	TXNDC9	-0.266	1.14066	Superficial	NOT SIG.	epi
L1-L3	5	0.0240147	0.0749492	0.061	0.008	1	L3	LENG9	-0.069	2.93074	Superficial	NOT SIG.	epi
L1-L3	5	0.0241355	0.155933	0.244	0.133	1	L3	DHCR7	-0.377	0.875455	Superficial	NOT SIG.	epi
L1-L3	5	0.0242164	-0.126758	0.1	0.192	1	L3	HDHD3	-0.292	-0.941106	Superficial	NOT SIG.	epi
L1-L3	5	0.0242404	0.127928	0.272	0.158	1	L3	USP38	-0.43	0.783682	Superficial	NOT SIG.	epi
L1-L3	5	0.0243875	-0.164494	0.022	0.075	1	L3	DECR2	-0.097	-1.76939	Superficial	NOT SIG.	epi
L1-L3	5	0.0245044	-0.362939	0.672	0.667	1	L3	UPK3BL1	-1.339	0.0107745	Superficial	NOT SIG.	epi
L1-L3	5	0.0248321	-0.137852	0.106	0.2	1	L3	ABHD2	-0.306	-0.915936	Superficial	NOT SIG.	epi
L1-L3	5	0.0248434	0.392745	0.539	0.4	1	L3	DUSP5	-0.939	0.430285	Superficial	NOT SIG.	epi
L1-L3	5	0.0248753	0.207578	0.15	0.067	1	L3	MTREX	-0.217	1.16273	Superficial	NOT SIG.	epi
L1-L3	5	0.0248761	0.189269	0.483	0.333	1	L3	CGNL1	-0.816	0.536501	Superficial	NOT SIG.	epi
L1-L3	5	0.0248804	0.161783	0.317	0.192	1	L3	ATG13	-0.509	0.723377	Superficial	NOT SIG.	epi
L1-L3	5	0.0250116	0.176098	0.567	0.417	1	L3	SF3B3	-0.984	0.443301	Superficial	NOT SIG.	epi
L1-L3	5	0.0250638	-0.289757	0.128	0.217	1	L3	MARF1	-0.345	-0.761551	Superficial	NOT SIG.	epi
L1-L3	5	0.0251911	0.180564	0.15	0.067	1	L3	CASTOR2	-0.217	1.16273	Superficial	NOT SIG.	epi
L1-L3	5	0.0252387	-0.252565	0.056	0.125	1	L3	LINC01089	-0.181	-1.15843	Superficial	NOT SIG.	epi
L1-L3	5	0.0252537	0.106245	0.206	0.108	1	L3	RUSC2	-0.314	0.931613	Superficial	NOT SIG.	epi
L1-L3	5	0.0252893	0.247388	0.55	0.417	1	L3	NPC2	-0.967	0.399384	Superficial	NOT SIG.	epi
L1-L3	5	0.025308	-0.278302	0.15	0.242	1	L3	DESI1	-0.392	-0.690045	Superficial	NOT SIG.	epi
L1-L3	5	0.025428	0.155792	0.25	0.142	1	L3	PLS1	-0.392	0.816037	Superficial	NOT SIG.	epi
L1-L3	5	0.0254595	-0.0692477	0.017	0.067	1	L3	KNOP1	-0.084	-1.97863	Superficial	NOT SIG.	epi
L1-L3	5	0.0256166	-0.271494	0.128	0.217	1	L3	RNF170	-0.345	-0.761551	Superficial	NOT SIG.	epi
L1-L3	5	0.025719	0.220537	0.889	0.817	1	L3	UPP1	-1.706	0.121847	Superficial	NOT SIG.	epi
L1-L3	5	0.0257443	-0.266306	0.494	0.575	1	L3	SRSF2	-1.069	-0.219051	Superficial	NOT SIG.	epi
L1-L3	5	0.025751	-0.38766	0.356	0.458	1	L3	CDC42SE1	-0.814	-0.36347	Superficial	NOT SIG.	epi
L1-L3	5	0.0258356	0.155647	0.228	0.125	1	L3	SUPT6H	-0.353	0.867106	Superficial	NOT SIG.	epi
L1-L3	5	0.0258897	-0.163597	0.022	0.075	1	L3	ATF3	-0.097	-1.76939	Superficial	NOT SIG.	epi
L1-L3	5	0.0259384	0.231372	0.128	0.05	1	L3	COL27A1	-0.178	1.35614	Superficial	NOT SIG.	epi
L1-L3	5	0.026019	0.157499	0.1	0.033	1	L3	SLC41A3	-0.133	1.59946	Superficial	NOT SIG.	epi
L1-L3	5	0.0260599	0.105308	0.089	0.025	1	L3	RSPRY1	-0.114	1.83188	Superficial	NOT SIG.	epi
L1-L3	5	0.0264105	0.289762	0.372	0.267	1	L3	CRYM	-0.639	0.478463	Superficial	NOT SIG.	epi
L1-L3	5	0.0265507	0.214658	0.644	0.475	1	L3	MKNK2	-1.119	0.439133	Superficial	NOT SIG.	epi
L1-L3	5	0.0265579	-0.311095	0.144	0.233	1	L3	PORCN	-0.377	-0.694261	Superficial	NOT SIG.	epi
L1-L3	5	0.0266292	0.147965	0.1	0.033	1	L3	NATD1	-0.133	1.59946	Superficial	NOT SIG.	epi
L1-L3	5	0.0267989	-0.284479	0.156	0.25	1	L3	CREB3L2	-0.406	-0.680382	Superficial	NOT SIG.	epi
L1-L3	5	0.0268367	0.147021	0.128	0.05	1	L3	PLSCR3	-0.178	1.35614	Superficial	NOT SIG.	epi
L1-L3	5	0.0271588	0.100795	0.089	0.025	1	L3	FAM207A	-0.114	1.83188	Superficial	NOT SIG.	epi
L1-L3	5	0.027195	0.134424	0.194	0.1	1	L3	MYL6B	-0.294	0.956057	Superficial	NOT SIG.	epi
L1-L3	5	0.0272136	0.162644	0.256	0.15	1	L3	MCFD2	-0.406	0.771181	Superficial	NOT SIG.	epi
L1-L3	5	0.027398	0.096798	0.178	0.083	1	L3	DKC1	-0.261	1.10069	Superficial	NOT SIG.	epi
L1-L3	5	0.0274078	0.0948235	0.517	0.358	1	L3	YPEL5	-0.875	0.530205	Superficial	NOT SIG.	epi
L1-L3	5	0.0274797	-0.460335	0.556	0.617	1	L3	HIF1A	-1.173	-0.150186	Superficial	NOT SIG.	epi
L1-L3	5	0.0275208	0.157799	0.3	0.183	1	L3	SNAP29	-0.483	0.713119	Superficial	NOT SIG.	epi
L1-L3	5	0.0275475	0.0967841	0.244	0.142	1	L3	APEH	-0.386	0.78099	Superficial	NOT SIG.	epi
L1-L3	5	0.027563	-0.258086	0.244	0.35	1	L3	ADGRL2	-0.594	-0.520474	Superficial	NOT SIG.	epi
L1-L3	5	0.0276558	0.226606	0.217	0.117	1	L3	HERC4	-0.334	0.891187	Superficial	NOT SIG.	epi
L1-L3	5	0.027873	0.173597	0.261	0.15	1	L3	GSDMC	-0.411	0.799087	Superficial	NOT SIG.	epi
L1-L3	5	0.0278941	-0.283496	0.406	0.508	1	L3	HSPA1A	-0.914	-0.323349	Superficial	NOT SIG.	epi
L1-L3	5	0.0279806	-0.31822	0.144	0.242	1	L3	GGNBP2	-0.386	-0.748938	Superficial	NOT SIG.	epi
L1-L3	5	0.0280139	0.159402	0.883	0.742	1	L3	TMOD3	-1.625	0.250994	Superficial	NOT SIG.	epi
L1-L3	5	0.0280867	-0.0999435	0.006	0.042	1	L3	TTC33	-0.048	-2.80735	Superficial	NOT SIG.	epi
L1-L3	5	0.0280867	-0.103069	0.006	0.042	1	L3	ERCC4	-0.048	-2.80735	Superficial	NOT SIG.	epi
L1-L3	5	0.0282098	0.219615	0.622	0.475	1	L3	COX5A	-1.097	0.388987	Superficial	NOT SIG.	epi
L1-L3	5	0.0282453	0.0493005	0.117	0.042	1	L3	C1GALT1C1	-0.159	1.47805	Superficial	NOT SIG.	epi
L1-L3	5	0.0282888	-0.195428	0.206	0.317	1	L3	SMARCE1	-0.523	-0.621839	Superficial	NOT SIG.	epi
L1-L3	5	0.0283517	-0.206346	0.072	0.15	1	L3	ACTR1B	-0.222	-1.05889	Superficial	NOT SIG.	epi
L1-L3	5	0.0283521	-0.190901	0.056	0.125	1	L3	BOD1L1	-0.181	-1.15843	Superficial	NOT SIG.	epi
L1-L3	5	0.028391	0.224829	0.189	0.1	1	L3	DCAF7	-0.289	0.918386	Superficial	NOT SIG.	epi
L1-L3	5	0.0284144	0.219162	0.222	0.125	1	L3	AKR1C2	-0.347	0.828632	Superficial	NOT SIG.	epi
L1-L3	5	0.0284322	0.157386	0.278	0.167	1	L3	GOLGA8A	-0.445	0.735237	Superficial	NOT SIG.	epi
L1-L3	5	0.0284473	0.17779	0.95	0.9	1	L3	CD59	-1.85	0.0780025	Superficial	NOT SIG.	epi
L1-L3	5	0.0284609	0.221732	0.917	0.808	1	L3	DNAJB1	-1.725	0.182566	Superficial	NOT SIG.	epi
L1-L3	5	0.0284693	-0.131827	0.061	0.133	1	L3	ATF7	-0.194	-1.12455	Superficial	NOT SIG.	epi
L1-L3	5	0.0284901	-0.067479	0.006	0.042	1	L3	ZNF85	-0.048	-2.80735	Superficial	NOT SIG.	epi
L1-L3	5	0.0285014	0.114155	0.189	0.092	1	L3	TMEM106C	-0.281	1.03868	Superficial	NOT SIG.	epi
L1-L3	5	0.0285335	-0.279847	0.139	0.233	1	L3	DNAJC21	-0.372	-0.745245	Superficial	NOT SIG.	epi
L1-L3	5	0.0285414	0.146222	0.2	0.108	1	L3	GPT2	-0.308	0.888969	Superficial	NOT SIG.	epi
L1-L3	5	0.0285572	0.119679	0.111	0.042	1	L3	TRPV4	-0.153	1.4021	Superficial	NOT SIG.	epi
L1-L3	5	0.0285572	-0.192743	0.056	0.125	1	L3	TDP2	-0.181	-1.15843	Superficial	NOT SIG.	epi
L1-L3	5	0.0285789	0.180468	0.583	0.45	1	L3	ADIPOR2	-1.033	0.373571	Superficial	NOT SIG.	epi
L1-L3	5	0.0286217	0.124038	0.267	0.158	1	L3	DEDD2	-0.425	0.756915	Superficial	NOT SIG.	epi
L1-L3	5	0.028656	0.184637	0.367	0.233	1	L3	GLRX3	-0.6	0.65545	Superficial	NOT SIG.	epi
L1-L3	5	0.0286903	0.267703	0.706	0.625	1	L3	PDCD6	-1.331	0.175812	Superficial	NOT SIG.	epi
L1-L3	5	0.0287083	-0.443383	0.489	0.55	1	L3	NOTCH3	-1.039	-0.169597	Superficial	NOT SIG.	epi
L1-L3	5	0.0287579	-0.339995	0.844	0.742	1	L3	RAC1	-1.586	0.185824	Superficial	NOT SIG.	epi
L1-L3	5	0.0287644	0.0593666	0.089	0.025	1	L3	NUP88	-0.114	1.83188	Superficial	NOT SIG.	epi
L1-L3	5	0.0287644	-0.102503	0.039	0.1	1	L3	DCAF16	-0.139	-1.35845	Superficial	NOT SIG.	epi
L1-L3	5	0.0288832	0.109879	0.711	0.55	1	L3	RAB7A	-1.261	0.370418	Superficial	NOT SIG.	epi
L1-L3	5	0.0288948	0.138742	0.25	0.142	1	L3	FGFR2	-0.392	0.816037	Superficial	NOT SIG.	epi
L1-L3	5	0.0288985	-0.0405197	0.006	0.042	1	L3	DNAAF4	-0.048	-2.80735	Superficial	NOT SIG.	epi
L1-L3	5	0.0288985	-0.0533273	0.006	0.042	1	L3	ZNF607	-0.048	-2.80735	Superficial	NOT SIG.	epi
L1-L3	5	0.0288985	-0.0650154	0.006	0.042	1	L3	HIGD1B	-0.048	-2.80735	Superficial	NOT SIG.	epi
L1-L3	5	0.0288985	-0.112142	0.006	0.042	1	L3	CMBL	-0.048	-2.80735	Superficial	NOT SIG.	epi
L1-L3	5	0.0289081	-0.177206	0.067	0.142	1	L3	MRS2	-0.209	-1.08366	Superficial	NOT SIG.	epi
L1-L3	5	0.0289256	-0.334897	0.089	0.167	1	L3	UTP3	-0.256	-0.907971	Superficial	NOT SIG.	epi
L1-L3	5	0.0289796	0.125391	0.406	0.258	1	L3	ZDHHC21	-0.664	0.654109	Superficial	NOT SIG.	epi
L1-L3	5	0.0290259	0.13485	0.139	0.058	1	L3	GIGYF1	-0.197	1.26096	Superficial	NOT SIG.	epi
L1-L3	5	0.0291226	-0.178758	0.094	0.175	1	L3	TP53TG1	-0.269	-0.896622	Superficial	NOT SIG.	epi
L1-L3	5	0.0291355	-0.0650037	0.022	0.075	1	L3	AKNA	-0.097	-1.76939	Superficial	NOT SIG.	epi
L1-L3	5	0.0292062	-0.304969	0.361	0.467	1	L3	TMEM165	-0.828	-0.371424	Superficial	NOT SIG.	epi
L1-L3	5	0.0292977	0.103912	0.039	0	1	L3	PDSS1	-0.039	#NUM!	Superficial	NOT SIG.	epi
L1-L3	5	0.0292977	0.0865472	0.039	0	1	L3	BUB1	-0.039	#NUM!	Superficial	NOT SIG.	epi
L1-L3	5	0.0292977	0.0745829	0.039	0	1	L3	PKMYT1	-0.039	#NUM!	Superficial	NOT SIG.	epi
L1-L3	5	0.0292977	0.0660663	0.039	0	1	L3	TMEM253	-0.039	#NUM!	Superficial	NOT SIG.	epi
L1-L3	5	0.0292977	0.0657557	0.039	0	1	L3	FCGR2B	-0.039	#NUM!	Superficial	NOT SIG.	epi
L1-L3	5	0.0292977	0.0638404	0.039	0	1	L3	CAVIN2	-0.039	#NUM!	Superficial	NOT SIG.	epi
L1-L3	5	0.0292977	0.0637518	0.039	0	1	L3	AL023803.2	-0.039	#NUM!	Superficial	NOT SIG.	epi
L1-L3	5	0.0292977	0.0516357	0.039	0	1	L3	C12orf76	-0.039	#NUM!	Superficial	NOT SIG.	epi
L1-L3	5	0.0292977	0.0502703	0.039	0	1	L3	VGLL1	-0.039	#NUM!	Superficial	NOT SIG.	epi
L1-L3	5	0.0292977	0.0474582	0.039	0	1	L3	AL136418.1	-0.039	#NUM!	Superficial	NOT SIG.	epi
L1-L3	5	0.0293119	-0.0626844	0.006	0.042	1	L3	CGAS	-0.048	-2.80735	Superficial	NOT SIG.	epi
L1-L3	5	0.0293119	-0.0852868	0.006	0.042	1	L3	SCAI	-0.048	-2.80735	Superficial	NOT SIG.	epi
L1-L3	5	0.0293119	-0.184022	0.006	0.042	1	L3	IRAK1BP1	-0.048	-2.80735	Superficial	NOT SIG.	epi
L1-L3	5	0.0293412	0.15631	0.211	0.108	1	L3	DDX39A	-0.319	0.966212	Superficial	NOT SIG.	epi
L1-L3	5	0.0293921	0.176272	0.072	0.017	1	L3	BPHL	-0.089	2.08246	Superficial	NOT SIG.	epi
L1-L3	5	0.0294185	0.0975867	0.1	0.033	1	L3	PITX2	-0.133	1.59946	Superficial	NOT SIG.	epi
L1-L3	5	0.0295968	-0.372341	0.644	0.683	1	L3	NECTIN4	-1.327	-0.0848249	Superficial	NOT SIG.	epi
L1-L3	5	0.0296188	0.204568	0.917	0.85	1	L3	GPX3	-1.767	0.109459	Superficial	NOT SIG.	epi
L1-L3	5	0.0297304	-0.066567	0.006	0.042	1	L3	RNASEH2A	-0.048	-2.80735	Superficial	NOT SIG.	epi
L1-L3	5	0.0297752	-0.138626	0.044	0.108	1	L3	SLC6A6	-0.152	-1.29546	Superficial	NOT SIG.	epi
L1-L3	5	0.0298097	0.210363	0.9	0.8	1	L3	OAZ1	-1.7	0.169925	Superficial	NOT SIG.	epi
L1-L3	5	0.029815	0.130177	0.111	0.042	1	L3	AKIP1	-0.153	1.4021	Superficial	NOT SIG.	epi
L1-L3	5	0.0299323	-0.281709	0.894	0.85	1	L3	PKM	-1.744	0.072812	Superficial	NOT SIG.	epi
L1-L3	5	0.0299667	-0.460819	0.433	0.517	1	L3	DEGS1	-0.95	-0.255797	Superficial	NOT SIG.	epi
L1-L3	5	0.0299759	0.200955	0.156	0.075	1	L3	TRIM7	-0.231	1.05658	Superficial	NOT SIG.	epi
L1-L3	5	0.0299996	-0.0745731	0.022	0.075	1	L3	AP1S3	-0.097	-1.76939	Superficial	NOT SIG.	epi
L1-L3	5	0.0301214	0.241929	0.206	0.117	1	L3	TBC1D15	-0.323	0.816136	Superficial	NOT SIG.	epi
L1-L3	5	0.030154	-0.040086	0.006	0.042	1	L3	CD96	-0.048	-2.80735	Superficial	NOT SIG.	epi
L1-L3	5	0.030154	-0.0945308	0.006	0.042	1	L3	LARP6	-0.048	-2.80735	Superficial	NOT SIG.	epi
L1-L3	5	0.0301599	-0.307591	0.272	0.358	1	L3	COMT	-0.63	-0.396353	Superficial	NOT SIG.	epi
L1-L3	5	0.0301803	-0.235024	0.094	0.175	1	L3	SLC25A28	-0.269	-0.896622	Superficial	NOT SIG.	epi
L1-L3	5	0.0302399	0.0574399	0.439	0.283	1	L3	ABLIM3	-0.722	0.633419	Superficial	NOT SIG.	epi
L1-L3	5	0.0302925	-0.0998656	0.022	0.075	1	L3	NVL	-0.097	-1.76939	Superficial	NOT SIG.	epi
L1-L3	5	0.0303113	-0.161179	0.05	0.117	1	L3	ERI2	-0.167	-1.22651	Superficial	NOT SIG.	epi
L1-L3	5	0.0303395	-0.354276	0.694	0.733	1	L3	CD81	-1.427	-0.0788775	Superficial	NOT SIG.	epi
L1-L3	5	0.0303891	0.157247	0.306	0.192	1	L3	GATM	-0.498	0.672425	Superficial	NOT SIG.	epi
L1-L3	5	0.0303958	-0.186906	0.033	0.092	1	L3	MED1	-0.125	-1.47917	Superficial	NOT SIG.	epi
L1-L3	5	0.0304394	-0.171416	0.156	0.242	1	L3	PTGFRN	-0.398	-0.633461	Superficial	NOT SIG.	epi
L1-L3	5	0.0304853	0.237833	0.183	0.092	1	L3	RGS5	-0.275	0.992138	Superficial	NOT SIG.	epi
L1-L3	5	0.0305943	0.227173	0.839	0.7	1	L3	TMPRSS11A	-1.539	0.261316	Superficial	NOT SIG.	epi
L1-L3	5	0.0306565	-0.123112	0.033	0.092	1	L3	CCDC91	-0.125	-1.47917	Superficial	NOT SIG.	epi
L1-L3	5	0.0306581	0.15693	0.983	0.983	1	L3	PITX1	-1.966	0	Superficial	NOT SIG.	epi
L1-L3	5	0.0306915	0.216922	0.889	0.792	1	L3	EPS8L2	-1.681	0.166683	Superficial	NOT SIG.	epi
L1-L3	5	0.0306988	-0.193551	0.039	0.1	1	L3	LRRC32	-0.139	-1.35845	Superficial	NOT SIG.	epi
L1-L3	5	0.0307174	0.160403	0.228	0.125	1	L3	ADH5	-0.353	0.867106	Superficial	NOT SIG.	epi
L1-L3	5	0.030736	0.117116	0.15	0.067	1	L3	ELF3-AS1	-0.217	1.16273	Superficial	NOT SIG.	epi
L1-L3	5	0.0307395	-0.258091	0.1	0.183	1	L3	RIF1	-0.283	-0.871844	Superficial	NOT SIG.	epi
L1-L3	5	0.0307445	0.22302	0.122	0.05	1	L3	CCDC130	-0.172	1.28688	Superficial	NOT SIG.	epi
L1-L3	5	0.030857	-0.229756	0.189	0.292	1	L3	ID4	-0.481	-0.627582	Superficial	NOT SIG.	epi
L1-L3	5	0.0309482	-0.130629	0.039	0.1	1	L3	FAM76A	-0.139	-1.35845	Superficial	NOT SIG.	epi
L1-L3	5	0.0310366	-0.058395	0.028	0.083	1	L3	GLI3	-0.111	-1.56768	Superficial	NOT SIG.	epi
L1-L3	5	0.0311442	0.158631	0.272	0.167	1	L3	TPGS2	-0.439	0.703759	Superficial	NOT SIG.	epi
L1-L3	5	0.0312215	0.0930073	0.333	0.208	1	L3	CYBA	-0.541	0.678939	Superficial	NOT SIG.	epi
L1-L3	5	0.0312819	0.248647	0.367	0.242	1	L3	CERT1	-0.609	0.600773	Superficial	NOT SIG.	epi
L1-L3	5	0.0313329	0.0726809	0.572	0.417	1	L3	ZNF426	-0.989	0.455968	Superficial	NOT SIG.	epi
L1-L3	5	0.031494	-0.233617	0.828	0.808	1	L3	EIF4A1	-1.636	0.0352755	Superficial	NOT SIG.	epi
L1-L3	5	0.0315784	-0.217811	0.061	0.133	1	L3	CREB3	-0.194	-1.12455	Superficial	NOT SIG.	epi
L1-L3	5	0.0316343	0.175934	0.156	0.075	1	L3	PLEKHF1	-0.231	1.05658	Superficial	NOT SIG.	epi
L1-L3	5	0.0317185	-0.153555	0.033	0.092	1	L3	ZNF286A	-0.125	-1.47917	Superficial	NOT SIG.	epi
L1-L3	5	0.0317422	0.120954	0.722	0.558	1	L3	NDUFA11	-1.28	0.371734	Superficial	NOT SIG.	epi
L1-L3	5	0.0317459	0.144389	0.506	0.392	1	L3	PSMD8	-0.898	0.368284	Superficial	NOT SIG.	epi
L1-L3	5	0.0317942	-0.058033	0.022	0.075	1	L3	MTRNR2L11	-0.097	-1.76939	Superficial	NOT SIG.	epi
L1-L3	5	0.0318143	0.13306	0.056	0.008	1	L3	TNK1	-0.064	2.80735	Superficial	NOT SIG.	epi
L1-L3	5	0.0318143	0.109709	0.056	0.008	1	L3	SMTNL2	-0.064	2.80735	Superficial	NOT SIG.	epi
L1-L3	5	0.0318143	0.0936821	0.056	0.008	1	L3	VIPR1	-0.064	2.80735	Superficial	NOT SIG.	epi
L1-L3	5	0.0318806	0.197642	0.35	0.217	1	L3	FURIN	-0.567	0.68966	Superficial	NOT SIG.	epi
L1-L3	5	0.031888	0.104978	0.072	0.017	1	L3	NACC2	-0.089	2.08246	Superficial	NOT SIG.	epi
L1-L3	5	0.031888	-0.119714	0.028	0.083	1	L3	MECOM	-0.111	-1.56768	Superficial	NOT SIG.	epi
L1-L3	5	0.0319888	-0.128244	0.033	0.092	1	L3	CSTF3	-0.125	-1.47917	Superficial	NOT SIG.	epi
L1-L3	5	0.032102	-0.0561685	0.022	0.075	1	L3	CDH11	-0.097	-1.76939	Superficial	NOT SIG.	epi
L1-L3	5	0.0321466	0.13665	0.2	0.1	1	L3	SOX15	-0.3	1	Superficial	NOT SIG.	epi
L1-L3	5	0.0321763	0.0693072	0.072	0.017	1	L3	NOS2	-0.089	2.08246	Superficial	NOT SIG.	epi
L1-L3	5	0.0321763	-0.089725	0.028	0.083	1	L3	BCL2	-0.111	-1.56768	Superficial	NOT SIG.	epi
L1-L3	5	0.0321783	0.109409	0.172	0.083	1	L3	SORBS2	-0.255	1.05123	Superficial	NOT SIG.	epi
L1-L3	5	0.0322241	-0.171261	0.106	0.192	1	L3	ADSS	-0.298	-0.857042	Superficial	NOT SIG.	epi
L1-L3	5	0.0322612	-0.0511881	0.033	0.092	1	L3	NUAK1	-0.125	-1.47917	Superficial	NOT SIG.	epi
L1-L3	5	0.032395	-0.234692	0.094	0.175	1	L3	LARP4	-0.269	-0.896622	Superficial	NOT SIG.	epi
L1-L3	5	0.0324555	0.11298	0.1	0.033	1	L3	YRDC	-0.133	1.59946	Superficial	NOT SIG.	epi
L1-L3	5	0.032485	0.0943075	0.056	0.008	1	L3	FBXL19	-0.064	2.80735	Superficial	NOT SIG.	epi
L1-L3	5	0.0326491	-0.130845	0.983	0.95	1	L3	RPS19	-1.933	0.0492639	Superficial	NOT SIG.	epi
L1-L3	5	0.0327044	0.12928	0.111	0.042	1	L3	IFT57	-0.153	1.4021	Superficial	NOT SIG.	epi
L1-L3	5	0.0328884	0.137991	0.122	0.05	1	L3	SLC13A4	-0.172	1.28688	Superficial	NOT SIG.	epi
L1-L3	5	0.0329879	0.147662	0.083	0.025	1	L3	LOXL1	-0.108	1.73118	Superficial	NOT SIG.	epi
L1-L3	5	0.0330544	0.106848	0.072	0.017	1	L3	ALOX12-AS1	-0.089	2.08246	Superficial	NOT SIG.	epi
L1-L3	5	0.0330544	-0.0732591	0.028	0.083	1	L3	ZSCAN29	-0.111	-1.56768	Superficial	NOT SIG.	epi
L1-L3	5	0.0330981	-0.376208	0.189	0.275	1	L3	LRRC41	-0.464	-0.541045	Superficial	NOT SIG.	epi
L1-L3	5	0.0331172	-0.134513	0.05	0.117	1	L3	WDR27	-0.167	-1.22651	Superficial	NOT SIG.	epi
L1-L3	5	0.0332529	0.235858	0.411	0.3	1	L3	SAR1A	-0.711	0.454176	Superficial	NOT SIG.	epi
L1-L3	5	0.0334043	0.124406	0.111	0.042	1	L3	COX15	-0.153	1.4021	Superficial	NOT SIG.	epi
L1-L3	5	0.0334205	-0.207889	0.044	0.108	1	L3	WDR19	-0.152	-1.29546	Superficial	NOT SIG.	epi
L1-L3	5	0.0334361	-0.351782	0.478	0.567	1	L3	HES1	-1.045	-0.246338	Superficial	NOT SIG.	epi
L1-L3	5	0.0335138	0.0685144	0.056	0.008	1	L3	XKR8	-0.064	2.80735	Superficial	NOT SIG.	epi
L1-L3	5	0.0335402	-0.0508761	0.039	0.1	1	L3	MTPAP	-0.139	-1.35845	Superficial	NOT SIG.	epi
L1-L3	5	0.0336302	-0.0187565	0	0.025	1	L3	CHL1-AS2	-0.025	#NUM!	Superficial	NOT SIG.	epi
L1-L3	5	0.0336302	-0.0196806	0	0.025	1	L3	ZFAT	-0.025	#NUM!	Superficial	NOT SIG.	epi
L1-L3	5	0.0336302	-0.023521	0	0.025	1	L3	AC016745.1	-0.025	#NUM!	Superficial	NOT SIG.	epi
L1-L3	5	0.0336302	-0.0252363	0	0.025	1	L3	LINC00957	-0.025	#NUM!	Superficial	NOT SIG.	epi
L1-L3	5	0.0336302	-0.0275105	0	0.025	1	L3	MFAP3L	-0.025	#NUM!	Superficial	NOT SIG.	epi
L1-L3	5	0.0336302	-0.0275582	0	0.025	1	L3	AC025183.1	-0.025	#NUM!	Superficial	NOT SIG.	epi
L1-L3	5	0.0336302	-0.0276011	0	0.025	1	L3	AC012368.1	-0.025	#NUM!	Superficial	NOT SIG.	epi
L1-L3	5	0.0336302	-0.0296161	0	0.025	1	L3	PDZD4	-0.025	#NUM!	Superficial	NOT SIG.	epi
L1-L3	5	0.0336302	-0.0302607	0	0.025	1	L3	AL356311.1	-0.025	#NUM!	Superficial	NOT SIG.	epi
L1-L3	5	0.0336302	-0.0306001	0	0.025	1	L3	RGS4	-0.025	#NUM!	Superficial	NOT SIG.	epi
L1-L3	5	0.0336302	-0.0306424	0	0.025	1	L3	RHOBTB2	-0.025	#NUM!	Superficial	NOT SIG.	epi
L1-L3	5	0.0336302	-0.0317242	0	0.025	1	L3	HYPK	-0.025	#NUM!	Superficial	NOT SIG.	epi
L1-L3	5	0.0336302	-0.0328683	0	0.025	1	L3	LINC00271	-0.025	#NUM!	Superficial	NOT SIG.	epi
L1-L3	5	0.0336302	-0.0331533	0	0.025	1	L3	DLEU2	-0.025	#NUM!	Superficial	NOT SIG.	epi
L1-L3	5	0.0336302	-0.0345647	0	0.025	1	L3	AL022328.4	-0.025	#NUM!	Superficial	NOT SIG.	epi
L1-L3	5	0.0336302	-0.0367662	0	0.025	1	L3	DNAJC22	-0.025	#NUM!	Superficial	NOT SIG.	epi
L1-L3	5	0.0336302	-0.0374663	0	0.025	1	L3	AC015908.2	-0.025	#NUM!	Superficial	NOT SIG.	epi
L1-L3	5	0.0336302	-0.0389742	0	0.025	1	L3	GZMK	-0.025	#NUM!	Superficial	NOT SIG.	epi
L1-L3	5	0.0336302	-0.039191	0	0.025	1	L3	LAG3	-0.025	#NUM!	Superficial	NOT SIG.	epi
L1-L3	5	0.0336302	-0.0405995	0	0.025	1	L3	ZMAT1	-0.025	#NUM!	Superficial	NOT SIG.	epi
L1-L3	5	0.0336302	-0.0407769	0	0.025	1	L3	TENT5A	-0.025	#NUM!	Superficial	NOT SIG.	epi
L1-L3	5	0.0336302	-0.0409119	0	0.025	1	L3	SPART-AS1	-0.025	#NUM!	Superficial	NOT SIG.	epi
L1-L3	5	0.0336302	-0.0428549	0	0.025	1	L3	PCP2	-0.025	#NUM!	Superficial	NOT SIG.	epi
L1-L3	5	0.0336302	-0.0437525	0	0.025	1	L3	CCT6B	-0.025	#NUM!	Superficial	NOT SIG.	epi
L1-L3	5	0.0336302	-0.0438329	0	0.025	1	L3	CLMP	-0.025	#NUM!	Superficial	NOT SIG.	epi
L1-L3	5	0.0336302	-0.044745	0	0.025	1	L3	LINC00894	-0.025	#NUM!	Superficial	NOT SIG.	epi
L1-L3	5	0.0336302	-0.0451923	0	0.025	1	L3	ZFHX4	-0.025	#NUM!	Superficial	NOT SIG.	epi
L1-L3	5	0.0336302	-0.0467322	0	0.025	1	L3	CXCL5	-0.025	#NUM!	Superficial	NOT SIG.	epi
L1-L3	5	0.0336302	-0.0487426	0	0.025	1	L3	HSPA12B	-0.025	#NUM!	Superficial	NOT SIG.	epi
L1-L3	5	0.0336302	-0.0509958	0	0.025	1	L3	C20orf204	-0.025	#NUM!	Superficial	NOT SIG.	epi
L1-L3	5	0.0336302	-0.052387	0	0.025	1	L3	PCDHB16	-0.025	#NUM!	Superficial	NOT SIG.	epi
L1-L3	5	0.0336302	-0.053316	0	0.025	1	L3	CDC25A	-0.025	#NUM!	Superficial	NOT SIG.	epi
L1-L3	5	0.0336302	-0.0544647	0	0.025	1	L3	FAM111A-DT	-0.025	#NUM!	Superficial	NOT SIG.	epi
L1-L3	5	0.0336302	-0.0548741	0	0.025	1	L3	ATP8B3	-0.025	#NUM!	Superficial	NOT SIG.	epi
L1-L3	5	0.0336302	-0.0551306	0	0.025	1	L3	PGM5P3-AS1	-0.025	#NUM!	Superficial	NOT SIG.	epi
L1-L3	5	0.0336302	-0.0565275	0	0.025	1	L3	LINC01358	-0.025	#NUM!	Superficial	NOT SIG.	epi
L1-L3	5	0.0336302	-0.0600988	0	0.025	1	L3	HS3ST3B1	-0.025	#NUM!	Superficial	NOT SIG.	epi
L1-L3	5	0.0336302	-0.0602179	0	0.025	1	L3	AL136454.1	-0.025	#NUM!	Superficial	NOT SIG.	epi
L1-L3	5	0.0336302	-0.0609982	0	0.025	1	L3	ZNF385D	-0.025	#NUM!	Superficial	NOT SIG.	epi
L1-L3	5	0.0336302	-0.0621502	0	0.025	1	L3	AP000866.1	-0.025	#NUM!	Superficial	NOT SIG.	epi
L1-L3	5	0.0336302	-0.0625229	0	0.025	1	L3	AP002748.4	-0.025	#NUM!	Superficial	NOT SIG.	epi
L1-L3	5	0.0336302	-0.0667499	0	0.025	1	L3	AC106795.2	-0.025	#NUM!	Superficial	NOT SIG.	epi
L1-L3	5	0.0336302	-0.0689564	0	0.025	1	L3	CBWD6	-0.025	#NUM!	Superficial	NOT SIG.	epi
L1-L3	5	0.0336302	-0.0691285	0	0.025	1	L3	USF1	-0.025	#NUM!	Superficial	NOT SIG.	epi
L1-L3	5	0.0336302	-0.0698791	0	0.025	1	L3	F8	-0.025	#NUM!	Superficial	NOT SIG.	epi
L1-L3	5	0.0336302	-0.0761044	0	0.025	1	L3	NACAD	-0.025	#NUM!	Superficial	NOT SIG.	epi
L1-L3	5	0.0336302	-0.0834299	0	0.025	1	L3	MTRNR2L7	-0.025	#NUM!	Superficial	NOT SIG.	epi
L1-L3	5	0.0336302	-0.0892464	0	0.025	1	L3	KCNJ5	-0.025	#NUM!	Superficial	NOT SIG.	epi
L1-L3	5	0.0336302	-0.0926117	0	0.025	1	L3	PCAT1	-0.025	#NUM!	Superficial	NOT SIG.	epi
L1-L3	5	0.0336302	-0.100334	0	0.025	1	L3	LINC01560	-0.025	#NUM!	Superficial	NOT SIG.	epi
L1-L3	5	0.0336302	-0.100554	0	0.025	1	L3	AC084864.2	-0.025	#NUM!	Superficial	NOT SIG.	epi
L1-L3	5	0.0336302	-0.107143	0	0.025	1	L3	TBC1D32	-0.025	#NUM!	Superficial	NOT SIG.	epi
L1-L3	5	0.0336302	-0.111854	0	0.025	1	L3	TRHDE	-0.025	#NUM!	Superficial	NOT SIG.	epi
L1-L3	5	0.0336302	-0.122076	0	0.025	1	L3	EMX2	-0.025	#NUM!	Superficial	NOT SIG.	epi
L1-L3	5	0.0336302	-0.191269	0	0.025	1	L3	LINC00641	-0.025	#NUM!	Superficial	NOT SIG.	epi
L1-L3	5	0.0337387	0.0741369	0.383	0.258	1	L3	C16orf72	-0.641	0.569973	Superficial	NOT SIG.	epi
L1-L3	5	0.0339882	0.192101	0.272	0.167	1	L3	SLU7	-0.439	0.703759	Superficial	NOT SIG.	epi
L1-L3	5	0.0340821	0.232279	0.172	0.092	1	L3	USP33	-0.264	0.902703	Superficial	NOT SIG.	epi
L1-L3	5	0.0341719	0.134989	0.178	0.092	1	L3	EIF2B4	-0.27	0.952171	Superficial	NOT SIG.	epi
L1-L3	5	0.0341936	-0.0875955	0.044	0.108	1	L3	TUT4	-0.152	-1.29546	Superficial	NOT SIG.	epi
L1-L3	5	0.034215	0.0763919	0.056	0.008	1	L3	PELI3	-0.064	2.80735	Superficial	NOT SIG.	epi
L1-L3	5	0.034215	0.0576695	0.056	0.008	1	L3	CHTF18	-0.064	2.80735	Superficial	NOT SIG.	epi
L1-L3	5	0.0342571	0.0655596	0.072	0.017	1	L3	B3GNT9	-0.089	2.08246	Superficial	NOT SIG.	epi
L1-L3	5	0.0343185	0.184785	0.211	0.117	1	L3	SRA1	-0.328	0.850734	Superficial	NOT SIG.	epi
L1-L3	5	0.0344253	-0.211481	0.133	0.217	1	L3	ACAT2	-0.35	-0.706269	Superficial	NOT SIG.	epi
L1-L3	5	0.0345042	-0.0967218	0.061	0.133	1	L3	NUDT19	-0.194	-1.12455	Superficial	NOT SIG.	epi
L1-L3	5	0.0345635	0.0430772	0.072	0.017	1	L3	LRFN3	-0.089	2.08246	Superficial	NOT SIG.	epi
L1-L3	5	0.0345703	0.119253	0.056	0.008	1	L3	HSF2	-0.064	2.80735	Superficial	NOT SIG.	epi
L1-L3	5	0.0345703	0.082277	0.056	0.008	1	L3	WFDC5	-0.064	2.80735	Superficial	NOT SIG.	epi
L1-L3	5	0.0345703	0.0478539	0.056	0.008	1	L3	NME7	-0.064	2.80735	Superficial	NOT SIG.	epi
L1-L3	5	0.0346702	0.143908	0.211	0.117	1	L3	TARS	-0.328	0.850734	Superficial	NOT SIG.	epi
L1-L3	5	0.0346807	-0.25446	0.389	0.483	1	L3	PAFAH1B1	-0.872	-0.312253	Superficial	NOT SIG.	epi
L1-L3	5	0.0347386	-0.16631	0.061	0.133	1	L3	MIRLET7BHG	-0.194	-1.12455	Superficial	NOT SIG.	epi
L1-L3	5	0.0348794	0.0975958	0.167	0.075	1	L3	DDX50	-0.242	1.15489	Superficial	NOT SIG.	epi
L1-L3	5	0.0349665	-0.204604	0.15	0.242	1	L3	EXOC5	-0.392	-0.690045	Superficial	NOT SIG.	epi
L1-L3	5	0.0349787	-0.190483	0.283	0.408	1	L3	BARX2	-0.691	-0.527767	Superficial	NOT SIG.	epi
L1-L3	5	0.0350708	-0.158368	0.1	0.183	1	L3	ALDH5A1	-0.283	-0.871844	Superficial	NOT SIG.	epi
L1-L3	5	0.0351702	0.145945	0.378	0.258	1	L3	PLD1	-0.636	0.551015	Superficial	NOT SIG.	epi
L1-L3	5	0.0352195	0.124903	0.083	0.025	1	L3	ZNF682	-0.108	1.73118	Superficial	NOT SIG.	epi
L1-L3	5	0.0352903	0.0344661	0.056	0.008	1	L3	DNAJC17	-0.064	2.80735	Superficial	NOT SIG.	epi
L1-L3	5	0.0353204	-0.523516	0.589	0.608	1	L3	ATF4	-1.197	-0.0458037	Superficial	NOT SIG.	epi
L1-L3	5	0.035357	0.171635	0.239	0.142	1	L3	OTUD5	-0.381	0.75112	Superficial	NOT SIG.	epi
L1-L3	5	0.0353605	0.119713	0.633	0.475	1	L3	NT5C2	-1.108	0.414278	Superficial	NOT SIG.	epi
L1-L3	5	0.0355735	-0.429153	0.244	0.317	1	L3	MYL9	-0.561	-0.377602	Superficial	NOT SIG.	epi
L1-L3	5	0.0357366	0.151845	0.289	0.183	1	L3	GJB3	-0.472	0.659226	Superficial	NOT SIG.	epi
L1-L3	5	0.0357454	-0.197189	0.039	0.1	1	L3	WASHC2A	-0.139	-1.35845	Superficial	NOT SIG.	epi
L1-L3	5	0.0357971	0.156392	0.083	0.025	1	L3	DOCK5	-0.108	1.73118	Superficial	NOT SIG.	epi
L1-L3	5	0.0358304	-0.0849339	0.056	0.125	1	L3	SAMD9L	-0.181	-1.15843	Superficial	NOT SIG.	epi
L1-L3	5	0.0358319	0.116858	0.233	0.125	1	L3	VGLL4	-0.358	0.898402	Superficial	NOT SIG.	epi
L1-L3	5	0.0359383	0.166381	0.994	1	1	L3	RHCG	-1.994	-0.00868224	Superficial	NOT SIG.	epi
L1-L3	5	0.0360003	0.0774358	0.139	0.058	1	L3	HINT2	-0.197	1.26096	Superficial	NOT SIG.	epi
L1-L3	5	0.0360552	0.135715	0.761	0.658	1	L3	GIPC1	-1.419	0.209809	Superficial	NOT SIG.	epi
L1-L3	5	0.0362013	0.164374	0.133	0.058	1	L3	MFSD2A	-0.191	1.1973	Superficial	NOT SIG.	epi
L1-L3	5	0.0362337	0.127466	0.156	0.075	1	L3	NKX6-2	-0.231	1.05658	Superficial	NOT SIG.	epi
L1-L3	5	0.0363314	0.147738	0.294	0.183	1	L3	CALCOCO1	-0.477	0.683973	Superficial	NOT SIG.	epi
L1-L3	5	0.0363613	-0.199202	0.144	0.242	1	L3	PGLYRP4	-0.386	-0.748938	Superficial	NOT SIG.	epi
L1-L3	5	0.0365652	-0.193559	0.078	0.15	1	L3	GRHL2	-0.228	-0.943416	Superficial	NOT SIG.	epi
L1-L3	5	0.0366182	0.165216	0.189	0.1	1	L3	PKP4	-0.289	0.918386	Superficial	NOT SIG.	epi
L1-L3	5	0.0366194	0.113521	0.533	0.358	1	L3	ATP6AP2	-0.891	0.574176	Superficial	NOT SIG.	epi
L1-L3	5	0.0366539	0.175813	0.206	0.117	1	L3	EIF2B5	-0.323	0.816136	Superficial	NOT SIG.	epi
L1-L3	5	0.0366787	0.120937	0.083	0.025	1	L3	CARD6	-0.108	1.73118	Superficial	NOT SIG.	epi
L1-L3	5	0.0367296	0.0872521	0.228	0.125	1	L3	CHCHD5	-0.353	0.867106	Superficial	NOT SIG.	epi
L1-L3	5	0.0368821	-0.0593602	0.044	0.108	1	L3	HIVEP1	-0.152	-1.29546	Superficial	NOT SIG.	epi
L1-L3	5	0.0368821	-0.134175	0.044	0.108	1	L3	TRAPPC13	-0.152	-1.29546	Superficial	NOT SIG.	epi
L1-L3	5	0.0369347	-0.116944	0.05	0.117	1	L3	RNF115	-0.167	-1.22651	Superficial	NOT SIG.	epi
L1-L3	5	0.036967	-0.155655	0.967	0.958	1	L3	RPL7A	-1.925	0.0134902	Superficial	NOT SIG.	epi
L1-L3	5	0.0370941	-0.105008	0.994	0.958	1	L3	RPL3	-1.952	0.0532202	Superficial	NOT SIG.	epi
L1-L3	5	0.0371381	0.0665747	0.183	0.092	1	L3	EXOSC7	-0.275	0.992138	Superficial	NOT SIG.	epi
L1-L3	5	0.0372061	0.104832	0.189	0.1	1	L3	RPRD1A	-0.289	0.918386	Superficial	NOT SIG.	epi
L1-L3	5	0.0372442	0.156786	0.45	0.317	1	L3	TMEM219	-0.767	0.505442	Superficial	NOT SIG.	epi
L1-L3	5	0.0373571	0.0504911	0.111	0.042	1	L3	NAT9	-0.153	1.4021	Superficial	NOT SIG.	epi
L1-L3	5	0.0374164	0.00501616	0.733	0.55	1	L3	VMP1	-1.283	0.414382	Superficial	NOT SIG.	epi
L1-L3	5	0.0376168	0.0958261	0.111	0.042	1	L3	NUDT1	-0.153	1.4021	Superficial	NOT SIG.	epi
L1-L3	5	0.037658	0.165507	0.367	0.242	1	L3	EXPH5	-0.609	0.600773	Superficial	NOT SIG.	epi
L1-L3	5	0.0377131	0.188746	0.45	0.308	1	L3	MAPK13	-0.758	0.546995	Superficial	NOT SIG.	epi
L1-L3	5	0.0377253	0.130958	0.572	0.433	1	L3	UBE2V1	-1.005	0.401648	Superficial	NOT SIG.	epi
L1-L3	5	0.0378085	0.0914799	0.45	0.317	1	L3	TRA2B	-0.767	0.505442	Superficial	NOT SIG.	epi
L1-L3	5	0.0378087	-0.269274	0.172	0.267	1	L3	AHDC1	-0.439	-0.634431	Superficial	NOT SIG.	epi
L1-L3	5	0.0378209	-0.296487	0.111	0.192	1	L3	STAM2	-0.303	-0.790547	Superficial	NOT SIG.	epi
L1-L3	5	0.0379982	0.253212	0.883	0.792	1	L3	PGK1	-1.675	0.156913	Superficial	NOT SIG.	epi
L1-L3	5	0.0380844	-0.232332	0.144	0.233	1	L3	DIPK2A	-0.377	-0.694261	Superficial	NOT SIG.	epi
L1-L3	5	0.0381098	-0.195949	0.094	0.175	1	L3	CTSF	-0.269	-0.896622	Superficial	NOT SIG.	epi
L1-L3	5	0.0381945	0.167952	0.256	0.158	1	L3	CACYBP	-0.414	0.696219	Superficial	NOT SIG.	epi
L1-L3	5	0.038219	0.143053	0.561	0.425	1	L3	ATP6V1G1	-0.986	0.400538	Superficial	NOT SIG.	epi
L1-L3	5	0.0382392	0.148425	0.244	0.142	1	L3	ARIH1	-0.386	0.78099	Superficial	NOT SIG.	epi
L1-L3	5	0.0382816	0.0404041	0.567	0.425	1	L3	YPEL3	-0.992	0.415886	Superficial	NOT SIG.	epi
L1-L3	5	0.0383057	0.161773	0.2	0.108	1	L3	TUBGCP2	-0.308	0.888969	Superficial	NOT SIG.	epi
L1-L3	5	0.038347	0.0979476	0.378	0.242	1	L3	PNP	-0.62	0.643379	Superficial	NOT SIG.	epi
L1-L3	5	0.0386702	0.158873	0.594	0.425	1	L3	MAP2K2	-1.019	0.483	Superficial	NOT SIG.	epi
L1-L3	5	0.0388695	0.168155	0.094	0.033	1	L3	TAPBPL	-0.127	1.51019	Superficial	NOT SIG.	epi
L1-L3	5	0.0389786	-0.0820631	0.039	0.1	1	L3	NOL8	-0.139	-1.35845	Superficial	NOT SIG.	epi
L1-L3	5	0.0389795	0.0418991	0.239	0.133	1	L3	LHX4	-0.372	0.845584	Superficial	NOT SIG.	epi
L1-L3	5	0.0389855	-0.12927	1	1	1	L3	RPS29	-2	0	Superficial	NOT SIG.	epi
L1-L3	5	0.0389902	-0.189181	0.072	0.142	1	L3	EIF1B	-0.214	-0.979822	Superficial	NOT SIG.	epi
L1-L3	5	0.0392157	-0.159445	0.094	0.175	1	L3	VPS9D1	-0.269	-0.896622	Superficial	NOT SIG.	epi
L1-L3	5	0.0392336	-0.229759	0.139	0.225	1	L3	CASC3	-0.364	-0.69484	Superficial	NOT SIG.	epi
L1-L3	5	0.0392462	-0.0895501	0.011	0.05	1	L3	AKAP6	-0.061	-2.18442	Superficial	NOT SIG.	epi
L1-L3	5	0.0392855	0.157555	0.178	0.092	1	L3	HAL	-0.27	0.952171	Superficial	NOT SIG.	epi
L1-L3	5	0.0392855	0.0894875	0.178	0.092	1	L3	MEF2D	-0.27	0.952171	Superficial	NOT SIG.	epi
L1-L3	5	0.0392869	-0.219561	0.894	0.833	1	L3	FXYD3	-1.727	0.101958	Superficial	NOT SIG.	epi
L1-L3	5	0.0393261	0.1277	0.122	0.05	1	L3	PLAT	-0.172	1.28688	Superficial	NOT SIG.	epi
L1-L3	5	0.0394352	0.0580132	0.083	0.025	1	L3	ACY1	-0.108	1.73118	Superficial	NOT SIG.	epi
L1-L3	5	0.0394812	0.070406	0.233	0.125	1	L3	TMEM208	-0.358	0.898402	Superficial	NOT SIG.	epi
L1-L3	5	0.0396653	-0.415155	0.517	0.55	1	L3	CYCS	-1.067	-0.0892673	Superficial	NOT SIG.	epi
L1-L3	5	0.0397124	-0.103887	0.011	0.05	1	L3	ARC	-0.061	-2.18442	Superficial	NOT SIG.	epi
L1-L3	5	0.0397124	-0.140686	0.011	0.05	1	L3	S1PR2	-0.061	-2.18442	Superficial	NOT SIG.	epi
L1-L3	5	0.0397204	0.189131	0.3	0.2	1	L3	CDC42EP1	-0.5	0.584963	Superficial	NOT SIG.	epi
L1-L3	5	0.0397487	0.19025	0.261	0.167	1	L3	DGKA	-0.428	0.644202	Superficial	NOT SIG.	epi
L1-L3	5	0.0399672	-0.189155	0.122	0.208	1	L3	ERI3	-0.33	-0.769702	Superficial	NOT SIG.	epi
L1-L3	5	0.0400504	0.147838	0.322	0.208	1	L3	AKIRIN2	-0.53	0.630477	Superficial	NOT SIG.	epi
L1-L3	5	0.0400693	0.202862	0.706	0.55	1	L3	TRIP10	-1.256	0.360237	Superficial	NOT SIG.	epi
L1-L3	5	0.0401246	0.108775	0.144	0.067	1	L3	XPNPEP1	-0.211	1.10384	Superficial	NOT SIG.	epi
L1-L3	5	0.0401832	-0.0738404	0.011	0.05	1	L3	CHST7	-0.061	-2.18442	Superficial	NOT SIG.	epi
L1-L3	5	0.0401832	-0.0783347	0.011	0.05	1	L3	MELTF	-0.061	-2.18442	Superficial	NOT SIG.	epi
L1-L3	5	0.0402165	0.105806	0.2	0.108	1	L3	MEG3	-0.308	0.888969	Superficial	NOT SIG.	epi
L1-L3	5	0.0402338	-0.439891	0.756	0.808	1	L3	RNASEK	-1.564	-0.0959691	Superficial	NOT SIG.	epi
L1-L3	5	0.040249	0.154591	0.117	0.05	1	L3	THEM6	-0.167	1.22651	Superficial	NOT SIG.	epi
L1-L3	5	0.0402945	-0.3835	0.239	0.325	1	L3	RELL1	-0.564	-0.443429	Superficial	NOT SIG.	epi
L1-L3	5	0.0404233	0.247724	0.994	0.983	1	L3	ERO1A	-1.977	0.0160544	Superficial	NOT SIG.	epi
L1-L3	5	0.0404299	-0.302494	0.544	0.633	1	L3	HNRNPU	-1.177	-0.218599	Superficial	NOT SIG.	epi
L1-L3	5	0.0404655	0.219559	0.706	0.567	1	L3	TMEM159	-1.273	0.316319	Superficial	NOT SIG.	epi
L1-L3	5	0.0405537	-0.145899	0.989	0.942	1	L3	RPS11	-1.931	0.0702435	Superficial	NOT SIG.	epi
L1-L3	5	0.0406588	-0.0744294	0.011	0.05	1	L3	CCL4	-0.061	-2.18442	Superficial	NOT SIG.	epi
L1-L3	5	0.0406588	-0.0906442	0.011	0.05	1	L3	CTTNBP2	-0.061	-2.18442	Superficial	NOT SIG.	epi
L1-L3	5	0.0406601	-0.468719	0.617	0.642	1	L3	EIF3E	-1.259	-0.0573028	Superficial	NOT SIG.	epi
L1-L3	5	0.040854	0.166083	0.689	0.525	1	L3	ATP5MC2	-1.214	0.392187	Superficial	NOT SIG.	epi
L1-L3	5	0.0409471	0.108949	0.094	0.033	1	L3	AC011445.2	-0.127	1.51019	Superficial	NOT SIG.	epi
L1-L3	5	0.0410413	0.0731967	0.083	0.025	1	L3	ODF3B	-0.108	1.73118	Superficial	NOT SIG.	epi
L1-L3	5	0.0410413	0.0633187	0.083	0.025	1	L3	LINC02621	-0.108	1.73118	Superficial	NOT SIG.	epi
L1-L3	5	0.0411392	-0.0956261	0.011	0.05	1	L3	AURKB	-0.061	-2.18442	Superficial	NOT SIG.	epi
L1-L3	5	0.0411547	0.0433707	0.156	0.075	1	L3	ZGPAT	-0.231	1.05658	Superficial	NOT SIG.	epi
L1-L3	5	0.0412514	0.136612	0.094	0.033	1	L3	RBFA	-0.127	1.51019	Superficial	NOT SIG.	epi
L1-L3	5	0.0412704	-0.192554	0.072	0.142	1	L3	PUS1	-0.214	-0.979822	Superficial	NOT SIG.	epi
L1-L3	5	0.0413537	-0.289564	0.45	0.525	1	L3	TUBB2A	-0.975	-0.222392	Superficial	NOT SIG.	epi
L1-L3	5	0.0414793	0.0880163	0.283	0.175	1	L3	SCNN1D	-0.458	0.693447	Superficial	NOT SIG.	epi
L1-L3	5	0.0415306	-0.315036	0.072	0.142	1	L3	PMP22	-0.214	-0.979822	Superficial	NOT SIG.	epi
L1-L3	5	0.0415471	0.200937	0.228	0.142	1	L3	SMPD1	-0.37	0.683143	Superficial	NOT SIG.	epi
L1-L3	5	0.0416243	-0.058656	0.011	0.05	1	L3	AF117829.1	-0.061	-2.18442	Superficial	NOT SIG.	epi
L1-L3	5	0.0416243	-0.0591976	0.011	0.05	1	L3	ROBO2	-0.061	-2.18442	Superficial	NOT SIG.	epi
L1-L3	5	0.0416243	-0.0793068	0.011	0.05	1	L3	POLG2	-0.061	-2.18442	Superficial	NOT SIG.	epi
L1-L3	5	0.0416243	-0.112081	0.011	0.05	1	L3	CBWD3	-0.061	-2.18442	Superficial	NOT SIG.	epi
L1-L3	5	0.0416842	-0.205188	0.111	0.192	1	L3	DKK3	-0.303	-0.790547	Superficial	NOT SIG.	epi
L1-L3	5	0.0417164	-0.0794667	0.45	0.308	1	L3	CHMP4C	-0.758	0.546995	Superficial	NOT SIG.	epi
L1-L3	5	0.0418144	0.13991	0.161	0.083	1	L3	PPP1R16A	-0.244	0.955877	Superficial	NOT SIG.	epi
L1-L3	5	0.0418471	0.119898	0.239	0.133	1	L3	RFK	-0.372	0.845584	Superficial	NOT SIG.	epi
L1-L3	5	0.0418765	0.166368	0.667	0.5	1	L3	CNOT1	-1.167	0.415759	Superficial	NOT SIG.	epi
L1-L3	5	0.0418964	0.0739761	0.217	0.117	1	L3	ABCC1	-0.334	0.891187	Superficial	NOT SIG.	epi
L1-L3	5	0.0420284	0.186891	0.939	0.858	1	L3	QSOX1	-1.797	0.130148	Superficial	NOT SIG.	epi
L1-L3	5	0.0421143	-0.082952	0.011	0.05	1	L3	CCDC138	-0.061	-2.18442	Superficial	NOT SIG.	epi
L1-L3	5	0.0421804	-0.167917	0.994	0.983	1	L3	RPS2	-1.977	0.0160544	Superficial	NOT SIG.	epi
L1-L3	5	0.042204	0.0818275	0.067	0.017	1	L3	LINC02323	-0.084	1.97863	Superficial	NOT SIG.	epi
L1-L3	5	0.042236	-0.204425	0.244	0.342	1	L3	LRP11	-0.586	-0.487115	Superficial	NOT SIG.	epi
L1-L3	5	0.0422977	0.0746995	0.344	0.233	1	L3	BUD31	-0.577	0.562079	Superficial	NOT SIG.	epi
L1-L3	5	0.0423462	-0.0109906	0.267	0.375	1	L3	JCHAIN	-0.642	-0.490051	Superficial	NOT SIG.	epi
L1-L3	5	0.0423467	-0.402361	0.617	0.658	1	L3	IGFBP4	-1.275	-0.0928171	Superficial	NOT SIG.	epi
L1-L3	5	0.0423683	0.158304	0.567	0.425	1	L3	COL6A2	-0.992	0.415886	Superficial	NOT SIG.	epi
L1-L3	5	0.0424568	-0.142717	0.083	0.158	1	L3	DNAJB4	-0.241	-0.928741	Superficial	NOT SIG.	epi
L1-L3	5	0.0428258	0.0517656	0.25	0.15	1	L3	CAMTA1	-0.4	0.736966	Superficial	NOT SIG.	epi
L1-L3	5	0.0428347	0.0702611	0.156	0.075	1	L3	UCK2	-0.231	1.05658	Superficial	NOT SIG.	epi
L1-L3	5	0.0429199	-0.23119	0.739	0.733	1	L3	NBL1	-1.472	0.0117612	Superficial	NOT SIG.	epi
L1-L3	5	0.0429598	0.0929801	0.183	0.1	1	L3	KLHL2	-0.283	0.871844	Superficial	NOT SIG.	epi
L1-L3	5	0.043118	0.152878	0.094	0.033	1	L3	ERAP2	-0.127	1.51019	Superficial	NOT SIG.	epi
L1-L3	5	0.0431444	0.126023	0.194	0.108	1	L3	ARSA	-0.302	0.845025	Superficial	NOT SIG.	epi
L1-L3	5	0.0431531	-0.156993	0.994	0.983	1	L3	RPS24	-1.977	0.0160544	Superficial	NOT SIG.	epi
L1-L3	5	0.0431695	0.182077	0.372	0.25	1	L3	SERTAD1	-0.622	0.573375	Superficial	NOT SIG.	epi
L1-L3	5	0.0432077	-0.0285647	0.05	0.117	1	L3	AP5B1	-0.167	-1.22651	Superficial	NOT SIG.	epi
L1-L3	5	0.0432277	0.116884	0.106	0.042	1	L3	WDR81	-0.148	1.3356	Superficial	NOT SIG.	epi
L1-L3	5	0.0432541	0.0162746	0.628	0.467	1	L3	SLK	-1.095	0.427342	Superficial	NOT SIG.	epi
L1-L3	5	0.043347	0.0989512	0.067	0.017	1	L3	LAYN	-0.084	1.97863	Superficial	NOT SIG.	epi
L1-L3	5	0.043478	0.0759265	0.161	0.083	1	L3	RPA3	-0.244	0.955877	Superficial	NOT SIG.	epi
L1-L3	5	0.043478	-0.275011	0.1	0.175	1	L3	RAET1E	-0.275	-0.807355	Superficial	NOT SIG.	epi
L1-L3	5	0.0436816	0.129783	0.717	0.592	1	L3	ATP5MF	-1.309	0.276376	Superficial	NOT SIG.	epi
L1-L3	5	0.0437202	-0.195645	0.1	0.175	1	L3	PHAX	-0.275	-0.807355	Superficial	NOT SIG.	epi
L1-L3	5	0.0437236	0.174992	0.239	0.142	1	L3	BTBD2	-0.381	0.75112	Superficial	NOT SIG.	epi
L1-L3	5	0.0437238	-0.240649	0.456	0.542	1	L3	MAST4	-0.998	-0.249259	Superficial	NOT SIG.	epi
L1-L3	5	0.0437338	0.0970828	0.067	0.017	1	L3	OTUB2	-0.084	1.97863	Superficial	NOT SIG.	epi
L1-L3	5	0.0437558	0.0907512	0.094	0.033	1	L3	GON4L	-0.127	1.51019	Superficial	NOT SIG.	epi
L1-L3	5	0.0438228	0.166823	0.394	0.275	1	L3	BCL10	-0.669	0.518764	Superficial	NOT SIG.	epi
L1-L3	5	0.0438284	0.109967	0.106	0.042	1	L3	COX11	-0.148	1.3356	Superficial	NOT SIG.	epi
L1-L3	5	0.0439285	-0.282257	0.106	0.183	1	L3	ANXA3	-0.289	-0.787779	Superficial	NOT SIG.	epi
L1-L3	5	0.0439359	0.139634	0.139	0.067	1	L3	INPPL1	-0.206	1.05285	Superficial	NOT SIG.	epi
L1-L3	5	0.0439766	-0.232224	0.889	0.875	1	L3	CALR	-1.764	0.0229004	Superficial	NOT SIG.	epi
L1-L3	5	0.0440095	0.113035	0.033	0	1	L3	COL23A1	-0.033	#NUM!	Superficial	NOT SIG.	epi
L1-L3	5	0.0440095	0.107122	0.033	0	1	L3	CTHRC1	-0.033	#NUM!	Superficial	NOT SIG.	epi
L1-L3	5	0.0440095	0.0815504	0.033	0	1	L3	GZMB	-0.033	#NUM!	Superficial	NOT SIG.	epi
L1-L3	5	0.0440095	0.0799584	0.033	0	1	L3	ADRB2	-0.033	#NUM!	Superficial	NOT SIG.	epi
L1-L3	5	0.0440095	0.0788229	0.033	0	1	L3	KCNE3	-0.033	#NUM!	Superficial	NOT SIG.	epi
L1-L3	5	0.0440095	0.0768821	0.033	0	1	L3	UMAD1	-0.033	#NUM!	Superficial	NOT SIG.	epi
L1-L3	5	0.0440095	0.0754893	0.033	0	1	L3	SYT8	-0.033	#NUM!	Superficial	NOT SIG.	epi
L1-L3	5	0.0440095	0.072533	0.033	0	1	L3	SPRR4	-0.033	#NUM!	Superficial	NOT SIG.	epi
L1-L3	5	0.0440095	0.072396	0.033	0	1	L3	GPR160	-0.033	#NUM!	Superficial	NOT SIG.	epi
L1-L3	5	0.0440095	0.0607888	0.033	0	1	L3	JAK3	-0.033	#NUM!	Superficial	NOT SIG.	epi
L1-L3	5	0.0440095	0.0596576	0.033	0	1	L3	AC026471.4	-0.033	#NUM!	Superficial	NOT SIG.	epi
L1-L3	5	0.0440095	0.0562129	0.033	0	1	L3	IL36B	-0.033	#NUM!	Superficial	NOT SIG.	epi
L1-L3	5	0.0440095	0.051822	0.033	0	1	L3	ENTPD1-AS1	-0.033	#NUM!	Superficial	NOT SIG.	epi
L1-L3	5	0.0440095	0.0505047	0.033	0	1	L3	C4orf46	-0.033	#NUM!	Superficial	NOT SIG.	epi
L1-L3	5	0.0440095	0.0504094	0.033	0	1	L3	ZNF579	-0.033	#NUM!	Superficial	NOT SIG.	epi
L1-L3	5	0.0440095	0.0474694	0.033	0	1	L3	LIPN	-0.033	#NUM!	Superficial	NOT SIG.	epi
L1-L3	5	0.0440095	0.0461128	0.033	0	1	L3	AL627309.1	-0.033	#NUM!	Superficial	NOT SIG.	epi
L1-L3	5	0.0440095	0.0444131	0.033	0	1	L3	HLF	-0.033	#NUM!	Superficial	NOT SIG.	epi
L1-L3	5	0.0440095	0.0426546	0.033	0	1	L3	KDM7A-DT	-0.033	#NUM!	Superficial	NOT SIG.	epi
L1-L3	5	0.0440095	0.0424433	0.033	0	1	L3	AL050309.1	-0.033	#NUM!	Superficial	NOT SIG.	epi
L1-L3	5	0.0441001	-0.270368	0.372	0.458	1	L3	NCOA4	-0.83	-0.300045	Superficial	NOT SIG.	epi
L1-L3	5	0.0441173	0.135073	0.372	0.267	1	L3	RDH13	-0.639	0.478463	Superficial	NOT SIG.	epi
L1-L3	5	0.0441444	-0.157793	1	0.967	1	L3	RPLP2	-1.967	0.0484122	Superficial	NOT SIG.	epi
L1-L3	5	0.0442943	0.129892	0.583	0.45	1	L3	RHOV	-1.033	0.373571	Superficial	NOT SIG.	epi
L1-L3	5	0.0444016	0.0527055	0.094	0.033	1	L3	COX19	-0.127	1.51019	Superficial	NOT SIG.	epi
L1-L3	5	0.0444255	0.0692326	0.217	0.125	1	L3	PUSL1	-0.342	0.795767	Superficial	NOT SIG.	epi
L1-L3	5	0.0445723	-0.148803	0.094	0.167	1	L3	MAP3K5	-0.261	-0.829115	Superficial	NOT SIG.	epi
L1-L3	5	0.0447428	0.0945522	0.106	0.042	1	L3	RAVER2	-0.148	1.3356	Superficial	NOT SIG.	epi
L1-L3	5	0.0448526	-0.278532	0.167	0.25	1	L3	COASY	-0.417	-0.58208	Superficial	NOT SIG.	epi
L1-L3	5	0.0449005	-0.218875	0.933	0.925	1	L3	GNAS	-1.858	0.0124237	Superficial	NOT SIG.	epi
L1-L3	5	0.0450367	0.0478343	0.278	0.167	1	L3	ZC3H12A	-0.445	0.735237	Superficial	NOT SIG.	epi
L1-L3	5	0.0450639	-0.274912	0.139	0.225	1	L3	ZNF24	-0.364	-0.69484	Superficial	NOT SIG.	epi
L1-L3	5	0.0451349	0.151809	0.272	0.175	1	L3	MESD	-0.447	0.636252	Superficial	NOT SIG.	epi
L1-L3	5	0.0451411	-0.19703	0.2	0.3	1	L3	MYOF	-0.5	-0.584963	Superficial	NOT SIG.	epi
L1-L3	5	0.0453144	0.130408	0.256	0.15	1	L3	NDUFV3	-0.406	0.771181	Superficial	NOT SIG.	epi
L1-L3	5	0.0455772	-0.359472	0.3	0.383	1	L3	LMO4	-0.683	-0.352382	Superficial	NOT SIG.	epi
L1-L3	5	0.0456483	-0.283998	0.428	0.5	1	L3	DST	-0.928	-0.224317	Superficial	NOT SIG.	epi
L1-L3	5	0.0457116	0.0836442	0.067	0.017	1	L3	ARRB2	-0.084	1.97863	Superficial	NOT SIG.	epi
L1-L3	5	0.0457116	0.00217831	0.067	0.017	1	L3	PTCD1	-0.084	1.97863	Superficial	NOT SIG.	epi
L1-L3	5	0.0457279	0.19397	0.272	0.175	1	L3	LGALS8	-0.447	0.636252	Superficial	NOT SIG.	epi
L1-L3	5	0.0460873	-0.319302	0.283	0.367	1	L3	UBQLN1	-0.65	-0.374978	Superficial	NOT SIG.	epi
L1-L3	5	0.0461087	0.0462592	0.156	0.075	1	L3	MICU2	-0.231	1.05658	Superficial	NOT SIG.	epi
L1-L3	5	0.0462626	0.0575052	0.172	0.092	1	L3	ABRACL	-0.264	0.902703	Superficial	NOT SIG.	epi
L1-L3	5	0.0465145	0.102856	0.544	0.392	1	L3	CERS3	-0.936	0.472753	Superficial	NOT SIG.	epi
L1-L3	5	0.0465235	0.059899	0.067	0.017	1	L3	GABPB1-IT1	-0.084	1.97863	Superficial	NOT SIG.	epi
L1-L3	5	0.046596	0.286791	0.75	0.633	1	L3	TUBB6	-1.383	0.244685	Superficial	NOT SIG.	epi
L1-L3	5	0.0466199	0.135855	0.106	0.042	1	L3	MSH2	-0.148	1.3356	Superficial	NOT SIG.	epi
L1-L3	5	0.0466893	0.110856	0.183	0.1	1	L3	SRD5A3	-0.283	0.871844	Superficial	NOT SIG.	epi
L1-L3	5	0.0467256	0.0304783	0.094	0.033	1	L3	USP11	-0.127	1.51019	Superficial	NOT SIG.	epi
L1-L3	5	0.0468294	-0.157215	0.061	0.125	1	L3	ZCCHC8	-0.186	-1.03505	Superficial	NOT SIG.	epi
L1-L3	5	0.0468358	-0.118499	0.017	0.058	1	L3	FAM86B1	-0.075	-1.77052	Superficial	NOT SIG.	epi
L1-L3	5	0.0468817	-0.251463	0.644	0.7	1	L3	KLF4	-1.344	-0.120294	Superficial	NOT SIG.	epi
L1-L3	5	0.046934	0.128411	0.067	0.017	1	L3	SH3PXD2B	-0.084	1.97863	Superficial	NOT SIG.	epi
L1-L3	5	0.0469572	0.0214408	0.317	0.208	1	L3	ESRP2	-0.525	0.607899	Superficial	NOT SIG.	epi
L1-L3	5	0.0474433	0.0707354	0.289	0.175	1	L3	PI4KB	-0.464	0.723715	Superficial	NOT SIG.	epi
L1-L3	5	0.0474646	-0.315399	0.15	0.233	1	L3	ITPR2	-0.383	-0.635367	Superficial	NOT SIG.	epi
L1-L3	5	0.0476483	0.118665	0.489	0.35	1	L3	DUOXA1	-0.839	0.48248	Superficial	NOT SIG.	epi
L1-L3	5	0.0477039	-0.204139	0.067	0.133	1	L3	SLC19A2	-0.2	-0.989193	Superficial	NOT SIG.	epi
L1-L3	5	0.0477476	0.273401	0.672	0.533	1	L3	NDUFA4L2	-1.205	0.334326	Superficial	NOT SIG.	epi
L1-L3	5	0.0477611	-0.158983	0.061	0.125	1	L3	AC008124.1	-0.186	-1.03505	Superficial	NOT SIG.	epi
L1-L3	5	0.0480104	-0.115888	0.094	0.175	1	L3	NFIB	-0.269	-0.896622	Superficial	NOT SIG.	epi
L1-L3	5	0.0481073	-0.314686	0.3	0.375	1	L3	PTPN13	-0.675	-0.321928	Superficial	NOT SIG.	epi
L1-L3	5	0.0481201	-0.433753	0.289	0.383	1	L3	OGT	-0.672	-0.406275	Superficial	NOT SIG.	epi
L1-L3	5	0.0484411	0.271712	0.872	0.808	1	L3	GM2A	-1.68	0.109973	Superficial	NOT SIG.	epi
L1-L3	5	0.0484475	0.063001	0.094	0.033	1	L3	DPH3	-0.127	1.51019	Superficial	NOT SIG.	epi
L1-L3	5	0.0485012	-0.135887	0.072	0.142	1	L3	DENND4C	-0.214	-0.979822	Superficial	NOT SIG.	epi
L1-L3	5	0.0486309	0.131623	0.8	0.617	1	L3	BZW1	-1.417	0.37473	Superficial	NOT SIG.	epi
L1-L3	5	0.0488032	0.104841	0.05	0.008	1	L3	RIPK3	-0.058	2.64386	Superficial	NOT SIG.	epi
L1-L3	5	0.0488032	0.0808381	0.05	0.008	1	L3	TTI1	-0.058	2.64386	Superficial	NOT SIG.	epi
L1-L3	5	0.0488032	0.0719233	0.05	0.008	1	L3	ACTR5	-0.058	2.64386	Superficial	NOT SIG.	epi
L1-L3	5	0.0488032	0.0703563	0.05	0.008	1	L3	SAYSD1	-0.058	2.64386	Superficial	NOT SIG.	epi
L1-L3	5	0.0488032	-0.099271	0.017	0.058	1	L3	SPIN4	-0.075	-1.77052	Superficial	NOT SIG.	epi
L1-L3	5	0.0489626	-0.198648	0.05	0.108	1	L3	TRAF3	-0.158	-1.11103	Superficial	NOT SIG.	epi
L1-L3	5	0.049003	0.0566617	0.3	0.2	1	L3	NDUFAF8	-0.5	0.584963	Superficial	NOT SIG.	epi
L1-L3	5	0.0491749	0.167227	0.228	0.142	1	L3	SELENOS	-0.37	0.683143	Superficial	NOT SIG.	epi
L1-L3	5	0.0491761	0.164555	0.278	0.183	1	L3	MXD4	-0.461	0.603241	Superficial	NOT SIG.	epi
L1-L3	5	0.0493057	0.0860385	0.05	0.008	1	L3	PRDM15	-0.058	2.64386	Superficial	NOT SIG.	epi
L1-L3	5	0.0493057	-0.0609048	0.017	0.058	1	L3	PBX2	-0.075	-1.77052	Superficial	NOT SIG.	epi
L1-L3	5	0.0493057	-0.100864	0.017	0.058	1	L3	GALK2	-0.075	-1.77052	Superficial	NOT SIG.	epi
L1-L3	5	0.0493057	-0.111124	0.017	0.058	1	L3	IL16	-0.075	-1.77052	Superficial	NOT SIG.	epi
L1-L3	5	0.0494002	0.0483206	0.128	0.058	1	L3	ZNF622	-0.186	1.14202	Superficial	NOT SIG.	epi
L1-L3	5	0.0494318	0.108348	0.078	0.025	1	L3	CUL7	-0.103	1.64155	Superficial	NOT SIG.	epi
L1-L3	5	0.0494868	0.179696	0.339	0.242	1	L3	NHSL2	-0.581	0.486278	Superficial	NOT SIG.	epi
L1-L3	5	0.0496512	0.0570826	0.206	0.117	1	L3	BMP7	-0.323	0.816136	Superficial	NOT SIG.	epi
L1-L3	5	0.0499959	-0.204301	0.061	0.125	1	L3	CREBRF	-0.186	-1.03505	Superficial	NOT SIG.	epi
L1-L3	5	0.0500073	0.114641	0.128	0.058	1	L3	HACE1	-0.186	1.14202	Superficial	NOT SIG.	epi
L1-L3	5	0.0500074	-0.195202	0.156	0.242	1	L3	MX1	-0.398	-0.633461	Superficial	NOT SIG.	epi
L1-L3	5	0.0501911	-0.136133	0.144	0.233	1	L3	HIBCH	-0.377	-0.694261	Superficial	NOT SIG.	epi
L1-L3	5	0.0502221	0.0872002	0.078	0.025	1	L3	POLM	-0.103	1.64155	Superficial	NOT SIG.	epi
L1-L3	5	0.0502225	0.0381697	0.094	0.033	1	L3	NOP14	-0.127	1.51019	Superficial	NOT SIG.	epi
L1-L3	5	0.0503239	0.0780304	0.05	0.008	1	L3	LENG1	-0.058	2.64386	Superficial	NOT SIG.	epi
L1-L3	5	0.0503239	0.0716072	0.05	0.008	1	L3	SPEG	-0.058	2.64386	Superficial	NOT SIG.	epi
L1-L3	5	0.0503239	0.0617514	0.05	0.008	1	L3	PKNOX2	-0.058	2.64386	Superficial	NOT SIG.	epi
L1-L3	5	0.0503239	0.0496809	0.05	0.008	1	L3	TMEM104	-0.058	2.64386	Superficial	NOT SIG.	epi
L1-L3	5	0.0503239	-0.0622163	0.017	0.058	1	L3	ANKMY1	-0.075	-1.77052	Superficial	NOT SIG.	epi
L1-L3	5	0.0504977	0.196075	0.261	0.167	1	L3	DNAJB12	-0.428	0.644202	Superficial	NOT SIG.	epi
L1-L3	5	0.0506097	-0.151138	0.022	0.067	1	L3	SLC15A3	-0.089	-1.60666	Superficial	NOT SIG.	epi
L1-L3	5	0.0507783	-0.338664	0.272	0.358	1	L3	CLDN1	-0.63	-0.396353	Superficial	NOT SIG.	epi
L1-L3	5	0.0507793	-0.115136	0.106	0.183	1	L3	FZD1	-0.289	-0.787779	Superficial	NOT SIG.	epi
L1-L3	5	0.0508395	0.0878102	0.05	0.008	1	L3	ZNF827	-0.058	2.64386	Superficial	NOT SIG.	epi
L1-L3	5	0.0508395	0.0733289	0.05	0.008	1	L3	MPPED2	-0.058	2.64386	Superficial	NOT SIG.	epi
L1-L3	5	0.0508395	0.06261	0.05	0.008	1	L3	RPH3AL	-0.058	2.64386	Superficial	NOT SIG.	epi
L1-L3	5	0.0508395	-0.0525977	0.017	0.058	1	L3	AL161772.1	-0.075	-1.77052	Superficial	NOT SIG.	epi
L1-L3	5	0.050893	-0.239436	0.25	0.342	1	L3	ANKRD12	-0.592	-0.452068	Superficial	NOT SIG.	epi
L1-L3	5	0.0509135	0.170547	0.15	0.075	1	L3	PNLIPRP3	-0.225	1	Superficial	NOT SIG.	epi
L1-L3	5	0.051044	-0.223034	0.95	0.925	1	L3	RPL22	-1.875	0.0384741	Superficial	NOT SIG.	epi
L1-L3	5	0.0510841	-0.1498	0.022	0.067	1	L3	IL6R	-0.089	-1.60666	Superficial	NOT SIG.	epi
L1-L3	5	0.0510867	-0.295739	0.056	0.117	1	L3	SDC2	-0.173	-1.06301	Superficial	NOT SIG.	epi
L1-L3	5	0.0510885	0.118632	0.467	0.342	1	L3	CMTM6	-0.809	0.449426	Superficial	NOT SIG.	epi
L1-L3	5	0.0510965	0.105203	0.272	0.167	1	L3	BTF3L4	-0.439	0.703759	Superficial	NOT SIG.	epi
L1-L3	5	0.051186	-0.267591	0.15	0.233	1	L3	LARS	-0.383	-0.635367	Superficial	NOT SIG.	epi
L1-L3	5	0.0512588	0.0615934	0.106	0.042	1	L3	CDC26	-0.148	1.3356	Superficial	NOT SIG.	epi
L1-L3	5	0.0512588	0.00903624	0.106	0.042	1	L3	LMTK3	-0.148	1.3356	Superficial	NOT SIG.	epi
L1-L3	5	0.0513122	-0.10711	0.122	0.208	1	L3	GSK3B	-0.33	-0.769702	Superficial	NOT SIG.	epi
L1-L3	5	0.0513206	-0.153624	0.106	0.183	1	L3	FTX	-0.289	-0.787779	Superficial	NOT SIG.	epi
L1-L3	5	0.0513596	0.0673836	0.05	0.008	1	L3	AC132872.1	-0.058	2.64386	Superficial	NOT SIG.	epi
L1-L3	5	0.0513596	0.0453245	0.05	0.008	1	L3	DNAJC25	-0.058	2.64386	Superficial	NOT SIG.	epi
L1-L3	5	0.05138	-0.40834	0.4	0.475	1	L3	HP1BP3	-0.875	-0.247928	Superficial	NOT SIG.	epi
L1-L3	5	0.0514222	-0.488876	0.272	0.35	1	L3	IGHG4	-0.622	-0.363748	Superficial	NOT SIG.	epi
L1-L3	5	0.0514313	-0.12313	0.056	0.117	1	L3	BNC1	-0.173	-1.06301	Superficial	NOT SIG.	epi
L1-L3	5	0.0514876	-0.227822	0.039	0.092	1	L3	PALMD	-0.131	-1.23816	Superficial	NOT SIG.	epi
L1-L3	5	0.0515234	-0.257085	0.65	0.708	1	L3	TUBB	-1.358	-0.12331	Superficial	NOT SIG.	epi
L1-L3	5	0.0516083	-0.237823	0.139	0.225	1	L3	MRPS33	-0.364	-0.69484	Superficial	NOT SIG.	epi
L1-L3	5	0.0516865	0.0909205	0.328	0.217	1	L3	MRPS26	-0.545	0.596001	Superficial	NOT SIG.	epi
L1-L3	5	0.0517755	-0.190796	0.956	0.917	1	L3	RPS16	-1.873	0.0600889	Superficial	NOT SIG.	epi
L1-L3	5	0.0518097	0.18041	0.333	0.233	1	L3	WSB2	-0.566	0.515192	Superficial	NOT SIG.	epi
L1-L3	5	0.0518274	-0.28101	0.128	0.2	1	L3	SCFD1	-0.328	-0.643856	Superficial	NOT SIG.	epi
L1-L3	5	0.0518346	0.177508	0.078	0.025	1	L3	ARHGAP26	-0.103	1.64155	Superficial	NOT SIG.	epi
L1-L3	5	0.0518346	0.0886214	0.078	0.025	1	L3	ARV1	-0.103	1.64155	Superficial	NOT SIG.	epi
L1-L3	5	0.0518841	0.0393719	0.05	0.008	1	L3	TMCC3	-0.058	2.64386	Superficial	NOT SIG.	epi
L1-L3	5	0.0518841	0.0392886	0.05	0.008	1	L3	HSF4	-0.058	2.64386	Superficial	NOT SIG.	epi
L1-L3	5	0.0518841	0.0365857	0.05	0.008	1	L3	ZBTB2	-0.058	2.64386	Superficial	NOT SIG.	epi
L1-L3	5	0.0518841	0.0353773	0.05	0.008	1	L3	ZDHHC23	-0.058	2.64386	Superficial	NOT SIG.	epi
L1-L3	5	0.0518841	0.0260825	0.05	0.008	1	L3	UBXN11	-0.058	2.64386	Superficial	NOT SIG.	epi
L1-L3	5	0.0519652	-0.205164	0.133	0.217	1	L3	ZFR	-0.35	-0.706269	Superficial	NOT SIG.	epi
L1-L3	5	0.0520137	0.0794833	0.178	0.092	1	L3	SMNDC1	-0.27	0.952171	Superficial	NOT SIG.	epi
L1-L3	5	0.0527546	-0.141059	0.067	0.133	1	L3	BAHD1	-0.2	-0.989193	Superficial	NOT SIG.	epi
L1-L3	5	0.0528295	-0.179805	0.056	0.117	1	L3	SNN	-0.173	-1.06301	Superficial	NOT SIG.	epi
L1-L3	5	0.0531281	-0.167627	0.044	0.1	1	L3	GAN	-0.144	-1.18442	Superficial	NOT SIG.	epi
L1-L3	5	0.0532219	0.229798	0.722	0.575	1	L3	PLXNB2	-1.297	0.328437	Superficial	NOT SIG.	epi
L1-L3	5	0.053364	-0.139884	0.144	0.233	1	L3	PAWR	-0.377	-0.694261	Superficial	NOT SIG.	epi
L1-L3	5	0.0533829	-0.35193	0.122	0.2	1	L3	FKBP5	-0.322	-0.713119	Superficial	NOT SIG.	epi
L1-L3	5	0.053456	-0.116993	0.978	0.967	1	L3	RPS28	-1.945	0.0163186	Superficial	NOT SIG.	epi
L1-L3	5	0.0535396	0.181826	0.15	0.075	1	L3	NFAT5	-0.225	1	Superficial	NOT SIG.	epi
L1-L3	5	0.0535568	0.177918	0.1	0.042	1	L3	NRAV	-0.142	1.25154	Superficial	NOT SIG.	epi
L1-L3	5	0.0536392	0.17142	0.206	0.117	1	L3	THY1	-0.323	0.816136	Superficial	NOT SIG.	epi
L1-L3	5	0.0536965	-0.124421	0.028	0.075	1	L3	ZNF433	-0.103	-1.42146	Superficial	NOT SIG.	epi
L1-L3	5	0.0537752	0.0908706	0.572	0.417	1	L3	LINC02487	-0.989	0.455968	Superficial	NOT SIG.	epi
L1-L3	5	0.0538027	-0.0545145	0.161	0.083	1	L3	B3GALT4	-0.244	0.955877	Superficial	NOT SIG.	epi
L1-L3	5	0.0538585	0.129497	0.461	0.35	1	L3	CTSA	-0.811	0.397412	Superficial	NOT SIG.	epi
L1-L3	5	0.0538947	-0.171123	0.033	0.083	1	L3	ZNF721	-0.116	-1.33065	Superficial	NOT SIG.	epi
L1-L3	5	0.0538971	0.136499	0.206	0.117	1	L3	TRIM8	-0.323	0.816136	Superficial	NOT SIG.	epi
L1-L3	5	0.0540328	0.142119	0.478	0.35	1	L3	ANGPTL4	-0.828	0.449656	Superficial	NOT SIG.	epi
L1-L3	5	0.054048	-0.438556	0.678	0.65	1	L3	CLDN4	-1.328	0.0608456	Superficial	NOT SIG.	epi
L1-L3	5	0.0540571	0.13183	0.178	0.1	1	L3	PDPK1	-0.278	0.831877	Superficial	NOT SIG.	epi
L1-L3	5	0.0541138	-0.160811	0.822	0.8	1	L3	SERPINB4	-1.622	0.0391384	Superficial	NOT SIG.	epi
L1-L3	5	0.0541925	0.114126	0.117	0.05	1	L3	MED12	-0.167	1.22651	Superficial	NOT SIG.	epi
L1-L3	5	0.054272	0.128409	0.139	0.067	1	L3	PFDN4	-0.206	1.05285	Superficial	NOT SIG.	epi
L1-L3	5	0.0543344	0.104957	0.078	0.025	1	L3	ABHD10	-0.103	1.64155	Superficial	NOT SIG.	epi
L1-L3	5	0.0543867	-0.151618	0.15	0.233	1	L3	AFTPH	-0.383	-0.635367	Superficial	NOT SIG.	epi
L1-L3	5	0.05451	-0.0952605	0.022	0.067	1	L3	CRAMP1	-0.089	-1.60666	Superficial	NOT SIG.	epi
L1-L3	5	0.05451	-0.0963623	0.022	0.067	1	L3	CHUK	-0.089	-1.60666	Superficial	NOT SIG.	epi
L1-L3	5	0.0545593	-0.20543	0.178	0.258	1	L3	WAPL	-0.436	-0.535494	Superficial	NOT SIG.	epi
L1-L3	5	0.0545921	-0.392454	0.461	0.5	1	L3	BTG1	-0.961	-0.117161	Superficial	NOT SIG.	epi
L1-L3	5	0.0546926	0.126764	0.183	0.1	1	L3	RPS6KA4	-0.283	0.871844	Superficial	NOT SIG.	epi
L1-L3	5	0.0547103	0.138775	0.483	0.367	1	L3	RAB18	-0.85	0.396243	Superficial	NOT SIG.	epi
L1-L3	5	0.0547606	0.0741181	0.078	0.025	1	L3	TTC31	-0.103	1.64155	Superficial	NOT SIG.	epi
L1-L3	5	0.0547691	-0.131326	0.033	0.083	1	L3	LRRC37B	-0.116	-1.33065	Superficial	NOT SIG.	epi
L1-L3	5	0.0548805	0.134762	0.117	0.05	1	L3	ZNF592	-0.167	1.22651	Superficial	NOT SIG.	epi
L1-L3	5	0.0549013	-0.185191	0.083	0.15	1	L3	MCU	-0.233	-0.853779	Superficial	NOT SIG.	epi
L1-L3	5	0.0550809	-0.118053	0.061	0.125	1	L3	ESF1	-0.186	-1.03505	Superficial	NOT SIG.	epi
L1-L3	5	0.0551289	0.15725	0.222	0.133	1	L3	ERCC1	-0.355	0.739133	Superficial	NOT SIG.	epi
L1-L3	5	0.0551506	-0.149011	0.039	0.092	1	L3	SLC20A1	-0.131	-1.23816	Superficial	NOT SIG.	epi
L1-L3	5	0.0551896	0.0762686	0.078	0.025	1	L3	CDAN1	-0.103	1.64155	Superficial	NOT SIG.	epi
L1-L3	5	0.0552182	0.082458	0.139	0.067	1	L3	MCM3	-0.206	1.05285	Superficial	NOT SIG.	epi
L1-L3	5	0.0554347	-0.120488	0.061	0.125	1	L3	POM121	-0.186	-1.03505	Superficial	NOT SIG.	epi
L1-L3	5	0.0554891	-0.133397	0.044	0.1	1	L3	KIF11	-0.144	-1.18442	Superficial	NOT SIG.	epi
L1-L3	5	0.0558358	0.1497	0.511	0.367	1	L3	CHCHD10	-0.878	0.477543	Superficial	NOT SIG.	epi
L1-L3	5	0.0559079	-0.357829	0.272	0.358	1	L3	TMBIM4	-0.63	-0.396353	Superficial	NOT SIG.	epi
L1-L3	5	0.0559855	-0.117967	0.094	0.167	1	L3	ELMSAN1	-0.261	-0.829115	Superficial	NOT SIG.	epi
L1-L3	5	0.0559935	-0.174059	0.039	0.092	1	L3	TYW1	-0.131	-1.23816	Superficial	NOT SIG.	epi
L1-L3	5	0.0560139	-0.254621	0.106	0.175	1	L3	MYC	-0.281	-0.723291	Superficial	NOT SIG.	epi
L1-L3	5	0.0560358	-0.0787706	0.022	0.067	1	L3	FOSB	-0.089	-1.60666	Superficial	NOT SIG.	epi
L1-L3	5	0.0560358	-0.124776	0.022	0.067	1	L3	CADM1	-0.089	-1.60666	Superficial	NOT SIG.	epi
L1-L3	5	0.0560444	-0.147549	0.028	0.075	1	L3	OPA3	-0.103	-1.42146	Superficial	NOT SIG.	epi
L1-L3	5	0.0561945	-0.170785	0.972	0.942	1	L3	PPIA	-1.914	0.0452293	Superficial	NOT SIG.	epi
L1-L3	5	0.0562783	-0.0271237	0.117	0.05	1	L3	AC096751.2	-0.167	1.22651	Superficial	NOT SIG.	epi
L1-L3	5	0.0562865	0.0871674	0.317	0.208	1	L3	ZNF83	-0.525	0.607899	Superficial	NOT SIG.	epi
L1-L3	5	0.0562882	-0.0973138	0.05	0.108	1	L3	IPO11	-0.158	-1.11103	Superficial	NOT SIG.	epi
L1-L3	5	0.0563254	0.135003	0.456	0.333	1	L3	UQCRC2	-0.789	0.453512	Superficial	NOT SIG.	epi
L1-L3	5	0.0564189	-0.0837079	0.039	0.092	1	L3	GHDC	-0.131	-1.23816	Superficial	NOT SIG.	epi
L1-L3	5	0.0564374	0.143547	0.583	0.467	1	L3	EIF3F	-1.05	0.320073	Superficial	NOT SIG.	epi
L1-L3	5	0.0564623	0.240258	0.639	0.55	1	L3	DNAJC5	-1.189	0.216384	Superficial	NOT SIG.	epi
L1-L3	5	0.0564756	-0.136059	0.111	0.192	1	L3	HPS4	-0.303	-0.790547	Superficial	NOT SIG.	epi
L1-L3	5	0.0564962	0.0693965	0.411	0.275	1	L3	ESAM	-0.686	0.579707	Superficial	NOT SIG.	epi
L1-L3	5	0.0565011	0.0877404	0.139	0.067	1	L3	E4F1	-0.206	1.05285	Superficial	NOT SIG.	epi
L1-L3	5	0.0565011	0.065147	0.139	0.067	1	L3	VTI1A	-0.206	1.05285	Superficial	NOT SIG.	epi
L1-L3	5	0.0565523	-0.0316878	0.022	0.067	1	L3	LRP8	-0.089	-1.60666	Superficial	NOT SIG.	epi
L1-L3	5	0.0565523	-0.0894537	0.022	0.067	1	L3	N6AMT1	-0.089	-1.60666	Superficial	NOT SIG.	epi
L1-L3	5	0.0566324	0.0321181	0.117	0.05	1	L3	NMT1	-0.167	1.22651	Superficial	NOT SIG.	epi
L1-L3	5	0.0566772	0.13169	0.211	0.125	1	L3	VPS39	-0.336	0.755315	Superficial	NOT SIG.	epi
L1-L3	5	0.0567575	0.0709233	0.161	0.083	1	L3	PACS2	-0.244	0.955877	Superficial	NOT SIG.	epi
L1-L3	5	0.056834	0.154514	0.306	0.208	1	L3	BRI3	-0.514	0.556948	Superficial	NOT SIG.	epi
L1-L3	5	0.0568988	0.170418	0.667	0.542	1	L3	NDUFA1	-1.209	0.299394	Superficial	NOT SIG.	epi
L1-L3	5	0.0569411	0.0956889	0.189	0.108	1	L3	VSIG2	-0.297	0.807355	Superficial	NOT SIG.	epi
L1-L3	5	0.0569883	0.105313	0.117	0.05	1	L3	LIMK1	-0.167	1.22651	Superficial	NOT SIG.	epi
L1-L3	5	0.057016	0.221996	0.417	0.317	1	L3	SPCS3	-0.734	0.395565	Superficial	NOT SIG.	epi
L1-L3	5	0.0571908	-0.301101	0.489	0.558	1	L3	SPARCL1	-1.047	-0.190431	Superficial	NOT SIG.	epi
L1-L3	5	0.057308	0.127252	0.1	0.042	1	L3	DALRD3	-0.142	1.25154	Superficial	NOT SIG.	epi
L1-L3	5	0.0573771	0.0534679	0.078	0.025	1	L3	ACYP1	-0.103	1.64155	Superficial	NOT SIG.	epi
L1-L3	5	0.0573771	0.0452779	0.078	0.025	1	L3	R3HDM1	-0.103	1.64155	Superficial	NOT SIG.	epi
L1-L3	5	0.0573771	0.0357073	0.078	0.025	1	L3	MET	-0.103	1.64155	Superficial	NOT SIG.	epi
L1-L3	5	0.0574256	0.168442	0.228	0.142	1	L3	TMEM120A	-0.37	0.683143	Superficial	NOT SIG.	epi
L1-L3	5	0.0574491	0.0766038	0.128	0.058	1	L3	JKAMP	-0.186	1.14202	Superficial	NOT SIG.	epi
L1-L3	5	0.0574566	0.22967	0.439	0.317	1	L3	WSB1	-0.756	0.469738	Superficial	NOT SIG.	epi
L1-L3	5	0.0574794	0.0972203	0.139	0.067	1	L3	RBP1	-0.206	1.05285	Superficial	NOT SIG.	epi
L1-L3	5	0.0576948	0.12136	0.1	0.042	1	L3	GCHFR	-0.142	1.25154	Superficial	NOT SIG.	epi
L1-L3	5	0.0577925	-0.140669	0.089	0.158	1	L3	MARS	-0.247	-0.828047	Superficial	NOT SIG.	epi
L1-L3	5	0.0579837	-0.0734647	0.028	0.075	1	L3	COX10-AS1	-0.103	-1.42146	Superficial	NOT SIG.	epi
L1-L3	5	0.0579837	-0.0767113	0.028	0.075	1	L3	ZNF134	-0.103	-1.42146	Superficial	NOT SIG.	epi
L1-L3	5	0.0579837	-0.0767778	0.028	0.075	1	L3	STEAP2	-0.103	-1.42146	Superficial	NOT SIG.	epi
L1-L3	5	0.0580886	-0.211005	0.111	0.183	1	L3	CAMLG	-0.294	-0.721284	Superficial	NOT SIG.	epi
L1-L3	5	0.0581254	-0.172534	0.022	0.067	1	L3	CCDC57	-0.089	-1.60666	Superficial	NOT SIG.	epi
L1-L3	5	0.0582558	-0.0914865	0.05	0.108	1	L3	SAP130	-0.158	-1.11103	Superficial	NOT SIG.	epi
L1-L3	5	0.058272	0.0483822	0.078	0.025	1	L3	CCDC88B	-0.103	1.64155	Superficial	NOT SIG.	epi
L1-L3	5	0.058272	0.0279607	0.078	0.025	1	L3	SRRM3	-0.103	1.64155	Superficial	NOT SIG.	epi
L1-L3	5	0.0583328	0.088602	0.2	0.117	1	L3	NDST2	-0.317	0.773491	Superficial	NOT SIG.	epi
L1-L3	5	0.0583856	-0.0565005	0.033	0.083	1	L3	PPP1R35	-0.116	-1.33065	Superficial	NOT SIG.	epi
L1-L3	5	0.0584385	-0.225554	0.089	0.158	1	L3	ATXN1	-0.247	-0.828047	Superficial	NOT SIG.	epi
L1-L3	5	0.0584983	-0.137693	0.9	0.858	1	L3	TXN	-1.758	0.0689474	Superficial	NOT SIG.	epi
L1-L3	5	0.0585173	-0.0883336	1	1	1	L3	ACTG1	-2	0	Superficial	NOT SIG.	epi
L1-L3	5	0.0585867	-0.14238	0.039	0.092	1	L3	RAD9A	-0.131	-1.23816	Superficial	NOT SIG.	epi
L1-L3	5	0.0586181	-0.251673	0.25	0.333	1	L3	DHRS1	-0.583	-0.413594	Superficial	NOT SIG.	epi
L1-L3	5	0.0587933	0.243544	0.567	0.458	1	L3	SNRPD2	-1.025	0.308001	Superficial	NOT SIG.	epi
L1-L3	5	0.0587933	0.0729402	0.594	0.417	1	L3	CDA	-1.011	0.510416	Superficial	NOT SIG.	epi
L1-L3	5	0.0588513	-0.0802609	0.033	0.083	1	L3	EVPLL	-0.116	-1.33065	Superficial	NOT SIG.	epi
L1-L3	5	0.0589073	0.136037	0.25	0.158	1	L3	PEF1	-0.408	0.662004	Superficial	NOT SIG.	epi
L1-L3	5	0.0590573	-0.220685	0.494	0.542	1	L3	TENT5B	-1.036	-0.133782	Superficial	NOT SIG.	epi
L1-L3	5	0.059078	-0.102267	0.061	0.125	1	L3	AK6	-0.186	-1.03505	Superficial	NOT SIG.	epi
L1-L3	5	0.0590846	0.0494385	0.55	0.392	1	L3	SQOR	-0.942	0.488578	Superficial	NOT SIG.	epi
L1-L3	5	0.0594745	-0.0900831	0.028	0.075	1	L3	TMEM62	-0.103	-1.42146	Superficial	NOT SIG.	epi
L1-L3	5	0.0596181	0.121147	0.089	0.033	1	L3	PKIA	-0.122	1.43134	Superficial	NOT SIG.	epi
L1-L3	5	0.0596181	-0.147379	0.044	0.1	1	L3	RNF113A	-0.144	-1.18442	Superficial	NOT SIG.	epi
L1-L3	5	0.0596181	-0.153292	0.044	0.1	1	L3	TTC38	-0.144	-1.18442	Superficial	NOT SIG.	epi
L1-L3	5	0.0599118	-0.0859182	0.056	0.117	1	L3	C15orf41	-0.173	-1.06301	Superficial	NOT SIG.	epi
L1-L3	5	0.0599804	-0.290398	0.65	0.65	1	L3	TAX1BP3	-1.3	0	Superficial	NOT SIG.	epi
L1-L3	5	0.0600447	0.0626995	0.089	0.033	1	L3	POMGNT1	-0.122	1.43134	Superficial	NOT SIG.	epi
L1-L3	5	0.0600447	0.0559458	0.089	0.033	1	L3	CSF2RB	-0.122	1.43134	Superficial	NOT SIG.	epi
L1-L3	5	0.0600447	-0.104181	0.044	0.1	1	L3	WBP4	-0.144	-1.18442	Superficial	NOT SIG.	epi
L1-L3	5	0.0600796	-0.145814	0.089	0.158	1	L3	TSC22D3	-0.247	-0.828047	Superficial	NOT SIG.	epi
L1-L3	5	0.060089	-0.0293568	0.361	0.225	1	L3	XPOT	-0.586	0.682074	Superficial	NOT SIG.	epi
L1-L3	5	0.0601063	-0.203782	0.072	0.133	1	L3	WDR43	-0.205	-0.885357	Superficial	NOT SIG.	epi
L1-L3	5	0.0601063	-0.26435	0.072	0.133	1	L3	DNTTIP2	-0.205	-0.885357	Superficial	NOT SIG.	epi
L1-L3	5	0.0602175	-0.314429	0.539	0.592	1	L3	TMED2	-1.131	-0.135312	Superficial	NOT SIG.	epi
L1-L3	5	0.0604124	0.086734	0.144	0.075	1	L3	UBE2E2	-0.219	0.941106	Superficial	NOT SIG.	epi
L1-L3	5	0.0606033	0.198606	0.461	0.35	1	L3	SPCS2	-0.811	0.397412	Superficial	NOT SIG.	epi
L1-L3	5	0.0607011	-0.0642152	0.056	0.117	1	L3	IKZF5	-0.173	-1.06301	Superficial	NOT SIG.	epi
L1-L3	5	0.0607749	-0.325942	0.189	0.267	1	L3	ZNF562	-0.456	-0.498454	Superficial	NOT SIG.	epi
L1-L3	5	0.0608231	-0.0865104	0.039	0.092	1	L3	ZNF408	-0.131	-1.23816	Superficial	NOT SIG.	epi
L1-L3	5	0.0608638	0.145556	0.761	0.608	1	L3	NDUFA4	-1.369	0.323825	Superficial	NOT SIG.	epi
L1-L3	5	0.060924	-0.326177	0.211	0.292	1	L3	CWH43	-0.503	-0.468725	Superficial	NOT SIG.	epi
L1-L3	5	0.0609677	0.168256	0.756	0.592	1	L3	PRSS8	-1.348	0.352789	Superficial	NOT SIG.	epi
L1-L3	5	0.061073	0.0959977	0.378	0.267	1	L3	WASHC1	-0.645	0.501546	Superficial	NOT SIG.	epi
L1-L3	5	0.0612609	0.0999469	0.206	0.117	1	L3	HTT	-0.323	0.816136	Superficial	NOT SIG.	epi
L1-L3	5	0.0613396	0.0406318	0.089	0.033	1	L3	ESYT3	-0.122	1.43134	Superficial	NOT SIG.	epi
L1-L3	5	0.061496	0.0616814	0.078	0.025	1	L3	KLHL22	-0.103	1.64155	Superficial	NOT SIG.	epi
L1-L3	5	0.0615348	0.13524	0.139	0.067	1	L3	TYROBP	-0.206	1.05285	Superficial	NOT SIG.	epi
L1-L3	5	0.0615419	0.0182832	0.272	0.167	1	L3	EIF4EBP1	-0.439	0.703759	Superficial	NOT SIG.	epi
L1-L3	5	0.0617107	-0.0713874	0.033	0.083	1	L3	S100PBP	-0.116	-1.33065	Superficial	NOT SIG.	epi
L1-L3	5	0.0617588	0.128952	0.144	0.075	1	L3	NREP	-0.219	0.941106	Superficial	NOT SIG.	epi
L1-L3	5	0.0617764	0.12916	0.089	0.033	1	L3	PUDP	-0.122	1.43134	Superficial	NOT SIG.	epi
L1-L3	5	0.0618381	0.12201	0.133	0.067	1	L3	CTDSPL	-0.2	0.989193	Superficial	NOT SIG.	epi
L1-L3	5	0.0618385	-0.235017	0.328	0.417	1	L3	TOMM5	-0.745	-0.346352	Superficial	NOT SIG.	epi
L1-L3	5	0.061939	0.114893	0.111	0.05	1	L3	EVI5L	-0.161	1.15056	Superficial	NOT SIG.	epi
L1-L3	5	0.061939	0.114068	0.111	0.05	1	L3	MTHFR	-0.161	1.15056	Superficial	NOT SIG.	epi
L1-L3	5	0.0622332	-0.16052	0.083	0.15	1	L3	SMIM19	-0.233	-0.853779	Superficial	NOT SIG.	epi
L1-L3	5	0.0622916	-0.314681	0.378	0.45	1	L3	XRCC5	-0.828	-0.251539	Superficial	NOT SIG.	epi
L1-L3	5	0.0623893	0.155508	0.428	0.292	1	L3	CUTA	-0.72	0.551642	Superficial	NOT SIG.	epi
L1-L3	5	0.0624089	0.16294	0.806	0.633	1	L3	C6orf132	-1.439	0.348574	Superficial	NOT SIG.	epi
L1-L3	5	0.0624962	0.147738	0.233	0.142	1	L3	FASTK	-0.375	0.714439	Superficial	NOT SIG.	epi
L1-L3	5	0.0627287	0.189641	0.3	0.2	1	L3	MEA1	-0.5	0.584963	Superficial	NOT SIG.	epi
L1-L3	5	0.0628788	0.104722	0.278	0.183	1	L3	PIGT	-0.461	0.603241	Superficial	NOT SIG.	epi
L1-L3	5	0.0631299	-0.0641515	0.039	0.092	1	L3	HLA-DMB	-0.131	-1.23816	Superficial	NOT SIG.	epi
L1-L3	5	0.0631377	0.180504	0.406	0.317	1	L3	PMAIP1	-0.723	0.356997	Superficial	NOT SIG.	epi
L1-L3	5	0.0631468	0.178836	0.061	0.017	1	L3	LIMD2	-0.078	1.84327	Superficial	NOT SIG.	epi
L1-L3	5	0.0631468	0.0742482	0.061	0.017	1	L3	KCNC4	-0.078	1.84327	Superficial	NOT SIG.	epi
L1-L3	5	0.0631852	-0.267497	0.122	0.192	1	L3	HLA-F	-0.314	-0.654225	Superficial	NOT SIG.	epi
L1-L3	5	0.0631963	0.150255	0.239	0.15	1	L3	PIH1D1	-0.389	0.672048	Superficial	NOT SIG.	epi
L1-L3	5	0.0632122	-0.100017	0.05	0.108	1	L3	RFX1	-0.158	-1.11103	Superficial	NOT SIG.	epi
L1-L3	5	0.0632216	0.0861503	0.322	0.217	1	L3	MAPK14	-0.539	0.569366	Superficial	NOT SIG.	epi
L1-L3	5	0.0632743	-0.0705939	0.239	0.142	1	L3	FUNDC2	-0.381	0.75112	Superficial	NOT SIG.	epi
L1-L3	5	0.0633424	0.104672	0.1	0.042	1	L3	ENGASE	-0.142	1.25154	Superficial	NOT SIG.	epi
L1-L3	5	0.0634591	0.260325	0.372	0.275	1	L3	TRIP6	-0.647	0.435871	Superficial	NOT SIG.	epi
L1-L3	5	0.0635492	-0.0646248	0.044	0.1	1	L3	RIC1	-0.144	-1.18442	Superficial	NOT SIG.	epi
L1-L3	5	0.0636686	-0.243435	0.111	0.183	1	L3	PLAU	-0.294	-0.721284	Superficial	NOT SIG.	epi
L1-L3	5	0.0636955	0.0947718	0.061	0.017	1	L3	C1orf50	-0.078	1.84327	Superficial	NOT SIG.	epi
L1-L3	5	0.0637572	0.0663234	0.217	0.125	1	L3	PPP1R14B-AS1	-0.342	0.795767	Superficial	NOT SIG.	epi
L1-L3	5	0.0637871	-0.0860734	0.672	0.75	1	L3	IGFBP5	-1.422	-0.158429	Superficial	NOT SIG.	epi
L1-L3	5	0.0638963	-0.0311492	0.128	0.058	1	L3	WDR12	-0.186	1.14202	Superficial	NOT SIG.	epi
L1-L3	5	0.0640411	-0.247468	0.739	0.758	1	L3	LMNA	-1.497	-0.0366235	Superficial	NOT SIG.	epi
L1-L3	5	0.0641889	-0.254083	0.072	0.133	1	L3	TOPORS	-0.205	-0.885357	Superficial	NOT SIG.	epi
L1-L3	5	0.0642598	-0.183611	0.994	0.958	1	L3	RPL31	-1.952	0.0532202	Superficial	NOT SIG.	epi
L1-L3	5	0.0642636	-0.147915	0.078	0.142	1	L3	UTP11	-0.22	-0.864345	Superficial	NOT SIG.	epi
L1-L3	5	0.0643126	-0.00810025	0.256	0.15	1	L3	SATB1	-0.406	0.771181	Superficial	NOT SIG.	epi
L1-L3	5	0.0643333	0.0593701	0.25	0.15	1	L3	FAM192A	-0.4	0.736966	Superficial	NOT SIG.	epi
L1-L3	5	0.0644029	-0.173578	0.111	0.192	1	L3	MIR99AHG	-0.303	-0.790547	Superficial	NOT SIG.	epi
L1-L3	5	0.0644135	-0.147878	0.094	0.167	1	L3	WLS	-0.261	-0.829115	Superficial	NOT SIG.	epi
L1-L3	5	0.064454	0.203216	0.317	0.217	1	L3	GPX2	-0.534	0.546788	Superficial	NOT SIG.	epi
L1-L3	5	0.0645253	-0.203662	0.211	0.3	1	L3	PNN	-0.511	-0.50772	Superficial	NOT SIG.	epi
L1-L3	5	0.0645262	0.154124	0.144	0.075	1	L3	HCG18	-0.219	0.941106	Superficial	NOT SIG.	epi
L1-L3	5	0.0645627	0.0725268	0.439	0.325	1	L3	PRELID3B	-0.764	0.433781	Superficial	NOT SIG.	epi
L1-L3	5	0.0646102	0.0558107	0.1	0.042	1	L3	KLHL12	-0.142	1.25154	Superficial	NOT SIG.	epi
L1-L3	5	0.0646481	0.0201275	0.128	0.058	1	L3	TMEM199	-0.186	1.14202	Superficial	NOT SIG.	epi
L1-L3	5	0.0647203	-0.0447352	0.006	0.033	1	L3	CNGA1	-0.039	-2.45943	Superficial	NOT SIG.	epi
L1-L3	5	0.0647203	-0.0482483	0.006	0.033	1	L3	PACC1	-0.039	-2.45943	Superficial	NOT SIG.	epi
L1-L3	5	0.0647203	-0.0504074	0.006	0.033	1	L3	AP005233.2	-0.039	-2.45943	Superficial	NOT SIG.	epi
L1-L3	5	0.0647203	-0.0577916	0.006	0.033	1	L3	SAMD12	-0.039	-2.45943	Superficial	NOT SIG.	epi
L1-L3	5	0.0647203	-0.0673256	0.006	0.033	1	L3	AC138969.1	-0.039	-2.45943	Superficial	NOT SIG.	epi
L1-L3	5	0.0647203	-0.0704176	0.006	0.033	1	L3	ZNF551	-0.039	-2.45943	Superficial	NOT SIG.	epi
L1-L3	5	0.0647203	-0.073926	0.006	0.033	1	L3	OVOL2	-0.039	-2.45943	Superficial	NOT SIG.	epi
L1-L3	5	0.0647203	-0.0758706	0.006	0.033	1	L3	TBC1D3D	-0.039	-2.45943	Superficial	NOT SIG.	epi
L1-L3	5	0.0647203	-0.0771135	0.006	0.033	1	L3	AP000873.2	-0.039	-2.45943	Superficial	NOT SIG.	epi
L1-L3	5	0.0647203	-0.0784814	0.006	0.033	1	L3	TIE1	-0.039	-2.45943	Superficial	NOT SIG.	epi
L1-L3	5	0.0647203	-0.0850233	0.006	0.033	1	L3	IGHD	-0.039	-2.45943	Superficial	NOT SIG.	epi
L1-L3	5	0.0647203	-0.0929043	0.006	0.033	1	L3	EGR3	-0.039	-2.45943	Superficial	NOT SIG.	epi
L1-L3	5	0.0647203	-0.103005	0.006	0.033	1	L3	SINHCAF	-0.039	-2.45943	Superficial	NOT SIG.	epi
L1-L3	5	0.0647203	-0.120562	0.006	0.033	1	L3	LYL1	-0.039	-2.45943	Superficial	NOT SIG.	epi
L1-L3	5	0.0647203	-0.137178	0.006	0.033	1	L3	DRAM1	-0.039	-2.45943	Superficial	NOT SIG.	epi
L1-L3	5	0.064733	0.0719595	0.233	0.142	1	L3	MRPL28	-0.375	0.714439	Superficial	NOT SIG.	epi
L1-L3	5	0.0647575	-0.0885626	0.094	0.167	1	L3	SIK3	-0.261	-0.829115	Superficial	NOT SIG.	epi
L1-L3	5	0.0649462	-0.205118	0.194	0.275	1	L3	DNAJA4	-0.469	-0.503375	Superficial	NOT SIG.	epi
L1-L3	5	0.0649669	-0.215526	0.111	0.183	1	L3	ABCG1	-0.294	-0.721284	Superficial	NOT SIG.	epi
L1-L3	5	0.0651162	0.0926129	0.111	0.05	1	L3	GSDMA	-0.161	1.15056	Superficial	NOT SIG.	epi
L1-L3	5	0.0652153	-0.0358866	0.028	0.075	1	L3	SYNJ1	-0.103	-1.42146	Superficial	NOT SIG.	epi
L1-L3	5	0.0652898	0.0583921	0.256	0.167	1	L3	TFAP2C	-0.423	0.616296	Superficial	NOT SIG.	epi
L1-L3	5	0.0653653	0.0982116	0.061	0.017	1	L3	UST	-0.078	1.84327	Superficial	NOT SIG.	epi
L1-L3	5	0.065581	0.0571433	0.656	0.542	1	L3	PPP2CA	-1.198	0.275403	Superficial	NOT SIG.	epi
L1-L3	5	0.065613	-0.0303505	0.006	0.033	1	L3	CHKB-DT	-0.039	-2.45943	Superficial	NOT SIG.	epi
L1-L3	5	0.065613	-0.0497549	0.006	0.033	1	L3	SUPT3H	-0.039	-2.45943	Superficial	NOT SIG.	epi
L1-L3	5	0.065613	-0.0516123	0.006	0.033	1	L3	LINC00839	-0.039	-2.45943	Superficial	NOT SIG.	epi
L1-L3	5	0.065613	-0.058413	0.006	0.033	1	L3	CXorf40A	-0.039	-2.45943	Superficial	NOT SIG.	epi
L1-L3	5	0.065613	-0.059166	0.006	0.033	1	L3	SEC14L5	-0.039	-2.45943	Superficial	NOT SIG.	epi
L1-L3	5	0.065613	-0.0606905	0.006	0.033	1	L3	NCAM1	-0.039	-2.45943	Superficial	NOT SIG.	epi
L1-L3	5	0.065613	-0.0617909	0.006	0.033	1	L3	HERC5	-0.039	-2.45943	Superficial	NOT SIG.	epi
L1-L3	5	0.065613	-0.065444	0.006	0.033	1	L3	CCN3	-0.039	-2.45943	Superficial	NOT SIG.	epi
L1-L3	5	0.065613	-0.0762716	0.006	0.033	1	L3	ZBTB49	-0.039	-2.45943	Superficial	NOT SIG.	epi
L1-L3	5	0.065613	-0.164822	0.006	0.033	1	L3	CD79A	-0.039	-2.45943	Superficial	NOT SIG.	epi
L1-L3	5	0.0657626	-0.153798	0.25	0.342	1	L3	DNAJB2	-0.592	-0.452068	Superficial	NOT SIG.	epi
L1-L3	5	0.0658241	-0.0794072	0.044	0.1	1	L3	DNAL4	-0.144	-1.18442	Superficial	NOT SIG.	epi
L1-L3	5	0.0658989	0.106634	0.1	0.042	1	L3	CROCC	-0.142	1.25154	Superficial	NOT SIG.	epi
L1-L3	5	0.0660209	0.116688	0.278	0.183	1	L3	COX14	-0.461	0.603241	Superficial	NOT SIG.	epi
L1-L3	5	0.066025	0.17519	0.267	0.175	1	L3	PPP6R1	-0.442	0.609485	Superficial	NOT SIG.	epi
L1-L3	5	0.0660978	0.00456705	0.289	0.183	1	L3	OSBPL3	-0.472	0.659226	Superficial	NOT SIG.	epi
L1-L3	5	0.0661925	0.0460475	0.139	0.067	1	L3	PDK3	-0.206	1.05285	Superficial	NOT SIG.	epi
L1-L3	5	0.0662158	-0.110378	0.117	0.192	1	L3	KIAA0100	-0.309	-0.714598	Superficial	NOT SIG.	epi
L1-L3	5	0.0664959	0.106221	0.283	0.192	1	L3	CCDC12	-0.475	0.559696	Superficial	NOT SIG.	epi
L1-L3	5	0.0664983	0.0744847	0.061	0.017	1	L3	NDUFAF6	-0.078	1.84327	Superficial	NOT SIG.	epi
L1-L3	5	0.0664983	0.0716337	0.061	0.017	1	L3	ABHD11	-0.078	1.84327	Superficial	NOT SIG.	epi
L1-L3	5	0.0665087	-0.0684239	0.128	0.208	1	L3	BTBD10	-0.336	-0.70044	Superficial	NOT SIG.	epi
L1-L3	5	0.0665158	0.091975	0.028	0	1	L3	MS4A2	-0.028	#NUM!	Superficial	NOT SIG.	epi
L1-L3	5	0.0665158	0.08318	0.028	0	1	L3	LCE2B	-0.028	#NUM!	Superficial	NOT SIG.	epi
L1-L3	5	0.0665158	0.0789898	0.028	0	1	L3	METTL18	-0.028	#NUM!	Superficial	NOT SIG.	epi
L1-L3	5	0.0665158	0.0735025	0.028	0	1	L3	FTCDNL1	-0.028	#NUM!	Superficial	NOT SIG.	epi
L1-L3	5	0.0665158	0.0695728	0.028	0	1	L3	AC010331.1	-0.028	#NUM!	Superficial	NOT SIG.	epi
L1-L3	5	0.0665158	0.0681374	0.028	0	1	L3	ZNF438	-0.028	#NUM!	Superficial	NOT SIG.	epi
L1-L3	5	0.0665158	0.0613819	0.028	0	1	L3	PLAC4	-0.028	#NUM!	Superficial	NOT SIG.	epi
L1-L3	5	0.0665158	0.0608745	0.028	0	1	L3	DKK2	-0.028	#NUM!	Superficial	NOT SIG.	epi
L1-L3	5	0.0665158	0.0580857	0.028	0	1	L3	NR4A1	-0.028	#NUM!	Superficial	NOT SIG.	epi
L1-L3	5	0.0665158	0.0560054	0.028	0	1	L3	ANKDD1B	-0.028	#NUM!	Superficial	NOT SIG.	epi
L1-L3	5	0.0665158	0.0549412	0.028	0	1	L3	SPATA24	-0.028	#NUM!	Superficial	NOT SIG.	epi
L1-L3	5	0.0665158	0.0545548	0.028	0	1	L3	CAPN12	-0.028	#NUM!	Superficial	NOT SIG.	epi
L1-L3	5	0.0665158	0.0533343	0.028	0	1	L3	AC010478.1	-0.028	#NUM!	Superficial	NOT SIG.	epi
L1-L3	5	0.0665158	0.0516112	0.028	0	1	L3	AC009065.4	-0.028	#NUM!	Superficial	NOT SIG.	epi
L1-L3	5	0.0665158	0.051338	0.028	0	1	L3	AC026979.2	-0.028	#NUM!	Superficial	NOT SIG.	epi
L1-L3	5	0.0665158	0.048987	0.028	0	1	L3	LINC01963	-0.028	#NUM!	Superficial	NOT SIG.	epi
L1-L3	5	0.0665158	0.0485276	0.028	0	1	L3	TGM7	-0.028	#NUM!	Superficial	NOT SIG.	epi
L1-L3	5	0.0665158	0.0472026	0.028	0	1	L3	TSPAN10	-0.028	#NUM!	Superficial	NOT SIG.	epi
L1-L3	5	0.0665158	0.0468365	0.028	0	1	L3	CCDC18-AS1	-0.028	#NUM!	Superficial	NOT SIG.	epi
L1-L3	5	0.0665158	0.0467899	0.028	0	1	L3	PXYLP1	-0.028	#NUM!	Superficial	NOT SIG.	epi
L1-L3	5	0.0665158	0.0454223	0.028	0	1	L3	AC011503.2	-0.028	#NUM!	Superficial	NOT SIG.	epi
L1-L3	5	0.0665158	0.0447506	0.028	0	1	L3	COA6-AS1	-0.028	#NUM!	Superficial	NOT SIG.	epi
L1-L3	5	0.0665158	0.0446608	0.028	0	1	L3	AL355512.1	-0.028	#NUM!	Superficial	NOT SIG.	epi
L1-L3	5	0.0665158	0.0444482	0.028	0	1	L3	TBC1D24	-0.028	#NUM!	Superficial	NOT SIG.	epi
L1-L3	5	0.0665158	0.0439672	0.028	0	1	L3	ASTN2	-0.028	#NUM!	Superficial	NOT SIG.	epi
L1-L3	5	0.0665158	0.0439381	0.028	0	1	L3	AC016957.2	-0.028	#NUM!	Superficial	NOT SIG.	epi
L1-L3	5	0.0665158	0.0436173	0.028	0	1	L3	CORIN	-0.028	#NUM!	Superficial	NOT SIG.	epi
L1-L3	5	0.0665158	0.0419007	0.028	0	1	L3	MON1A	-0.028	#NUM!	Superficial	NOT SIG.	epi
L1-L3	5	0.0665158	0.041741	0.028	0	1	L3	TRPV6	-0.028	#NUM!	Superficial	NOT SIG.	epi
L1-L3	5	0.0665158	0.0410955	0.028	0	1	L3	AP001610.3	-0.028	#NUM!	Superficial	NOT SIG.	epi
L1-L3	5	0.0665158	0.039584	0.028	0	1	L3	SPAG4	-0.028	#NUM!	Superficial	NOT SIG.	epi
L1-L3	5	0.0665158	0.0378955	0.028	0	1	L3	SLC29A3	-0.028	#NUM!	Superficial	NOT SIG.	epi
L1-L3	5	0.0665158	0.0376762	0.028	0	1	L3	HTR3B	-0.028	#NUM!	Superficial	NOT SIG.	epi
L1-L3	5	0.0665158	0.037494	0.028	0	1	L3	CYP2A7	-0.028	#NUM!	Superficial	NOT SIG.	epi
L1-L3	5	0.0665158	0.0373978	0.028	0	1	L3	GPR68	-0.028	#NUM!	Superficial	NOT SIG.	epi
L1-L3	5	0.0665158	0.037362	0.028	0	1	L3	RGS1	-0.028	#NUM!	Superficial	NOT SIG.	epi
L1-L3	5	0.0665158	0.0351093	0.028	0	1	L3	PLEKHG4B	-0.028	#NUM!	Superficial	NOT SIG.	epi
L1-L3	5	0.0665158	0.0349289	0.028	0	1	L3	PDIA5	-0.028	#NUM!	Superficial	NOT SIG.	epi
L1-L3	5	0.0665158	0.034624	0.028	0	1	L3	AFAP1L1	-0.028	#NUM!	Superficial	NOT SIG.	epi
L1-L3	5	0.0665158	0.0342317	0.028	0	1	L3	MFSD13A	-0.028	#NUM!	Superficial	NOT SIG.	epi
L1-L3	5	0.0665158	0.0341371	0.028	0	1	L3	MELK	-0.028	#NUM!	Superficial	NOT SIG.	epi
L1-L3	5	0.0665158	0.0335228	0.028	0	1	L3	CPT1C	-0.028	#NUM!	Superficial	NOT SIG.	epi
L1-L3	5	0.0665158	0.0306468	0.028	0	1	L3	ZFP3	-0.028	#NUM!	Superficial	NOT SIG.	epi
L1-L3	5	0.0665158	0.0294267	0.028	0	1	L3	AP002498.1	-0.028	#NUM!	Superficial	NOT SIG.	epi
L1-L3	5	0.0665158	0.0286374	0.028	0	1	L3	ATP1B2	-0.028	#NUM!	Superficial	NOT SIG.	epi
L1-L3	5	0.0665158	0.028566	0.028	0	1	L3	PXN-AS1	-0.028	#NUM!	Superficial	NOT SIG.	epi
L1-L3	5	0.0665158	0.0267355	0.028	0	1	L3	IQCG	-0.028	#NUM!	Superficial	NOT SIG.	epi
L1-L3	5	0.0665158	-0.0394181	0.006	0.033	1	L3	TANGO6	-0.039	-2.45943	Superficial	NOT SIG.	epi
L1-L3	5	0.0665158	-0.0414152	0.006	0.033	1	L3	SRGAP2B	-0.039	-2.45943	Superficial	NOT SIG.	epi
L1-L3	5	0.0665158	-0.0540934	0.006	0.033	1	L3	NCALD	-0.039	-2.45943	Superficial	NOT SIG.	epi
L1-L3	5	0.0665158	-0.0633343	0.006	0.033	1	L3	QPRT	-0.039	-2.45943	Superficial	NOT SIG.	epi
L1-L3	5	0.0665158	-0.0652557	0.006	0.033	1	L3	HSPB2	-0.039	-2.45943	Superficial	NOT SIG.	epi
L1-L3	5	0.0665158	-0.0875324	0.006	0.033	1	L3	EDIL3	-0.039	-2.45943	Superficial	NOT SIG.	epi
L1-L3	5	0.0665158	-0.102282	0.006	0.033	1	L3	AC008764.6	-0.039	-2.45943	Superficial	NOT SIG.	epi
L1-L3	5	0.0665158	-0.119054	0.006	0.033	1	L3	DNAH1	-0.039	-2.45943	Superficial	NOT SIG.	epi
L1-L3	5	0.0665158	-0.153116	0.006	0.033	1	L3	TAGAP	-0.039	-2.45943	Superficial	NOT SIG.	epi
L1-L3	5	0.0667697	0.0714978	0.1	0.042	1	L3	EEF2KMT	-0.142	1.25154	Superficial	NOT SIG.	epi
L1-L3	5	0.0670709	0.0512449	0.061	0.017	1	L3	AL672310.1	-0.078	1.84327	Superficial	NOT SIG.	epi
L1-L3	5	0.0672516	-0.00795715	0.033	0.083	1	L3	EPC2	-0.116	-1.33065	Superficial	NOT SIG.	epi
L1-L3	5	0.0672518	-0.104242	1	0.983	1	L3	RPL37	-1.983	0.0247367	Superficial	NOT SIG.	epi
L1-L3	5	0.0673315	-0.297557	0.122	0.192	1	L3	AKIRIN1	-0.314	-0.654225	Superficial	NOT SIG.	epi
L1-L3	5	0.0673845	0.161822	0.228	0.142	1	L3	GCNT3	-0.37	0.683143	Superficial	NOT SIG.	epi
L1-L3	5	0.0674288	-0.0389769	0.006	0.033	1	L3	TCP11L1	-0.039	-2.45943	Superficial	NOT SIG.	epi
L1-L3	5	0.0674288	-0.0531974	0.006	0.033	1	L3	CYP2D6	-0.039	-2.45943	Superficial	NOT SIG.	epi
L1-L3	5	0.0674288	-0.0553851	0.006	0.033	1	L3	AC022150.4	-0.039	-2.45943	Superficial	NOT SIG.	epi
L1-L3	5	0.0674288	-0.0655414	0.006	0.033	1	L3	SLC9B2	-0.039	-2.45943	Superficial	NOT SIG.	epi
L1-L3	5	0.0674288	-0.0783449	0.006	0.033	1	L3	BCL6B	-0.039	-2.45943	Superficial	NOT SIG.	epi
L1-L3	5	0.0674288	-0.105298	0.006	0.033	1	L3	AC092828.1	-0.039	-2.45943	Superficial	NOT SIG.	epi
L1-L3	5	0.0674288	-0.109719	0.006	0.033	1	L3	THSD1	-0.039	-2.45943	Superficial	NOT SIG.	epi
L1-L3	5	0.0676695	-0.154895	0.078	0.142	1	L3	MTF1	-0.22	-0.864345	Superficial	NOT SIG.	epi
L1-L3	5	0.0676971	0.123058	0.122	0.058	1	L3	SNUPN	-0.18	1.07276	Superficial	NOT SIG.	epi
L1-L3	5	0.0677822	-0.230069	0.128	0.2	1	L3	TMEM164	-0.328	-0.643856	Superficial	NOT SIG.	epi
L1-L3	5	0.0678229	0.148401	0.956	0.9	1	L3	GLTP	-1.856	0.0870856	Superficial	NOT SIG.	epi
L1-L3	5	0.0678287	0.0163728	0.239	0.142	1	L3	TSN	-0.381	0.75112	Superficial	NOT SIG.	epi
L1-L3	5	0.0680965	-0.222207	0.072	0.133	1	L3	DPYSL2	-0.205	-0.885357	Superficial	NOT SIG.	epi
L1-L3	5	0.0682209	-0.214511	0.106	0.175	1	L3	XRN2	-0.281	-0.723291	Superficial	NOT SIG.	epi
L1-L3	5	0.0683521	0.0445707	0.006	0.033	1	L3	WDR89	-0.039	-2.45943	Superficial	NOT SIG.	epi
L1-L3	5	0.0683521	-0.0192687	0.006	0.033	1	L3	AL022162.1	-0.039	-2.45943	Superficial	NOT SIG.	epi
L1-L3	5	0.0683521	-0.0267178	0.006	0.033	1	L3	RGS2	-0.039	-2.45943	Superficial	NOT SIG.	epi
L1-L3	5	0.0683521	-0.0282033	0.006	0.033	1	L3	MT4	-0.039	-2.45943	Superficial	NOT SIG.	epi
L1-L3	5	0.0683521	-0.0322102	0.006	0.033	1	L3	ANKRD6	-0.039	-2.45943	Superficial	NOT SIG.	epi
L1-L3	5	0.0683521	-0.0427832	0.006	0.033	1	L3	LINC00173	-0.039	-2.45943	Superficial	NOT SIG.	epi
L1-L3	5	0.0683521	-0.0516167	0.006	0.033	1	L3	SYT17	-0.039	-2.45943	Superficial	NOT SIG.	epi
L1-L3	5	0.0683521	-0.0540945	0.006	0.033	1	L3	ETV5	-0.039	-2.45943	Superficial	NOT SIG.	epi
L1-L3	5	0.0686427	-0.350197	0.589	0.608	1	L3	CALM2	-1.197	-0.0458037	Superficial	NOT SIG.	epi
L1-L3	5	0.0688739	-0.271029	0.161	0.242	1	L3	FBXO11	-0.403	-0.587946	Superficial	NOT SIG.	epi
L1-L3	5	0.0690996	0.0370523	0.411	0.292	1	L3	TINCR	-0.703	0.49317	Superficial	NOT SIG.	epi
L1-L3	5	0.0691955	-0.176514	0.233	0.325	1	L3	PLEKHH3	-0.558	-0.48011	Superficial	NOT SIG.	epi
L1-L3	5	0.0692882	0.0343312	0.572	0.442	1	L3	GHITM	-1.014	0.371969	Superficial	NOT SIG.	epi
L1-L3	5	0.069402	0.0300389	0.061	0.017	1	L3	RASAL2-AS1	-0.078	1.84327	Superficial	NOT SIG.	epi
L1-L3	5	0.0694593	-0.222703	0.694	0.7	1	L3	SRSF5	-1.394	-0.0124193	Superficial	NOT SIG.	epi
L1-L3	5	0.0697314	-0.120787	0.133	0.217	1	L3	CCSER2	-0.35	-0.706269	Superficial	NOT SIG.	epi
L1-L3	5	0.0699196	-0.240397	0.25	0.333	1	L3	RHOC	-0.583	-0.413594	Superficial	NOT SIG.	epi
L1-L3	5	0.0699726	-0.171534	0.272	0.367	1	L3	SFRP4	-0.639	-0.432173	Superficial	NOT SIG.	epi
L1-L3	5	0.0699907	0.0722459	0.144	0.075	1	L3	PLLP	-0.219	0.941106	Superficial	NOT SIG.	epi
L1-L3	5	0.0700322	0.16483	0.244	0.158	1	L3	ST3GAL4	-0.402	0.626957	Superficial	NOT SIG.	epi
L1-L3	5	0.0700528	0.159538	0.178	0.1	1	L3	ALDH18A1	-0.278	0.831877	Superficial	NOT SIG.	epi
L1-L3	5	0.0700759	-0.180317	0.128	0.2	1	L3	ADPRHL2	-0.328	-0.643856	Superficial	NOT SIG.	epi
L1-L3	5	0.070318	0.0269989	0.161	0.083	1	L3	VMA21	-0.244	0.955877	Superficial	NOT SIG.	epi
L1-L3	5	0.070412	-0.240249	0.15	0.225	1	L3	CCNT2	-0.375	-0.584963	Superficial	NOT SIG.	epi
L1-L3	5	0.070444	0.103413	0.044	0.008	1	L3	GTDC1	-0.052	2.45943	Superficial	NOT SIG.	epi
L1-L3	5	0.070444	0.0673276	0.044	0.008	1	L3	AMT	-0.052	2.45943	Superficial	NOT SIG.	epi
L1-L3	5	0.070444	0.0648292	0.044	0.008	1	L3	ABHD15	-0.052	2.45943	Superficial	NOT SIG.	epi
L1-L3	5	0.0704709	0.144977	0.15	0.083	1	L3	ZNF276	-0.233	0.853779	Superficial	NOT SIG.	epi
L1-L3	5	0.0707131	0.0685538	0.467	0.35	1	L3	H2AFZ	-0.817	0.416068	Superficial	NOT SIG.	epi
L1-L3	5	0.0707139	0.113351	0.072	0.025	1	L3	AC008556.1	-0.097	1.52607	Superficial	NOT SIG.	epi
L1-L3	5	0.0707354	0.0824458	0.567	0.45	1	L3	RHOD	-1.017	0.333424	Superficial	NOT SIG.	epi
L1-L3	5	0.0710061	0.0228574	0.272	0.175	1	L3	IER3IP1	-0.447	0.636252	Superficial	NOT SIG.	epi
L1-L3	5	0.0711366	-0.345328	0.317	0.392	1	L3	SERINC1	-0.709	-0.306371	Superficial	NOT SIG.	epi
L1-L3	5	0.071142	-0.322241	0.3	0.358	1	L3	HNRNPA0	-0.658	-0.254997	Superficial	NOT SIG.	epi
L1-L3	5	0.0711611	0.0655364	0.044	0.008	1	L3	VAV1	-0.052	2.45943	Superficial	NOT SIG.	epi
L1-L3	5	0.0711611	0.0565455	0.044	0.008	1	L3	POMC	-0.052	2.45943	Superficial	NOT SIG.	epi
L1-L3	5	0.0712373	-0.185619	0.122	0.2	1	L3	RDX	-0.322	-0.713119	Superficial	NOT SIG.	epi
L1-L3	5	0.071412	0.0173037	0.333	0.233	1	L3	EMC3	-0.566	0.515192	Superficial	NOT SIG.	epi
L1-L3	5	0.0714361	-0.36793	0.594	0.65	1	L3	MT2A	-1.244	-0.129977	Superficial	NOT SIG.	epi
L1-L3	5	0.0715567	-0.129453	0.156	0.233	1	L3	UAP1	-0.389	-0.578784	Superficial	NOT SIG.	epi
L1-L3	5	0.0718843	0.0592858	0.044	0.008	1	L3	RILPL1	-0.052	2.45943	Superficial	NOT SIG.	epi
L1-L3	5	0.0718843	0.0572197	0.044	0.008	1	L3	SPSB2	-0.052	2.45943	Superficial	NOT SIG.	epi
L1-L3	5	0.0718946	0.0759296	0.144	0.075	1	L3	TMEM129	-0.219	0.941106	Superficial	NOT SIG.	epi
L1-L3	5	0.0719684	0.066933	0.344	0.242	1	L3	TNKS1BP1	-0.586	0.507402	Superficial	NOT SIG.	epi
L1-L3	5	0.0721496	-0.129135	0.961	0.933	1	L3	RPL7	-1.894	0.0426593	Superficial	NOT SIG.	epi
L1-L3	5	0.0721627	0.0713051	0.206	0.125	1	L3	PARD6B	-0.331	0.720716	Superficial	NOT SIG.	epi
L1-L3	5	0.0721957	0.0900116	0.1	0.042	1	L3	ABCB10	-0.142	1.25154	Superficial	NOT SIG.	epi
L1-L3	5	0.0726023	0.0854036	0.65	0.525	1	L3	ATP6V1D	-1.175	0.308122	Superficial	NOT SIG.	epi
L1-L3	5	0.0726134	0.0938485	0.044	0.008	1	L3	KCNAB2	-0.052	2.45943	Superficial	NOT SIG.	epi
L1-L3	5	0.0726134	0.0836822	0.044	0.008	1	L3	UHRF1BP1L	-0.052	2.45943	Superficial	NOT SIG.	epi
L1-L3	5	0.0726134	0.0772665	0.044	0.008	1	L3	CDC42BPA	-0.052	2.45943	Superficial	NOT SIG.	epi
L1-L3	5	0.0726134	0.063998	0.044	0.008	1	L3	RELL2	-0.052	2.45943	Superficial	NOT SIG.	epi
L1-L3	5	0.0726637	-0.064982	0.1	0.042	1	L3	PMS2	-0.142	1.25154	Superficial	NOT SIG.	epi
L1-L3	5	0.0726834	0.0961491	0.2	0.117	1	L3	TNPO2	-0.317	0.773491	Superficial	NOT SIG.	epi
L1-L3	5	0.0726842	-0.3045	0.222	0.292	1	L3	AIG1	-0.514	-0.395409	Superficial	NOT SIG.	epi
L1-L3	5	0.0727271	0.108326	0.256	0.167	1	L3	MRPL23	-0.423	0.616296	Superficial	NOT SIG.	epi
L1-L3	5	0.0727694	0.121531	0.722	0.567	1	L3	SH3GL1	-1.289	0.34865	Superficial	NOT SIG.	epi
L1-L3	5	0.0730185	-0.22249	0.1	0.167	1	L3	DOCK6	-0.267	-0.739848	Superficial	NOT SIG.	epi
L1-L3	5	0.0731751	-0.00191557	0.35	0.225	1	L3	ARG2	-0.575	0.63743	Superficial	NOT SIG.	epi
L1-L3	5	0.0732384	-0.127341	0.144	0.225	1	L3	LRRC1	-0.369	-0.643856	Superficial	NOT SIG.	epi
L1-L3	5	0.0732621	-0.264782	0.067	0.125	1	L3	THBS1	-0.192	-0.899695	Superficial	NOT SIG.	epi
L1-L3	5	0.0733486	0.0670761	0.044	0.008	1	L3	AKAP7	-0.052	2.45943	Superficial	NOT SIG.	epi
L1-L3	5	0.0735052	-0.00520802	0.228	0.142	1	L3	STK10	-0.37	0.683143	Superficial	NOT SIG.	epi
L1-L3	5	0.073519	-0.100995	0.139	0.067	1	L3	CCDC84	-0.206	1.05285	Superficial	NOT SIG.	epi
L1-L3	5	0.0736774	-0.273523	0.822	0.758	1	L3	LAPTM4A	-1.58	0.116941	Superficial	NOT SIG.	epi
L1-L3	5	0.0736859	0.10344	0.094	0.042	1	L3	TOR1A	-0.136	1.16227	Superficial	NOT SIG.	epi
L1-L3	5	0.073692	-0.0647432	0.15	0.075	1	L3	TXNRD1	-0.225	1	Superficial	NOT SIG.	epi
L1-L3	5	0.0740367	0.145001	0.383	0.267	1	L3	CYB561	-0.65	0.520505	Superficial	NOT SIG.	epi
L1-L3	5	0.0740383	0.0919759	0.072	0.025	1	L3	ARHGEF3	-0.097	1.52607	Superficial	NOT SIG.	epi
L1-L3	5	0.0740383	0.0709594	0.072	0.025	1	L3	PPT2	-0.097	1.52607	Superficial	NOT SIG.	epi
L1-L3	5	0.0740383	0.0692943	0.072	0.025	1	L3	HSD17B11	-0.097	1.52607	Superficial	NOT SIG.	epi
L1-L3	5	0.074068	-0.323727	0.2	0.283	1	L3	NIPAL4	-0.483	-0.500802	Superficial	NOT SIG.	epi
L1-L3	5	0.0740827	0.0764674	0.1	0.042	1	L3	TRIB2	-0.142	1.25154	Superficial	NOT SIG.	epi
L1-L3	5	0.0740898	0.0718685	0.044	0.008	1	L3	PRAC2	-0.052	2.45943	Superficial	NOT SIG.	epi
L1-L3	5	0.0740898	0.0430274	0.044	0.008	1	L3	ACBD3-AS1	-0.052	2.45943	Superficial	NOT SIG.	epi
L1-L3	5	0.0741508	0.0771487	0.278	0.183	1	L3	MRPS15	-0.461	0.603241	Superficial	NOT SIG.	epi
L1-L3	5	0.074208	0.153988	0.467	0.342	1	L3	DDIT4	-0.809	0.449426	Superficial	NOT SIG.	epi
L1-L3	5	0.0743228	-0.156548	0.072	0.133	1	L3	VPS37C	-0.205	-0.885357	Superficial	NOT SIG.	epi
L1-L3	5	0.0743384	0.132849	0.194	0.117	1	L3	HMGCL	-0.311	0.729548	Superficial	NOT SIG.	epi
L1-L3	5	0.0745016	-0.154165	0.311	0.392	1	L3	DARS	-0.703	-0.333939	Superficial	NOT SIG.	epi
L1-L3	5	0.0746054	-0.188146	0.15	0.225	1	L3	AFG3L2	-0.375	-0.584963	Superficial	NOT SIG.	epi
L1-L3	5	0.0747243	0.10792	0.161	0.092	1	L3	CSNK2A2	-0.253	0.807355	Superficial	NOT SIG.	epi
L1-L3	5	0.0747278	0.172032	0.117	0.058	1	L3	MIS12	-0.175	1.01238	Superficial	NOT SIG.	epi
L1-L3	5	0.0748371	0.0857252	0.044	0.008	1	L3	HGH1	-0.052	2.45943	Superficial	NOT SIG.	epi
L1-L3	5	0.0748371	0.0641806	0.044	0.008	1	L3	RGS17	-0.052	2.45943	Superficial	NOT SIG.	epi
L1-L3	5	0.0748371	0.0490821	0.044	0.008	1	L3	SOAT1	-0.052	2.45943	Superficial	NOT SIG.	epi
L1-L3	5	0.0748371	0.0361783	0.044	0.008	1	L3	CBFA2T3	-0.052	2.45943	Superficial	NOT SIG.	epi
L1-L3	5	0.0750261	-0.136487	0.883	0.817	1	L3	PSAP	-1.7	0.112077	Superficial	NOT SIG.	epi
L1-L3	5	0.0750796	0.164812	0.133	0.067	1	L3	LYRM4	-0.2	0.989193	Superficial	NOT SIG.	epi
L1-L3	5	0.0750833	-0.1921	0.217	0.308	1	L3	PTPA	-0.525	-0.505235	Superficial	NOT SIG.	epi
L1-L3	5	0.0751503	0.133733	0.256	0.167	1	L3	MRPL15	-0.423	0.616296	Superficial	NOT SIG.	epi
L1-L3	5	0.0751745	0.114825	0.072	0.025	1	L3	SETD6	-0.097	1.52607	Superficial	NOT SIG.	epi
L1-L3	5	0.0751745	0.0789608	0.072	0.025	1	L3	CERCAM	-0.097	1.52607	Superficial	NOT SIG.	epi
L1-L3	5	0.0751745	0.0789021	0.072	0.025	1	L3	SPRR5	-0.097	1.52607	Superficial	NOT SIG.	epi
L1-L3	5	0.0754467	0.00852493	0.6	0.475	1	L3	ITPKC	-1.075	0.337035	Superficial	NOT SIG.	epi
L1-L3	5	0.0755906	0.0426179	0.044	0.008	1	L3	CDH26	-0.052	2.45943	Superficial	NOT SIG.	epi
L1-L3	5	0.0756033	0.168175	0.25	0.167	1	L3	HEXIM1	-0.417	0.58208	Superficial	NOT SIG.	epi
L1-L3	5	0.0756652	0.24513	0.489	0.4	1	L3	ENDOU	-0.889	0.289834	Superficial	NOT SIG.	epi
L1-L3	5	0.0757663	0.106654	0.256	0.167	1	L3	SNX12	-0.423	0.616296	Superficial	NOT SIG.	epi
L1-L3	5	0.0758034	-0.104458	0.094	0.167	1	L3	PHF3	-0.261	-0.829115	Superficial	NOT SIG.	epi
L1-L3	5	0.0759336	0.121148	0.083	0.033	1	L3	AKR1C1	-0.116	1.33065	Superficial	NOT SIG.	epi
L1-L3	5	0.0759336	0.0979301	0.083	0.033	1	L3	PCCA-DT	-0.116	1.33065	Superficial	NOT SIG.	epi
L1-L3	5	0.0761252	-0.123112	0.122	0.2	1	L3	PPFIBP2	-0.322	-0.713119	Superficial	NOT SIG.	epi
L1-L3	5	0.0763248	0.0780844	0.072	0.025	1	L3	C5orf22	-0.097	1.52607	Superficial	NOT SIG.	epi
L1-L3	5	0.0763248	0.0725473	0.072	0.025	1	L3	TMEM138	-0.097	1.52607	Superficial	NOT SIG.	epi
L1-L3	5	0.0763364	0.151723	0.478	0.383	1	L3	DIO2	-0.861	0.319666	Superficial	NOT SIG.	epi
L1-L3	5	0.0763503	0.0536231	0.044	0.008	1	L3	MARVELD3	-0.052	2.45943	Superficial	NOT SIG.	epi
L1-L3	5	0.0763503	0.0472161	0.044	0.008	1	L3	TMEM260	-0.052	2.45943	Superficial	NOT SIG.	epi
L1-L3	5	0.0763503	0.0447508	0.044	0.008	1	L3	LINC01871	-0.052	2.45943	Superficial	NOT SIG.	epi
L1-L3	5	0.0763503	0.0251078	0.044	0.008	1	L3	PLA2G15	-0.052	2.45943	Superficial	NOT SIG.	epi
L1-L3	5	0.0763768	0.198826	0.644	0.5	1	L3	CXCL17	-1.144	0.365133	Superficial	NOT SIG.	epi
L1-L3	5	0.0764366	0.173392	0.372	0.275	1	L3	ANAPC16	-0.647	0.435871	Superficial	NOT SIG.	epi
L1-L3	5	0.0765029	0.127598	0.172	0.1	1	L3	LMO2	-0.272	0.782409	Superficial	NOT SIG.	epi
L1-L3	5	0.0765671	-0.148547	0.967	0.942	1	L3	RPL19	-1.909	0.0377888	Superficial	NOT SIG.	epi
L1-L3	5	0.0765841	0.185099	0.233	0.158	1	L3	RUSC1	-0.391	0.560405	Superficial	NOT SIG.	epi
L1-L3	5	0.0766928	-0.376216	0.522	0.558	1	L3	H1FX	-1.08	-0.0962153	Superficial	NOT SIG.	epi
L1-L3	5	0.076698	0.149994	0.256	0.167	1	L3	UFD1	-0.423	0.616296	Superficial	NOT SIG.	epi
L1-L3	5	0.0767679	0.127511	0.961	0.9	1	L3	ATP5F1E	-1.861	0.0946114	Superficial	NOT SIG.	epi
L1-L3	5	0.0768302	0.13754	0.278	0.192	1	L3	ZRANB2	-0.47	0.533979	Superficial	NOT SIG.	epi
L1-L3	5	0.0768896	0.132151	0.544	0.417	1	L3	CMAS	-0.961	0.383559	Superficial	NOT SIG.	epi
L1-L3	5	0.0769053	0.0548138	0.072	0.025	1	L3	AC027644.3	-0.097	1.52607	Superficial	NOT SIG.	epi
L1-L3	5	0.0769053	0.0403728	0.072	0.025	1	L3	NFKBIE	-0.097	1.52607	Superficial	NOT SIG.	epi
L1-L3	5	0.0769411	0.11327	0.217	0.133	1	L3	MRPL17	-0.35	0.706269	Superficial	NOT SIG.	epi
L1-L3	5	0.0771432	0.109424	0.294	0.192	1	L3	PPM1A	-0.486	0.61471	Superficial	NOT SIG.	epi
L1-L3	5	0.0772528	0.055094	0.156	0.083	1	L3	HSPB11	-0.239	0.910363	Superficial	NOT SIG.	epi
L1-L3	5	0.0773993	0.0700656	0.117	0.058	1	L3	IKBKE	-0.175	1.01238	Superficial	NOT SIG.	epi
L1-L3	5	0.0774417	0.00187453	0.206	0.117	1	L3	ADCY9	-0.323	0.816136	Superficial	NOT SIG.	epi
L1-L3	5	0.0774486	-0.318255	0.106	0.167	1	L3	ARL5B	-0.273	-0.655784	Superficial	NOT SIG.	epi
L1-L3	5	0.0774749	-0.245952	0.133	0.208	1	L3	APPBP2	-0.341	-0.645157	Superficial	NOT SIG.	epi
L1-L3	5	0.0774895	0.100566	0.072	0.025	1	L3	CC2D1B	-0.097	1.52607	Superficial	NOT SIG.	epi
L1-L3	5	0.0774895	0.0933278	0.072	0.025	1	L3	RALGAPA2	-0.097	1.52607	Superficial	NOT SIG.	epi
L1-L3	5	0.0774895	0.0169865	0.072	0.025	1	L3	SFTPD	-0.097	1.52607	Superficial	NOT SIG.	epi
L1-L3	5	0.0777138	-0.11923	0.994	0.95	1	L3	RPS15	-1.944	0.0653183	Superficial	NOT SIG.	epi
L1-L3	5	0.0777334	0.158236	0.272	0.183	1	L3	UBE4B	-0.455	0.571763	Superficial	NOT SIG.	epi
L1-L3	5	0.0779159	0.156705	0.128	0.067	1	L3	ABTB2	-0.195	0.933911	Superficial	NOT SIG.	epi
L1-L3	5	0.0780772	0.0651661	0.072	0.025	1	L3	TLE2	-0.097	1.52607	Superficial	NOT SIG.	epi
L1-L3	5	0.0781657	0.159549	0.222	0.142	1	L3	TM2D2	-0.364	0.644669	Superficial	NOT SIG.	epi
L1-L3	5	0.0781799	-0.274491	0.661	0.667	1	L3	ZFP36L1	-1.328	-0.0130365	Superficial	NOT SIG.	epi
L1-L3	5	0.0781835	0.0440366	0.2	0.117	1	L3	POLRMT	-0.317	0.773491	Superficial	NOT SIG.	epi
L1-L3	5	0.0782451	0.117752	0.133	0.067	1	L3	TRPV3	-0.2	0.989193	Superficial	NOT SIG.	epi
L1-L3	5	0.0782491	0.0448146	0.111	0.05	1	L3	CDK1	-0.161	1.15056	Superficial	NOT SIG.	epi
L1-L3	5	0.0784614	-0.0703482	0.117	0.192	1	L3	SRRM1	-0.309	-0.714598	Superficial	NOT SIG.	epi
L1-L3	5	0.078544	-0.258741	0.133	0.208	1	L3	DCAF11	-0.341	-0.645157	Superficial	NOT SIG.	epi
L1-L3	5	0.0786246	-0.179896	0.061	0.117	1	L3	RNF2	-0.178	-0.939627	Superficial	NOT SIG.	epi
L1-L3	5	0.0787125	0.115416	0.35	0.25	1	L3	CDCP1	-0.6	0.485427	Superficial	NOT SIG.	epi
L1-L3	5	0.0787525	0.125079	0.172	0.1	1	L3	MTG1	-0.272	0.782409	Superficial	NOT SIG.	epi
L1-L3	5	0.0787966	0.15662	0.544	0.425	1	L3	SRRM2	-0.969	0.356144	Superficial	NOT SIG.	epi
L1-L3	5	0.078869	-0.245783	0.217	0.3	1	L3	WNT5A	-0.517	-0.467267	Superficial	NOT SIG.	epi
L1-L3	5	0.0791783	-0.139105	0.072	0.133	1	L3	AP002761.4	-0.205	-0.885357	Superficial	NOT SIG.	epi
L1-L3	5	0.0791928	0.14512	0.167	0.092	1	L3	PMEPA1	-0.259	0.860142	Superficial	NOT SIG.	epi
L1-L3	5	0.0792635	0.077159	0.072	0.025	1	L3	AKR1B1	-0.097	1.52607	Superficial	NOT SIG.	epi
L1-L3	5	0.0792635	-0.290708	0.072	0.025	1	L3	AP4B1	-0.097	1.52607	Superficial	NOT SIG.	epi
L1-L3	5	0.0793849	0.0400955	0.283	0.192	1	L3	NOL3	-0.475	0.559696	Superficial	NOT SIG.	epi
L1-L3	5	0.0794361	0.174067	0.433	0.342	1	L3	BLZF1	-0.775	0.340371	Superficial	NOT SIG.	epi
L1-L3	5	0.0795193	0.179608	0.261	0.183	1	L3	PPP2R2C	-0.444	0.512206	Superficial	NOT SIG.	epi
L1-L3	5	0.0795939	-0.263793	0.6	0.642	1	L3	ACTR3	-1.242	-0.0976108	Superficial	NOT SIG.	epi
L1-L3	5	0.0796193	-0.328879	0.411	0.483	1	L3	DDX6	-0.894	-0.232885	Superficial	NOT SIG.	epi
L1-L3	5	0.0798622	0.069699	0.072	0.025	1	L3	TRMT6	-0.097	1.52607	Superficial	NOT SIG.	epi
L1-L3	5	0.0800734	0.0290573	0.228	0.142	1	L3	SNHG1	-0.37	0.683143	Superficial	NOT SIG.	epi
L1-L3	5	0.0800804	-0.129052	0.061	0.117	1	L3	AC118549.1	-0.178	-0.939627	Superficial	NOT SIG.	epi
L1-L3	5	0.0800936	-0.17171	0.067	0.125	1	L3	TAOK3	-0.192	-0.899695	Superficial	NOT SIG.	epi
L1-L3	5	0.0801481	0.175593	0.117	0.058	1	L3	SRGAP2	-0.175	1.01238	Superficial	NOT SIG.	epi
L1-L3	5	0.0803583	-0.280555	0.317	0.392	1	L3	PPP2R5A	-0.709	-0.306371	Superficial	NOT SIG.	epi
L1-L3	5	0.0805335	-0.186825	0.094	0.158	1	L3	GAMT	-0.252	-0.749192	Superficial	NOT SIG.	epi
L1-L3	5	0.080607	-0.351629	0.267	0.342	1	L3	GNL3	-0.609	-0.357157	Superficial	NOT SIG.	epi
L1-L3	5	0.0807257	0.00584973	0.267	0.167	1	L3	TNFRSF21	-0.434	0.676992	Superficial	NOT SIG.	epi
L1-L3	5	0.0807815	0.0750216	0.294	0.192	1	L3	IDH3A	-0.486	0.61471	Superficial	NOT SIG.	epi
L1-L3	5	0.0808421	0.0998441	0.083	0.033	1	L3	NGEF	-0.116	1.33065	Superficial	NOT SIG.	epi
L1-L3	5	0.0810705	0.0830224	0.072	0.025	1	L3	CDCA7	-0.097	1.52607	Superficial	NOT SIG.	epi
L1-L3	5	0.0811006	0.0301351	0.211	0.125	1	L3	GRPEL1	-0.336	0.755315	Superficial	NOT SIG.	epi
L1-L3	5	0.0812739	-0.161154	0.1	0.167	1	L3	HMCES	-0.267	-0.739848	Superficial	NOT SIG.	epi
L1-L3	5	0.0813316	-0.041817	0.389	0.283	1	L3	HDAC1	-0.672	0.458968	Superficial	NOT SIG.	epi
L1-L3	5	0.0814421	0.152115	0.189	0.117	1	L3	KDM3A	-0.306	0.691878	Superficial	NOT SIG.	epi
L1-L3	5	0.0815151	-0.161337	0.928	0.85	1	L3	FAU	-1.778	0.126662	Superficial	NOT SIG.	epi
L1-L3	5	0.0817255	0.159059	0.161	0.092	1	L3	COL4A1	-0.253	0.807355	Superficial	NOT SIG.	epi
L1-L3	5	0.0817621	-0.172847	0.128	0.2	1	L3	MEGF9	-0.328	-0.643856	Superficial	NOT SIG.	epi
L1-L3	5	0.0817809	-0.344511	0.272	0.333	1	L3	LDHB	-0.605	-0.291916	Superficial	NOT SIG.	epi
L1-L3	5	0.0818966	-0.211856	0.122	0.192	1	L3	RPF2	-0.314	-0.654225	Superficial	NOT SIG.	epi
L1-L3	5	0.0819672	0.087857	0.083	0.033	1	L3	JDP2	-0.116	1.33065	Superficial	NOT SIG.	epi
L1-L3	5	0.0820512	0.125204	0.406	0.3	1	L3	STN1	-0.706	0.436517	Superficial	NOT SIG.	epi
L1-L3	5	0.0820679	0.0859426	0.294	0.2	1	L3	COX20	-0.494	0.555816	Superficial	NOT SIG.	epi
L1-L3	5	0.0822961	0.105762	0.15	0.083	1	L3	B3GALNT2	-0.233	0.853779	Superficial	NOT SIG.	epi
L1-L3	5	0.082499	0.110367	0.117	0.058	1	L3	ZNF503	-0.175	1.01238	Superficial	NOT SIG.	epi
L1-L3	5	0.0825184	-0.152116	0.128	0.2	1	L3	GATA3	-0.328	-0.643856	Superficial	NOT SIG.	epi
L1-L3	5	0.0825554	-0.157327	0.061	0.117	1	L3	DPF2	-0.178	-0.939627	Superficial	NOT SIG.	epi
L1-L3	5	0.0826678	-0.174626	0.122	0.192	1	L3	PTGS1	-0.314	-0.654225	Superficial	NOT SIG.	epi
L1-L3	5	0.0827142	0.0237302	0.306	0.2	1	L3	WWC1	-0.506	0.613532	Superficial	NOT SIG.	epi
L1-L3	5	0.0827765	0.023572	0.583	0.492	1	L3	TOMM6	-1.075	0.244838	Superficial	NOT SIG.	epi
L1-L3	5	0.0828692	-0.116621	0.072	0.133	1	L3	HDAC11	-0.205	-0.885357	Superficial	NOT SIG.	epi
L1-L3	5	0.0829453	-0.164113	0.05	0.1	1	L3	TRMT5	-0.15	-1	Superficial	NOT SIG.	epi
L1-L3	5	0.0831569	-0.0849504	0.011	0.042	1	L3	BATF	-0.053	-1.93289	Superficial	NOT SIG.	epi
L1-L3	5	0.0831569	-0.0951866	0.011	0.042	1	L3	ZCCHC2	-0.053	-1.93289	Superficial	NOT SIG.	epi
L1-L3	5	0.0834918	-0.124959	0.05	0.1	1	L3	CFAP36	-0.15	-1	Superficial	NOT SIG.	epi
L1-L3	5	0.0834965	-0.182461	0.094	0.158	1	L3	WWC3	-0.252	-0.749192	Superficial	NOT SIG.	epi
L1-L3	5	0.0835317	0.0471073	0.072	0.025	1	L3	AL359715.1	-0.097	1.52607	Superficial	NOT SIG.	epi
L1-L3	5	0.0835896	0.108229	0.333	0.233	1	L3	ZYX	-0.566	0.515192	Superficial	NOT SIG.	epi
L1-L3	5	0.0835984	-0.00131722	0.439	0.308	1	L3	SREK1IP1	-0.747	0.511291	Superficial	NOT SIG.	epi
L1-L3	5	0.0836079	-0.0114295	0	0.017	1	L3	MTRNR2L13	-0.017	#NUM!	Superficial	NOT SIG.	epi
L1-L3	5	0.0836079	-0.011904	0	0.017	1	L3	SH3BGR	-0.017	#NUM!	Superficial	NOT SIG.	epi
L1-L3	5	0.0836079	-0.0126735	0	0.017	1	L3	RAB26	-0.017	#NUM!	Superficial	NOT SIG.	epi
L1-L3	5	0.0836079	-0.0132419	0	0.017	1	L3	TMEM198	-0.017	#NUM!	Superficial	NOT SIG.	epi
L1-L3	5	0.0836079	-0.013407	0	0.017	1	L3	ASPHD1	-0.017	#NUM!	Superficial	NOT SIG.	epi
L1-L3	5	0.0836079	-0.0142752	0	0.017	1	L3	DTX4	-0.017	#NUM!	Superficial	NOT SIG.	epi
L1-L3	5	0.0836079	-0.0143019	0	0.017	1	L3	AC024560.1	-0.017	#NUM!	Superficial	NOT SIG.	epi
L1-L3	5	0.0836079	-0.0143728	0	0.017	1	L3	P2RY6	-0.017	#NUM!	Superficial	NOT SIG.	epi
L1-L3	5	0.0836079	-0.0144288	0	0.017	1	L3	NDP	-0.017	#NUM!	Superficial	NOT SIG.	epi
L1-L3	5	0.0836079	-0.015323	0	0.017	1	L3	AC022211.3	-0.017	#NUM!	Superficial	NOT SIG.	epi
L1-L3	5	0.0836079	-0.0162629	0	0.017	1	L3	CCDC24	-0.017	#NUM!	Superficial	NOT SIG.	epi
L1-L3	5	0.0836079	-0.0164599	0	0.017	1	L3	AC092164.1	-0.017	#NUM!	Superficial	NOT SIG.	epi
L1-L3	5	0.0836079	-0.0171451	0	0.017	1	L3	CASC15	-0.017	#NUM!	Superficial	NOT SIG.	epi
L1-L3	5	0.0836079	-0.0171902	0	0.017	1	L3	B4GALT6	-0.017	#NUM!	Superficial	NOT SIG.	epi
L1-L3	5	0.0836079	-0.0181087	0	0.017	1	L3	AC135279.4	-0.017	#NUM!	Superficial	NOT SIG.	epi
L1-L3	5	0.0836079	-0.0181271	0	0.017	1	L3	AC107464.3	-0.017	#NUM!	Superficial	NOT SIG.	epi
L1-L3	5	0.0836079	-0.0183491	0	0.017	1	L3	FOXP3	-0.017	#NUM!	Superficial	NOT SIG.	epi
L1-L3	5	0.0836079	-0.0186857	0	0.017	1	L3	SLC2A6	-0.017	#NUM!	Superficial	NOT SIG.	epi
L1-L3	5	0.0836079	-0.0186857	0	0.017	1	L3	AC009318.2	-0.017	#NUM!	Superficial	NOT SIG.	epi
L1-L3	5	0.0836079	-0.0191284	0	0.017	1	L3	KLHDC7A	-0.017	#NUM!	Superficial	NOT SIG.	epi
L1-L3	5	0.0836079	-0.019456	0	0.017	1	L3	LTA	-0.017	#NUM!	Superficial	NOT SIG.	epi
L1-L3	5	0.0836079	-0.0197416	0	0.017	1	L3	AL450306.1	-0.017	#NUM!	Superficial	NOT SIG.	epi
L1-L3	5	0.0836079	-0.019751	0	0.017	1	L3	DCST2	-0.017	#NUM!	Superficial	NOT SIG.	epi
L1-L3	5	0.0836079	-0.0199353	0	0.017	1	L3	TBX1	-0.017	#NUM!	Superficial	NOT SIG.	epi
L1-L3	5	0.0836079	-0.0201131	0	0.017	1	L3	PIGR	-0.017	#NUM!	Superficial	NOT SIG.	epi
L1-L3	5	0.0836079	-0.0205627	0	0.017	1	L3	CGB7	-0.017	#NUM!	Superficial	NOT SIG.	epi
L1-L3	5	0.0836079	-0.0207598	0	0.017	1	L3	AC015802.6	-0.017	#NUM!	Superficial	NOT SIG.	epi
L1-L3	5	0.0836079	-0.0211888	0	0.017	1	L3	EFCAB1	-0.017	#NUM!	Superficial	NOT SIG.	epi
L1-L3	5	0.0836079	-0.021639	0	0.017	1	L3	NAT1	-0.017	#NUM!	Superficial	NOT SIG.	epi
L1-L3	5	0.0836079	-0.0216648	0	0.017	1	L3	AC022613.1	-0.017	#NUM!	Superficial	NOT SIG.	epi
L1-L3	5	0.0836079	-0.0218431	0	0.017	1	L3	AC026336.3	-0.017	#NUM!	Superficial	NOT SIG.	epi
L1-L3	5	0.0836079	-0.022028	0	0.017	1	L3	AC012640.2	-0.017	#NUM!	Superficial	NOT SIG.	epi
L1-L3	5	0.0836079	-0.0222994	0	0.017	1	L3	ANKK1	-0.017	#NUM!	Superficial	NOT SIG.	epi
L1-L3	5	0.0836079	-0.0223542	0	0.017	1	L3	AC106707.1	-0.017	#NUM!	Superficial	NOT SIG.	epi
L1-L3	5	0.0836079	-0.0224447	0	0.017	1	L3	ZFP82	-0.017	#NUM!	Superficial	NOT SIG.	epi
L1-L3	5	0.0836079	-0.0225074	0	0.017	1	L3	RTN4RL1	-0.017	#NUM!	Superficial	NOT SIG.	epi
L1-L3	5	0.0836079	-0.022532	0	0.017	1	L3	AC131009.3	-0.017	#NUM!	Superficial	NOT SIG.	epi
L1-L3	5	0.0836079	-0.0225979	0	0.017	1	L3	OR10K1	-0.017	#NUM!	Superficial	NOT SIG.	epi
L1-L3	5	0.0836079	-0.0227542	0	0.017	1	L3	CCDC153	-0.017	#NUM!	Superficial	NOT SIG.	epi
L1-L3	5	0.0836079	-0.0233634	0	0.017	1	L3	B3GNT4	-0.017	#NUM!	Superficial	NOT SIG.	epi
L1-L3	5	0.0836079	-0.0235151	0	0.017	1	L3	SPDEF	-0.017	#NUM!	Superficial	NOT SIG.	epi
L1-L3	5	0.0836079	-0.0235835	0	0.017	1	L3	AL391834.2	-0.017	#NUM!	Superficial	NOT SIG.	epi
L1-L3	5	0.0836079	-0.023586	0	0.017	1	L3	ZMYND15	-0.017	#NUM!	Superficial	NOT SIG.	epi
L1-L3	5	0.0836079	-0.0236724	0	0.017	1	L3	ATP7B	-0.017	#NUM!	Superficial	NOT SIG.	epi
L1-L3	5	0.0836079	-0.0244636	0	0.017	1	L3	JHY	-0.017	#NUM!	Superficial	NOT SIG.	epi
L1-L3	5	0.0836079	-0.0247788	0	0.017	1	L3	AC002467.1	-0.017	#NUM!	Superficial	NOT SIG.	epi
L1-L3	5	0.0836079	-0.0249897	0	0.017	1	L3	XKR9	-0.017	#NUM!	Superficial	NOT SIG.	epi
L1-L3	5	0.0836079	-0.0250087	0	0.017	1	L3	IGHGP	-0.017	#NUM!	Superficial	NOT SIG.	epi
L1-L3	5	0.0836079	-0.0255504	0	0.017	1	L3	HMGCS2	-0.017	#NUM!	Superficial	NOT SIG.	epi
L1-L3	5	0.0836079	-0.025633	0	0.017	1	L3	AC108488.1	-0.017	#NUM!	Superficial	NOT SIG.	epi
L1-L3	5	0.0836079	-0.0258915	0	0.017	1	L3	ADGRE2	-0.017	#NUM!	Superficial	NOT SIG.	epi
L1-L3	5	0.0836079	-0.0260988	0	0.017	1	L3	ABCA6	-0.017	#NUM!	Superficial	NOT SIG.	epi
L1-L3	5	0.0836079	-0.0263482	0	0.017	1	L3	CCDC144A	-0.017	#NUM!	Superficial	NOT SIG.	epi
L1-L3	5	0.0836079	-0.0264062	0	0.017	1	L3	AC012557.1	-0.017	#NUM!	Superficial	NOT SIG.	epi
L1-L3	5	0.0836079	-0.0264102	0	0.017	1	L3	AC087500.1	-0.017	#NUM!	Superficial	NOT SIG.	epi
L1-L3	5	0.0836079	-0.0268293	0	0.017	1	L3	DEFB103B	-0.017	#NUM!	Superficial	NOT SIG.	epi
L1-L3	5	0.0836079	-0.027092	0	0.017	1	L3	MTUS2	-0.017	#NUM!	Superficial	NOT SIG.	epi
L1-L3	5	0.0836079	-0.0276747	0	0.017	1	L3	FSBP	-0.017	#NUM!	Superficial	NOT SIG.	epi
L1-L3	5	0.0836079	-0.0281959	0	0.017	1	L3	AL135999.1	-0.017	#NUM!	Superficial	NOT SIG.	epi
L1-L3	5	0.0836079	-0.0286822	0	0.017	1	L3	FAR2	-0.017	#NUM!	Superficial	NOT SIG.	epi
L1-L3	5	0.0836079	-0.0288086	0	0.017	1	L3	MAMLD1	-0.017	#NUM!	Superficial	NOT SIG.	epi
L1-L3	5	0.0836079	-0.0290097	0	0.017	1	L3	SNHG22	-0.017	#NUM!	Superficial	NOT SIG.	epi
L1-L3	5	0.0836079	-0.0290274	0	0.017	1	L3	AC132192.2	-0.017	#NUM!	Superficial	NOT SIG.	epi
L1-L3	5	0.0836079	-0.0290659	0	0.017	1	L3	AC106791.1	-0.017	#NUM!	Superficial	NOT SIG.	epi
L1-L3	5	0.0836079	-0.0291559	0	0.017	1	L3	GPRIN1	-0.017	#NUM!	Superficial	NOT SIG.	epi
L1-L3	5	0.0836079	-0.0292354	0	0.017	1	L3	AC008543.1	-0.017	#NUM!	Superficial	NOT SIG.	epi
L1-L3	5	0.0836079	-0.0294402	0	0.017	1	L3	GJC2	-0.017	#NUM!	Superficial	NOT SIG.	epi
L1-L3	5	0.0836079	-0.0295325	0	0.017	1	L3	AC017083.2	-0.017	#NUM!	Superficial	NOT SIG.	epi
L1-L3	5	0.0836079	-0.0303462	0	0.017	1	L3	MCMDC2	-0.017	#NUM!	Superficial	NOT SIG.	epi
L1-L3	5	0.0836079	-0.0307783	0	0.017	1	L3	MEOX1	-0.017	#NUM!	Superficial	NOT SIG.	epi
L1-L3	5	0.0836079	-0.0309925	0	0.017	1	L3	SFTPA2	-0.017	#NUM!	Superficial	NOT SIG.	epi
L1-L3	5	0.0836079	-0.0313457	0	0.017	1	L3	BPIFB1	-0.017	#NUM!	Superficial	NOT SIG.	epi
L1-L3	5	0.0836079	-0.0319818	0	0.017	1	L3	NRSN2-AS1	-0.017	#NUM!	Superficial	NOT SIG.	epi
L1-L3	5	0.0836079	-0.0320862	0	0.017	1	L3	AC135178.6	-0.017	#NUM!	Superficial	NOT SIG.	epi
L1-L3	5	0.0836079	-0.032234	0	0.017	1	L3	MS4A7	-0.017	#NUM!	Superficial	NOT SIG.	epi
L1-L3	5	0.0836079	-0.032252	0	0.017	1	L3	BEX5	-0.017	#NUM!	Superficial	NOT SIG.	epi
L1-L3	5	0.0836079	-0.0333191	0	0.017	1	L3	AC068338.3	-0.017	#NUM!	Superficial	NOT SIG.	epi
L1-L3	5	0.0836079	-0.0337512	0	0.017	1	L3	TXK	-0.017	#NUM!	Superficial	NOT SIG.	epi
L1-L3	5	0.0836079	-0.0340855	0	0.017	1	L3	MAPT	-0.017	#NUM!	Superficial	NOT SIG.	epi
L1-L3	5	0.0836079	-0.0343435	0	0.017	1	L3	SLC1A2	-0.017	#NUM!	Superficial	NOT SIG.	epi
L1-L3	5	0.0836079	-0.0348705	0	0.017	1	L3	EXOC3L2	-0.017	#NUM!	Superficial	NOT SIG.	epi
L1-L3	5	0.0836079	-0.0357788	0	0.017	1	L3	NR4A3	-0.017	#NUM!	Superficial	NOT SIG.	epi
L1-L3	5	0.0836079	-0.0358171	0	0.017	1	L3	REEP2	-0.017	#NUM!	Superficial	NOT SIG.	epi
L1-L3	5	0.0836079	-0.0359377	0	0.017	1	L3	AC007262.2	-0.017	#NUM!	Superficial	NOT SIG.	epi
L1-L3	5	0.0836079	-0.0359713	0	0.017	1	L3	PLEKHS1	-0.017	#NUM!	Superficial	NOT SIG.	epi
L1-L3	5	0.0836079	-0.0365783	0	0.017	1	L3	CNTN4	-0.017	#NUM!	Superficial	NOT SIG.	epi
L1-L3	5	0.0836079	-0.036646	0	0.017	1	L3	ULBP3	-0.017	#NUM!	Superficial	NOT SIG.	epi
L1-L3	5	0.0836079	-0.036688	0	0.017	1	L3	TOX3	-0.017	#NUM!	Superficial	NOT SIG.	epi
L1-L3	5	0.0836079	-0.0377445	0	0.017	1	L3	AC027277.1	-0.017	#NUM!	Superficial	NOT SIG.	epi
L1-L3	5	0.0836079	-0.038037	0	0.017	1	L3	CATSPERZ	-0.017	#NUM!	Superficial	NOT SIG.	epi
L1-L3	5	0.0836079	-0.0381251	0	0.017	1	L3	AC087741.1	-0.017	#NUM!	Superficial	NOT SIG.	epi
L1-L3	5	0.0836079	-0.038238	0	0.017	1	L3	THSD7A	-0.017	#NUM!	Superficial	NOT SIG.	epi
L1-L3	5	0.0836079	-0.0384206	0	0.017	1	L3	ALG10	-0.017	#NUM!	Superficial	NOT SIG.	epi
L1-L3	5	0.0836079	-0.0406164	0	0.017	1	L3	ZNF708	-0.017	#NUM!	Superficial	NOT SIG.	epi
L1-L3	5	0.0836079	-0.0411956	0	0.017	1	L3	CGREF1	-0.017	#NUM!	Superficial	NOT SIG.	epi
L1-L3	5	0.0836079	-0.0412286	0	0.017	1	L3	IGHV3-74	-0.017	#NUM!	Superficial	NOT SIG.	epi
L1-L3	5	0.0836079	-0.0413641	0	0.017	1	L3	AC136944.1	-0.017	#NUM!	Superficial	NOT SIG.	epi
L1-L3	5	0.0836079	-0.0415535	0	0.017	1	L3	LSAMP	-0.017	#NUM!	Superficial	NOT SIG.	epi
L1-L3	5	0.0836079	-0.0416615	0	0.017	1	L3	KNDC1	-0.017	#NUM!	Superficial	NOT SIG.	epi
L1-L3	5	0.0836079	-0.0421677	0	0.017	1	L3	COLQ	-0.017	#NUM!	Superficial	NOT SIG.	epi
L1-L3	5	0.0836079	-0.0423446	0	0.017	1	L3	CD69	-0.017	#NUM!	Superficial	NOT SIG.	epi
L1-L3	5	0.0836079	-0.0427646	0	0.017	1	L3	AL096865.1	-0.017	#NUM!	Superficial	NOT SIG.	epi
L1-L3	5	0.0836079	-0.0427885	0	0.017	1	L3	PITRM1-AS1	-0.017	#NUM!	Superficial	NOT SIG.	epi
L1-L3	5	0.0836079	-0.043446	0	0.017	1	L3	TEX9	-0.017	#NUM!	Superficial	NOT SIG.	epi
L1-L3	5	0.0836079	-0.044227	0	0.017	1	L3	AGR3	-0.017	#NUM!	Superficial	NOT SIG.	epi
L1-L3	5	0.0836079	-0.0445392	0	0.017	1	L3	SHISA2	-0.017	#NUM!	Superficial	NOT SIG.	epi
L1-L3	5	0.0836079	-0.0452814	0	0.017	1	L3	GMPR	-0.017	#NUM!	Superficial	NOT SIG.	epi
L1-L3	5	0.0836079	-0.0461711	0	0.017	1	L3	CYSLTR1	-0.017	#NUM!	Superficial	NOT SIG.	epi
L1-L3	5	0.0836079	-0.0466638	0	0.017	1	L3	GAREM2	-0.017	#NUM!	Superficial	NOT SIG.	epi
L1-L3	5	0.0836079	-0.0481397	0	0.017	1	L3	CCR7	-0.017	#NUM!	Superficial	NOT SIG.	epi
L1-L3	5	0.0836079	-0.0488792	0	0.017	1	L3	MMP10	-0.017	#NUM!	Superficial	NOT SIG.	epi
L1-L3	5	0.0836079	-0.0501028	0	0.017	1	L3	HAR1A	-0.017	#NUM!	Superficial	NOT SIG.	epi
L1-L3	5	0.0836079	-0.0511991	0	0.017	1	L3	L3MBTL3	-0.017	#NUM!	Superficial	NOT SIG.	epi
L1-L3	5	0.0836079	-0.0515421	0	0.017	1	L3	SCGB2A1	-0.017	#NUM!	Superficial	NOT SIG.	epi
L1-L3	5	0.0836079	-0.0518126	0	0.017	1	L3	TLR7	-0.017	#NUM!	Superficial	NOT SIG.	epi
L1-L3	5	0.0836079	-0.052193	0	0.017	1	L3	AL159169.2	-0.017	#NUM!	Superficial	NOT SIG.	epi
L1-L3	5	0.0836079	-0.052885	0	0.017	1	L3	PRKCQ-AS1	-0.017	#NUM!	Superficial	NOT SIG.	epi
L1-L3	5	0.0836079	-0.0533266	0	0.017	1	L3	AC023024.1	-0.017	#NUM!	Superficial	NOT SIG.	epi
L1-L3	5	0.0836079	-0.0536117	0	0.017	1	L3	FREM1	-0.017	#NUM!	Superficial	NOT SIG.	epi
L1-L3	5	0.0836079	-0.0556099	0	0.017	1	L3	Z95331.1	-0.017	#NUM!	Superficial	NOT SIG.	epi
L1-L3	5	0.0836079	-0.0567065	0	0.017	1	L3	AC040174.1	-0.017	#NUM!	Superficial	NOT SIG.	epi
L1-L3	5	0.0836079	-0.0593124	0	0.017	1	L3	POU5F1	-0.017	#NUM!	Superficial	NOT SIG.	epi
L1-L3	5	0.0836079	-0.0600193	0	0.017	1	L3	ANG	-0.017	#NUM!	Superficial	NOT SIG.	epi
L1-L3	5	0.0836079	-0.0612691	0	0.017	1	L3	SLC7A7	-0.017	#NUM!	Superficial	NOT SIG.	epi
L1-L3	5	0.0836079	-0.0627883	0	0.017	1	L3	C5AR1	-0.017	#NUM!	Superficial	NOT SIG.	epi
L1-L3	5	0.0836079	-0.0628623	0	0.017	1	L3	MEDAG	-0.017	#NUM!	Superficial	NOT SIG.	epi
L1-L3	5	0.0836079	-0.0635766	0	0.017	1	L3	MLIP	-0.017	#NUM!	Superficial	NOT SIG.	epi
L1-L3	5	0.0836079	-0.063618	0	0.017	1	L3	FAM185A	-0.017	#NUM!	Superficial	NOT SIG.	epi
L1-L3	5	0.0836079	-0.0704374	0	0.017	1	L3	ZBTB10	-0.017	#NUM!	Superficial	NOT SIG.	epi
L1-L3	5	0.0836079	-0.0744456	0	0.017	1	L3	PDE6A	-0.017	#NUM!	Superficial	NOT SIG.	epi
L1-L3	5	0.0836079	-0.0759836	0	0.017	1	L3	AL365272.1	-0.017	#NUM!	Superficial	NOT SIG.	epi
L1-L3	5	0.0836079	-0.0776211	0	0.017	1	L3	AC138207.2	-0.017	#NUM!	Superficial	NOT SIG.	epi
L1-L3	5	0.0836079	-0.0778533	0	0.017	1	L3	PRUNE2	-0.017	#NUM!	Superficial	NOT SIG.	epi
L1-L3	5	0.0836079	-0.0802033	0	0.017	1	L3	AP000866.5	-0.017	#NUM!	Superficial	NOT SIG.	epi
L1-L3	5	0.0836079	-0.0820566	0	0.017	1	L3	FAM78B	-0.017	#NUM!	Superficial	NOT SIG.	epi
L1-L3	5	0.0836079	-0.0826516	0	0.017	1	L3	PRX	-0.017	#NUM!	Superficial	NOT SIG.	epi
L1-L3	5	0.0836079	-0.0869914	0	0.017	1	L3	SCARF1	-0.017	#NUM!	Superficial	NOT SIG.	epi
L1-L3	5	0.0836079	-0.0906297	0	0.017	1	L3	AL136295.7	-0.017	#NUM!	Superficial	NOT SIG.	epi
L1-L3	5	0.0836079	-0.0930254	0	0.017	1	L3	DSG4	-0.017	#NUM!	Superficial	NOT SIG.	epi
L1-L3	5	0.0836079	-0.0965071	0	0.017	1	L3	AC130895.1	-0.017	#NUM!	Superficial	NOT SIG.	epi
L1-L3	5	0.0836079	-0.0987439	0	0.017	1	L3	CDADC1	-0.017	#NUM!	Superficial	NOT SIG.	epi
L1-L3	5	0.0836079	-0.103741	0	0.017	1	L3	PCDHGA10	-0.017	#NUM!	Superficial	NOT SIG.	epi
L1-L3	5	0.0836079	-0.123416	0	0.017	1	L3	SDSL	-0.017	#NUM!	Superficial	NOT SIG.	epi
L1-L3	5	0.0836086	0.110952	0.206	0.125	1	L3	HDAC3	-0.331	0.720716	Superficial	NOT SIG.	epi
L1-L3	5	0.0836873	0.0734523	0.278	0.192	1	L3	NBR1	-0.47	0.533979	Superficial	NOT SIG.	epi
[truncated: 14,695 more rows]

## Sheet: Upper IM
S6 Table Differentially expressed genes Upper intermediate L1 vs L3
comb	subgroup	p_val	avg_log2FC	pct.1	pct.2	p_val_adj	cluster	gene	pct.diff	log.pct.diff	layers	Regulation	Morphology
L1-L3	6	5.29455e-16	0.887296	0.994	0.967	1.35975e-11	L3	KRT15	-1.961	0.03973	Upper IM	UP	epi
L1-L3	6	1.60803e-13	0.955295	0.767	0.283	4.12973e-09	L3	SPRR2F	-1.05	1.43842	Upper IM	UP	epi
L1-L3	6	3.5725e-12	0.405083	1	1	9.17489e-08	L3	GAPDH	-2	0	Upper IM	UP	epi
L1-L3	6	3.78669e-11	0.654862	0.933	0.817	9.72499e-07	L3	PDZK1IP1	-1.75	0.191541	Upper IM	UP	epi
L1-L3	6	9.41923e-11	0.744366	0.767	0.425	2.41905e-06	L3	FCGBP	-1.192	0.851764	Upper IM	UP	epi
L1-L3	6	1.38827e-10	1.52678	0.789	0.65	3.56536e-06	L3	COL3A1	-1.439	0.279586	Upper IM	UP	epi
L1-L3	6	2.38764e-10	2.50833	0.883	0.925	6.13194e-06	L3	S100A7	-1.808	-0.0670399	Upper IM	UP	epi
L1-L3	6	3.16334e-10	0.500302	0.978	0.858	8.1241e-06	L3	CAPN1	-1.836	0.188857	Upper IM	UP	epi
L1-L3	6	4.86211e-10	1.79585	0.778	0.683	1.24869e-05	L3	COL1A1	-1.461	0.187885	Upper IM	UP	epi
L1-L3	6	1.3257e-09	0.505245	0.894	0.625	3.40467e-05	L3	TNFAIP2	-1.519	0.516419	Upper IM	UP	epi
L1-L3	6	2.88964e-09	0.540588	0.806	0.65	7.42116e-05	L3	SNHG25	-1.456	0.31034	Upper IM	UP	epi
L1-L3	6	2.94273e-09	0.554739	0.872	0.8	7.55752e-05	L3	FGFR3	-1.672	0.124328	Upper IM	UP	epi
L1-L3	6	3.14153e-09	0.614834	0.989	0.992	8.06808e-05	L3	KLK12	-1.981	-0.0043696	Upper IM	UP	epi
L1-L3	6	5.5778e-09	0.556008	0.989	0.967	0.000143249	L3	AQP3	-1.956	0.0324546	Upper IM	UP	epi
L1-L3	6	7.26581e-09	0.70105	0.45	0.15	0.000186601	L3	MUC4	-0.6	1.58496	Upper IM	UP	epi
L1-L3	6	8.56442e-09	0.648885	0.983	0.967	0.000219951	L3	KLK13	-1.95	0.0236755	Upper IM	UP	epi
L1-L3	6	1.54588e-08	0.774175	1	0.967	0.000397012	L3	SPRR2D	-1.967	0.0484122	Upper IM	UP	epi
L1-L3	6	1.75009e-08	1.60159	0.872	0.85	0.000449457	L3	COL1A2	-1.722	0.0368653	Upper IM	UP	epi
L1-L3	6	2.22897e-08	0.441025	0.994	0.975	0.000572445	L3	CTSD	-1.969	0.0278436	Upper IM	UP	epi
L1-L3	6	2.57509e-08	0.368093	0.972	0.983	0.000661335	L3	SH3BGRL3	-1.955	-0.0162351	Upper IM	UP	epi
L1-L3	6	1.10724e-07	0.964714	0.983	0.908	0.0028436	L3	SPRR2E	-1.891	0.114499	Upper IM	UP	epi
L1-L3	6	2.22446e-07	0.330456	1	0.992	0.00571285	L3	CTSB	-1.992	0.011588	Upper IM	UP	epi
L1-L3	6	2.40292e-07	0.862521	0.711	0.558	0.00617117	L3	SPARC	-1.269	0.349584	Upper IM	UP	epi
L1-L3	6	2.93063e-07	0.462925	0.839	0.767	0.00752645	L3	SLC2A1	-1.606	0.129444	Upper IM	UP	epi
L1-L3	6	7.25759e-07	0.417494	0.778	0.575	0.0186389	L3	CRIP2	-1.353	0.436208	Upper IM	UP	epi
L1-L3	6	1.44401e-06	0.371834	0.994	0.992	0.0370852	L3	EEF2	-1.986	0.00290573	Upper IM	UP	epi
L1-L3	6	1.46896e-06	0.422808	0.883	0.8	0.0377259	L3	MKNK2	-1.683	0.142413	Upper IM	UP	epi
L1-L3	6	6.53975e-22	-0.789177	1	1	1.67954e-17	L3	MT-CO1	-2	0	Upper IM	DOWN	epi
L1-L3	6	1.36365e-21	-0.846409	0.017	0.467	3.50212e-17	L3	LGALS7	-0.484	-4.77982	Upper IM	DOWN	epi
L1-L3	6	8.87595e-20	-0.711751	0.883	1	2.27952e-15	L3	MTRNR2L12	-1.883	-0.179515	Upper IM	DOWN	epi
L1-L3	6	1.28875e-17	-0.632167	1	1	3.30977e-13	L3	MT-ND3	-2	0	Upper IM	DOWN	epi
L1-L3	6	8.17458e-17	-0.52879	1	1	2.0994e-12	L3	DSP	-2	0	Upper IM	DOWN	epi
L1-L3	6	3.74186e-16	-0.73724	1	1	9.60985e-12	L3	MT-ND2	-2	0	Upper IM	DOWN	epi
L1-L3	6	7.00737e-14	-0.487031	1	1	1.79963e-09	L3	MT-ND4	-2	0	Upper IM	DOWN	epi
L1-L3	6	1.80167e-13	-0.533932	1	1	4.62705e-09	L3	MT-ATP6	-2	0	Upper IM	DOWN	epi
L1-L3	6	4.29552e-13	-0.458883	1	1	1.10318e-08	L3	MT-CO2	-2	0	Upper IM	DOWN	epi
L1-L3	6	5.63418e-12	-0.462432	1	1	1.44697e-07	L3	MT-ND1	-2	0	Upper IM	DOWN	epi
L1-L3	6	7.21744e-12	-0.624692	1	1	1.85358e-07	L3	SPINK5	-2	0	Upper IM	DOWN	epi
L1-L3	6	8.5602e-12	-0.628756	0.978	0.992	2.19843e-07	L3	SERPINB3	-1.97	-0.0205057	Upper IM	DOWN	epi
L1-L3	6	1.08357e-11	-0.63798	0.578	0.858	2.78284e-07	L3	MTRNR2L8	-1.436	-0.569908	Upper IM	DOWN	epi
L1-L3	6	3.21335e-10	-0.648656	1	1	8.25253e-06	L3	KRT1	-2	0	Upper IM	DOWN	epi
L1-L3	6	8.3926e-10	-0.284456	1	1	2.15539e-05	L3	KRT13	-2	0	Upper IM	DOWN	epi
L1-L3	6	1.93852e-09	-1.12918	0.967	0.983	4.97851e-05	L3	KRT16	-1.95	-0.0236755	Upper IM	DOWN	epi
L1-L3	6	2.79778e-09	-0.455638	1	1	7.18526e-05	L3	KRT6A	-2	0	Upper IM	DOWN	epi
L1-L3	6	1.77224e-08	-0.650896	0.222	0.55	0.000455148	L3	IGHG1	-0.772	-1.30887	Upper IM	DOWN	epi
L1-L3	6	2.06913e-08	-0.429722	1	1	0.000531394	L3	PABPC1	-2	0	Upper IM	DOWN	epi
L1-L3	6	2.27309e-08	-0.812067	1	1	0.000583776	L3	KRT4	-2	0	Upper IM	DOWN	epi
L1-L3	6	2.35799e-08	-0.416046	0.378	0.708	0.000605578	L3	KRT2	-1.086	-0.905363	Upper IM	DOWN	epi
L1-L3	6	5.285e-08	-0.684364	0.9	0.967	0.00135729	L3	IFI27	-1.867	-0.103591	Upper IM	DOWN	epi
L1-L3	6	9.44327e-08	-0.303542	1	1	0.00242522	L3	MT-CO3	-2	0	Upper IM	DOWN	epi
L1-L3	6	1.24905e-07	-0.721431	0.294	0.583	0.0032078	L3	SPRR1A	-0.877	-0.98768	Upper IM	DOWN	epi
L1-L3	6	1.44377e-07	-0.719631	0.367	0.633	0.00370789	L3	AL627171.2	-1	-0.786425	Upper IM	DOWN	epi
L1-L3	6	1.53668e-07	-0.46484	0.728	0.925	0.00394651	L3	SDR16C5	-1.653	-0.345515	Upper IM	DOWN	epi
L1-L3	6	1.92712e-07	-0.230904	0.006	0.158	0.00494923	L3	TBC1D3D	-0.164	-4.71882	Upper IM	DOWN	epi
L1-L3	6	2.53351e-07	-0.323851	0.872	0.983	0.00650657	L3	MT-ND5	-1.855	-0.172863	Upper IM	DOWN	epi
L1-L3	6	2.70505e-07	-0.704814	0.956	0.992	0.0069471	L3	SPINK7	-1.948	-0.0533295	Upper IM	DOWN	epi
L1-L3	6	5.9286e-07	-0.39595	0.944	0.992	0.0152258	L3	PPP1R3C	-1.936	-0.0715533	Upper IM	DOWN	epi
L1-L3	6	1.03998e-06	-0.440956	0.439	0.725	0.0267087	L3	APOD	-1.164	-0.72376	Upper IM	DOWN	epi
L1-L3	6	1.20009e-06	-0.357791	0.206	0.442	0.0308206	L3	ARF5	-0.648	-1.1014	Upper IM	DOWN	epi
L1-L3	6	1.45799e-06	-0.239246	0.094	0.317	0.037444	L3	ACER1	-0.411	-1.75375	Upper IM	DOWN	epi
L1-L3	6	1.81759e-06	-0.508578	0.833	0.967	0.0466792	L3	DSG1	-1.8	-0.215199	Upper IM	DOWN	epi
L1-L3	6	2.12967e-06	0.414656	1	0.992	0.0546942	L3	CALML3	-1.992	0.011588	Upper IM	NOT SIG.	epi
L1-L3	6	2.37997e-06	-0.422687	0.711	0.875	0.0611224	L3	LY6E	-1.586	-0.299433	Upper IM	NOT SIG.	epi
L1-L3	6	2.39398e-06	0.890823	0.983	0.975	0.0614823	L3	PI3	-1.958	0.0117892	Upper IM	NOT SIG.	epi
L1-L3	6	2.61954e-06	-0.431556	1	1	0.0672749	L3	CSTB	-2	0	Upper IM	NOT SIG.	epi
L1-L3	6	2.65611e-06	0.323158	0.744	0.575	0.0682142	L3	OSBPL2	-1.319	0.371741	Upper IM	NOT SIG.	epi
L1-L3	6	3.04036e-06	0.340589	0.978	0.967	0.0780825	L3	TPI1	-1.945	0.0163186	Upper IM	NOT SIG.	epi
L1-L3	6	3.15353e-06	-0.306352	1	1	0.080989	L3	MT-CYB	-2	0	Upper IM	NOT SIG.	epi
L1-L3	6	3.41305e-06	0.279314	1	0.992	0.087654	L3	GSTP1	-1.992	0.011588	Upper IM	NOT SIG.	epi
L1-L3	6	3.41305e-06	-0.262815	1	1	0.087654	L3	RPS27	-2	0	Upper IM	NOT SIG.	epi
L1-L3	6	4.61076e-06	0.303473	1	1	0.118414	L3	HSPB1	-2	0	Upper IM	NOT SIG.	epi
L1-L3	6	4.67014e-06	-0.350098	0.15	0.367	0.119939	L3	SERPINB7	-0.517	-1.29082	Upper IM	NOT SIG.	epi
L1-L3	6	4.76214e-06	0.523504	0.589	0.333	0.122301	L3	SPRR2B	-0.922	0.822745	Upper IM	NOT SIG.	epi
L1-L3	6	4.98985e-06	-0.38019	0.556	0.792	0.128149	L3	SFT2D2	-1.348	-0.510416	Upper IM	NOT SIG.	epi
L1-L3	6	5.89379e-06	0.315628	0.978	0.975	0.151364	L3	OAZ1	-1.953	0.00443225	Upper IM	NOT SIG.	epi
L1-L3	6	5.96021e-06	-0.342166	0.244	0.508	0.15307	L3	MTRNR2L1	-0.752	-1.05795	Upper IM	NOT SIG.	epi
L1-L3	6	6.09098e-06	-0.171709	0.489	0.75	0.156429	L3	MT-ATP8	-1.239	-0.617056	Upper IM	NOT SIG.	epi
L1-L3	6	6.2054e-06	0.26752	1	1	0.159367	L3	RPL28	-2	0	Upper IM	NOT SIG.	epi
L1-L3	6	7.32757e-06	-0.197967	1	1	0.188187	L3	PERP	-2	0	Upper IM	NOT SIG.	epi
L1-L3	6	8.6423e-06	-0.316676	1	1	0.221952	L3	DSG3	-2	0	Upper IM	NOT SIG.	epi
L1-L3	6	8.97624e-06	0.310018	1	1	0.230528	L3	S100A11	-2	0	Upper IM	NOT SIG.	epi
L1-L3	6	9.88044e-06	0.329147	0.7	0.517	0.25375	L3	MVK	-1.217	0.437191	Upper IM	NOT SIG.	epi
L1-L3	6	1.06601e-05	-0.285711	0.972	0.925	0.273772	L3	MAL2	-1.897	0.0715029	Upper IM	NOT SIG.	epi
L1-L3	6	1.15046e-05	0.635261	0.717	0.558	0.295462	L3	DUOX2	-1.275	0.361708	Upper IM	NOT SIG.	epi
L1-L3	6	1.1999e-05	0.375691	0.75	0.575	0.308158	L3	CIB1	-1.325	0.383329	Upper IM	NOT SIG.	epi
L1-L3	6	1.31593e-05	-0.522993	0.75	0.85	0.337957	L3	CD55	-1.6	-0.180572	Upper IM	NOT SIG.	epi
L1-L3	6	1.60117e-05	-0.186925	0.044	0.2	0.411213	L3	AL355075.4	-0.244	-2.18442	Upper IM	NOT SIG.	epi
L1-L3	6	1.62455e-05	-0.214122	0.056	0.225	0.417218	L3	ZNF675	-0.281	-2.00643	Upper IM	NOT SIG.	epi
L1-L3	6	1.82514e-05	-0.393086	0.594	0.8	0.468733	L3	MT-ND4L	-1.394	-0.429537	Upper IM	NOT SIG.	epi
L1-L3	6	1.86755e-05	0.337032	0.189	0.025	0.479625	L3	FABP4	-0.214	2.91839	Upper IM	NOT SIG.	epi
L1-L3	6	2.066e-05	-0.282275	0.261	0.508	0.53059	L3	TSPAN13	-0.769	-0.960779	Upper IM	NOT SIG.	epi
L1-L3	6	2.10128e-05	-0.145192	0.039	0.192	0.539651	L3	ZNF90	-0.231	-2.29956	Upper IM	NOT SIG.	epi
L1-L3	6	2.22028e-05	0.308487	0.417	0.208	0.570211	L3	CSKMT	-0.625	1.00346	Upper IM	NOT SIG.	epi
L1-L3	6	2.26627e-05	0.33619	0.744	0.575	0.582024	L3	PLXNB1	-1.319	0.371741	Upper IM	NOT SIG.	epi
L1-L3	6	2.28679e-05	0.380128	0.917	0.808	0.587294	L3	ENSA	-1.725	0.182566	Upper IM	NOT SIG.	epi
L1-L3	6	2.52989e-05	-0.378905	0.728	0.833	0.649726	L3	TUBB2A	-1.561	-0.194378	Upper IM	NOT SIG.	epi
L1-L3	6	2.64264e-05	-0.138301	0.033	0.175	0.678682	L3	ANXA8L1	-0.208	-2.40682	Upper IM	NOT SIG.	epi
L1-L3	6	2.68449e-05	-0.287557	0.972	0.967	0.689431	L3	SERPINB4	-1.939	0.00744042	Upper IM	NOT SIG.	epi
L1-L3	6	2.9644e-05	0.319649	0.444	0.233	0.761317	L3	EIF5AL1	-0.677	0.93023	Upper IM	NOT SIG.	epi
L1-L3	6	3.02579e-05	0.376239	0.378	0.175	0.777083	L3	COL5A1	-0.553	1.11103	Upper IM	NOT SIG.	epi
L1-L3	6	3.12269e-05	0.365521	0.4	0.208	0.80197	L3	HLA-DQB2	-0.608	0.943416	Upper IM	NOT SIG.	epi
L1-L3	6	3.47037e-05	0.336386	0.494	0.267	0.891261	L3	MUC20	-0.761	0.887671	Upper IM	NOT SIG.	epi
L1-L3	6	3.51951e-05	0.393137	0.656	0.508	0.90388	L3	PTGR1	-1.164	0.368867	Upper IM	NOT SIG.	epi
L1-L3	6	3.60122e-05	0.335012	0.783	0.642	0.924865	L3	NUMA1	-1.425	0.286439	Upper IM	NOT SIG.	epi
L1-L3	6	3.81362e-05	-0.232694	1	0.992	0.979414	L3	DYNLL1	-1.992	0.011588	Upper IM	NOT SIG.	epi
L1-L3	6	3.81708e-05	0.223481	0.256	0.075	0.980303	L3	S100B	-0.331	1.77118	Upper IM	NOT SIG.	epi
L1-L3	6	4.09297e-05	0.468626	0.744	0.7	1	L3	ID1	-1.444	0.0879477	Upper IM	NOT SIG.	epi
L1-L3	6	4.33438e-05	0.459555	0.778	0.633	1	L3	KLK7	-1.411	0.297565	Upper IM	NOT SIG.	epi
L1-L3	6	4.33738e-05	-0.354071	0.978	0.933	1	L3	SLURP1	-1.911	0.0679574	Upper IM	NOT SIG.	epi
L1-L3	6	4.69604e-05	0.302096	0.728	0.575	1	L3	COMTD1	-1.303	0.340376	Upper IM	NOT SIG.	epi
L1-L3	6	4.88251e-05	0.339854	0.889	0.825	1	L3	ATP5MC3	-1.714	0.107789	Upper IM	NOT SIG.	epi
L1-L3	6	4.91864e-05	-0.208818	0.15	0.367	1	L3	MAP2	-0.517	-1.29082	Upper IM	NOT SIG.	epi
L1-L3	6	4.94852e-05	0.462119	0.7	0.55	1	L3	ULK3	-1.25	0.347923	Upper IM	NOT SIG.	epi
L1-L3	6	5.1069e-05	0.37041	0.939	0.908	1	L3	GM2A	-1.847	0.0484329	Upper IM	NOT SIG.	epi
L1-L3	6	5.2143e-05	0.702199	1	1	1	L3	S100A6	-2	0	Upper IM	NOT SIG.	epi
L1-L3	6	5.28959e-05	0.357917	0.989	0.95	1	L3	DHCR24	-1.939	0.058043	Upper IM	NOT SIG.	epi
L1-L3	6	5.30681e-05	-0.646384	0.917	0.908	1	L3	TM4SF1	-1.825	0.0142294	Upper IM	NOT SIG.	epi
L1-L3	6	5.33672e-05	0.280728	0.189	0.033	1	L3	PLAT	-0.222	2.51785	Upper IM	NOT SIG.	epi
L1-L3	6	5.42428e-05	-0.209647	0.094	0.267	1	L3	XAF1	-0.361	-1.50611	Upper IM	NOT SIG.	epi
L1-L3	6	5.56729e-05	0.426705	0.872	0.75	1	L3	HLA-DRA	-1.622	0.217438	Upper IM	NOT SIG.	epi
L1-L3	6	5.66115e-05	0.240826	0.406	0.192	1	L3	ILRUN	-0.598	1.08037	Upper IM	NOT SIG.	epi
L1-L3	6	6.32373e-05	-0.323174	0.917	0.9	1	L3	YBX3	-1.817	0.0269967	Upper IM	NOT SIG.	epi
L1-L3	6	6.4118e-05	-0.207589	0.061	0.217	1	L3	MTRNR2L3	-0.278	-1.83081	Upper IM	NOT SIG.	epi
L1-L3	6	7.11111e-05	-0.331249	0.744	0.858	1	L3	SERPINB2	-1.602	-0.205675	Upper IM	NOT SIG.	epi
L1-L3	6	7.44903e-05	0.344211	0.594	0.417	1	L3	MRPS34	-1.011	0.510416	Upper IM	NOT SIG.	epi
L1-L3	6	8.50156e-05	-0.23537	0.278	0.533	1	L3	SNRK	-0.811	-0.939051	Upper IM	NOT SIG.	epi
L1-L3	6	9.22358e-05	0.229377	0.461	0.25	1	L3	ESRG	-0.711	0.882839	Upper IM	NOT SIG.	epi
L1-L3	6	9.36216e-05	-0.320989	1	1	1	L3	LYPD3	-2	0	Upper IM	NOT SIG.	epi
L1-L3	6	9.5973e-05	0.38707	0.911	0.875	1	L3	MT1X	-1.786	0.058168	Upper IM	NOT SIG.	epi
L1-L3	6	9.87009e-05	-0.414922	0.872	0.908	1	L3	F3	-1.78	-0.0583642	Upper IM	NOT SIG.	epi
L1-L3	6	9.96099e-05	-0.139061	0.167	0.383	1	L3	MTRNR2L10	-0.55	-1.1975	Upper IM	NOT SIG.	epi
L1-L3	6	0.000104249	0.290242	0.783	0.642	1	L3	LMAN2	-1.425	0.286439	Upper IM	NOT SIG.	epi
L1-L3	6	0.00010443	0.332548	0.994	0.992	1	L3	NCCRP1	-1.986	0.00290573	Upper IM	NOT SIG.	epi
L1-L3	6	0.000109728	0.319323	0.783	0.675	1	L3	HSPE1	-1.458	0.214125	Upper IM	NOT SIG.	epi
L1-L3	6	0.000111856	0.609568	0.811	0.733	1	L3	KRT19	-1.544	0.145889	Upper IM	NOT SIG.	epi
L1-L3	6	0.00011496	-0.393519	0.839	0.95	1	L3	HSPA5	-1.789	-0.179257	Upper IM	NOT SIG.	epi
L1-L3	6	0.000116116	0.245457	0.539	0.333	1	L3	SLC1A5	-0.872	0.694763	Upper IM	NOT SIG.	epi
L1-L3	6	0.000116758	0.32761	0.639	0.508	1	L3	PSMA4	-1.147	0.330987	Upper IM	NOT SIG.	epi
L1-L3	6	0.000120429	0.341033	0.561	0.375	1	L3	ACOX3	-0.936	0.58111	Upper IM	NOT SIG.	epi
L1-L3	6	0.00012395	0.366132	0.583	0.45	1	L3	GOT2	-1.033	0.373571	Upper IM	NOT SIG.	epi
L1-L3	6	0.000133297	0.236623	0.994	0.992	1	L3	P4HB	-1.986	0.00290573	Upper IM	NOT SIG.	epi
L1-L3	6	0.000134032	-0.351811	0.989	0.992	1	L3	DMKN	-1.981	-0.0043696	Upper IM	NOT SIG.	epi
L1-L3	6	0.000134628	-0.519697	0.506	0.683	1	L3	CD177	-1.189	-0.432748	Upper IM	NOT SIG.	epi
L1-L3	6	0.000138642	0.266628	0.944	0.925	1	L3	RAB25	-1.869	0.0293335	Upper IM	NOT SIG.	epi
L1-L3	6	0.000148135	0.294227	0.278	0.108	1	L3	S100P	-0.386	1.36405	Upper IM	NOT SIG.	epi
L1-L3	6	0.000148293	0.222851	0.85	0.692	1	L3	ASAH1	-1.542	0.296691	Upper IM	NOT SIG.	epi
L1-L3	6	0.000150404	-0.589665	0.983	0.992	1	L3	KRT6B	-1.975	-0.0131487	Upper IM	NOT SIG.	epi
L1-L3	6	0.000159083	-0.43642	0.722	0.85	1	L3	IGKC	-1.572	-0.235464	Upper IM	NOT SIG.	epi
L1-L3	6	0.000159231	-0.355412	0.783	0.917	1	L3	BNIP3	-1.7	-0.227909	Upper IM	NOT SIG.	epi
L1-L3	6	0.000165705	0.237393	0.6	0.367	1	L3	PSMD13	-0.967	0.709182	Upper IM	NOT SIG.	epi
L1-L3	6	0.000166373	-0.227317	1	1	1	L3	RPL37	-2	0	Upper IM	NOT SIG.	epi
L1-L3	6	0.000169225	-0.112884	0.011	0.108	1	L3	CDC14B	-0.119	-3.29546	Upper IM	NOT SIG.	epi
L1-L3	6	0.000171973	0.314036	0.794	0.658	1	L3	MAF	-1.452	0.271051	Upper IM	NOT SIG.	epi
L1-L3	6	0.000177492	-0.333727	0.622	0.8	1	L3	CLDN1	-1.422	-0.363085	Upper IM	NOT SIG.	epi
L1-L3	6	0.000178729	-0.297759	0.922	0.967	1	L3	CRYAB	-1.889	-0.0687491	Upper IM	NOT SIG.	epi
L1-L3	6	0.000179107	0.346458	0.967	0.883	1	L3	CD74	-1.85	0.131102	Upper IM	NOT SIG.	epi
L1-L3	6	0.000180377	0.35137	0.728	0.567	1	L3	TTLL12	-1.295	0.36059	Upper IM	NOT SIG.	epi
L1-L3	6	0.000182255	0.18522	0.228	0.075	1	L3	CAMKK1	-0.303	1.60407	Upper IM	NOT SIG.	epi
L1-L3	6	0.000185601	0.276031	0.478	0.275	1	L3	IDH3A	-0.753	0.797579	Upper IM	NOT SIG.	epi
L1-L3	6	0.000187809	0.334719	0.744	0.625	1	L3	MRPL51	-1.369	0.251446	Upper IM	NOT SIG.	epi
L1-L3	6	0.000192465	0.213889	0.289	0.117	1	L3	SEMA4C	-0.406	1.30456	Upper IM	NOT SIG.	epi
L1-L3	6	0.000203685	-0.215723	0.2	0.4	1	L3	AC004816.1	-0.6	-1	Upper IM	NOT SIG.	epi
L1-L3	6	0.000211265	0.282422	0.706	0.583	1	L3	NUPR1	-1.289	0.276172	Upper IM	NOT SIG.	epi
L1-L3	6	0.000216666	0.299847	0.822	0.75	1	L3	ERBB2	-1.572	0.132248	Upper IM	NOT SIG.	epi
L1-L3	6	0.000228848	0.265889	0.194	0.05	1	L3	IGF1	-0.244	1.95606	Upper IM	NOT SIG.	epi
L1-L3	6	0.000241964	0.236299	0.472	0.267	1	L3	LPCAT4	-0.739	0.821947	Upper IM	NOT SIG.	epi
L1-L3	6	0.000242141	0.523969	0.861	0.817	1	L3	PABPC3	-1.678	0.0756772	Upper IM	NOT SIG.	epi
L1-L3	6	0.000242484	0.161232	0.183	0.042	1	L3	AKR1C1	-0.225	2.12338	Upper IM	NOT SIG.	epi
L1-L3	6	0.00025471	-0.135375	0.033	0.15	1	L3	RASSF10	-0.183	-2.18442	Upper IM	NOT SIG.	epi
L1-L3	6	0.000255747	0.279369	0.678	0.525	1	L3	WASHC1	-1.203	0.368968	Upper IM	NOT SIG.	epi
L1-L3	6	0.000256356	-0.194947	0.117	0.292	1	L3	TGM2	-0.409	-1.31946	Upper IM	NOT SIG.	epi
L1-L3	6	0.000263843	0.237393	0.989	0.975	1	L3	MIF	-1.964	0.0205683	Upper IM	NOT SIG.	epi
L1-L3	6	0.000270285	0.324376	0.65	0.517	1	L3	GOLGA8A	-1.167	0.330275	Upper IM	NOT SIG.	epi
L1-L3	6	0.000276244	0.209499	0.233	0.483	1	L3	IGLC2	-0.716	-1.05169	Upper IM	NOT SIG.	epi
L1-L3	6	0.00028423	-0.696179	0.917	0.958	1	L3	RNASEK	-1.875	-0.0631039	Upper IM	NOT SIG.	epi
L1-L3	6	0.000288783	-0.130644	0.061	0.2	1	L3	AGRN	-0.261	-1.71312	Upper IM	NOT SIG.	epi
L1-L3	6	0.000296795	0.28487	0.45	0.3	1	L3	DHX9	-0.75	0.584963	Upper IM	NOT SIG.	epi
L1-L3	6	0.000297045	0.226191	0.983	0.992	1	L3	PKM	-1.975	-0.0131487	Upper IM	NOT SIG.	epi
L1-L3	6	0.000299397	0.184496	0.994	1	1	L3	MYL6	-1.994	-0.00868224	Upper IM	NOT SIG.	epi
L1-L3	6	0.000300041	-0.391144	0.672	0.85	1	L3	NMU	-1.522	-0.339002	Upper IM	NOT SIG.	epi
L1-L3	6	0.000313708	0.285657	0.978	0.933	1	L3	COX4I1	-1.911	0.0679574	Upper IM	NOT SIG.	epi
L1-L3	6	0.000314501	-0.42367	0.833	0.858	1	L3	HPGD	-1.691	-0.0426612	Upper IM	NOT SIG.	epi
L1-L3	6	0.000316974	-0.454853	0.833	0.958	1	L3	DAPL1	-1.791	-0.201709	Upper IM	NOT SIG.	epi
L1-L3	6	0.000341413	0.289454	0.944	0.867	1	L3	GABARAP	-1.811	0.122755	Upper IM	NOT SIG.	epi
L1-L3	6	0.000344837	0.265885	0.556	0.392	1	L3	ETHE1	-0.948	0.504231	Upper IM	NOT SIG.	epi
L1-L3	6	0.000349485	0.280534	0.589	0.442	1	L3	NFE2L1	-1.031	0.414221	Upper IM	NOT SIG.	epi
L1-L3	6	0.000349614	0.152617	0.167	0.033	1	L3	CD1E	-0.2	2.33931	Upper IM	NOT SIG.	epi
L1-L3	6	0.000353796	0.232252	1	0.992	1	L3	SBSN	-1.992	0.011588	Upper IM	NOT SIG.	epi
L1-L3	6	0.000360183	0.281333	0.483	0.308	1	L3	RGS14	-0.791	0.649093	Upper IM	NOT SIG.	epi
L1-L3	6	0.000363521	-0.105062	0.233	0.442	1	L3	ZNF562	-0.675	-0.923716	Upper IM	NOT SIG.	epi
L1-L3	6	0.000366697	0.421543	0.844	0.775	1	L3	CEACAM6	-1.619	0.123047	Upper IM	NOT SIG.	epi
L1-L3	6	0.000376519	0.234928	0.233	0.083	1	L3	PHYHIP	-0.316	1.48915	Upper IM	NOT SIG.	epi
L1-L3	6	0.000389435	-0.47902	0.906	0.967	1	L3	CRISP3	-1.873	-0.0940048	Upper IM	NOT SIG.	epi
L1-L3	6	0.000415073	0.301917	0.828	0.733	1	L3	IMPA2	-1.561	0.175818	Upper IM	NOT SIG.	epi
L1-L3	6	0.000418697	0.170001	0.783	0.7	1	L3	CNN2	-1.483	0.161657	Upper IM	NOT SIG.	epi
L1-L3	6	0.000422576	0.153854	0.194	0.05	1	L3	HOXD10	-0.244	1.95606	Upper IM	NOT SIG.	epi
L1-L3	6	0.000423853	0.291528	0.711	0.592	1	L3	FDPS	-1.303	0.264252	Upper IM	NOT SIG.	epi
L1-L3	6	0.000428066	0.265414	0.689	0.5	1	L3	STAP2	-1.189	0.462576	Upper IM	NOT SIG.	epi
L1-L3	6	0.000429724	-0.288062	0.878	0.933	1	L3	CLDN4	-1.811	-0.0876561	Upper IM	NOT SIG.	epi
L1-L3	6	0.000437863	0.414941	0.289	0.133	1	L3	GABRP	-0.422	1.11964	Upper IM	NOT SIG.	epi
L1-L3	6	0.00044266	0.272153	1	0.983	1	L3	MALL	-1.983	0.0247367	Upper IM	NOT SIG.	epi
L1-L3	6	0.000443792	0.24304	0.994	0.983	1	L3	TSPO	-1.977	0.0160544	Upper IM	NOT SIG.	epi
L1-L3	6	0.000450775	0.528533	0.522	0.375	1	L3	KLK6	-0.897	0.477159	Upper IM	NOT SIG.	epi
L1-L3	6	0.000452475	0.164663	0.256	0.1	1	L3	CCDC84	-0.356	1.35614	Upper IM	NOT SIG.	epi
L1-L3	6	0.000453255	-0.0493202	0.006	0.083	1	L3	UQCRHL	-0.089	-3.79008	Upper IM	NOT SIG.	epi
L1-L3	6	0.000458923	0.175997	0.217	0.067	1	L3	ODF2	-0.284	1.69546	Upper IM	NOT SIG.	epi
L1-L3	6	0.000463365	0.277294	0.972	0.958	1	L3	SLC9A3R1	-1.93	0.0209307	Upper IM	NOT SIG.	epi
L1-L3	6	0.000469911	-0.234136	0.233	0.425	1	L3	SLC37A2	-0.658	-0.867133	Upper IM	NOT SIG.	epi
L1-L3	6	0.000472173	0.208334	0.25	0.1	1	L3	NLRP2	-0.35	1.32193	Upper IM	NOT SIG.	epi
L1-L3	6	0.000480431	0.272294	0.883	0.783	1	L3	IDH2	-1.666	0.173401	Upper IM	NOT SIG.	epi
L1-L3	6	0.000481925	0.224778	0.3	0.142	1	L3	LUM	-0.442	1.07907	Upper IM	NOT SIG.	epi
L1-L3	6	0.000492063	0.170564	0.206	0.067	1	L3	TOR3A	-0.273	1.62041	Upper IM	NOT SIG.	epi
L1-L3	6	0.000494044	0.295575	0.644	0.508	1	L3	MANF	-1.152	0.342232	Upper IM	NOT SIG.	epi
L1-L3	6	0.000494643	0.313328	0.9	0.875	1	L3	NDUFA4	-1.775	0.040642	Upper IM	NOT SIG.	epi
L1-L3	6	0.00050148	-0.217392	1	1	1	L3	RPL37A	-2	0	Upper IM	NOT SIG.	epi
L1-L3	6	0.000502345	0.219194	0.594	0.417	1	L3	LAMB3	-1.011	0.510416	Upper IM	NOT SIG.	epi
L1-L3	6	0.000546697	0.171165	0.194	0.058	1	L3	GADD45G	-0.252	1.74193	Upper IM	NOT SIG.	epi
L1-L3	6	0.000550115	0.32008	0.822	0.775	1	L3	RARG	-1.597	0.0849421	Upper IM	NOT SIG.	epi
L1-L3	6	0.000550523	0.225379	0.583	0.408	1	L3	RBBP4	-0.991	0.514927	Upper IM	NOT SIG.	epi
L1-L3	6	0.000557459	0.376582	0.7	0.575	1	L3	WSB1	-1.275	0.283793	Upper IM	NOT SIG.	epi
L1-L3	6	0.000560106	-0.402801	0.661	0.833	1	L3	ME1	-1.494	-0.333666	Upper IM	NOT SIG.	epi
L1-L3	6	0.000560312	0.348092	0.622	0.492	1	L3	IGFBP2	-1.114	0.338256	Upper IM	NOT SIG.	epi
L1-L3	6	0.000574696	-0.212648	1	1	1	L3	RPL27A	-2	0	Upper IM	NOT SIG.	epi
L1-L3	6	0.000587726	-0.576885	0.078	0.208	1	L3	KRT76	-0.286	-1.41504	Upper IM	NOT SIG.	epi
L1-L3	6	0.000619553	0.526209	0.994	0.983	1	L3	LCN2	-1.977	0.0160544	Upper IM	NOT SIG.	epi
L1-L3	6	0.000636189	0.287219	0.694	0.567	1	L3	OGT	-1.261	0.291587	Upper IM	NOT SIG.	epi
L1-L3	6	0.000642547	0.267448	0.8	0.675	1	L3	NAGK	-1.475	0.245112	Upper IM	NOT SIG.	epi
L1-L3	6	0.000645702	0.292464	0.833	0.717	1	L3	EPHX3	-1.55	0.216343	Upper IM	NOT SIG.	epi
L1-L3	6	0.000648015	0.265351	1	0.983	1	L3	SDC1	-1.983	0.0247367	Upper IM	NOT SIG.	epi
L1-L3	6	0.000648728	-0.256101	0.217	0.383	1	L3	SF3B4	-0.6	-0.819649	Upper IM	NOT SIG.	epi
L1-L3	6	0.000659984	0.25215	0.689	0.592	1	L3	BAG6	-1.281	0.218907	Upper IM	NOT SIG.	epi
L1-L3	6	0.000667133	0.348366	0.844	0.808	1	L3	ALS2CL	-1.652	0.0628877	Upper IM	NOT SIG.	epi
L1-L3	6	0.000667566	-0.283168	0.794	0.875	1	L3	EIF3E	-1.669	-0.140144	Upper IM	NOT SIG.	epi
L1-L3	6	0.000674825	0.167273	0.217	0.075	1	L3	ZNF133	-0.292	1.53273	Upper IM	NOT SIG.	epi
L1-L3	6	0.000674907	0.289622	0.683	0.492	1	L3	FAM219B	-1.175	0.473227	Upper IM	NOT SIG.	epi
L1-L3	6	0.000680947	-0.297463	0.972	0.967	1	L3	LAPTM4A	-1.939	0.00744042	Upper IM	NOT SIG.	epi
L1-L3	6	0.000708616	0.163812	1	1	1	L3	S100A8	-2	0	Upper IM	NOT SIG.	epi
L1-L3	6	0.000712132	0.190484	1	0.992	1	L3	YWHAZ	-1.992	0.011588	Upper IM	NOT SIG.	epi
L1-L3	6	0.000730437	-0.536308	0.928	0.942	1	L3	UPP1	-1.87	-0.0216023	Upper IM	NOT SIG.	epi
L1-L3	6	0.000732773	-0.236866	0.411	0.6	1	L3	EIF3L	-1.011	-0.545824	Upper IM	NOT SIG.	epi
L1-L3	6	0.000735074	-0.343113	0.478	0.65	1	L3	LY6G6C	-1.128	-0.443429	Upper IM	NOT SIG.	epi
L1-L3	6	0.000758409	0.280837	0.717	0.617	1	L3	DNAJC5	-1.334	0.216703	Upper IM	NOT SIG.	epi
L1-L3	6	0.000761309	0.281136	0.822	0.675	1	L3	EPHA1	-1.497	0.284251	Upper IM	NOT SIG.	epi
L1-L3	6	0.000770037	0.197244	0.422	0.242	1	L3	PLEKHJ1	-0.664	0.802236	Upper IM	NOT SIG.	epi
L1-L3	6	0.000813467	0.275691	0.811	0.75	1	L3	SNRPD2	-1.561	0.112811	Upper IM	NOT SIG.	epi
L1-L3	6	0.00081818	0.241981	0.3	0.142	1	L3	FMOD	-0.442	1.07907	Upper IM	NOT SIG.	epi
L1-L3	6	0.000820897	-0.206489	0.206	0.383	1	L3	B3GNT8	-0.589	-0.8947	Upper IM	NOT SIG.	epi
L1-L3	6	0.000833597	-0.263061	1	1	1	L3	RPL31	-2	0	Upper IM	NOT SIG.	epi
L1-L3	6	0.000851074	0.272049	0.367	0.208	1	L3	SMAD3	-0.575	0.819197	Upper IM	NOT SIG.	epi
L1-L3	6	0.000857051	0.240351	0.361	0.2	1	L3	EDEM3	-0.561	0.851999	Upper IM	NOT SIG.	epi
L1-L3	6	0.000878509	-0.214044	0.261	0.458	1	L3	SKAP2	-0.719	-0.811298	Upper IM	NOT SIG.	epi
L1-L3	6	0.000887377	-0.216635	0.072	0.2	1	L3	EGR1	-0.272	-1.47393	Upper IM	NOT SIG.	epi
L1-L3	6	0.000909586	0.254413	0.878	0.842	1	L3	CARHSP1	-1.72	0.0604007	Upper IM	NOT SIG.	epi
L1-L3	6	0.000964665	0.23846	1	0.992	1	L3	PPDPF	-1.992	0.011588	Upper IM	NOT SIG.	epi
L1-L3	6	0.000975214	0.177358	0.233	0.092	1	L3	ADGRF1	-0.325	1.34062	Upper IM	NOT SIG.	epi
L1-L3	6	0.00098284	0.268932	0.722	0.567	1	L3	CDC37	-1.289	0.34865	Upper IM	NOT SIG.	epi
L1-L3	6	0.000991763	0.133663	0.294	0.125	1	L3	ITGB2	-0.419	1.23389	Upper IM	NOT SIG.	epi
L1-L3	6	0.000993308	-0.0376456	0.022	0.117	1	L3	UBR4	-0.139	-2.41093	Upper IM	NOT SIG.	epi
L1-L3	6	0.00100144	-0.110795	0.083	0.225	1	L3	TCAF1	-0.308	-1.43874	Upper IM	NOT SIG.	epi
L1-L3	6	0.00100553	-0.326177	0.417	0.608	1	L3	DUSP1	-1.025	-0.544024	Upper IM	NOT SIG.	epi
L1-L3	6	0.00101202	0.287364	0.839	0.867	1	L3	HNRNPDL	-1.706	-0.0473612	Upper IM	NOT SIG.	epi
L1-L3	6	0.00105309	0.301765	0.511	0.375	1	L3	NADSYN1	-0.886	0.446433	Upper IM	NOT SIG.	epi
L1-L3	6	0.00108384	0.264175	0.883	0.792	1	L3	RAB1A	-1.675	0.156913	Upper IM	NOT SIG.	epi
L1-L3	6	0.00108557	0.285595	0.744	0.675	1	L3	PDXK	-1.419	0.140415	Upper IM	NOT SIG.	epi
L1-L3	6	0.00109686	0.237144	0.894	0.825	1	L3	BCAP31	-1.719	0.115881	Upper IM	NOT SIG.	epi
L1-L3	6	0.00110623	0.352466	0.356	0.2	1	L3	PADI1	-0.556	0.831877	Upper IM	NOT SIG.	epi
L1-L3	6	0.00111037	0.290988	0.883	0.825	1	L3	ATP5MPL	-1.708	0.0980193	Upper IM	NOT SIG.	epi
L1-L3	6	0.0011203	0.152467	0.194	0.067	1	L3	CENPW	-0.261	1.53382	Upper IM	NOT SIG.	epi
L1-L3	6	0.00113504	-0.0444124	0.006	0.075	1	L3	DNAJC27-AS1	-0.081	-3.64386	Upper IM	NOT SIG.	epi
L1-L3	6	0.00113917	0.132842	0.222	0.083	1	L3	RNF26	-0.305	1.41938	Upper IM	NOT SIG.	epi
L1-L3	6	0.00116269	0.246814	0.361	0.2	1	L3	SLC7A5	-0.561	0.851999	Upper IM	NOT SIG.	epi
L1-L3	6	0.00116717	-0.223463	0.339	0.525	1	L3	ZNF117	-0.864	-0.631032	Upper IM	NOT SIG.	epi
L1-L3	6	0.00119004	0.271571	0.6	0.475	1	L3	MEA1	-1.075	0.337035	Upper IM	NOT SIG.	epi
L1-L3	6	0.00120493	0.233715	0.828	0.675	1	L3	COA3	-1.503	0.294743	Upper IM	NOT SIG.	epi
L1-L3	6	0.00120749	0.180264	0.389	0.225	1	L3	TMEM173	-0.614	0.789845	Upper IM	NOT SIG.	epi
L1-L3	6	0.00120987	0.232866	0.883	0.842	1	L3	NORAD	-1.725	0.0685932	Upper IM	NOT SIG.	epi
L1-L3	6	0.00121204	-0.287422	0.567	0.733	1	L3	HSPA1B	-1.3	-0.370464	Upper IM	NOT SIG.	epi
L1-L3	6	0.0012572	0.253902	0.267	0.125	1	L3	COL5A2	-0.392	1.09491	Upper IM	NOT SIG.	epi
L1-L3	6	0.0012658	0.333462	0.5	0.367	1	L3	ANKRD35	-0.867	0.446148	Upper IM	NOT SIG.	epi
L1-L3	6	0.00129636	-0.155409	0.3	0.475	1	L3	BST2	-0.775	-0.662965	Upper IM	NOT SIG.	epi
L1-L3	6	0.00130353	0.218069	0.428	0.267	1	L3	ARFRP1	-0.695	0.680771	Upper IM	NOT SIG.	epi
L1-L3	6	0.00130794	-0.0925573	0.044	0.15	1	L3	MTRNR2L11	-0.194	-1.76939	Upper IM	NOT SIG.	epi
L1-L3	6	0.00131932	0.178404	0.233	0.092	1	L3	TCN1	-0.325	1.34062	Upper IM	NOT SIG.	epi
L1-L3	6	0.00134713	0.16304	0.256	0.108	1	L3	COL4A1	-0.364	1.24511	Upper IM	NOT SIG.	epi
L1-L3	6	0.00136295	-0.364461	0.911	0.925	1	L3	GBP6	-1.836	-0.0220023	Upper IM	NOT SIG.	epi
L1-L3	6	0.00138662	0.178667	0.289	0.133	1	L3	SNHG18	-0.422	1.11964	Upper IM	NOT SIG.	epi
L1-L3	6	0.00139683	0.202976	0.361	0.192	1	L3	GRAMD4	-0.553	0.910893	Upper IM	NOT SIG.	epi
L1-L3	6	0.0014002	0.371813	0.839	0.75	1	L3	C10orf99	-1.589	0.16178	Upper IM	NOT SIG.	epi
L1-L3	6	0.00141363	0.268504	0.489	0.333	1	L3	EGLN3	-0.822	0.554312	Upper IM	NOT SIG.	epi
L1-L3	6	0.00142114	0.228126	0.578	0.442	1	L3	SNX1	-1.02	0.387023	Upper IM	NOT SIG.	epi
L1-L3	6	0.00142237	0.230484	0.972	0.925	1	L3	TUBA1B	-1.897	0.0715029	Upper IM	NOT SIG.	epi
L1-L3	6	0.00143347	-0.261215	0.5	0.683	1	L3	SULF2	-1.183	-0.449957	Upper IM	NOT SIG.	epi
L1-L3	6	0.00144857	-0.25858	0.45	0.608	1	L3	PGLYRP4	-1.058	-0.434146	Upper IM	NOT SIG.	epi
L1-L3	6	0.00146321	-0.266707	0.483	0.717	1	L3	MAX	-1.2	-0.56995	Upper IM	NOT SIG.	epi
L1-L3	6	0.00146491	0.411717	0.772	0.642	1	L3	VEGFA	-1.414	0.266028	Upper IM	NOT SIG.	epi
L1-L3	6	0.00147071	0.150872	1	1	1	L3	RPL8	-2	0	Upper IM	NOT SIG.	epi
L1-L3	6	0.00147874	-0.0709885	0.033	0.133	1	L3	HOXB7	-0.166	-2.01089	Upper IM	NOT SIG.	epi
L1-L3	6	0.00148033	0.171524	0.25	0.1	1	L3	MEG3	-0.35	1.32193	Upper IM	NOT SIG.	epi
L1-L3	6	0.00148366	-0.192801	0.228	0.408	1	L3	FUT6	-0.636	-0.839535	Upper IM	NOT SIG.	epi
L1-L3	6	0.00148688	-0.137583	0.1	0.242	1	L3	PORCN	-0.342	-1.27501	Upper IM	NOT SIG.	epi
L1-L3	6	0.00149078	0.19937	0.294	0.142	1	L3	INTS8	-0.436	1.04993	Upper IM	NOT SIG.	epi
L1-L3	6	0.00150013	0.0834474	0.1	0.008	1	L3	ZSCAN25	-0.108	3.64386	Upper IM	NOT SIG.	epi
L1-L3	6	0.00150791	0.264901	0.689	0.6	1	L3	BLCAP	-1.289	0.199541	Upper IM	NOT SIG.	epi
L1-L3	6	0.00151632	0.252534	0.528	0.367	1	L3	CD151	-0.895	0.524758	Upper IM	NOT SIG.	epi
L1-L3	6	0.00152923	0.25919	0.922	0.867	1	L3	NME2	-1.789	0.0887348	Upper IM	NOT SIG.	epi
L1-L3	6	0.00156836	-0.0741757	0.022	0.108	1	L3	SLC26A2	-0.13	-2.29546	Upper IM	NOT SIG.	epi
L1-L3	6	0.00157961	0.199082	0.389	0.233	1	L3	ARAP1	-0.622	0.73944	Upper IM	NOT SIG.	epi
L1-L3	6	0.00160478	0.13633	0.206	0.075	1	L3	ADCK5	-0.281	1.45768	Upper IM	NOT SIG.	epi
L1-L3	6	0.00161718	-0.290345	0.844	0.925	1	L3	IL18	-1.769	-0.13221	Upper IM	NOT SIG.	epi
L1-L3	6	0.00163842	0.243599	0.494	0.35	1	L3	SLC9A3-AS1	-0.844	0.497156	Upper IM	NOT SIG.	epi
L1-L3	6	0.0016434	0.259634	0.539	0.4	1	L3	CENPX	-0.939	0.430285	Upper IM	NOT SIG.	epi
L1-L3	6	0.00169586	0.265269	0.617	0.467	1	L3	TKT	-1.084	0.401848	Upper IM	NOT SIG.	epi
L1-L3	6	0.00170309	-0.262676	1	0.925	1	L3	SULT2B1	-1.925	0.112475	Upper IM	NOT SIG.	epi
L1-L3	6	0.00170576	0.277233	0.806	0.683	1	L3	SEMA4B	-1.489	0.238894	Upper IM	NOT SIG.	epi
L1-L3	6	0.00170934	-0.217089	0.439	0.633	1	L3	CLOCK	-1.072	-0.527985	Upper IM	NOT SIG.	epi
L1-L3	6	0.0017319	-0.385198	0.339	0.525	1	L3	ODC1	-0.864	-0.631032	Upper IM	NOT SIG.	epi
L1-L3	6	0.00173865	0.280829	0.778	0.692	1	L3	CBR1	-1.47	0.168998	Upper IM	NOT SIG.	epi
L1-L3	6	0.00174591	-0.0888055	0.056	0.167	1	L3	ANKRD6	-0.223	-1.57635	Upper IM	NOT SIG.	epi
L1-L3	6	0.00177818	0.0839025	0.161	0.042	1	L3	AC027644.3	-0.203	1.9386	Upper IM	NOT SIG.	epi
L1-L3	6	0.00177855	0.244306	0.378	0.217	1	L3	COL6A3	-0.595	0.800691	Upper IM	NOT SIG.	epi
L1-L3	6	0.00179603	0.194438	0.439	0.283	1	L3	GJB3	-0.722	0.633419	Upper IM	NOT SIG.	epi
L1-L3	6	0.00183617	-0.0245524	0.928	0.958	1	L3	KRT10	-1.886	-0.0459009	Upper IM	NOT SIG.	epi
L1-L3	6	0.0018491	-0.110028	0.4	0.633	1	L3	CD36	-1.033	-0.662205	Upper IM	NOT SIG.	epi
L1-L3	6	0.00186114	0.247562	0.583	0.475	1	L3	SNRPD1	-1.058	0.295568	Upper IM	NOT SIG.	epi
L1-L3	6	0.00188097	-0.228932	0.983	0.975	1	L3	HSP90AA1	-1.958	0.0117892	Upper IM	NOT SIG.	epi
L1-L3	6	0.00190234	-0.24803	0.356	0.517	1	L3	BCAP29	-0.873	-0.538287	Upper IM	NOT SIG.	epi
L1-L3	6	0.00190266	0.236563	0.978	0.975	1	L3	NIBAN2	-1.953	0.00443225	Upper IM	NOT SIG.	epi
L1-L3	6	0.00191955	0.234721	0.75	0.617	1	L3	UQCRC2	-1.367	0.28162	Upper IM	NOT SIG.	epi
L1-L3	6	0.00192687	0.215008	0.322	0.183	1	L3	MTG1	-0.505	0.815217	Upper IM	NOT SIG.	epi
L1-L3	6	0.00193075	0.244644	0.633	0.467	1	L3	AEBP1	-1.1	0.438783	Upper IM	NOT SIG.	epi
L1-L3	6	0.00193423	0.303831	0.472	0.35	1	L3	MAZ	-0.822	0.431432	Upper IM	NOT SIG.	epi
L1-L3	6	0.00194072	0.288485	0.411	0.267	1	L3	HGSNAT	-0.678	0.622299	Upper IM	NOT SIG.	epi
L1-L3	6	0.00194425	-0.217085	0.422	0.617	1	L3	RHOB	-1.039	-0.548027	Upper IM	NOT SIG.	epi
L1-L3	6	0.00195862	0.0893428	0.144	0.033	1	L3	SNAP47	-0.177	2.12553	Upper IM	NOT SIG.	epi
L1-L3	6	0.00198806	0.21503	0.267	0.125	1	L3	TMPRSS4	-0.392	1.09491	Upper IM	NOT SIG.	epi
L1-L3	6	0.00200946	-0.133748	0.094	0.225	1	L3	FAM153CP	-0.319	-1.25919	Upper IM	NOT SIG.	epi
L1-L3	6	0.00202808	0.223652	0.444	0.283	1	L3	ATP8B1	-0.727	0.649758	Upper IM	NOT SIG.	epi
L1-L3	6	0.00204602	0.194511	0.722	0.592	1	L3	PRPF8	-1.314	0.286402	Upper IM	NOT SIG.	epi
L1-L3	6	0.00204869	0.250503	0.878	0.792	1	L3	CTTN	-1.67	0.148721	Upper IM	NOT SIG.	epi
L1-L3	6	0.00206518	0.178616	0.25	0.108	1	L3	CKMT1A	-0.358	1.2109	Upper IM	NOT SIG.	epi
L1-L3	6	0.00206991	0.270996	0.489	0.35	1	L3	YWHAH	-0.839	0.48248	Upper IM	NOT SIG.	epi
L1-L3	6	0.00208259	-0.0910777	0.061	0.175	1	L3	CCSAP	-0.236	-1.52047	Upper IM	NOT SIG.	epi
L1-L3	6	0.00212279	0.224493	0.756	0.675	1	L3	MDH2	-1.431	0.163499	Upper IM	NOT SIG.	epi
L1-L3	6	0.00213278	-0.290583	0.456	0.583	1	L3	SOWAHC	-1.039	-0.354462	Upper IM	NOT SIG.	epi
L1-L3	6	0.00219214	-0.14579	1	1	1	L3	ACTG1	-2	0	Upper IM	NOT SIG.	epi
L1-L3	6	0.00221605	0.182138	0.222	0.1	1	L3	C6orf136	-0.322	1.15056	Upper IM	NOT SIG.	epi
L1-L3	6	0.00223734	-0.395249	1	1	1	L3	EMP1	-2	0	Upper IM	NOT SIG.	epi
L1-L3	6	0.00226372	0.300562	0.922	0.883	1	L3	PDIA3	-1.805	0.0623533	Upper IM	NOT SIG.	epi
L1-L3	6	0.00226783	0.222442	0.328	0.192	1	L3	SLC35E2B	-0.52	0.77259	Upper IM	NOT SIG.	epi
L1-L3	6	0.00227305	0.267827	0.622	0.5	1	L3	COL6A1	-1.122	0.314986	Upper IM	NOT SIG.	epi
L1-L3	6	0.00229299	0.222389	0.472	0.333	1	L3	TUBGCP2	-0.805	0.503265	Upper IM	NOT SIG.	epi
L1-L3	6	0.00231458	0.14215	0.989	0.992	1	L3	RACK1	-1.981	-0.0043696	Upper IM	NOT SIG.	epi
L1-L3	6	0.0023297	0.153866	0.278	0.133	1	L3	ENTR1	-0.411	1.06366	Upper IM	NOT SIG.	epi
L1-L3	6	0.00234605	0.250219	0.778	0.692	1	L3	COPE	-1.47	0.168998	Upper IM	NOT SIG.	epi
L1-L3	6	0.00236147	0.0878347	0.111	0.017	1	L3	DEFB4B	-0.128	2.70695	Upper IM	NOT SIG.	epi
L1-L3	6	0.00238347	0.270633	0.939	0.9	1	L3	CAPNS1	-1.839	0.0612002	Upper IM	NOT SIG.	epi
L1-L3	6	0.00238738	0.235584	0.961	0.933	1	L3	PGAM1	-1.894	0.0426593	Upper IM	NOT SIG.	epi
L1-L3	6	0.00240286	0.099953	0.139	0.033	1	L3	HLA-DQA2	-0.172	2.07455	Upper IM	NOT SIG.	epi
L1-L3	6	0.00242378	0.245351	0.644	0.542	1	L3	RALB	-1.186	0.248768	Upper IM	NOT SIG.	epi
L1-L3	6	0.0024323	-0.161796	0.994	1	1	L3	RPL35	-1.994	-0.00868224	Upper IM	NOT SIG.	epi
L1-L3	6	0.00243336	0.214925	0.267	0.133	1	L3	PDGFRB	-0.4	1.00541	Upper IM	NOT SIG.	epi
L1-L3	6	0.0024414	0.119591	0.161	0.05	1	L3	RBM20	-0.211	1.68706	Upper IM	NOT SIG.	epi
L1-L3	6	0.00246585	0.292638	0.6	0.475	1	L3	LIMK2	-1.075	0.337035	Upper IM	NOT SIG.	epi
L1-L3	6	0.00246721	-0.0510568	0.006	0.067	1	L3	CCDC74A	-0.073	-3.48113	Upper IM	NOT SIG.	epi
L1-L3	6	0.00249122	0.167073	0.494	0.333	1	L3	TM9SF4	-0.827	0.568989	Upper IM	NOT SIG.	epi
L1-L3	6	0.00249879	0.487097	0.989	0.992	1	L3	S100A2	-1.981	-0.0043696	Upper IM	NOT SIG.	epi
L1-L3	6	0.00250369	0.226365	0.272	0.133	1	L3	CRAT	-0.405	1.03218	Upper IM	NOT SIG.	epi
L1-L3	6	0.00250778	-0.029605	0	0.05	1	L3	SLC38A8	-0.05	#NUM!	Upper IM	NOT SIG.	epi
L1-L3	6	0.00250778	-0.0593582	0	0.05	1	L3	GDAP1	-0.05	#NUM!	Upper IM	NOT SIG.	epi
L1-L3	6	0.00250778	-0.0604859	0	0.05	1	L3	AC239799.1	-0.05	#NUM!	Upper IM	NOT SIG.	epi
L1-L3	6	0.00250778	-0.0739555	0	0.05	1	L3	WNT6	-0.05	#NUM!	Upper IM	NOT SIG.	epi
L1-L3	6	0.00251943	0.176375	0.956	0.933	1	L3	SNHG29	-1.889	0.0351335	Upper IM	NOT SIG.	epi
L1-L3	6	0.00252763	0.129452	0.122	0.025	1	L3	SPATA33	-0.147	2.28688	Upper IM	NOT SIG.	epi
L1-L3	6	0.00253134	0.217222	0.906	0.858	1	L3	TLE5	-1.764	0.0785334	Upper IM	NOT SIG.	epi
L1-L3	6	0.0025581	0.256046	0.667	0.55	1	L3	RRBP1	-1.217	0.278255	Upper IM	NOT SIG.	epi
L1-L3	6	0.00258262	0.151702	0.922	0.908	1	L3	TAGLN2	-1.83	0.0220745	Upper IM	NOT SIG.	epi
L1-L3	6	0.00258276	0.248058	0.461	0.317	1	L3	RETSAT	-0.778	0.540284	Upper IM	NOT SIG.	epi
L1-L3	6	0.00259581	0.159688	0.356	0.192	1	L3	PLCH2	-0.548	0.890771	Upper IM	NOT SIG.	epi
L1-L3	6	0.00259899	0.235721	0.5	0.358	1	L3	SMG5	-0.858	0.481969	Upper IM	NOT SIG.	epi
L1-L3	6	0.00260844	-0.270555	0.567	0.717	1	L3	TSPYL1	-1.284	-0.338624	Upper IM	NOT SIG.	epi
L1-L3	6	0.00264226	0.356274	0.872	0.842	1	L3	CITED4	-1.714	0.0505079	Upper IM	NOT SIG.	epi
L1-L3	6	0.00264439	0.238231	0.811	0.725	1	L3	ALDH3A2	-1.536	0.161721	Upper IM	NOT SIG.	epi
L1-L3	6	0.00264557	0.181449	0.333	0.192	1	L3	CKMT1B	-0.525	0.794416	Upper IM	NOT SIG.	epi
L1-L3	6	0.00264846	0.10491	0.122	0.025	1	L3	SULT1A3	-0.147	2.28688	Upper IM	NOT SIG.	epi
L1-L3	6	0.00268271	0.0820201	0.072	0	1	L3	ZNF529-AS1	-0.072	#NUM!	Upper IM	NOT SIG.	epi
L1-L3	6	0.00273263	-0.135608	0.994	1	1	L3	NEAT1	-1.994	-0.00868224	Upper IM	NOT SIG.	epi
L1-L3	6	0.00274063	-0.16658	0.089	0.208	1	L3	PPP2R3A	-0.297	-1.22471	Upper IM	NOT SIG.	epi
L1-L3	6	0.00274172	0.14602	0.172	0.058	1	L3	R3HCC1	-0.23	1.56828	Upper IM	NOT SIG.	epi
L1-L3	6	0.00275181	0.172816	0.411	0.267	1	L3	MXD4	-0.678	0.622299	Upper IM	NOT SIG.	epi
L1-L3	6	0.00276857	0.264758	0.656	0.583	1	L3	PYGL	-1.239	0.1702	Upper IM	NOT SIG.	epi
L1-L3	6	0.00278275	-0.227453	0.1	0.225	1	L3	FOSL1	-0.325	-1.16993	Upper IM	NOT SIG.	epi
L1-L3	6	0.00278905	0.104094	0.106	0.017	1	L3	LINC00339	-0.123	2.64046	Upper IM	NOT SIG.	epi
L1-L3	6	0.00279329	-0.137137	0.061	0.167	1	L3	HIST1H1C	-0.228	-1.45297	Upper IM	NOT SIG.	epi
L1-L3	6	0.00282555	0.367496	0.65	0.475	1	L3	LYPD2	-1.125	0.452512	Upper IM	NOT SIG.	epi
L1-L3	6	0.00283164	-0.168302	1	0.992	1	L3	S100A10	-1.992	0.011588	Upper IM	NOT SIG.	epi
L1-L3	6	0.00283588	-0.12187	0.017	0.092	1	L3	SSPN	-0.109	-2.4361	Upper IM	NOT SIG.	epi
L1-L3	6	0.00286195	0.181654	0.35	0.192	1	L3	KRT8	-0.542	0.866249	Upper IM	NOT SIG.	epi
L1-L3	6	0.00286961	-0.197753	1	1	1	L3	RPL39	-2	0	Upper IM	NOT SIG.	epi
L1-L3	6	0.00288168	0.228799	0.983	0.933	1	L3	CD44	-1.916	0.0753143	Upper IM	NOT SIG.	epi
L1-L3	6	0.00290863	-0.225324	0.333	0.525	1	L3	NIPAL1	-0.858	-0.656795	Upper IM	NOT SIG.	epi
L1-L3	6	0.00293329	0.22855	0.344	0.208	1	L3	MMP14	-0.552	0.725825	Upper IM	NOT SIG.	epi
L1-L3	6	0.00294441	0.304918	0.506	0.383	1	L3	EFHD2	-0.889	0.401793	Upper IM	NOT SIG.	epi
L1-L3	6	0.00294716	-0.215792	0.444	0.617	1	L3	TSC22D2	-1.061	-0.474711	Upper IM	NOT SIG.	epi
L1-L3	6	0.0029513	-0.304734	0.472	0.625	1	L3	SLC11A2	-1.097	-0.405069	Upper IM	NOT SIG.	epi
L1-L3	6	0.00295343	-0.15735	0.994	0.975	1	L3	RPS20	-1.969	0.0278436	Upper IM	NOT SIG.	epi
L1-L3	6	0.00297154	0.232679	0.7	0.65	1	L3	NDUFB9	-1.35	0.106915	Upper IM	NOT SIG.	epi
L1-L3	6	0.00301459	0.239645	0.611	0.492	1	L3	HRAS	-1.103	0.312514	Upper IM	NOT SIG.	epi
L1-L3	6	0.00305963	0.12482	0.089	0.008	1	L3	SLC6A4	-0.097	3.47573	Upper IM	NOT SIG.	epi
L1-L3	6	0.00308102	0.233514	0.867	0.817	1	L3	SEC61G	-1.684	0.0856959	Upper IM	NOT SIG.	epi
L1-L3	6	0.00312527	0.19411	0.356	0.208	1	L3	RBP1	-0.564	0.775294	Upper IM	NOT SIG.	epi
L1-L3	6	0.00312769	0.0910461	0.089	0.008	1	L3	FAM106A	-0.097	3.47573	Upper IM	NOT SIG.	epi
L1-L3	6	0.00315278	0.288941	0.756	0.7	1	L3	SAT1	-1.456	0.111031	Upper IM	NOT SIG.	epi
L1-L3	6	0.00316252	-0.175791	1	1	1	L3	RPL41	-2	0	Upper IM	NOT SIG.	epi
L1-L3	6	0.00317627	-0.135758	0.067	0.175	1	L3	KAT14	-0.242	-1.38512	Upper IM	NOT SIG.	epi
L1-L3	6	0.00326486	0.191848	0.628	0.5	1	L3	UFC1	-1.128	0.328836	Upper IM	NOT SIG.	epi
L1-L3	6	0.00328281	0.21874	1	1	1	L3	SPRR1B	-2	0	Upper IM	NOT SIG.	epi
L1-L3	6	0.0032876	-0.191541	0.372	0.567	1	L3	NCK1	-0.939	-0.608046	Upper IM	NOT SIG.	epi
L1-L3	6	0.00332669	0.263762	0.594	0.467	1	L3	EMC10	-1.061	0.34704	Upper IM	NOT SIG.	epi
L1-L3	6	0.00333137	-0.220452	0.417	0.575	1	L3	STK38L	-0.992	-0.463515	Upper IM	NOT SIG.	epi
L1-L3	6	0.0033435	0.222629	0.239	0.108	1	L3	FBN1	-0.347	1.14598	Upper IM	NOT SIG.	epi
L1-L3	6	0.00336099	0.291556	0.85	0.792	1	L3	CLIC1	-1.642	0.101962	Upper IM	NOT SIG.	epi
L1-L3	6	0.0034324	0.133912	0.633	0.5	1	L3	SNRNP70	-1.133	0.340277	Upper IM	NOT SIG.	epi
L1-L3	6	0.00343379	0.151631	0.206	0.083	1	L3	LIAS	-0.289	1.31146	Upper IM	NOT SIG.	epi
L1-L3	6	0.00343551	0.234284	0.317	0.183	1	L3	BCO2	-0.5	0.792639	Upper IM	NOT SIG.	epi
L1-L3	6	0.00345219	0.230963	1	0.992	1	L3	PITX1	-1.992	0.011588	Upper IM	NOT SIG.	epi
L1-L3	6	0.00345672	0.205001	0.933	0.883	1	L3	PCBP2	-1.816	0.0794636	Upper IM	NOT SIG.	epi
L1-L3	6	0.00346035	0.172425	0.228	0.1	1	L3	IMPACT	-0.328	1.18903	Upper IM	NOT SIG.	epi
L1-L3	6	0.00348315	0.336333	0.628	0.575	1	L3	ALOX15B	-1.203	0.127203	Upper IM	NOT SIG.	epi
L1-L3	6	0.00349081	0.210502	0.694	0.575	1	L3	TMEM141	-1.269	0.271374	Upper IM	NOT SIG.	epi
L1-L3	6	0.00350995	0.20134	0.278	0.142	1	L3	MRPS2	-0.42	0.969194	Upper IM	NOT SIG.	epi
L1-L3	6	0.00352728	0.119113	0.144	0.042	1	L3	LGALS9	-0.186	1.77761	Upper IM	NOT SIG.	epi
L1-L3	6	0.00357534	0.203221	0.361	0.225	1	L3	APMAP	-0.586	0.682074	Upper IM	NOT SIG.	epi
L1-L3	6	0.00358472	0.210562	0.883	0.85	1	L3	PLXNB2	-1.733	0.0549506	Upper IM	NOT SIG.	epi
L1-L3	6	0.003595	0.160266	0.333	0.183	1	L3	SNAP23	-0.516	0.863679	Upper IM	NOT SIG.	epi
L1-L3	6	0.00362235	-0.184893	0.3	0.475	1	L3	HCG22	-0.775	-0.662965	Upper IM	NOT SIG.	epi
L1-L3	6	0.00372591	-0.187415	0.128	0.258	1	L3	ADAM33	-0.386	-1.01123	Upper IM	NOT SIG.	epi
L1-L3	6	0.00373704	-0.129647	0.283	0.458	1	L3	WAKMAR2	-0.741	-0.694546	Upper IM	NOT SIG.	epi
L1-L3	6	0.00375965	0.292458	0.472	0.35	1	L3	GOLGA6L9	-0.822	0.431432	Upper IM	NOT SIG.	epi
L1-L3	6	0.00379248	-0.297079	0.383	0.542	1	L3	DUSP14	-0.925	-0.500948	Upper IM	NOT SIG.	epi
L1-L3	6	0.00380132	0.24022	0.644	0.55	1	L3	AP3D1	-1.194	0.227629	Upper IM	NOT SIG.	epi
L1-L3	6	0.00390038	0.292051	0.694	0.575	1	L3	PLD1	-1.269	0.271374	Upper IM	NOT SIG.	epi
L1-L3	6	0.00392592	0.203482	0.478	0.342	1	L3	LSS	-0.82	0.483014	Upper IM	NOT SIG.	epi
L1-L3	6	0.00394125	-0.329237	0.2	0.35	1	L3	IFI6	-0.55	-0.807355	Upper IM	NOT SIG.	epi
L1-L3	6	0.00395005	0.162775	0.261	0.133	1	L3	MOB3A	-0.394	0.972624	Upper IM	NOT SIG.	epi
L1-L3	6	0.00396301	-0.0423037	0.011	0.075	1	L3	C5orf46	-0.086	-2.76939	Upper IM	NOT SIG.	epi
L1-L3	6	0.0039876	0.0661245	0.067	0	1	L3	CHRNE	-0.067	#NUM!	Upper IM	NOT SIG.	epi
L1-L3	6	0.00400541	-0.124451	0.161	0.3	1	L3	BOD1L1	-0.461	-0.897902	Upper IM	NOT SIG.	epi
L1-L3	6	0.00401579	-0.0398692	0.011	0.075	1	L3	PSORS1C1	-0.086	-2.76939	Upper IM	NOT SIG.	epi
L1-L3	6	0.00401779	-0.320598	1	0.992	1	L3	DSC2	-1.992	0.011588	Upper IM	NOT SIG.	epi
L1-L3	6	0.00404634	0.121545	0.228	0.1	1	L3	CERS5	-0.328	1.18903	Upper IM	NOT SIG.	epi
L1-L3	6	0.0040549	0.284421	0.733	0.667	1	L3	SREBF2	-1.4	0.136126	Upper IM	NOT SIG.	epi
L1-L3	6	0.00410036	0.198719	0.472	0.333	1	L3	HLA-DQA1	-0.805	0.503265	Upper IM	NOT SIG.	epi
L1-L3	6	0.00411025	0.19527	0.467	0.308	1	L3	LENG8	-0.775	0.600492	Upper IM	NOT SIG.	epi
L1-L3	6	0.00414142	0.20431	0.544	0.408	1	L3	AGAP3	-0.952	0.415037	Upper IM	NOT SIG.	epi
L1-L3	6	0.00417844	-0.373243	0.4	0.517	1	L3	EREG	-0.917	-0.370164	Upper IM	NOT SIG.	epi
L1-L3	6	0.00418843	0.253263	0.644	0.525	1	L3	TOR1AIP2	-1.169	0.294743	Upper IM	NOT SIG.	epi
L1-L3	6	0.00419417	0.160161	1	1	1	L3	RPS4X	-2	0	Upper IM	NOT SIG.	epi
L1-L3	6	0.00422474	0.211803	0.578	0.458	1	L3	STK25	-1.036	0.335722	Upper IM	NOT SIG.	epi
L1-L3	6	0.00423237	0.174279	0.422	0.267	1	L3	KSR1	-0.689	0.660403	Upper IM	NOT SIG.	epi
L1-L3	6	0.00427353	0.142828	0.339	0.192	1	L3	MRPS27	-0.531	0.820179	Upper IM	NOT SIG.	epi
L1-L3	6	0.00429088	0.186363	0.256	0.133	1	L3	LMBR1L	-0.389	0.944718	Upper IM	NOT SIG.	epi
L1-L3	6	0.0043183	0.185249	0.322	0.175	1	L3	CD207	-0.497	0.879706	Upper IM	NOT SIG.	epi
L1-L3	6	0.00432334	0.209889	0.828	0.758	1	L3	NBEAL2	-1.586	0.127433	Upper IM	NOT SIG.	epi
L1-L3	6	0.00437025	0.232323	0.6	0.458	1	L3	ARL6IP5	-1.058	0.389615	Upper IM	NOT SIG.	epi
L1-L3	6	0.00437034	0.221713	0.433	0.308	1	L3	CARD14	-0.741	0.491437	Upper IM	NOT SIG.	epi
L1-L3	6	0.00438445	-0.215283	0.644	0.8	1	L3	BTG1	-1.444	-0.312939	Upper IM	NOT SIG.	epi
L1-L3	6	0.00439754	0.240888	0.278	0.158	1	L3	MAP3K14	-0.436	0.81516	Upper IM	NOT SIG.	epi
L1-L3	6	0.00442407	0.252734	0.9	0.867	1	L3	NBL1	-1.767	0.053893	Upper IM	NOT SIG.	epi
L1-L3	6	0.00447197	0.255459	0.444	0.325	1	L3	ZC3H12A	-0.769	0.45012	Upper IM	NOT SIG.	epi
L1-L3	6	0.00449506	0.167397	0.167	0.058	1	L3	LOX	-0.225	1.52572	Upper IM	NOT SIG.	epi
L1-L3	6	0.00452399	-0.257617	0.256	0.4	1	L3	DHRS9	-0.656	-0.643856	Upper IM	NOT SIG.	epi
L1-L3	6	0.00455536	0.175412	0.661	0.55	1	L3	STAT6	-1.211	0.265219	Upper IM	NOT SIG.	epi
L1-L3	6	0.00456867	0.236844	0.872	0.858	1	L3	RNH1	-1.73	0.0233505	Upper IM	NOT SIG.	epi
L1-L3	6	0.00462291	0.261399	0.75	0.658	1	L3	PHGDH	-1.408	0.188803	Upper IM	NOT SIG.	epi
L1-L3	6	0.00462655	-0.277506	0.978	0.975	1	L3	HOPX	-1.953	0.00443225	Upper IM	NOT SIG.	epi
L1-L3	6	0.00463803	0.146454	0.128	0.033	1	L3	FAM20C	-0.161	1.95561	Upper IM	NOT SIG.	epi
L1-L3	6	0.00470105	0.169755	0.267	0.142	1	L3	PHRF1	-0.409	0.910949	Upper IM	NOT SIG.	epi
L1-L3	6	0.00475893	0.184736	0.344	0.217	1	L3	PTPN3	-0.561	0.664714	Upper IM	NOT SIG.	epi
L1-L3	6	0.00476892	-0.101113	0.167	0.308	1	L3	CREG2	-0.475	-0.883082	Upper IM	NOT SIG.	epi
L1-L3	6	0.00478299	0.180676	0.361	0.217	1	L3	SNAPIN	-0.578	0.734304	Upper IM	NOT SIG.	epi
L1-L3	6	0.00479637	0.139198	0.178	0.067	1	L3	RSAD1	-0.245	1.40964	Upper IM	NOT SIG.	epi
L1-L3	6	0.00492362	-0.113457	0.167	0.317	1	L3	AC243829.5	-0.484	-0.924635	Upper IM	NOT SIG.	epi
L1-L3	6	0.00493939	0.224113	0.706	0.592	1	L3	IMP3	-1.298	0.254071	Upper IM	NOT SIG.	epi
L1-L3	6	0.00495057	0.11673	0.167	0.058	1	L3	JAML	-0.225	1.52572	Upper IM	NOT SIG.	epi
L1-L3	6	0.00495907	0.138582	0.244	0.117	1	L3	TMCO4	-0.361	1.06037	Upper IM	NOT SIG.	epi
L1-L3	6	0.00496289	0.190973	0.511	0.367	1	L3	UQCC3	-0.878	0.477543	Upper IM	NOT SIG.	epi
L1-L3	6	0.00496941	0.23001	0.606	0.483	1	L3	MPZL1	-1.089	0.327295	Upper IM	NOT SIG.	epi
L1-L3	6	0.00497109	-0.256769	0.294	0.458	1	L3	CTSV	-0.752	-0.639531	Upper IM	NOT SIG.	epi
L1-L3	6	0.00498292	0.257553	0.578	0.475	1	L3	TRAPPC1	-1.053	0.283142	Upper IM	NOT SIG.	epi
L1-L3	6	0.0050276	0.211367	0.861	0.75	1	L3	VCP	-1.611	0.199123	Upper IM	NOT SIG.	epi
L1-L3	6	0.00504383	0.180454	0.306	0.183	1	L3	STARD5	-0.489	0.741688	Upper IM	NOT SIG.	epi
L1-L3	6	0.0050948	0.311566	0.572	0.483	1	L3	FAR1	-1.055	0.243992	Upper IM	NOT SIG.	epi
L1-L3	6	0.00510458	-0.11937	0.233	0.392	1	L3	TMPRSS2	-0.625	-0.750524	Upper IM	NOT SIG.	epi
L1-L3	6	0.00511453	0.14269	0.211	0.092	1	L3	FKBP11	-0.303	1.19754	Upper IM	NOT SIG.	epi
L1-L3	6	0.00520701	-0.148959	0.122	0.25	1	L3	WEE1	-0.372	-1.03505	Upper IM	NOT SIG.	epi
L1-L3	6	0.00523532	0.250156	0.917	0.858	1	L3	EEF1D	-1.775	0.0959441	Upper IM	NOT SIG.	epi
L1-L3	6	0.00525888	0.169684	0.222	0.108	1	L3	ABCA7	-0.33	1.03953	Upper IM	NOT SIG.	epi
L1-L3	6	0.00527703	0.192515	0.294	0.158	1	L3	HTRA1	-0.452	0.895892	Upper IM	NOT SIG.	epi
L1-L3	6	0.0052812	-0.0467864	0.006	0.058	1	L3	BTBD8	-0.064	-3.27302	Upper IM	NOT SIG.	epi
L1-L3	6	0.00528567	0.258759	0.883	0.8	1	L3	EIF4B	-1.683	0.142413	Upper IM	NOT SIG.	epi
L1-L3	6	0.00530737	0.148889	0.222	0.1	1	L3	TFCP2L1	-0.322	1.15056	Upper IM	NOT SIG.	epi
L1-L3	6	0.0053142	-0.210786	0.278	0.425	1	L3	ZBED2	-0.703	-0.612378	Upper IM	NOT SIG.	epi
L1-L3	6	0.00535797	0.165707	0.583	0.442	1	L3	NDUFV1	-1.025	0.39945	Upper IM	NOT SIG.	epi
L1-L3	6	0.00539541	0.182721	0.567	0.45	1	L3	HGS	-1.017	0.333424	Upper IM	NOT SIG.	epi
L1-L3	6	0.00540249	0.221577	0.9	0.825	1	L3	PRDX2	-1.725	0.125531	Upper IM	NOT SIG.	epi
L1-L3	6	0.0054116	-0.108256	0.217	0.383	1	L3	MEGF9	-0.6	-0.819649	Upper IM	NOT SIG.	epi
L1-L3	6	0.00544559	0.235882	0.939	0.917	1	L3	FOSL2	-1.856	0.0342034	Upper IM	NOT SIG.	epi
L1-L3	6	0.00548353	0.23713	0.744	0.617	1	L3	MIR210HG	-1.361	0.270032	Upper IM	NOT SIG.	epi
L1-L3	6	0.00552428	-0.0395422	0.006	0.058	1	L3	AK9	-0.064	-3.27302	Upper IM	NOT SIG.	epi
L1-L3	6	0.00552456	0.231557	0.406	0.283	1	L3	MRPL54	-0.689	0.520678	Upper IM	NOT SIG.	epi
L1-L3	6	0.0055687	0.203005	1	1	1	L3	S100A14	-2	0	Upper IM	NOT SIG.	epi
L1-L3	6	0.00563652	0.112489	0.128	0.033	1	L3	XDH	-0.161	1.95561	Upper IM	NOT SIG.	epi
L1-L3	6	0.00567358	-0.0809629	0.056	0.15	1	L3	TVP23B	-0.206	-1.42146	Upper IM	NOT SIG.	epi
L1-L3	6	0.00567638	0.282123	0.639	0.517	1	L3	BCL3	-1.156	0.305652	Upper IM	NOT SIG.	epi
L1-L3	6	0.00568545	0.25311	0.456	0.333	1	L3	ALDH3A1	-0.789	0.453512	Upper IM	NOT SIG.	epi
L1-L3	6	0.00568619	0.119439	0.172	0.067	1	L3	ARHGEF11	-0.239	1.36018	Upper IM	NOT SIG.	epi
L1-L3	6	0.0057034	0.13162	0.344	0.192	1	L3	GP1BB	-0.536	0.841302	Upper IM	NOT SIG.	epi
L1-L3	6	0.00572079	0.156479	0.283	0.15	1	L3	TELO2	-0.433	0.91584	Upper IM	NOT SIG.	epi
L1-L3	6	0.00572561	0.186146	0.433	0.292	1	L3	ESD	-0.725	0.568399	Upper IM	NOT SIG.	epi
L1-L3	6	0.00573182	0.18131	0.55	0.417	1	L3	GRB2	-0.967	0.399384	Upper IM	NOT SIG.	epi
L1-L3	6	0.00574578	-0.221837	0.511	0.658	1	L3	MUC15	-1.169	-0.364764	Upper IM	NOT SIG.	epi
L1-L3	6	0.00576796	-0.0818915	0.056	0.15	1	L3	FAM174B	-0.206	-1.42146	Upper IM	NOT SIG.	epi
L1-L3	6	0.00577741	-0.0412062	0.006	0.058	1	L3	ANKRD36C	-0.064	-3.27302	Upper IM	NOT SIG.	epi
L1-L3	6	0.00579738	-0.250164	0.422	0.583	1	L3	HOOK3	-1.005	-0.466253	Upper IM	NOT SIG.	epi
L1-L3	6	0.00581376	0.200037	0.933	0.883	1	L3	PGD	-1.816	0.0794636	Upper IM	NOT SIG.	epi
L1-L3	6	0.00581973	0.192755	0.461	0.333	1	L3	RHBDF2	-0.794	0.469245	Upper IM	NOT SIG.	epi
L1-L3	6	0.00585018	0.217812	0.289	0.167	1	L3	GEMIN7	-0.456	0.791221	Upper IM	NOT SIG.	epi
L1-L3	6	0.00587238	0.210192	0.467	0.333	1	L3	ENY2	-0.8	0.4879	Upper IM	NOT SIG.	epi
L1-L3	6	0.00587501	0.192517	0.294	0.167	1	L3	MTHFD2	-0.461	0.815968	Upper IM	NOT SIG.	epi
L1-L3	6	0.00587689	0.244203	0.878	0.867	1	L3	SPINT1	-1.745	0.0181889	Upper IM	NOT SIG.	epi
L1-L3	6	0.00588845	-0.0241476	0	0.042	1	L3	AKR7A3	-0.042	#NUM!	Upper IM	NOT SIG.	epi
L1-L3	6	0.00588845	-0.0422766	0	0.042	1	L3	AC016831.5	-0.042	#NUM!	Upper IM	NOT SIG.	epi
L1-L3	6	0.00588845	-0.0584157	0	0.042	1	L3	PKNOX2	-0.042	#NUM!	Upper IM	NOT SIG.	epi
L1-L3	6	0.00589233	-0.135293	0.089	0.2	1	L3	DOCK9-DT	-0.289	-1.16812	Upper IM	NOT SIG.	epi
L1-L3	6	0.00592252	0.0925542	0.111	0.025	1	L3	CD7	-0.136	2.15056	Upper IM	NOT SIG.	epi
L1-L3	6	0.00592788	0.11974	0.061	0	1	L3	PRKCB	-0.061	#NUM!	Upper IM	NOT SIG.	epi
L1-L3	6	0.00592788	0.106384	0.061	0	1	L3	CXCL1	-0.061	#NUM!	Upper IM	NOT SIG.	epi
L1-L3	6	0.00592788	0.0679317	0.061	0	1	L3	PLK4	-0.061	#NUM!	Upper IM	NOT SIG.	epi
L1-L3	6	0.00592788	0.0581087	0.061	0	1	L3	AC002310.1	-0.061	#NUM!	Upper IM	NOT SIG.	epi
L1-L3	6	0.00592788	0.050642	0.061	0	1	L3	CCN6	-0.061	#NUM!	Upper IM	NOT SIG.	epi
L1-L3	6	0.00593429	-0.161922	0.267	0.425	1	L3	SNRPA1	-0.692	-0.670623	Upper IM	NOT SIG.	epi
L1-L3	6	0.00595198	0.143348	1	1	1	L3	RPL4	-2	0	Upper IM	NOT SIG.	epi
L1-L3	6	0.0059979	-0.101203	0.05	0.142	1	L3	DDX60	-0.192	-1.50589	Upper IM	NOT SIG.	epi
L1-L3	6	0.00600038	-0.0602879	0.017	0.083	1	L3	NPIPB5	-0.1	-2.28758	Upper IM	NOT SIG.	epi
L1-L3	6	0.00603851	0.248178	0.933	0.9	1	L3	PDCD4	-1.833	0.0519521	Upper IM	NOT SIG.	epi
L1-L3	6	0.00608625	0.15967	0.283	0.15	1	L3	VANGL1	-0.433	0.91584	Upper IM	NOT SIG.	epi
L1-L3	6	0.00610404	0.216557	0.383	0.267	1	L3	GSS	-0.65	0.520505	Upper IM	NOT SIG.	epi
L1-L3	6	0.00612994	0.151099	0.256	0.133	1	L3	CYB561D1	-0.389	0.944718	Upper IM	NOT SIG.	epi
L1-L3	6	0.00613359	-0.102535	0.078	0.183	1	L3	NMNAT1	-0.261	-1.2303	Upper IM	NOT SIG.	epi
L1-L3	6	0.00614891	0.172282	0.428	0.292	1	L3	HADH	-0.72	0.551642	Upper IM	NOT SIG.	epi
L1-L3	6	0.0062039	0.263036	0.7	0.6	1	L3	NDUFA10	-1.3	0.222392	Upper IM	NOT SIG.	epi
L1-L3	6	0.00623729	-0.164442	0.306	0.475	1	L3	WWTR1	-0.781	-0.634396	Upper IM	NOT SIG.	epi
L1-L3	6	0.0062601	0.216672	0.939	0.925	1	L3	PFN1	-1.864	0.0216718	Upper IM	NOT SIG.	epi
L1-L3	6	0.00626516	0.122663	0.2	0.083	1	L3	CHCHD4	-0.283	1.26882	Upper IM	NOT SIG.	epi
L1-L3	6	0.00633049	0.158012	0.289	0.15	1	L3	CCND2	-0.439	0.946107	Upper IM	NOT SIG.	epi
L1-L3	6	0.00633728	0.0996182	0.122	0.033	1	L3	UHRF1	-0.155	1.88634	Upper IM	NOT SIG.	epi
L1-L3	6	0.00634569	0.195098	0.917	0.875	1	L3	EDF1	-1.792	0.0676387	Upper IM	NOT SIG.	epi
L1-L3	6	0.0064887	0.215708	0.383	0.242	1	L3	NOSIP	-0.625	0.662337	Upper IM	NOT SIG.	epi
L1-L3	6	0.00650089	-0.0807265	0.022	0.092	1	L3	AF001548.2	-0.114	-2.06413	Upper IM	NOT SIG.	epi
L1-L3	6	0.00650747	0.312726	0.428	0.308	1	L3	FLOT1	-0.736	0.47468	Upper IM	NOT SIG.	epi
L1-L3	6	0.00651319	0.188554	0.311	0.183	1	L3	MKNK1	-0.494	0.765071	Upper IM	NOT SIG.	epi
L1-L3	6	0.00654054	0.169721	0.6	0.442	1	L3	ASCC2	-1.042	0.440916	Upper IM	NOT SIG.	epi
L1-L3	6	0.00654581	0.212896	0.522	0.4	1	L3	COL7A1	-0.922	0.38405	Upper IM	NOT SIG.	epi
L1-L3	6	0.00655473	0.201161	0.617	0.475	1	L3	EFS	-1.092	0.377343	Upper IM	NOT SIG.	epi
L1-L3	6	0.00664363	0.213244	0.939	0.917	1	L3	SSR4	-1.856	0.0342034	Upper IM	NOT SIG.	epi
L1-L3	6	0.00666746	0.264756	0.706	0.6	1	L3	HLA-DRB1	-1.306	0.234706	Upper IM	NOT SIG.	epi
L1-L3	6	0.00668027	-0.158871	0.994	0.992	1	L3	RPL27	-1.986	0.00290573	Upper IM	NOT SIG.	epi
L1-L3	6	0.00671975	-0.268751	0.2	0.342	1	L3	PLCG2	-0.542	-0.773996	Upper IM	NOT SIG.	epi
L1-L3	6	0.00678951	0.0896672	0.078	0.008	1	L3	ZNF443	-0.086	3.2854	Upper IM	NOT SIG.	epi
L1-L3	6	0.00678951	0.0872757	0.078	0.008	1	L3	KRT31	-0.086	3.2854	Upper IM	NOT SIG.	epi
L1-L3	6	0.0068121	0.231281	0.517	0.4	1	L3	JMJD8	-0.917	0.370164	Upper IM	NOT SIG.	epi
L1-L3	6	0.00686355	0.227614	0.694	0.592	1	L3	ARF3	-1.286	0.229338	Upper IM	NOT SIG.	epi
L1-L3	6	0.0068867	0.211408	0.322	0.2	1	L3	IRX5	-0.522	0.687061	Upper IM	NOT SIG.	epi
L1-L3	6	0.00688901	-0.0836039	0.117	0.242	1	L3	ARHGAP21	-0.359	-1.0485	Upper IM	NOT SIG.	epi
L1-L3	6	0.00689741	0.272132	0.878	0.858	1	L3	WASF2	-1.736	0.0332433	Upper IM	NOT SIG.	epi
L1-L3	6	0.00691208	0.178718	0.306	0.175	1	L3	INO80D	-0.481	0.806177	Upper IM	NOT SIG.	epi
L1-L3	6	0.00697129	0.166811	0.239	0.117	1	L3	GUSB	-0.356	1.0305	Upper IM	NOT SIG.	epi
L1-L3	6	0.00700536	0.14852	0.256	0.133	1	L3	RBBP8NL	-0.389	0.944718	Upper IM	NOT SIG.	epi
L1-L3	6	0.00701623	0.149268	1	1	1	L3	PPIA	-2	0	Upper IM	NOT SIG.	epi
L1-L3	6	0.0070321	0.222125	0.383	0.267	1	L3	HSPG2	-0.65	0.520505	Upper IM	NOT SIG.	epi
L1-L3	6	0.00703852	0.31127	0.928	0.883	1	L3	HMGCS1	-1.811	0.0717114	Upper IM	NOT SIG.	epi
L1-L3	6	0.00704156	-0.0990297	0.161	0.3	1	L3	NHLRC2	-0.461	-0.897902	Upper IM	NOT SIG.	epi
L1-L3	6	0.00705195	0.17036	0.428	0.283	1	L3	TMEM250	-0.711	0.596809	Upper IM	NOT SIG.	epi
L1-L3	6	0.00706835	0.085951	0.122	0.033	1	L3	TFPT	-0.155	1.88634	Upper IM	NOT SIG.	epi
L1-L3	6	0.00713935	-0.147553	0.139	0.267	1	L3	SORBS1	-0.406	-0.941755	Upper IM	NOT SIG.	epi
L1-L3	6	0.00724405	0.0888644	0.078	0.008	1	L3	STRA6	-0.086	3.2854	Upper IM	NOT SIG.	epi
L1-L3	6	0.00729566	0.119405	0.244	0.125	1	L3	CEP57	-0.369	0.964953	Upper IM	NOT SIG.	epi
L1-L3	6	0.00729998	0.153989	0.483	0.375	1	L3	PRCP	-0.858	0.365133	Upper IM	NOT SIG.	epi
L1-L3	6	0.00735209	0.173254	0.478	0.367	1	L3	MAP3K6	-0.845	0.381231	Upper IM	NOT SIG.	epi
L1-L3	6	0.0073819	0.247649	0.467	0.367	1	L3	BCR	-0.834	0.347642	Upper IM	NOT SIG.	epi
L1-L3	6	0.0074814	-0.0581759	0.022	0.092	1	L3	CEP290	-0.114	-2.06413	Upper IM	NOT SIG.	epi
L1-L3	6	0.00750006	0.0889025	0.333	0.208	1	L3	PARP6	-0.541	0.678939	Upper IM	NOT SIG.	epi
L1-L3	6	0.00750362	-0.167082	0.333	0.508	1	L3	PAX9	-0.841	-0.609306	Upper IM	NOT SIG.	epi
L1-L3	6	0.00754037	-0.188903	0.567	0.708	1	L3	USO1	-1.275	-0.320401	Upper IM	NOT SIG.	epi
L1-L3	6	0.00765198	-0.140862	0.211	0.358	1	L3	ERC1	-0.569	-0.762717	Upper IM	NOT SIG.	epi
L1-L3	6	0.00767875	0.207717	0.856	0.825	1	L3	SUMO2	-1.681	0.0532167	Upper IM	NOT SIG.	epi
L1-L3	6	0.00768241	0.239624	0.778	0.692	1	L3	RPN2	-1.47	0.168998	Upper IM	NOT SIG.	epi
L1-L3	6	0.00771092	0.14723	0.239	0.117	1	L3	SPRR2G	-0.356	1.0305	Upper IM	NOT SIG.	epi
L1-L3	6	0.00772961	0.190127	0.378	0.258	1	L3	MTFR1L	-0.636	0.551015	Upper IM	NOT SIG.	epi
L1-L3	6	0.00775532	-0.137945	0.117	0.233	1	L3	FKBP2	-0.35	-0.993821	Upper IM	NOT SIG.	epi
L1-L3	6	0.00777693	-0.163623	0.322	0.492	1	L3	BRWD1	-0.814	-0.611598	Upper IM	NOT SIG.	epi
L1-L3	6	0.00783698	-0.222195	0.778	0.858	1	L3	NFE2L2	-1.636	-0.141207	Upper IM	NOT SIG.	epi
L1-L3	6	0.00785391	-0.200129	0.856	0.95	1	L3	LAMP1	-1.806	-0.150317	Upper IM	NOT SIG.	epi
L1-L3	6	0.00792788	0.259749	0.572	0.45	1	L3	CERS4	-1.022	0.34609	Upper IM	NOT SIG.	epi
L1-L3	6	0.00794708	0.283423	0.867	0.792	1	L3	TXNIP	-1.659	0.130532	Upper IM	NOT SIG.	epi
L1-L3	6	0.00795807	0.202035	0.294	0.175	1	L3	FOXJ3	-0.469	0.748461	Upper IM	NOT SIG.	epi
L1-L3	6	0.00797976	0.195826	0.511	0.392	1	L3	NDUFAF8	-0.903	0.38247	Upper IM	NOT SIG.	epi
L1-L3	6	0.00798748	-0.320396	1	1	1	L3	ANXA1	-2	0	Upper IM	NOT SIG.	epi
L1-L3	6	0.00798975	-0.184619	0.072	0.167	1	L3	WDR24	-0.239	-1.21378	Upper IM	NOT SIG.	epi
L1-L3	6	0.00799399	0.230591	0.417	0.275	1	L3	FXYD5	-0.692	0.600616	Upper IM	NOT SIG.	epi
L1-L3	6	0.0080312	0.249753	0.883	0.85	1	L3	HINT1	-1.733	0.0549506	Upper IM	NOT SIG.	epi
L1-L3	6	0.00804573	-0.0588355	0.106	0.225	1	L3	SAMD5	-0.331	-1.08586	Upper IM	NOT SIG.	epi
L1-L3	6	0.00805387	0.200741	0.45	0.325	1	L3	CYHR1	-0.775	0.469485	Upper IM	NOT SIG.	epi
L1-L3	6	0.00807807	0.154882	0.211	0.1	1	L3	SH3PXD2A-AS1	-0.311	1.07724	Upper IM	NOT SIG.	epi
L1-L3	6	0.00814671	-0.176416	0.356	0.533	1	L3	PANK2	-0.889	-0.582258	Upper IM	NOT SIG.	epi
L1-L3	6	0.00818628	0.158856	0.272	0.158	1	L3	ID2	-0.43	0.783682	Upper IM	NOT SIG.	epi
L1-L3	6	0.00824523	-0.0542036	0.078	0.183	1	L3	LINC01588	-0.261	-1.2303	Upper IM	NOT SIG.	epi
L1-L3	6	0.00824648	0.224723	0.517	0.392	1	L3	ANKRD13D	-0.909	0.399311	Upper IM	NOT SIG.	epi
L1-L3	6	0.0082789	-0.111843	0.094	0.2	1	L3	FGGY	-0.294	-1.08927	Upper IM	NOT SIG.	epi
L1-L3	6	0.00845435	0.121505	0.222	0.108	1	L3	FADD	-0.33	1.03953	Upper IM	NOT SIG.	epi
L1-L3	6	0.00845677	0.0919743	0.156	0.058	1	L3	ZNF414	-0.214	1.42742	Upper IM	NOT SIG.	epi
L1-L3	6	0.00846191	0.352775	0.55	0.508	1	L3	CEACAM1	-1.058	0.114603	Upper IM	NOT SIG.	epi
L1-L3	6	0.00848407	-0.0717662	0.011	0.067	1	L3	FTCDNL1	-0.078	-2.60666	Upper IM	NOT SIG.	epi
L1-L3	6	0.00849347	0.170551	0.594	0.458	1	L3	MICALL1	-1.052	0.375115	Upper IM	NOT SIG.	epi
L1-L3	6	0.00849572	0.134204	0.117	0.033	1	L3	SH3BP5-AS1	-0.15	1.82597	Upper IM	NOT SIG.	epi
L1-L3	6	0.00853883	0.235116	0.422	0.317	1	L3	FTSJ1	-0.739	0.41276	Upper IM	NOT SIG.	epi
L1-L3	6	0.00854292	0.238243	0.578	0.458	1	L3	CLIP4	-1.036	0.335722	Upper IM	NOT SIG.	epi
L1-L3	6	0.0085486	0.275874	0.517	0.417	1	L3	DGKA	-0.934	0.310117	Upper IM	NOT SIG.	epi
L1-L3	6	0.00858632	-0.194954	0.8	0.842	1	L3	MAST4	-1.642	-0.0738202	Upper IM	NOT SIG.	epi
L1-L3	6	0.00862639	0.164434	0.306	0.192	1	L3	ECHDC3	-0.498	0.672425	Upper IM	NOT SIG.	epi
L1-L3	6	0.00863912	-0.0914716	0.028	0.1	1	L3	CES1	-0.128	-1.8365	Upper IM	NOT SIG.	epi
L1-L3	6	0.00871072	0.143851	0.117	0.033	1	L3	FANCI	-0.15	1.82597	Upper IM	NOT SIG.	epi
L1-L3	6	0.00872518	0.197999	0.433	0.292	1	L3	DGAT1	-0.725	0.568399	Upper IM	NOT SIG.	epi
L1-L3	6	0.00872556	-0.0577048	0.028	0.1	1	L3	SEPTIN5	-0.128	-1.8365	Upper IM	NOT SIG.	epi
L1-L3	6	0.00873446	0.108727	0.178	0.075	1	L3	DIS3L2	-0.253	1.24691	Upper IM	NOT SIG.	epi
L1-L3	6	0.00879741	-0.0337953	0.05	0.142	1	L3	AL390198.1	-0.192	-1.50589	Upper IM	NOT SIG.	epi
L1-L3	6	0.00881707	0.0650274	0.056	0	1	L3	MCOLN2	-0.056	#NUM!	Upper IM	NOT SIG.	epi
L1-L3	6	0.00894289	0.132585	0.356	0.225	1	L3	POLRMT	-0.581	0.661952	Upper IM	NOT SIG.	epi
L1-L3	6	0.00895169	0.213202	0.35	0.242	1	L3	GAS7	-0.592	0.532348	Upper IM	NOT SIG.	epi
L1-L3	6	0.00896039	-0.162929	0.167	0.3	1	L3	DHTKD1	-0.467	-0.845114	Upper IM	NOT SIG.	epi
L1-L3	6	0.00897054	0.118908	0.178	0.075	1	L3	HOXD11	-0.253	1.24691	Upper IM	NOT SIG.	epi
L1-L3	6	0.00899721	-0.133641	0.117	0.242	1	L3	BX890604.2	-0.359	-1.0485	Upper IM	NOT SIG.	epi
L1-L3	6	0.00901016	0.114021	0.383	0.25	1	L3	APCDD1	-0.633	0.615416	Upper IM	NOT SIG.	epi
L1-L3	6	0.00901104	0.196893	0.728	0.633	1	L3	LTBR	-1.361	0.201733	Upper IM	NOT SIG.	epi
L1-L3	6	0.00903087	0.131245	0.222	0.108	1	L3	GNG11	-0.33	1.03953	Upper IM	NOT SIG.	epi
L1-L3	6	0.00904551	-0.0389134	0.011	0.067	1	L3	ZNF845	-0.078	-2.60666	Upper IM	NOT SIG.	epi
L1-L3	6	0.00916764	-0.154745	0.978	0.983	1	L3	TMPRSS11E	-1.961	-0.00735695	Upper IM	NOT SIG.	epi
L1-L3	6	0.00920794	0.0856471	0.306	0.183	1	L3	SAMM50	-0.489	0.741688	Upper IM	NOT SIG.	epi
L1-L3	6	0.00921028	-0.0758994	0.072	0.175	1	L3	RHBG	-0.247	-1.28129	Upper IM	NOT SIG.	epi
L1-L3	6	0.00929158	0.17785	0.244	0.133	1	L3	PTTG1	-0.377	0.875455	Upper IM	NOT SIG.	epi
L1-L3	6	0.00929848	0.262632	0.756	0.692	1	L3	ATP5IF1	-1.448	0.127614	Upper IM	NOT SIG.	epi
L1-L3	6	0.00945556	0.111969	0.128	0.042	1	L3	PPOX	-0.17	1.60768	Upper IM	NOT SIG.	epi
L1-L3	6	0.00946295	0.106592	0.117	0.033	1	L3	ARHGAP18	-0.15	1.82597	Upper IM	NOT SIG.	epi
L1-L3	6	0.00946439	0.185216	0.306	0.192	1	L3	PLEKHG3	-0.498	0.672425	Upper IM	NOT SIG.	epi
L1-L3	6	0.00946713	0.218866	0.683	0.6	1	L3	ESRP2	-1.283	0.186923	Upper IM	NOT SIG.	epi
L1-L3	6	0.00947313	0.18413	0.4	0.275	1	L3	UGGT1	-0.675	0.540568	Upper IM	NOT SIG.	epi
L1-L3	6	0.00948262	0.177647	0.317	0.192	1	L3	EP400	-0.509	0.723377	Upper IM	NOT SIG.	epi
L1-L3	6	0.00951731	0.163174	0.206	0.1	1	L3	SLC4A11	-0.306	1.04264	Upper IM	NOT SIG.	epi
L1-L3	6	0.00952096	0.176222	0.911	0.883	1	L3	COX6C	-1.794	0.0450376	Upper IM	NOT SIG.	epi
L1-L3	6	0.00953211	0.325414	0.906	0.875	1	L3	CLCA4	-1.781	0.050228	Upper IM	NOT SIG.	epi
L1-L3	6	0.00958135	0.184262	0.367	0.242	1	L3	NFKB1	-0.609	0.600773	Upper IM	NOT SIG.	epi
L1-L3	6	0.00961081	0.219056	0.528	0.408	1	L3	GSTM3	-0.936	0.371969	Upper IM	NOT SIG.	epi
L1-L3	6	0.00961247	0.180641	0.244	0.133	1	L3	PLVAP	-0.377	0.875455	Upper IM	NOT SIG.	epi
L1-L3	6	0.00966144	-0.0677556	0.039	0.117	1	L3	QRSL1	-0.156	-1.58496	Upper IM	NOT SIG.	epi
L1-L3	6	0.00967404	0.248534	0.861	0.792	1	L3	TMEM184A	-1.653	0.120513	Upper IM	NOT SIG.	epi
L1-L3	6	0.00977974	0.0937457	0.072	0.008	1	L3	CLEC14A	-0.08	3.16993	Upper IM	NOT SIG.	epi
L1-L3	6	0.00986761	0.19704	0.9	0.867	1	L3	PRDX5	-1.767	0.053893	Upper IM	NOT SIG.	epi
L1-L3	6	0.00988564	0.103772	0.072	0.008	1	L3	C19orf54	-0.08	3.16993	Upper IM	NOT SIG.	epi
L1-L3	6	0.00989265	-0.122105	0.122	0.242	1	L3	INTS13	-0.364	-0.988126	Upper IM	NOT SIG.	epi
L1-L3	6	0.00989517	0.0749265	0.089	0.017	1	L3	SCLY	-0.106	2.38827	Upper IM	NOT SIG.	epi
L1-L3	6	0.00990599	0.224338	0.5	0.392	1	L3	PTGES2	-0.892	0.351074	Upper IM	NOT SIG.	epi
L1-L3	6	0.00990916	0.213771	0.283	0.167	1	L3	ZNF662	-0.45	0.760954	Upper IM	NOT SIG.	epi
L1-L3	6	0.00995787	0.145155	0.361	0.225	1	L3	PPP3R1	-0.586	0.682074	Upper IM	NOT SIG.	epi
L1-L3	6	0.0100219	0.077756	0.439	0.317	1	L3	SELENOO	-0.756	0.469738	Upper IM	NOT SIG.	epi
L1-L3	6	0.0100297	0.186139	0.689	0.567	1	L3	NDST1	-1.256	0.281155	Upper IM	NOT SIG.	epi
L1-L3	6	0.0100588	0.199306	0.994	1	1	L3	TMSB4X	-1.994	-0.00868224	Upper IM	NOT SIG.	epi
L1-L3	6	0.0101059	0.105933	0.117	0.033	1	L3	TINAGL1	-0.15	1.82597	Upper IM	NOT SIG.	epi
L1-L3	6	0.0101141	0.227257	0.733	0.642	1	L3	ARPC5L	-1.375	0.19124	Upper IM	NOT SIG.	epi
L1-L3	6	0.0101499	0.168296	0.694	0.575	1	L3	MICOS13	-1.269	0.271374	Upper IM	NOT SIG.	epi
L1-L3	6	0.0102447	-0.248273	0.711	0.775	1	L3	RHOD	-1.486	-0.124347	Upper IM	NOT SIG.	epi
L1-L3	6	0.0102522	-0.364386	0.561	0.642	1	L3	KIF21A	-1.203	-0.194573	Upper IM	NOT SIG.	epi
L1-L3	6	0.0103334	0.228435	0.583	0.483	1	L3	CALCOCO2	-1.066	0.271473	Upper IM	NOT SIG.	epi
L1-L3	6	0.0103382	0.157145	0.483	0.367	1	L3	ESRRA	-0.85	0.396243	Upper IM	NOT SIG.	epi
L1-L3	6	0.0103568	-0.0758539	0.05	0.133	1	L3	CLYBL	-0.183	-1.41143	Upper IM	NOT SIG.	epi
L1-L3	6	0.0103786	-0.0829558	0.056	0.142	1	L3	LRRC8B	-0.198	-1.34239	Upper IM	NOT SIG.	epi
L1-L3	6	0.010418	0.185741	0.978	0.942	1	L3	DSTN	-1.92	0.0541074	Upper IM	NOT SIG.	epi
L1-L3	6	0.0104745	0.2166	0.7	0.583	1	L3	ZMIZ1	-1.283	0.263859	Upper IM	NOT SIG.	epi
L1-L3	6	0.010543	-0.298078	0.794	0.858	1	L3	MXD1	-1.652	-0.111839	Upper IM	NOT SIG.	epi
L1-L3	6	0.0105989	0.215722	0.883	0.908	1	L3	RPL36AL	-1.791	-0.0402789	Upper IM	NOT SIG.	epi
L1-L3	6	0.0106214	-0.337145	0.661	0.717	1	L3	PHLDA1	-1.378	-0.117323	Upper IM	NOT SIG.	epi
L1-L3	6	0.0106366	-0.168807	0.178	0.3	1	L3	CD109	-0.478	-0.753085	Upper IM	NOT SIG.	epi
L1-L3	6	0.0107025	0.176045	0.811	0.667	1	L3	IFITM3	-1.478	0.282015	Upper IM	NOT SIG.	epi
L1-L3	6	0.0107069	0.193583	0.922	0.908	1	L3	H2AFY	-1.83	0.0220745	Upper IM	NOT SIG.	epi
L1-L3	6	0.0107338	0.187656	0.617	0.525	1	L3	PLD2	-1.142	0.232953	Upper IM	NOT SIG.	epi
L1-L3	6	0.0107686	0.134956	0.256	0.142	1	L3	DPP8	-0.398	0.850253	Upper IM	NOT SIG.	epi
L1-L3	6	0.010792	0.101636	0.128	0.042	1	L3	ZWILCH	-0.17	1.60768	Upper IM	NOT SIG.	epi
L1-L3	6	0.0108029	-0.0513426	0.017	0.075	1	L3	CAP2	-0.092	-2.14136	Upper IM	NOT SIG.	epi
L1-L3	6	0.0108329	0.142909	0.694	0.567	1	L3	PHLDA3	-1.261	0.291587	Upper IM	NOT SIG.	epi
L1-L3	6	0.0108342	0.21924	0.728	0.683	1	L3	MINK1	-1.411	0.0920529	Upper IM	NOT SIG.	epi
L1-L3	6	0.0108409	-0.111829	0.039	0.117	1	L3	MINPP1	-0.156	-1.58496	Upper IM	NOT SIG.	epi
L1-L3	6	0.0108493	0.129663	0.361	0.242	1	L3	CDK10	-0.603	0.576992	Upper IM	NOT SIG.	epi
L1-L3	6	0.0109007	0.11423	0.2	0.092	1	L3	BIRC5	-0.292	1.12029	Upper IM	NOT SIG.	epi
L1-L3	6	0.0109602	0.122207	0.194	0.092	1	L3	YPEL2	-0.286	1.07635	Upper IM	NOT SIG.	epi
L1-L3	6	0.0109822	0.136679	0.406	0.275	1	L3	ITGB1BP1	-0.681	0.562048	Upper IM	NOT SIG.	epi
L1-L3	6	0.0109891	0.238806	0.422	0.308	1	L3	LPIN3	-0.73	0.454313	Upper IM	NOT SIG.	epi
L1-L3	6	0.011009	0.201453	0.644	0.567	1	L3	SEC11A	-1.211	0.183712	Upper IM	NOT SIG.	epi
L1-L3	6	0.0110123	-0.152894	0.233	0.375	1	L3	PLCXD1	-0.608	-0.686561	Upper IM	NOT SIG.	epi
L1-L3	6	0.0111044	0.155123	0.544	0.392	1	L3	GTF3C6	-0.936	0.472753	Upper IM	NOT SIG.	epi
L1-L3	6	0.0111197	0.0292287	0.072	0.008	1	L3	UBE2L5	-0.08	3.16993	Upper IM	NOT SIG.	epi
L1-L3	6	0.0111308	0.176451	0.411	0.292	1	L3	KLHDC3	-0.703	0.49317	Upper IM	NOT SIG.	epi
L1-L3	6	0.011302	0.050655	0.222	0.108	1	L3	TULP3	-0.33	1.03953	Upper IM	NOT SIG.	epi
L1-L3	6	0.011309	-0.0878103	0.017	0.075	1	L3	PALB2	-0.092	-2.14136	Upper IM	NOT SIG.	epi
L1-L3	6	0.0113127	0.209233	0.811	0.717	1	L3	TMEM159	-1.528	0.177729	Upper IM	NOT SIG.	epi
L1-L3	6	0.0113322	0.16601	0.372	0.25	1	L3	MRPL38	-0.622	0.573375	Upper IM	NOT SIG.	epi
L1-L3	6	0.0114742	0.223051	0.761	0.692	1	L3	MLF2	-1.453	0.137124	Upper IM	NOT SIG.	epi
L1-L3	6	0.0115646	0.145992	0.15	0.058	1	L3	ABTB1	-0.208	1.37084	Upper IM	NOT SIG.	epi
L1-L3	6	0.0115976	-0.15607	0.25	0.4	1	L3	FAM91A1	-0.65	-0.678072	Upper IM	NOT SIG.	epi
L1-L3	6	0.0116578	-0.0700932	0.044	0.125	1	L3	TMEM131L	-0.169	-1.50635	Upper IM	NOT SIG.	epi
L1-L3	6	0.0116623	-0.123383	0.133	0.25	1	L3	ASB3	-0.383	-0.910502	Upper IM	NOT SIG.	epi
L1-L3	6	0.0116783	0.144564	0.478	0.358	1	L3	ZBTB4	-0.836	0.417051	Upper IM	NOT SIG.	epi
L1-L3	6	0.0117022	-0.0407784	0.017	0.075	1	L3	MAMDC2	-0.092	-2.14136	Upper IM	NOT SIG.	epi
L1-L3	6	0.0117307	0.0769242	0.1	0.025	1	L3	FRAT2	-0.125	2	Upper IM	NOT SIG.	epi
L1-L3	6	0.0117566	0.159945	0.278	0.167	1	L3	PGM3	-0.445	0.735237	Upper IM	NOT SIG.	epi
L1-L3	6	0.0118055	0.182119	0.433	0.3	1	L3	CPSF6	-0.733	0.529405	Upper IM	NOT SIG.	epi
L1-L3	6	0.0118411	-0.184497	0.933	0.992	1	L3	ALOX12	-1.925	-0.088463	Upper IM	NOT SIG.	epi
L1-L3	6	0.0118478	-0.160922	0.244	0.383	1	L3	PI4K2A	-0.627	-0.650463	Upper IM	NOT SIG.	epi
L1-L3	6	0.0118933	0.109244	0.161	0.067	1	L3	IL2RG	-0.228	1.26483	Upper IM	NOT SIG.	epi
L1-L3	6	0.0119494	0.143128	0.233	0.125	1	L3	ZNF436	-0.358	0.898402	Upper IM	NOT SIG.	epi
L1-L3	6	0.0119797	0.163609	0.278	0.158	1	L3	EDC3	-0.436	0.81516	Upper IM	NOT SIG.	epi
L1-L3	6	0.0120106	0.19714	0.417	0.317	1	L3	TIMM17A	-0.734	0.395565	Upper IM	NOT SIG.	epi
L1-L3	6	0.012016	0.097701	0.128	0.042	1	L3	ORAI1	-0.17	1.60768	Upper IM	NOT SIG.	epi
L1-L3	6	0.0120534	0.125543	0.206	0.1	1	L3	CD3D	-0.306	1.04264	Upper IM	NOT SIG.	epi
L1-L3	6	0.0120689	-0.130614	0.167	0.292	1	L3	MAP3K8	-0.459	-0.80612	Upper IM	NOT SIG.	epi
L1-L3	6	0.0120711	0.148068	0.439	0.3	1	L3	DCAF8	-0.739	0.549258	Upper IM	NOT SIG.	epi
L1-L3	6	0.0120859	0.108597	0.228	0.117	1	L3	NRAV	-0.345	0.962525	Upper IM	NOT SIG.	epi
L1-L3	6	0.0120986	0.317842	0.694	0.633	1	L3	FAM83A	-1.327	0.13273	Upper IM	NOT SIG.	epi
L1-L3	6	0.0121014	0.150051	0.461	0.35	1	L3	HCFC1R1	-0.811	0.397412	Upper IM	NOT SIG.	epi
L1-L3	6	0.0121138	0.153562	0.172	0.075	1	L3	TPSB2	-0.247	1.19745	Upper IM	NOT SIG.	epi
L1-L3	6	0.0121293	-0.309535	0.494	0.592	1	L3	LPIN1	-1.086	-0.261086	Upper IM	NOT SIG.	epi
L1-L3	6	0.0121459	-0.226518	0.35	0.475	1	L3	CHMP4C	-0.825	-0.440573	Upper IM	NOT SIG.	epi
L1-L3	6	0.0121882	0.188296	0.511	0.392	1	L3	TBX3	-0.903	0.38247	Upper IM	NOT SIG.	epi
L1-L3	6	0.0121914	-0.175271	0.978	1	1	L3	RPS26	-1.978	-0.0320936	Upper IM	NOT SIG.	epi
L1-L3	6	0.0122671	0.101634	0.211	0.1	1	L3	TP53I13	-0.311	1.07724	Upper IM	NOT SIG.	epi
L1-L3	6	0.0122834	0.17568	0.244	0.133	1	L3	MUC1	-0.377	0.875455	Upper IM	NOT SIG.	epi
L1-L3	6	0.0122963	0.200664	0.272	0.167	1	L3	SURF6	-0.439	0.703759	Upper IM	NOT SIG.	epi
L1-L3	6	0.012308	0.145579	0.239	0.125	1	L3	TBC1D10B	-0.364	0.935083	Upper IM	NOT SIG.	epi
L1-L3	6	0.01236	0.183876	0.544	0.433	1	L3	DLD	-0.977	0.32924	Upper IM	NOT SIG.	epi
L1-L3	6	0.0123644	-0.0429962	0.006	0.05	1	L3	LINC01752	-0.056	-3.05889	Upper IM	NOT SIG.	epi
L1-L3	6	0.0123694	0.453746	0.872	0.883	1	L3	CXCL14	-1.755	-0.0180853	Upper IM	NOT SIG.	epi
L1-L3	6	0.012428	0.128943	0.272	0.158	1	L3	AP000547.3	-0.43	0.783682	Upper IM	NOT SIG.	epi
L1-L3	6	0.0124817	-0.137636	0.233	0.375	1	L3	MIR22HG	-0.608	-0.686561	Upper IM	NOT SIG.	epi
L1-L3	6	0.0125063	0.156677	0.35	0.217	1	L3	CERK	-0.567	0.68966	Upper IM	NOT SIG.	epi
L1-L3	6	0.0125094	0.177896	0.683	0.533	1	L3	HLA-DPA1	-1.216	0.35775	Upper IM	NOT SIG.	epi
L1-L3	6	0.0125106	-0.272006	0.822	0.867	1	L3	MAFB	-1.689	-0.0768936	Upper IM	NOT SIG.	epi
L1-L3	6	0.012514	0.278138	0.561	0.475	1	L3	NUCB2	-1.036	0.240073	Upper IM	NOT SIG.	epi
L1-L3	6	0.012516	0.182699	0.517	0.392	1	L3	PSENEN	-0.909	0.399311	Upper IM	NOT SIG.	epi
L1-L3	6	0.0125766	0.105474	0.15	0.058	1	L3	RGMB	-0.208	1.37084	Upper IM	NOT SIG.	epi
L1-L3	6	0.0125947	0.179022	0.883	0.85	1	L3	CAPZB	-1.733	0.0549506	Upper IM	NOT SIG.	epi
L1-L3	6	0.0126658	-0.217554	0.583	0.717	1	L3	OVOL1	-1.3	-0.298477	Upper IM	NOT SIG.	epi
L1-L3	6	0.0126731	0.183528	0.411	0.292	1	L3	RUSC1	-0.703	0.49317	Upper IM	NOT SIG.	epi
L1-L3	6	0.0126781	0.190783	0.683	0.558	1	L3	CDK2AP1	-1.241	0.29162	Upper IM	NOT SIG.	epi
L1-L3	6	0.012732	-0.0495635	0.006	0.05	1	L3	ZNF611	-0.056	-3.05889	Upper IM	NOT SIG.	epi
L1-L3	6	0.0127554	-0.110767	0.711	0.867	1	L3	LRRFIP1	-1.578	-0.286182	Upper IM	NOT SIG.	epi
L1-L3	6	0.0127668	0.144791	0.156	0.067	1	L3	METTL22	-0.223	1.21931	Upper IM	NOT SIG.	epi
L1-L3	6	0.0127934	0.120021	0.206	0.1	1	L3	NPIPA1	-0.306	1.04264	Upper IM	NOT SIG.	epi
L1-L3	6	0.0128056	0.122337	0.161	0.067	1	L3	ERAP2	-0.228	1.26483	Upper IM	NOT SIG.	epi
L1-L3	6	0.0128056	-0.0682786	0.083	0.183	1	L3	TCIRG1	-0.266	-1.14066	Upper IM	NOT SIG.	epi
L1-L3	6	0.0128589	0.253604	0.644	0.525	1	L3	SPNS2	-1.169	0.294743	Upper IM	NOT SIG.	epi
L1-L3	6	0.0128652	0.174704	0.55	0.467	1	L3	CSNK1D	-1.017	0.236009	Upper IM	NOT SIG.	epi
L1-L3	6	0.0128795	0.373296	0.806	0.717	1	L3	KLK8	-1.523	0.168807	Upper IM	NOT SIG.	epi
L1-L3	6	0.0129445	0.172474	0.433	0.317	1	L3	SCAMP3	-0.75	0.449884	Upper IM	NOT SIG.	epi
L1-L3	6	0.0129856	-0.147307	0.311	0.458	1	L3	UBQLN2	-0.769	-0.558433	Upper IM	NOT SIG.	epi
L1-L3	6	0.0129981	0.229055	0.756	0.708	1	L3	FBXW5	-1.464	0.0946369	Upper IM	NOT SIG.	epi
L1-L3	6	0.0129994	0.219615	0.917	0.892	1	L3	DBNL	-1.809	0.039878	Upper IM	NOT SIG.	epi
L1-L3	6	0.0130176	0.0746277	0.1	0.025	1	L3	MS4A6A	-0.125	2	Upper IM	NOT SIG.	epi
L1-L3	6	0.0130209	0.112038	0.15	0.058	1	L3	IFITM10	-0.208	1.37084	Upper IM	NOT SIG.	epi
L1-L3	6	0.0130251	0.246398	0.567	0.5	1	L3	ALDOA	-1.067	0.181421	Upper IM	NOT SIG.	epi
L1-L3	6	0.0130586	0.0648317	0.156	0.058	1	L3	CARD8	-0.214	1.42742	Upper IM	NOT SIG.	epi
L1-L3	6	0.0130636	0.204813	0.4	0.283	1	L3	EIF2B4	-0.683	0.499198	Upper IM	NOT SIG.	epi
L1-L3	6	0.0131092	-0.0314818	0.006	0.05	1	L3	CD274	-0.056	-3.05889	Upper IM	NOT SIG.	epi
L1-L3	6	0.0131092	-0.0395927	0.006	0.05	1	L3	CEP152	-0.056	-3.05889	Upper IM	NOT SIG.	epi
L1-L3	6	0.0131165	0.168115	0.317	0.217	1	L3	CDK2AP2	-0.534	0.546788	Upper IM	NOT SIG.	epi
L1-L3	6	0.0131289	0.0578874	0.05	0	1	L3	STX2	-0.05	#NUM!	Upper IM	NOT SIG.	epi
L1-L3	6	0.0131289	0.0562152	0.05	0	1	L3	FKBP7	-0.05	#NUM!	Upper IM	NOT SIG.	epi
L1-L3	6	0.0131289	0.0508074	0.05	0	1	L3	SULT1A1	-0.05	#NUM!	Upper IM	NOT SIG.	epi
L1-L3	6	0.0131289	0.0451375	0.05	0	1	L3	APOC1	-0.05	#NUM!	Upper IM	NOT SIG.	epi
L1-L3	6	0.0131289	0.0380159	0.05	0	1	L3	GPR39	-0.05	#NUM!	Upper IM	NOT SIG.	epi
L1-L3	6	0.0131564	0.219075	0.611	0.525	1	L3	SCARB2	-1.136	0.218855	Upper IM	NOT SIG.	epi
L1-L3	6	0.0131578	-0.171122	0.411	0.567	1	L3	RND3	-0.978	-0.46421	Upper IM	NOT SIG.	epi
L1-L3	6	0.0131684	0.15504	0.478	0.367	1	L3	PIN4	-0.845	0.381231	Upper IM	NOT SIG.	epi
L1-L3	6	0.0131743	0.19736	0.483	0.392	1	L3	CPNE1	-0.875	0.30117	Upper IM	NOT SIG.	epi
L1-L3	6	0.0131751	-0.169143	0.35	0.492	1	L3	WDR61	-0.842	-0.491303	Upper IM	NOT SIG.	epi
L1-L3	6	0.0132162	0.132301	0.3	0.183	1	L3	CKS2	-0.483	0.713119	Upper IM	NOT SIG.	epi
L1-L3	6	0.0132277	-0.0488018	0.022	0.083	1	L3	AP002360.1	-0.105	-1.91561	Upper IM	NOT SIG.	epi
L1-L3	6	0.0132301	0.122262	0.272	0.158	1	L3	RNMT	-0.43	0.783682	Upper IM	NOT SIG.	epi
L1-L3	6	0.0132301	0.225964	0.778	0.742	1	L3	DUOX1	-1.52	0.068351	Upper IM	NOT SIG.	epi
L1-L3	6	0.0132916	-0.140985	0.378	0.525	1	L3	EMC7	-0.903	-0.473931	Upper IM	NOT SIG.	epi
L1-L3	6	0.0133015	-0.0169952	0.006	0.05	1	L3	TMEM231	-0.056	-3.05889	Upper IM	NOT SIG.	epi
L1-L3	6	0.0133015	-0.0358606	0.006	0.05	1	L3	AC068338.2	-0.056	-3.05889	Upper IM	NOT SIG.	epi
L1-L3	6	0.0133074	0.203051	0.511	0.383	1	L3	MFN1	-0.894	0.415979	Upper IM	NOT SIG.	epi
L1-L3	6	0.01334	-0.215118	0.083	0.175	1	L3	CDSN	-0.258	-1.07617	Upper IM	NOT SIG.	epi
L1-L3	6	0.0133583	0.0684708	0.1	0.025	1	L3	IL6R	-0.125	2	Upper IM	NOT SIG.	epi
L1-L3	6	0.0134215	-0.204407	0.867	0.883	1	L3	TPRG1	-1.75	-0.0263814	Upper IM	NOT SIG.	epi
L1-L3	6	0.0134613	0.222613	0.678	0.6	1	L3	REEP4	-1.278	0.176323	Upper IM	NOT SIG.	epi
L1-L3	6	0.0134905	-0.201294	0.989	1	1	L3	RPL38	-1.989	-0.0159576	Upper IM	NOT SIG.	epi
L1-L3	6	0.0135003	0.0990722	0.194	0.092	1	L3	ACKR1	-0.286	1.07635	Upper IM	NOT SIG.	epi
L1-L3	6	0.0135178	0.217109	0.422	0.3	1	L3	FBXO7	-0.722	0.49228	Upper IM	NOT SIG.	epi
L1-L3	6	0.0135624	0.143523	0.261	0.15	1	L3	SLF2	-0.411	0.799087	Upper IM	NOT SIG.	epi
L1-L3	6	0.0135637	0.21418	0.744	0.65	1	L3	NDUFA2	-1.394	0.194863	Upper IM	NOT SIG.	epi
L1-L3	6	0.013569	-0.146377	0.311	0.458	1	L3	MAN1A2	-0.769	-0.558433	Upper IM	NOT SIG.	epi
L1-L3	6	0.0135897	0.0900758	0.1	0.025	1	L3	MIR503HG	-0.125	2	Upper IM	NOT SIG.	epi
L1-L3	6	0.0136378	-0.26025	0.75	0.817	1	L3	ACPP	-1.567	-0.123445	Upper IM	NOT SIG.	epi
L1-L3	6	0.0136886	0.157927	0.394	0.275	1	L3	AP1G2	-0.669	0.518764	Upper IM	NOT SIG.	epi
L1-L3	6	0.0137029	-0.193704	0.417	0.575	1	L3	BMP2K	-0.992	-0.463515	Upper IM	NOT SIG.	epi
L1-L3	6	0.0137072	-0.126109	0.2	0.325	1	L3	PAQR8	-0.525	-0.70044	Upper IM	NOT SIG.	epi
L1-L3	6	0.0137247	0.117609	0.922	0.917	1	L3	RBM3	-1.839	0.00784502	Upper IM	NOT SIG.	epi
L1-L3	6	0.0137899	0.162768	0.306	0.192	1	L3	PPP2R5D	-0.498	0.672425	Upper IM	NOT SIG.	epi
L1-L3	6	0.0137959	-0.124522	0.139	0.258	1	L3	ZNF462	-0.397	-0.892286	Upper IM	NOT SIG.	epi
L1-L3	6	0.013796	-0.348358	0.528	0.617	1	L3	CEACAM5	-1.145	-0.224733	Upper IM	NOT SIG.	epi
L1-L3	6	0.01383	0.206364	0.539	0.417	1	L3	IL4R	-0.956	0.370238	Upper IM	NOT SIG.	epi
L1-L3	6	0.0138442	-0.138506	0.3	0.458	1	L3	FBXO28	-0.758	-0.610385	Upper IM	NOT SIG.	epi
L1-L3	6	0.0138649	0.224666	0.778	0.7	1	L3	SURF4	-1.478	0.152415	Upper IM	NOT SIG.	epi
L1-L3	6	0.0139309	0.146461	0.461	0.342	1	L3	PIK3R2	-0.803	0.43077	Upper IM	NOT SIG.	epi
L1-L3	6	0.0139564	-0.0161757	0	0.033	1	L3	CU638689.4	-0.033	#NUM!	Upper IM	NOT SIG.	epi
L1-L3	6	0.0139564	-0.024213	0	0.033	1	L3	STAC2	-0.033	#NUM!	Upper IM	NOT SIG.	epi
L1-L3	6	0.0139564	-0.025385	0	0.033	1	L3	BACH2	-0.033	#NUM!	Upper IM	NOT SIG.	epi
L1-L3	6	0.0139564	-0.0259217	0	0.033	1	L3	AFAP1L1	-0.033	#NUM!	Upper IM	NOT SIG.	epi
L1-L3	6	0.0139564	-0.0274411	0	0.033	1	L3	RSPH1	-0.033	#NUM!	Upper IM	NOT SIG.	epi
L1-L3	6	0.0139564	-0.0299138	0	0.033	1	L3	AC025166.1	-0.033	#NUM!	Upper IM	NOT SIG.	epi
L1-L3	6	0.0139564	-0.0302306	0	0.033	1	L3	ADAM22	-0.033	#NUM!	Upper IM	NOT SIG.	epi
L1-L3	6	0.0139564	-0.0360063	0	0.033	1	L3	FO704657.1	-0.033	#NUM!	Upper IM	NOT SIG.	epi
L1-L3	6	0.0139564	-0.0386523	0	0.033	1	L3	NR4A3	-0.033	#NUM!	Upper IM	NOT SIG.	epi
L1-L3	6	0.0139564	-0.0396734	0	0.033	1	L3	PIGR	-0.033	#NUM!	Upper IM	NOT SIG.	epi
L1-L3	6	0.0139564	-0.0490368	0	0.033	1	L3	LINC00886	-0.033	#NUM!	Upper IM	NOT SIG.	epi
L1-L3	6	0.0139564	-0.0516293	0	0.033	1	L3	SHISA6	-0.033	#NUM!	Upper IM	NOT SIG.	epi
L1-L3	6	0.0139564	-0.0539073	0	0.033	1	L3	MMRN1	-0.033	#NUM!	Upper IM	NOT SIG.	epi
L1-L3	6	0.0139564	-0.0544635	0	0.033	1	L3	SCN4B	-0.033	#NUM!	Upper IM	NOT SIG.	epi
L1-L3	6	0.0139564	-0.0558332	0	0.033	1	L3	AC008906.1	-0.033	#NUM!	Upper IM	NOT SIG.	epi
L1-L3	6	0.0139564	-0.070449	0	0.033	1	L3	AC092164.1	-0.033	#NUM!	Upper IM	NOT SIG.	epi
L1-L3	6	0.0140442	-0.130457	0.183	0.308	1	L3	MOSPD2	-0.491	-0.751087	Upper IM	NOT SIG.	epi
L1-L3	6	0.014062	-0.193358	0.228	0.358	1	L3	CPEB4	-0.586	-0.650926	Upper IM	NOT SIG.	epi
L1-L3	6	0.014118	-0.1407	0.994	1	1	L3	TMPRSS11D	-1.994	-0.00868224	Upper IM	NOT SIG.	epi
L1-L3	6	0.0141576	0.0715476	0.111	0.033	1	L3	RRAS2	-0.144	1.75002	Upper IM	NOT SIG.	epi
L1-L3	6	0.0141579	0.204573	0.511	0.383	1	L3	TSTA3	-0.894	0.415979	Upper IM	NOT SIG.	epi
L1-L3	6	0.0141644	0.204054	0.506	0.383	1	L3	NUDCD3	-0.889	0.401793	Upper IM	NOT SIG.	epi
L1-L3	6	0.0142828	0.16111	0.239	0.133	1	L3	CTNNBL1	-0.372	0.845584	Upper IM	NOT SIG.	epi
L1-L3	6	0.0142974	0.0654402	0.083	0.017	1	L3	MTRF1	-0.1	2.28758	Upper IM	NOT SIG.	epi
L1-L3	6	0.0143463	0.173765	0.683	0.567	1	L3	CDCP1	-1.25	0.268537	Upper IM	NOT SIG.	epi
L1-L3	6	0.0143647	0.09393	0.122	0.042	1	L3	ZNF205	-0.164	1.53842	Upper IM	NOT SIG.	epi
L1-L3	6	0.014371	0.0735883	0.211	0.1	1	L3	C21orf91	-0.311	1.07724	Upper IM	NOT SIG.	epi
L1-L3	6	0.0143901	0.0744356	0.067	0.008	1	L3	GPSM3	-0.075	3.06609	Upper IM	NOT SIG.	epi
L1-L3	6	0.0143948	0.181536	0.206	0.1	1	L3	MMP11	-0.306	1.04264	Upper IM	NOT SIG.	epi
L1-L3	6	0.0144106	-0.19785	0.356	0.492	1	L3	HSPA2	-0.848	-0.466781	Upper IM	NOT SIG.	epi
L1-L3	6	0.0144326	0.0709919	0.083	0.017	1	L3	GPR68	-0.1	2.28758	Upper IM	NOT SIG.	epi
L1-L3	6	0.0146608	0.120286	0.494	0.408	1	L3	COX14	-0.902	0.275942	Upper IM	NOT SIG.	epi
L1-L3	6	0.014665	-0.0907347	0.2	0.333	1	L3	RALGAPA1	-0.533	-0.735522	Upper IM	NOT SIG.	epi
L1-L3	6	0.0147006	0.064833	0.067	0.008	1	L3	FETUB	-0.075	3.06609	Upper IM	NOT SIG.	epi
L1-L3	6	0.014737	-0.174088	0.483	0.633	1	L3	SERINC1	-1.116	-0.390182	Upper IM	NOT SIG.	epi
L1-L3	6	0.014743	0.152829	0.428	0.317	1	L3	AP002761.4	-0.745	0.433128	Upper IM	NOT SIG.	epi
L1-L3	6	0.0147737	0.205435	0.506	0.417	1	L3	SIVA1	-0.923	0.27909	Upper IM	NOT SIG.	epi
L1-L3	6	0.0147775	0.0787733	0.194	0.092	1	L3	FBXL19	-0.286	1.07635	Upper IM	NOT SIG.	epi
L1-L3	6	0.014807	0.131198	0.122	0.042	1	L3	RABL2B	-0.164	1.53842	Upper IM	NOT SIG.	epi
L1-L3	6	0.0148177	0.206522	0.683	0.583	1	L3	YPEL3	-1.266	0.22839	Upper IM	NOT SIG.	epi
L1-L3	6	0.0148413	0.200615	0.461	0.342	1	L3	RING1	-0.803	0.43077	Upper IM	NOT SIG.	epi
L1-L3	6	0.014858	0.0616876	0.067	0.008	1	L3	DENND1C	-0.075	3.06609	Upper IM	NOT SIG.	epi
L1-L3	6	0.014858	0.0565346	0.067	0.008	1	L3	TPSAB1	-0.075	3.06609	Upper IM	NOT SIG.	epi
L1-L3	6	0.014858	0.0502591	0.067	0.008	1	L3	GINS1	-0.075	3.06609	Upper IM	NOT SIG.	epi
L1-L3	6	0.014861	0.213842	0.456	0.367	1	L3	STXBP2	-0.823	0.313254	Upper IM	NOT SIG.	epi
L1-L3	6	0.0148694	0.291645	0.844	0.783	1	L3	NDUFA4L2	-1.627	0.108231	Upper IM	NOT SIG.	epi
L1-L3	6	0.0149088	0.213586	0.844	0.775	1	L3	SYTL1	-1.619	0.123047	Upper IM	NOT SIG.	epi
L1-L3	6	0.0149126	0.218329	0.583	0.483	1	L3	FAM3B	-1.066	0.271473	Upper IM	NOT SIG.	epi
L1-L3	6	0.0149711	0.139411	0.217	0.117	1	L3	CRYBB2	-0.334	0.891187	Upper IM	NOT SIG.	epi
L1-L3	6	0.0149711	-0.0627531	0.106	0.217	1	L3	WNT2B	-0.323	-1.03363	Upper IM	NOT SIG.	epi
L1-L3	6	0.0149755	-0.0597934	0.022	0.083	1	L3	AC108673.3	-0.105	-1.91561	Upper IM	NOT SIG.	epi
L1-L3	6	0.0149976	0.115719	0.156	0.067	1	L3	SLC25A29	-0.223	1.21931	Upper IM	NOT SIG.	epi
L1-L3	6	0.0150664	-0.267245	0.5	0.642	1	L3	CITED2	-1.142	-0.360645	Upper IM	NOT SIG.	epi
L1-L3	6	0.0151074	-0.145398	1	1	1	L3	RPLP1	-2	0	Upper IM	NOT SIG.	epi
L1-L3	6	0.0151127	-0.0576676	0.083	0.183	1	L3	PRLR	-0.266	-1.14066	Upper IM	NOT SIG.	epi
L1-L3	6	0.0151774	0.0758957	0.067	0.008	1	L3	PSTPIP2	-0.075	3.06609	Upper IM	NOT SIG.	epi
L1-L3	6	0.0151972	-0.244937	0.889	0.875	1	L3	KLF4	-1.764	0.0229004	Upper IM	NOT SIG.	epi
L1-L3	6	0.0152446	0.13001	0.189	0.092	1	L3	BTN3A1	-0.281	1.03868	Upper IM	NOT SIG.	epi
L1-L3	6	0.015274	0.262407	0.967	0.942	1	L3	GLUL	-1.909	0.0377888	Upper IM	NOT SIG.	epi
L1-L3	6	0.0152812	0.125913	0.333	0.2	1	L3	VPS9D1	-0.533	0.735522	Upper IM	NOT SIG.	epi
L1-L3	6	0.0153125	0.14506	0.217	0.117	1	L3	RRP12	-0.334	0.891187	Upper IM	NOT SIG.	epi
L1-L3	6	0.0153525	-0.0750299	0.156	0.283	1	L3	ACVR2A	-0.439	-0.859256	Upper IM	NOT SIG.	epi
L1-L3	6	0.0154198	0.261612	0.983	0.942	1	L3	TMPRSS11A	-1.925	0.0614644	Upper IM	NOT SIG.	epi
L1-L3	6	0.0154262	-0.21052	0.294	0.433	1	L3	TOR1AIP1	-0.727	-0.558551	Upper IM	NOT SIG.	epi
L1-L3	6	0.0154303	0.223563	0.767	0.692	1	L3	ADIPOR1	-1.459	0.148455	Upper IM	NOT SIG.	epi
L1-L3	6	0.0154441	0.147733	0.944	0.958	1	L3	BTF3	-1.902	-0.0212388	Upper IM	NOT SIG.	epi
L1-L3	6	0.0155027	0.0705024	0.067	0.008	1	L3	SPRR4	-0.075	3.06609	Upper IM	NOT SIG.	epi
L1-L3	6	0.0155361	0.152972	0.261	0.15	1	L3	STEAP3	-0.411	0.799087	Upper IM	NOT SIG.	epi
L1-L3	6	0.0155679	0.207098	0.489	0.358	1	L3	HIGD2A	-0.847	0.449875	Upper IM	NOT SIG.	epi
L1-L3	6	0.0155681	0.238828	0.611	0.5	1	L3	ZDHHC21	-1.111	0.289244	Upper IM	NOT SIG.	epi
L1-L3	6	0.0156459	0.193457	0.328	0.225	1	L3	OSBPL3	-0.553	0.543771	Upper IM	NOT SIG.	epi
L1-L3	6	0.0156647	0.184619	0.767	0.692	1	L3	GID8	-1.459	0.148455	Upper IM	NOT SIG.	epi
L1-L3	6	0.0156677	0.088567	0.067	0.008	1	L3	MOXD1	-0.075	3.06609	Upper IM	NOT SIG.	epi
L1-L3	6	0.0157225	0.201192	0.639	0.542	1	L3	PFKFB3	-1.181	0.237523	Upper IM	NOT SIG.	epi
L1-L3	6	0.0157399	0.118602	0.144	0.058	1	L3	BPNT1	-0.202	1.31194	Upper IM	NOT SIG.	epi
L1-L3	6	0.015841	-0.196724	0.344	0.5	1	L3	CELSR1	-0.844	-0.53952	Upper IM	NOT SIG.	epi
L1-L3	6	0.0159575	0.0828391	0.094	0.025	1	L3	CDCA8	-0.119	1.91073	Upper IM	NOT SIG.	epi
L1-L3	6	0.0159757	0.196396	0.811	0.742	1	L3	EIF3K	-1.553	0.128283	Upper IM	NOT SIG.	epi
L1-L3	6	0.0160416	0.204026	0.4	0.3	1	L3	SDHB	-0.7	0.415037	Upper IM	NOT SIG.	epi
L1-L3	6	0.0160765	0.100157	0.339	0.2	1	L3	WDR11	-0.539	0.761285	Upper IM	NOT SIG.	epi
L1-L3	6	0.0160954	-0.0932337	0.039	0.108	1	L3	CENPH	-0.147	-1.46949	Upper IM	NOT SIG.	epi
L1-L3	6	0.0161057	0.244733	0.878	0.775	1	L3	RAPGEFL1	-1.653	0.180025	Upper IM	NOT SIG.	epi
L1-L3	6	0.0161382	-0.206012	0.511	0.642	1	L3	DUSP16	-1.153	-0.32925	Upper IM	NOT SIG.	epi
L1-L3	6	0.0162474	-0.041173	0.983	0.975	1	L3	TMPRSS11B	-1.958	0.0117892	Upper IM	NOT SIG.	epi
L1-L3	6	0.0163398	-0.105172	0.033	0.1	1	L3	MAP1B	-0.133	-1.59946	Upper IM	NOT SIG.	epi
L1-L3	6	0.0163536	-0.227553	0.278	0.417	1	L3	SETX	-0.695	-0.584963	Upper IM	NOT SIG.	epi
L1-L3	6	0.0164305	0.160812	0.494	0.408	1	L3	SBNO2	-0.902	0.275942	Upper IM	NOT SIG.	epi
L1-L3	6	0.0164418	0.166042	0.95	0.9	1	L3	COX6B1	-1.85	0.0780025	Upper IM	NOT SIG.	epi
L1-L3	6	0.0165153	0.196913	0.333	0.233	1	L3	RAB40C	-0.566	0.515192	Upper IM	NOT SIG.	epi
L1-L3	6	0.0165711	0.302209	0.956	0.917	1	L3	ECM1	-1.873	0.0600889	Upper IM	NOT SIG.	epi
L1-L3	6	0.0167146	-0.167919	0.361	0.517	1	L3	HOOK1	-0.878	-0.518165	Upper IM	NOT SIG.	epi
L1-L3	6	0.016731	-0.101948	0.144	0.258	1	L3	NRBF2	-0.402	-0.841302	Upper IM	NOT SIG.	epi
L1-L3	6	0.0167353	0.152097	0.172	0.083	1	L3	BICRA	-0.255	1.05123	Upper IM	NOT SIG.	epi
L1-L3	6	0.0167611	0.113817	0.4	0.275	1	L3	ARSA	-0.675	0.540568	Upper IM	NOT SIG.	epi
L1-L3	6	0.0167991	-0.176442	0.994	0.992	1	L3	RPL30	-1.986	0.00290573	Upper IM	NOT SIG.	epi
L1-L3	6	0.0168787	0.189396	0.4	0.292	1	L3	DPM3	-0.692	0.454032	Upper IM	NOT SIG.	epi
L1-L3	6	0.0168894	0.103949	0.156	0.067	1	L3	GPR78	-0.223	1.21931	Upper IM	NOT SIG.	epi
L1-L3	6	0.0168915	-0.12725	0.511	0.675	1	L3	EHBP1L1	-1.186	-0.401564	Upper IM	NOT SIG.	epi
L1-L3	6	0.0169651	-0.0183982	0.267	0.425	1	L3	B4GALNT3	-0.692	-0.670623	Upper IM	NOT SIG.	epi
L1-L3	6	0.0169984	0.197457	0.367	0.258	1	L3	PITRM1	-0.625	0.508409	Upper IM	NOT SIG.	epi
L1-L3	6	0.0170003	0.161544	0.156	0.067	1	L3	HSPB6	-0.223	1.21931	Upper IM	NOT SIG.	epi
L1-L3	6	0.0170659	0.202732	0.611	0.508	1	L3	CAPNS2	-1.119	0.266344	Upper IM	NOT SIG.	epi
L1-L3	6	0.0170885	0.138447	0.222	0.125	1	L3	C8orf76	-0.347	0.828632	Upper IM	NOT SIG.	epi
L1-L3	6	0.0170907	0.0847542	0.094	0.025	1	L3	FANCF	-0.119	1.91073	Upper IM	NOT SIG.	epi
L1-L3	6	0.0171431	0.202647	0.567	0.442	1	L3	MMAB	-1.009	0.359302	Upper IM	NOT SIG.	epi
L1-L3	6	0.0172674	0.144777	0.372	0.267	1	L3	POLR2B	-0.639	0.478463	Upper IM	NOT SIG.	epi
L1-L3	6	0.017352	0.21416	0.633	0.575	1	L3	UBXN6	-1.208	0.138644	Upper IM	NOT SIG.	epi
L1-L3	6	0.0173658	-0.136687	0.983	0.958	1	L3	TMBIM6	-1.941	0.0371658	Upper IM	NOT SIG.	epi
L1-L3	6	0.0174514	0.0728368	0.15	0.058	1	L3	MIR200CHG	-0.208	1.37084	Upper IM	NOT SIG.	epi
L1-L3	6	0.0174706	0.140346	0.406	0.283	1	L3	ARPC1B	-0.689	0.520678	Upper IM	NOT SIG.	epi
L1-L3	6	0.0175314	0.187149	0.322	0.233	1	L3	FOXK2	-0.555	0.466731	Upper IM	NOT SIG.	epi
L1-L3	6	0.0175335	-0.0851469	0.039	0.108	1	L3	LINC01748	-0.147	-1.46949	Upper IM	NOT SIG.	epi
L1-L3	6	0.0176273	-0.09224	0.078	0.167	1	L3	SPACA4	-0.245	-1.0983	Upper IM	NOT SIG.	epi
L1-L3	6	0.017703	0.135311	0.244	0.142	1	L3	ZNHIT3	-0.386	0.78099	Upper IM	NOT SIG.	epi
L1-L3	6	0.0177326	0.112634	0.25	0.142	1	L3	LRG1	-0.392	0.816037	Upper IM	NOT SIG.	epi
L1-L3	6	0.0177735	0.154747	0.289	0.175	1	L3	FAM98C	-0.464	0.723715	Upper IM	NOT SIG.	epi
L1-L3	6	0.0179053	0.144769	0.128	0.05	1	L3	PLA2G6	-0.178	1.35614	Upper IM	NOT SIG.	epi
L1-L3	6	0.0179177	0.230235	0.983	0.967	1	L3	GPX3	-1.95	0.0236755	Upper IM	NOT SIG.	epi
L1-L3	6	0.0179604	0.158892	0.306	0.2	1	L3	WDR91	-0.506	0.613532	Upper IM	NOT SIG.	epi
L1-L3	6	0.0180167	-0.237952	0.422	0.575	1	L3	LRRC20	-0.997	-0.446319	Upper IM	NOT SIG.	epi
L1-L3	6	0.0180501	0.1944	0.989	0.975	1	L3	PKP3	-1.964	0.0205683	Upper IM	NOT SIG.	epi
L1-L3	6	0.0180608	-0.230921	0.928	0.925	1	L3	SERPINB5	-1.853	0.00467144	Upper IM	NOT SIG.	epi
L1-L3	6	0.0182416	0.202311	0.472	0.367	1	L3	GPNMB	-0.839	0.363007	Upper IM	NOT SIG.	epi
L1-L3	6	0.0182463	0.202965	0.978	0.933	1	L3	DNAJB1	-1.911	0.0679574	Upper IM	NOT SIG.	epi
L1-L3	6	0.0183664	0.164448	0.406	0.292	1	L3	NIPAL3	-0.698	0.475511	Upper IM	NOT SIG.	epi
L1-L3	6	0.01845	-0.213792	0.683	0.808	1	L3	DYNLT3	-1.491	-0.24247	Upper IM	NOT SIG.	epi
L1-L3	6	0.0185457	0.200845	0.361	0.258	1	L3	ZFAND2B	-0.619	0.484628	Upper IM	NOT SIG.	epi
L1-L3	6	0.0185489	0.084475	0.106	0.033	1	L3	C19orf47	-0.139	1.68353	Upper IM	NOT SIG.	epi
L1-L3	6	0.018571	0.185882	0.878	0.817	1	L3	HSBP1	-1.695	0.103885	Upper IM	NOT SIG.	epi
L1-L3	6	0.0186518	0.201732	0.328	0.233	1	L3	JAGN1	-0.561	0.493366	Upper IM	NOT SIG.	epi
L1-L3	6	0.0186533	0.166206	0.539	0.425	1	L3	RNF126	-0.964	0.342822	Upper IM	NOT SIG.	epi
L1-L3	6	0.0186619	0.191609	0.639	0.55	1	L3	CCT7	-1.189	0.216384	Upper IM	NOT SIG.	epi
L1-L3	6	0.0186667	0.177986	0.428	0.308	1	L3	CALU	-0.736	0.47468	Upper IM	NOT SIG.	epi
L1-L3	6	0.0186964	-0.0551441	0.011	0.058	1	L3	AC116312.1	-0.069	-2.39855	Upper IM	NOT SIG.	epi
L1-L3	6	0.0186964	-0.0861908	0.011	0.058	1	L3	AC136616.1	-0.069	-2.39855	Upper IM	NOT SIG.	epi
L1-L3	6	0.0187662	0.0351823	0.172	0.075	1	L3	KCNK7	-0.247	1.19745	Upper IM	NOT SIG.	epi
L1-L3	6	0.0188647	0.223835	0.828	0.783	1	L3	DDR1	-1.611	0.0806185	Upper IM	NOT SIG.	epi
L1-L3	6	0.0188734	0.0677834	0.217	0.108	1	L3	KLHL2	-0.325	1.00666	Upper IM	NOT SIG.	epi
L1-L3	6	0.018898	0.162001	0.511	0.4	1	L3	COQ4	-0.911	0.353323	Upper IM	NOT SIG.	epi
L1-L3	6	0.0188994	0.137621	0.322	0.2	1	L3	SLC6A8	-0.522	0.687061	Upper IM	NOT SIG.	epi
L1-L3	6	0.0189287	-0.0478407	0.011	0.058	1	L3	TLCD5	-0.069	-2.39855	Upper IM	NOT SIG.	epi
L1-L3	6	0.0189287	-0.049732	0.011	0.058	1	L3	ZC4H2	-0.069	-2.39855	Upper IM	NOT SIG.	epi
L1-L3	6	0.0189287	-0.0583881	0.011	0.058	1	L3	SMN1	-0.069	-2.39855	Upper IM	NOT SIG.	epi
L1-L3	6	0.0189983	-0.2649	0.989	0.992	1	L3	KRT6C	-1.981	-0.0043696	Upper IM	NOT SIG.	epi
L1-L3	6	0.0190408	-0.217083	0.911	0.942	1	L3	HEBP2	-1.853	-0.048276	Upper IM	NOT SIG.	epi
L1-L3	6	0.0190757	-0.142432	0.222	0.35	1	L3	SOX21	-0.572	-0.656795	Upper IM	NOT SIG.	epi
L1-L3	6	0.0192568	0.185858	0.328	0.217	1	L3	RFXANK	-0.545	0.596001	Upper IM	NOT SIG.	epi
L1-L3	6	0.0192649	0.160056	0.35	0.233	1	L3	CFAP298	-0.583	0.587025	Upper IM	NOT SIG.	epi
L1-L3	6	0.0192967	0.0600329	0.106	0.033	1	L3	HAUS3	-0.139	1.68353	Upper IM	NOT SIG.	epi
L1-L3	6	0.0193215	-0.13378	0.217	0.342	1	L3	RAB9A	-0.559	-0.656301	Upper IM	NOT SIG.	epi
L1-L3	6	0.0193244	0.226967	0.739	0.7	1	L3	FLNA	-1.439	0.0782194	Upper IM	NOT SIG.	epi
L1-L3	6	0.0193473	0.201105	1	1	1	L3	LY6D	-2	0	Upper IM	NOT SIG.	epi
L1-L3	6	0.0193575	0.169873	0.383	0.275	1	L3	CIZ1	-0.658	0.477913	Upper IM	NOT SIG.	epi
L1-L3	6	0.0193584	0.0950785	0.156	0.067	1	L3	SLC35B2	-0.223	1.21931	Upper IM	NOT SIG.	epi
L1-L3	6	0.0193653	0.0873608	0.128	0.05	1	L3	NUP210	-0.178	1.35614	Upper IM	NOT SIG.	epi
L1-L3	6	0.0194131	-0.119511	0.411	0.575	1	L3	CYP2C18	-0.986	-0.484424	Upper IM	NOT SIG.	epi
L1-L3	6	0.0194381	0.121454	0.217	0.117	1	L3	ICOSLG	-0.334	0.891187	Upper IM	NOT SIG.	epi
L1-L3	6	0.019585	0.0638226	0.044	0	1	L3	DDX47	-0.044	#NUM!	Upper IM	NOT SIG.	epi
L1-L3	6	0.019585	0.0459482	0.044	0	1	L3	FZD2	-0.044	#NUM!	Upper IM	NOT SIG.	epi
L1-L3	6	0.019585	0.0424581	0.044	0	1	L3	AL162253.2	-0.044	#NUM!	Upper IM	NOT SIG.	epi
L1-L3	6	0.019585	0.0408708	0.044	0	1	L3	ANKDD1B	-0.044	#NUM!	Upper IM	NOT SIG.	epi
L1-L3	6	0.019585	0.0360007	0.044	0	1	L3	SPC25	-0.044	#NUM!	Upper IM	NOT SIG.	epi
L1-L3	6	0.0196131	-0.286045	0.872	0.875	1	L3	C1orf116	-1.747	-0.00495488	Upper IM	NOT SIG.	epi
L1-L3	6	0.0196216	0.106533	0.15	0.067	1	L3	ZNF428	-0.217	1.16273	Upper IM	NOT SIG.	epi
L1-L3	6	0.0196557	0.151122	0.556	0.475	1	L3	SPTBN2	-1.031	0.227157	Upper IM	NOT SIG.	epi
L1-L3	6	0.0196595	0.188191	0.806	0.775	1	L3	PPP1CA	-1.581	0.0565835	Upper IM	NOT SIG.	epi
L1-L3	6	0.0196621	0.116445	0.139	0.058	1	L3	GPLD1	-0.197	1.26096	Upper IM	NOT SIG.	epi
L1-L3	6	0.0196836	0.170658	0.628	0.517	1	L3	NLRX1	-1.145	0.2806	Upper IM	NOT SIG.	epi
L1-L3	6	0.0197171	0.128042	0.206	0.108	1	L3	ABRACL	-0.314	0.931613	Upper IM	NOT SIG.	epi
L1-L3	6	0.0197257	0.0920255	0.183	0.092	1	L3	KATNB1	-0.275	0.992138	Upper IM	NOT SIG.	epi
L1-L3	6	0.0197356	0.0596074	0.094	0.025	1	L3	HRH1	-0.119	1.91073	Upper IM	NOT SIG.	epi
L1-L3	6	0.0197912	0.0719314	0.117	0.042	1	L3	CCNF	-0.159	1.47805	Upper IM	NOT SIG.	epi
L1-L3	6	0.0199017	0.0367928	0.094	0.025	1	L3	SNX20	-0.119	1.91073	Upper IM	NOT SIG.	epi
L1-L3	6	0.0199395	0.204355	0.389	0.308	1	L3	CDK16	-0.697	0.33684	Upper IM	NOT SIG.	epi
L1-L3	6	0.0200706	0.0870463	0.106	0.033	1	L3	SPIRE1	-0.139	1.68353	Upper IM	NOT SIG.	epi
L1-L3	6	0.0201006	0.225009	0.489	0.417	1	L3	PLA2G4F	-0.906	0.229787	Upper IM	NOT SIG.	epi
L1-L3	6	0.0201571	0.165643	0.922	0.883	1	L3	GTF2I	-1.805	0.0623533	Upper IM	NOT SIG.	epi
L1-L3	6	0.0201956	0.108029	0.183	0.092	1	L3	CCDC125	-0.275	0.992138	Upper IM	NOT SIG.	epi
L1-L3	6	0.0202327	0.163871	0.367	0.233	1	L3	INO80E	-0.6	0.65545	Upper IM	NOT SIG.	epi
L1-L3	6	0.0203073	0.0995662	0.206	0.1	1	L3	THBS2	-0.306	1.04264	Upper IM	NOT SIG.	epi
L1-L3	6	0.0203146	-0.0808705	0.106	0.208	1	L3	DESI2	-0.314	-0.972519	Upper IM	NOT SIG.	epi
L1-L3	6	0.0203273	-0.0625077	0.172	0.292	1	L3	SOX9	-0.464	-0.76356	Upper IM	NOT SIG.	epi
L1-L3	6	0.0204248	0.0773578	0.078	0.017	1	L3	JAK3	-0.095	2.19794	Upper IM	NOT SIG.	epi
L1-L3	6	0.0205057	-0.176757	0.278	0.4	1	L3	SACM1L	-0.678	-0.524915	Upper IM	NOT SIG.	epi
L1-L3	6	0.0205901	-0.0351765	0.033	0.1	1	L3	ATP23	-0.133	-1.59946	Upper IM	NOT SIG.	epi
L1-L3	6	0.0206358	0.180774	0.433	0.333	1	L3	C1D	-0.766	0.378845	Upper IM	NOT SIG.	epi
L1-L3	6	0.0206734	-0.0401647	0.122	0.233	1	L3	SLC7A2	-0.355	-0.933449	Upper IM	NOT SIG.	epi
L1-L3	6	0.0207063	0.101664	0.728	0.617	1	L3	AURKAIP1	-1.345	0.238668	Upper IM	NOT SIG.	epi
L1-L3	6	0.0207257	-0.17282	0.583	0.708	1	L3	PRDM1	-1.291	-0.280253	Upper IM	NOT SIG.	epi
L1-L3	6	0.0207365	-0.133366	0.5	0.692	1	L3	AIG1	-1.192	-0.468844	Upper IM	NOT SIG.	epi
L1-L3	6	0.020784	0.205096	0.506	0.392	1	L3	PIGS	-0.898	0.368284	Upper IM	NOT SIG.	epi
L1-L3	6	0.0208379	-0.171948	0.922	0.908	1	L3	ELOVL1	-1.83	0.0220745	Upper IM	NOT SIG.	epi
L1-L3	6	0.0208486	0.17138	0.906	0.85	1	L3	AP2S1	-1.756	0.0920482	Upper IM	NOT SIG.	epi
L1-L3	6	0.0208492	0.179552	0.583	0.5	1	L3	SRP68	-1.083	0.221568	Upper IM	NOT SIG.	epi
L1-L3	6	0.0208713	-0.0836835	0.139	0.25	1	L3	CMC4	-0.389	-0.846843	Upper IM	NOT SIG.	epi
L1-L3	6	0.0208715	0.0808965	0.106	0.033	1	L3	INPP5D	-0.139	1.68353	Upper IM	NOT SIG.	epi
L1-L3	6	0.0208794	0.146417	0.683	0.558	1	L3	PTTG1IP	-1.241	0.29162	Upper IM	NOT SIG.	epi
L1-L3	6	0.0209213	-0.0413731	0.056	0.133	1	L3	TOMM40L	-0.189	-1.24793	Upper IM	NOT SIG.	epi
L1-L3	6	0.0209531	0.263493	0.833	0.8	1	L3	TXNDC17	-1.633	0.0583165	Upper IM	NOT SIG.	epi
L1-L3	6	0.021	0.0575534	0.078	0.017	1	L3	ZNF500	-0.095	2.19794	Upper IM	NOT SIG.	epi
L1-L3	6	0.0210649	0.129402	0.517	0.4	1	L3	MRPL41	-0.917	0.370164	Upper IM	NOT SIG.	epi
L1-L3	6	0.0210902	0.137939	0.217	0.117	1	L3	ZG16B	-0.334	0.891187	Upper IM	NOT SIG.	epi
L1-L3	6	0.0211202	0.150898	0.272	0.175	1	L3	POLR3H	-0.447	0.636252	Upper IM	NOT SIG.	epi
L1-L3	6	0.0211774	0.183793	0.989	0.992	1	L3	KLK10	-1.981	-0.0043696	Upper IM	NOT SIG.	epi
L1-L3	6	0.0211958	0.258955	0.667	0.625	1	L3	CYB5R3	-1.292	0.0938306	Upper IM	NOT SIG.	epi
L1-L3	6	0.021233	0.183147	0.783	0.708	1	L3	ATP6V1G1	-1.491	0.145263	Upper IM	NOT SIG.	epi
L1-L3	6	0.0212375	0.126035	0.2	0.108	1	L3	SZT2	-0.308	0.888969	Upper IM	NOT SIG.	epi
L1-L3	6	0.0213249	0.186538	0.967	0.942	1	L3	AHNAK2	-1.909	0.0377888	Upper IM	NOT SIG.	epi
L1-L3	6	0.0213693	0.175355	0.383	0.267	1	L3	SMPD1	-0.65	0.520505	Upper IM	NOT SIG.	epi
L1-L3	6	0.0213729	0.197091	0.461	0.375	1	L3	RAB24	-0.836	0.297876	Upper IM	NOT SIG.	epi
L1-L3	6	0.0213966	0.0526979	0.061	0.008	1	L3	AC020661.1	-0.069	2.93074	Upper IM	NOT SIG.	epi
L1-L3	6	0.0214018	0.237428	0.356	0.258	1	L3	PPM1B	-0.614	0.464506	Upper IM	NOT SIG.	epi
L1-L3	6	0.0214716	0.144053	0.422	0.308	1	L3	MEGF6	-0.73	0.454313	Upper IM	NOT SIG.	epi
L1-L3	6	0.0215183	-0.173525	0.361	0.475	1	L3	GLYR1	-0.836	-0.395929	Upper IM	NOT SIG.	epi
L1-L3	6	0.0216271	-0.148085	0.339	0.475	1	L3	SPAG9	-0.814	-0.486642	Upper IM	NOT SIG.	epi
L1-L3	6	0.0216581	-0.0956417	0.061	0.142	1	L3	AC004918.1	-0.203	-1.21901	Upper IM	NOT SIG.	epi
L1-L3	6	0.0216707	0.20426	0.894	0.85	1	L3	ROMO1	-1.744	0.072812	Upper IM	NOT SIG.	epi
L1-L3	6	0.0216869	0.21862	0.622	0.558	1	L3	CPNE3	-1.18	0.156649	Upper IM	NOT SIG.	epi
L1-L3	6	0.0216889	-0.257076	0.583	0.7	1	L3	ALOX12B	-1.283	-0.263859	Upper IM	NOT SIG.	epi
L1-L3	6	0.0217337	0.13697	0.267	0.167	1	L3	ZNF780A	-0.434	0.676992	Upper IM	NOT SIG.	epi
L1-L3	6	0.0218952	0.167295	0.389	0.275	1	L3	ECI1	-0.664	0.500339	Upper IM	NOT SIG.	epi
L1-L3	6	0.0219928	-0.0616038	0.039	0.108	1	L3	SCARA5	-0.147	-1.46949	Upper IM	NOT SIG.	epi
L1-L3	6	0.0220346	0.218827	0.65	0.592	1	L3	H2AFZ	-1.242	0.134843	Upper IM	NOT SIG.	epi
L1-L3	6	0.022048	0.188468	0.233	0.142	1	L3	MZF1	-0.375	0.714439	Upper IM	NOT SIG.	epi
L1-L3	6	0.0220493	-0.217121	0.439	0.567	1	L3	CDS1	-1.006	-0.369128	Upper IM	NOT SIG.	epi
L1-L3	6	0.0220848	0.0884271	0.061	0.008	1	L3	AC010997.5	-0.069	2.93074	Upper IM	NOT SIG.	epi
L1-L3	6	0.0221129	0.156656	0.556	0.458	1	L3	SHMT1	-1.014	0.279737	Upper IM	NOT SIG.	epi
L1-L3	6	0.0221494	0.168279	0.878	0.825	1	L3	RHOV	-1.703	0.0898268	Upper IM	NOT SIG.	epi
L1-L3	6	0.0221597	-0.093003	0.356	0.508	1	L3	ANKRD12	-0.864	-0.512951	Upper IM	NOT SIG.	epi
L1-L3	6	0.0223016	-0.179757	0.667	0.8	1	L3	POF1B	-1.467	-0.262313	Upper IM	NOT SIG.	epi
L1-L3	6	0.0223184	0.0495352	0.061	0.008	1	L3	IL3RA	-0.069	2.93074	Upper IM	NOT SIG.	epi
L1-L3	6	0.0223226	0.160107	0.361	0.242	1	L3	IMP4	-0.603	0.576992	Upper IM	NOT SIG.	epi
L1-L3	6	0.0223388	0.0989668	0.139	0.058	1	L3	CCDC14	-0.197	1.26096	Upper IM	NOT SIG.	epi
L1-L3	6	0.0223512	-0.054797	0.056	0.133	1	L3	TMEM150C	-0.189	-1.24793	Upper IM	NOT SIG.	epi
L1-L3	6	0.0224368	-0.146836	0.161	0.267	1	L3	RNF138	-0.428	-0.729779	Upper IM	NOT SIG.	epi
L1-L3	6	0.022488	0.0541581	0.139	0.058	1	L3	CREB3L4	-0.197	1.26096	Upper IM	NOT SIG.	epi
L1-L3	6	0.0225542	0.0683287	0.061	0.008	1	L3	WDR76	-0.069	2.93074	Upper IM	NOT SIG.	epi
L1-L3	6	0.0225542	0.0665918	0.061	0.008	1	L3	AL365226.2	-0.069	2.93074	Upper IM	NOT SIG.	epi
L1-L3	6	0.0226021	0.157297	0.55	0.45	1	L3	SNRPE	-1	0.289507	Upper IM	NOT SIG.	epi
L1-L3	6	0.0226552	0.217415	0.95	0.933	1	L3	FTL	-1.883	0.0260504	Upper IM	NOT SIG.	epi
L1-L3	6	0.0226577	0.250777	0.533	0.458	1	L3	SNHG7	-0.991	0.218788	Upper IM	NOT SIG.	epi
L1-L3	6	0.0226794	0.218843	0.683	0.642	1	L3	LRP1	-1.325	0.0893123	Upper IM	NOT SIG.	epi
L1-L3	6	0.0227441	0.14222	0.167	0.083	1	L3	EVI5L	-0.25	1.00866	Upper IM	NOT SIG.	epi
L1-L3	6	0.0227459	0.191149	0.978	0.95	1	L3	PGK1	-1.928	0.041907	Upper IM	NOT SIG.	epi
L1-L3	6	0.0227607	0.128676	0.194	0.1	1	L3	PSEN2	-0.294	0.956057	Upper IM	NOT SIG.	epi
L1-L3	6	0.0227977	0.124753	0.089	0.025	1	L3	SYT15	-0.114	1.83188	Upper IM	NOT SIG.	epi
L1-L3	6	0.0228776	0.166277	0.356	0.242	1	L3	PILRB	-0.598	0.55687	Upper IM	NOT SIG.	epi
L1-L3	6	0.0230089	0.187688	0.294	0.2	1	L3	RPAIN	-0.494	0.555816	Upper IM	NOT SIG.	epi
L1-L3	6	0.0230508	0.10333	0.261	0.15	1	L3	CBLC	-0.411	0.799087	Upper IM	NOT SIG.	epi
L1-L3	6	0.023083	0.090594	0.328	0.208	1	L3	SKIV2L	-0.536	0.657112	Upper IM	NOT SIG.	epi
L1-L3	6	0.0230918	0.111006	0.183	0.092	1	L3	HLA-DMB	-0.275	0.992138	Upper IM	NOT SIG.	epi
L1-L3	6	0.0231349	0.196025	0.322	0.217	1	L3	CDK4	-0.539	0.569366	Upper IM	NOT SIG.	epi
L1-L3	6	0.0232461	0.119648	0.244	0.142	1	L3	DMAP1	-0.386	0.78099	Upper IM	NOT SIG.	epi
L1-L3	6	0.0232745	0.0574568	0.061	0.008	1	L3	PDIA5	-0.069	2.93074	Upper IM	NOT SIG.	epi
L1-L3	6	0.0233138	0.199124	0.739	0.683	1	L3	TMEM258	-1.422	0.113689	Upper IM	NOT SIG.	epi
L1-L3	6	0.0233214	0.12234	0.378	0.267	1	L3	CHKB	-0.645	0.501546	Upper IM	NOT SIG.	epi
L1-L3	6	0.0233216	0.17739	1	1	1	L3	SERPINB13	-2	0	Upper IM	NOT SIG.	epi
L1-L3	6	0.0233532	0.156286	0.239	0.142	1	L3	ELMO3	-0.381	0.75112	Upper IM	NOT SIG.	epi
L1-L3	6	0.0233541	0.107615	0.906	0.917	1	L3	COX5B	-1.823	-0.0174107	Upper IM	NOT SIG.	epi
L1-L3	6	0.0233624	0.155066	0.806	0.75	1	L3	APRT	-1.556	0.103889	Upper IM	NOT SIG.	epi
L1-L3	6	0.023519	0.0367931	0.061	0.008	1	L3	HOXD13	-0.069	2.93074	Upper IM	NOT SIG.	epi
L1-L3	6	0.0235472	0.187421	0.294	0.2	1	L3	KHDC4	-0.494	0.555816	Upper IM	NOT SIG.	epi
L1-L3	6	0.0236245	0.0751244	0.106	0.033	1	L3	SPSB2	-0.139	1.68353	Upper IM	NOT SIG.	epi
L1-L3	6	0.0237029	0.229032	0.733	0.675	1	L3	TRIR	-1.408	0.118926	Upper IM	NOT SIG.	epi
L1-L3	6	0.0237888	0.0709008	0.206	0.108	1	L3	RWDD2B	-0.314	0.931613	Upper IM	NOT SIG.	epi
L1-L3	6	0.0239769	0.0814362	0.089	0.025	1	L3	GPRC5C	-0.114	1.83188	Upper IM	NOT SIG.	epi
L1-L3	6	0.0239769	0.0745024	0.089	0.025	1	L3	COQ3	-0.114	1.83188	Upper IM	NOT SIG.	epi
L1-L3	6	0.023992	0.149117	0.989	0.992	1	L3	ENO1	-1.981	-0.0043696	Upper IM	NOT SIG.	epi
L1-L3	6	0.0240087	0.172456	0.867	0.825	1	L3	TUBB	-1.692	0.0716379	Upper IM	NOT SIG.	epi
L1-L3	6	0.0240147	0.0617431	0.061	0.008	1	L3	RHOJ	-0.069	2.93074	Upper IM	NOT SIG.	epi
L1-L3	6	0.0240161	0.144208	0.35	0.233	1	L3	MBNL2	-0.583	0.587025	Upper IM	NOT SIG.	epi
L1-L3	6	0.0240321	0.116672	0.289	0.175	1	L3	LRRC75A	-0.464	0.723715	Upper IM	NOT SIG.	epi
L1-L3	6	0.0240771	0.200672	0.65	0.55	1	L3	NDUFV2	-1.2	0.241008	Upper IM	NOT SIG.	epi
L1-L3	6	0.0241033	-0.114888	0.139	0.242	1	L3	RGS20	-0.381	-0.799922	Upper IM	NOT SIG.	epi
L1-L3	6	0.0241607	0.221824	0.689	0.633	1	L3	TIMM13	-1.322	0.122298	Upper IM	NOT SIG.	epi
L1-L3	6	0.0243364	0.258125	0.656	0.633	1	L3	SQLE	-1.289	0.0514903	Upper IM	NOT SIG.	epi
L1-L3	6	0.0244195	0.153694	0.994	0.992	1	L3	TMSB10	-1.986	0.00290573	Upper IM	NOT SIG.	epi
L1-L3	6	0.0245023	0.163205	0.972	0.95	1	L3	MYL12B	-1.922	0.0330288	Upper IM	NOT SIG.	epi
L1-L3	6	0.0245665	-0.0465404	0.056	0.133	1	L3	NUP35	-0.189	-1.24793	Upper IM	NOT SIG.	epi
L1-L3	6	0.0245861	0.0612563	0.089	0.025	1	L3	AC244153.1	-0.114	1.83188	Upper IM	NOT SIG.	epi
L1-L3	6	0.0247399	0.219791	0.7	0.65	1	L3	ZBTB7B	-1.35	0.106915	Upper IM	NOT SIG.	epi
L1-L3	6	0.0247408	0.115675	0.367	0.25	1	L3	ARHGEF7	-0.617	0.553852	Upper IM	NOT SIG.	epi
L1-L3	6	0.024747	0.176526	0.272	0.183	1	L3	PYGO2	-0.455	0.571763	Upper IM	NOT SIG.	epi
L1-L3	6	0.0248056	0.15437	0.572	0.458	1	L3	NARS	-1.03	0.320668	Upper IM	NOT SIG.	epi
L1-L3	6	0.0248347	0.0932267	0.1	0.033	1	L3	TNRC6C-AS1	-0.133	1.59946	Upper IM	NOT SIG.	epi
L1-L3	6	0.0248449	-0.177895	0.55	0.667	1	L3	MMP24OS	-1.217	-0.278255	Upper IM	NOT SIG.	epi
L1-L3	6	0.0248673	0.212075	0.433	0.358	1	L3	CNPY2	-0.791	0.274407	Upper IM	NOT SIG.	epi
L1-L3	6	0.024916	-0.072103	0.017	0.067	1	L3	PSD	-0.084	-1.97863	Upper IM	NOT SIG.	epi
L1-L3	6	0.0249475	0.173403	0.378	0.267	1	L3	EDN3	-0.645	0.501546	Upper IM	NOT SIG.	epi
L1-L3	6	0.0249996	0.0728882	0.089	0.025	1	L3	ZNF350	-0.114	1.83188	Upper IM	NOT SIG.	epi
L1-L3	6	0.025021	0.119074	0.317	0.208	1	L3	MTA1	-0.525	0.607899	Upper IM	NOT SIG.	epi
L1-L3	6	0.0250548	0.12395	0.389	0.283	1	L3	RORA	-0.672	0.458968	Upper IM	NOT SIG.	epi
L1-L3	6	0.0250587	0.169381	0.828	0.783	1	L3	PROM2	-1.611	0.0806185	Upper IM	NOT SIG.	epi
L1-L3	6	0.0250669	0.165296	0.394	0.283	1	L3	MRPS18B	-0.677	0.477394	Upper IM	NOT SIG.	epi
L1-L3	6	0.0251174	-0.213599	0.35	0.5	1	L3	JMY	-0.85	-0.514573	Upper IM	NOT SIG.	epi
L1-L3	6	0.0251787	0.17079	0.494	0.383	1	L3	NRIP1	-0.877	0.367167	Upper IM	NOT SIG.	epi
L1-L3	6	0.0252099	-0.147187	0.2	0.317	1	L3	SLC19A2	-0.517	-0.664483	Upper IM	NOT SIG.	epi
L1-L3	6	0.0252154	0.131052	0.233	0.133	1	L3	AR	-0.366	0.808904	Upper IM	NOT SIG.	epi
L1-L3	6	0.0252427	-0.0748272	0.144	0.25	1	L3	C3orf67	-0.394	-0.795859	Upper IM	NOT SIG.	epi
L1-L3	6	0.0252643	0.181575	0.622	0.55	1	L3	EIF4A3	-1.172	0.177483	Upper IM	NOT SIG.	epi
L1-L3	6	0.0253299	0.182373	0.917	0.9	1	L3	CHCHD2	-1.817	0.0269967	Upper IM	NOT SIG.	epi
L1-L3	6	0.0253442	0.123285	0.233	0.133	1	L3	USP19	-0.366	0.808904	Upper IM	NOT SIG.	epi
L1-L3	6	0.0253665	-0.0896447	0.144	0.258	1	L3	PDZD2	-0.402	-0.841302	Upper IM	NOT SIG.	epi
L1-L3	6	0.0253734	-0.0993583	0.144	0.25	1	L3	ZMYM4	-0.394	-0.795859	Upper IM	NOT SIG.	epi
L1-L3	6	0.0254516	0.112575	0.194	0.1	1	L3	PTK2B	-0.294	0.956057	Upper IM	NOT SIG.	epi
L1-L3	6	0.0255475	0.152892	0.367	0.258	1	L3	HMGCL	-0.625	0.508409	Upper IM	NOT SIG.	epi
L1-L3	6	0.0257351	-0.0393523	0.017	0.067	1	L3	DPT	-0.084	-1.97863	Upper IM	NOT SIG.	epi
L1-L3	6	0.0258988	-0.131871	0.239	0.35	1	L3	SMOX	-0.589	-0.550344	Upper IM	NOT SIG.	epi
L1-L3	6	0.0259093	0.194411	0.706	0.608	1	L3	EPN1	-1.314	0.215597	Upper IM	NOT SIG.	epi
L1-L3	6	0.0259486	0.20217	0.661	0.575	1	L3	CHCHD10	-1.236	0.201088	Upper IM	NOT SIG.	epi
L1-L3	6	0.0261253	0.114369	0.189	0.1	1	L3	AIP	-0.289	0.918386	Upper IM	NOT SIG.	epi
L1-L3	6	0.0262428	0.148421	0.583	0.467	1	L3	MRPL52	-1.05	0.320073	Upper IM	NOT SIG.	epi
L1-L3	6	0.0262766	0.026625	0.089	0.025	1	L3	GSTCD	-0.114	1.83188	Upper IM	NOT SIG.	epi
L1-L3	6	0.0263118	0.103107	0.389	0.275	1	L3	TAP2	-0.664	0.500339	Upper IM	NOT SIG.	epi
L1-L3	6	0.0263717	0.246639	0.922	0.842	1	L3	GAS5	-1.764	0.130947	Upper IM	NOT SIG.	epi
L1-L3	6	0.0264719	0.0736843	0.2	0.1	1	L3	TBC1D2B	-0.3	1	Upper IM	NOT SIG.	epi
L1-L3	6	0.026473	-0.103743	0.428	0.575	1	L3	KIAA0232	-1.003	-0.425951	Upper IM	NOT SIG.	epi
L1-L3	6	0.0264853	0.0531207	0.167	0.075	1	L3	ENGASE	-0.242	1.15489	Upper IM	NOT SIG.	epi
L1-L3	6	0.0266044	0.123045	0.172	0.083	1	L3	MAP3K12	-0.255	1.05123	Upper IM	NOT SIG.	epi
L1-L3	6	0.0266156	-0.164721	0.583	0.733	1	L3	TRPS1	-1.316	-0.330317	Upper IM	NOT SIG.	epi
L1-L3	6	0.0266202	0.16476	0.239	0.142	1	L3	AKAP1	-0.381	0.75112	Upper IM	NOT SIG.	epi
L1-L3	6	0.0266712	0.202931	0.45	0.367	1	L3	SEPTIN9	-0.817	0.294145	Upper IM	NOT SIG.	epi
L1-L3	6	0.0266849	0.0801809	0.139	0.058	1	L3	TMEM91	-0.197	1.26096	Upper IM	NOT SIG.	epi
L1-L3	6	0.0266925	0.178507	0.311	0.217	1	L3	ZDHHC7	-0.528	0.51922	Upper IM	NOT SIG.	epi
L1-L3	6	0.0267238	0.11142	0.411	0.3	1	L3	GAPVD1	-0.711	0.454176	Upper IM	NOT SIG.	epi
L1-L3	6	0.0267778	0.137132	0.533	0.433	1	L3	NISCH	-0.966	0.299769	Upper IM	NOT SIG.	epi
L1-L3	6	0.0267917	-0.125208	0.483	0.633	1	L3	MFSD6	-1.116	-0.390182	Upper IM	NOT SIG.	epi
L1-L3	6	0.0268308	0.175467	0.644	0.592	1	L3	ECH1	-1.236	0.121464	Upper IM	NOT SIG.	epi
L1-L3	6	0.0268588	0.176476	0.55	0.45	1	L3	AGTRAP	-1	0.289507	Upper IM	NOT SIG.	epi
L1-L3	6	0.0268635	-0.020622	0.017	0.067	1	L3	MT4	-0.084	-1.97863	Upper IM	NOT SIG.	epi
L1-L3	6	0.0268974	-0.127524	0.117	0.217	1	L3	AXL	-0.334	-0.891187	Upper IM	NOT SIG.	epi
L1-L3	6	0.0270611	0.143944	0.45	0.35	1	L3	SNX5	-0.8	0.36257	Upper IM	NOT SIG.	epi
L1-L3	6	0.0270969	0.154191	0.467	0.35	1	L3	DUT	-0.817	0.416068	Upper IM	NOT SIG.	epi
L1-L3	6	0.0272064	-0.135179	0.206	0.308	1	L3	BORCS7	-0.514	-0.580286	Upper IM	NOT SIG.	epi
L1-L3	6	0.0272101	0.0995643	0.139	0.058	1	L3	DLL1	-0.197	1.26096	Upper IM	NOT SIG.	epi
L1-L3	6	0.0272462	0.103768	0.144	0.067	1	L3	EEFSEC	-0.211	1.10384	Upper IM	NOT SIG.	epi
L1-L3	6	0.0272564	-0.168125	0.444	0.558	1	L3	TMEM87A	-1.002	-0.329705	Upper IM	NOT SIG.	epi
L1-L3	6	0.0272766	0.14304	0.228	0.142	1	L3	AKIP1	-0.37	0.683143	Upper IM	NOT SIG.	epi
L1-L3	6	0.0273101	0.128044	0.572	0.458	1	L3	PRMT2	-1.03	0.320668	Upper IM	NOT SIG.	epi
L1-L3	6	0.0273186	0.122824	0.211	0.117	1	L3	KRT23	-0.328	0.850734	Upper IM	NOT SIG.	epi
L1-L3	6	0.0273885	0.0643119	0.128	0.05	1	L3	INO80B	-0.178	1.35614	Upper IM	NOT SIG.	epi
L1-L3	6	0.0274346	-0.273656	0.3	0.433	1	L3	KIFC3	-0.733	-0.529405	Upper IM	NOT SIG.	epi
L1-L3	6	0.0275548	0.150175	0.261	0.167	1	L3	IL32	-0.428	0.644202	Upper IM	NOT SIG.	epi
L1-L3	6	0.0275922	0.113361	0.144	0.067	1	L3	RIOK2	-0.211	1.10384	Upper IM	NOT SIG.	epi
L1-L3	6	0.0276218	0.177509	0.722	0.617	1	L3	SREBF1	-1.339	0.226728	Upper IM	NOT SIG.	epi
L1-L3	6	0.0276463	0.192529	0.411	0.317	1	L3	TCAF2	-0.728	0.374656	Upper IM	NOT SIG.	epi
L1-L3	6	0.0276629	0.137771	0.45	0.358	1	L3	PRKAG1	-0.808	0.329965	Upper IM	NOT SIG.	epi
L1-L3	6	0.0277174	-0.228786	0.617	0.742	1	L3	NAP1L1	-1.359	-0.266149	Upper IM	NOT SIG.	epi
L1-L3	6	0.0277626	0.154081	0.372	0.267	1	L3	SPAG7	-0.639	0.478463	Upper IM	NOT SIG.	epi
L1-L3	6	0.0278231	0.0782227	0.072	0.017	1	L3	SESTD1	-0.089	2.08246	Upper IM	NOT SIG.	epi
L1-L3	6	0.0278244	0.146148	0.456	0.35	1	L3	MIEN1	-0.806	0.381679	Upper IM	NOT SIG.	epi
L1-L3	6	0.0278409	0.118854	0.167	0.083	1	L3	RGP1	-0.25	1.00866	Upper IM	NOT SIG.	epi
L1-L3	6	0.02799	-0.122959	0.333	0.483	1	L3	UBXN4	-0.816	-0.536501	Upper IM	NOT SIG.	epi
L1-L3	6	0.0280593	0.170245	0.378	0.275	1	L3	PPP1R16A	-0.653	0.458955	Upper IM	NOT SIG.	epi
L1-L3	6	0.0280594	0.206807	0.667	0.592	1	L3	SERINC2	-1.259	0.17209	Upper IM	NOT SIG.	epi
L1-L3	6	0.0280606	0.205396	0.328	0.233	1	L3	ALDH1A3	-0.561	0.493366	Upper IM	NOT SIG.	epi
L1-L3	6	0.0280617	0.228632	0.556	0.492	1	L3	TLE3	-1.048	0.176427	Upper IM	NOT SIG.	epi
L1-L3	6	0.028077	0.107117	0.55	0.45	1	L3	FASTK	-1	0.289507	Upper IM	NOT SIG.	epi
L1-L3	6	0.0280894	-0.150253	0.311	0.433	1	L3	TARS	-0.744	-0.477452	Upper IM	NOT SIG.	epi
L1-L3	6	0.0281174	0.165391	0.661	0.608	1	L3	PARK7	-1.269	0.120579	Upper IM	NOT SIG.	epi
L1-L3	6	0.0281178	0.144495	0.45	0.325	1	L3	GGCX	-0.775	0.469485	Upper IM	NOT SIG.	epi
L1-L3	6	0.0282676	0.261152	0.556	0.492	1	L3	SF3B2	-1.048	0.176427	Upper IM	NOT SIG.	epi
L1-L3	6	0.0283856	0.159782	0.211	0.125	1	L3	IAH1	-0.336	0.755315	Upper IM	NOT SIG.	epi
L1-L3	6	0.0284901	-0.0425324	0.006	0.042	1	L3	SERPINA12	-0.048	-2.80735	Upper IM	NOT SIG.	epi
L1-L3	6	0.0284936	-0.153592	0.172	0.275	1	L3	DDAH1	-0.447	-0.677023	Upper IM	NOT SIG.	epi
L1-L3	6	0.0285795	0.215646	0.533	0.458	1	L3	SLC3A2	-0.991	0.218788	Upper IM	NOT SIG.	epi
L1-L3	6	0.0287534	0.0908792	0.1	0.033	1	L3	FP565260.3	-0.133	1.59946	Upper IM	NOT SIG.	epi
L1-L3	6	0.0287965	0.171224	0.739	0.667	1	L3	JPT1	-1.406	0.147888	Upper IM	NOT SIG.	epi
L1-L3	6	0.0288582	0.155064	0.733	0.708	1	L3	PDLIM1	-1.441	0.0500638	Upper IM	NOT SIG.	epi
L1-L3	6	0.0289776	0.139952	0.344	0.25	1	L3	SMAD5	-0.594	0.46048	Upper IM	NOT SIG.	epi
L1-L3	6	0.0289852	0.193512	0.4	0.308	1	L3	HSBP1L1	-0.708	0.37707	Upper IM	NOT SIG.	epi
L1-L3	6	0.0290261	0.170708	0.822	0.767	1	L3	CSNK2B	-1.589	0.0999118	Upper IM	NOT SIG.	epi
L1-L3	6	0.0291254	0.0706669	0.072	0.017	1	L3	ITGA11	-0.089	2.08246	Upper IM	NOT SIG.	epi
L1-L3	6	0.0292105	0.205566	0.644	0.55	1	L3	RAB3D	-1.194	0.227629	Upper IM	NOT SIG.	epi
L1-L3	6	0.029237	0.211154	0.544	0.483	1	L3	STARD7	-1.027	0.171583	Upper IM	NOT SIG.	epi
L1-L3	6	0.0292606	0.0948481	0.25	0.15	1	L3	ZNF511	-0.4	0.736966	Upper IM	NOT SIG.	epi
L1-L3	6	0.0292946	0.0834006	0.167	0.075	1	L3	TP73	-0.242	1.15489	Upper IM	NOT SIG.	epi
L1-L3	6	0.0292957	0.104136	0.333	0.225	1	L3	PFDN6	-0.558	0.565597	Upper IM	NOT SIG.	epi
L1-L3	6	0.0292977	0.0533153	0.039	0	1	L3	GOLGA8O	-0.039	#NUM!	Upper IM	NOT SIG.	epi
L1-L3	6	0.0292977	0.0529877	0.039	0	1	L3	COL9A1	-0.039	#NUM!	Upper IM	NOT SIG.	epi
L1-L3	6	0.0292977	0.051422	0.039	0	1	L3	LINC00892	-0.039	#NUM!	Upper IM	NOT SIG.	epi
L1-L3	6	0.0292977	0.0455509	0.039	0	1	L3	PDE4B	-0.039	#NUM!	Upper IM	NOT SIG.	epi
L1-L3	6	0.0292977	0.0393436	0.039	0	1	L3	AC108488.1	-0.039	#NUM!	Upper IM	NOT SIG.	epi
L1-L3	6	0.0292977	0.0343961	0.039	0	1	L3	ATP10A	-0.039	#NUM!	Upper IM	NOT SIG.	epi
L1-L3	6	0.0292977	0.0316585	0.039	0	1	L3	SEC16B	-0.039	#NUM!	Upper IM	NOT SIG.	epi
L1-L3	6	0.0293119	-0.0966621	0.006	0.042	1	L3	KRT79	-0.048	-2.80735	Upper IM	NOT SIG.	epi
L1-L3	6	0.0293343	0.137632	0.394	0.275	1	L3	LZIC	-0.669	0.518764	Upper IM	NOT SIG.	epi
L1-L3	6	0.0293356	0.247631	0.694	0.675	1	L3	ARGLU1	-1.369	0.0400482	Upper IM	NOT SIG.	epi
L1-L3	6	0.0293412	-0.0647842	0.128	0.233	1	L3	PLEKHG1	-0.361	-0.864186	Upper IM	NOT SIG.	epi
L1-L3	6	0.0293882	0.175074	0.633	0.558	1	L3	SMARCA4	-1.191	0.18194	Upper IM	NOT SIG.	epi
L1-L3	6	0.0294211	-0.0700702	0.022	0.075	1	L3	AC027020.2	-0.097	-1.76939	Upper IM	NOT SIG.	epi
L1-L3	6	0.029427	-0.149424	0.211	0.325	1	L3	ZNF254	-0.536	-0.623197	Upper IM	NOT SIG.	epi
L1-L3	6	0.0294472	0.142322	0.35	0.258	1	L3	PHKG2	-0.608	0.439984	Upper IM	NOT SIG.	epi
L1-L3	6	0.0295011	0.169108	0.483	0.383	1	L3	UPF1	-0.866	0.334679	Upper IM	NOT SIG.	epi
L1-L3	6	0.0296745	0.116801	0.383	0.275	1	L3	BTG2	-0.658	0.477913	Upper IM	NOT SIG.	epi
L1-L3	6	0.0296796	0.152811	0.35	0.25	1	L3	PPP1R10	-0.6	0.485427	Upper IM	NOT SIG.	epi
L1-L3	6	0.0297186	-0.200223	0.211	0.317	1	L3	BAZ1A	-0.528	-0.58724	Upper IM	NOT SIG.	epi
L1-L3	6	0.0297304	-0.0300312	0.006	0.042	1	L3	SCARNA9	-0.048	-2.80735	Upper IM	NOT SIG.	epi
L1-L3	6	0.0297346	0.157106	0.711	0.633	1	L3	CCNL2	-1.344	0.167644	Upper IM	NOT SIG.	epi
L1-L3	6	0.0297504	0.0933901	0.222	0.125	1	L3	RIN1	-0.347	0.828632	Upper IM	NOT SIG.	epi
L1-L3	6	0.0297853	-0.188743	0.544	0.642	1	L3	KATNBL1	-1.186	-0.238967	Upper IM	NOT SIG.	epi
L1-L3	6	0.0298241	0.0934931	0.161	0.075	1	L3	HCLS1	-0.236	1.1021	Upper IM	NOT SIG.	epi
L1-L3	6	0.0298254	-0.1368	0.267	0.392	1	L3	DCUN1D3	-0.659	-0.554014	Upper IM	NOT SIG.	epi
L1-L3	6	0.0298699	0.083568	0.133	0.058	1	L3	SERGEF	-0.191	1.1973	Upper IM	NOT SIG.	epi
L1-L3	6	0.0298897	0.151271	0.428	0.308	1	L3	RUNX1	-0.736	0.47468	Upper IM	NOT SIG.	epi
L1-L3	6	0.0299317	0.0614978	0.072	0.017	1	L3	MT1M	-0.089	2.08246	Upper IM	NOT SIG.	epi
L1-L3	6	0.0300785	0.162158	0.511	0.4	1	L3	VWA1	-0.911	0.353323	Upper IM	NOT SIG.	epi
L1-L3	6	0.030154	-0.0187801	0.006	0.042	1	L3	WDFY3-AS2	-0.048	-2.80735	Upper IM	NOT SIG.	epi
L1-L3	6	0.030154	-0.0190577	0.006	0.042	1	L3	PLEKHH2	-0.048	-2.80735	Upper IM	NOT SIG.	epi
L1-L3	6	0.030154	-0.0207637	0.006	0.042	1	L3	AC006504.7	-0.048	-2.80735	Upper IM	NOT SIG.	epi
L1-L3	6	0.030154	-0.0289387	0.006	0.042	1	L3	FOSB	-0.048	-2.80735	Upper IM	NOT SIG.	epi
L1-L3	6	0.030154	-0.0320174	0.006	0.042	1	L3	GREB1L	-0.048	-2.80735	Upper IM	NOT SIG.	epi
L1-L3	6	0.0301978	-0.146492	0.8	0.875	1	L3	CALM2	-1.675	-0.129283	Upper IM	NOT SIG.	epi
L1-L3	6	0.0302047	-0.0990974	0.028	0.083	1	L3	UPK3B	-0.111	-1.56768	Upper IM	NOT SIG.	epi
L1-L3	6	0.0302241	0.13889	0.439	0.317	1	L3	EXOC4	-0.756	0.469738	Upper IM	NOT SIG.	epi
L1-L3	6	0.0302666	0.180468	0.822	0.733	1	L3	GPC1	-1.555	0.165325	Upper IM	NOT SIG.	epi
L1-L3	6	0.0302896	0.119347	0.272	0.167	1	L3	FAM53B	-0.439	0.703759	Upper IM	NOT SIG.	epi
L1-L3	6	0.0302925	-0.0424261	0.022	0.075	1	L3	ZHX2	-0.097	-1.76939	Upper IM	NOT SIG.	epi
L1-L3	6	0.0303104	0.0689205	0.144	0.067	1	L3	MID2	-0.211	1.10384	Upper IM	NOT SIG.	epi
L1-L3	6	0.0304486	0.124528	0.217	0.125	1	L3	WIPI1	-0.342	0.795767	Upper IM	NOT SIG.	epi
L1-L3	6	0.0304756	-0.103989	0.044	0.108	1	L3	SLC15A3	-0.152	-1.29546	Upper IM	NOT SIG.	epi
L1-L3	6	0.0305219	0.136188	0.256	0.158	1	L3	HARS2	-0.414	0.696219	Upper IM	NOT SIG.	epi
L1-L3	6	0.0305549	0.170134	0.4	0.3	1	L3	MBTPS1	-0.7	0.415037	Upper IM	NOT SIG.	epi
L1-L3	6	0.0306797	0.102137	0.111	0.042	1	L3	EPS8	-0.153	1.4021	Upper IM	NOT SIG.	epi
L1-L3	6	0.0306967	0.219056	0.5	0.392	1	L3	TBCD	-0.892	0.351074	Upper IM	NOT SIG.	epi
L1-L3	6	0.0307571	0.0554708	0.072	0.017	1	L3	KIAA1328	-0.089	2.08246	Upper IM	NOT SIG.	epi
L1-L3	6	0.0307571	0.0445126	0.072	0.017	1	L3	KIF23	-0.089	2.08246	Upper IM	NOT SIG.	epi
L1-L3	6	0.0307643	-0.146137	0.05	0.117	1	L3	LINC02538	-0.167	-1.22651	Upper IM	NOT SIG.	epi
L1-L3	6	0.0307678	0.168579	0.283	0.192	1	L3	UBL7	-0.475	0.559696	Upper IM	NOT SIG.	epi
L1-L3	6	0.0307714	0.197793	0.339	0.25	1	L3	RANBP3	-0.589	0.439357	Upper IM	NOT SIG.	epi
L1-L3	6	0.0308061	0.191726	0.711	0.625	1	L3	DNM2	-1.336	0.185993	Upper IM	NOT SIG.	epi
L1-L3	6	0.0308485	-0.159612	0.772	0.833	1	L3	JUNB	-1.605	-0.109716	Upper IM	NOT SIG.	epi
L1-L3	6	0.0308624	0.0761996	0.267	0.158	1	L3	KRI1	-0.425	0.756915	Upper IM	NOT SIG.	epi
L1-L3	6	0.0309215	-0.136347	1	1	1	L3	RPL13A	-2	0	Upper IM	NOT SIG.	epi
L1-L3	6	0.0309483	-0.168219	0.378	0.517	1	L3	EIF5B	-0.895	-0.451778	Upper IM	NOT SIG.	epi
L1-L3	6	0.0309942	0.165746	0.311	0.217	1	L3	PCID2	-0.528	0.51922	Upper IM	NOT SIG.	epi
L1-L3	6	0.0309949	0.211083	0.544	0.467	1	L3	LRPAP1	-1.011	0.220184	Upper IM	NOT SIG.	epi
L1-L3	6	0.0310256	0.159006	0.939	0.875	1	L3	SCD	-1.814	0.101842	Upper IM	NOT SIG.	epi
L1-L3	6	0.0310489	-0.154867	0.189	0.3	1	L3	IGLC1	-0.489	-0.666576	Upper IM	NOT SIG.	epi
L1-L3	6	0.0311201	0.0478921	0.111	0.042	1	L3	LINC00511	-0.153	1.4021	Upper IM	NOT SIG.	epi
L1-L3	6	0.0311334	-0.130236	1	0.992	1	L3	UBA52	-1.992	0.011588	Upper IM	NOT SIG.	epi
L1-L3	6	0.031264	0.13129	0.272	0.175	1	L3	TBC1D5	-0.447	0.636252	Upper IM	NOT SIG.	epi
L1-L3	6	0.0313182	0.0506029	0.072	0.017	1	L3	NR1H3	-0.089	2.08246	Upper IM	NOT SIG.	epi
L1-L3	6	0.0313182	-0.102654	0.028	0.083	1	L3	ZNF708	-0.111	-1.56768	Upper IM	NOT SIG.	epi
L1-L3	6	0.0313703	0.120021	0.278	0.175	1	L3	SLC35A2	-0.453	0.66773	Upper IM	NOT SIG.	epi
L1-L3	6	0.0315224	0.179492	0.533	0.442	1	L3	STN1	-0.975	0.270089	Upper IM	NOT SIG.	epi
L1-L3	6	0.0315872	0.0736836	0.122	0.05	1	L3	FEN1	-0.172	1.28688	Upper IM	NOT SIG.	epi
L1-L3	6	0.0315928	-0.0757101	0.178	0.292	1	L3	C15orf41	-0.47	-0.714091	Upper IM	NOT SIG.	epi
L1-L3	6	0.0316609	-0.0855359	0.072	0.15	1	L3	SPRED2	-0.222	-1.05889	Upper IM	NOT SIG.	epi
L1-L3	6	0.0317155	0.148544	0.217	0.125	1	L3	HOXD9	-0.342	0.795767	Upper IM	NOT SIG.	epi
L1-L3	6	0.0317406	0.10332	0.261	0.167	1	L3	BCAT2	-0.428	0.644202	Upper IM	NOT SIG.	epi
L1-L3	6	0.0317718	0.143203	0.333	0.225	1	L3	SUDS3	-0.558	0.565597	Upper IM	NOT SIG.	epi
L1-L3	6	0.0317865	0.15388	0.544	0.45	1	L3	TXN2	-0.994	0.273682	Upper IM	NOT SIG.	epi
L1-L3	6	0.0317909	0.069439	0.111	0.042	1	L3	TANGO2	-0.153	1.4021	Upper IM	NOT SIG.	epi
L1-L3	6	0.0318143	0.132394	0.056	0.008	1	L3	ZNF333	-0.064	2.80735	Upper IM	NOT SIG.	epi
L1-L3	6	0.0318143	0.0479077	0.056	0.008	1	L3	ZSWIM5	-0.064	2.80735	Upper IM	NOT SIG.	epi
L1-L3	6	0.0318143	0.0477469	0.056	0.008	1	L3	FAAP24	-0.064	2.80735	Upper IM	NOT SIG.	epi
L1-L3	6	0.0318143	0.0475532	0.056	0.008	1	L3	CDC42EP5	-0.064	2.80735	Upper IM	NOT SIG.	epi
L1-L3	6	0.031888	0.0800929	0.072	0.017	1	L3	EMCN	-0.089	2.08246	Upper IM	NOT SIG.	epi
L1-L3	6	0.0319283	0.126577	0.422	0.292	1	L3	MICU2	-0.714	0.531275	Upper IM	NOT SIG.	epi
L1-L3	6	0.0319793	0.182261	0.233	0.142	1	L3	ABI3BP	-0.375	0.714439	Upper IM	NOT SIG.	epi
L1-L3	6	0.0320395	-0.164956	0.906	0.917	1	L3	PPA1	-1.823	-0.0174107	Upper IM	NOT SIG.	epi
L1-L3	6	0.0320591	-0.193393	0.706	0.8	1	L3	NDUFC1	-1.506	-0.180332	Upper IM	NOT SIG.	epi
L1-L3	6	0.0320881	-0.0766019	0.128	0.225	1	L3	KDM1B	-0.353	-0.813781	Upper IM	NOT SIG.	epi
L1-L3	6	0.032102	-0.0272367	0.022	0.075	1	L3	ICAM2	-0.097	-1.76939	Upper IM	NOT SIG.	epi
L1-L3	6	0.0321763	-0.0364769	0.028	0.083	1	L3	AL021707.6	-0.111	-1.56768	Upper IM	NOT SIG.	epi
L1-L3	6	0.0321798	0.165971	0.622	0.567	1	L3	HNRNPF	-1.189	0.133566	Upper IM	NOT SIG.	epi
L1-L3	6	0.0321812	0.190222	0.667	0.592	1	L3	PHB2	-1.259	0.17209	Upper IM	NOT SIG.	epi
L1-L3	6	0.0321877	0.123917	0.261	0.167	1	L3	GPT2	-0.428	0.644202	Upper IM	NOT SIG.	epi
L1-L3	6	0.032217	0.182392	0.494	0.4	1	L3	SNRPC	-0.894	0.304511	Upper IM	NOT SIG.	epi
L1-L3	6	0.0323855	0.166208	0.517	0.425	1	L3	RNPEPL1	-0.942	0.282701	Upper IM	NOT SIG.	epi
L1-L3	6	0.0323923	0.0686496	0.233	0.133	1	L3	MCUB	-0.366	0.808904	Upper IM	NOT SIG.	epi
L1-L3	6	0.0324549	-0.107545	0.089	0.167	1	L3	MESP1	-0.256	-0.907971	Upper IM	NOT SIG.	epi
L1-L3	6	0.032485	0.0448987	0.056	0.008	1	L3	HOXA4	-0.064	2.80735	Upper IM	NOT SIG.	epi
L1-L3	6	0.0325355	-0.0758107	0.033	0.092	1	L3	DYNAP	-0.125	-1.47917	Upper IM	NOT SIG.	epi
L1-L3	6	0.0325405	-0.298371	0.978	0.992	1	L3	CRCT1	-1.97	-0.0205057	Upper IM	NOT SIG.	epi
L1-L3	6	0.0326449	-0.25335	0.383	0.5	1	L3	C1R	-0.883	-0.384584	Upper IM	NOT SIG.	epi
L1-L3	6	0.0327015	-0.0695207	0.144	0.25	1	L3	BET1	-0.394	-0.795859	Upper IM	NOT SIG.	epi
L1-L3	6	0.0327176	0.0686589	0.083	0.025	1	L3	PGGHG	-0.108	1.73118	Upper IM	NOT SIG.	epi
L1-L3	6	0.0327849	0.291159	0.339	0.258	1	L3	CCDC80	-0.597	0.393914	Upper IM	NOT SIG.	epi
L1-L3	6	0.0328048	-0.180958	0.772	0.833	1	L3	RANBP9	-1.605	-0.109716	Upper IM	NOT SIG.	epi
L1-L3	6	0.0328108	-0.090558	0.067	0.142	1	L3	TMEM35B	-0.209	-1.08366	Upper IM	NOT SIG.	epi
L1-L3	6	0.032814	0.13434	0.456	0.358	1	L3	EIF2B5	-0.814	0.349074	Upper IM	NOT SIG.	epi
L1-L3	6	0.0328177	-0.130855	0.994	0.992	1	L3	RPS25	-1.986	0.00290573	Upper IM	NOT SIG.	epi
L1-L3	6	0.0328618	0.155851	0.256	0.167	1	L3	PEX16	-0.423	0.616296	Upper IM	NOT SIG.	epi
L1-L3	6	0.0328697	-0.179511	0.55	0.692	1	L3	HSPD1	-1.242	-0.33134	Upper IM	NOT SIG.	epi
L1-L3	6	0.0329879	0.0860919	0.083	0.025	1	L3	LHFPL6	-0.108	1.73118	Upper IM	NOT SIG.	epi
L1-L3	6	0.0330736	-0.109647	0.222	0.35	1	L3	SLCO4A1	-0.572	-0.656795	Upper IM	NOT SIG.	epi
L1-L3	6	0.0331678	0.0369871	0.056	0.008	1	L3	PROCR	-0.064	2.80735	Upper IM	NOT SIG.	epi
L1-L3	6	0.0332097	0.106569	0.294	0.175	1	L3	TRBC2	-0.469	0.748461	Upper IM	NOT SIG.	epi
L1-L3	6	0.0334256	0.176975	0.678	0.567	1	L3	SNU13	-1.245	0.257937	Upper IM	NOT SIG.	epi
L1-L3	6	0.0334871	0.186354	0.3	0.208	1	L3	SYT7	-0.508	0.528379	Upper IM	NOT SIG.	epi
L1-L3	6	0.0335138	0.0416255	0.056	0.008	1	L3	VNN1	-0.064	2.80735	Upper IM	NOT SIG.	epi
L1-L3	6	0.0335634	0.164495	0.339	0.242	1	L3	CDK5R1	-0.581	0.486278	Upper IM	NOT SIG.	epi
L1-L3	6	0.0336174	0.0932699	0.228	0.133	1	L3	GNL3L	-0.361	0.777608	Upper IM	NOT SIG.	epi
L1-L3	6	0.0336302	-0.013958	0	0.025	1	L3	BVES	-0.025	#NUM!	Upper IM	NOT SIG.	epi
L1-L3	6	0.0336302	-0.0154598	0	0.025	1	L3	DIRAS1	-0.025	#NUM!	Upper IM	NOT SIG.	epi
L1-L3	6	0.0336302	-0.0160594	0	0.025	1	L3	AC036214.2	-0.025	#NUM!	Upper IM	NOT SIG.	epi
L1-L3	6	0.0336302	-0.0161644	0	0.025	1	L3	AC103957.2	-0.025	#NUM!	Upper IM	NOT SIG.	epi
L1-L3	6	0.0336302	-0.0163017	0	0.025	1	L3	AC022916.1	-0.025	#NUM!	Upper IM	NOT SIG.	epi
L1-L3	6	0.0336302	-0.0166597	0	0.025	1	L3	PCP4	-0.025	#NUM!	Upper IM	NOT SIG.	epi
L1-L3	6	0.0336302	-0.0171377	0	0.025	1	L3	AC005062.1	-0.025	#NUM!	Upper IM	NOT SIG.	epi
L1-L3	6	0.0336302	-0.0173859	0	0.025	1	L3	AC099518.6	-0.025	#NUM!	Upper IM	NOT SIG.	epi
L1-L3	6	0.0336302	-0.01797	0	0.025	1	L3	AC016769.5	-0.025	#NUM!	Upper IM	NOT SIG.	epi
L1-L3	6	0.0336302	-0.0183277	0	0.025	1	L3	KCND1	-0.025	#NUM!	Upper IM	NOT SIG.	epi
L1-L3	6	0.0336302	-0.0184884	0	0.025	1	L3	HLA-G	-0.025	#NUM!	Upper IM	NOT SIG.	epi
L1-L3	6	0.0336302	-0.0186166	0	0.025	1	L3	AC093912.1	-0.025	#NUM!	Upper IM	NOT SIG.	epi
L1-L3	6	0.0336302	-0.0186427	0	0.025	1	L3	CCDC189	-0.025	#NUM!	Upper IM	NOT SIG.	epi
L1-L3	6	0.0336302	-0.0194043	0	0.025	1	L3	ARHGAP20	-0.025	#NUM!	Upper IM	NOT SIG.	epi
L1-L3	6	0.0336302	-0.0208815	0	0.025	1	L3	GPR37	-0.025	#NUM!	Upper IM	NOT SIG.	epi
L1-L3	6	0.0336302	-0.0212986	0	0.025	1	L3	KCNE3	-0.025	#NUM!	Upper IM	NOT SIG.	epi
L1-L3	6	0.0336302	-0.0219759	0	0.025	1	L3	AC026740.1	-0.025	#NUM!	Upper IM	NOT SIG.	epi
L1-L3	6	0.0336302	-0.0227829	0	0.025	1	L3	CDKL2	-0.025	#NUM!	Upper IM	NOT SIG.	epi
L1-L3	6	0.0336302	-0.0254719	0	0.025	1	L3	LINC02846	-0.025	#NUM!	Upper IM	NOT SIG.	epi
L1-L3	6	0.0336302	-0.026157	0	0.025	1	L3	AC011352.1	-0.025	#NUM!	Upper IM	NOT SIG.	epi
L1-L3	6	0.0336302	-0.0288921	0	0.025	1	L3	NLRP3	-0.025	#NUM!	Upper IM	NOT SIG.	epi
L1-L3	6	0.0336302	-0.0306261	0	0.025	1	L3	FAM72A	-0.025	#NUM!	Upper IM	NOT SIG.	epi
L1-L3	6	0.0336302	-0.0308288	0	0.025	1	L3	PRELID2	-0.025	#NUM!	Upper IM	NOT SIG.	epi
L1-L3	6	0.0336302	-0.0314371	0	0.025	1	L3	IL22RA2	-0.025	#NUM!	Upper IM	NOT SIG.	epi
L1-L3	6	0.0336302	-0.0335013	0	0.025	1	L3	EPHA5	-0.025	#NUM!	Upper IM	NOT SIG.	epi
L1-L3	6	0.0336302	-0.0335385	0	0.025	1	L3	AL645608.7	-0.025	#NUM!	Upper IM	NOT SIG.	epi
L1-L3	6	0.0336302	-0.0341946	0	0.025	1	L3	STAC3	-0.025	#NUM!	Upper IM	NOT SIG.	epi
L1-L3	6	0.0336302	-0.0352611	0	0.025	1	L3	STX1A	-0.025	#NUM!	Upper IM	NOT SIG.	epi
L1-L3	6	0.0336302	-0.035307	0	0.025	1	L3	AC011346.1	-0.025	#NUM!	Upper IM	NOT SIG.	epi
L1-L3	6	0.0336302	-0.0357639	0	0.025	1	L3	AL136090.2	-0.025	#NUM!	Upper IM	NOT SIG.	epi
L1-L3	6	0.0336302	-0.0364684	0	0.025	1	L3	CCL3L1	-0.025	#NUM!	Upper IM	NOT SIG.	epi
L1-L3	6	0.0336302	-0.0396218	0	0.025	1	L3	AC092910.3	-0.025	#NUM!	Upper IM	NOT SIG.	epi
L1-L3	6	0.0336302	-0.0420185	0	0.025	1	L3	NYAP2	-0.025	#NUM!	Upper IM	NOT SIG.	epi
L1-L3	6	0.0336302	-0.0424262	0	0.025	1	L3	AC016949.1	-0.025	#NUM!	Upper IM	NOT SIG.	epi
L1-L3	6	0.0336302	-0.0445897	0	0.025	1	L3	IGSF11	-0.025	#NUM!	Upper IM	NOT SIG.	epi
L1-L3	6	0.0336302	-0.0452464	0	0.025	1	L3	ALPL	-0.025	#NUM!	Upper IM	NOT SIG.	epi
L1-L3	6	0.0336302	-0.0475542	0	0.025	1	L3	SELE	-0.025	#NUM!	Upper IM	NOT SIG.	epi
L1-L3	6	0.0336302	-0.053005	0	0.025	1	L3	CDH22	-0.025	#NUM!	Upper IM	NOT SIG.	epi
L1-L3	6	0.0336302	-0.0566166	0	0.025	1	L3	STAC	-0.025	#NUM!	Upper IM	NOT SIG.	epi
L1-L3	6	0.0336302	-0.061388	0	0.025	1	L3	AC036176.1	-0.025	#NUM!	Upper IM	NOT SIG.	epi
L1-L3	6	0.0336497	0.183669	0.567	0.458	1	L3	AKR1A1	-1.025	0.308001	Upper IM	NOT SIG.	epi
L1-L3	6	0.0336574	0.148312	0.283	0.192	1	L3	CDH3	-0.475	0.559696	Upper IM	NOT SIG.	epi
L1-L3	6	0.0337395	0.106396	0.278	0.175	1	L3	GIT1	-0.453	0.66773	Upper IM	NOT SIG.	epi
L1-L3	6	0.0338101	0.0743808	0.083	0.025	1	L3	ZFP30	-0.108	1.73118	Upper IM	NOT SIG.	epi
L1-L3	6	0.0339559	0.146881	0.583	0.475	1	L3	BTBD11	-1.058	0.295568	Upper IM	NOT SIG.	epi
L1-L3	6	0.0340811	0.0815866	0.144	0.067	1	L3	MEX3D	-0.211	1.10384	Upper IM	NOT SIG.	epi
L1-L3	6	0.0342319	0.0383252	0.528	0.4	1	L3	EFNA1	-0.928	0.400538	Upper IM	NOT SIG.	epi
L1-L3	6	0.0342555	-0.156477	0.467	0.608	1	L3	OCLN	-1.075	-0.380649	Upper IM	NOT SIG.	epi
L1-L3	6	0.0342609	0.147705	0.317	0.217	1	L3	RABGGTB	-0.534	0.546788	Upper IM	NOT SIG.	epi
L1-L3	6	0.0342631	0.209217	0.533	0.442	1	L3	ERH	-0.975	0.270089	Upper IM	NOT SIG.	epi
L1-L3	6	0.0342834	0.118734	0.239	0.15	1	L3	ENDOG	-0.389	0.672048	Upper IM	NOT SIG.	epi
L1-L3	6	0.0343123	0.149626	0.467	0.358	1	L3	MTUS1	-0.825	0.383463	Upper IM	NOT SIG.	epi
L1-L3	6	0.0343581	0.162316	0.678	0.633	1	L3	UBE2I	-1.311	0.0990798	Upper IM	NOT SIG.	epi
L1-L3	6	0.0343701	0.069624	0.156	0.075	1	L3	HMG20A	-0.231	1.05658	Upper IM	NOT SIG.	epi
L1-L3	6	0.0343726	0.111433	0.306	0.2	1	L3	HECTD3	-0.506	0.613532	Upper IM	NOT SIG.	epi
L1-L3	6	0.0343756	0.196543	0.667	0.6	1	L3	SRSF6	-1.267	0.152724	Upper IM	NOT SIG.	epi
L1-L3	6	0.0344642	0.0915621	0.122	0.05	1	L3	XKR8	-0.172	1.28688	Upper IM	NOT SIG.	epi
L1-L3	6	0.0345008	-0.0584045	0.083	0.167	1	L3	INTS5	-0.25	-1.00866	Upper IM	NOT SIG.	epi
L1-L3	6	0.0345091	0.173907	0.406	0.308	1	L3	RNASE7	-0.714	0.398549	Upper IM	NOT SIG.	epi
L1-L3	6	0.0345111	0.137977	0.178	0.1	1	L3	ELMOD3	-0.278	0.831877	Upper IM	NOT SIG.	epi
L1-L3	6	0.0345157	0.185296	0.972	0.942	1	L3	SPINT2	-1.914	0.0452293	Upper IM	NOT SIG.	epi
L1-L3	6	0.0345443	0.122133	0.8	0.75	1	L3	EIF3B	-1.55	0.0931094	Upper IM	NOT SIG.	epi
L1-L3	6	0.0346886	-0.154623	0.95	0.967	1	L3	LGALS3	-1.917	-0.0255884	Upper IM	NOT SIG.	epi
L1-L3	6	0.0346944	0.0936001	0.122	0.05	1	L3	ISL2	-0.172	1.28688	Upper IM	NOT SIG.	epi
L1-L3	6	0.0347493	0.136675	0.244	0.158	1	L3	IGSF9	-0.402	0.626957	Upper IM	NOT SIG.	epi
L1-L3	6	0.0347723	0.0975605	0.244	0.15	1	L3	ABLIM2	-0.394	0.701919	Upper IM	NOT SIG.	epi
L1-L3	6	0.0347787	-0.0851798	0.161	0.267	1	L3	MAB21L3	-0.428	-0.729779	Upper IM	NOT SIG.	epi
L1-L3	6	0.0348425	0.0693584	0.111	0.042	1	L3	GMFG	-0.153	1.4021	Upper IM	NOT SIG.	epi
L1-L3	6	0.0348546	0.102298	0.683	0.583	1	L3	SMDT1	-1.266	0.22839	Upper IM	NOT SIG.	epi
L1-L3	6	0.034875	0.171555	0.289	0.2	1	L3	RHOT1	-0.489	0.531069	Upper IM	NOT SIG.	epi
L1-L3	6	0.0349241	0.08289	0.144	0.067	1	L3	PRDM10	-0.211	1.10384	Upper IM	NOT SIG.	epi
L1-L3	6	0.0349658	0.13637	0.228	0.133	1	L3	KLK5	-0.361	0.777608	Upper IM	NOT SIG.	epi
L1-L3	6	0.0349807	-0.21528	0.894	0.933	1	L3	ELL2	-1.827	-0.0616022	Upper IM	NOT SIG.	epi
L1-L3	6	0.0350778	0.219027	0.394	0.292	1	L3	VSIG8	-0.686	0.432227	Upper IM	NOT SIG.	epi
L1-L3	6	0.0350995	0.0994402	0.183	0.1	1	L3	INTS7	-0.283	0.871844	Upper IM	NOT SIG.	epi
L1-L3	6	0.0351299	-0.061987	0.083	0.167	1	L3	HMBS	-0.25	-1.00866	Upper IM	NOT SIG.	epi
L1-L3	6	0.0351401	-0.188126	0.722	0.808	1	L3	CLDND1	-1.53	-0.162356	Upper IM	NOT SIG.	epi
L1-L3	6	0.035188	0.0683308	0.156	0.075	1	L3	MCM2	-0.231	1.05658	Upper IM	NOT SIG.	epi
L1-L3	6	0.0351975	0.164664	0.211	0.125	1	L3	LAMB1	-0.336	0.755315	Upper IM	NOT SIG.	epi
L1-L3	6	0.0352003	0.0951352	0.383	0.283	1	L3	POLDIP3	-0.666	0.436542	Upper IM	NOT SIG.	epi
L1-L3	6	0.0352238	-0.134905	0.994	0.992	1	L3	RPL34	-1.986	0.00290573	Upper IM	NOT SIG.	epi
L1-L3	6	0.0352455	0.113615	0.333	0.242	1	L3	ZNF146	-0.575	0.460515	Upper IM	NOT SIG.	epi
L1-L3	6	0.0352465	0.152394	0.233	0.142	1	L3	ST3GAL1	-0.375	0.714439	Upper IM	NOT SIG.	epi
L1-L3	6	0.0352903	0.0318826	0.056	0.008	1	L3	SLC15A2	-0.064	2.80735	Upper IM	NOT SIG.	epi
L1-L3	6	0.0352903	0.0318187	0.056	0.008	1	L3	C5AR2	-0.064	2.80735	Upper IM	NOT SIG.	epi
L1-L3	6	0.0353066	0.144322	0.528	0.417	1	L3	GRB7	-0.945	0.340491	Upper IM	NOT SIG.	epi
L1-L3	6	0.0354187	0.187124	0.883	0.917	1	L3	SLC25A3	-1.8	-0.0545083	Upper IM	NOT SIG.	epi
L1-L3	6	0.0354213	0.0624414	0.172	0.083	1	L3	CDC20	-0.255	1.05123	Upper IM	NOT SIG.	epi
L1-L3	6	0.0354498	-0.056701	0.061	0.133	1	L3	KIF2A	-0.194	-1.12455	Upper IM	NOT SIG.	epi
L1-L3	6	0.0354817	0.12649	0.378	0.275	1	L3	TEX264	-0.653	0.458955	Upper IM	NOT SIG.	epi
L1-L3	6	0.0354987	0.139911	0.428	0.342	1	L3	ITPA	-0.77	0.323614	Upper IM	NOT SIG.	epi
L1-L3	6	0.0355073	0.0593397	0.083	0.025	1	L3	CDCA5	-0.108	1.73118	Upper IM	NOT SIG.	epi
L1-L3	6	0.0355073	0.0575528	0.083	0.025	1	L3	AC022075.1	-0.108	1.73118	Upper IM	NOT SIG.	epi
L1-L3	6	0.0355334	0.109816	0.811	0.742	1	L3	MT2A	-1.553	0.128283	Upper IM	NOT SIG.	epi
L1-L3	6	0.0356031	0.085236	0.156	0.075	1	L3	COG1	-0.231	1.05658	Upper IM	NOT SIG.	epi
L1-L3	6	0.0356336	0.0937004	0.172	0.092	1	L3	WRAP73	-0.264	0.902703	Upper IM	NOT SIG.	epi
L1-L3	6	0.0356438	0.16998	0.45	0.367	1	L3	NAB1	-0.817	0.294145	Upper IM	NOT SIG.	epi
L1-L3	6	0.0357042	0.195529	0.739	0.7	1	L3	GPX4	-1.439	0.0782194	Upper IM	NOT SIG.	epi
L1-L3	6	0.0357404	0.127873	0.667	0.575	1	L3	WBP2	-1.242	0.214125	Upper IM	NOT SIG.	epi
L1-L3	6	0.0357516	-0.0813659	0.078	0.158	1	L3	LANCL3	-0.236	-1.01838	Upper IM	NOT SIG.	epi
L1-L3	6	0.0358776	0.164458	0.983	0.975	1	L3	ATP6V0C	-1.958	0.0117892	Upper IM	NOT SIG.	epi
L1-L3	6	0.0358985	-0.172922	0.539	0.675	1	L3	LMO4	-1.214	-0.324602	Upper IM	NOT SIG.	epi
L1-L3	6	0.0359675	-0.147609	0.067	0.142	1	L3	ELF5	-0.209	-1.08366	Upper IM	NOT SIG.	epi
L1-L3	6	0.0360275	0.106731	0.583	0.467	1	L3	RAB5C	-1.05	0.320073	Upper IM	NOT SIG.	epi
L1-L3	6	0.0360573	0.0814421	0.094	0.033	1	L3	ABCC3	-0.127	1.51019	Upper IM	NOT SIG.	epi
L1-L3	6	0.036058	0.135711	0.183	0.1	1	L3	EGFL7	-0.283	0.871844	Upper IM	NOT SIG.	epi
L1-L3	6	0.0360792	0.183517	0.883	0.842	1	L3	BHLHE40	-1.725	0.0685932	Upper IM	NOT SIG.	epi
L1-L3	6	0.0361326	-0.117668	0.244	0.375	1	L3	SNX11	-0.619	-0.620009	Upper IM	NOT SIG.	epi
L1-L3	6	0.0361741	0.104736	0.444	0.342	1	L3	TP53	-0.786	0.376563	Upper IM	NOT SIG.	epi
L1-L3	6	0.0362396	-0.153613	1	1	1	L3	MUC21	-2	0	Upper IM	NOT SIG.	epi
L1-L3	6	0.0362617	0.146413	0.317	0.208	1	L3	PPP1R9B	-0.525	0.607899	Upper IM	NOT SIG.	epi
L1-L3	6	0.0363333	-0.0607646	0.056	0.125	1	L3	USP2	-0.181	-1.15843	Upper IM	NOT SIG.	epi
L1-L3	6	0.0363333	-0.0857342	0.056	0.125	1	L3	AC004148.1	-0.181	-1.15843	Upper IM	NOT SIG.	epi
L1-L3	6	0.0363877	0.104637	0.272	0.167	1	L3	FAM199X	-0.439	0.703759	Upper IM	NOT SIG.	epi
L1-L3	6	0.036403	0.0376132	0.178	0.092	1	L3	ACP2	-0.27	0.952171	Upper IM	NOT SIG.	epi
L1-L3	6	0.0364172	-0.0699661	0.078	0.158	1	L3	ARL10	-0.236	-1.01838	Upper IM	NOT SIG.	epi
L1-L3	6	0.0364502	0.173699	0.933	0.925	1	L3	COX7C	-1.858	0.0124237	Upper IM	NOT SIG.	epi
L1-L3	6	0.0364777	-0.128553	0.95	0.983	1	L3	C4orf3	-1.933	-0.0492639	Upper IM	NOT SIG.	epi
L1-L3	6	0.0366036	-0.0496909	0.039	0.1	1	L3	ZNF626	-0.139	-1.35845	Upper IM	NOT SIG.	epi
L1-L3	6	0.0366194	0.179888	0.511	0.392	1	L3	IL17RC	-0.903	0.38247	Upper IM	NOT SIG.	epi
L1-L3	6	0.0366539	0.0945616	0.206	0.117	1	L3	RTKN	-0.323	0.816136	Upper IM	NOT SIG.	epi
L1-L3	6	0.0366629	-0.0639468	0.061	0.133	1	L3	ANPEP	-0.194	-1.12455	Upper IM	NOT SIG.	epi
L1-L3	6	0.0368274	0.150943	0.561	0.492	1	L3	NDUFA5	-1.053	0.189342	Upper IM	NOT SIG.	epi
L1-L3	6	0.0368352	0.0814327	0.328	0.217	1	L3	ACADM	-0.545	0.596001	Upper IM	NOT SIG.	epi
L1-L3	6	0.0368422	0.0430949	0.111	0.042	1	L3	BRMS1L	-0.153	1.4021	Upper IM	NOT SIG.	epi
L1-L3	6	0.0368422	0.0419462	0.111	0.042	1	L3	P2RX7	-0.153	1.4021	Upper IM	NOT SIG.	epi
L1-L3	6	0.0368475	0.117968	0.267	0.167	1	L3	DNAJC4	-0.434	0.676992	Upper IM	NOT SIG.	epi
L1-L3	6	0.0368905	0.188448	0.378	0.3	1	L3	FGFR2	-0.678	0.333424	Upper IM	NOT SIG.	epi
L1-L3	6	0.036904	-0.0726903	0.144	0.242	1	L3	RPP30	-0.386	-0.748938	Upper IM	NOT SIG.	epi
L1-L3	6	0.0369574	0.13657	0.328	0.233	1	L3	PPM1F	-0.561	0.493366	Upper IM	NOT SIG.	epi
L1-L3	6	0.036977	0.144334	0.428	0.333	1	L3	CAMK2D	-0.761	0.362089	Upper IM	NOT SIG.	epi
L1-L3	6	0.036994	0.161206	0.672	0.575	1	L3	PSMB4	-1.247	0.224899	Upper IM	NOT SIG.	epi
L1-L3	6	0.037005	0.0972197	0.178	0.092	1	L3	CD276	-0.27	0.952171	Upper IM	NOT SIG.	epi
L1-L3	6	0.0370705	0.0621675	0.122	0.05	1	L3	CLCN6	-0.172	1.28688	Upper IM	NOT SIG.	epi
L1-L3	6	0.0371536	0.137387	0.25	0.167	1	L3	SNRNP35	-0.417	0.58208	Upper IM	NOT SIG.	epi
L1-L3	6	0.0371618	0.157065	0.872	0.85	1	L3	COPS9	-1.722	0.0368653	Upper IM	NOT SIG.	epi
L1-L3	6	0.0372386	0.135186	0.178	0.1	1	L3	ZNF76	-0.278	0.831877	Upper IM	NOT SIG.	epi
L1-L3	6	0.0373156	0.0494557	0.122	0.05	1	L3	RALGPS1	-0.172	1.28688	Upper IM	NOT SIG.	epi
L1-L3	6	0.0373403	0.14836	0.372	0.267	1	L3	TMEM203	-0.639	0.478463	Upper IM	NOT SIG.	epi
L1-L3	6	0.037347	0.209536	0.544	0.458	1	L3	BCL2L1	-1.002	0.248259	Upper IM	NOT SIG.	epi
L1-L3	6	0.0374022	0.162482	0.711	0.642	1	L3	HNRNPAB	-1.353	0.147276	Upper IM	NOT SIG.	epi
L1-L3	6	0.0374402	-0.0698389	0.111	0.2	1	L3	FAM122A	-0.311	-0.84944	Upper IM	NOT SIG.	epi
L1-L3	6	0.0374402	-0.0852741	0.111	0.2	1	L3	ATP2B1	-0.311	-0.84944	Upper IM	NOT SIG.	epi
L1-L3	6	0.0374507	0.118985	0.172	0.092	1	L3	MOB3C	-0.264	0.902703	Upper IM	NOT SIG.	epi
L1-L3	6	0.0376519	-0.1736	0.961	0.992	1	L3	CAST	-1.953	-0.0458037	Upper IM	NOT SIG.	epi
L1-L3	6	0.0377049	0.231516	0.683	0.642	1	L3	COL6A2	-1.325	0.0893123	Upper IM	NOT SIG.	epi
L1-L3	6	0.0378829	0.0526962	0.083	0.025	1	L3	SENP3	-0.108	1.73118	Upper IM	NOT SIG.	epi
L1-L3	6	0.037885	-0.0627979	0.067	0.142	1	L3	GALNT10	-0.209	-1.08366	Upper IM	NOT SIG.	epi
L1-L3	6	0.0380497	0.0985844	0.706	0.625	1	L3	ACAA1	-1.331	0.175812	Upper IM	NOT SIG.	epi
L1-L3	6	0.0380845	0.144654	0.272	0.183	1	L3	SDR39U1	-0.455	0.571763	Upper IM	NOT SIG.	epi
L1-L3	6	0.0381271	0.175751	0.489	0.392	1	L3	EXOC3	-0.881	0.318981	Upper IM	NOT SIG.	epi
L1-L3	6	0.0381713	0.131974	0.644	0.542	1	L3	TXNL4A	-1.186	0.248768	Upper IM	NOT SIG.	epi
L1-L3	6	0.0382023	-0.134643	0.422	0.542	1	L3	BCAS2	-0.964	-0.36105	Upper IM	NOT SIG.	epi
L1-L3	6	0.0382142	0.105288	0.283	0.183	1	L3	YIF1B	-0.466	0.628958	Upper IM	NOT SIG.	epi
L1-L3	6	0.0382533	0.220094	0.267	0.183	1	L3	THY1	-0.45	0.544996	Upper IM	NOT SIG.	epi
L1-L3	6	0.0382926	0.0831205	0.094	0.033	1	L3	SEPSECS	-0.127	1.51019	Upper IM	NOT SIG.	epi
L1-L3	6	0.0382926	-0.0440058	0.044	0.108	1	L3	IFT74	-0.152	-1.29546	Upper IM	NOT SIG.	epi
L1-L3	6	0.0383327	0.12622	0.317	0.225	1	L3	ADCY7	-0.542	0.494558	Upper IM	NOT SIG.	epi
L1-L3	6	0.0385739	0.13468	0.217	0.133	1	L3	TNS4	-0.35	0.706269	Upper IM	NOT SIG.	epi
L1-L3	6	0.0385801	0.0815839	0.094	0.033	1	L3	AC145212.1	-0.127	1.51019	Upper IM	NOT SIG.	epi
L1-L3	6	0.0386005	-0.1354	0.978	0.992	1	L3	UBC	-1.97	-0.0205057	Upper IM	NOT SIG.	epi
L1-L3	6	0.0386156	0.145449	0.5	0.425	1	L3	ANKRD13A	-0.925	0.234465	Upper IM	NOT SIG.	epi
L1-L3	6	0.0387846	-0.0969014	0.011	0.05	1	L3	LCE3A	-0.061	-2.18442	Upper IM	NOT SIG.	epi
L1-L3	6	0.0387926	-0.130351	0.989	0.983	1	L3	CLIC3	-1.972	0.0087791	Upper IM	NOT SIG.	epi
L1-L3	6	0.0388695	0.0748275	0.094	0.033	1	L3	KCNK5	-0.127	1.51019	Upper IM	NOT SIG.	epi
L1-L3	6	0.0390443	0.159723	0.389	0.3	1	L3	MED28	-0.689	0.374808	Upper IM	NOT SIG.	epi
L1-L3	6	0.0390699	0.0683682	0.122	0.05	1	L3	PASK	-0.172	1.28688	Upper IM	NOT SIG.	epi
L1-L3	6	0.0390771	0.0497817	0.156	0.075	1	L3	GABPB1-IT1	-0.231	1.05658	Upper IM	NOT SIG.	epi
L1-L3	6	0.0391489	0.163749	0.394	0.3	1	L3	NMRAL1	-0.694	0.393233	Upper IM	NOT SIG.	epi
L1-L3	6	0.0391607	0.0826207	0.094	0.033	1	L3	LINC02035	-0.127	1.51019	Upper IM	NOT SIG.	epi
L1-L3	6	0.0391756	0.0540348	0.144	0.067	1	L3	MBOAT1	-0.211	1.10384	Upper IM	NOT SIG.	epi
L1-L3	6	0.0392011	0.270517	0.722	0.658	1	L3	PLA2G4B	-1.38	0.133911	Upper IM	NOT SIG.	epi
L1-L3	6	0.0393228	0.159977	0.467	0.367	1	L3	RETREG2	-0.834	0.347642	Upper IM	NOT SIG.	epi
L1-L3	6	0.0393491	0.158215	0.55	0.467	1	L3	ILF2	-1.017	0.236009	Upper IM	NOT SIG.	epi
L1-L3	6	0.0394352	0.049287	0.083	0.025	1	L3	CYP4F11	-0.108	1.73118	Upper IM	NOT SIG.	epi
L1-L3	6	0.0397001	-0.151275	0.311	0.433	1	L3	SP3	-0.744	-0.477452	Upper IM	NOT SIG.	epi
L1-L3	6	0.0397124	-0.0339929	0.011	0.05	1	L3	CLCF1	-0.061	-2.18442	Upper IM	NOT SIG.	epi
L1-L3	6	0.0397124	-0.0545687	0.011	0.05	1	L3	FGFRL1	-0.061	-2.18442	Upper IM	NOT SIG.	epi
L1-L3	6	0.0397124	-0.0748188	0.011	0.05	1	L3	MAGI2-AS3	-0.061	-2.18442	Upper IM	NOT SIG.	epi
L1-L3	6	0.0397349	0.169347	0.722	0.625	1	L3	CTSH	-1.347	0.208143	Upper IM	NOT SIG.	epi
L1-L3	6	0.0397486	0.0825114	0.094	0.033	1	L3	AP5S1	-0.127	1.51019	Upper IM	NOT SIG.	epi
L1-L3	6	0.0397581	-0.125845	0.956	0.967	1	L3	RAB10	-1.923	-0.0165053	Upper IM	NOT SIG.	epi
L1-L3	6	0.0397595	-0.042649	0.089	0.175	1	L3	BTBD9	-0.264	-0.975478	Upper IM	NOT SIG.	epi
L1-L3	6	0.0397625	0.158152	0.978	0.967	1	L3	PRDX1	-1.945	0.0163186	Upper IM	NOT SIG.	epi
L1-L3	6	0.0398646	0.0468465	0.489	0.367	1	L3	UBTF	-0.856	0.414054	Upper IM	NOT SIG.	epi
L1-L3	6	0.0399	-0.0951247	0.156	0.25	1	L3	DHRS4L2	-0.406	-0.680382	Upper IM	NOT SIG.	epi
L1-L3	6	0.0399166	-0.120469	0.144	0.242	1	L3	INPP5A	-0.386	-0.748938	Upper IM	NOT SIG.	epi
L1-L3	6	0.0401587	0.128423	0.994	1	1	L3	RPL12	-1.994	-0.00868224	Upper IM	NOT SIG.	epi
L1-L3	6	0.0401832	-0.0331453	0.011	0.05	1	L3	MYBL1	-0.061	-2.18442	Upper IM	NOT SIG.	epi
L1-L3	6	0.0401832	-0.0466251	0.011	0.05	1	L3	ICAM5	-0.061	-2.18442	Upper IM	NOT SIG.	epi
L1-L3	6	0.0401936	-0.13677	0.339	0.475	1	L3	OAS1	-0.814	-0.486642	Upper IM	NOT SIG.	epi
L1-L3	6	0.0402626	0.0415122	0.6	0.508	1	L3	ALDH2	-1.108	0.240134	Upper IM	NOT SIG.	epi
L1-L3	6	0.0404142	0.117986	0.644	0.533	1	L3	USP22	-1.177	0.272925	Upper IM	NOT SIG.	epi
L1-L3	6	0.0404734	0.124468	0.428	0.317	1	L3	STX5	-0.745	0.433128	Upper IM	NOT SIG.	epi
L1-L3	6	0.0405239	0.0536569	0.133	0.058	1	L3	BLOC1S4	-0.191	1.1973	Upper IM	NOT SIG.	epi
L1-L3	6	0.0406412	0.189598	0.556	0.492	1	L3	DLG1	-1.048	0.176427	Upper IM	NOT SIG.	epi
L1-L3	6	0.0406446	0.0673803	0.094	0.033	1	L3	HAUS6	-0.127	1.51019	Upper IM	NOT SIG.	epi
L1-L3	6	0.0406588	-0.0465245	0.011	0.05	1	L3	TSPAN10	-0.061	-2.18442	Upper IM	NOT SIG.	epi
L1-L3	6	0.0406932	-0.064379	0.25	0.367	1	L3	MRPS35	-0.617	-0.553852	Upper IM	NOT SIG.	epi
L1-L3	6	0.0408081	0.0861856	0.944	0.95	1	L3	ATP5F1B	-1.894	-0.00914065	Upper IM	NOT SIG.	epi
L1-L3	6	0.0408219	0.164568	0.483	0.417	1	L3	TANC1	-0.9	0.211976	Upper IM	NOT SIG.	epi
L1-L3	6	0.0408829	-0.0369634	0.078	0.158	1	L3	TMEM128	-0.236	-1.01838	Upper IM	NOT SIG.	epi
L1-L3	6	0.0408864	0.112191	0.322	0.217	1	L3	UNK	-0.539	0.569366	Upper IM	NOT SIG.	epi
L1-L3	6	0.0409008	-0.0485067	0.139	0.242	1	L3	WDTC1	-0.381	-0.799922	Upper IM	NOT SIG.	epi
L1-L3	6	0.0409852	0.105225	0.15	0.075	1	L3	BCL2L10	-0.225	1	Upper IM	NOT SIG.	epi
L1-L3	6	0.0410116	0.0760335	0.128	0.058	1	L3	ERICH1	-0.186	1.14202	Upper IM	NOT SIG.	epi
L1-L3	6	0.0410482	0.185944	0.389	0.3	1	L3	PRDX3	-0.689	0.374808	Upper IM	NOT SIG.	epi
L1-L3	6	0.0410866	0.0577112	0.067	0.017	1	L3	ZNF891	-0.084	1.97863	Upper IM	NOT SIG.	epi
L1-L3	6	0.0410866	0.0534414	0.067	0.017	1	L3	PDXP	-0.084	1.97863	Upper IM	NOT SIG.	epi
L1-L3	6	0.0410989	0.120177	0.217	0.133	1	L3	MLPH	-0.35	0.706269	Upper IM	NOT SIG.	epi
L1-L3	6	0.0411279	0.174716	0.494	0.383	1	L3	MGST1	-0.877	0.367167	Upper IM	NOT SIG.	epi
L1-L3	6	0.0411392	-0.0192847	0.011	0.05	1	L3	ZNF549	-0.061	-2.18442	Upper IM	NOT SIG.	epi
L1-L3	6	0.0411392	-0.0348929	0.011	0.05	1	L3	AC106045.1	-0.061	-2.18442	Upper IM	NOT SIG.	epi
L1-L3	6	0.0411392	-0.0462843	0.011	0.05	1	L3	BICD1	-0.061	-2.18442	Upper IM	NOT SIG.	epi
L1-L3	6	0.0411392	-0.0707478	0.011	0.05	1	L3	PIH1D2	-0.061	-2.18442	Upper IM	NOT SIG.	epi
L1-L3	6	0.041239	0.0710295	0.178	0.092	1	L3	VRK2	-0.27	0.952171	Upper IM	NOT SIG.	epi
L1-L3	6	0.0412655	0.069781	0.167	0.083	1	L3	CHSY1	-0.25	1.00866	Upper IM	NOT SIG.	epi
L1-L3	6	0.0412941	0.142749	0.994	0.992	1	L3	PTMA	-1.986	0.00290573	Upper IM	NOT SIG.	epi
L1-L3	6	0.0413617	0.0596276	1	1	1	L3	EEF1A1	-2	0	Upper IM	NOT SIG.	epi
L1-L3	6	0.0413658	0.12398	0.544	0.433	1	L3	CXXC5	-0.977	0.32924	Upper IM	NOT SIG.	epi
L1-L3	6	0.0413757	-0.141902	0.411	0.542	1	L3	SHB	-0.953	-0.399154	Upper IM	NOT SIG.	epi
L1-L3	6	0.0416243	-0.0398082	0.011	0.05	1	L3	H1FX-AS1	-0.061	-2.18442	Upper IM	NOT SIG.	epi
L1-L3	6	0.0418287	0.0628117	0.067	0.017	1	L3	B9D2	-0.084	1.97863	Upper IM	NOT SIG.	epi
L1-L3	6	0.0419913	0.153469	0.467	0.392	1	L3	UBE2J2	-0.859	0.252569	Upper IM	NOT SIG.	epi
L1-L3	6	0.0420392	-0.11328	0.311	0.433	1	L3	FAM214A	-0.744	-0.477452	Upper IM	NOT SIG.	epi
L1-L3	6	0.0420861	0.122065	0.322	0.217	1	L3	C1orf198	-0.539	0.569366	Upper IM	NOT SIG.	epi
L1-L3	6	0.0421143	-0.0265179	0.011	0.05	1	L3	ZNF229	-0.061	-2.18442	Upper IM	NOT SIG.	epi
L1-L3	6	0.0421143	-0.0545485	0.011	0.05	1	L3	CHAF1B	-0.061	-2.18442	Upper IM	NOT SIG.	epi
L1-L3	6	0.042176	0.0838798	0.094	0.033	1	L3	ACD	-0.127	1.51019	Upper IM	NOT SIG.	epi
L1-L3	6	0.0421934	0.141401	0.922	0.85	1	L3	GIPC1	-1.772	0.117304	Upper IM	NOT SIG.	epi
L1-L3	6	0.042204	0.0589755	0.067	0.017	1	L3	PKMYT1	-0.084	1.97863	Upper IM	NOT SIG.	epi
L1-L3	6	0.0422893	0.102451	0.183	0.1	1	L3	TSTD2	-0.283	0.871844	Upper IM	NOT SIG.	epi
L1-L3	6	0.0422893	0.0786543	0.183	0.1	1	L3	DENND6A	-0.283	0.871844	Upper IM	NOT SIG.	epi
L1-L3	6	0.0423284	0.0666839	0.306	0.208	1	L3	P4HA2	-0.514	0.556948	Upper IM	NOT SIG.	epi
L1-L3	6	0.0424019	0.186879	0.372	0.292	1	L3	RHBDD2	-0.664	0.349334	Upper IM	NOT SIG.	epi
L1-L3	6	0.0424454	0.168914	0.694	0.633	1	L3	SELENOH	-1.327	0.13273	Upper IM	NOT SIG.	epi
L1-L3	6	0.0424893	0.115112	0.194	0.108	1	L3	MUS81	-0.302	0.845025	Upper IM	NOT SIG.	epi
L1-L3	6	0.0426092	-0.0395316	0.011	0.05	1	L3	WDR35	-0.061	-2.18442	Upper IM	NOT SIG.	epi
L1-L3	6	0.0426339	0.0497097	0.106	0.042	1	L3	USP43	-0.148	1.3356	Upper IM	NOT SIG.	epi
L1-L3	6	0.0427947	-0.122356	0.228	0.333	1	L3	LARP4	-0.561	-0.546488	Upper IM	NOT SIG.	epi
L1-L3	6	0.0428027	0.129259	0.283	0.183	1	L3	KIF22	-0.466	0.628958	Upper IM	NOT SIG.	epi
L1-L3	6	0.0428129	0.257255	0.728	0.675	1	L3	C15orf48	-1.403	0.109051	Upper IM	NOT SIG.	epi
L1-L3	6	0.0428525	0.0832727	0.128	0.058	1	L3	KCTD12	-0.186	1.14202	Upper IM	NOT SIG.	epi
L1-L3	6	0.0429279	-0.147525	0.15	0.233	1	L3	ATF1	-0.383	-0.635367	Upper IM	NOT SIG.	epi
L1-L3	6	0.0429631	0.0618862	0.067	0.017	1	L3	CXCR6	-0.084	1.97863	Upper IM	NOT SIG.	epi
L1-L3	6	0.0429631	0.0574901	0.067	0.017	1	L3	P2RY11	-0.084	1.97863	Upper IM	NOT SIG.	epi
L1-L3	6	0.043109	-0.0238954	0.011	0.05	1	L3	SPESP1	-0.061	-2.18442	Upper IM	NOT SIG.	epi
L1-L3	6	0.043109	-0.0269157	0.011	0.05	1	L3	AC092809.4	-0.061	-2.18442	Upper IM	NOT SIG.	epi
L1-L3	6	0.043109	-0.0345484	0.011	0.05	1	L3	ITIH4	-0.061	-2.18442	Upper IM	NOT SIG.	epi
L1-L3	6	0.0431444	0.0779899	0.194	0.108	1	L3	TXNDC15	-0.302	0.845025	Upper IM	NOT SIG.	epi
L1-L3	6	0.0431535	0.179553	0.633	0.567	1	L3	MFSD5	-1.2	0.158857	Upper IM	NOT SIG.	epi
L1-L3	6	0.0431787	0.134335	0.294	0.2	1	L3	TBL3	-0.494	0.555816	Upper IM	NOT SIG.	epi
L1-L3	6	0.0432241	0.0758205	0.444	0.35	1	L3	PRMT1	-0.794	0.343205	Upper IM	NOT SIG.	epi
L1-L3	6	0.0432524	0.154325	0.589	0.508	1	L3	SUN1	-1.097	0.213439	Upper IM	NOT SIG.	epi
L1-L3	6	0.0433274	0.131419	0.461	0.35	1	L3	CACYBP	-0.811	0.397412	Upper IM	NOT SIG.	epi
L1-L3	6	0.043347	0.100789	0.067	0.017	1	L3	AL359715.2	-0.084	1.97863	Upper IM	NOT SIG.	epi
L1-L3	6	0.043347	0.0633101	0.067	0.017	1	L3	AL135905.1	-0.084	1.97863	Upper IM	NOT SIG.	epi
L1-L3	6	0.0434345	0.102764	0.989	1	1	L3	RPS3	-1.989	-0.0159576	Upper IM	NOT SIG.	epi
L1-L3	6	0.0435011	0.171336	0.378	0.275	1	L3	TPCN1	-0.653	0.458955	Upper IM	NOT SIG.	epi
L1-L3	6	0.0435474	0.14372	0.156	0.083	1	L3	DAPK2	-0.239	0.910363	Upper IM	NOT SIG.	epi
L1-L3	6	0.0436128	-0.08786	0.289	0.425	1	L3	CYP7B1	-0.714	-0.556393	Upper IM	NOT SIG.	epi
L1-L3	6	0.0436137	-0.0252637	0.011	0.05	1	L3	C20orf96	-0.061	-2.18442	Upper IM	NOT SIG.	epi
L1-L3	6	0.0436945	0.183312	0.294	0.208	1	L3	ELOVL6	-0.502	0.499233	Upper IM	NOT SIG.	epi
L1-L3	6	0.0437057	0.102986	0.178	0.1	1	L3	ARRDC2	-0.278	0.831877	Upper IM	NOT SIG.	epi
L1-L3	6	0.0437114	0.142418	0.856	0.817	1	L3	PPP2R1A	-1.673	0.0672747	Upper IM	NOT SIG.	epi
L1-L3	6	0.0437291	0.161461	0.372	0.292	1	L3	CCDC9B	-0.664	0.349334	Upper IM	NOT SIG.	epi
L1-L3	6	0.0437365	0.134158	0.283	0.183	1	L3	TCEA3	-0.466	0.628958	Upper IM	NOT SIG.	epi
L1-L3	6	0.0437576	0.0820063	0.344	0.242	1	L3	GPR1	-0.586	0.507402	Upper IM	NOT SIG.	epi
L1-L3	6	0.0438714	-0.0748308	0.233	0.342	1	L3	FMR1	-0.575	-0.553666	Upper IM	NOT SIG.	epi
L1-L3	6	0.0439355	0.0796065	0.128	0.058	1	L3	LMLN	-0.186	1.14202	Upper IM	NOT SIG.	epi
L1-L3	6	0.0439881	-0.0778975	0.083	0.158	1	L3	STX11	-0.241	-0.928741	Upper IM	NOT SIG.	epi
L1-L3	6	0.0440095	0.0662934	0.033	0	1	L3	CADPS	-0.033	#NUM!	Upper IM	NOT SIG.	epi
L1-L3	6	0.0440095	0.0576584	0.033	0	1	L3	IQCA1	-0.033	#NUM!	Upper IM	NOT SIG.	epi
L1-L3	6	0.0440095	0.0537528	0.033	0	1	L3	IGHM	-0.033	#NUM!	Upper IM	NOT SIG.	epi
L1-L3	6	0.0440095	0.0472596	0.033	0	1	L3	DLGAP1	-0.033	#NUM!	Upper IM	NOT SIG.	epi
L1-L3	6	0.0440095	0.0435325	0.033	0	1	L3	CDK20	-0.033	#NUM!	Upper IM	NOT SIG.	epi
L1-L3	6	0.0440095	0.0409608	0.033	0	1	L3	AL159169.3	-0.033	#NUM!	Upper IM	NOT SIG.	epi
L1-L3	6	0.0440095	0.0398842	0.033	0	1	L3	PLEKHA4	-0.033	#NUM!	Upper IM	NOT SIG.	epi
L1-L3	6	0.0440095	0.0389427	0.033	0	1	L3	LINC00910	-0.033	#NUM!	Upper IM	NOT SIG.	epi
L1-L3	6	0.0440095	0.0385966	0.033	0	1	L3	IL10RB-DT	-0.033	#NUM!	Upper IM	NOT SIG.	epi
L1-L3	6	0.0440095	0.036542	0.033	0	1	L3	AC013391.3	-0.033	#NUM!	Upper IM	NOT SIG.	epi
L1-L3	6	0.0440095	0.0365321	0.033	0	1	L3	SEC14L5	-0.033	#NUM!	Upper IM	NOT SIG.	epi
L1-L3	6	0.0440095	0.0364655	0.033	0	1	L3	RGS16	-0.033	#NUM!	Upper IM	NOT SIG.	epi
L1-L3	6	0.0440095	0.0359415	0.033	0	1	L3	FAM201A	-0.033	#NUM!	Upper IM	NOT SIG.	epi
L1-L3	6	0.0440095	0.0354287	0.033	0	1	L3	LINC00482	-0.033	#NUM!	Upper IM	NOT SIG.	epi
L1-L3	6	0.0440095	0.0342104	0.033	0	1	L3	CPNE8	-0.033	#NUM!	Upper IM	NOT SIG.	epi
L1-L3	6	0.0440095	0.0334489	0.033	0	1	L3	TOLLIP-AS1	-0.033	#NUM!	Upper IM	NOT SIG.	epi
L1-L3	6	0.0440095	0.033234	0.033	0	1	L3	TESC	-0.033	#NUM!	Upper IM	NOT SIG.	epi
L1-L3	6	0.0440095	0.03301	0.033	0	1	L3	TMEM63C	-0.033	#NUM!	Upper IM	NOT SIG.	epi
L1-L3	6	0.0440095	0.0316458	0.033	0	1	L3	BEST1	-0.033	#NUM!	Upper IM	NOT SIG.	epi
L1-L3	6	0.0440095	0.0307849	0.033	0	1	L3	AC093249.6	-0.033	#NUM!	Upper IM	NOT SIG.	epi
L1-L3	6	0.0440095	0.0307222	0.033	0	1	L3	LINC01311	-0.033	#NUM!	Upper IM	NOT SIG.	epi
L1-L3	6	0.0440095	0.0297724	0.033	0	1	L3	TTLL7	-0.033	#NUM!	Upper IM	NOT SIG.	epi
L1-L3	6	0.0440095	0.0278768	0.033	0	1	L3	CRISPLD1	-0.033	#NUM!	Upper IM	NOT SIG.	epi
L1-L3	6	0.0440095	0.0241418	0.033	0	1	L3	AC009506.1	-0.033	#NUM!	Upper IM	NOT SIG.	epi
L1-L3	6	0.0440274	0.118748	0.439	0.35	1	L3	ACLY	-0.789	0.326866	Upper IM	NOT SIG.	epi
L1-L3	6	0.0441234	-0.0151698	0.011	0.05	1	L3	AL139424.2	-0.061	-2.18442	Upper IM	NOT SIG.	epi
L1-L3	6	0.0441234	-0.0492535	0.011	0.05	1	L3	ZBTB20	-0.061	-2.18442	Upper IM	NOT SIG.	epi
L1-L3	6	0.0441445	0.185072	0.583	0.525	1	L3	NDUFS2	-1.108	0.151178	Upper IM	NOT SIG.	epi
L1-L3	6	0.0441687	0.116938	0.178	0.1	1	L3	PM20D2	-0.278	0.831877	Upper IM	NOT SIG.	epi
L1-L3	6	0.0441947	0.14014	0.35	0.258	1	L3	TSSC4	-0.608	0.439984	Upper IM	NOT SIG.	epi
L1-L3	6	0.044224	0.190672	0.411	0.308	1	L3	MAU2	-0.719	0.416208	Upper IM	NOT SIG.	epi
L1-L3	6	0.0442429	0.10432	0.389	0.283	1	L3	LSM2	-0.672	0.458968	Upper IM	NOT SIG.	epi
L1-L3	6	0.044373	-0.0897094	0.178	0.275	1	L3	KPNA6	-0.453	-0.627554	Upper IM	NOT SIG.	epi
L1-L3	6	0.0443867	0.0892707	0.45	0.358	1	L3	RASAL1	-0.808	0.329965	Upper IM	NOT SIG.	epi
L1-L3	6	0.0444844	0.220954	0.533	0.467	1	L3	NFKBIZ	-1	0.190713	Upper IM	NOT SIG.	epi
L1-L3	6	0.0444958	-0.0419139	0.2	0.308	1	L3	KAT6A	-0.508	-0.62293	Upper IM	NOT SIG.	epi
L1-L3	6	0.0445475	0.0947943	0.8	0.767	1	L3	BAIAP2	-1.567	0.0607734	Upper IM	NOT SIG.	epi
L1-L3	6	0.0447056	0.144143	0.244	0.167	1	L3	GMPR2	-0.411	0.547033	Upper IM	NOT SIG.	epi
L1-L3	6	0.0447075	0.0904705	0.117	0.05	1	L3	CHRNB1	-0.167	1.22651	Upper IM	NOT SIG.	epi
L1-L3	6	0.0447275	0.0605168	0.094	0.033	1	L3	ABRAXAS1	-0.127	1.51019	Upper IM	NOT SIG.	epi
L1-L3	6	0.0447711	-0.113962	0.083	0.158	1	L3	BYSL	-0.241	-0.928741	Upper IM	NOT SIG.	epi
L1-L3	6	0.04484	0.127942	0.711	0.625	1	L3	JTB	-1.336	0.185993	Upper IM	NOT SIG.	epi
L1-L3	6	0.0448408	0.123278	0.267	0.183	1	L3	SLC52A2	-0.45	0.544996	Upper IM	NOT SIG.	epi
L1-L3	6	0.0449153	-0.135744	0.111	0.192	1	L3	ZNF681	-0.303	-0.790547	Upper IM	NOT SIG.	epi
L1-L3	6	0.0449381	-0.0805472	0.256	0.392	1	L3	TES	-0.648	-0.61471	Upper IM	NOT SIG.	epi
L1-L3	6	0.0449564	-0.0866633	0.161	0.258	1	L3	ITCH	-0.419	-0.68031	Upper IM	NOT SIG.	epi
L1-L3	6	0.0450255	0.118687	0.244	0.158	1	L3	MYCL	-0.402	0.626957	Upper IM	NOT SIG.	epi
L1-L3	6	0.045027	0.130648	0.183	0.108	1	L3	PRR5	-0.291	0.760812	Upper IM	NOT SIG.	epi
L1-L3	6	0.0450434	0.0748675	0.172	0.092	1	L3	MMACHC	-0.264	0.902703	Upper IM	NOT SIG.	epi
L1-L3	6	0.0450512	0.0685631	0.106	0.042	1	L3	AC082651.3	-0.148	1.3356	Upper IM	NOT SIG.	epi
L1-L3	6	0.0453385	0.158679	0.389	0.317	1	L3	RABGAP1	-0.706	0.295287	Upper IM	NOT SIG.	epi
L1-L3	6	0.0453617	-0.113186	0.578	0.675	1	L3	IPPK	-1.253	-0.223818	Upper IM	NOT SIG.	epi
L1-L3	6	0.0453757	0.172576	0.294	0.208	1	L3	C2orf68	-0.502	0.499233	Upper IM	NOT SIG.	epi
L1-L3	6	0.0453873	0.212236	0.856	0.8	1	L3	CXCL17	-1.656	0.0976108	Upper IM	NOT SIG.	epi
L1-L3	6	0.0454247	0.122059	0.256	0.167	1	L3	ZNF692	-0.423	0.616296	Upper IM	NOT SIG.	epi
L1-L3	6	0.0454288	-0.141711	0.539	0.683	1	L3	DEFB1	-1.222	-0.3416	Upper IM	NOT SIG.	epi
L1-L3	6	0.045536	0.161942	0.817	0.775	1	L3	TPM3	-1.592	0.0761398	Upper IM	NOT SIG.	epi
L1-L3	6	0.0455509	0.11301	0.356	0.258	1	L3	RAE1	-0.614	0.464506	Upper IM	NOT SIG.	epi
L1-L3	6	0.0456242	0.126508	0.306	0.208	1	L3	MCM3AP	-0.514	0.556948	Upper IM	NOT SIG.	epi
L1-L3	6	0.0457116	0.0480028	0.067	0.017	1	L3	GRK3	-0.084	1.97863	Upper IM	NOT SIG.	epi
L1-L3	6	0.0457263	0.199716	0.522	0.483	1	L3	ARRDC1	-1.005	0.112027	Upper IM	NOT SIG.	epi
L1-L3	6	0.0457343	0.155082	0.589	0.5	1	L3	GLG1	-1.089	0.23634	Upper IM	NOT SIG.	epi
L1-L3	6	0.0457853	0.121243	0.272	0.183	1	L3	PIK3IP1	-0.455	0.571763	Upper IM	NOT SIG.	epi
L1-L3	6	0.045851	0.127437	0.239	0.158	1	L3	MRTFA	-0.397	0.597086	Upper IM	NOT SIG.	epi
L1-L3	6	0.0459648	-0.0556911	0.139	0.233	1	L3	LINC01094	-0.372	-0.745245	Upper IM	NOT SIG.	epi
L1-L3	6	0.0459973	0.170412	0.922	0.817	1	L3	ENDOU	-1.739	0.174431	Upper IM	NOT SIG.	epi
L1-L3	6	0.046116	0.0704486	0.067	0.017	1	L3	KIF2C	-0.084	1.97863	Upper IM	NOT SIG.	epi
L1-L3	6	0.0461567	0.0979234	0.189	0.108	1	L3	ZMAT5	-0.297	0.807355	Upper IM	NOT SIG.	epi
L1-L3	6	0.0462129	0.0924616	0.472	0.367	1	L3	MSN	-0.839	0.363007	Upper IM	NOT SIG.	epi
L1-L3	6	0.046265	0.0983722	0.25	0.15	1	L3	CTSK	-0.4	0.736966	Upper IM	NOT SIG.	epi
L1-L3	6	0.0462797	0.177219	0.394	0.3	1	L3	LASP1	-0.694	0.393233	Upper IM	NOT SIG.	epi
L1-L3	6	0.0462818	-0.084808	0.15	0.242	1	L3	DYRK2	-0.392	-0.690045	Upper IM	NOT SIG.	epi
L1-L3	6	0.0463342	0.263974	1	0.983	1	L3	SLPI	-1.983	0.0247367	Upper IM	NOT SIG.	epi
L1-L3	6	0.0463842	-0.12251	0.244	0.342	1	L3	BBOX1	-0.586	-0.487115	Upper IM	NOT SIG.	epi
L1-L3	6	0.0463861	0.129389	0.656	0.583	1	L3	ZBTB7C	-1.239	0.1702	Upper IM	NOT SIG.	epi
L1-L3	6	0.0463874	0.0385385	0.094	0.033	1	L3	CDK11A	-0.127	1.51019	Upper IM	NOT SIG.	epi
L1-L3	6	0.0464145	-0.168339	0.639	0.75	1	L3	SUN2	-1.389	-0.231075	Upper IM	NOT SIG.	epi
L1-L3	6	0.0465129	0.160905	0.828	0.775	1	L3	SEMA3F	-1.603	0.0954345	Upper IM	NOT SIG.	epi
L1-L3	6	0.046568	0.133917	0.156	0.083	1	L3	ICA1	-0.239	0.910363	Upper IM	NOT SIG.	epi
L1-L3	6	0.0466656	0.141385	0.433	0.333	1	L3	MGAT4B	-0.766	0.378845	Upper IM	NOT SIG.	epi
L1-L3	6	0.0468778	0.0888681	0.261	0.167	1	L3	EIPR1	-0.428	0.644202	Upper IM	NOT SIG.	epi
L1-L3	6	0.0469075	0.151403	0.717	0.642	1	L3	VPS28	-1.359	0.1594	Upper IM	NOT SIG.	epi
L1-L3	6	0.0469311	0.070515	0.183	0.1	1	L3	LRRK2	-0.283	0.871844	Upper IM	NOT SIG.	epi
L1-L3	6	0.0471079	0.168289	0.517	0.458	1	L3	SSNA1	-0.975	0.174817	Upper IM	NOT SIG.	epi
L1-L3	6	0.0471231	0.0558439	0.078	0.025	1	L3	AC022167.2	-0.103	1.64155	Upper IM	NOT SIG.	epi
L1-L3	6	0.0471951	0.121901	0.489	0.408	1	L3	NOL3	-0.897	0.261265	Upper IM	NOT SIG.	epi
L1-L3	6	0.0472191	-0.101649	0.094	0.175	1	L3	PNMA1	-0.269	-0.896622	Upper IM	NOT SIG.	epi
L1-L3	6	0.0472449	0.133669	0.283	0.192	1	L3	ADCK2	-0.475	0.559696	Upper IM	NOT SIG.	epi
L1-L3	6	0.0472832	0.198814	0.55	0.508	1	L3	ADRM1	-1.058	0.114603	Upper IM	NOT SIG.	epi
L1-L3	6	0.0473213	0.0407531	0.05	0.008	1	L3	TXNDC16	-0.058	2.64386	Upper IM	NOT SIG.	epi
L1-L3	6	0.0473213	0.0393184	0.05	0.008	1	L3	ERCC8	-0.058	2.64386	Upper IM	NOT SIG.	epi
L1-L3	6	0.0474942	-0.120698	0.244	0.367	1	L3	LAP3	-0.611	-0.588899	Upper IM	NOT SIG.	epi
L1-L3	6	0.0474955	-0.0901083	0.156	0.25	1	L3	LAS1L	-0.406	-0.680382	Upper IM	NOT SIG.	epi
L1-L3	6	0.047616	0.050972	0.128	0.058	1	L3	COQ6	-0.186	1.14202	Upper IM	NOT SIG.	epi
L1-L3	6	0.047694	-0.0765703	0.178	0.283	1	L3	PLPP5	-0.461	-0.668925	Upper IM	NOT SIG.	epi
L1-L3	6	0.0477159	-0.0670486	0.089	0.167	1	L3	CHP2	-0.256	-0.907971	Upper IM	NOT SIG.	epi
L1-L3	6	0.0477257	-0.0128002	0.056	0.125	1	L3	FAM83B	-0.181	-1.15843	Upper IM	NOT SIG.	epi
L1-L3	6	0.0477595	0.0956465	0.294	0.2	1	L3	CDCA4	-0.494	0.555816	Upper IM	NOT SIG.	epi
L1-L3	6	0.047811	0.058652	0.05	0.008	1	L3	MINCR	-0.058	2.64386	Upper IM	NOT SIG.	epi
L1-L3	6	0.047811	0.0383771	0.05	0.008	1	L3	AC012467.2	-0.058	2.64386	Upper IM	NOT SIG.	epi
L1-L3	6	0.0478137	-0.0675215	0.078	0.15	1	L3	MISP3	-0.228	-0.943416	Upper IM	NOT SIG.	epi
L1-L3	6	0.0478427	0.120344	0.989	0.958	1	L3	MAB21L4	-1.947	0.0459449	Upper IM	NOT SIG.	epi
L1-L3	6	0.0480521	0.106077	0.278	0.192	1	L3	GTPBP1	-0.47	0.533979	Upper IM	NOT SIG.	epi
L1-L3	6	0.0480668	-0.0865299	0.122	0.208	1	L3	GMEB2	-0.33	-0.769702	Upper IM	NOT SIG.	epi
L1-L3	6	0.0481096	-0.182932	0.533	0.642	1	L3	POLR2I	-1.175	-0.268438	Upper IM	NOT SIG.	epi
L1-L3	6	0.0481231	0.0972648	0.15	0.075	1	L3	XRCC1	-0.225	1	Upper IM	NOT SIG.	epi
L1-L3	6	0.0481498	0.0719301	0.544	0.442	1	L3	H2AFV	-0.986	0.29956	Upper IM	NOT SIG.	epi
L1-L3	6	0.0481672	-0.108493	0.161	0.258	1	L3	GBP4	-0.419	-0.68031	Upper IM	NOT SIG.	epi
L1-L3	6	0.0482344	0.0498538	0.106	0.042	1	L3	KMT5C	-0.148	1.3356	Upper IM	NOT SIG.	epi
L1-L3	6	0.0482364	0.0817292	0.494	0.383	1	L3	PABPN1	-0.877	0.367167	Upper IM	NOT SIG.	epi
L1-L3	6	0.048243	0.123756	0.206	0.125	1	L3	PTAR1	-0.331	0.720716	Upper IM	NOT SIG.	epi
L1-L3	6	0.048292	0.116875	0.322	0.225	1	L3	NOXA1	-0.547	0.517136	Upper IM	NOT SIG.	epi
L1-L3	6	0.048305	0.0399162	0.05	0.008	1	L3	HLA-DOB	-0.058	2.64386	Upper IM	NOT SIG.	epi
L1-L3	6	0.0483441	0.149767	0.628	0.525	1	L3	ETFA	-1.153	0.258447	Upper IM	NOT SIG.	epi
L1-L3	6	0.0483949	-0.094752	0.028	0.075	1	L3	MIR17HG	-0.103	-1.42146	Upper IM	NOT SIG.	epi
L1-L3	6	0.0484202	0.0986734	0.383	0.267	1	L3	EPB41L1	-0.65	0.520505	Upper IM	NOT SIG.	epi
L1-L3	6	0.0485247	0.0788032	0.178	0.1	1	L3	PTPN6	-0.278	0.831877	Upper IM	NOT SIG.	epi
L1-L3	6	0.0485424	-0.362602	0.622	0.692	1	L3	PPIF	-1.314	-0.153857	Upper IM	NOT SIG.	epi
L1-L3	6	0.0485889	0.103296	0.139	0.067	1	L3	TBP	-0.206	1.05285	Upper IM	NOT SIG.	epi
L1-L3	6	0.0486206	0.178542	0.683	0.633	1	L3	TUFM	-1.316	0.10968	Upper IM	NOT SIG.	epi
L1-L3	6	0.0486707	0.0578604	0.15	0.075	1	L3	TUBG2	-0.225	1	Upper IM	NOT SIG.	epi
L1-L3	6	0.0487278	-0.0850002	0.056	0.117	1	L3	PARP3	-0.173	-1.06301	Upper IM	NOT SIG.	epi
L1-L3	6	0.0488032	-0.0322957	0.017	0.058	1	L3	ZNF786	-0.075	-1.77052	Upper IM	NOT SIG.	epi
L1-L3	6	0.0488032	-0.0661766	0.017	0.058	1	L3	RNF212	-0.075	-1.77052	Upper IM	NOT SIG.	epi
L1-L3	6	0.0489069	0.139793	0.339	0.242	1	L3	PIK3C2B	-0.581	0.486278	Upper IM	NOT SIG.	epi
L1-L3	6	0.0490405	0.0786836	0.078	0.025	1	L3	FLVCR1	-0.103	1.64155	Upper IM	NOT SIG.	epi
L1-L3	6	0.0490877	0.130078	0.222	0.133	1	L3	BBS2	-0.355	0.739133	Upper IM	NOT SIG.	epi
L1-L3	6	0.0491176	0.0681916	0.328	0.25	1	L3	GSR	-0.578	0.391768	Upper IM	NOT SIG.	epi
L1-L3	6	0.0492367	-0.0788853	0.067	0.133	1	L3	ZMAT3	-0.2	-0.989193	Upper IM	NOT SIG.	epi
L1-L3	6	0.0492587	0.10482	0.117	0.05	1	L3	LOXL1	-0.167	1.22651	Upper IM	NOT SIG.	epi
L1-L3	6	0.0493057	-0.0329084	0.017	0.058	1	L3	SRGAP2B	-0.075	-1.77052	Upper IM	NOT SIG.	epi
L1-L3	6	0.0493407	0.214909	0.861	0.867	1	L3	NDUFS5	-1.728	-0.0100188	Upper IM	NOT SIG.	epi
L1-L3	6	0.0493427	0.098349	0.161	0.083	1	L3	GLI4	-0.244	0.955877	Upper IM	NOT SIG.	epi
L1-L3	6	0.0493797	0.0813128	0.089	0.033	1	L3	ASPM	-0.122	1.43134	Upper IM	NOT SIG.	epi
L1-L3	6	0.0496298	0.228089	0.622	0.592	1	L3	EML3	-1.214	0.0713174	Upper IM	NOT SIG.	epi
L1-L3	6	0.0496379	0.075498	0.272	0.175	1	L3	ASS1	-0.447	0.636252	Upper IM	NOT SIG.	epi
L1-L3	6	0.0497947	0.213651	0.878	0.867	1	L3	VAMP8	-1.745	0.0181889	Upper IM	NOT SIG.	epi
L1-L3	6	0.049894	0.0647575	0.117	0.05	1	L3	TLCD1	-0.167	1.22651	Upper IM	NOT SIG.	epi
L1-L3	6	0.0499296	-0.125607	0.539	0.667	1	L3	EBPL	-1.206	-0.307401	Upper IM	NOT SIG.	epi
L1-L3	6	0.0499816	0.230514	0.578	0.525	1	L3	RNPS1	-1.103	0.138752	Upper IM	NOT SIG.	epi
L1-L3	6	0.0500375	0.0715481	0.156	0.083	1	L3	NEIL1	-0.239	0.910363	Upper IM	NOT SIG.	epi
L1-L3	6	0.0500414	-0.0700871	0.283	0.408	1	L3	ELF1	-0.691	-0.527767	Upper IM	NOT SIG.	epi
L1-L3	6	0.0502349	0.157602	0.333	0.258	1	L3	TRAPPC4	-0.591	0.368151	Upper IM	NOT SIG.	epi
L1-L3	6	0.0502523	-0.0838264	0.322	0.458	1	L3	NANS	-0.78	-0.508287	Upper IM	NOT SIG.	epi
L1-L3	6	0.0503157	-0.130699	0.339	0.45	1	L3	RHOC	-0.789	-0.40864	Upper IM	NOT SIG.	epi
L1-L3	6	0.0503239	-0.0809755	0.017	0.058	1	L3	FAM111B	-0.075	-1.77052	Upper IM	NOT SIG.	epi
L1-L3	6	0.050327	0.0582241	0.139	0.067	1	L3	TTC9C	-0.206	1.05285	Upper IM	NOT SIG.	epi
L1-L3	6	0.0503334	0.163171	0.633	0.6	1	L3	IER2	-1.233	0.077243	Upper IM	NOT SIG.	epi
L1-L3	6	0.0505824	0.0554865	0.356	0.267	1	L3	TMEM245	-0.623	0.415037	Upper IM	NOT SIG.	epi
L1-L3	6	0.0506105	0.180462	0.517	0.442	1	L3	SNX6	-0.959	0.226118	Upper IM	NOT SIG.	epi
L1-L3	6	0.0506735	0.169684	0.667	0.6	1	L3	RPN1	-1.267	0.152724	Upper IM	NOT SIG.	epi
L1-L3	6	0.0506875	-0.079915	0.117	0.2	1	L3	UBN1	-0.317	-0.773491	Upper IM	NOT SIG.	epi
L1-L3	6	0.0506882	0.1377	0.333	0.242	1	L3	SLC39A7	-0.575	0.460515	Upper IM	NOT SIG.	epi
L1-L3	6	0.0507145	-0.0602896	0.05	0.108	1	L3	ZNF649	-0.158	-1.11103	Upper IM	NOT SIG.	epi
L1-L3	6	0.0508395	0.0321436	0.05	0.008	1	L3	ZNF182	-0.058	2.64386	Upper IM	NOT SIG.	epi
L1-L3	6	0.0508395	-0.0246376	0.017	0.058	1	L3	PCDHB13	-0.075	-1.77052	Upper IM	NOT SIG.	epi
L1-L3	6	0.0508395	-0.0332041	0.017	0.058	1	L3	E2F3	-0.075	-1.77052	Upper IM	NOT SIG.	epi
L1-L3	6	0.0508395	-0.0492997	0.017	0.058	1	L3	GOLM1	-0.075	-1.77052	Upper IM	NOT SIG.	epi
L1-L3	6	0.0509089	-0.0825697	0.144	0.233	1	L3	EEF1AKNMT	-0.377	-0.694261	Upper IM	NOT SIG.	epi
L1-L3	6	0.0509409	0.173381	0.528	0.458	1	L3	SNRNP200	-0.986	0.20519	Upper IM	NOT SIG.	epi
L1-L3	6	0.0509626	0.0818609	0.2	0.117	1	L3	HDGFL2	-0.317	0.773491	Upper IM	NOT SIG.	epi
L1-L3	6	0.0509908	0.114133	0.122	0.058	1	L3	FBXW9	-0.18	1.07276	Upper IM	NOT SIG.	epi
L1-L3	6	0.0510549	0.0989265	0.1	0.042	1	L3	COMP	-0.142	1.25154	Upper IM	NOT SIG.	epi
L1-L3	6	0.0511753	0.129038	0.417	0.317	1	L3	MCRS1	-0.734	0.395565	Upper IM	NOT SIG.	epi
L1-L3	6	0.0512773	0.166947	0.533	0.483	1	L3	SLC27A4	-1.016	0.142112	Upper IM	NOT SIG.	epi
L1-L3	6	0.0513596	0.0383423	0.05	0.008	1	L3	AC138969.1	-0.058	2.64386	Upper IM	NOT SIG.	epi
L1-L3	6	0.0513596	0.0365748	0.05	0.008	1	L3	GJA9	-0.058	2.64386	Upper IM	NOT SIG.	epi
L1-L3	6	0.0513596	0.0275861	0.05	0.008	1	L3	CKAP2L	-0.058	2.64386	Upper IM	NOT SIG.	epi
L1-L3	6	0.0513596	-0.0321358	0.017	0.058	1	L3	CCL15	-0.075	-1.77052	Upper IM	NOT SIG.	epi
L1-L3	6	0.0513734	-0.0827063	0.156	0.25	1	L3	PAK4	-0.406	-0.680382	Upper IM	NOT SIG.	epi
L1-L3	6	0.0513953	0.0971769	0.472	0.392	1	L3	DUSP23	-0.864	0.267933	Upper IM	NOT SIG.	epi
L1-L3	6	0.0514284	0.104148	0.156	0.083	1	L3	PLEKHF1	-0.239	0.910363	Upper IM	NOT SIG.	epi
L1-L3	6	0.0514773	-0.0849991	0.111	0.192	1	L3	SIAH1	-0.303	-0.790547	Upper IM	NOT SIG.	epi
L1-L3	6	0.0514783	0.10701	0.111	0.05	1	L3	BCL2L11	-0.161	1.15056	Upper IM	NOT SIG.	epi
L1-L3	6	0.0515122	0.0604417	0.117	0.05	1	L3	DHX57	-0.167	1.22651	Upper IM	NOT SIG.	epi
L1-L3	6	0.0515144	0.0787846	0.139	0.067	1	L3	FRK	-0.206	1.05285	Upper IM	NOT SIG.	epi
L1-L3	6	0.0515484	0.160707	0.406	0.333	1	L3	EGLN2	-0.739	0.285958	Upper IM	NOT SIG.	epi
L1-L3	6	0.0516044	0.0413924	0.106	0.042	1	L3	MAD2L1	-0.148	1.3356	Upper IM	NOT SIG.	epi
L1-L3	6	0.0516319	-0.0616299	0.089	0.167	1	L3	TRMT1L	-0.256	-0.907971	Upper IM	NOT SIG.	epi
L1-L3	6	0.0516679	0.152607	0.217	0.133	1	L3	UHRF2	-0.35	0.706269	Upper IM	NOT SIG.	epi
L1-L3	6	0.0517842	0.138828	0.239	0.158	1	L3	ADAMTSL4	-0.397	0.597086	Upper IM	NOT SIG.	epi
L1-L3	6	0.0518204	0.0946674	0.211	0.125	1	L3	NSUN4	-0.336	0.755315	Upper IM	NOT SIG.	epi
L1-L3	6	0.0518346	0.0545806	0.078	0.025	1	L3	AC245100.6	-0.103	1.64155	Upper IM	NOT SIG.	epi
L1-L3	6	0.051836	0.0983449	0.272	0.183	1	L3	STARD3	-0.455	0.571763	Upper IM	NOT SIG.	epi
L1-L3	6	0.0518447	0.162232	0.656	0.583	1	L3	CA12	-1.239	0.1702	Upper IM	NOT SIG.	epi
L1-L3	6	0.0518841	0.0257697	0.05	0.008	1	L3	ARHGEF6	-0.058	2.64386	Upper IM	NOT SIG.	epi
L1-L3	6	0.0518841	-0.0229262	0.017	0.058	1	L3	RASGRP2	-0.075	-1.77052	Upper IM	NOT SIG.	epi
L1-L3	6	0.0518841	-0.0232771	0.017	0.058	1	L3	MSX2	-0.075	-1.77052	Upper IM	NOT SIG.	epi
L1-L3	6	0.0518841	-0.0347829	0.017	0.058	1	L3	CLEC3B	-0.075	-1.77052	Upper IM	NOT SIG.	epi
L1-L3	6	0.0520923	0.0667219	0.161	0.083	1	L3	SNX29	-0.244	0.955877	Upper IM	NOT SIG.	epi
L1-L3	6	0.0520967	0.151299	0.333	0.242	1	L3	GPR107	-0.575	0.460515	Upper IM	NOT SIG.	epi
L1-L3	6	0.0521415	-0.094162	0.106	0.183	1	L3	TNFRSF12A	-0.289	-0.787779	Upper IM	NOT SIG.	epi
L1-L3	6	0.0522444	0.0635387	0.078	0.025	1	L3	PKP2	-0.103	1.64155	Upper IM	NOT SIG.	epi
L1-L3	6	0.0522444	0.0580664	0.078	0.025	1	L3	SMIM22	-0.103	1.64155	Upper IM	NOT SIG.	epi
L1-L3	6	0.0523441	0.1598	0.867	0.867	1	L3	EIF4H	-1.734	0	Upper IM	NOT SIG.	epi
L1-L3	6	0.0523545	0.127056	0.206	0.125	1	L3	PIGM	-0.331	0.720716	Upper IM	NOT SIG.	epi
L1-L3	6	0.0523689	0.0538777	0.25	0.158	1	L3	VPS26C	-0.408	0.662004	Upper IM	NOT SIG.	epi
L1-L3	6	0.0524213	0.0708171	0.4	0.283	1	L3	CIPC	-0.683	0.499198	Upper IM	NOT SIG.	epi
L1-L3	6	0.0524869	0.0856155	0.111	0.05	1	L3	KIZ	-0.161	1.15056	Upper IM	NOT SIG.	epi
L1-L3	6	0.0525051	0.147045	0.333	0.242	1	L3	NUP62	-0.575	0.460515	Upper IM	NOT SIG.	epi
L1-L3	6	0.0526184	0.166921	0.6	0.575	1	L3	METAP1	-1.175	0.0614005	Upper IM	NOT SIG.	epi
L1-L3	6	0.0526566	-0.10702	0.061	0.125	1	L3	CLBA1	-0.186	-1.03505	Upper IM	NOT SIG.	epi
L1-L3	6	0.0527568	-0.109693	0.339	0.467	1	L3	SLC24A3	-0.806	-0.462137	Upper IM	NOT SIG.	epi
L1-L3	6	0.0527869	0.139312	0.411	0.308	1	L3	ACTN1	-0.719	0.416208	Upper IM	NOT SIG.	epi
L1-L3	6	0.052817	0.0649339	0.128	0.058	1	L3	TBC1D10C	-0.186	1.14202	Upper IM	NOT SIG.	epi
L1-L3	6	0.0529465	-0.0234615	0.017	0.058	1	L3	GSTM2	-0.075	-1.77052	Upper IM	NOT SIG.	epi
L1-L3	6	0.0529465	-0.0364602	0.017	0.058	1	L3	HIST1H2BG	-0.075	-1.77052	Upper IM	NOT SIG.	epi
L1-L3	6	0.0529791	0.122805	0.394	0.333	1	L3	COLGALT1	-0.727	0.242673	Upper IM	NOT SIG.	epi
L1-L3	6	0.0530639	0.123514	0.417	0.317	1	L3	SCAMP4	-0.734	0.395565	Upper IM	NOT SIG.	epi
L1-L3	6	0.0531141	0.124182	0.211	0.133	1	L3	ATAD3A	-0.344	0.665817	Upper IM	NOT SIG.	epi
L1-L3	6	0.0531281	0.0567669	0.089	0.033	1	L3	LINC01871	-0.122	1.43134	Upper IM	NOT SIG.	epi
L1-L3	6	0.0531707	0.149525	0.456	0.375	1	L3	EIF4EBP1	-0.831	0.282143	Upper IM	NOT SIG.	epi
L1-L3	6	0.0531715	-0.158437	0.889	0.917	1	L3	TMOD3	-1.806	-0.0447383	Upper IM	NOT SIG.	epi
L1-L3	6	0.0531957	0.138266	0.861	0.825	1	L3	ATP5MF	-1.686	0.0616191	Upper IM	NOT SIG.	epi
L1-L3	6	0.0532227	0.261408	0.478	0.417	1	L3	HIPK1	-0.895	0.196963	Upper IM	NOT SIG.	epi
L1-L3	6	0.0532359	-0.0341233	0.111	0.2	1	L3	PPM1K	-0.311	-0.84944	Upper IM	NOT SIG.	epi
L1-L3	6	0.0533489	0.148119	0.839	0.792	1	L3	CAPG	-1.631	0.0831704	Upper IM	NOT SIG.	epi
L1-L3	6	0.0533997	0.193197	0.461	0.392	1	L3	PRKDC	-0.853	0.233913	Upper IM	NOT SIG.	epi
L1-L3	6	0.0534039	0.182162	0.722	0.667	1	L3	HNRNPM	-1.389	0.114312	Upper IM	NOT SIG.	epi
L1-L3	6	0.0535907	0.0874967	0.222	0.142	1	L3	RBBP9	-0.364	0.644669	Upper IM	NOT SIG.	epi
L1-L3	6	0.0536435	-0.100842	0.233	0.35	1	L3	SLC37A1	-0.583	-0.587025	Upper IM	NOT SIG.	epi
L1-L3	6	0.0537346	0.101036	0.35	0.25	1	L3	AZI2	-0.6	0.485427	Upper IM	NOT SIG.	epi
L1-L3	6	0.0537829	0.16092	0.561	0.467	1	L3	TFAP2C	-1.028	0.264578	Upper IM	NOT SIG.	epi
L1-L3	6	0.0538792	0.121229	0.989	0.983	1	L3	CLTB	-1.972	0.0087791	Upper IM	NOT SIG.	epi
L1-L3	6	0.0538836	0.176903	0.256	0.175	1	L3	PAGR1	-0.431	0.548789	Upper IM	NOT SIG.	epi
L1-L3	6	0.0539641	-0.119389	0.994	1	1	L3	H3F3A	-1.994	-0.00868224	Upper IM	NOT SIG.	epi
L1-L3	6	0.0540143	0.16938	0.644	0.558	1	L3	ATP5MC1	-1.202	0.206796	Upper IM	NOT SIG.	epi
L1-L3	6	0.0540234	0.072311	0.767	0.65	1	L3	LTB4R	-1.417	0.238787	Upper IM	NOT SIG.	epi
L1-L3	6	0.0540789	0.050466	0.106	0.042	1	L3	CMTM3	-0.148	1.3356	Upper IM	NOT SIG.	epi
L1-L3	6	0.0540916	0.163191	0.4	0.317	1	L3	FGF11	-0.717	0.335517	Upper IM	NOT SIG.	epi
L1-L3	6	0.0541856	0.125423	0.428	0.342	1	L3	SUPT5H	-0.77	0.323614	Upper IM	NOT SIG.	epi
L1-L3	6	0.0542488	-0.132308	0.206	0.308	1	L3	PPP1R14C	-0.514	-0.580286	Upper IM	NOT SIG.	epi
L1-L3	6	0.0542863	-0.0885043	0.344	0.458	1	L3	IGF1R	-0.802	-0.412939	Upper IM	NOT SIG.	epi
L1-L3	6	0.0543439	0.163106	0.817	0.758	1	L3	SDR9C7	-1.575	0.108138	Upper IM	NOT SIG.	epi
L1-L3	6	0.0543746	0.154513	0.678	0.6	1	L3	ALDH3B2	-1.278	0.176323	Upper IM	NOT SIG.	epi
L1-L3	6	0.0544166	0.0980921	0.656	0.6	1	L3	ILF3	-1.256	0.128733	Upper IM	NOT SIG.	epi
L1-L3	6	0.05446	0.148743	0.461	0.358	1	L3	ACTR10	-0.819	0.364807	Upper IM	NOT SIG.	epi
L1-L3	6	0.0544774	0.113064	0.25	0.158	1	L3	SERPINB9	-0.408	0.662004	Upper IM	NOT SIG.	epi
L1-L3	6	0.0545395	0.0904792	0.439	0.342	1	L3	DDX1	-0.781	0.360225	Upper IM	NOT SIG.	epi
L1-L3	6	0.0545577	0.217561	0.533	0.458	1	L3	SUPT4H1	-0.991	0.218788	Upper IM	NOT SIG.	epi
L1-L3	6	0.0545813	-0.13264	0.322	0.45	1	L3	KCNK1	-0.772	-0.482864	Upper IM	NOT SIG.	epi
L1-L3	6	0.0545859	0.0554323	0.139	0.067	1	L3	PRC1	-0.206	1.05285	Upper IM	NOT SIG.	epi
L1-L3	6	0.0546218	-0.0874661	0.056	0.117	1	L3	NKRF	-0.173	-1.06301	Upper IM	NOT SIG.	epi
L1-L3	6	0.0546364	0.146713	0.689	0.583	1	L3	HDAC1	-1.272	0.241008	Upper IM	NOT SIG.	epi
L1-L3	6	0.0546397	-0.0818535	0.144	0.242	1	L3	FAM210A	-0.386	-0.748938	Upper IM	NOT SIG.	epi
L1-L3	6	0.0546767	-0.0693305	0.161	0.258	1	L3	ZNF532	-0.419	-0.68031	Upper IM	NOT SIG.	epi
L1-L3	6	0.0546886	0.158241	0.389	0.292	1	L3	MRPS11	-0.681	0.413802	Upper IM	NOT SIG.	epi
L1-L3	6	0.0547054	0.150611	0.672	0.617	1	L3	LAMTOR1	-1.289	0.123191	Upper IM	NOT SIG.	epi
L1-L3	6	0.0547606	0.07081	0.078	0.025	1	L3	PLXDC1	-0.103	1.64155	Upper IM	NOT SIG.	epi
L1-L3	6	0.0547664	0.0841489	0.172	0.1	1	L3	ZHX3	-0.272	0.782409	Upper IM	NOT SIG.	epi
L1-L3	6	0.0549071	-0.136478	0.139	0.225	1	L3	PAOX	-0.364	-0.69484	Upper IM	NOT SIG.	epi
L1-L3	6	0.0550208	0.141644	0.406	0.3	1	L3	ATG4B	-0.706	0.436517	Upper IM	NOT SIG.	epi
L1-L3	6	0.0550519	0.135431	0.394	0.308	1	L3	SMPD4	-0.702	0.355265	Upper IM	NOT SIG.	epi
L1-L3	6	0.0551896	0.0414798	0.078	0.025	1	L3	KIAA1841	-0.103	1.64155	Upper IM	NOT SIG.	epi
L1-L3	6	0.055234	0.0997299	0.483	0.392	1	L3	MTA2	-0.875	0.30117	Upper IM	NOT SIG.	epi
L1-L3	6	0.0552408	0.18361	0.811	0.733	1	L3	MAP2K2	-1.544	0.145889	Upper IM	NOT SIG.	epi
L1-L3	6	0.055319	0.0705891	0.256	0.167	1	L3	ANAPC15	-0.423	0.616296	Upper IM	NOT SIG.	epi
L1-L3	6	0.0555359	0.121666	0.167	0.092	1	L3	TCOF1	-0.259	0.860142	Upper IM	NOT SIG.	epi
L1-L3	6	0.0556215	0.0444528	0.078	0.025	1	L3	TUBB3	-0.103	1.64155	Upper IM	NOT SIG.	epi
L1-L3	6	0.0557574	-0.0612652	0.128	0.058	1	L3	CYP4X1	-0.186	1.14202	Upper IM	NOT SIG.	epi
L1-L3	6	0.0557975	0.112686	0.256	0.167	1	L3	DHPS	-0.423	0.616296	Upper IM	NOT SIG.	epi
L1-L3	6	0.0558697	0.121036	0.333	0.242	1	L3	TNIP2	-0.575	0.460515	Upper IM	NOT SIG.	epi
L1-L3	6	0.0559193	-0.07834	0.144	0.242	1	L3	SMG6	-0.386	-0.748938	Upper IM	NOT SIG.	epi
L1-L3	6	0.0560358	-0.0251272	0.022	0.067	1	L3	KRBOX4	-0.089	-1.60666	Upper IM	NOT SIG.	epi
L1-L3	6	0.0560476	0.195753	0.456	0.392	1	L3	STIP1	-0.848	0.21818	Upper IM	NOT SIG.	epi
L1-L3	6	0.0560681	0.150987	0.561	0.5	1	L3	STARD10	-1.061	0.166073	Upper IM	NOT SIG.	epi
L1-L3	6	0.0560859	-0.202881	0.261	0.35	1	L3	ANXA8	-0.611	-0.423305	Upper IM	NOT SIG.	epi
L1-L3	6	0.0561171	0.119762	0.267	0.175	1	L3	ATAD3B	-0.442	0.609485	Upper IM	NOT SIG.	epi
L1-L3	6	0.0561488	-0.0661285	0.139	0.233	1	L3	FEZ2	-0.372	-0.745245	Upper IM	NOT SIG.	epi
L1-L3	6	0.056156	0.0378948	0.161	0.083	1	L3	ADO	-0.244	0.955877	Upper IM	NOT SIG.	epi
L1-L3	6	0.0561785	0.181363	0.378	0.283	1	L3	TACC1	-0.661	0.417584	Upper IM	NOT SIG.	epi
L1-L3	6	0.0562499	-0.0375019	0.094	0.175	1	L3	SOSTDC1	-0.269	-0.896622	Upper IM	NOT SIG.	epi
L1-L3	6	0.0564291	-0.0526073	0.072	0.142	1	L3	SYNJ1	-0.214	-0.979822	Upper IM	NOT SIG.	epi
L1-L3	6	0.0564962	-0.124657	0.311	0.425	1	L3	FOPNL	-0.736	-0.450548	Upper IM	NOT SIG.	epi
L1-L3	6	0.0565241	-0.0671092	0.028	0.075	1	L3	DPH6	-0.103	-1.42146	Upper IM	NOT SIG.	epi
L1-L3	6	0.0566879	0.0756782	0.111	0.05	1	L3	PPFIA4	-0.161	1.15056	Upper IM	NOT SIG.	epi
L1-L3	6	0.0567166	0.0348961	0.133	0.067	1	L3	COX10	-0.2	0.989193	Upper IM	NOT SIG.	epi
L1-L3	6	0.0567295	-0.0995774	0.489	0.617	1	L3	TUBA1A	-1.106	-0.335436	Upper IM	NOT SIG.	epi
L1-L3	6	0.056732	-0.195036	0.594	0.667	1	L3	AMD1	-1.261	-0.167224	Upper IM	NOT SIG.	epi
L1-L3	6	0.0567575	0.0491589	0.161	0.083	1	L3	CRYZL1	-0.244	0.955877	Upper IM	NOT SIG.	epi
L1-L3	6	0.0567575	0.040758	0.161	0.083	1	L3	SAC3D1	-0.244	0.955877	Upper IM	NOT SIG.	epi
L1-L3	6	0.0568166	0.124851	0.317	0.233	1	L3	EAPP	-0.55	0.444153	Upper IM	NOT SIG.	epi
L1-L3	6	0.0569344	-0.0628787	0.117	0.2	1	L3	DNAJC2	-0.317	-0.773491	Upper IM	NOT SIG.	epi
L1-L3	6	0.0570587	-0.0416813	0.089	0.167	1	L3	ACKR2	-0.256	-0.907971	Upper IM	NOT SIG.	epi
L1-L3	6	0.0570915	0.143166	0.544	0.458	1	L3	AAMP	-1.002	0.248259	Upper IM	NOT SIG.	epi
L1-L3	6	0.0571666	-0.00802462	0.122	0.217	1	L3	TMTC2	-0.339	-0.830814	Upper IM	NOT SIG.	epi
L1-L3	6	0.0572779	-0.0568256	0.039	0.092	1	L3	RAD51-AS1	-0.131	-1.23816	Upper IM	NOT SIG.	epi
L1-L3	6	0.057308	0.0848441	0.1	0.042	1	L3	ETV4	-0.142	1.25154	Upper IM	NOT SIG.	epi
L1-L3	6	0.0573175	0.151662	0.467	0.383	1	L3	PRPSAP1	-0.85	0.286078	Upper IM	NOT SIG.	epi
L1-L3	6	0.0573196	0.109639	0.156	0.083	1	L3	B3GNT3	-0.239	0.910363	Upper IM	NOT SIG.	epi
L1-L3	6	0.0573848	-0.187019	0.75	0.842	1	L3	LMO7	-1.592	-0.16693	Upper IM	NOT SIG.	epi
L1-L3	6	0.0574566	0.184647	0.417	0.35	1	L3	PIK3R1	-0.767	0.252692	Upper IM	NOT SIG.	epi
L1-L3	6	0.0575412	0.153287	0.522	0.475	1	L3	RNF145	-0.997	0.136122	Upper IM	NOT SIG.	epi
L1-L3	6	0.057555	0.105025	0.233	0.15	1	L3	CFAP20	-0.383	0.635367	Upper IM	NOT SIG.	epi
L1-L3	6	0.0575971	-0.0344032	0.022	0.067	1	L3	ZNF618	-0.089	-1.60666	Upper IM	NOT SIG.	epi
L1-L3	6	0.0576638	0.122359	0.35	0.258	1	L3	NAXD	-0.608	0.439984	Upper IM	NOT SIG.	epi
L1-L3	6	0.0577982	0.200747	0.261	0.183	1	L3	EXOSC1	-0.444	0.512206	Upper IM	NOT SIG.	epi
L1-L3	6	0.0579015	-0.12109	0.35	0.475	1	L3	DNAJA4	-0.825	-0.440573	Upper IM	NOT SIG.	epi
L1-L3	6	0.0580838	0.0682863	0.1	0.042	1	L3	IL36G	-0.142	1.25154	Upper IM	NOT SIG.	epi
L1-L3	6	0.0581978	0.236698	0.9	0.892	1	L3	BICDL2	-1.792	0.0128813	Upper IM	NOT SIG.	epi
L1-L3	6	0.0582761	0.129938	0.311	0.208	1	L3	GBA	-0.519	0.580331	Upper IM	NOT SIG.	epi
L1-L3	6	0.0582761	-0.0437876	0.228	0.333	1	L3	ZCRB1	-0.561	-0.546488	Upper IM	NOT SIG.	epi
L1-L3	6	0.0583535	0.0665701	0.089	0.033	1	L3	ALOX5	-0.122	1.43134	Upper IM	NOT SIG.	epi
L1-L3	6	0.0583721	-0.0878492	0.356	0.475	1	L3	ACVR1B	-0.831	-0.41605	Upper IM	NOT SIG.	epi
L1-L3	6	0.0584985	0.117634	0.378	0.283	1	L3	DERL2	-0.661	0.417584	Upper IM	NOT SIG.	epi
L1-L3	6	0.0585017	-0.127708	0.956	0.942	1	L3	CLCA2	-1.898	0.0212836	Upper IM	NOT SIG.	epi
L1-L3	6	0.0586031	-0.0610573	0.067	0.133	1	L3	FOXN3-AS1	-0.2	-0.989193	Upper IM	NOT SIG.	epi
L1-L3	6	0.0586536	0.0957214	0.378	0.267	1	L3	MRPS12	-0.645	0.501546	Upper IM	NOT SIG.	epi
L1-L3	6	0.0587345	0.119876	0.294	0.208	1	L3	MLX	-0.502	0.499233	Upper IM	NOT SIG.	epi
L1-L3	6	0.0587725	0.0627462	0.089	0.033	1	L3	STIM2	-0.122	1.43134	Upper IM	NOT SIG.	epi
L1-L3	6	0.0588058	0.0604204	0.139	0.067	1	L3	HS3ST1	-0.206	1.05285	Upper IM	NOT SIG.	epi
L1-L3	6	0.0588424	0.144746	0.211	0.133	1	L3	CBR4	-0.344	0.665817	Upper IM	NOT SIG.	epi
L1-L3	6	0.0588513	-0.0397572	0.033	0.083	1	L3	CXorf40A	-0.116	-1.33065	Upper IM	NOT SIG.	epi
L1-L3	6	0.0588513	-0.0767938	0.033	0.083	1	L3	SPATA6L	-0.116	-1.33065	Upper IM	NOT SIG.	epi
L1-L3	6	0.0588912	0.0177763	0.111	0.05	1	L3	AC073210.3	-0.161	1.15056	Upper IM	NOT SIG.	epi
L1-L3	6	0.0588916	0.0153969	0.2	0.117	1	L3	TBC1D15	-0.317	0.773491	Upper IM	NOT SIG.	epi
L1-L3	6	0.0589053	-0.0642859	0.1	0.175	1	L3	FKBP14	-0.275	-0.807355	Upper IM	NOT SIG.	epi
L1-L3	6	0.0589632	-0.0455925	0.067	0.133	1	L3	THAP2	-0.2	-0.989193	Upper IM	NOT SIG.	epi
L1-L3	6	0.0590333	-0.0520357	0.128	0.217	1	L3	PDGFD	-0.345	-0.761551	Upper IM	NOT SIG.	epi
L1-L3	6	0.0591941	0.0534086	0.089	0.033	1	L3	EDDM13	-0.122	1.43134	Upper IM	NOT SIG.	epi
L1-L3	6	0.0591943	-0.0299897	0.022	0.067	1	L3	DACH1	-0.089	-1.60666	Upper IM	NOT SIG.	epi
L1-L3	6	0.0592114	0.141237	0.528	0.458	1	L3	ANAPC5	-0.986	0.20519	Upper IM	NOT SIG.	epi
L1-L3	6	0.0593052	0.186387	0.6	0.517	1	L3	DGAT2	-1.117	0.214798	Upper IM	NOT SIG.	epi
L1-L3	6	0.0593151	-0.191768	0.589	0.667	1	L3	ANKRD22	-1.256	-0.179419	Upper IM	NOT SIG.	epi
L1-L3	6	0.0593349	-0.10902	0.439	0.583	1	L3	RRAGD	-1.022	-0.409275	Upper IM	NOT SIG.	epi
L1-L3	6	0.0594729	-0.0592467	0.039	0.092	1	L3	HIST1H3E	-0.131	-1.23816	Upper IM	NOT SIG.	epi
L1-L3	6	0.059499	0.150646	0.439	0.367	1	L3	LYPLA2	-0.806	0.258441	Upper IM	NOT SIG.	epi
L1-L3	6	0.0595157	0.192329	0.972	0.958	1	L3	EPS8L2	-1.93	0.0209307	Upper IM	NOT SIG.	epi
L1-L3	6	0.0596618	0.0824326	0.1	0.042	1	L3	SYNE1	-0.142	1.25154	Upper IM	NOT SIG.	epi
L1-L3	6	0.0596739	0.103099	0.25	0.158	1	L3	TASOR	-0.408	0.662004	Upper IM	NOT SIG.	epi
L1-L3	6	0.059797	0.0834334	0.189	0.108	1	L3	MIER2	-0.297	0.807355	Upper IM	NOT SIG.	epi
L1-L3	6	0.0598708	-0.0780242	0.05	0.108	1	L3	BX470102.2	-0.158	-1.11103	Upper IM	NOT SIG.	epi
L1-L3	6	0.0599362	0.0618902	0.061	0.017	1	L3	RFPL1	-0.078	1.84327	Upper IM	NOT SIG.	epi
L1-L3	6	0.0599472	0.0924417	0.494	0.408	1	L3	GCN1	-0.902	0.275942	Upper IM	NOT SIG.	epi
L1-L3	6	0.0600158	-0.145674	0.3	0.4	1	L3	TPMT	-0.7	-0.415037	Upper IM	NOT SIG.	epi
L1-L3	6	0.0600447	0.0451774	0.089	0.033	1	L3	AC106795.2	-0.122	1.43134	Upper IM	NOT SIG.	epi
L1-L3	6	0.060125	0.138394	0.539	0.458	1	L3	SCPEP1	-0.997	0.234938	Upper IM	NOT SIG.	epi
L1-L3	6	0.0601466	0.111849	0.4	0.3	1	L3	LEMD2	-0.7	0.415037	Upper IM	NOT SIG.	epi
L1-L3	6	0.0601515	0.151475	0.8	0.733	1	L3	ACADVL	-1.533	0.126187	Upper IM	NOT SIG.	epi
L1-L3	6	0.0602208	-0.115275	0.828	0.842	1	L3	MCL1	-1.67	-0.0241895	Upper IM	NOT SIG.	epi
L1-L3	6	0.0603621	0.0101198	0.172	0.092	1	L3	C11orf24	-0.264	0.902703	Upper IM	NOT SIG.	epi
L1-L3	6	0.0603822	0.0629751	0.189	0.108	1	L3	PTPRZ1	-0.297	0.807355	Upper IM	NOT SIG.	epi
L1-L3	6	0.0604401	0.0921192	0.178	0.108	1	L3	SEC24D	-0.286	0.720846	Upper IM	NOT SIG.	epi
L1-L3	6	0.0604681	0.139709	0.317	0.225	1	L3	MAVS	-0.542	0.494558	Upper IM	NOT SIG.	epi
L1-L3	6	0.0605136	0.146278	0.267	0.192	1	L3	ZNF592	-0.459	0.475733	Upper IM	NOT SIG.	epi
L1-L3	6	0.0605182	0.117597	0.444	0.325	1	L3	EVL	-0.769	0.45012	Upper IM	NOT SIG.	epi
L1-L3	6	0.0605589	0.106192	0.25	0.167	1	L3	SYMPK	-0.417	0.58208	Upper IM	NOT SIG.	epi
L1-L3	6	0.0606667	0.182276	0.339	0.267	1	L3	TPRN	-0.606	0.344446	Upper IM	NOT SIG.	epi
L1-L3	6	0.0607451	-0.0521529	0.033	0.083	1	L3	ABCA8	-0.116	-1.33065	Upper IM	NOT SIG.	epi
L1-L3	6	0.0607451	-0.0566864	0.033	0.083	1	L3	PBX2	-0.116	-1.33065	Upper IM	NOT SIG.	epi
L1-L3	6	0.0607843	0.0776437	0.133	0.067	1	L3	UST	-0.2	0.989193	Upper IM	NOT SIG.	epi
L1-L3	6	0.0608281	-0.0311787	0.022	0.067	1	L3	TCTN2	-0.089	-1.60666	Upper IM	NOT SIG.	epi
L1-L3	6	0.0608321	0.0944372	0.122	0.058	1	L3	ZNF552	-0.18	1.07276	Upper IM	NOT SIG.	epi
L1-L3	6	0.0608684	0.0647598	0.1	0.042	1	L3	FAAH	-0.142	1.25154	Upper IM	NOT SIG.	epi
L1-L3	6	0.0609729	-0.0363804	0.061	0.125	1	L3	PHYH	-0.186	-1.03505	Upper IM	NOT SIG.	epi
L1-L3	6	0.060991	0.0536158	0.061	0.017	1	L3	ZNF319	-0.078	1.84327	Upper IM	NOT SIG.	epi
L1-L3	6	0.061171	-0.0880826	0.133	0.217	1	L3	ZNF800	-0.35	-0.706269	Upper IM	NOT SIG.	epi
L1-L3	6	0.0612689	0.0966872	0.189	0.108	1	L3	MAN2B2	-0.297	0.807355	Upper IM	NOT SIG.	epi
L1-L3	6	0.0613142	0.116704	0.917	0.925	1	L3	CTNND1	-1.842	-0.0125316	Upper IM	NOT SIG.	epi
L1-L3	6	0.0613282	-0.174722	0.411	0.508	1	L3	RCN2	-0.919	-0.30569	Upper IM	NOT SIG.	epi
L1-L3	6	0.0614014	-0.182723	0.761	0.833	1	L3	YBX1	-1.594	-0.13042	Upper IM	NOT SIG.	epi
L1-L3	6	0.0614062	0.157352	0.644	0.617	1	L3	KHDRBS1	-1.261	0.0617902	Upper IM	NOT SIG.	epi
L1-L3	6	0.0614133	0.139465	0.267	0.183	1	L3	METTL3	-0.45	0.544996	Upper IM	NOT SIG.	epi
L1-L3	6	0.0616357	0.111553	0.956	0.917	1	L3	DSC3	-1.873	0.0600889	Upper IM	NOT SIG.	epi
L1-L3	6	0.0616894	-0.124227	0.161	0.242	1	L3	KMT2A	-0.403	-0.587946	Upper IM	NOT SIG.	epi
L1-L3	6	0.0617373	-0.0524955	0.039	0.092	1	L3	SNX30	-0.131	-1.23816	Upper IM	NOT SIG.	epi
L1-L3	6	0.0618081	0.208991	0.822	0.775	1	L3	NDUFS6	-1.597	0.0849421	Upper IM	NOT SIG.	epi
L1-L3	6	0.0618713	-0.0627501	0.111	0.192	1	L3	POM121	-0.303	-0.790547	Upper IM	NOT SIG.	epi
L1-L3	6	0.0619334	0.108385	0.428	0.342	1	L3	PI4KA	-0.77	0.323614	Upper IM	NOT SIG.	epi
L1-L3	6	0.0619644	0.0729526	0.228	0.142	1	L3	ZSCAN31	-0.37	0.683143	Upper IM	NOT SIG.	epi
L1-L3	6	0.0619952	-0.219771	0.333	0.417	1	L3	ARG2	-0.75	-0.324525	Upper IM	NOT SIG.	epi
L1-L3	6	0.0621582	0.178573	0.339	0.258	1	L3	RPS6KA4	-0.597	0.393914	Upper IM	NOT SIG.	epi
L1-L3	6	0.0621928	0.0768423	0.133	0.067	1	L3	GLRX	-0.2	0.989193	Upper IM	NOT SIG.	epi
L1-L3	6	0.0622169	0.136679	0.944	0.958	1	L3	HNRNPA1	-1.902	-0.0212388	Upper IM	NOT SIG.	epi
L1-L3	6	0.0622195	0.136058	0.194	0.117	1	L3	TP53BP1	-0.311	0.729548	Upper IM	NOT SIG.	epi
L1-L3	6	0.0623002	0.2229	0.689	0.717	1	L3	GGT6	-1.406	-0.0574691	Upper IM	NOT SIG.	epi
L1-L3	6	0.0623056	0.0676872	0.122	0.058	1	L3	SOX21-AS1	-0.18	1.07276	Upper IM	NOT SIG.	epi
L1-L3	6	0.0623816	0.146481	0.606	0.492	1	L3	GPBP1L1	-1.098	0.300659	Upper IM	NOT SIG.	epi
L1-L3	6	0.0624273	0.00440134	0.156	0.083	1	L3	ATP13A2	-0.239	0.910363	Upper IM	NOT SIG.	epi
L1-L3	6	0.0625569	0.0791653	0.167	0.092	1	L3	SETD1A	-0.259	0.860142	Upper IM	NOT SIG.	epi
L1-L3	6	0.0625664	-0.0618513	0.117	0.2	1	L3	PCSK6	-0.317	-0.773491	Upper IM	NOT SIG.	epi
L1-L3	6	0.0625754	0.148683	0.633	0.583	1	L3	NDUFS8	-1.216	0.11871	Upper IM	NOT SIG.	epi
L1-L3	6	0.0626128	0.101281	0.4	0.308	1	L3	HOOK2	-0.708	0.37707	Upper IM	NOT SIG.	epi
L1-L3	6	0.0626576	0.0465027	0.089	0.033	1	L3	MMRN2	-0.122	1.43134	Upper IM	NOT SIG.	epi
L1-L3	6	0.0627973	0.081251	0.272	0.183	1	L3	PGM1	-0.455	0.571763	Upper IM	NOT SIG.	epi
L1-L3	6	0.0630953	-0.159091	0.417	0.517	1	L3	GDI1	-0.934	-0.310117	Upper IM	NOT SIG.	epi
L1-L3	6	0.0631468	0.0443026	0.061	0.017	1	L3	THSD1	-0.078	1.84327	Upper IM	NOT SIG.	epi
L1-L3	6	0.0633038	0.119989	0.183	0.108	1	L3	PIK3C3	-0.291	0.760812	Upper IM	NOT SIG.	epi
L1-L3	6	0.0633424	0.0624574	0.311	0.225	1	L3	MLST8	-0.536	0.46699	Upper IM	NOT SIG.	epi
L1-L3	6	0.06343	0.0932773	0.122	0.058	1	L3	ZNF641	-0.18	1.07276	Upper IM	NOT SIG.	epi
L1-L3	6	0.0635009	0.138105	0.533	0.458	1	L3	PHB	-0.991	0.218788	Upper IM	NOT SIG.	epi
L1-L3	6	0.0636123	0.107796	0.211	0.133	1	L3	SLC30A6	-0.344	0.665817	Upper IM	NOT SIG.	epi
L1-L3	6	0.0636236	0.148646	0.411	0.325	1	L3	MRPL4	-0.736	0.338699	Upper IM	NOT SIG.	epi
L1-L3	6	0.0636802	-0.0720174	0.033	0.083	1	L3	ZNF234	-0.116	-1.33065	Upper IM	NOT SIG.	epi
L1-L3	6	0.0636955	0.0447552	0.061	0.017	1	L3	AL138756.1	-0.078	1.84327	Upper IM	NOT SIG.	epi
L1-L3	6	0.0637713	0.198837	0.867	0.842	1	L3	CYSRT1	-1.709	0.0422118	Upper IM	NOT SIG.	epi
L1-L3	6	0.0639513	0.125209	0.956	0.942	1	L3	TTC22	-1.898	0.0212836	Upper IM	NOT SIG.	epi
L1-L3	6	0.0640726	-0.0701714	0.039	0.092	1	L3	Z83843.1	-0.131	-1.23816	Upper IM	NOT SIG.	epi
L1-L3	6	0.0641099	-0.134177	0.606	0.7	1	L3	RTN3	-1.306	-0.208037	Upper IM	NOT SIG.	epi
L1-L3	6	0.0641236	0.00555143	0.372	0.267	1	L3	SUGP2	-0.639	0.478463	Upper IM	NOT SIG.	epi
L1-L3	6	0.0641432	-0.111804	0.417	0.542	1	L3	KAT2B	-0.959	-0.378245	Upper IM	NOT SIG.	epi
L1-L3	6	0.0641853	0.0419267	0.1	0.042	1	L3	ZNF318	-0.142	1.25154	Upper IM	NOT SIG.	epi
L1-L3	6	0.0642242	0.171272	0.506	0.4	1	L3	RPS19BP1	-0.906	0.339137	Upper IM	NOT SIG.	epi
L1-L3	6	0.0642342	0.0629494	0.183	0.108	1	L3	CCDC88C	-0.291	0.760812	Upper IM	NOT SIG.	epi
L1-L3	6	0.0642636	0.14192	0.128	0.067	1	L3	GEMIN8	-0.195	0.933911	Upper IM	NOT SIG.	epi
L1-L3	6	0.064356	0.0676502	0.133	0.067	1	L3	NKAP	-0.2	0.989193	Upper IM	NOT SIG.	epi
L1-L3	6	0.0643571	-0.166935	0.972	0.983	1	L3	ERO1A	-1.955	-0.0162351	Upper IM	NOT SIG.	epi
L1-L3	6	0.0644029	-0.0319438	0.111	0.192	1	L3	OAS2	-0.303	-0.790547	Upper IM	NOT SIG.	epi
L1-L3	6	0.0644217	-0.148987	0.15	0.233	1	L3	EPG5	-0.383	-0.635367	Upper IM	NOT SIG.	epi
[truncated: 15,907 more rows]

## Sheet: Lower IM
S6 Table Differentially expressed genes Lower intermediate L1 vs L3
comb	subgroup	p_val	avg_log2FC	pct.1	pct.2	p_val_adj	cluster	gene	pct.diff	log.pct.diff	layers	Regulation	Morphology
L1-L3	7	7.07488e-13	0.790691	1	0.983	1.81697e-08	L3	KRT15	-1.983	0.0247367	Lower IM	UP	epi
L1-L3	7	2.58441e-12	0.374597	1	1	6.63729e-08	L3	GAPDH	-2	0	Lower IM	UP	epi
L1-L3	7	1.12731e-11	0.600822	0.967	0.875	2.89515e-07	L3	SNHG25	-1.842	0.144233	Lower IM	UP	epi
L1-L3	7	1.29215e-10	0.542516	0.989	0.958	3.31851e-06	L3	FGFR3	-1.947	0.0459449	Lower IM	UP	epi
L1-L3	7	5.0294e-10	0.67997	0.978	0.775	1.29165e-05	L3	SPRR2D	-1.753	0.335638	Lower IM	UP	epi
L1-L3	7	6.76445e-10	0.497261	0.944	0.883	1.73725e-05	L3	IMPA2	-1.827	0.0963734	Lower IM	UP	epi
L1-L3	7	1.74594e-09	2.07231	0.85	0.833	4.48393e-05	L3	S100A7	-1.683	0.0291463	Lower IM	UP	epi
L1-L3	7	7.58029e-09	1.50883	0.883	0.875	0.000194677	L3	COL1A2	-1.758	0.0131304	Lower IM	UP	epi
L1-L3	7	1.00213e-08	0.616252	0.511	0.208	0.000257367	L3	MUC4	-0.719	1.29674	Lower IM	UP	epi
L1-L3	7	1.05081e-08	0.561505	0.522	0.217	0.000269869	L3	COL5A1	-0.739	1.26635	Lower IM	UP	epi
L1-L3	7	2.02501e-08	0.607147	0.939	0.817	0.000520064	L3	KLK13	-1.756	0.200789	Lower IM	UP	epi
L1-L3	7	7.57326e-08	0.516761	0.867	0.7	0.00194496	L3	PTGR1	-1.567	0.308677	Lower IM	UP	epi
L1-L3	7	9.7099e-08	0.639331	0.883	0.708	0.0024937	L3	KLK12	-1.591	0.318664	Lower IM	UP	epi
L1-L3	7	9.77101e-08	1.59954	0.828	0.708	0.00250939	L3	COL1A1	-1.536	0.225881	Lower IM	UP	epi
L1-L3	7	1.13294e-07	0.522074	0.711	0.483	0.00290961	L3	ALDH3A1	-1.194	0.557826	Lower IM	UP	epi
L1-L3	7	1.25505e-07	0.382584	0.522	0.275	0.00322323	L3	EIF5AL1	-0.797	0.924618	Lower IM	UP	epi
L1-L3	7	1.33752e-07	0.557178	0.944	0.758	0.00343502	L3	LCN2	-1.702	0.316589	Lower IM	UP	epi
L1-L3	7	4.67861e-07	0.71596	0.933	0.683	0.0120156	L3	SPRR2E	-1.616	0.449992	Lower IM	UP	epi
L1-L3	7	6.68279e-07	1.06003	0.867	0.808	0.0171628	L3	COL3A1	-1.675	0.101677	Lower IM	UP	epi
L1-L3	7	1.00964e-06	0.481856	0.561	0.333	0.0259295	L3	CEACAM6	-0.894	0.752479	Lower IM	UP	epi
L1-L3	7	1.13068e-06	0.267816	0.317	0.083	0.0290382	L3	HOXD10	-0.4	1.9333	Lower IM	UP	epi
L1-L3	7	1.44081e-06	0.33289	0.578	0.333	0.037003	L3	CKMT1B	-0.911	0.795547	Lower IM	UP	epi
L1-L3	7	2.14659e-27	-1.37471	0.067	0.633	5.51286e-23	L3	LGALS7	-0.7	-3.23997	Lower IM	DOWN	epi
L1-L3	7	1.96381e-18	-0.637241	1	1	5.04344e-14	L3	MT-CO1	-2	0	Lower IM	DOWN	epi
L1-L3	7	5.8301e-17	-0.64864	0.811	0.992	1.49729e-12	L3	MTRNR2L12	-1.803	-0.290638	Lower IM	DOWN	epi
L1-L3	7	2.5002e-15	-0.387553	0.022	0.367	6.42101e-11	L3	ANXA8L1	-0.389	-4.0602	Lower IM	DOWN	epi
L1-L3	7	3.88387e-15	-0.626082	1	1	9.97454e-11	L3	MT-ND3	-2	0	Lower IM	DOWN	epi
L1-L3	7	1.45404e-12	-0.37943	1	1	3.73426e-08	L3	MT-CO2	-2	0	Lower IM	DOWN	epi
L1-L3	7	2.69961e-12	-0.346576	1	1	6.93314e-08	L3	RPL31	-2	0	Lower IM	DOWN	epi
L1-L3	7	1.35857e-11	-0.454839	1	1	3.48908e-07	L3	MT-ND2	-2	0	Lower IM	DOWN	epi
L1-L3	7	1.39733e-11	-0.382628	1	1	3.58863e-07	L3	MT-ATP6	-2	0	Lower IM	DOWN	epi
L1-L3	7	2.2825e-11	-0.427432	0.217	0.583	5.86191e-07	L3	ARF5	-0.8	-1.4258	Lower IM	DOWN	epi
L1-L3	7	6.60019e-11	-0.44437	0.939	0.992	1.69506e-06	L3	MT-ND5	-1.931	-0.079215	Lower IM	DOWN	epi
L1-L3	7	1.36408e-10	-0.552598	0.2	0.542	3.50322e-06	L3	IGHG1	-0.742	-1.43829	Lower IM	DOWN	epi
L1-L3	7	1.70352e-10	-0.321637	1	1	4.37499e-06	L3	DSP	-2	0	Lower IM	DOWN	epi
L1-L3	7	2.46953e-10	-0.361516	1	1	6.34225e-06	L3	MT-ND4	-2	0	Lower IM	DOWN	epi
L1-L3	7	1.31816e-09	-0.482728	0.4	0.758	3.38529e-05	L3	ANXA8	-1.158	-0.922198	Lower IM	DOWN	epi
L1-L3	7	2.19971e-09	-0.336955	0.383	0.783	5.64928e-05	L3	MT-ATP8	-1.166	-1.03167	Lower IM	DOWN	epi
L1-L3	7	3.97687e-09	-0.614619	0.833	0.992	0.000102134	L3	DSG1	-1.825	-0.252024	Lower IM	DOWN	epi
L1-L3	7	6.77862e-09	-0.408754	1	1	0.000174088	L3	MT-ND1	-2	0	Lower IM	DOWN	epi
L1-L3	7	7.77694e-09	-0.310468	1	1	0.000199727	L3	RPL27A	-2	0	Lower IM	DOWN	epi
L1-L3	7	9.81905e-09	-0.266549	1	1	0.000252173	L3	RPL37A	-2	0	Lower IM	DOWN	epi
L1-L3	7	1.33758e-08	-1.28562	0.939	0.967	0.000343516	L3	KRT16	-1.906	-0.0423907	Lower IM	DOWN	epi
L1-L3	7	3.76656e-08	-0.439821	0.417	0.7	0.000967327	L3	BST2	-1.117	-0.747308	Lower IM	DOWN	epi
L1-L3	7	4.01971e-08	-0.530182	0.972	0.992	0.00103234	L3	DMKN	-1.964	-0.0293838	Lower IM	DOWN	epi
L1-L3	7	5.5234e-08	-0.227046	1	1	0.00141852	L3	RPL35	-2	0	Lower IM	DOWN	epi
L1-L3	7	6.19072e-08	-0.331896	1	1	0.0015899	L3	PERP	-2	0	Lower IM	DOWN	epi
L1-L3	7	8.88869e-08	-0.646302	0.95	0.992	0.00228279	L3	IFI27	-1.942	-0.0624126	Lower IM	DOWN	epi
L1-L3	7	1.40098e-07	-0.351349	1	1	0.003598	L3	KRT1	-2	0	Lower IM	DOWN	epi
L1-L3	7	1.60168e-07	-0.402564	0.406	0.733	0.00411345	L3	MTRNR2L8	-1.139	-0.852333	Lower IM	DOWN	epi
L1-L3	7	2.40957e-07	-0.611233	0.983	0.983	0.00618826	L3	SERPINB3	-1.966	0	Lower IM	DOWN	epi
L1-L3	7	2.48056e-07	-0.358834	0.978	0.992	0.00637058	L3	HOPX	-1.97	-0.0205057	Lower IM	DOWN	epi
L1-L3	7	3.22243e-07	-0.383531	0.939	0.958	0.00827585	L3	MAL2	-1.897	-0.0289005	Lower IM	DOWN	epi
L1-L3	7	5.82515e-07	-0.270632	0.128	0.367	0.0149602	L3	FKBP2	-0.495	-1.51964	Lower IM	DOWN	epi
L1-L3	7	7.26999e-07	-0.233893	1	1	0.0186708	L3	RPS18	-2	0	Lower IM	DOWN	epi
L1-L3	7	9.25085e-07	-0.533165	0.483	0.742	0.023758	L3	APOD	-1.225	-0.619396	Lower IM	DOWN	epi
L1-L3	7	1.07946e-06	-0.306793	1	1	0.0277228	L3	ACTG1	-2	0	Lower IM	DOWN	epi
L1-L3	7	1.49204e-06	-0.125669	0.022	0.183	0.0383186	L3	MT4	-0.205	-3.05627	Lower IM	DOWN	epi
L1-L3	7	2.10745e-06	-0.603286	0.95	0.992	0.0541234	L3	KRT6B	-1.942	-0.0624126	Lower IM	NOT SIG.	epi
L1-L3	7	2.44643e-06	-0.438391	0.611	0.8	0.0628291	L3	SDR16C5	-1.411	-0.388828	Lower IM	NOT SIG.	epi
L1-L3	7	2.84179e-06	-0.114219	0	0.117	0.0729829	L3	TBC1D3D	-0.117	#NUM!	Lower IM	NOT SIG.	epi
L1-L3	7	3.25723e-06	0.299999	0.578	0.35	0.0836522	L3	CKMT1A	-0.928	0.723715	Lower IM	NOT SIG.	epi
L1-L3	7	3.74341e-06	0.349878	0.961	0.9	0.0961382	L3	ATP5IF1	-1.861	0.0946114	Lower IM	NOT SIG.	epi
L1-L3	7	4.08716e-06	0.285132	0.994	0.975	0.104966	L3	MYL12B	-1.969	0.0278436	Lower IM	NOT SIG.	epi
L1-L3	7	4.10064e-06	0.272979	0.994	1	0.105313	L3	CTSB	-1.994	-0.00868224	Lower IM	NOT SIG.	epi
L1-L3	7	4.43353e-06	-0.50803	0.667	0.783	0.113862	L3	TUBB2A	-1.45	-0.231326	Lower IM	NOT SIG.	epi
L1-L3	7	4.58353e-06	-0.203758	0.089	0.292	0.117714	L3	MYEOV	-0.381	-1.71409	Lower IM	NOT SIG.	epi
L1-L3	7	4.86253e-06	-0.41185	0.556	0.825	0.12488	L3	MT-ND4L	-1.381	-0.569309	Lower IM	NOT SIG.	epi
L1-L3	7	5.5627e-06	-0.238409	0.994	1	0.142861	L3	RPS11	-1.994	-0.00868224	Lower IM	NOT SIG.	epi
L1-L3	7	6.37271e-06	-0.480047	0.156	0.367	0.163664	L3	SPRR1A	-0.523	-1.23423	Lower IM	NOT SIG.	epi
L1-L3	7	6.53186e-06	-0.26645	1	0.992	0.167751	L3	LGALS3	-1.992	0.011588	Lower IM	NOT SIG.	epi
L1-L3	7	6.83096e-06	-0.453948	1	1	0.175433	L3	KRT6A	-2	0	Lower IM	NOT SIG.	epi
L1-L3	7	6.83169e-06	0.34349	0.856	0.733	0.175451	L3	SNHG7	-1.589	0.223798	Lower IM	NOT SIG.	epi
L1-L3	7	7.77118e-06	-0.345103	0.078	0.258	0.19958	L3	FOSL1	-0.336	-1.72583	Lower IM	NOT SIG.	epi
L1-L3	7	7.8586e-06	0.45265	1	1	0.201825	L3	S100A6	-2	0	Lower IM	NOT SIG.	epi
L1-L3	7	1.23575e-05	0.326143	1	1	0.317365	L3	RPL11	-2	0	Lower IM	NOT SIG.	epi
L1-L3	7	1.3109e-05	-0.203732	1	1	0.336665	L3	MT-CO3	-2	0	Lower IM	NOT SIG.	epi
L1-L3	7	1.34801e-05	0.221447	0.994	1	0.346195	L3	AQP3	-1.994	-0.00868224	Lower IM	NOT SIG.	epi
L1-L3	7	1.39893e-05	0.307194	0.989	0.967	0.359272	L3	GAS5	-1.956	0.0324546	Lower IM	NOT SIG.	epi
L1-L3	7	1.55708e-05	0.383172	0.75	0.55	0.399888	L3	ALOX15B	-1.3	0.447459	Lower IM	NOT SIG.	epi
L1-L3	7	1.73225e-05	0.561993	0.9	0.867	0.444877	L3	KRT19	-1.767	0.053893	Lower IM	NOT SIG.	epi
L1-L3	7	1.80859e-05	-0.23894	0.172	0.383	0.464481	L3	KPNA6	-0.555	-1.15494	Lower IM	NOT SIG.	epi
L1-L3	7	2.26843e-05	-0.189266	1	1	0.582579	L3	TRIM29	-2	0	Lower IM	NOT SIG.	epi
L1-L3	7	2.31174e-05	0.237458	0.339	0.133	0.5937	L3	ERAP2	-0.472	1.34986	Lower IM	NOT SIG.	epi
L1-L3	7	2.49817e-05	0.257748	0.978	0.983	0.64158	L3	ATP5MC3	-1.961	-0.00735695	Lower IM	NOT SIG.	epi
L1-L3	7	2.6982e-05	0.209964	0.489	0.217	0.692952	L3	SPRR2F	-0.706	1.17214	Lower IM	NOT SIG.	epi
L1-L3	7	3.03592e-05	0.646915	0.839	0.783	0.779686	L3	SPARC	-1.622	0.0996585	Lower IM	NOT SIG.	epi
L1-L3	7	3.08101e-05	0.252718	0.567	0.367	0.791266	L3	ARHGEF1	-0.934	0.627569	Lower IM	NOT SIG.	epi
L1-L3	7	3.7121e-05	-0.273051	0.95	0.983	0.953341	L3	YBX3	-1.933	-0.0492639	Lower IM	NOT SIG.	epi
L1-L3	7	3.87343e-05	0.309512	0.861	0.767	0.994773	L3	CIB1	-1.628	0.166787	Lower IM	NOT SIG.	epi
L1-L3	7	4.00824e-05	0.443537	0.633	0.408	1	L3	EDN3	-1.041	0.633636	Lower IM	NOT SIG.	epi
L1-L3	7	4.46185e-05	-0.122334	0.017	0.133	1	L3	SETBP1	-0.15	-2.96782	Lower IM	NOT SIG.	epi
L1-L3	7	4.91847e-05	0.29875	0.972	0.958	1	L3	CAPNS1	-1.93	0.0209307	Lower IM	NOT SIG.	epi
L1-L3	7	5.03863e-05	0.213033	0.483	0.25	1	L3	LUM	-0.733	0.950095	Lower IM	NOT SIG.	epi
L1-L3	7	5.5386e-05	-0.592481	0.8	0.9	1	L3	TM4SF1	-1.7	-0.169925	Lower IM	NOT SIG.	epi
L1-L3	7	5.54324e-05	-0.109538	0.028	0.158	1	L3	AL136454.1	-0.186	-2.49643	Lower IM	NOT SIG.	epi
L1-L3	7	6.22988e-05	0.26525	0.828	0.733	1	L3	SLC9A3-AS1	-1.561	0.175818	Lower IM	NOT SIG.	epi
L1-L3	7	7.01587e-05	0.275308	0.389	0.183	1	L3	COL5A2	-0.572	1.08793	Lower IM	NOT SIG.	epi
L1-L3	7	7.68938e-05	-0.406648	0.733	0.858	1	L3	CDKN1A	-1.591	-0.227164	Lower IM	NOT SIG.	epi
L1-L3	7	8.43514e-05	-0.184861	1	1	1	L3	RPS17	-2	0	Lower IM	NOT SIG.	epi
L1-L3	7	8.57927e-05	0.304178	1	0.975	1	L3	TPI1	-1.975	0.0365259	Lower IM	NOT SIG.	epi
L1-L3	7	8.6036e-05	0.207875	1	1	1	L3	RPL28	-2	0	Lower IM	NOT SIG.	epi
L1-L3	7	9.09832e-05	0.342722	0.85	0.8	1	L3	WASHC1	-1.65	0.0874628	Lower IM	NOT SIG.	epi
L1-L3	7	9.2575e-05	0.303713	0.856	0.683	1	L3	PDZK1IP1	-1.539	0.325725	Lower IM	NOT SIG.	epi
L1-L3	7	9.67064e-05	0.333798	0.461	0.275	1	L3	CRAT	-0.736	0.745335	Lower IM	NOT SIG.	epi
L1-L3	7	9.99767e-05	0.348216	0.922	0.875	1	L3	SLC2A1	-1.797	0.0754837	Lower IM	NOT SIG.	epi
L1-L3	7	0.000103178	0.258131	0.394	0.2	1	L3	THBS2	-0.594	0.978196	Lower IM	NOT SIG.	epi
L1-L3	7	0.000107681	0.265319	0.994	0.967	1	L3	NDUFA4	-1.961	0.03973	Lower IM	NOT SIG.	epi
L1-L3	7	0.000107836	0.252417	0.772	0.658	1	L3	SNRPC	-1.43	0.230513	Lower IM	NOT SIG.	epi
L1-L3	7	0.000108888	-0.336483	0.983	0.983	1	L3	DAPL1	-1.966	0	Lower IM	NOT SIG.	epi
L1-L3	7	0.000112266	0.483429	0.394	0.208	1	L3	IGFBP3	-0.602	0.921612	Lower IM	NOT SIG.	epi
L1-L3	7	0.000112753	0.163707	0.228	0.067	1	L3	DAPK2	-0.295	1.7668	Lower IM	NOT SIG.	epi
L1-L3	7	0.000117932	0.249368	0.561	0.383	1	L3	EIF4EBP1	-0.944	0.550656	Lower IM	NOT SIG.	epi
L1-L3	7	0.000124377	0.340598	0.667	0.525	1	L3	CSKMT	-1.192	0.345369	Lower IM	NOT SIG.	epi
L1-L3	7	0.000124569	-0.782454	0.739	0.833	1	L3	IGKC	-1.572	-0.172742	Lower IM	NOT SIG.	epi
L1-L3	7	0.000128309	0.335474	0.967	0.883	1	L3	EPS8L2	-1.85	0.131102	Lower IM	NOT SIG.	epi
L1-L3	7	0.000128524	0.392754	0.561	0.425	1	L3	AKR1C2	-0.986	0.400538	Lower IM	NOT SIG.	epi
L1-L3	7	0.000130652	-0.136042	0.139	0.342	1	L3	AC004148.1	-0.481	-1.29891	Lower IM	NOT SIG.	epi
L1-L3	7	0.00013578	0.267744	0.622	0.458	1	L3	ARPC1B	-1.08	0.441567	Lower IM	NOT SIG.	epi
L1-L3	7	0.000143919	0.540258	0.956	0.883	1	L3	PI3	-1.839	0.114597	Lower IM	NOT SIG.	epi
L1-L3	7	0.000151075	0.320468	0.667	0.542	1	L3	MAT2B	-1.209	0.299394	Lower IM	NOT SIG.	epi
L1-L3	7	0.000159625	-0.329885	0.85	0.917	1	L3	CRYAB	-1.767	-0.109459	Lower IM	NOT SIG.	epi
L1-L3	7	0.000165939	-0.192537	0.161	0.35	1	L3	RAET1L	-0.511	-1.12029	Lower IM	NOT SIG.	epi
L1-L3	7	0.000166373	0.219114	1	0.992	1	L3	EEF2	-1.992	0.011588	Lower IM	NOT SIG.	epi
L1-L3	7	0.000170356	0.304511	0.772	0.633	1	L3	CTSH	-1.405	0.286395	Lower IM	NOT SIG.	epi
L1-L3	7	0.000172542	-0.25651	0.922	0.967	1	L3	ELL2	-1.889	-0.0687491	Lower IM	NOT SIG.	epi
L1-L3	7	0.000178696	-0.187788	0.067	0.208	1	L3	SCARA5	-0.275	-1.63435	Lower IM	NOT SIG.	epi
L1-L3	7	0.000179882	0.195434	0.872	0.75	1	L3	SAT1	-1.622	0.217438	Lower IM	NOT SIG.	epi
L1-L3	7	0.000188258	0.336209	0.55	0.358	1	L3	ESRG	-0.908	0.619472	Lower IM	NOT SIG.	epi
L1-L3	7	0.000188295	-0.0907933	0.022	0.133	1	L3	WNT10B	-0.155	-2.59585	Lower IM	NOT SIG.	epi
L1-L3	7	0.000203206	-0.226493	1	1	1	L3	RPS27	-2	0	Lower IM	NOT SIG.	epi
L1-L3	7	0.000208163	0.247455	0.983	0.975	1	L3	PDCD4	-1.958	0.0117892	Lower IM	NOT SIG.	epi
L1-L3	7	0.000215555	0.22415	0.994	1	1	L3	PKM	-1.994	-0.00868224	Lower IM	NOT SIG.	epi
L1-L3	7	0.000216635	-0.254412	0.961	0.967	1	L3	CST3	-1.928	-0.00897946	Lower IM	NOT SIG.	epi
L1-L3	7	0.000224712	-0.450417	0.817	0.942	1	L3	UPK3BL1	-1.759	-0.205391	Lower IM	NOT SIG.	epi
L1-L3	7	0.000224975	-0.317855	1	1	1	L3	DSC2	-2	0	Lower IM	NOT SIG.	epi
L1-L3	7	0.000246397	0.138253	0.156	0.025	1	L3	POMC	-0.181	2.64155	Lower IM	NOT SIG.	epi
L1-L3	7	0.000246855	0.234468	0.5	0.292	1	L3	PSAT1	-0.792	0.77596	Lower IM	NOT SIG.	epi
L1-L3	7	0.000247517	0.255614	0.828	0.7	1	L3	ZNF219	-1.528	0.242276	Lower IM	NOT SIG.	epi
L1-L3	7	0.000248842	0.186905	0.439	0.258	1	L3	PIP5K1C	-0.697	0.76685	Lower IM	NOT SIG.	epi
L1-L3	7	0.000248917	-0.208451	1	1	1	L3	DYNLL1	-2	0	Lower IM	NOT SIG.	epi
L1-L3	7	0.000250241	-0.212017	1	1	1	L3	RPS20	-2	0	Lower IM	NOT SIG.	epi
L1-L3	7	0.00025566	0.172134	0.311	0.125	1	L3	NBPF1	-0.436	1.31499	Lower IM	NOT SIG.	epi
L1-L3	7	0.000259697	-0.16676	1	1	1	L3	RPL9	-2	0	Lower IM	NOT SIG.	epi
L1-L3	7	0.000262178	-0.0935243	0.044	0.175	1	L3	RAP1GAP	-0.219	-1.99178	Lower IM	NOT SIG.	epi
L1-L3	7	0.000268088	-0.122285	0.194	0.425	1	L3	TMC4	-0.619	-1.13141	Lower IM	NOT SIG.	epi
L1-L3	7	0.000274049	-0.250543	0.322	0.542	1	L3	BMP2K	-0.864	-0.751232	Lower IM	NOT SIG.	epi
L1-L3	7	0.000276564	0.257734	0.961	0.958	1	L3	EIF3K	-1.919	0.00451078	Lower IM	NOT SIG.	epi
L1-L3	7	0.000277749	0.233858	0.406	0.217	1	L3	DUOX2	-0.623	0.903785	Lower IM	NOT SIG.	epi
L1-L3	7	0.000297329	-0.333508	0.167	0.35	1	L3	IGHG3	-0.517	-1.06751	Lower IM	NOT SIG.	epi
L1-L3	7	0.000302219	0.113274	0.272	0.092	1	L3	CEP85	-0.364	1.5639	Lower IM	NOT SIG.	epi
L1-L3	7	0.000307926	0.185018	0.239	0.075	1	L3	FN1	-0.314	1.67205	Lower IM	NOT SIG.	epi
L1-L3	7	0.000309206	0.25946	0.756	0.592	1	L3	OXA1L	-1.348	0.352789	Lower IM	NOT SIG.	epi
L1-L3	7	0.000315853	0.281926	0.867	0.817	1	L3	SELENOH	-1.684	0.0856959	Lower IM	NOT SIG.	epi
L1-L3	7	0.000317862	0.141485	0.217	0.067	1	L3	ADGRF1	-0.284	1.69546	Lower IM	NOT SIG.	epi
L1-L3	7	0.00034387	0.385038	0.872	0.767	1	L3	TMPRSS11A	-1.639	0.185102	Lower IM	NOT SIG.	epi
L1-L3	7	0.00035951	0.323175	0.9	0.867	1	L3	COX5A	-1.767	0.053893	Lower IM	NOT SIG.	epi
L1-L3	7	0.000362228	0.251078	0.289	0.133	1	L3	AKR1C1	-0.422	1.11964	Lower IM	NOT SIG.	epi
L1-L3	7	0.000377144	0.251851	0.922	0.8	1	L3	JTB	-1.722	0.204767	Lower IM	NOT SIG.	epi
L1-L3	7	0.000392351	-0.171594	1	1	1	L3	LY6D	-2	0	Lower IM	NOT SIG.	epi
L1-L3	7	0.000394029	0.102322	0.117	0.008	1	L3	LINC00649	-0.125	3.87036	Lower IM	NOT SIG.	epi
L1-L3	7	0.000400236	0.210252	0.6	0.408	1	L3	SFXN1	-1.008	0.556393	Lower IM	NOT SIG.	epi
L1-L3	7	0.000410924	0.191964	0.4	0.233	1	L3	FUCA2	-0.633	0.77967	Lower IM	NOT SIG.	epi
L1-L3	7	0.000416399	0.2956	0.906	0.833	1	L3	ERBB2	-1.739	0.121195	Lower IM	NOT SIG.	epi
L1-L3	7	0.000426164	0.259348	0.744	0.608	1	L3	MRPL27	-1.352	0.291231	Lower IM	NOT SIG.	epi
L1-L3	7	0.000430984	0.282845	0.894	0.883	1	L3	TUFM	-1.777	0.0178614	Lower IM	NOT SIG.	epi
L1-L3	7	0.000439528	0.175183	0.306	0.142	1	L3	POLD1	-0.448	1.10764	Lower IM	NOT SIG.	epi
L1-L3	7	0.000446032	0.249434	0.972	0.983	1	L3	KLK10	-1.955	-0.0162351	Lower IM	NOT SIG.	epi
L1-L3	7	0.000454692	0.23927	0.55	0.4	1	L3	MRPL11	-0.95	0.459432	Lower IM	NOT SIG.	epi
L1-L3	7	0.000460873	-0.0576444	0	0.067	1	L3	SLC38A8	-0.067	#NUM!	Lower IM	NOT SIG.	epi
L1-L3	7	0.00046181	0.572088	0.572	0.442	1	L3	CLCA4	-1.014	0.371969	Lower IM	NOT SIG.	epi
L1-L3	7	0.000462779	0.209303	0.422	0.217	1	L3	UBE2C	-0.639	0.959548	Lower IM	NOT SIG.	epi
L1-L3	7	0.000464806	0.347528	0.939	0.867	1	L3	MT1E	-1.806	0.115093	Lower IM	NOT SIG.	epi
L1-L3	7	0.000481488	0.300217	0.633	0.5	1	L3	LSM2	-1.133	0.340277	Lower IM	NOT SIG.	epi
L1-L3	7	0.000487581	0.295016	0.9	0.858	1	L3	ATP5MC1	-1.758	0.0689474	Lower IM	NOT SIG.	epi
L1-L3	7	0.000495715	-0.275553	0.728	0.808	1	L3	HSPA1B	-1.536	-0.150417	Lower IM	NOT SIG.	epi
L1-L3	7	0.00049869	0.15412	0.222	0.075	1	L3	S100B	-0.297	1.5656	Lower IM	NOT SIG.	epi
L1-L3	7	0.000501083	0.220125	0.906	0.9	1	L3	PGRMC2	-1.806	0.00958605	Lower IM	NOT SIG.	epi
L1-L3	7	0.000512608	-0.0735438	0.044	0.167	1	L3	VHL	-0.211	-1.92427	Lower IM	NOT SIG.	epi
L1-L3	7	0.000528043	-0.128204	0.156	0.333	1	L3	SLC39A4	-0.489	-1.09398	Lower IM	NOT SIG.	epi
L1-L3	7	0.000531034	-0.0850037	0.017	0.108	1	L3	AC136616.1	-0.125	-2.66742	Lower IM	NOT SIG.	epi
L1-L3	7	0.00055757	0.431089	0.972	0.983	1	L3	CXCL14	-1.955	-0.0162351	Lower IM	NOT SIG.	epi
L1-L3	7	0.000566095	0.18017	1	1	1	L3	HSPB1	-2	0	Lower IM	NOT SIG.	epi
L1-L3	7	0.000571362	0.240445	0.956	0.942	1	L3	SRRM2	-1.898	0.0212836	Lower IM	NOT SIG.	epi
L1-L3	7	0.000571447	-0.294001	0.944	0.967	1	L3	GSN	-1.911	-0.034729	Lower IM	NOT SIG.	epi
L1-L3	7	0.000591585	0.127002	0.111	0.008	1	L3	TPSAB1	-0.119	3.79442	Lower IM	NOT SIG.	epi
L1-L3	7	0.000595314	0.262316	0.844	0.792	1	L3	ERGIC3	-1.636	0.0917426	Lower IM	NOT SIG.	epi
L1-L3	7	0.000601597	0.212064	0.606	0.433	1	L3	DDB2	-1.039	0.484951	Lower IM	NOT SIG.	epi
L1-L3	7	0.000605159	0.253608	0.706	0.567	1	L3	PRDX3	-1.273	0.316319	Lower IM	NOT SIG.	epi
L1-L3	7	0.000613393	-0.171588	1	1	1	L3	RPL23	-2	0	Lower IM	NOT SIG.	epi
L1-L3	7	0.000624358	-0.197917	0.833	0.9	1	L3	GPX3	-1.733	-0.111609	Lower IM	NOT SIG.	epi
L1-L3	7	0.000638159	0.268793	0.222	0.083	1	L3	PTHLH	-0.305	1.41938	Lower IM	NOT SIG.	epi
L1-L3	7	0.00064298	0.22564	0.928	0.917	1	L3	WASF2	-1.845	0.0172031	Lower IM	NOT SIG.	epi
L1-L3	7	0.00064304	0.281491	0.722	0.592	1	L3	HSD17B10	-1.314	0.286402	Lower IM	NOT SIG.	epi
L1-L3	7	0.000650616	-0.116429	0.117	0.275	1	L3	ZNF90	-0.392	-1.23292	Lower IM	NOT SIG.	epi
L1-L3	7	0.000653649	0.21329	0.722	0.608	1	L3	GSDMC	-1.33	0.247928	Lower IM	NOT SIG.	epi
L1-L3	7	0.000670238	-0.161496	0.117	0.275	1	L3	EPGN	-0.392	-1.23292	Lower IM	NOT SIG.	epi
L1-L3	7	0.0006729	0.193654	0.567	0.367	1	L3	LIPA	-0.934	0.627569	Lower IM	NOT SIG.	epi
L1-L3	7	0.000681041	0.00059222	0.983	0.983	1	L3	KRT10	-1.966	0	Lower IM	NOT SIG.	epi
L1-L3	7	0.000697542	0.210129	0.567	0.4	1	L3	MTG1	-0.967	0.503349	Lower IM	NOT SIG.	epi
L1-L3	7	0.000746661	0.283957	0.783	0.633	1	L3	LIMK2	-1.416	0.306807	Lower IM	NOT SIG.	epi
L1-L3	7	0.000751897	0.173456	1	1	1	L3	RACK1	-2	0	Lower IM	NOT SIG.	epi
L1-L3	7	0.000751897	-0.233324	1	1	1	L3	PABPC1	-2	0	Lower IM	NOT SIG.	epi
L1-L3	7	0.00075329	0.252527	0.689	0.542	1	L3	RIC8A	-1.231	0.346211	Lower IM	NOT SIG.	epi
L1-L3	7	0.000757283	0.129677	0.178	0.05	1	L3	SH3PXD2A-AS1	-0.228	1.83188	Lower IM	NOT SIG.	epi
L1-L3	7	0.000757975	0.249144	0.889	0.908	1	L3	MRPS21	-1.797	-0.0305089	Lower IM	NOT SIG.	epi
L1-L3	7	0.000761081	0.255035	0.778	0.692	1	L3	GOT2	-1.47	0.168998	Lower IM	NOT SIG.	epi
L1-L3	7	0.00077456	-0.076457	0.022	0.117	1	L3	TEPP	-0.139	-2.41093	Lower IM	NOT SIG.	epi
L1-L3	7	0.000785705	0.219044	0.867	0.8	1	L3	IMP3	-1.667	0.116032	Lower IM	NOT SIG.	epi
L1-L3	7	0.000789806	0.239907	0.978	0.992	1	L3	NPM1	-1.97	-0.0205057	Lower IM	NOT SIG.	epi
L1-L3	7	0.000790225	-0.09718	0.078	0.217	1	L3	SHC2	-0.295	-1.47615	Lower IM	NOT SIG.	epi
L1-L3	7	0.000831489	-0.267336	0.517	0.725	1	L3	SULF2	-1.242	-0.487817	Lower IM	NOT SIG.	epi
L1-L3	7	0.000835672	0.225858	0.589	0.458	1	L3	DDRGK1	-1.047	0.36292	Lower IM	NOT SIG.	epi
L1-L3	7	0.000851646	0.109487	0.139	0.025	1	L3	SKA3	-0.164	2.47508	Lower IM	NOT SIG.	epi
L1-L3	7	0.000858755	-0.0718484	0.011	0.092	1	L3	PEG3	-0.103	-3.06413	Lower IM	NOT SIG.	epi
L1-L3	7	0.000866823	0.173954	0.317	0.158	1	L3	TUSC3	-0.475	1.00456	Lower IM	NOT SIG.	epi
L1-L3	7	0.000878442	0.257017	0.45	0.283	1	L3	C15orf48	-0.733	0.669123	Lower IM	NOT SIG.	epi
L1-L3	7	0.000891536	0.170835	0.311	0.15	1	L3	SPNS2	-0.461	1.05195	Lower IM	NOT SIG.	epi
L1-L3	7	0.000899801	0.218859	0.822	0.742	1	L3	MRPL52	-1.564	0.147719	Lower IM	NOT SIG.	epi
L1-L3	7	0.00091839	-0.263213	0.25	0.425	1	L3	IFI6	-0.675	-0.765535	Lower IM	NOT SIG.	epi
L1-L3	7	0.000918419	0.248876	0.45	0.283	1	L3	LFNG	-0.733	0.669123	Lower IM	NOT SIG.	epi
L1-L3	7	0.00094386	-0.150972	0.156	0.325	1	L3	AL445524.1	-0.481	-1.05889	Lower IM	NOT SIG.	epi
L1-L3	7	0.000982274	0.209302	0.967	0.9	1	L3	COA3	-1.867	0.103591	Lower IM	NOT SIG.	epi
L1-L3	7	0.00098306	0.253763	0.883	0.833	1	L3	HMGN3	-1.716	0.0840969	Lower IM	NOT SIG.	epi
L1-L3	7	0.000983632	-0.234047	0.522	0.7	1	L3	PRCC	-1.222	-0.423305	Lower IM	NOT SIG.	epi
L1-L3	7	0.00103069	0.274568	0.333	0.183	1	L3	APOE	-0.516	0.863679	Lower IM	NOT SIG.	epi
L1-L3	7	0.00103129	0.223932	0.839	0.733	1	L3	GAS6	-1.572	0.194858	Lower IM	NOT SIG.	epi
L1-L3	7	0.00103954	-0.102295	0.261	0.483	1	L3	CADM4	-0.744	-0.887973	Lower IM	NOT SIG.	epi
L1-L3	7	0.00104902	-0.312294	0.539	0.717	1	L3	RCOR1	-1.256	-0.411688	Lower IM	NOT SIG.	epi
L1-L3	7	0.00107327	-0.515411	0.489	0.633	1	L3	H19	-1.122	-0.372371	Lower IM	NOT SIG.	epi
L1-L3	7	0.00110018	0.23209	0.95	0.933	1	L3	SLC25A5	-1.883	0.0260504	Lower IM	NOT SIG.	epi
L1-L3	7	0.00110455	0.188812	0.317	0.175	1	L3	AIFM1	-0.492	0.857128	Lower IM	NOT SIG.	epi
L1-L3	7	0.00113108	0.270852	0.906	0.825	1	L3	ARL6IP4	-1.731	0.135117	Lower IM	NOT SIG.	epi
L1-L3	7	0.00114531	0.174668	0.444	0.267	1	L3	SKIV2L	-0.711	0.73372	Lower IM	NOT SIG.	epi
L1-L3	7	0.00115827	0.241443	0.45	0.325	1	L3	SPPL2B	-0.775	0.469485	Lower IM	NOT SIG.	epi
L1-L3	7	0.00117841	0.292031	0.944	0.917	1	L3	NEDD8	-1.861	0.0418651	Lower IM	NOT SIG.	epi
L1-L3	7	0.00118604	0.129022	1	1	1	L3	GSTP1	-2	0	Lower IM	NOT SIG.	epi
L1-L3	7	0.00119194	0.253584	0.583	0.458	1	L3	SMC4	-1.041	0.348148	Lower IM	NOT SIG.	epi
L1-L3	7	0.0011985	0.261787	0.611	0.483	1	L3	ALKBH5	-1.094	0.339149	Lower IM	NOT SIG.	epi
L1-L3	7	0.00120199	0.202329	0.611	0.458	1	L3	GRAMD4	-1.069	0.415825	Lower IM	NOT SIG.	epi
L1-L3	7	0.001213	0.07256	0.083	0	1	L3	BLM	-0.083	#NUM!	Lower IM	NOT SIG.	epi
L1-L3	7	0.00121454	0.233358	0.706	0.608	1	L3	UBE2G2	-1.314	0.215597	Lower IM	NOT SIG.	epi
L1-L3	7	0.0012238	-0.315192	0.856	0.9	1	L3	KLF4	-1.756	-0.0723142	Lower IM	NOT SIG.	epi
L1-L3	7	0.00123841	0.125777	0.3	0.142	1	L3	MAD2L1	-0.442	1.07907	Lower IM	NOT SIG.	epi
L1-L3	7	0.00124096	0.196879	0.478	0.317	1	L3	WDR34	-0.795	0.592528	Lower IM	NOT SIG.	epi
L1-L3	7	0.00124232	-0.138077	0.222	0.417	1	L3	MARVELD2	-0.639	-0.909488	Lower IM	NOT SIG.	epi
L1-L3	7	0.00124745	0.233192	0.778	0.7	1	L3	SSR2	-1.478	0.152415	Lower IM	NOT SIG.	epi
L1-L3	7	0.0012513	-0.0966723	0.033	0.133	1	L3	AC108519.1	-0.166	-2.01089	Lower IM	NOT SIG.	epi
L1-L3	7	0.00127069	0.232288	0.383	0.225	1	L3	HLA-DQB2	-0.608	0.767419	Lower IM	NOT SIG.	epi
L1-L3	7	0.00127272	0.112687	0.306	0.15	1	L3	PRR12	-0.456	1.02857	Lower IM	NOT SIG.	epi
L1-L3	7	0.00127314	0.303105	0.761	0.633	1	L3	GSTM3	-1.394	0.265691	Lower IM	NOT SIG.	epi
L1-L3	7	0.0012828	-0.170348	1	1	1	L3	RPL13A	-2	0	Lower IM	NOT SIG.	epi
L1-L3	7	0.00129195	-0.199668	1	1	1	L3	RPL38	-2	0	Lower IM	NOT SIG.	epi
L1-L3	7	0.00132301	0.20433	0.389	0.225	1	L3	HOXD9	-0.614	0.789845	Lower IM	NOT SIG.	epi
L1-L3	7	0.00134482	-0.126179	0.122	0.275	1	L3	ATXN7	-0.397	-1.17255	Lower IM	NOT SIG.	epi
L1-L3	7	0.00138788	-0.267276	0.211	0.358	1	L3	TNFRSF12A	-0.569	-0.762717	Lower IM	NOT SIG.	epi
L1-L3	7	0.00147708	-0.110324	0.317	0.525	1	L3	CPE	-0.842	-0.727835	Lower IM	NOT SIG.	epi
L1-L3	7	0.00147904	0.204222	0.861	0.808	1	L3	TNFRSF1A	-1.669	0.0916579	Lower IM	NOT SIG.	epi
L1-L3	7	0.00148751	0.234798	0.656	0.483	1	L3	FCGBP	-1.139	0.441673	Lower IM	NOT SIG.	epi
L1-L3	7	0.00150277	-0.0841951	0.072	0.2	1	L3	SLC25A19	-0.272	-1.47393	Lower IM	NOT SIG.	epi
L1-L3	7	0.0015254	-0.0507783	0.033	0.133	1	L3	C19orf81	-0.166	-2.01089	Lower IM	NOT SIG.	epi
L1-L3	7	0.00153335	0.208839	0.722	0.583	1	L3	LGR4	-1.305	0.308503	Lower IM	NOT SIG.	epi
L1-L3	7	0.00156836	-0.0657529	0.022	0.108	1	L3	SPINK6	-0.13	-2.29546	Lower IM	NOT SIG.	epi
L1-L3	7	0.00157587	0.177589	0.533	0.4	1	L3	IGFBP6	-0.933	0.414136	Lower IM	NOT SIG.	epi
L1-L3	7	0.00158089	-0.141504	0.261	0.458	1	L3	SH3BP5	-0.719	-0.811298	Lower IM	NOT SIG.	epi
L1-L3	7	0.00161945	-0.0818084	0.05	0.158	1	L3	LINC02693	-0.208	-1.65992	Lower IM	NOT SIG.	epi
L1-L3	7	0.00162606	-0.170014	1	1	1	L3	S100A10	-2	0	Lower IM	NOT SIG.	epi
L1-L3	7	0.00164963	0.208148	0.733	0.617	1	L3	CENPX	-1.35	0.248543	Lower IM	NOT SIG.	epi
L1-L3	7	0.00167343	0.199121	0.428	0.275	1	L3	OSGEP	-0.703	0.638179	Lower IM	NOT SIG.	epi
L1-L3	7	0.00168898	0.125164	0.4	0.217	1	L3	PIAS4	-0.617	0.882305	Lower IM	NOT SIG.	epi
L1-L3	7	0.00169411	0.23489	0.889	0.817	1	L3	IFNGR1	-1.706	0.121847	Lower IM	NOT SIG.	epi
L1-L3	7	0.00170297	0.0946996	0.128	0.025	1	L3	PIMREG	-0.153	2.35614	Lower IM	NOT SIG.	epi
L1-L3	7	0.0017045	-0.17978	0.222	0.392	1	L3	PNPT1	-0.614	-0.820294	Lower IM	NOT SIG.	epi
L1-L3	7	0.00171145	0.16885	0.694	0.567	1	L3	AGPAT3	-1.261	0.291587	Lower IM	NOT SIG.	epi
L1-L3	7	0.00171514	0.115092	0.144	0.033	1	L3	AL049795.2	-0.177	2.12553	Lower IM	NOT SIG.	epi
L1-L3	7	0.00173076	0.124903	0.167	0.05	1	L3	PADI1	-0.217	1.73985	Lower IM	NOT SIG.	epi
L1-L3	7	0.00173632	-0.183567	0.522	0.692	1	L3	NENF	-1.214	-0.406722	Lower IM	NOT SIG.	epi
L1-L3	7	0.00175427	0.244793	0.767	0.667	1	L3	LAMA5	-1.434	0.20154	Lower IM	NOT SIG.	epi
L1-L3	7	0.00176456	-0.0756266	0.011	0.083	1	L3	Z92544.2	-0.094	-2.91561	Lower IM	NOT SIG.	epi
L1-L3	7	0.00181312	0.0851653	0.211	0.075	1	L3	CD1E	-0.286	1.49228	Lower IM	NOT SIG.	epi
L1-L3	7	0.00181637	0.160618	0.267	0.125	1	L3	TMEM161B	-0.392	1.09491	Lower IM	NOT SIG.	epi
L1-L3	7	0.001851	-0.461695	0.989	1	1	L3	SERPINB5	-1.989	-0.0159576	Lower IM	NOT SIG.	epi
L1-L3	7	0.00185399	0.146901	0.444	0.275	1	L3	CPOX	-0.719	0.691128	Lower IM	NOT SIG.	epi
L1-L3	7	0.00186221	0.181918	0.294	0.15	1	L3	RANGRF	-0.444	0.970854	Lower IM	NOT SIG.	epi
L1-L3	7	0.00188262	0.188717	0.239	0.108	1	L3	KLK6	-0.347	1.14598	Lower IM	NOT SIG.	epi
L1-L3	7	0.00190951	0.127433	0.278	0.125	1	L3	DDX28	-0.403	1.15316	Lower IM	NOT SIG.	epi
L1-L3	7	0.00191154	-0.165344	1	1	1	L3	RPS19	-2	0	Lower IM	NOT SIG.	epi
L1-L3	7	0.00192037	-0.103775	0.078	0.2	1	L3	FGD2	-0.278	-1.35845	Lower IM	NOT SIG.	epi
L1-L3	7	0.00194375	0.236672	0.9	0.792	1	L3	TNFSF10	-1.692	0.184425	Lower IM	NOT SIG.	epi
L1-L3	7	0.00195002	0.123763	0.228	0.092	1	L3	NUP210	-0.32	1.30933	Lower IM	NOT SIG.	epi
L1-L3	7	0.00195282	0.163684	0.706	0.533	1	L3	ETS2	-1.239	0.405533	Lower IM	NOT SIG.	epi
L1-L3	7	0.00195398	0.172072	0.244	0.108	1	L3	RDH16	-0.352	1.17585	Lower IM	NOT SIG.	epi
L1-L3	7	0.00196307	0.228531	0.878	0.85	1	L3	RANGAP1	-1.728	0.0467581	Lower IM	NOT SIG.	epi
L1-L3	7	0.00197325	0.215999	0.667	0.542	1	L3	TOM1	-1.209	0.299394	Lower IM	NOT SIG.	epi
L1-L3	7	0.00197826	0.237958	0.783	0.65	1	L3	COL6A1	-1.433	0.268573	Lower IM	NOT SIG.	epi
L1-L3	7	0.00198328	0.078404	0.094	0.008	1	L3	CTAGE9	-0.102	3.55459	Lower IM	NOT SIG.	epi
L1-L3	7	0.00198749	0.189615	0.517	0.367	1	L3	RNF5	-0.884	0.494384	Lower IM	NOT SIG.	epi
L1-L3	7	0.00199048	0.261949	0.956	0.933	1	L3	MALL	-1.889	0.0351335	Lower IM	NOT SIG.	epi
L1-L3	7	0.00199466	0.212528	0.544	0.392	1	L3	BDH2	-0.936	0.472753	Lower IM	NOT SIG.	epi
L1-L3	7	0.0020141	0.203233	0.422	0.292	1	L3	CPSF3	-0.714	0.531275	Lower IM	NOT SIG.	epi
L1-L3	7	0.00201658	0.236398	0.783	0.642	1	L3	PIK3R1	-1.425	0.286439	Lower IM	NOT SIG.	epi
L1-L3	7	0.00204819	0.197518	0.533	0.392	1	L3	CDCA4	-0.925	0.443282	Lower IM	NOT SIG.	epi
L1-L3	7	0.00207473	0.214255	0.539	0.4	1	L3	ABRACL	-0.939	0.430285	Lower IM	NOT SIG.	epi
L1-L3	7	0.00207543	-0.0244089	0.011	0.083	1	L3	ANKRD31	-0.094	-2.91561	Lower IM	NOT SIG.	epi
L1-L3	7	0.00208528	0.19266	0.583	0.442	1	L3	FH	-1.025	0.39945	Lower IM	NOT SIG.	epi
L1-L3	7	0.00209781	0.224722	0.961	0.925	1	L3	SUMO2	-1.886	0.0550831	Lower IM	NOT SIG.	epi
L1-L3	7	0.00210092	-0.0999511	0.094	0.225	1	L3	NACA2	-0.319	-1.25919	Lower IM	NOT SIG.	epi
L1-L3	7	0.00217129	-0.270221	0.35	0.558	1	L3	IL1R2	-0.908	-0.67291	Lower IM	NOT SIG.	epi
L1-L3	7	0.00220137	0.160998	0.311	0.158	1	L3	RNASE7	-0.469	0.97699	Lower IM	NOT SIG.	epi
L1-L3	7	0.0022331	0.248106	0.639	0.5	1	L3	ARFRP1	-1.139	0.353888	Lower IM	NOT SIG.	epi
L1-L3	7	0.00223672	0.210857	0.444	0.3	1	L3	TMEM70	-0.744	0.565597	Lower IM	NOT SIG.	epi
L1-L3	7	0.00228174	-0.202404	0.456	0.683	1	L3	TRPS1	-1.139	-0.582852	Lower IM	NOT SIG.	epi
L1-L3	7	0.00228344	0.107682	0.333	0.167	1	L3	EGFL7	-0.5	0.995674	Lower IM	NOT SIG.	epi
L1-L3	7	0.00231038	0.238001	0.528	0.417	1	L3	PARP4	-0.945	0.340491	Lower IM	NOT SIG.	epi
L1-L3	7	0.00231566	0.199465	0.372	0.225	1	L3	ZSCAN31	-0.597	0.725378	Lower IM	NOT SIG.	epi
L1-L3	7	0.00233543	0.207144	0.572	0.442	1	L3	OLFML2A	-1.014	0.371969	Lower IM	NOT SIG.	epi
L1-L3	7	0.00234085	-0.336796	0.994	0.975	1	L3	SPINK5	-1.969	0.0278436	Lower IM	NOT SIG.	epi
L1-L3	7	0.00237737	0.14889	0.967	0.95	1	L3	PEBP1	-1.917	0.0255884	Lower IM	NOT SIG.	epi
L1-L3	7	0.0024256	0.219942	0.972	0.925	1	L3	NDUFA1	-1.897	0.0715029	Lower IM	NOT SIG.	epi
L1-L3	7	0.00245194	-0.137026	0.261	0.433	1	L3	CYP2C18	-0.694	-0.730317	Lower IM	NOT SIG.	epi
L1-L3	7	0.00250778	-0.0262325	0	0.05	1	L3	AL512625.1	-0.05	#NUM!	Lower IM	NOT SIG.	epi
L1-L3	7	0.00250778	-0.0307032	0	0.05	1	L3	AC093912.1	-0.05	#NUM!	Lower IM	NOT SIG.	epi
L1-L3	7	0.00250778	-0.032292	0	0.05	1	L3	NRN1	-0.05	#NUM!	Lower IM	NOT SIG.	epi
L1-L3	7	0.00250778	-0.0685027	0	0.05	1	L3	BISPR	-0.05	#NUM!	Lower IM	NOT SIG.	epi
L1-L3	7	0.00250976	-0.0639818	0.017	0.092	1	L3	CBARP	-0.109	-2.4361	Lower IM	NOT SIG.	epi
L1-L3	7	0.00254076	-0.0637399	0.017	0.092	1	L3	ZBTB11-AS1	-0.109	-2.4361	Lower IM	NOT SIG.	epi
L1-L3	7	0.00254331	-0.0261812	0.006	0.067	1	L3	AC006460.2	-0.073	-3.48113	Lower IM	NOT SIG.	epi
L1-L3	7	0.00256745	0.171604	0.861	0.783	1	L3	NME1	-1.644	0.137001	Lower IM	NOT SIG.	epi
L1-L3	7	0.0025721	-0.0866635	0.017	0.092	1	L3	AC007406.5	-0.109	-2.4361	Lower IM	NOT SIG.	epi
L1-L3	7	0.0025983	0.213896	0.617	0.483	1	L3	TP53TG1	-1.1	0.353247	Lower IM	NOT SIG.	epi
L1-L3	7	0.00260668	0.229014	0.617	0.492	1	L3	KAT2A	-1.109	0.326612	Lower IM	NOT SIG.	epi
L1-L3	7	0.00261765	0.191028	0.689	0.6	1	L3	PNKD	-1.289	0.199541	Lower IM	NOT SIG.	epi
L1-L3	7	0.00262313	-0.159993	0.25	0.417	1	L3	CREG2	-0.667	-0.738119	Lower IM	NOT SIG.	epi
L1-L3	7	0.00267558	0.267794	0.856	0.842	1	L3	LAMB3	-1.698	0.0237906	Lower IM	NOT SIG.	epi
[truncated: 18,764 more rows]

## Sheet: Basal
S6 Table Differentially expressed genes Basal L1 vs L3
[truncated: 19,240 more rows]

## Sheet: 1
S6 Table Differentially expressed genes Cluster 1 L1 vs L3
[truncated: 18,138 more rows]

[truncated: 5 more sheets: 4, 0, 3, 2, 10]
