# Supplementary material for: The cervicovaginal microbiome associates with spatially restricted host transcriptional signatures throughout the human ectocervical epithelium and submucosa
Source: PLoS Pathog. 2025 Nov 11;21(11):e1013677. doi: 10.1371/journal.ppat.1013677 (PMC12626330; doi:10.1371/journal.ppat.1013677)
Supplement: S7 Table — Result of the differential gene expression analysis between the microbiome group defined as ‘L. iners’ (L2) and ‘Gardnerella’ (L3). Sheets 1 and 2 contain the top 15 most upregulated and downregulated genes, ranked by average log2 fold change, for epithelial clusters (5–8) and submucosal clusters (0–4, 9, and 10), respectively. Sheet 3 provides a summary of the number of significant DEGs (adjusted p-value < 0.05) across clusters, including counts of up- and downregulated genes. The remaining sheets contain the full lists of differentially expressed genes for each cluster. (XLSX) [file ppat.1013677.s012.xlsx]

## Sheet: top15 epi
S7 table Top 15 epithelial differentially expressed genes L2 vs L3
gene	Gene name	Cluster	p_val	avg_log2FC	p_val_adj	pct.diff	Regulation	Morphology	Sig. in
IGHA2	immunoglobulin heavy constant alpha 2 (A2m marker)	Superficial	5.17065e-07	2.16277	0.0132793	-0.261	UP	epi	Upper IM|Superficial|4
S100A7	S100 calcium binding protein A7	Upper IM	1.48083e-06	1.29539	0.0380308	-1.783	UP	epi	Basal|Lower IM|Upper IM|Superficial|2|10|0|3|4|1
IGKC	immunoglobulin kappa constant	Superficial	9.75821e-07	1.26896	0.025061	-1.039	UP	epi	Lower IM|Upper IM|Superficial|1
SPRR2E	small proline rich protein 2E	Lower IM	6.72062e-11	1.10123	1.72599e-06	-1.739	UP	epi	Basal|Lower IM|4|1
IGLC2	immunoglobulin lambda constant 2	Lower IM	6.73598e-07	0.935306	0.0172994	-0.406	UP	epi	Basal|Lower IM|2|3|1
IGHA1	immunoglobulin heavy constant alpha 1	Upper IM	9.58655e-09	0.913157	0.000246202	-0.661	UP	epi	Upper IM|1
LY6D	lymphocyte antigen 6 family member D	Superficial	6.0979e-14	0.861684	1.56606e-09	-1.806	UP	epi	Lower IM|Upper IM|Superficial
CFD	complement factor D	Basal	4.92764e-10	0.854393	1.26552e-05	-1.76	UP	epi	Basal|Upper IM|2|10|0|3|4|1
S100A2	S100 calcium binding protein A2	Upper IM	1.32077e-08	0.772329	0.000339199	-1.989	UP	epi	Lower IM|Upper IM|Superficial
SPRR2G	small proline rich protein 2G	Superficial	1.8147e-07	0.771166	0.00466051	-0.645	UP	epi	Superficial
KLK12	kallikrein related peptidase 12	Lower IM	8.57289e-13	0.757268	2.20169e-08	-1.483	UP	epi	Basal|Lower IM|Upper IM
MIR205HG	MIR205 host gene	Superficial	3.92099e-11	0.728863	1.00699e-06	-1.439	UP	epi	Upper IM|Superficial
PI3	peptidase inhibitor 3	Basal	3.20192e-13	0.720729	8.22318e-09	-1.505	UP	epi	Basal|Lower IM|1
SPRR2F	small proline rich protein 2F	Upper IM	6.59606e-09	0.656234	0.0001694	-1.239	UP	epi	Basal|Upper IM|Superficial|2|4
FBLN1	fibulin 1	Basal	1.67792e-07	0.624596	0.00430923	-1.915	UP	epi	Basal|Lower IM|Upper IM|Superficial|2|10|0|3|4|1
MT-ND3		Lower IM	6.41727e-11	-0.56997	1.64808e-06	-2	DOWN	epi	Basal|Lower IM|4
ACTN4	actinin alpha 4	Upper IM	1.88715e-11	-0.57872	4.84659e-07	-1.966	DOWN	epi	Lower IM|Upper IM
HLA-DRB5	major histocompatibility complex, class II, DR beta 5	Basal	4.75237e-08	-0.580933	0.0012205	-0.277	DOWN	epi	Basal|4
LMO4	LIM domain only 4	Basal	6.66515e-10	-0.589791	1.71174e-05	-1.656	DOWN	epi	Basal|Lower IM|1
MT-ND5		Basal	1.01106e-13	-0.599337	2.5966e-09	-1.856	DOWN	epi	Basal|Lower IM|Upper IM
GOLGA4	golgin A4	Basal	1.46158e-06	-0.60238	0.0375362	-1.071	DOWN	epi	Basal|10|3|4
PABPC1	poly(A) binding protein cytoplasmic 1	Lower IM	6.55251e-22	-0.607425	1.68282e-17	-2	DOWN	epi	Basal|Lower IM|Upper IM|Superficial|2|10|0|4|1
MT-ATP8		Upper IM	7.03607e-07	-0.638071	0.01807	-1.15	DOWN	epi	Basal|Lower IM|Upper IM|10|1
ANKRD12	ankyrin repeat domain 12	Basal	8.85213e-10	-0.655629	2.2734e-05	-1.016	DOWN	epi	Basal|Lower IM|Upper IM|10|0|3|4|1
MT-ND2		Upper IM	1.60266e-11	-0.659203	4.11595e-07	-2	DOWN	epi	Basal|Lower IM|Upper IM|2|10|0|4|1
MT-CO1		Lower IM	2.95041e-15	-0.681834	7.57724e-11	-2	DOWN	epi	Basal|Lower IM|Upper IM|2|10|0|4|1
MT-ATP6		Lower IM	5.21912e-14	-0.681983	1.34037e-09	-2	DOWN	epi	Basal|Lower IM|Upper IM|4|1
RIOK3	RIO kinase 3	Superficial	3.93847e-08	-0.687657	0.00101148	-1.567	DOWN	epi	Superficial
MT-ND4		Lower IM	9.88445e-12	-0.688141	2.53852e-07	-2	DOWN	epi	Basal|Lower IM|Upper IM
MTRNR2L12	MT-RNR2 like 12 (pseudogene)	Superficial	1.06008e-11	-1.05811	2.72249e-07	-1.95	DOWN	epi	Basal|Lower IM|Upper IM|Superficial|2|10|0|3|4|1

## Sheet: top15 subMuc
S7 Table Top 15 submucosal differentially expressed genes L1 vs L3
gene	Gene name	Cluster	p_val	avg_log2FC	p_val_adj	pct.diff	Regulation	Morphology	Sig. in
IGLC3	immunoglobulin lambda constant 3 (Kern-Oz+ marker)	10	1.27976e-06	2.67842	0.0328667	-0.293	UP	SubMuc	10|1
IGHA2	immunoglobulin heavy constant alpha 2 (A2m marker)	4	1.35865e-06	2.53899	0.034893	-0.259	UP	SubMuc	Upper IM|Superficial|4
IGHG4	immunoglobulin heavy constant gamma 4 (G4m marker)	0	1.19063e-07	2.00434	0.00305778	-0.616	UP	SubMuc	0|3
JCHAIN	joining chain of multimeric IgA and IgM	1	1.95798e-10	1.52534	5.02848e-06	-0.89	UP	SubMuc	Lower IM|Upper IM|4|1
IGHG2	immunoglobulin heavy constant gamma 2 (G2m marker)	1	5.39048e-07	1.50762	0.0138438	-0.277	UP	SubMuc	1
TIMP1	TIMP metallopeptidase inhibitor 1	3	4.40141e-14	1.39859	1.13037e-09	-0.682	UP	SubMuc	2|0|3|4|1
RARRES2	retinoic acid receptor responder 2	3	7.51173e-11	1.35045	1.92916e-06	-0.626	UP	SubMuc	2|10|0|3|4|1
S100A7	S100 calcium binding protein A7	0	3.36931e-16	1.33841	8.65305e-12	-1.25	UP	SubMuc	Basal|Lower IM|Upper IM|Superficial|2|10|0|3|4|1
CCL21	C-C motif chemokine ligand 21	3	1.30777e-07	1.33232	0.00335861	-0.186	UP	SubMuc	2|10|0|3|4|1
IGLC2	immunoglobulin lambda constant 2	3	1.58233e-06	1.32088	0.0406373	-0.134	UP	SubMuc	Basal|Lower IM|2|3|1
COL1A2	collagen type I alpha 2 chain	0	8.23387e-10	1.31308	2.11462e-05	-1.83	UP	SubMuc	0|1
C3	complement C3	0	2.26646e-10	1.28302	5.82073e-06	-0.394	UP	SubMuc	2|0|4|1
OLFML3	olfactomedin like 3	3	8.56344e-08	1.26019	0.00219926	-0.328	UP	SubMuc	2|0|3|1
FBLN1	fibulin 1	3	1.17886e-24	1.18058	3.02754e-20	-1.55	UP	SubMuc	Basal|Lower IM|Upper IM|Superficial|2|10|0|3|4|1
CFD	complement factor D	10	8.35787e-18	1.15108	2.14647e-13	-1.828	UP	SubMuc	Basal|Upper IM|2|10|0|3|4|1
TPR	translocated promoter region, nuclear basket protein	3	1.80248e-07	-1.2657	0.00462912	-0.27	DOWN	SubMuc	3
VCAN	versican	3	5.64939e-07	-1.26623	0.0145088	-0.505	DOWN	SubMuc	3
PRRC2C	proline rich coiled-coil 2C	2	5.36146e-08	-1.27421	0.00137693	-0.758	DOWN	SubMuc	2|3|1
HMGB1	high mobility group box 1	3	1.23044e-07	-1.28089	0.00316002	-0.76	DOWN	SubMuc	2|10|3|4|1
DST	dystonin	0	5.3777e-12	-1.29107	1.3811e-07	-1.104	DOWN	SubMuc	0|3|4|1
SAMHD1	SAM and HD domain containing deoxynucleoside triphosphate triphosphohydrolase 1	3	1.47745e-06	-1.30531	0.0379438	-0.375	DOWN	SubMuc	3
PNISR	PNN interacting serine and arginine rich protein	3	1.45473e-06	-1.31476	0.0373602	-0.606	DOWN	SubMuc	3
MIR99AHG	mir-99a-let-7c cluster host gene	3	1.18182e-06	-1.33524	0.0303516	-0.442	DOWN	SubMuc	3
LUC7L3	LUC7 like 3 pre-mRNA splicing factor	3	8.08531e-08	-1.33579	0.00207647	-0.726	DOWN	SubMuc	3
ARGLU1	arginine and glutamate rich 1	3	4.06894e-07	-1.36125	0.0104498	-0.554	DOWN	SubMuc	3
TTC3	tetratricopeptide repeat domain 3	3	4.51549e-08	-1.36441	0.00115967	-0.651	DOWN	SubMuc	10|3
SREK1	splicing regulatory glutamic acid and lysine rich protein 1	3	1.84494e-06	-1.38498	0.0473818	-0.251	DOWN	SubMuc	3
ANKRD12	ankyrin repeat domain 12	0	3.76771e-08	-1.39055	0.000967622	-0.63	DOWN	SubMuc	Basal|Lower IM|Upper IM|10|0|3|4|1
KCNQ1OT1	KCNQ1 opposite strand/antisense transcript 1	10	3.53249e-07	-1.44665	0.00907215	-0.554	DOWN	SubMuc	10|0|3|4|1
GOLGA4	golgin A4	3	2.51229e-10	-1.62934	6.45208e-06	-0.495	DOWN	SubMuc	Basal|10|3|4

## Sheet: sig DEGs
S7 Table Differentially expressed genes per cluster L2 vs L3
layers	DOWN	UP
uniq total	117	307
Superficial	12	47
Upper IM	20	55
Lower IM	44	51
Basal	38	25
1	37	144
4	26	77
0	16	93
3	43	65
2	15	86
10	26	54

## Sheet: Superficial
S7 Table Differentially expressed genes Superficial L2 vs L3
comb	subgroup	p_val	avg_log2FC	pct.1	pct.2	p_val_adj	cluster	gene	pct.diff	log.pct.diff	layers	Regulation	Morphology
L2-L3	5	1.20715e-18	1.81895	0.883	0.6	3.10019e-14	L3	SPRR2F	-1.483	0.557451	Superficial	UP	epi
L2-L3	5	6.0979e-14	0.861684	0.967	0.839	1.56606e-09	L3	LY6D	-1.806	0.204845	Superficial	UP	epi
L2-L3	5	9.85287e-14	0.688251	0.994	0.944	2.53041e-09	L3	RPS12	-1.938	0.074459	Superficial	UP	epi
L2-L3	5	2.43021e-12	0.464729	0.983	0.967	6.24127e-08	L3	RPL28	-1.95	0.0236755	Superficial	UP	epi
L2-L3	5	3.92099e-11	0.728863	0.872	0.567	1.00699e-06	L3	MIR205HG	-1.439	0.620979	Superficial	UP	epi
L2-L3	5	7.22381e-11	1.6119	0.9	0.861	1.85522e-06	L3	S100A7	-1.761	0.0639118	Superficial	UP	epi
L2-L3	5	1.56102e-10	0.320757	0.206	0	4.00902e-06	L3	AC243829.5	-0.206	#NUM!	Superficial	UP	epi
L2-L3	5	2.50725e-10	0.612857	0.967	0.861	6.43912e-06	L3	RPL18A	-1.828	0.167503	Superficial	UP	epi
L2-L3	5	2.92428e-10	0.462098	1	0.994	7.51013e-06	L3	RPL41	-1.994	0.00868224	Superficial	UP	epi
L2-L3	5	3.68646e-10	0.793294	0.961	0.867	9.46755e-06	L3	S100A2	-1.828	0.148504	Superficial	UP	epi
L2-L3	5	8.08126e-10	0.575872	0.978	0.956	2.07543e-05	L3	RPS28	-1.934	0.0328238	Superficial	UP	epi
L2-L3	5	1.75783e-09	0.586865	0.95	0.789	4.51445e-05	L3	SERF2	-1.739	0.267902	Superficial	UP	epi
L2-L3	5	2.74149e-09	0.710371	0.978	0.9	7.0407e-05	L3	S100A6	-1.878	0.119909	Superficial	UP	epi
L2-L3	5	3.39682e-09	0.54938	0.961	0.839	8.72373e-05	L3	RPS10	-1.8	0.195866	Superficial	UP	epi
L2-L3	5	6.26728e-09	0.482259	1	0.978	0.000160956	L3	RPLP1	-1.978	0.0320936	Superficial	UP	epi
L2-L3	5	6.69649e-09	0.476594	0.994	0.956	0.000171979	L3	S100A11	-1.95	0.0562352	Superficial	UP	epi
L2-L3	5	9.43508e-09	0.249037	1	1	0.000242312	L3	S100A8	-2	0	Superficial	UP	epi
L2-L3	5	1.90899e-08	0.450139	1	0.978	0.000490267	L3	RPS27	-1.978	0.0320936	Superficial	UP	epi
L2-L3	5	3.74406e-08	0.499181	0.994	0.894	0.000961548	L3	RPS27A	-1.888	0.152971	Superficial	UP	epi
L2-L3	5	3.88582e-08	0.604782	0.667	0.367	0.000997957	L3	KLK7	-1.034	0.861907	Superficial	UP	epi
L2-L3	5	7.46573e-08	0.41562	0.994	0.939	0.00191735	L3	RPS3A	-1.933	0.0821207	Superficial	UP	epi
L2-L3	5	9.95848e-08	0.487631	0.844	0.589	0.00255754	L3	PDZK1IP1	-1.433	0.518975	Superficial	UP	epi
L2-L3	5	1.03913e-07	0.506164	0.928	0.689	0.00266869	L3	FAU	-1.617	0.429621	Superficial	UP	epi
L2-L3	5	1.07485e-07	0.469929	0.806	0.489	0.00276042	L3	FBLN1	-1.295	0.720945	Superficial	UP	epi
L2-L3	5	1.56668e-07	0.468543	0.761	0.511	0.00402354	L3	ELOB	-1.272	0.574573	Superficial	UP	epi
L2-L3	5	1.69826e-07	0.399106	0.667	0.361	0.00436147	L3	SELENOW	-1.028	0.885688	Superficial	UP	epi
L2-L3	5	1.71942e-07	0.387214	0.717	0.4	0.00441581	L3	NDUFS5	-1.117	0.841973	Superficial	UP	epi
L2-L3	5	1.72863e-07	0.290058	0.244	0.044	0.00443946	L3	MEGF6	-0.288	2.47131	Superficial	UP	epi
L2-L3	5	1.77805e-07	0.442342	0.583	0.306	0.00456639	L3	TOMM6	-0.889	0.929964	Superficial	UP	epi
L2-L3	5	1.79138e-07	0.213841	0.356	0.106	0.00460063	L3	GSTM3	-0.462	1.74781	Superficial	UP	epi
L2-L3	5	1.8147e-07	0.771166	0.456	0.189	0.00466051	L3	SPRR2G	-0.645	1.27065	Superficial	UP	epi
L2-L3	5	3.90228e-07	0.441069	0.989	0.889	0.0100218	L3	RPL36A	-1.878	0.153787	Superficial	UP	epi
L2-L3	5	4.30964e-07	0.375685	0.439	0.167	0.011068	L3	ALDH2	-0.606	1.39437	Superficial	UP	epi
L2-L3	5	4.37161e-07	0.475558	0.617	0.35	0.0112272	L3	HM13	-0.967	0.817916	Superficial	UP	epi
L2-L3	5	5.17065e-07	2.16277	0.217	0.044	0.0132793	L3	IGHA2	-0.261	2.30212	Superficial	UP	epi
L2-L3	5	5.94845e-07	0.407814	0.844	0.567	0.0152768	L3	COX7B	-1.411	0.573894	Superficial	UP	epi
L2-L3	5	7.35308e-07	0.379024	0.978	0.928	0.0188842	L3	RPL18	-1.906	0.0757097	Superficial	UP	epi
L2-L3	5	9.75821e-07	1.26896	0.656	0.383	0.025061	L3	IGKC	-1.039	0.776351	Superficial	UP	epi
L2-L3	5	1.02004e-06	0.414047	0.983	0.989	0.0261967	L3	SLPI	-1.972	-0.0087791	Superficial	UP	epi
L2-L3	5	1.23092e-06	0.317806	0.422	0.172	0.0316125	L3	C12orf57	-0.594	1.29483	Superficial	UP	epi
L2-L3	5	1.36736e-06	0.284164	0.367	0.133	0.0351164	L3	GLRX3	-0.5	1.46435	Superficial	UP	epi
L2-L3	5	1.44777e-06	0.4023	0.967	0.917	0.0371815	L3	TMSB10	-1.884	0.0765942	Superficial	UP	epi
L2-L3	5	1.53098e-06	0.426897	0.556	0.311	0.0393187	L3	NDUFB3	-0.867	0.83817	Superficial	UP	epi
L2-L3	5	1.62225e-06	0.344951	1	0.978	0.0416625	L3	RPL37	-1.978	0.0320936	Superficial	UP	epi
L2-L3	5	1.6668e-06	0.368623	0.472	0.217	0.0428067	L3	LTB4R	-0.689	1.12109	Superficial	UP	epi
L2-L3	5	1.67414e-06	0.279	0.261	0.072	0.0429954	L3	ESD	-0.333	1.85798	Superficial	UP	epi
L2-L3	5	1.85215e-06	0.405708	0.522	0.261	0.0475669	L3	ID1	-0.783	1	Superficial	UP	epi
L2-L3	5	3.255e-24	-0.817413	1	1	8.35949e-20	L3	SPINK5	-2	0	Superficial	DOWN	epi
L2-L3	5	2.75534e-14	-1.25965	0.261	0.6	7.07626e-10	L3	SPRR1A	-0.861	-1.20091	Superficial	DOWN	epi
L2-L3	5	3.04091e-14	-1.04609	0.011	0.3	7.80967e-10	L3	LGALS7	-0.311	-4.76939	Superficial	DOWN	epi
L2-L3	5	1.06008e-11	-1.05811	0.967	0.983	2.72249e-07	L3	MTRNR2L12	-1.95	-0.0236755	Superficial	DOWN	epi
L2-L3	5	4.53597e-10	-0.530125	1	1	1.16493e-05	L3	PABPC1	-2	0	Superficial	DOWN	epi
L2-L3	5	8.11289e-10	-0.426334	1	1	2.08355e-05	L3	SPRR3	-2	0	Superficial	DOWN	epi
L2-L3	5	1.8027e-08	-0.730565	0.872	0.917	0.000462969	L3	PSCA	-1.789	-0.0725936	Superficial	DOWN	epi
L2-L3	5	3.93847e-08	-0.687657	0.761	0.806	0.00101148	L3	RIOK3	-1.567	-0.0828834	Superficial	DOWN	epi
L2-L3	5	6.88165e-08	-0.932632	0.578	0.711	0.00176734	L3	MTRNR2L8	-1.289	-0.29878	Superficial	DOWN	epi
L2-L3	5	4.99531e-07	-0.321368	0.994	1	0.012829	L3	A2ML1	-1.994	-0.00868224	Superficial	DOWN	epi
L2-L3	5	9.24329e-07	-0.494075	0.867	0.894	0.0237386	L3	CAST	-1.761	-0.0442428	Superficial	DOWN	epi
L2-L3	5	1.18639e-06	-0.387027	0.994	0.95	0.0304689	L3	AHNAK	-1.944	0.0653183	Superficial	DOWN	epi
L2-L3	5	2.65145e-06	0.40363	0.461	0.222	0.0680944	L3	GBA	-0.683	1.05421	Superficial	NOT SIG.	epi
L2-L3	5	2.76744e-06	0.409525	0.917	0.767	0.0710733	L3	GPX3	-1.684	0.257695	Superficial	NOT SIG.	epi
L2-L3	5	2.9199e-06	0.337472	0.483	0.228	0.0749888	L3	ATP5MC1	-0.711	1.08299	Superficial	NOT SIG.	epi
L2-L3	5	2.95593e-06	0.286767	0.444	0.194	0.0759141	L3	COMTD1	-0.638	1.1945	Superficial	NOT SIG.	epi
L2-L3	5	2.96285e-06	0.534293	0.75	0.539	0.0760918	L3	ATP5MG	-1.289	0.476605	Superficial	NOT SIG.	epi
L2-L3	5	3.09321e-06	0.534319	0.378	0.15	0.0794399	L3	CCN5	-0.528	1.33342	Superficial	NOT SIG.	epi
L2-L3	5	3.11366e-06	0.375263	0.289	0.1	0.079965	L3	CTSC	-0.389	1.53107	Superficial	NOT SIG.	epi
L2-L3	5	3.39778e-06	0.344191	0.583	0.322	0.0872617	L3	RHOV	-0.905	0.856435	Superficial	NOT SIG.	epi
L2-L3	5	3.61148e-06	0.378302	0.967	0.906	0.09275	L3	RPS15A	-1.873	0.0940048	Superficial	NOT SIG.	epi
L2-L3	5	3.92504e-06	0.467783	0.622	0.367	0.100803	L3	SNHG25	-0.989	0.761135	Superficial	NOT SIG.	epi
L2-L3	5	3.94667e-06	0.690936	0.7	0.444	0.101358	L3	FCGBP	-1.144	0.656795	Superficial	NOT SIG.	epi
L2-L3	5	4.5729e-06	0.399022	0.994	0.928	0.117441	L3	RPL3	-1.922	0.099121	Superficial	NOT SIG.	epi
L2-L3	5	4.58585e-06	0.354298	0.994	0.95	0.117774	L3	RPLP0	-1.944	0.0653183	Superficial	NOT SIG.	epi
L2-L3	5	4.96325e-06	0.425033	0.278	0.094	0.127466	L3	CYP3A5	-0.372	1.56435	Superficial	NOT SIG.	epi
L2-L3	5	5.12481e-06	-0.603834	0.967	0.972	0.131615	L3	NEAT1	-1.939	-0.00744042	Superficial	NOT SIG.	epi
L2-L3	5	5.29338e-06	0.383414	0.817	0.528	0.135945	L3	UBL5	-1.345	0.629798	Superficial	NOT SIG.	epi
L2-L3	5	5.35467e-06	0.253559	0.328	0.117	0.137519	L3	CLUH	-0.445	1.48719	Superficial	NOT SIG.	epi
L2-L3	5	5.74788e-06	0.294732	0.172	0.028	0.147617	L3	NOL6	-0.2	2.61891	Superficial	NOT SIG.	epi
L2-L3	5	5.87538e-06	1.06385	0.728	0.539	0.150892	L3	SPRR2B	-1.267	0.433653	Superficial	NOT SIG.	epi
L2-L3	5	6.22473e-06	0.421156	0.983	0.95	0.159864	L3	RPS19	-1.933	0.0492639	Superficial	NOT SIG.	epi
L2-L3	5	7.23564e-06	0.416294	0.933	0.833	0.185826	L3	RPS26	-1.766	0.163561	Superficial	NOT SIG.	epi
L2-L3	5	7.35479e-06	0.273292	0.328	0.128	0.188886	L3	BACE2	-0.456	1.35755	Superficial	NOT SIG.	epi
L2-L3	5	7.74149e-06	-0.602531	0.95	0.95	0.198817	L3	SERPINB3	-1.9	0	Superficial	NOT SIG.	epi
L2-L3	5	7.86235e-06	0.306111	0.333	0.128	0.201921	L3	YIPF3	-0.461	1.37938	Superficial	NOT SIG.	epi
L2-L3	5	8.01501e-06	0.310361	0.322	0.122	0.205841	L3	POLR2E	-0.444	1.40018	Superficial	NOT SIG.	epi
L2-L3	5	8.18636e-06	-0.478121	0.672	0.744	0.210242	L3	CKAP4	-1.416	-0.146841	Superficial	NOT SIG.	epi
L2-L3	5	8.87622e-06	0.280986	0.2	0.044	0.227959	L3	PAK6	-0.244	2.18442	Superficial	NOT SIG.	epi
L2-L3	5	8.8857e-06	0.343234	0.556	0.306	0.228203	L3	NDUFB7	-0.862	0.861553	Superficial	NOT SIG.	epi
L2-L3	5	9.5038e-06	0.422148	0.494	0.272	0.244077	L3	SLIRP	-0.766	0.860904	Superficial	NOT SIG.	epi
L2-L3	5	1.01621e-05	0.381887	0.5	0.267	0.260984	L3	TMEM134	-0.767	0.905088	Superficial	NOT SIG.	epi
L2-L3	5	1.01811e-05	0.51003	0.689	0.439	0.261471	L3	HLA-DRA	-1.128	0.650283	Superficial	NOT SIG.	epi
L2-L3	5	1.03055e-05	0.388383	1	0.967	0.264666	L3	RPLP2	-1.967	0.0484122	Superficial	NOT SIG.	epi
L2-L3	5	1.13329e-05	0.291622	0.406	0.183	0.291052	L3	GSTK1	-0.589	1.14964	Superficial	NOT SIG.	epi
L2-L3	5	1.14766e-05	0.367137	0.8	0.544	0.294741	L3	COX6C	-1.344	0.556393	Superficial	NOT SIG.	epi
L2-L3	5	1.21807e-05	0.437251	0.833	0.617	0.312824	L3	PRSS22	-1.45	0.433046	Superficial	NOT SIG.	epi
L2-L3	5	1.22275e-05	0.199937	0.167	0.028	0.314027	L3	POP5	-0.195	2.57635	Superficial	NOT SIG.	epi
L2-L3	5	1.22421e-05	0.488058	0.533	0.294	0.314401	L3	S100P	-0.827	0.858319	Superficial	NOT SIG.	epi
L2-L3	5	1.22964e-05	0.305457	0.989	0.939	0.315796	L3	RPS4X	-1.928	0.0748454	Superficial	NOT SIG.	epi
L2-L3	5	1.24245e-05	0.333074	0.561	0.311	0.319087	L3	ATP5PO	-0.872	0.851086	Superficial	NOT SIG.	epi
L2-L3	5	1.25756e-05	0.191093	0.178	0.033	0.322967	L3	DKC1	-0.211	2.43134	Superficial	NOT SIG.	epi
L2-L3	5	1.31438e-05	0.467285	0.967	0.894	0.337558	L3	RPL34	-1.861	0.113241	Superficial	NOT SIG.	epi
L2-L3	5	1.35355e-05	0.319435	0.967	0.922	0.347619	L3	RPL15	-1.889	0.0687491	Superficial	NOT SIG.	epi
L2-L3	5	1.50999e-05	0.270227	0.278	0.1	0.387796	L3	ZC3H12A	-0.378	1.47508	Superficial	NOT SIG.	epi
L2-L3	5	1.52832e-05	0.281903	0.994	0.972	0.392503	L3	RPS2	-1.966	0.0322895	Superficial	NOT SIG.	epi
L2-L3	5	1.58672e-05	0.346211	0.628	0.383	0.407503	L3	NDUFB1	-1.011	0.71342	Superficial	NOT SIG.	epi
L2-L3	5	1.67146e-05	0.313769	0.411	0.194	0.429265	L3	AUP1	-0.605	1.08308	Superficial	NOT SIG.	epi
L2-L3	5	1.95093e-05	0.538591	0.811	0.639	0.501038	L3	DUOX2	-1.45	0.343886	Superficial	NOT SIG.	epi
L2-L3	5	2.04803e-05	0.414743	0.967	0.922	0.525974	L3	RPL7A	-1.889	0.0687491	Superficial	NOT SIG.	epi
L2-L3	5	2.18319e-05	0.43365	0.689	0.45	0.560687	L3	MT1X	-1.139	0.614579	Superficial	NOT SIG.	epi
L2-L3	5	2.42293e-05	0.186077	0.211	0.056	0.622257	L3	MRPS25	-0.267	1.91374	Superficial	NOT SIG.	epi
L2-L3	5	2.44058e-05	0.235077	0.239	0.072	0.62679	L3	EMC6	-0.311	1.73094	Superficial	NOT SIG.	epi
L2-L3	5	2.46698e-05	0.374161	0.378	0.178	0.633571	L3	POMP	-0.556	1.08651	Superficial	NOT SIG.	epi
L2-L3	5	2.48274e-05	0.310562	0.367	0.167	0.637617	L3	NXN	-0.534	1.13593	Superficial	NOT SIG.	epi
L2-L3	5	2.51643e-05	-0.524272	0.706	0.733	0.646268	L3	TAX1BP1	-1.439	-0.054145	Superficial	NOT SIG.	epi
L2-L3	5	2.54648e-05	0.284859	0.667	0.411	0.653988	L3	ATP5PF	-1.078	0.698548	Superficial	NOT SIG.	epi
L2-L3	5	2.71932e-05	0.39603	0.717	0.5	0.698377	L3	ATP5MF	-1.217	0.520045	Superficial	NOT SIG.	epi
L2-L3	5	2.71998e-05	0.373774	0.322	0.139	0.698546	L3	BANF1	-0.461	1.21198	Superficial	NOT SIG.	epi
L2-L3	5	2.73334e-05	0.267495	0.356	0.156	0.701976	L3	RASAL1	-0.512	1.19033	Superficial	NOT SIG.	epi
L2-L3	5	2.88001e-05	0.622718	0.989	0.994	0.739645	L3	SPRR2E	-1.983	-0.00727533	Superficial	NOT SIG.	epi
L2-L3	5	2.88907e-05	0.331061	0.583	0.339	0.741972	L3	HNRNPDL	-0.922	0.782211	Superficial	NOT SIG.	epi
L2-L3	5	2.95991e-05	0.286799	0.611	0.35	0.760164	L3	SLC25A5	-0.961	0.803817	Superficial	NOT SIG.	epi
L2-L3	5	3.01568e-05	0.24044	0.617	0.333	0.774487	L3	IGFBP4	-0.95	0.889748	Superficial	NOT SIG.	epi
L2-L3	5	3.09057e-05	0.323962	0.422	0.211	0.79372	L3	MGST3	-0.633	1	Superficial	NOT SIG.	epi
L2-L3	5	3.14256e-05	0.401542	0.672	0.422	0.807071	L3	UPK3BL1	-1.094	0.671218	Superficial	NOT SIG.	epi
L2-L3	5	3.25764e-05	0.29078	0.961	0.894	0.836627	L3	RPL35A	-1.855	0.104262	Superficial	NOT SIG.	epi
L2-L3	5	3.29392e-05	0.319709	0.967	0.889	0.845945	L3	RPL19	-1.856	0.121332	Superficial	NOT SIG.	epi
L2-L3	5	3.31287e-05	0.225803	0.244	0.083	0.850811	L3	IL36G	-0.327	1.5557	Superficial	NOT SIG.	epi
L2-L3	5	3.3314e-05	0.347451	0.417	0.206	0.85557	L3	SNRPF	-0.623	1.0174	Superficial	NOT SIG.	epi
L2-L3	5	3.37164e-05	-0.421348	0.994	0.994	0.865905	L3	MT-ND2	-1.988	0	Superficial	NOT SIG.	epi
L2-L3	5	3.41555e-05	0.391409	0.7	0.5	0.877181	L3	COX7A2	-1.2	0.485427	Superficial	NOT SIG.	epi
L2-L3	5	3.42398e-05	-0.339612	0.983	0.978	0.879347	L3	DSP	-1.961	0.00735695	Superficial	NOT SIG.	epi
L2-L3	5	3.43322e-05	0.361465	0.967	0.917	0.881719	L3	DMKN	-1.884	0.0765942	Superficial	NOT SIG.	epi
L2-L3	5	3.44117e-05	0.191866	0.133	0.017	0.883761	L3	TPSB2	-0.15	2.96782	Superficial	NOT SIG.	epi
L2-L3	5	3.46006e-05	0.287496	0.522	0.289	0.888613	L3	TMEM258	-0.811	0.85298	Superficial	NOT SIG.	epi
L2-L3	5	3.49309e-05	-0.549703	0.872	0.878	0.897096	L3	MT-ND5	-1.75	-0.0098928	Superficial	NOT SIG.	epi
L2-L3	5	3.57036e-05	0.382292	0.961	0.911	0.916941	L3	PI3	-1.872	0.0770854	Superficial	NOT SIG.	epi
L2-L3	5	3.59859e-05	0.205054	0.667	0.389	0.92419	L3	LGALS1	-1.056	0.777917	Superficial	NOT SIG.	epi
L2-L3	5	3.77408e-05	0.277399	0.439	0.211	0.969259	L3	SNU13	-0.65	1.05698	Superficial	NOT SIG.	epi
L2-L3	5	3.89419e-05	0.473786	0.583	0.372	1	L3	MZT2B	-0.955	0.648193	Superficial	NOT SIG.	epi
L2-L3	5	3.94658e-05	0.423293	0.95	0.95	1	L3	KLK12	-1.9	0	Superficial	NOT SIG.	epi
L2-L3	5	3.97571e-05	0.16788	0.183	0.044	1	L3	SRD5A3	-0.227	2.05627	Superficial	NOT SIG.	epi
L2-L3	5	4.10354e-05	0.327769	0.472	0.244	1	L3	KRT23	-0.716	0.951906	Superficial	NOT SIG.	epi
L2-L3	5	4.16811e-05	-0.748159	0.678	0.772	1	L3	YOD1	-1.45	-0.187316	Superficial	NOT SIG.	epi
L2-L3	5	4.43636e-05	-0.404311	0.839	0.844	1	L3	IL18	-1.683	-0.00857219	Superficial	NOT SIG.	epi
L2-L3	5	4.54689e-05	0.295538	0.256	0.089	1	L3	LAPTM5	-0.345	1.52427	Superficial	NOT SIG.	epi
L2-L3	5	4.55341e-05	0.336689	1	0.95	1	L3	RPS21	-1.95	0.0740006	Superficial	NOT SIG.	epi
L2-L3	5	4.69928e-05	-0.448772	0.822	0.839	1	L3	ACTN4	-1.661	-0.0295324	Superficial	NOT SIG.	epi
L2-L3	5	4.85957e-05	0.446384	0.789	0.628	1	L3	ATP5ME	-1.417	0.329261	Superficial	NOT SIG.	epi
L2-L3	5	5.04464e-05	0.193697	0.217	0.067	1	L3	KIF22	-0.284	1.69546	Superficial	NOT SIG.	epi
L2-L3	5	5.19998e-05	0.381263	0.8	0.567	1	L3	COX6B1	-1.367	0.496651	Superficial	NOT SIG.	epi
L2-L3	5	5.29864e-05	0.349923	0.256	0.094	1	L3	CRTAP	-0.35	1.44541	Superficial	NOT SIG.	epi
L2-L3	5	5.30131e-05	0.305057	0.589	0.356	1	L3	BLOC1S1	-0.945	0.72639	Superficial	NOT SIG.	epi
L2-L3	5	5.37981e-05	0.173509	0.211	0.061	1	L3	PNKD	-0.272	1.79036	Superficial	NOT SIG.	epi
L2-L3	5	5.43799e-05	0.373798	0.406	0.217	1	L3	TPD52L1	-0.623	0.903785	Superficial	NOT SIG.	epi
L2-L3	5	5.45353e-05	0.320174	0.25	0.089	1	L3	CSKMT	-0.339	1.49005	Superficial	NOT SIG.	epi
L2-L3	5	5.83805e-05	0.392913	0.989	0.939	1	L3	RPS14	-1.928	0.0748454	Superficial	NOT SIG.	epi
L2-L3	5	5.89267e-05	0.179542	0.183	0.044	1	L3	GSTM4	-0.227	2.05627	Superficial	NOT SIG.	epi
L2-L3	5	6.02563e-05	0.290003	0.617	0.372	1	L3	WASL	-0.989	0.729968	Superficial	NOT SIG.	epi
L2-L3	5	6.16152e-05	0.291618	1	0.95	1	L3	RPL35	-1.95	0.0740006	Superficial	NOT SIG.	epi
L2-L3	5	6.22932e-05	0.33514	0.45	0.244	1	L3	SULF2	-0.694	0.883044	Superficial	NOT SIG.	epi
L2-L3	5	6.41089e-05	0.277506	0.789	0.594	1	L3	VAMP8	-1.383	0.409562	Superficial	NOT SIG.	epi
L2-L3	5	6.47097e-05	0.26649	0.978	0.889	1	L3	RPL4	-1.867	0.137651	Superficial	NOT SIG.	epi
L2-L3	5	6.58947e-05	0.36062	0.767	0.544	1	L3	ATP5MD	-1.311	0.49562	Superficial	NOT SIG.	epi
L2-L3	5	6.98043e-05	0.35142	0.3	0.128	1	L3	COL7A1	-0.428	1.22882	Superficial	NOT SIG.	epi
L2-L3	5	7.06833e-05	0.33002	0.55	0.328	1	L3	ATP6V1F	-0.878	0.745736	Superficial	NOT SIG.	epi
L2-L3	5	7.2214e-05	0.376403	0.667	0.439	1	L3	NDUFA1	-1.106	0.603466	Superficial	NOT SIG.	epi
L2-L3	5	8.05064e-05	0.197133	0.183	0.05	1	L3	PRPF31	-0.233	1.87184	Superficial	NOT SIG.	epi
L2-L3	5	8.08036e-05	0.290679	0.511	0.267	1	L3	TMED9	-0.778	0.936484	Superficial	NOT SIG.	epi
L2-L3	5	8.1125e-05	0.611665	0.722	0.594	1	L3	KLK6	-1.316	0.281536	Superficial	NOT SIG.	epi
L2-L3	5	8.13528e-05	0.310469	0.372	0.178	1	L3	PLD3	-0.55	1.06343	Superficial	NOT SIG.	epi
L2-L3	5	8.32537e-05	0.221994	0.567	0.328	1	L3	COL6A2	-0.895	0.789653	Superficial	NOT SIG.	epi
L2-L3	5	8.41716e-05	0.368305	0.761	0.5	1	L3	NDUFA13	-1.261	0.605968	Superficial	NOT SIG.	epi
L2-L3	5	8.74058e-05	0.168337	0.278	0.106	1	L3	MBD3	-0.384	1.39102	Superficial	NOT SIG.	epi
L2-L3	5	8.97893e-05	0.284431	0.972	0.922	1	L3	RPL12	-1.894	0.0761896	Superficial	NOT SIG.	epi
L2-L3	5	0.000102452	-0.393555	0.178	0.333	1	L3	FUT6	-0.511	-0.903645	Superficial	NOT SIG.	epi
L2-L3	5	0.000106922	0.152941	0.322	0.133	1	L3	TIMP1	-0.455	1.27563	Superficial	NOT SIG.	epi
L2-L3	5	0.000110462	0.294167	0.65	0.417	1	L3	SEC61G	-1.067	0.640392	Superficial	NOT SIG.	epi
L2-L3	5	0.000110628	0.192641	0.422	0.217	1	L3	GTF3C1	-0.639	0.959548	Superficial	NOT SIG.	epi
L2-L3	5	0.000115292	0.297881	0.956	0.867	1	L3	RPS5	-1.823	0.140979	Superficial	NOT SIG.	epi
L2-L3	5	0.000116896	-0.327088	1	1	1	L3	EMP1	-2	0	Superficial	NOT SIG.	epi
L2-L3	5	0.000121976	0.215543	0.217	0.072	1	L3	MRPS12	-0.289	1.59163	Superficial	NOT SIG.	epi
L2-L3	5	0.000130598	0.269308	0.478	0.25	1	L3	PHB2	-0.728	0.935083	Superficial	NOT SIG.	epi
L2-L3	5	0.000130857	0.172541	0.256	0.094	1	L3	MRPL13	-0.35	1.44541	Superficial	NOT SIG.	epi
L2-L3	5	0.000132813	0.216263	0.889	0.644	1	L3	CALR	-1.533	0.465123	Superficial	NOT SIG.	epi
L2-L3	5	0.000138933	-0.441601	0.956	0.983	1	L3	KRT6C	-1.939	-0.0401808	Superficial	NOT SIG.	epi
L2-L3	5	0.000142131	0.130913	0.561	0.344	1	L3	RBX1	-0.905	0.705592	Superficial	NOT SIG.	epi
L2-L3	5	0.000143707	0.314486	0.728	0.522	1	L3	DAPL1	-1.25	0.479889	Superficial	NOT SIG.	epi
L2-L3	5	0.00014968	0.389626	0.856	0.706	1	L3	DBI	-1.562	0.277943	Superficial	NOT SIG.	epi
L2-L3	5	0.000150911	0.218347	0.333	0.15	1	L3	STAT2	-0.483	1.15056	Superficial	NOT SIG.	epi
L2-L3	5	0.00015111	0.301977	0.411	0.222	1	L3	SELENOH	-0.633	0.888579	Superficial	NOT SIG.	epi
L2-L3	5	0.000152898	0.220546	0.622	0.372	1	L3	COX5A	-0.994	0.741612	Superficial	NOT SIG.	epi
L2-L3	5	0.000161571	0.254302	0.622	0.378	1	L3	TMEM54	-1	0.718528	Superficial	NOT SIG.	epi
L2-L3	5	0.000161816	0.103605	0.939	0.822	1	L3	KRT14	-1.761	0.191987	Superficial	NOT SIG.	epi
L2-L3	5	0.000162847	0.252496	0.25	0.094	1	L3	ILK	-0.344	1.4112	Superficial	NOT SIG.	epi
L2-L3	5	0.000162892	0.163962	0.239	0.089	1	L3	MCRS1	-0.328	1.42513	Superficial	NOT SIG.	epi
L2-L3	5	0.000163524	0.251639	0.994	0.933	1	L3	RPL17	-1.927	0.0913688	Superficial	NOT SIG.	epi
L2-L3	5	0.000164589	0.197646	0.294	0.122	1	L3	IP6K2	-0.416	1.26894	Superficial	NOT SIG.	epi
L2-L3	5	0.000169097	0.183065	0.322	0.15	1	L3	UFM1	-0.472	1.1021	Superficial	NOT SIG.	epi
L2-L3	5	0.000169559	0.197576	0.778	0.533	1	L3	GAS5	-1.311	0.545635	Superficial	NOT SIG.	epi
L2-L3	5	0.000170039	0.46367	0.2	0.067	1	L3	APOBEC3A	-0.267	1.57777	Superficial	NOT SIG.	epi
L2-L3	5	0.000173756	0.0883009	0.328	0.144	1	L3	CENPX	-0.472	1.18763	Superficial	NOT SIG.	epi
L2-L3	5	0.000177516	-0.636265	0.65	0.75	1	L3	CITED2	-1.4	-0.206451	Superficial	NOT SIG.	epi
L2-L3	5	0.000181465	0.274611	0.356	0.172	1	L3	LSM7	-0.528	1.04947	Superficial	NOT SIG.	epi
L2-L3	5	0.000183929	0.230077	0.994	0.972	1	L3	RPS6	-1.966	0.0322895	Superficial	NOT SIG.	epi
L2-L3	5	0.000185299	-1.419	0.489	0.611	1	L3	AL627171.2	-1.1	-0.321338	Superficial	NOT SIG.	epi
L2-L3	5	0.000188434	-0.270946	1	1	1	L3	CSTB	-2	0	Superficial	NOT SIG.	epi
L2-L3	5	0.000190636	0.224121	0.156	0.039	1	L3	HSPB11	-0.195	2	Superficial	NOT SIG.	epi
L2-L3	5	0.000191038	0.182697	0.25	0.094	1	L3	CAMTA1	-0.344	1.4112	Superficial	NOT SIG.	epi
L2-L3	5	0.000192642	0.119158	0.389	0.183	1	L3	SPHK1	-0.572	1.08793	Superficial	NOT SIG.	epi
L2-L3	5	0.000195132	0.285927	0.467	0.267	1	L3	ZFAS1	-0.734	0.806583	Superficial	NOT SIG.	epi
L2-L3	5	0.000199922	0.367136	0.267	0.111	1	L3	KLK5	-0.378	1.26628	Superficial	NOT SIG.	epi
L2-L3	5	0.000202613	0.273363	0.311	0.144	1	L3	DEFB4B	-0.455	1.11085	Superficial	NOT SIG.	epi
L2-L3	5	0.000203948	0.252278	0.489	0.272	1	L3	VPS29	-0.761	0.846228	Superficial	NOT SIG.	epi
L2-L3	5	0.000204878	0.314993	0.611	0.356	1	L3	PSME1	-0.967	0.779295	Superficial	NOT SIG.	epi
L2-L3	5	0.000206183	-0.211678	0.011	0.1	1	L3	HLA-DRB5	-0.111	-3.18442	Superficial	NOT SIG.	epi
L2-L3	5	0.000206855	0.245004	0.328	0.161	1	L3	PLXNB1	-0.489	1.02664	Superficial	NOT SIG.	epi
L2-L3	5	0.000208272	0.150153	0.1	0.011	1	L3	CD6	-0.111	3.18442	Superficial	NOT SIG.	epi
L2-L3	5	0.000210962	-0.373446	0.85	0.856	1	L3	KRT19	-1.706	-0.010148	Superficial	NOT SIG.	epi
L2-L3	5	0.000212673	0.455905	0.828	0.606	1	L3	DUOXA2	-1.434	0.450313	Superficial	NOT SIG.	epi
L2-L3	5	0.000213133	0.26051	0.317	0.144	1	L3	GPX2	-0.461	1.13841	Superficial	NOT SIG.	epi
L2-L3	5	0.000214432	0.290891	0.406	0.217	1	L3	NME1	-0.623	0.903785	Superficial	NOT SIG.	epi
L2-L3	5	0.000216406	0.236531	0.378	0.2	1	L3	LLGL2	-0.578	0.918386	Superficial	NOT SIG.	epi
L2-L3	5	0.000218121	0.112533	0.089	0.006	1	L3	FGD3	-0.095	3.89077	Superficial	NOT SIG.	epi
L2-L3	5	0.000218465	0.313881	0.994	0.933	1	L3	RPS15	-1.927	0.0913688	Superficial	NOT SIG.	epi
L2-L3	5	0.000221065	0.149552	0.122	0.022	1	L3	KLK9	-0.144	2.47131	Superficial	NOT SIG.	epi
L2-L3	5	0.000226324	0.641778	0.561	0.367	1	L3	RPTN	-0.928	0.612221	Superficial	NOT SIG.	epi
L2-L3	5	0.000228409	0.268708	0.406	0.217	1	L3	IGFBP2	-0.623	0.903785	Superficial	NOT SIG.	epi
L2-L3	5	0.00023378	0.236995	0.239	0.089	1	L3	LHX4	-0.328	1.42513	Superficial	NOT SIG.	epi
L2-L3	5	0.000238105	0.312064	0.794	0.611	1	L3	PRDX5	-1.405	0.377967	Superficial	NOT SIG.	epi
L2-L3	5	0.000243554	1.03337	0.406	0.228	1	L3	IGHA1	-0.634	0.832446	Superficial	NOT SIG.	epi
L2-L3	5	0.000245859	0.237932	0.55	0.317	1	L3	TUFM	-0.867	0.794949	Superficial	NOT SIG.	epi
L2-L3	5	0.000247361	0.113075	0.072	0	1	L3	NOS2	-0.072	#NUM!	Superficial	NOT SIG.	epi
L2-L3	5	0.000247699	-0.4127	0.072	0.2	1	L3	CABLES1	-0.272	-1.47393	Superficial	NOT SIG.	epi
L2-L3	5	0.000251909	1.01469	0.267	0.122	1	L3	JCHAIN	-0.389	1.12996	Superficial	NOT SIG.	epi
L2-L3	5	0.000264074	0.257585	0.961	0.933	1	L3	RPS7	-1.894	0.0426593	Superficial	NOT SIG.	epi
L2-L3	5	0.000264955	0.157406	0.278	0.122	1	L3	MRPL43	-0.4	1.1882	Superficial	NOT SIG.	epi
L2-L3	5	0.000267933	0.186984	0.35	0.167	1	L3	SNX1	-0.517	1.06751	Superficial	NOT SIG.	epi
L2-L3	5	0.000269327	0.172679	0.161	0.044	1	L3	CD52	-0.205	1.87149	Superficial	NOT SIG.	epi
L2-L3	5	0.000269454	0.299032	0.367	0.189	1	L3	RALY	-0.556	0.957394	Superficial	NOT SIG.	epi
L2-L3	5	0.00027042	0.300894	0.711	0.522	1	L3	PRSS3	-1.233	0.4458	Superficial	NOT SIG.	epi
L2-L3	5	0.00027946	0.215282	0.228	0.089	1	L3	GDE1	-0.317	1.35716	Superficial	NOT SIG.	epi
L2-L3	5	0.000281507	0.257432	0.994	0.967	1	L3	RPS24	-1.961	0.03973	Superficial	NOT SIG.	epi
L2-L3	5	0.000285881	0.214283	0.161	0.044	1	L3	ACKR1	-0.205	1.87149	Superficial	NOT SIG.	epi
L2-L3	5	0.000292816	0.339313	0.683	0.439	1	L3	GNB2	-1.122	0.637665	Superficial	NOT SIG.	epi
L2-L3	5	0.000295565	0.25347	0.539	0.317	1	L3	ATP6V0B	-0.856	0.765802	Superficial	NOT SIG.	epi
L2-L3	5	0.000295685	0.131635	0.167	0.044	1	L3	CYBC1	-0.211	1.92427	Superficial	NOT SIG.	epi
L2-L3	5	0.000303184	-0.411847	0.861	0.856	1	L3	CRYBG1	-1.717	0.00840244	Superficial	NOT SIG.	epi
L2-L3	5	0.000306825	0.229398	0.178	0.056	1	L3	IRF1	-0.234	1.66838	Superficial	NOT SIG.	epi
L2-L3	5	0.000308647	0.246139	0.944	0.867	1	L3	MIF	-1.811	0.122755	Superficial	NOT SIG.	epi
L2-L3	5	0.00031012	0.290874	0.661	0.433	1	L3	PET100	-1.094	0.610283	Superficial	NOT SIG.	epi
L2-L3	5	0.000317	0.205502	0.261	0.111	1	L3	NAA60	-0.372	1.23349	Superficial	NOT SIG.	epi
L2-L3	5	0.000318842	-0.220758	0.039	0.15	1	L3	NR1D1	-0.189	-1.94342	Superficial	NOT SIG.	epi
L2-L3	5	0.000320539	0.323524	0.694	0.461	1	L3	VCP	-1.155	0.590169	Superficial	NOT SIG.	epi
L2-L3	5	0.00032122	0.437754	0.439	0.261	1	L3	HLA-DPB1	-0.7	0.750171	Superficial	NOT SIG.	epi
L2-L3	5	0.000322034	0.308443	0.75	0.522	1	L3	CFD	-1.272	0.522841	Superficial	NOT SIG.	epi
L2-L3	5	0.000324789	0.221629	0.411	0.222	1	L3	PTGR1	-0.633	0.888579	Superficial	NOT SIG.	epi
L2-L3	5	0.000325345	0.203262	0.139	0.033	1	L3	LSG1	-0.172	2.07455	Superficial	NOT SIG.	epi
L2-L3	5	0.000326813	0.289018	0.417	0.222	1	L3	AURKAIP1	-0.639	0.909488	Superficial	NOT SIG.	epi
L2-L3	5	0.000327917	0.151777	0.183	0.056	1	L3	EXOSC7	-0.239	1.70834	Superficial	NOT SIG.	epi
L2-L3	5	0.000334073	0.289702	0.983	0.872	1	L3	RPL10A	-1.855	0.172863	Superficial	NOT SIG.	epi
L2-L3	5	0.00033874	0.27998	0.967	0.894	1	L3	RPL21	-1.861	0.113241	Superficial	NOT SIG.	epi
L2-L3	5	0.000340627	0.250434	0.3	0.144	1	L3	SS18	-0.444	1.05889	Superficial	NOT SIG.	epi
L2-L3	5	0.000352351	0.217273	0.139	0.033	1	L3	PAM16	-0.172	2.07455	Superficial	NOT SIG.	epi
L2-L3	5	0.000355988	0.27265	0.328	0.167	1	L3	NDUFS7	-0.495	0.973848	Superficial	NOT SIG.	epi
L2-L3	5	0.00035705	-0.267033	1	1	1	L3	KRT13	-2	0	Superficial	NOT SIG.	epi
L2-L3	5	0.000359571	0.246109	0.578	0.356	1	L3	CLTA	-0.934	0.699192	Superficial	NOT SIG.	epi
L2-L3	5	0.000369257	0.224353	0.428	0.233	1	L3	SEMA4B	-0.661	0.877281	Superficial	NOT SIG.	epi
L2-L3	5	0.00036968	0.303238	1	0.994	1	L3	FABP5	-1.994	0.00868224	Superficial	NOT SIG.	epi
L2-L3	5	0.000374628	0.180328	0.444	0.233	1	L3	RTRAF	-0.677	0.93023	Superficial	NOT SIG.	epi
L2-L3	5	0.000381546	0.237324	0.55	0.333	1	L3	NDUFB2	-0.883	0.723909	Superficial	NOT SIG.	epi
L2-L3	5	0.000388649	-0.318551	0.989	0.978	1	L3	MUC21	-1.967	0.0161361	Superficial	NOT SIG.	epi
L2-L3	5	0.000398716	0.187827	0.094	0.011	1	L3	MFSD8	-0.105	3.09516	Superficial	NOT SIG.	epi
L2-L3	5	0.0004047	-0.2701	0.911	0.9	1	L3	C4orf3	-1.811	0.0175261	Superficial	NOT SIG.	epi
L2-L3	5	0.000405827	0.306229	0.956	0.844	1	L3	RPL14	-1.8	0.179768	Superficial	NOT SIG.	epi
L2-L3	5	0.000416031	0.212919	0.139	0.033	1	L3	TYROBP	-0.172	2.07455	Superficial	NOT SIG.	epi
L2-L3	5	0.000416314	0.267616	0.178	0.056	1	L3	CLEC11A	-0.234	1.66838	Superficial	NOT SIG.	epi
L2-L3	5	0.000425335	0.459268	0.822	0.622	1	L3	CD74	-1.444	0.402224	Superficial	NOT SIG.	epi
L2-L3	5	0.000425499	0.281903	0.544	0.35	1	L3	SYTL1	-0.894	0.636252	Superficial	NOT SIG.	epi
L2-L3	5	0.000429038	0.178245	0.183	0.061	1	L3	WRNIP1	-0.244	1.58496	Superficial	NOT SIG.	epi
L2-L3	5	0.000437892	0.116496	0.067	0	1	L3	GIMAP5	-0.067	#NUM!	Superficial	NOT SIG.	epi
L2-L3	5	0.000439439	0.139906	0.222	0.083	1	L3	ZNF672	-0.305	1.41938	Superficial	NOT SIG.	epi
L2-L3	5	0.0004409	0.155652	0.45	0.25	1	L3	BAG6	-0.7	0.847997	Superficial	NOT SIG.	epi
L2-L3	5	0.000442124	0.198159	0.222	0.083	1	L3	SHMT2	-0.305	1.41938	Superficial	NOT SIG.	epi
L2-L3	5	0.000442434	0.181815	0.2	0.072	1	L3	MAGOH	-0.272	1.47393	Superficial	NOT SIG.	epi
L2-L3	5	0.000443222	0.171032	0.389	0.2	1	L3	TSTD1	-0.589	0.95977	Superficial	NOT SIG.	epi
L2-L3	5	0.000443238	0.262868	0.45	0.261	1	L3	NAA38	-0.711	0.785875	Superficial	NOT SIG.	epi
L2-L3	5	0.000452786	0.250099	0.278	0.128	1	L3	RAB24	-0.406	1.11894	Superficial	NOT SIG.	epi
L2-L3	5	0.000455208	0.288091	0.511	0.294	1	L3	FKBP1A	-0.805	0.797507	Superficial	NOT SIG.	epi
L2-L3	5	0.000459696	0.275664	0.222	0.089	1	L3	IPO5	-0.311	1.31868	Superficial	NOT SIG.	epi
L2-L3	5	0.000471594	0.226422	0.2	0.072	1	L3	RNASE1	-0.272	1.47393	Superficial	NOT SIG.	epi
L2-L3	5	0.000478709	0.235963	0.289	0.133	1	L3	GJB3	-0.422	1.11964	Superficial	NOT SIG.	epi
L2-L3	5	0.000488963	0.221317	0.972	0.911	1	L3	GSTP1	-1.883	0.0935053	Superficial	NOT SIG.	epi
L2-L3	5	0.000494707	0.266599	0.133	0.033	1	L3	OAF	-0.166	2.01089	Superficial	NOT SIG.	epi
L2-L3	5	0.000505787	0.250081	0.278	0.128	1	L3	COX14	-0.406	1.11894	Superficial	NOT SIG.	epi
L2-L3	5	0.000511422	0.231558	0.472	0.272	1	L3	SF3B5	-0.744	0.79518	Superficial	NOT SIG.	epi
L2-L3	5	0.000518085	0.15791	0.35	0.183	1	L3	DEFB1	-0.533	0.935511	Superficial	NOT SIG.	epi
L2-L3	5	0.000519132	0.217218	1	1	1	L3	SPRR1B	-2	0	Superficial	NOT SIG.	epi
L2-L3	5	0.000534025	0.112131	0.139	0.033	1	L3	CCDC84	-0.172	2.07455	Superficial	NOT SIG.	epi
L2-L3	5	0.000541007	0.120515	0.106	0.017	1	L3	ITGB6	-0.123	2.64046	Superficial	NOT SIG.	epi
L2-L3	5	0.000541424	0.278537	0.556	0.35	1	L3	SOD2	-0.906	0.66773	Superficial	NOT SIG.	epi
L2-L3	5	0.000548072	0.280398	0.611	0.394	1	L3	SUB1	-1.005	0.632977	Superficial	NOT SIG.	epi
L2-L3	5	0.000550379	0.158012	0.356	0.178	1	L3	ETFB	-0.534	1	Superficial	NOT SIG.	epi
L2-L3	5	0.00055269	0.204033	0.206	0.078	1	L3	THOC3	-0.284	1.4011	Superficial	NOT SIG.	epi
L2-L3	5	0.000555425	0.246609	0.667	0.428	1	L3	EIF3K	-1.095	0.640076	Superficial	NOT SIG.	epi
L2-L3	5	0.000568769	0.240469	0.506	0.317	1	L3	NBEAL2	-0.823	0.674655	Superficial	NOT SIG.	epi
L2-L3	5	0.000571601	0.260336	0.95	0.889	1	L3	UBA52	-1.839	0.0957441	Superficial	NOT SIG.	epi
L2-L3	5	0.000579188	0.142758	0.289	0.128	1	L3	LUM	-0.417	1.17493	Superficial	NOT SIG.	epi
L2-L3	5	0.000579604	0.189754	0.144	0.039	1	L3	CISD3	-0.183	1.88452	Superficial	NOT SIG.	epi
L2-L3	5	0.000582478	0.157779	0.328	0.167	1	L3	CBX3	-0.495	0.973848	Superficial	NOT SIG.	epi
L2-L3	5	0.000584085	0.269196	0.228	0.094	1	L3	CIAO2B	-0.322	1.2783	Superficial	NOT SIG.	epi
L2-L3	5	0.000586069	-0.412536	0.95	0.95	1	L3	CRISP3	-1.9	0	Superficial	NOT SIG.	epi
L2-L3	5	0.00058675	0.148579	0.111	0.022	1	L3	ZBED1	-0.133	2.33498	Superficial	NOT SIG.	epi
L2-L3	5	0.000586875	0.189275	0.511	0.317	1	L3	NDUFV2	-0.828	0.68884	Superficial	NOT SIG.	epi
L2-L3	5	0.000587945	0.207326	0.133	0.033	1	L3	XXYLT1	-0.166	2.01089	Superficial	NOT SIG.	epi
L2-L3	5	0.000589367	0.270027	0.428	0.244	1	L3	PIEZO1	-0.672	0.81073	Superficial	NOT SIG.	epi
L2-L3	5	0.000607125	0.169113	0.278	0.122	1	L3	LAMTOR3	-0.4	1.1882	Superficial	NOT SIG.	epi
L2-L3	5	0.000612126	0.230553	0.261	0.117	1	L3	BIRC2	-0.378	1.15754	Superficial	NOT SIG.	epi
L2-L3	5	0.000613092	0.237654	0.172	0.056	1	L3	FAM200B	-0.228	1.61891	Superficial	NOT SIG.	epi
L2-L3	5	0.000617708	0.127167	0.15	0.044	1	L3	NLRP2	-0.194	1.76939	Superficial	NOT SIG.	epi
L2-L3	5	0.000622333	0.195416	0.256	0.111	1	L3	MRPL23	-0.367	1.20558	Superficial	NOT SIG.	epi
L2-L3	5	0.000626607	0.203143	0.339	0.167	1	L3	FUT2	-0.506	1.02144	Superficial	NOT SIG.	epi
L2-L3	5	0.00062967	0.196886	0.339	0.167	1	L3	HNRNPF	-0.506	1.02144	Superficial	NOT SIG.	epi
L2-L3	5	0.000630169	0.212874	0.183	0.061	1	L3	MXRA8	-0.244	1.58496	Superficial	NOT SIG.	epi
L2-L3	5	0.000633117	0.0637238	0.4	0.217	1	L3	STUB1	-0.617	0.882305	Superficial	NOT SIG.	epi
L2-L3	5	0.000636462	0.139233	0.089	0.011	1	L3	PCP4L1	-0.1	3.0163	Superficial	NOT SIG.	epi
L2-L3	5	0.000640467	0.204192	0.472	0.261	1	L3	SNRPG	-0.733	0.854737	Superficial	NOT SIG.	epi
L2-L3	5	0.00064898	0.318309	0.333	0.178	1	L3	NRDC	-0.511	0.903645	Superficial	NOT SIG.	epi
L2-L3	5	0.000651879	0.157974	0.25	0.106	1	L3	PEF1	-0.356	1.23786	Superficial	NOT SIG.	epi
L2-L3	5	0.00065233	0.233986	0.211	0.078	1	L3	DDX39A	-0.289	1.4357	Superficial	NOT SIG.	epi
L2-L3	5	0.000664146	0.0898124	0.078	0.006	1	L3	PRMT6	-0.084	3.70044	Superficial	NOT SIG.	epi
L2-L3	5	0.00068421	0.244252	0.411	0.222	1	L3	AEBP1	-0.633	0.888579	Superficial	NOT SIG.	epi
L2-L3	5	0.000686981	0.296648	1	0.972	1	L3	RPS29	-1.972	0.0409718	Superficial	NOT SIG.	epi
L2-L3	5	0.000690051	-0.56734	0.544	0.6	1	L3	PHACTR4	-1.144	-0.141356	Superficial	NOT SIG.	epi
L2-L3	5	0.000693793	0.391466	0.833	0.7	1	L3	CEACAM6	-1.533	0.250962	Superficial	NOT SIG.	epi
L2-L3	5	0.000700833	0.235541	0.544	0.339	1	L3	CERS3	-0.883	0.682321	Superficial	NOT SIG.	epi
L2-L3	5	0.000708415	0.219122	0.417	0.233	1	L3	CA12	-0.65	0.839717	Superficial	NOT SIG.	epi
L2-L3	5	0.000726642	0.279194	0.767	0.572	1	L3	UQCR11	-1.339	0.423211	Superficial	NOT SIG.	epi
L2-L3	5	0.000727123	0.292406	0.778	0.617	1	L3	UQCRQ	-1.395	0.3345	Superficial	NOT SIG.	epi
L2-L3	5	0.000727532	0.18604	0.617	0.417	1	L3	PPP1CA	-1.034	0.565223	Superficial	NOT SIG.	epi
L2-L3	5	0.000727536	0.127424	0.383	0.206	1	L3	SEC11A	-0.589	0.8947	Superficial	NOT SIG.	epi
L2-L3	5	0.00074411	0.174561	0.261	0.117	1	L3	HLA-DQA1	-0.378	1.15754	Superficial	NOT SIG.	epi
L2-L3	5	0.00074472	0.143994	0.533	0.333	1	L3	VPS28	-0.866	0.678613	Superficial	NOT SIG.	epi
L2-L3	5	0.000747632	1.32011	0.189	0.078	1	L3	IGLC2	-0.267	1.27684	Superficial	NOT SIG.	epi
L2-L3	5	0.000753893	0.166523	0.178	0.061	1	L3	PMF1	-0.239	1.545	Superficial	NOT SIG.	epi
L2-L3	5	0.000763393	0.0718243	0.267	0.117	1	L3	TMEM265	-0.384	1.19033	Superficial	NOT SIG.	epi
L2-L3	5	0.000763998	0.306858	0.478	0.3	1	L3	HLA-DRB1	-0.778	0.672048	Superficial	NOT SIG.	epi
L2-L3	5	0.00076637	0.255718	0.45	0.256	1	L3	TMEM219	-0.706	0.813781	Superficial	NOT SIG.	epi
L2-L3	5	0.000776972	0.287096	0.667	0.461	1	L3	ATP5MPL	-1.128	0.53292	Superficial	NOT SIG.	epi
L2-L3	5	0.000778008	-0.499016	0.25	0.389	1	L3	ANKRD12	-0.639	-0.637842	Superficial	NOT SIG.	epi
L2-L3	5	0.000781521	0.139212	0.089	0.011	1	L3	DHRS12	-0.1	3.0163	Superficial	NOT SIG.	epi
L2-L3	5	0.000782457	0.0969266	0.133	0.033	1	L3	ALG12	-0.166	2.01089	Superficial	NOT SIG.	epi
L2-L3	5	0.000788019	-0.448496	0.394	0.506	1	L3	HCG22	-0.9	-0.360942	Superficial	NOT SIG.	epi
L2-L3	5	0.000793831	0.151922	0.139	0.039	1	L3	MRPL48	-0.178	1.83354	Superficial	NOT SIG.	epi
L2-L3	5	0.000799922	0.120909	0.25	0.106	1	L3	HR	-0.356	1.23786	Superficial	NOT SIG.	epi
L2-L3	5	0.000800262	0.164669	0.1	0.017	1	L3	ENGASE	-0.117	2.55639	Superficial	NOT SIG.	epi
L2-L3	5	0.00081376	0.149856	0.122	0.028	1	L3	COPZ2	-0.15	2.12338	Superficial	NOT SIG.	epi
L2-L3	5	0.00081376	0.0654487	0.122	0.028	1	L3	ZPR1	-0.15	2.12338	Superficial	NOT SIG.	epi
L2-L3	5	0.000825055	0.256847	0.972	0.933	1	L3	PPIA	-1.905	0.0590792	Superficial	NOT SIG.	epi
L2-L3	5	0.000826496	0.261806	0.956	0.894	1	L3	RPS16	-1.85	0.0967358	Superficial	NOT SIG.	epi
L2-L3	5	0.000833973	0.265126	0.811	0.622	1	L3	PFN1	-1.433	0.382787	Superficial	NOT SIG.	epi
L2-L3	5	0.000837841	-1.03271	0.628	0.672	1	L3	ANKRD37	-1.3	-0.0976967	Superficial	NOT SIG.	epi
L2-L3	5	0.000840215	0.251319	0.261	0.122	1	L3	GSDMC	-0.383	1.09717	Superficial	NOT SIG.	epi
L2-L3	5	0.000846252	0.154379	0.217	0.089	1	L3	MRPS11	-0.306	1.28582	Superficial	NOT SIG.	epi
L2-L3	5	0.000846341	0.214402	0.539	0.322	1	L3	CNN2	-0.861	0.743225	Superficial	NOT SIG.	epi
L2-L3	5	0.000850849	0.263822	0.328	0.172	1	L3	UBE2J2	-0.5	0.931287	Superficial	NOT SIG.	epi
L2-L3	5	0.000859583	0.200277	0.511	0.3	1	L3	CHCHD10	-0.811	0.768361	Superficial	NOT SIG.	epi
L2-L3	5	0.000861111	0.19169	0.139	0.039	1	L3	E4F1	-0.178	1.83354	Superficial	NOT SIG.	epi
L2-L3	5	0.000870181	0.164186	0.256	0.117	1	L3	UQCC3	-0.373	1.12964	Superficial	NOT SIG.	epi
L2-L3	5	0.000875363	0.18571	0.167	0.056	1	L3	SLCO2A1	-0.223	1.57635	Superficial	NOT SIG.	epi
L2-L3	5	0.000883317	0.0593659	0.1	0.017	1	L3	TMEM175	-0.117	2.55639	Superficial	NOT SIG.	epi
L2-L3	5	0.000883573	0.162672	0.15	0.044	1	L3	TMEM126A	-0.194	1.76939	Superficial	NOT SIG.	epi
L2-L3	5	0.000891743	0.176288	0.194	0.072	1	L3	MYL6B	-0.266	1.42999	Superficial	NOT SIG.	epi
L2-L3	5	0.000902041	0.306954	0.478	0.311	1	L3	COA3	-0.789	0.620096	Superficial	NOT SIG.	epi
L2-L3	5	0.000909758	0.164018	0.228	0.094	1	L3	ADH5	-0.322	1.2783	Superficial	NOT SIG.	epi
L2-L3	5	0.000910993	0.0563915	0.133	0.033	1	L3	S100B	-0.166	2.01089	Superficial	NOT SIG.	epi
L2-L3	5	0.000923651	0.105219	0.1	0.017	1	L3	PADI2	-0.117	2.55639	Superficial	NOT SIG.	epi
L2-L3	5	0.000928305	0.227314	0.15	0.044	1	L3	NFAT5	-0.194	1.76939	Superficial	NOT SIG.	epi
L2-L3	5	0.000935759	0.185497	0.211	0.083	1	L3	HSPG2	-0.294	1.34606	Superficial	NOT SIG.	epi
L2-L3	5	0.000944792	0.246325	0.639	0.411	1	L3	LYPD5	-1.05	0.636678	Superficial	NOT SIG.	epi
L2-L3	5	0.0009504	-0.546946	0.544	0.583	1	L3	CEACAM5	-1.127	-0.0998892	Superficial	NOT SIG.	epi
L2-L3	5	0.000955559	0.285298	0.572	0.372	1	L3	STEAP4	-0.944	0.620713	Superficial	NOT SIG.	epi
L2-L3	5	0.000955789	0.155639	0.217	0.089	1	L3	MDK	-0.306	1.28582	Superficial	NOT SIG.	epi
L2-L3	5	0.000957165	0.124108	0.161	0.05	1	L3	NQO2	-0.211	1.68706	Superficial	NOT SIG.	epi
L2-L3	5	0.000960634	0.1005	0.206	0.078	1	L3	SPG21	-0.284	1.4011	Superficial	NOT SIG.	epi
L2-L3	5	0.000960666	0.0651999	0.111	0.022	1	L3	NAT9	-0.133	2.33498	Superficial	NOT SIG.	epi
L2-L3	5	0.000961185	0.204669	0.378	0.211	1	L3	PNP	-0.589	0.841143	Superficial	NOT SIG.	epi
L2-L3	5	0.000963115	0.18428	0.3	0.144	1	L3	SERPINF1	-0.444	1.05889	Superficial	NOT SIG.	epi
L2-L3	5	0.000978388	0.26956	0.394	0.233	1	L3	PSMB3	-0.627	0.757866	Superficial	NOT SIG.	epi
L2-L3	5	0.000989717	0.243206	1	0.972	1	L3	RPL13A	-1.972	0.0409718	Superficial	NOT SIG.	epi
L2-L3	5	0.000993355	0.280526	0.172	0.061	1	L3	GNS	-0.233	1.49553	Superficial	NOT SIG.	epi
L2-L3	5	0.000994353	-0.541743	0.533	0.594	1	L3	CLIP1	-1.127	-0.156327	Superficial	NOT SIG.	epi
L2-L3	5	0.00099951	0.17192	0.167	0.056	1	L3	PKD1	-0.223	1.57635	Superficial	NOT SIG.	epi
L2-L3	5	0.00101822	0.170633	0.494	0.3	1	L3	NDUFA2	-0.794	0.719549	Superficial	NOT SIG.	epi
L2-L3	5	0.00101902	-0.389548	0.711	0.756	1	L3	WASF2	-1.467	-0.0885367	Superficial	NOT SIG.	epi
L2-L3	5	0.00102837	0.143236	0.2	0.078	1	L3	GGH	-0.278	1.35845	Superficial	NOT SIG.	epi
L2-L3	5	0.00103154	-0.364435	0.994	0.994	1	L3	ERO1A	-1.988	0	Superficial	NOT SIG.	epi
L2-L3	5	0.00103351	0.182415	0.272	0.128	1	L3	EIF4EBP1	-0.4	1.08746	Superficial	NOT SIG.	epi
L2-L3	5	0.00104075	0.0569987	0.178	0.061	1	L3	HAL	-0.239	1.545	Superficial	NOT SIG.	epi
L2-L3	5	0.00104574	0.203326	0.239	0.106	1	L3	FUNDC2	-0.345	1.17295	Superficial	NOT SIG.	epi
L2-L3	5	0.00105815	0.264322	0.717	0.478	1	L3	AKR1B10	-1.195	0.584963	Superficial	NOT SIG.	epi
L2-L3	5	0.00106752	0.273436	0.167	0.056	1	L3	PLAC9	-0.223	1.57635	Superficial	NOT SIG.	epi
L2-L3	5	0.00107743	0.424995	0.339	0.194	1	L3	MUC1	-0.533	0.805229	Superficial	NOT SIG.	epi
L2-L3	5	0.00107928	0.114012	0.072	0.006	1	L3	MED27	-0.078	3.58496	Superficial	NOT SIG.	epi
L2-L3	5	0.00108035	0.276862	0.406	0.239	1	L3	SEC14L1	-0.645	0.764469	Superficial	NOT SIG.	epi
L2-L3	5	0.00108225	0.102934	0.261	0.117	1	L3	ARL2	-0.378	1.15754	Superficial	NOT SIG.	epi
L2-L3	5	0.00108874	0.191436	0.933	0.822	1	L3	FTL	-1.755	0.182739	Superficial	NOT SIG.	epi
L2-L3	5	0.00109005	0.16056	0.25	0.106	1	L3	NAXE	-0.356	1.23786	Superficial	NOT SIG.	epi
L2-L3	5	0.00109731	0.315482	0.767	0.578	1	L3	TAGLN2	-1.345	0.408157	Superficial	NOT SIG.	epi
L2-L3	5	0.00109809	0.0963771	0.15	0.044	1	L3	ABCF3	-0.194	1.76939	Superficial	NOT SIG.	epi
L2-L3	5	0.00109908	0.134044	0.494	0.289	1	L3	MAF	-0.783	0.773442	Superficial	NOT SIG.	epi
L2-L3	5	0.00110905	0.208296	0.3	0.15	1	L3	SSBP1	-0.45	1	Superficial	NOT SIG.	epi
L2-L3	5	0.0011144	0.132487	0.072	0.006	1	L3	NACC2	-0.078	3.58496	Superficial	NOT SIG.	epi
L2-L3	5	0.0011162	0.192063	0.317	0.167	1	L3	MYD88	-0.484	0.924635	Superficial	NOT SIG.	epi
L2-L3	5	0.00113412	0.299966	0.667	0.467	1	L3	NOP53	-1.134	0.514264	Superficial	NOT SIG.	epi
L2-L3	5	0.00113636	0.145647	0.139	0.039	1	L3	AIP	-0.178	1.83354	Superficial	NOT SIG.	epi
L2-L3	5	0.00113996	0.231661	0.217	0.094	1	L3	SCO2	-0.311	1.20696	Superficial	NOT SIG.	epi
L2-L3	5	0.00114164	-0.478888	0.628	0.639	1	L3	HBP1	-1.267	-0.0250514	Superficial	NOT SIG.	epi
L2-L3	5	0.00114791	0.0992663	0.278	0.122	1	L3	SPINT1-AS1	-0.4	1.1882	Superficial	NOT SIG.	epi
L2-L3	5	0.00115412	0.15243	0.189	0.072	1	L3	DERL2	-0.261	1.39232	Superficial	NOT SIG.	epi
L2-L3	5	0.00116288	0.110749	0.072	0.006	1	L3	CHAMP1	-0.078	3.58496	Superficial	NOT SIG.	epi
L2-L3	5	0.00118892	0.171526	0.172	0.061	1	L3	RXRB	-0.233	1.49553	Superficial	NOT SIG.	epi
L2-L3	5	0.00119711	0.175454	0.083	0.011	1	L3	C11orf71	-0.094	2.91561	Superficial	NOT SIG.	epi
L2-L3	5	0.00120529	0.157983	0.289	0.144	1	L3	SEC11C	-0.433	1.005	Superficial	NOT SIG.	epi
L2-L3	5	0.00121953	0.195076	0.461	0.278	1	L3	AOPEP	-0.739	0.729682	Superficial	NOT SIG.	epi
L2-L3	5	0.0012221	0.244989	1	0.972	1	L3	RPS8	-1.972	0.0409718	Superficial	NOT SIG.	epi
L2-L3	5	0.00123266	0.231715	0.994	0.933	1	L3	RPL8	-1.927	0.0913688	Superficial	NOT SIG.	epi
L2-L3	5	0.00123379	0.157941	0.189	0.072	1	L3	GPS1	-0.261	1.39232	Superficial	NOT SIG.	epi
L2-L3	5	0.00123643	0.167047	0.094	0.017	1	L3	RBFA	-0.111	2.46713	Superficial	NOT SIG.	epi
L2-L3	5	0.00123744	0.268836	0.506	0.328	1	L3	PSMD8	-0.834	0.625442	Superficial	NOT SIG.	epi
L2-L3	5	0.00124033	0.151243	0.106	0.022	1	L3	PXMP2	-0.128	2.26849	Superficial	NOT SIG.	epi
L2-L3	5	0.00124178	0.0919494	0.206	0.083	1	L3	ID3	-0.289	1.31146	Superficial	NOT SIG.	epi
L2-L3	5	0.001249	0.168068	0.206	0.083	1	L3	PSMD9	-0.289	1.31146	Superficial	NOT SIG.	epi
L2-L3	5	0.00125502	0.135146	0.156	0.05	1	L3	NCBP2AS2	-0.206	1.64155	Superficial	NOT SIG.	epi
L2-L3	5	0.001264	1.43679	0.183	0.078	1	L3	IGLC3	-0.261	1.2303	Superficial	NOT SIG.	epi
L2-L3	5	0.00128244	0.161693	0.106	0.022	1	L3	CRYZL1	-0.128	2.26849	Superficial	NOT SIG.	epi
L2-L3	5	0.00128717	0.313432	0.933	0.839	1	L3	TMSB4X	-1.772	0.153206	Superficial	NOT SIG.	epi
L2-L3	5	0.00129304	-0.151476	0.011	0.083	1	L3	B3GALT5-AS1	-0.094	-2.91561	Superficial	NOT SIG.	epi
L2-L3	5	0.00131235	0.162589	0.133	0.039	1	L3	STAT5B	-0.172	1.76988	Superficial	NOT SIG.	epi
L2-L3	5	0.00131595	0.163102	0.094	0.017	1	L3	CENPU	-0.111	2.46713	Superficial	NOT SIG.	epi
L2-L3	5	0.00133154	0.180262	0.178	0.067	1	L3	ALDH18A1	-0.245	1.40964	Superficial	NOT SIG.	epi
L2-L3	5	0.00133591	0.225786	0.211	0.089	1	L3	FERMT1	-0.3	1.24537	Superficial	NOT SIG.	epi
L2-L3	5	0.00133831	0.240472	0.161	0.056	1	L3	CTDP1	-0.217	1.52356	Superficial	NOT SIG.	epi
L2-L3	5	0.00133834	0.274569	0.744	0.572	1	L3	TOMM7	-1.316	0.379287	Superficial	NOT SIG.	epi
L2-L3	5	0.001344	0.190639	0.228	0.1	1	L3	SUPT6H	-0.328	1.18903	Superficial	NOT SIG.	epi
L2-L3	5	0.00134723	0.251466	0.278	0.139	1	L3	MTLN	-0.417	1	Superficial	NOT SIG.	epi
L2-L3	5	0.00136605	0.428286	0.272	0.139	1	L3	IGHG4	-0.411	0.968522	Superficial	NOT SIG.	epi
L2-L3	5	0.00137199	0.0691053	0.056	0	1	L3	ZNF649	-0.056	#NUM!	Superficial	NOT SIG.	epi
L2-L3	5	0.00137239	0.14944	0.356	0.2	1	L3	RBM5	-0.556	0.831877	Superficial	NOT SIG.	epi
L2-L3	5	0.00137365	0.201688	0.228	0.1	1	L3	ERGIC1	-0.328	1.18903	Superficial	NOT SIG.	epi
L2-L3	5	0.0013738	0.268438	0.656	0.472	1	L3	ATP5MC3	-1.128	0.474909	Superficial	NOT SIG.	epi
L2-L3	5	0.00137927	-0.39773	0.772	0.789	1	L3	HMOX1	-1.561	-0.0314245	Superficial	NOT SIG.	epi
L2-L3	5	0.00140495	0.243149	0.356	0.194	1	L3	NDUFS2	-0.55	0.875821	Superficial	NOT SIG.	epi
L2-L3	5	0.00141348	0.21519	0.422	0.239	1	L3	ANXA7	-0.661	0.820232	Superficial	NOT SIG.	epi
L2-L3	5	0.00141506	0.274656	0.456	0.283	1	L3	IER5	-0.739	0.688232	Superficial	NOT SIG.	epi
L2-L3	5	0.00143924	0.221607	0.439	0.261	1	L3	FBL	-0.7	0.750171	Superficial	NOT SIG.	epi
L2-L3	5	0.00144964	0.34647	0.872	0.783	1	L3	GM2A	-1.655	0.155316	Superficial	NOT SIG.	epi
L2-L3	5	0.00145025	0.291493	0.522	0.322	1	L3	TP63	-0.844	0.696989	Superficial	NOT SIG.	epi
L2-L3	5	0.00145195	0.168948	0.133	0.039	1	L3	AP1AR	-0.172	1.76988	Superficial	NOT SIG.	epi
L2-L3	5	0.00145565	0.104696	0.172	0.061	1	L3	CCAR2	-0.233	1.49553	Superficial	NOT SIG.	epi
L2-L3	5	0.0014559	0.31059	0.889	0.811	1	L3	SLURP2	-1.7	0.132482	Superficial	NOT SIG.	epi
L2-L3	5	0.00146512	-0.299567	1	0.994	1	L3	PPL	-1.994	0.00868224	Superficial	NOT SIG.	epi
L2-L3	5	0.00146652	0.180016	0.217	0.094	1	L3	FLG-AS1	-0.311	1.20696	Superficial	NOT SIG.	epi
L2-L3	5	0.00147038	0.138657	0.5	0.289	1	L3	HSPA9	-0.789	0.790859	Superficial	NOT SIG.	epi
L2-L3	5	0.00150454	-0.503769	0.45	0.556	1	L3	UACA	-1.006	-0.30516	Superficial	NOT SIG.	epi
L2-L3	5	0.00150637	0.188223	0.311	0.161	1	L3	CROT	-0.472	0.949854	Superficial	NOT SIG.	epi
L2-L3	5	0.00150737	0.156213	0.144	0.044	1	L3	FAAP100	-0.188	1.71049	Superficial	NOT SIG.	epi
L2-L3	5	0.00154593	0.175071	0.122	0.033	1	L3	PHYHD1	-0.155	1.88634	Superficial	NOT SIG.	epi
L2-L3	5	0.00154613	0.183763	0.256	0.122	1	L3	PTK2B	-0.378	1.06926	Superficial	NOT SIG.	epi
L2-L3	5	0.00155375	0.099819	0.161	0.056	1	L3	KSR1	-0.217	1.52356	Superficial	NOT SIG.	epi
L2-L3	5	0.00157301	0.185782	0.211	0.089	1	L3	SRA1	-0.3	1.24537	Superficial	NOT SIG.	epi
L2-L3	5	0.00162539	0.158657	0.161	0.056	1	L3	PTPMT1	-0.217	1.52356	Superficial	NOT SIG.	epi
L2-L3	5	0.00162816	0.240421	0.372	0.211	1	L3	S100A4	-0.583	0.81806	Superficial	NOT SIG.	epi
L2-L3	5	0.0016282	-0.340016	0.939	0.961	1	L3	NIBAN2	-1.9	-0.0334113	Superficial	NOT SIG.	epi
L2-L3	5	0.00163758	0.17089	0.289	0.15	1	L3	CDK5RAP3	-0.439	0.946107	Superficial	NOT SIG.	epi
L2-L3	5	0.00164508	0.312187	0.356	0.2	1	L3	AQP1	-0.556	0.831877	Superficial	NOT SIG.	epi
L2-L3	5	0.00164581	-0.279311	0.967	0.956	1	L3	SCEL	-1.923	0.0165053	Superficial	NOT SIG.	epi
L2-L3	5	0.00167787	0.130428	0.361	0.194	1	L3	IK	-0.555	0.895942	Superficial	NOT SIG.	epi
L2-L3	5	0.00168108	0.413405	0.672	0.5	1	L3	HEPHL1	-1.172	0.426533	Superficial	NOT SIG.	epi
L2-L3	5	0.00168628	0.232602	0.978	0.95	1	L3	KLK10	-1.928	0.041907	Superficial	NOT SIG.	epi
L2-L3	5	0.00169715	0.132937	0.406	0.228	1	L3	CYC1	-0.634	0.832446	Superficial	NOT SIG.	epi
L2-L3	5	0.00169852	0.157249	0.15	0.05	1	L3	CAMK1D	-0.2	1.58496	Superficial	NOT SIG.	epi
L2-L3	5	0.00170781	0.311027	0.894	0.717	1	L3	FXYD3	-1.611	0.318302	Superficial	NOT SIG.	epi
L2-L3	5	0.00171119	0.178729	0.111	0.028	1	L3	TRMT1L	-0.139	1.98706	Superficial	NOT SIG.	epi
L2-L3	5	0.00171652	-0.444398	0.811	0.783	1	L3	AIF1L	-1.594	0.0506896	Superficial	NOT SIG.	epi
L2-L3	5	0.00172352	0.183254	0.483	0.311	1	L3	IER2	-0.794	0.635109	Superficial	NOT SIG.	epi
L2-L3	5	0.00172908	0.243136	0.572	0.367	1	L3	SYPL1	-0.939	0.640235	Superficial	NOT SIG.	epi
L2-L3	5	0.00172932	0.234048	0.589	0.411	1	L3	CLIC1	-1	0.519129	Superficial	NOT SIG.	epi
L2-L3	5	0.00173321	0.140921	0.172	0.061	1	L3	ARFIP2	-0.233	1.49553	Superficial	NOT SIG.	epi
L2-L3	5	0.00173575	0.148498	0.133	0.039	1	L3	MACROD1	-0.172	1.76988	Superficial	NOT SIG.	epi
L2-L3	5	0.0017421	-0.405704	0.861	0.861	1	L3	ABLIM1	-1.722	0	Superficial	NOT SIG.	epi
L2-L3	5	0.00175086	0.189889	0.267	0.128	1	L3	C1QBP	-0.395	1.0607	Superficial	NOT SIG.	epi
L2-L3	5	0.00175262	-0.333361	0.878	0.85	1	L3	LMO7	-1.728	0.0467581	Superficial	NOT SIG.	epi
L2-L3	5	0.00175594	0.137747	0.272	0.133	1	L3	PSMC4	-0.405	1.03218	Superficial	NOT SIG.	epi
L2-L3	5	0.00176069	0.18251	0.328	0.172	1	L3	MRPS26	-0.5	0.931287	Superficial	NOT SIG.	epi
L2-L3	5	0.0017673	0.2934	0.528	0.356	1	L3	CHAC1	-0.884	0.568661	Superficial	NOT SIG.	epi
L2-L3	5	0.00176832	0.24084	0.261	0.133	1	L3	PIN1	-0.394	0.972624	Superficial	NOT SIG.	epi
L2-L3	5	0.00177445	0.216673	0.456	0.289	1	L3	MRPS21	-0.745	0.657964	Superficial	NOT SIG.	epi
L2-L3	5	0.00179475	0.219122	1	1	1	L3	RPS18	-2	0	Superficial	NOT SIG.	epi
L2-L3	5	0.00179998	0.150993	0.2	0.083	1	L3	TUBGCP2	-0.283	1.26882	Superficial	NOT SIG.	epi
L2-L3	5	0.00185025	0.144155	0.111	0.028	1	L3	WDR73	-0.139	1.98706	Superficial	NOT SIG.	epi
L2-L3	5	0.00185214	0.125006	0.278	0.139	1	L3	RNF126	-0.417	1	Superficial	NOT SIG.	epi
L2-L3	5	0.00185535	0.0882748	0.233	0.1	1	L3	RUSC1	-0.333	1.22033	Superficial	NOT SIG.	epi
L2-L3	5	0.00186127	0.196025	0.233	0.106	1	L3	TFRC	-0.339	1.13627	Superficial	NOT SIG.	epi
L2-L3	5	0.0018668	0.347212	0.2	0.089	1	L3	LYZ	-0.289	1.16812	Superficial	NOT SIG.	epi
L2-L3	5	0.00186681	0.16662	0.194	0.078	1	L3	MRPL38	-0.272	1.31451	Superficial	NOT SIG.	epi
L2-L3	5	0.00186769	0.224956	0.283	0.139	1	L3	MGST1	-0.422	1.02572	Superficial	NOT SIG.	epi
L2-L3	5	0.00188414	-0.438851	0.367	0.489	1	L3	KLF6	-0.856	-0.414054	Superficial	NOT SIG.	epi
L2-L3	5	0.00188767	0.252826	0.372	0.217	1	L3	TRIP6	-0.589	0.777608	Superficial	NOT SIG.	epi
L2-L3	5	0.00189475	0.133434	0.161	0.056	1	L3	RAE1	-0.217	1.52356	Superficial	NOT SIG.	epi
L2-L3	5	0.00191697	0.124613	0.244	0.111	1	L3	ACOX3	-0.355	1.13632	Superficial	NOT SIG.	epi
L2-L3	5	0.00192012	0.147382	0.189	0.078	1	L3	SNRPA1	-0.267	1.27684	Superficial	NOT SIG.	epi
L2-L3	5	0.00192164	0.203603	0.711	0.472	1	L3	HNRNPC	-1.183	0.591063	Superficial	NOT SIG.	epi
L2-L3	5	0.00192699	0.20865	0.622	0.422	1	L3	SLC2A1	-1.044	0.559672	Superficial	NOT SIG.	epi
L2-L3	5	0.00192938	0.0839236	0.067	0.006	1	L3	RND1	-0.073	3.48113	Superficial	NOT SIG.	epi
L2-L3	5	0.00193528	0.201004	0.244	0.117	1	L3	TSTA3	-0.361	1.06037	Superficial	NOT SIG.	epi
L2-L3	5	0.00194991	-0.407651	0.211	0.344	1	L3	AKAP9	-0.555	-0.705166	Superficial	NOT SIG.	epi
L2-L3	5	0.0019519	0.151453	0.267	0.128	1	L3	OXA1L	-0.395	1.0607	Superficial	NOT SIG.	epi
L2-L3	5	0.00195369	0.142104	0.111	0.028	1	L3	PSMG4	-0.139	1.98706	Superficial	NOT SIG.	epi
L2-L3	5	0.00197688	0.0946122	0.15	0.05	1	L3	SMO	-0.2	1.58496	Superficial	NOT SIG.	epi
L2-L3	5	0.00197857	0.0438642	0.306	0.156	1	L3	PI4KA	-0.462	0.971986	Superficial	NOT SIG.	epi
L2-L3	5	0.00198714	0.393964	0.233	0.117	1	L3	PRRG3	-0.35	0.993821	Superficial	NOT SIG.	epi
L2-L3	5	0.00198868	0.221799	0.322	0.178	1	L3	PDIA4	-0.5	0.855183	Superficial	NOT SIG.	epi
L2-L3	5	0.00200766	0.299305	0.561	0.389	1	L3	APRT	-0.95	0.528231	Superficial	NOT SIG.	epi
L2-L3	5	0.00203598	0.0912039	0.078	0.011	1	L3	ACYP1	-0.089	2.82597	Superficial	NOT SIG.	epi
L2-L3	5	0.00203942	0.108615	0.278	0.139	1	L3	GOLGA8A	-0.417	1	Superficial	NOT SIG.	epi
L2-L3	5	0.00204469	0.159567	0.161	0.061	1	L3	IRF3	-0.222	1.40018	Superficial	NOT SIG.	epi
L2-L3	5	0.00205131	-0.461877	0.628	0.672	1	L3	SLK	-1.3	-0.0976967	Superficial	NOT SIG.	epi
L2-L3	5	0.00205503	0.203487	0.7	0.461	1	L3	SOD1	-1.161	0.602588	Superficial	NOT SIG.	epi
L2-L3	5	0.00206193	0.249611	0.333	0.194	1	L3	TBC1D9B	-0.527	0.779466	Superficial	NOT SIG.	epi
L2-L3	5	0.00206731	-0.464524	0.506	0.561	1	L3	CPNE3	-1.067	-0.148863	Superficial	NOT SIG.	epi
L2-L3	5	0.00207139	0.186053	0.272	0.139	1	L3	SLU7	-0.411	0.968522	Superficial	NOT SIG.	epi
L2-L3	5	0.00207919	0.139811	0.167	0.061	1	L3	WDR46	-0.228	1.45297	Superficial	NOT SIG.	epi
L2-L3	5	0.00207965	0.231883	0.517	0.344	1	L3	RAP2B	-0.861	0.587756	Superficial	NOT SIG.	epi
L2-L3	5	0.00208181	0.541195	0.794	0.556	1	L3	CXCL14	-1.35	0.514054	Superficial	NOT SIG.	epi
L2-L3	5	0.00209451	0.106167	0.122	0.033	1	L3	AC074033.1	-0.155	1.88634	Superficial	NOT SIG.	epi
L2-L3	5	0.00209776	0.168959	0.444	0.272	1	L3	DDT	-0.716	0.706953	Superficial	NOT SIG.	epi
L2-L3	5	0.00210076	0.130677	0.089	0.017	1	L3	PISD	-0.106	2.38827	Superficial	NOT SIG.	epi
L2-L3	5	0.00211362	-0.0225608	0.133	0.039	1	L3	HEXA	-0.172	1.76988	Superficial	NOT SIG.	epi
L2-L3	5	0.00211372	0.142155	0.256	0.128	1	L3	NDUFV3	-0.384	1	Superficial	NOT SIG.	epi
L2-L3	5	0.00215306	0.243396	0.156	0.056	1	L3	AC020916.1	-0.212	1.47805	Superficial	NOT SIG.	epi
L2-L3	5	0.00216	0.151928	0.111	0.028	1	L3	GOLGA1	-0.139	1.98706	Superficial	NOT SIG.	epi
L2-L3	5	0.0021706	0.25744	0.594	0.394	1	L3	MT2A	-0.988	0.592267	Superficial	NOT SIG.	epi
L2-L3	5	0.00217288	0.178739	0.567	0.367	1	L3	SF3B3	-0.934	0.627569	Superficial	NOT SIG.	epi
L2-L3	5	0.00218942	0.212173	0.472	0.289	1	L3	CBR1	-0.761	0.707717	Superficial	NOT SIG.	epi
L2-L3	5	0.0022036	0.0977455	0.178	0.067	1	L3	NTAN1	-0.245	1.40964	Superficial	NOT SIG.	epi
L2-L3	5	0.00222358	0.225266	0.228	0.106	1	L3	SNX5	-0.334	1.10497	Superficial	NOT SIG.	epi
L2-L3	5	0.00222886	0.107626	0.2	0.083	1	L3	WASHC4	-0.283	1.26882	Superficial	NOT SIG.	epi
L2-L3	5	0.00224383	0.180335	0.422	0.25	1	L3	UBE2I	-0.672	0.755315	Superficial	NOT SIG.	epi
L2-L3	5	0.0022457	0.103696	0.694	0.461	1	L3	CD81	-1.155	0.590169	Superficial	NOT SIG.	epi
L2-L3	5	0.00225205	0.142451	0.167	0.061	1	L3	FAM221A	-0.228	1.45297	Superficial	NOT SIG.	epi
L2-L3	5	0.00225711	-0.383199	0.911	0.844	1	L3	TPM4	-1.755	0.110208	Superficial	NOT SIG.	epi
L2-L3	5	0.00227222	0.163286	0.333	0.178	1	L3	CYBA	-0.511	0.903645	Superficial	NOT SIG.	epi
L2-L3	5	0.00227361	-0.442548	0.806	0.806	1	L3	C6orf132	-1.612	0	Superficial	NOT SIG.	epi
L2-L3	5	0.00229376	0.0625939	0.167	0.061	1	L3	PTTG1	-0.228	1.45297	Superficial	NOT SIG.	epi
L2-L3	5	0.00231959	0.171067	0.411	0.228	1	L3	LAMTOR4	-0.639	0.850105	Superficial	NOT SIG.	epi
L2-L3	5	0.00232315	0.136829	0.156	0.056	1	L3	AC010642.2	-0.212	1.47805	Superficial	NOT SIG.	epi
L2-L3	5	0.00232511	0.0987091	0.078	0.011	1	L3	ATP6V0E2	-0.089	2.82597	Superficial	NOT SIG.	epi
L2-L3	5	0.00233008	0.158195	0.228	0.106	1	L3	MRPL34	-0.334	1.10497	Superficial	NOT SIG.	epi
L2-L3	5	0.00234713	0.0885662	0.078	0.011	1	L3	GLRX	-0.089	2.82597	Superficial	NOT SIG.	epi
L2-L3	5	0.002392	-0.337876	0.811	0.794	1	L3	YBX3	-1.605	0.0305629	Superficial	NOT SIG.	epi
L2-L3	5	0.00241391	0.0581443	0.55	0.367	1	L3	SFPQ	-0.917	0.583652	Superficial	NOT SIG.	epi
L2-L3	5	0.00241437	0.107976	0.078	0.011	1	L3	APIP	-0.089	2.82597	Superficial	NOT SIG.	epi
L2-L3	5	0.00242556	0.116771	0.556	0.344	1	L3	SEC61A1	-0.9	0.692676	Superficial	NOT SIG.	epi
L2-L3	5	0.00242896	0.204488	0.261	0.128	1	L3	PRMT1	-0.389	1.02791	Superficial	NOT SIG.	epi
L2-L3	5	0.00243098	0.101195	0.05	0	1	L3	ZNF548	-0.05	#NUM!	Superficial	NOT SIG.	epi
L2-L3	5	0.00243098	0.0985514	0.05	0	1	L3	PRR5L	-0.05	#NUM!	Superficial	NOT SIG.	epi
L2-L3	5	0.00243098	0.0950744	0.05	0	1	L3	CD99L2	-0.05	#NUM!	Superficial	NOT SIG.	epi
L2-L3	5	0.00243098	0.0730057	0.05	0	1	L3	CHST14	-0.05	#NUM!	Superficial	NOT SIG.	epi
L2-L3	5	0.00243098	-0.141154	0	0.05	1	L3	VHL	-0.05	#NUM!	Superficial	NOT SIG.	epi
L2-L3	5	0.00243684	0.151105	0.328	0.178	1	L3	VWA1	-0.506	0.881819	Superficial	NOT SIG.	epi
L2-L3	5	0.00247027	0.0479007	0.394	0.222	1	L3	EFHD2	-0.616	0.827636	Superficial	NOT SIG.	epi
L2-L3	5	0.0024738	0.0669537	0.1	0.022	1	L3	NPIPA1	-0.122	2.18442	Superficial	NOT SIG.	epi
L2-L3	5	0.00249187	0.201558	0.35	0.2	1	L3	NDUFAB1	-0.55	0.807355	Superficial	NOT SIG.	epi
L2-L3	5	0.0025107	0.151775	0.3	0.161	1	L3	VPS25	-0.461	0.897902	Superficial	NOT SIG.	epi
L2-L3	5	0.00252333	0.146271	0.256	0.122	1	L3	KEAP1	-0.378	1.06926	Superficial	NOT SIG.	epi
L2-L3	5	0.00253436	0.0805394	0.1	0.022	1	L3	LINC02615	-0.122	2.18442	Superficial	NOT SIG.	epi
L2-L3	5	0.00253841	0.118701	0.267	0.128	1	L3	MANBAL	-0.395	1.0607	Superficial	NOT SIG.	epi
L2-L3	5	0.00255848	0.211554	0.522	0.333	1	L3	KDELR2	-0.855	0.648528	Superficial	NOT SIG.	epi
L2-L3	5	0.00258801	0.264832	0.439	0.278	1	L3	LMAN2	-0.717	0.659136	Superficial	NOT SIG.	epi
L2-L3	5	0.00260047	0.191226	0.544	0.356	1	L3	ATP1A1	-0.9	0.611729	Superficial	NOT SIG.	epi
L2-L3	5	0.00260071	0.27722	0.85	0.772	1	L3	SH3BGRL3	-1.622	0.138862	Superficial	NOT SIG.	epi
L2-L3	5	0.00260418	0.2221	0.817	0.639	1	L3	CHCHD2	-1.456	0.35452	Superficial	NOT SIG.	epi
L2-L3	5	0.00260503	0.13962	0.483	0.317	1	L3	SERINC2	-0.8	0.60754	Superficial	NOT SIG.	epi
L2-L3	5	0.00261943	0.124983	0.128	0.039	1	L3	NUDT8	-0.167	1.7146	Superficial	NOT SIG.	epi
L2-L3	5	0.00262235	0.259342	0.583	0.406	1	L3	PADI1	-0.989	0.522016	Superficial	NOT SIG.	epi
L2-L3	5	0.00262353	0.100927	0.117	0.033	1	L3	CYB561D1	-0.15	1.82597	Superficial	NOT SIG.	epi
L2-L3	5	0.00262794	0.220899	0.539	0.356	1	L3	PLEKHM1	-0.895	0.598408	Superficial	NOT SIG.	epi
L2-L3	5	0.00267227	0.118508	0.15	0.056	1	L3	ZNHIT3	-0.206	1.42146	Superficial	NOT SIG.	epi
L2-L3	5	0.00268089	0.130819	0.25	0.117	1	L3	FAM192A	-0.367	1.09542	Superficial	NOT SIG.	epi
L2-L3	5	0.00268302	0.121711	0.278	0.144	1	L3	AP2A1	-0.422	0.949016	Superficial	NOT SIG.	epi
L2-L3	5	0.00268317	0.10259	0.139	0.044	1	L3	ADH7	-0.183	1.65951	Superficial	NOT SIG.	epi
L2-L3	5	0.00268463	0.220107	1	0.983	1	L3	ACTB	-1.983	0.0247367	Superficial	NOT SIG.	epi
L2-L3	5	0.00274142	0.0483629	0.333	0.167	1	L3	ZYX	-0.5	0.995674	Superficial	NOT SIG.	epi
L2-L3	5	0.00275722	0.192561	0.461	0.294	1	L3	SNRPB	-0.755	0.648951	Superficial	NOT SIG.	epi
L2-L3	5	0.00275729	0.165903	0.556	0.356	1	L3	GPX4	-0.912	0.643208	Superficial	NOT SIG.	epi
L2-L3	5	0.00276771	0.232602	0.278	0.15	1	L3	PIGT	-0.428	0.890122	Superficial	NOT SIG.	epi
L2-L3	5	0.00276895	0.126117	0.128	0.039	1	L3	METTL5	-0.167	1.7146	Superficial	NOT SIG.	epi
L2-L3	5	0.00277892	0.289176	0.683	0.489	1	L3	GSN	-1.172	0.482051	Superficial	NOT SIG.	epi
L2-L3	5	0.00278115	0.246783	0.211	0.094	1	L3	LTBP1	-0.305	1.16651	Superficial	NOT SIG.	epi
L2-L3	5	0.00279672	0.166051	0.439	0.278	1	L3	PSMD2	-0.717	0.659136	Superficial	NOT SIG.	epi
L2-L3	5	0.00280705	0.166663	0.367	0.206	1	L3	TYMP	-0.573	0.833136	Superficial	NOT SIG.	epi
L2-L3	5	0.0028355	0.132334	0.539	0.35	1	L3	ERBB2	-0.889	0.62293	Superficial	NOT SIG.	epi
L2-L3	5	0.00283617	0.209675	0.328	0.189	1	L3	POLR2I	-0.517	0.79531	Superficial	NOT SIG.	epi
L2-L3	5	0.00284488	0.186334	0.189	0.078	1	L3	COA8	-0.267	1.27684	Superficial	NOT SIG.	epi
L2-L3	5	0.00285997	0.25219	0.744	0.544	1	L3	COX5B	-1.288	0.451696	Superficial	NOT SIG.	epi
L2-L3	5	0.00286105	0.183659	0.406	0.233	1	L3	SCAND1	-0.639	0.80115	Superficial	NOT SIG.	epi
L2-L3	5	0.00286871	0.27425	0.572	0.394	1	L3	BSG	-0.966	0.53782	Superficial	NOT SIG.	epi
L2-L3	5	0.0028749	0.195895	0.444	0.283	1	L3	ATP13A4	-0.727	0.649758	Superficial	NOT SIG.	epi
L2-L3	5	0.0029022	0.218946	0.706	0.528	1	L3	RPL36AL	-1.234	0.41913	Superficial	NOT SIG.	epi
L2-L3	5	0.00291165	0.140144	0.161	0.061	1	L3	PAXX	-0.222	1.40018	Superficial	NOT SIG.	epi
L2-L3	5	0.00291879	0.147693	0.094	0.022	1	L3	C15orf61	-0.116	2.09516	Superficial	NOT SIG.	epi
L2-L3	5	0.00294281	0.175944	0.272	0.139	1	L3	LGALS8	-0.411	0.968522	Superficial	NOT SIG.	epi
L2-L3	5	0.00295512	0.201466	0.15	0.056	1	L3	MRPL22	-0.206	1.42146	Superficial	NOT SIG.	epi
L2-L3	5	0.00295627	0.188044	0.133	0.044	1	L3	MFSD2A	-0.177	1.59585	Superficial	NOT SIG.	epi
L2-L3	5	0.0029731	0.131365	0.144	0.05	1	L3	HTATSF1	-0.194	1.52607	Superficial	NOT SIG.	epi
L2-L3	5	0.00299503	0.17152	0.233	0.117	1	L3	RAB7B	-0.35	0.993821	Superficial	NOT SIG.	epi
L2-L3	5	0.00301441	-0.343676	1	0.994	1	L3	KRT5	-1.994	0.00868224	Superficial	NOT SIG.	epi
L2-L3	5	0.00301458	0.147801	0.183	0.078	1	L3	MFAP1	-0.261	1.2303	Superficial	NOT SIG.	epi
L2-L3	5	0.00302773	0.183811	0.394	0.233	1	L3	NDUFS8	-0.627	0.757866	Superficial	NOT SIG.	epi
L2-L3	5	0.00304192	0.259644	0.889	0.717	1	L3	BTF3	-1.606	0.31021	Superficial	NOT SIG.	epi
L2-L3	5	0.00307464	0.134306	0.222	0.1	1	L3	COL5A2	-0.322	1.15056	Superficial	NOT SIG.	epi
L2-L3	5	0.00309164	0.0690451	0.128	0.039	1	L3	CHCHD3	-0.167	1.7146	Superficial	NOT SIG.	epi
L2-L3	5	0.00309423	0.140271	0.2	0.089	1	L3	D2HGDH	-0.289	1.16812	Superficial	NOT SIG.	epi
L2-L3	5	0.00311086	0.169422	0.222	0.106	1	L3	MRPL24	-0.328	1.0665	Superficial	NOT SIG.	epi
L2-L3	5	0.00313968	0.116308	0.094	0.022	1	L3	TCN1	-0.116	2.09516	Superficial	NOT SIG.	epi
L2-L3	5	0.00316155	0.171608	0.239	0.117	1	L3	EFR3A	-0.356	1.0305	Superficial	NOT SIG.	epi
L2-L3	5	0.00316951	0.155249	0.144	0.05	1	L3	WDR5	-0.194	1.52607	Superficial	NOT SIG.	epi
L2-L3	5	0.0031859	0.114307	0.233	0.111	1	L3	ARAP1	-0.344	1.06977	Superficial	NOT SIG.	epi
L2-L3	5	0.00319281	0.191562	0.239	0.117	1	L3	BTBD2	-0.356	1.0305	Superficial	NOT SIG.	epi
L2-L3	5	0.00319463	0.0240993	0.239	0.111	1	L3	IL17RC	-0.35	1.10645	Superficial	NOT SIG.	epi
L2-L3	5	0.00321275	0.0878416	0.117	0.033	1	L3	RPUSD3	-0.15	1.82597	Superficial	NOT SIG.	epi
L2-L3	5	0.00321927	0.0545248	0.2	0.083	1	L3	WDR6	-0.283	1.26882	Superficial	NOT SIG.	epi
L2-L3	5	0.00323037	0.332743	0.283	0.156	1	L3	SCNN1D	-0.439	0.859256	Superficial	NOT SIG.	epi
L2-L3	5	0.00323125	-0.452622	0.694	0.717	1	L3	BNIP3	-1.411	-0.0470375	Superficial	NOT SIG.	epi
L2-L3	5	0.00326907	0.124364	0.061	0.006	1	L3	IRX4	-0.067	3.34577	Superficial	NOT SIG.	epi
L2-L3	5	0.00328061	0.0318732	0.283	0.139	1	L3	MMP2	-0.422	1.02572	Superficial	NOT SIG.	epi
L2-L3	5	0.00328126	0.224731	0.444	0.289	1	L3	CIB1	-0.733	0.61949	Superficial	NOT SIG.	epi
L2-L3	5	0.00329126	0.171112	0.328	0.183	1	L3	OAT	-0.511	0.841852	Superficial	NOT SIG.	epi
L2-L3	5	0.00333314	0.159313	0.3	0.156	1	L3	NDUFAF8	-0.456	0.943416	Superficial	NOT SIG.	epi
L2-L3	5	0.0033334	0.165159	0.106	0.028	1	L3	CAMTA2	-0.134	1.92057	Superficial	NOT SIG.	epi
L2-L3	5	0.00334073	0.28148	0.278	0.15	1	L3	DDX24	-0.428	0.890122	Superficial	NOT SIG.	epi
L2-L3	5	0.00339758	0.111181	0.417	0.25	1	L3	PSMA1	-0.667	0.738119	Superficial	NOT SIG.	epi
L2-L3	5	0.00339917	0.097719	0.144	0.05	1	L3	AC023157.3	-0.194	1.52607	Superficial	NOT SIG.	epi
L2-L3	5	0.00340925	0.115605	0.061	0.006	1	L3	AC073210.3	-0.067	3.34577	Superficial	NOT SIG.	epi
L2-L3	5	0.00342149	0.0949581	0.072	0.011	1	L3	POLE	-0.083	2.71049	Superficial	NOT SIG.	epi
L2-L3	5	0.00343046	0.195956	0.167	0.067	1	L3	MRPL21	-0.234	1.31762	Superficial	NOT SIG.	epi
L2-L3	5	0.00344328	0.273083	0.967	0.906	1	L3	RPL30	-1.873	0.0940048	Superficial	NOT SIG.	epi
L2-L3	5	0.00344741	0.123215	0.317	0.172	1	L3	MRPL33	-0.489	0.882074	Superficial	NOT SIG.	epi
L2-L3	5	0.0034579	-0.199973	0.022	0.094	1	L3	OSGIN1	-0.116	-2.09516	Superficial	NOT SIG.	epi
L2-L3	5	0.00347729	-0.363413	0.856	0.817	1	L3	LGALS3	-1.673	0.0672747	Superficial	NOT SIG.	epi
L2-L3	5	0.00348047	0.11854	0.333	0.183	1	L3	PIM3	-0.516	0.863679	Superficial	NOT SIG.	epi
L2-L3	5	0.00348642	0.124677	0.072	0.011	1	L3	ADAT2	-0.083	2.71049	Superficial	NOT SIG.	epi
L2-L3	5	0.00348755	0.0712598	0.106	0.028	1	L3	LMTK3	-0.134	1.92057	Superficial	NOT SIG.	epi
L2-L3	5	0.00349197	0.15267	0.083	0.017	1	L3	TRIM5	-0.1	2.28758	Superficial	NOT SIG.	epi
L2-L3	5	0.00351794	0.102741	0.061	0.006	1	L3	CDC45	-0.067	3.34577	Superficial	NOT SIG.	epi
L2-L3	5	0.00351794	0.0969964	0.061	0.006	1	L3	AC245041.2	-0.067	3.34577	Superficial	NOT SIG.	epi
L2-L3	5	0.00352595	0.0829897	0.406	0.228	1	L3	EIF3G	-0.634	0.832446	Superficial	NOT SIG.	epi
L2-L3	5	0.00352617	0.130258	0.272	0.139	1	L3	SEC13	-0.411	0.968522	Superficial	NOT SIG.	epi
L2-L3	5	0.00353835	0.0566109	0.15	0.056	1	L3	CENPT	-0.206	1.42146	Superficial	NOT SIG.	epi
L2-L3	5	0.00354242	0.0619787	0.272	0.139	1	L3	STOM	-0.411	0.968522	Superficial	NOT SIG.	epi
L2-L3	5	0.00355021	0.177181	0.378	0.211	1	L3	PLD1	-0.589	0.841143	Superficial	NOT SIG.	epi
L2-L3	5	0.00355349	0.211503	0.278	0.144	1	L3	SUCO	-0.422	0.949016	Superficial	NOT SIG.	epi
L2-L3	5	0.00355487	0.0926142	0.061	0.006	1	L3	LOXL4	-0.067	3.34577	Superficial	NOT SIG.	epi
L2-L3	5	0.00356113	0.23071	0.9	0.778	1	L3	OAZ1	-1.678	0.210155	Superficial	NOT SIG.	epi
L2-L3	5	0.00358562	0.236932	0.439	0.278	1	L3	ATP5F1C	-0.717	0.659136	Superficial	NOT SIG.	epi
L2-L3	5	0.00359823	0.077837	0.144	0.05	1	L3	GPAT4	-0.194	1.52607	Superficial	NOT SIG.	epi
L2-L3	5	0.00364633	0.231248	0.128	0.044	1	L3	PDCD11	-0.172	1.54057	Superficial	NOT SIG.	epi
L2-L3	5	0.00365163	0.197698	0.517	0.339	1	L3	NDUFA6	-0.856	0.608879	Superficial	NOT SIG.	epi
L2-L3	5	0.00368492	0.223535	0.344	0.206	1	L3	HERPUD1	-0.55	0.739764	Superficial	NOT SIG.	epi
L2-L3	5	0.00371553	0.154319	0.094	0.022	1	L3	TAPBPL	-0.116	2.09516	Superficial	NOT SIG.	epi
L2-L3	5	0.00378157	0.135756	0.667	0.472	1	L3	SELENOP	-1.139	0.4989	Superficial	NOT SIG.	epi
L2-L3	5	0.00378501	-0.339519	0.878	0.861	1	L3	HSP90AA1	-1.739	0.0282077	Superficial	NOT SIG.	epi
L2-L3	5	0.00381225	0.22525	0.272	0.15	1	L3	CORO1B	-0.422	0.858644	Superficial	NOT SIG.	epi
L2-L3	5	0.00381331	0.0492665	0.228	0.106	1	L3	SNHG1	-0.334	1.10497	Superficial	NOT SIG.	epi
L2-L3	5	0.00383125	0.0541858	0.172	0.067	1	L3	SLC35C2	-0.239	1.36018	Superficial	NOT SIG.	epi
L2-L3	5	0.00385089	0.356558	0.5	0.333	1	L3	RBM39	-0.833	0.586406	Superficial	NOT SIG.	epi
L2-L3	5	0.00385485	0.291802	0.844	0.678	1	L3	TMA7	-1.522	0.315958	Superficial	NOT SIG.	epi
L2-L3	5	0.00386399	0.108848	0.072	0.011	1	L3	PRAF2	-0.083	2.71049	Superficial	NOT SIG.	epi
L2-L3	5	0.00386475	0.134055	0.222	0.106	1	L3	FAM83C	-0.328	1.0665	Superficial	NOT SIG.	epi
L2-L3	5	0.00386685	0.237641	0.639	0.461	1	L3	COPS9	-1.1	0.471049	Superficial	NOT SIG.	epi
L2-L3	5	0.00387011	0.113832	0.083	0.017	1	L3	AKR1C1	-0.1	2.28758	Superficial	NOT SIG.	epi
L2-L3	5	0.00387848	-0.270022	0.033	0.111	1	L3	ZFHX3	-0.144	-1.75002	Superficial	NOT SIG.	epi
L2-L3	5	0.00388175	0.257463	0.272	0.15	1	L3	DCUN1D3	-0.422	0.858644	Superficial	NOT SIG.	epi
L2-L3	5	0.00389814	0.156618	0.378	0.217	1	L3	MINK1	-0.595	0.800691	Superficial	NOT SIG.	epi
L2-L3	5	0.0039365	0.0697662	0.072	0.011	1	L3	TAF9B	-0.083	2.71049	Superficial	NOT SIG.	epi
L2-L3	5	0.0039544	-0.261576	0.872	0.856	1	L3	TMBIM6	-1.728	0.0267173	Superficial	NOT SIG.	epi
L2-L3	5	0.00396765	0.045473	0.228	0.106	1	L3	CHCHD5	-0.334	1.10497	Superficial	NOT SIG.	epi
L2-L3	5	0.00397322	0.0941971	0.072	0.011	1	L3	MED30	-0.083	2.71049	Superficial	NOT SIG.	epi
L2-L3	5	0.00397322	0.0839454	0.072	0.011	1	L3	BTD	-0.083	2.71049	Superficial	NOT SIG.	epi
L2-L3	5	0.00400063	0.120701	0.411	0.239	1	L3	C19orf53	-0.65	0.782128	Superficial	NOT SIG.	epi
L2-L3	5	0.00400255	0.138925	0.206	0.094	1	L3	RBM23	-0.3	1.13191	Superficial	NOT SIG.	epi
L2-L3	5	0.00404412	0.125857	0.206	0.094	1	L3	FAAP20	-0.3	1.13191	Superficial	NOT SIG.	epi
L2-L3	5	0.00404799	0.258152	0.706	0.478	1	L3	TRIP10	-1.184	0.562658	Superficial	NOT SIG.	epi
L2-L3	5	0.0040728	0.053035	0.083	0.017	1	L3	HTRA2	-0.1	2.28758	Superficial	NOT SIG.	epi
L2-L3	5	0.0040728	0.0293999	0.083	0.017	1	L3	ICK	-0.1	2.28758	Superficial	NOT SIG.	epi
L2-L3	5	0.00407632	0.183537	0.806	0.589	1	L3	PLP2	-1.395	0.452512	Superficial	NOT SIG.	epi
L2-L3	5	0.0040796	0.220251	0.706	0.506	1	L3	CD63	-1.212	0.480531	Superficial	NOT SIG.	epi
L2-L3	5	0.00410309	0.155959	0.722	0.5	1	L3	OST4	-1.222	0.530071	Superficial	NOT SIG.	epi
L2-L3	5	0.00410364	0.127947	0.217	0.1	1	L3	LRATD2	-0.317	1.1177	Superficial	NOT SIG.	epi
L2-L3	5	0.00412322	0.0856427	0.072	0.011	1	L3	PPOX	-0.083	2.71049	Superficial	NOT SIG.	epi
L2-L3	5	0.00414846	0.119944	0.628	0.428	1	L3	EIF4A2	-1.056	0.553154	Superficial	NOT SIG.	epi
L2-L3	5	0.00415263	0.0408944	0.122	0.039	1	L3	ACOT7	-0.161	1.64534	Superficial	NOT SIG.	epi
L2-L3	5	0.00416927	0.17151	0.144	0.056	1	L3	IMPDH1	-0.2	1.36257	Superficial	NOT SIG.	epi
L2-L3	5	0.00417616	0.214154	0.461	0.294	1	L3	SPCS2	-0.755	0.648951	Superficial	NOT SIG.	epi
L2-L3	5	0.00417722	0.163213	0.283	0.15	1	L3	EIF4E2	-0.433	0.91584	Superficial	NOT SIG.	epi
L2-L3	5	0.00418087	0.133184	0.122	0.039	1	L3	MTHFD2L	-0.161	1.64534	Superficial	NOT SIG.	epi
L2-L3	5	0.00418522	0.136524	0.222	0.106	1	L3	AKR1C2	-0.328	1.0665	Superficial	NOT SIG.	epi
L2-L3	5	0.00418636	0.214981	0.739	0.567	1	L3	HINT1	-1.306	0.382226	Superficial	NOT SIG.	epi
L2-L3	5	0.00420825	0.24274	0.817	0.672	1	L3	MARCKS	-1.489	0.281875	Superficial	NOT SIG.	epi
L2-L3	5	0.00421324	0.114278	0.083	0.017	1	L3	RRP12	-0.1	2.28758	Superficial	NOT SIG.	epi
L2-L3	5	0.00424656	0.100873	0.461	0.278	1	L3	PA2G4	-0.739	0.729682	Superficial	NOT SIG.	epi
L2-L3	5	0.00427237	0.268621	0.672	0.494	1	L3	CLDN17	-1.166	0.44395	Superficial	NOT SIG.	epi
L2-L3	5	0.00427289	0.148921	0.144	0.056	1	L3	CNPY3	-0.2	1.36257	Superficial	NOT SIG.	epi
L2-L3	5	0.00428193	0.0858395	0.333	0.183	1	L3	KLHL21	-0.516	0.863679	Superficial	NOT SIG.	epi
L2-L3	5	0.00428854	0.194653	0.267	0.139	1	L3	C17orf49	-0.406	0.941755	Superficial	NOT SIG.	epi
L2-L3	5	0.00431464	0.157856	0.044	0	1	L3	TMEM176A	-0.044	#NUM!	Superficial	NOT SIG.	epi
L2-L3	5	0.00432807	0.0260669	0.106	0.028	1	L3	ECSIT	-0.134	1.92057	Superficial	NOT SIG.	epi
L2-L3	5	0.00433381	0.179653	0.244	0.122	1	L3	APEH	-0.366	1	Superficial	NOT SIG.	epi
L2-L3	5	0.00437243	0.0812876	0.167	0.067	1	L3	LRRC75A	-0.234	1.31762	Superficial	NOT SIG.	epi
L2-L3	5	0.00437866	0.232455	0.111	0.033	1	L3	CLN5	-0.144	1.75002	Superficial	NOT SIG.	epi
L2-L3	5	0.00440516	0.102122	0.233	0.111	1	L3	VGLL4	-0.344	1.06977	Superficial	NOT SIG.	epi
L2-L3	5	0.00443409	0.257239	0.617	0.444	1	L3	S100A12	-1.061	0.474711	Superficial	NOT SIG.	epi
L2-L3	5	0.00444316	0.189853	0.139	0.05	1	L3	CCL5	-0.189	1.47508	Superficial	NOT SIG.	epi
L2-L3	5	0.00447277	0.137551	0.111	0.033	1	L3	TRAFD1	-0.144	1.75002	Superficial	NOT SIG.	epi
L2-L3	5	0.00447786	0.138337	0.333	0.189	1	L3	MRPS34	-0.522	0.817136	Superficial	NOT SIG.	epi
L2-L3	5	0.00448191	0.122415	0.206	0.094	1	L3	SRC	-0.3	1.13191	Superficial	NOT SIG.	epi
L2-L3	5	0.00451205	0.0170347	0.183	0.078	1	L3	NOP16	-0.261	1.2303	Superficial	NOT SIG.	epi
L2-L3	5	0.0045245	0.24746	0.194	0.089	1	L3	IGSF3	-0.283	1.12418	Superficial	NOT SIG.	epi
L2-L3	5	0.00453908	0.145684	0.289	0.161	1	L3	GET3	-0.45	0.844009	Superficial	NOT SIG.	epi
L2-L3	5	0.00456644	0.238749	0.828	0.633	1	L3	GRN	-1.461	0.387425	Superficial	NOT SIG.	epi
L2-L3	5	0.00456779	0.169964	0.378	0.222	1	L3	WASHC1	-0.6	0.767827	Superficial	NOT SIG.	epi
L2-L3	5	0.0045884	0.197089	1	0.967	1	L3	RPL32	-1.967	0.0484122	Superficial	NOT SIG.	epi
L2-L3	5	0.00460638	0.134089	0.539	0.361	1	L3	HSPE1	-0.9	0.578286	Superficial	NOT SIG.	epi
L2-L3	5	0.00462931	0.196807	0.261	0.139	1	L3	RRAGA	-0.4	0.908965	Superficial	NOT SIG.	epi
L2-L3	5	0.00467033	0.15607	0.161	0.067	1	L3	RMDN1	-0.228	1.26483	Superficial	NOT SIG.	epi
L2-L3	5	0.00468123	0.105145	0.372	0.217	1	L3	TMEM256	-0.589	0.777608	Superficial	NOT SIG.	epi
L2-L3	5	0.00468399	0.305738	0.1	0.028	1	L3	CXCL1	-0.128	1.8365	Superficial	NOT SIG.	epi
L2-L3	5	0.00469468	0.0894812	0.394	0.228	1	L3	GRK2	-0.622	0.789162	Superficial	NOT SIG.	epi
L2-L3	5	0.0046972	0.110423	0.161	0.067	1	L3	AL033384.1	-0.228	1.26483	Superficial	NOT SIG.	epi
L2-L3	5	0.00471907	0.151357	0.1	0.028	1	L3	YRDC	-0.128	1.8365	Superficial	NOT SIG.	epi
L2-L3	5	0.00471996	0.073077	0.122	0.039	1	L3	SNRPN	-0.161	1.64534	Superficial	NOT SIG.	epi
L2-L3	5	0.00474144	0.0222424	0.328	0.178	1	L3	ACSL1	-0.506	0.881819	Superficial	NOT SIG.	epi
L2-L3	5	0.00475439	0.138246	0.1	0.028	1	L3	TUBGCP6	-0.128	1.8365	Superficial	NOT SIG.	epi
L2-L3	5	0.00476	0.114202	0.178	0.078	1	L3	FAM160A1	-0.256	1.19033	Superficial	NOT SIG.	epi
L2-L3	5	0.00477928	-0.649128	0.217	0.333	1	L3	KRT2	-0.55	-0.617827	Superficial	NOT SIG.	epi
L2-L3	5	0.00480507	0.197532	0.378	0.228	1	L3	MICOS13	-0.606	0.729352	Superficial	NOT SIG.	epi
L2-L3	5	0.00482066	0.179571	0.278	0.156	1	L3	MRPL27	-0.434	0.833539	Superficial	NOT SIG.	epi
L2-L3	5	0.00484455	0.180521	0.25	0.133	1	L3	ATRAID	-0.383	0.910502	Superficial	NOT SIG.	epi
L2-L3	5	0.00485773	0.171793	0.983	0.878	1	L3	KRT15	-1.861	0.16297	Superficial	NOT SIG.	epi
L2-L3	5	0.004868	0.161844	0.128	0.044	1	L3	BABAM2	-0.172	1.54057	Superficial	NOT SIG.	epi
L2-L3	5	0.00488122	0.156941	0.356	0.217	1	L3	UQCC2	-0.573	0.714182	Superficial	NOT SIG.	epi
L2-L3	5	0.00490254	0.0592204	0.156	0.061	1	L3	STK4	-0.217	1.35466	Superficial	NOT SIG.	epi
L2-L3	5	0.00493124	0.095805	0.156	0.061	1	L3	ZGPAT	-0.217	1.35466	Superficial	NOT SIG.	epi
L2-L3	5	0.00496486	0.160388	0.117	0.039	1	L3	HIST3H2A	-0.156	1.58496	Superficial	NOT SIG.	epi
L2-L3	5	0.00496566	0.112329	0.244	0.122	1	L3	TMX2	-0.366	1	Superficial	NOT SIG.	epi
L2-L3	5	0.00497136	0.105205	0.111	0.033	1	L3	EVA1B	-0.144	1.75002	Superficial	NOT SIG.	epi
L2-L3	5	0.00499431	0.191707	0.839	0.694	1	L3	PRDX1	-1.533	0.273735	Superficial	NOT SIG.	epi
L2-L3	5	0.00503548	0.15919	0.55	0.367	1	L3	MYO5B	-0.917	0.583652	Superficial	NOT SIG.	epi
L2-L3	5	0.0050462	0.0265874	0.178	0.072	1	L3	MGMT	-0.25	1.30581	Superficial	NOT SIG.	epi
L2-L3	5	0.00507932	0.25499	0.378	0.244	1	L3	LRG1	-0.622	0.631505	Superficial	NOT SIG.	epi
L2-L3	5	0.00508318	0.13633	0.1	0.028	1	L3	CROCC	-0.128	1.8365	Superficial	NOT SIG.	epi
L2-L3	5	0.00510404	-0.14687	0.022	0.089	1	L3	AC245060.5	-0.111	-2.0163	Superficial	NOT SIG.	epi
L2-L3	5	0.00511057	0.140448	0.228	0.111	1	L3	FAM174C	-0.339	1.03847	Superficial	NOT SIG.	epi
L2-L3	5	0.00515986	0.14704	0.228	0.111	1	L3	NAA10	-0.339	1.03847	Superficial	NOT SIG.	epi
L2-L3	5	0.00517605	0.151429	0.428	0.256	1	L3	PSMA2	-0.684	0.741467	Superficial	NOT SIG.	epi
L2-L3	5	0.00519281	0.0841875	0.128	0.044	1	L3	WDR12	-0.172	1.54057	Superficial	NOT SIG.	epi
L2-L3	5	0.00524748	-0.296448	0.05	0.133	1	L3	GPM6A	-0.183	-1.41143	Superficial	NOT SIG.	epi
L2-L3	5	0.00525599	0.0815763	0.167	0.067	1	L3	SLC25A25-AS1	-0.234	1.31762	Superficial	NOT SIG.	epi
L2-L3	5	0.00526468	0.127441	0.728	0.533	1	L3	CALML5	-1.261	0.449803	Superficial	NOT SIG.	epi
L2-L3	5	0.0052715	0.163702	0.65	0.483	1	L3	NT5C3A	-1.133	0.428417	Superficial	NOT SIG.	epi
L2-L3	5	0.00527805	0.0465762	0.294	0.156	1	L3	IDH3A	-0.45	0.91427	Superficial	NOT SIG.	epi
L2-L3	5	0.0052794	0.0902391	0.328	0.189	1	L3	MPZL1	-0.517	0.79531	Superficial	NOT SIG.	epi
L2-L3	5	0.00530206	0.111199	0.528	0.333	1	L3	UQCRC1	-0.861	0.665016	Superficial	NOT SIG.	epi
L2-L3	5	0.00532813	0.123005	0.128	0.044	1	L3	SWI5	-0.172	1.54057	Superficial	NOT SIG.	epi
L2-L3	5	0.00532897	0.199633	0.889	0.689	1	L3	SNHG29	-1.578	0.367679	Superficial	NOT SIG.	epi
L2-L3	5	0.00533467	-0.563591	0.678	0.661	1	L3	SNX9	-1.339	0.036635	Superficial	NOT SIG.	epi
L2-L3	5	0.00534801	0.186948	0.144	0.056	1	L3	MRPL11	-0.2	1.36257	Superficial	NOT SIG.	epi
L2-L3	5	0.00538319	0.128723	0.233	0.117	1	L3	ANKLE2	-0.35	0.993821	Superficial	NOT SIG.	epi
L2-L3	5	0.00539255	0.132361	0.1	0.028	1	L3	NAB2	-0.128	1.8365	Superficial	NOT SIG.	epi
L2-L3	5	0.00539544	0.134473	0.15	0.061	1	L3	ZNF276	-0.211	1.29808	Superficial	NOT SIG.	epi
L2-L3	5	0.00540585	0.152105	0.111	0.033	1	L3	CYTH3	-0.144	1.75002	Superficial	NOT SIG.	epi
L2-L3	5	0.00542871	0.110355	0.278	0.144	1	L3	SNHG7	-0.422	0.949016	Superficial	NOT SIG.	epi
L2-L3	5	0.0054317	0.105573	0.128	0.044	1	L3	JKAMP	-0.172	1.54057	Superficial	NOT SIG.	epi
L2-L3	5	0.00544261	0.257903	0.322	0.194	1	L3	SPTLC2	-0.516	0.731004	Superficial	NOT SIG.	epi
L2-L3	5	0.0054491	0.245582	0.356	0.217	1	L3	ARHGEF4	-0.573	0.714182	Superficial	NOT SIG.	epi
L2-L3	5	0.00551039	0.163953	0.172	0.072	1	L3	FMOD	-0.244	1.25634	Superficial	NOT SIG.	epi
L2-L3	5	0.00553025	0.173232	0.117	0.039	1	L3	CIAO3	-0.156	1.58496	Superficial	NOT SIG.	epi
L2-L3	5	0.00553204	0.133706	0.428	0.256	1	L3	PCYOX1	-0.684	0.741467	Superficial	NOT SIG.	epi
L2-L3	5	0.00557176	0.157837	0.206	0.094	1	L3	THY1	-0.3	1.13191	Superficial	NOT SIG.	epi
L2-L3	5	0.00558742	0.143596	0.217	0.106	1	L3	MRPL17	-0.323	1.03363	Superficial	NOT SIG.	epi
L2-L3	5	0.00559024	0.534804	0.861	0.839	1	L3	LCE3E	-1.7	0.0373424	Superficial	NOT SIG.	epi
L2-L3	5	0.00559279	0.101275	0.183	0.078	1	L3	HTRA1	-0.261	1.2303	Superficial	NOT SIG.	epi
L2-L3	5	0.00560289	0.187963	0.289	0.161	1	L3	SH3RF2	-0.45	0.844009	Superficial	NOT SIG.	epi
L2-L3	5	0.00560711	-0.468552	0.639	0.644	1	L3	TOB1	-1.283	-0.0112448	Superficial	NOT SIG.	epi
L2-L3	5	0.00562646	0.202542	0.922	0.817	1	L3	AQP3	-1.739	0.174431	Superficial	NOT SIG.	epi
L2-L3	5	0.00563695	0.0682344	0.311	0.167	1	L3	POLR2J	-0.478	0.897066	Superficial	NOT SIG.	epi
L2-L3	5	0.00564252	0.157988	0.117	0.039	1	L3	G6PC3	-0.156	1.58496	Superficial	NOT SIG.	epi
L2-L3	5	0.00565654	0.145832	0.056	0.006	1	L3	SMARCD3	-0.062	3.22239	Superficial	NOT SIG.	epi
L2-L3	5	0.00566734	0.122374	0.156	0.061	1	L3	ABCB8	-0.217	1.35466	Superficial	NOT SIG.	epi
L2-L3	5	0.00568039	0.153938	0.117	0.039	1	L3	PDK2	-0.156	1.58496	Superficial	NOT SIG.	epi
L2-L3	5	0.00568936	0.174702	0.2	0.094	1	L3	SLC30A9	-0.294	1.08927	Superficial	NOT SIG.	epi
L2-L3	5	0.00569278	-0.51547	0.906	0.978	1	L3	LCE3D	-1.884	-0.110323	Superficial	NOT SIG.	epi
L2-L3	5	0.00571576	0.126271	0.056	0.006	1	L3	AL109811.2	-0.062	3.22239	Superficial	NOT SIG.	epi
L2-L3	5	0.00571683	0.0977386	0.128	0.044	1	L3	PRRG2	-0.172	1.54057	Superficial	NOT SIG.	epi
L2-L3	5	0.00576568	-0.276112	0.922	0.978	1	L3	FAM25A	-1.9	-0.0850677	Superficial	NOT SIG.	epi
L2-L3	5	0.00577555	0.101931	0.056	0.006	1	L3	FMNL1	-0.062	3.22239	Superficial	NOT SIG.	epi
L2-L3	5	0.0057878	0.145722	0.089	0.022	1	L3	PPP2R3B	-0.111	2.0163	Superficial	NOT SIG.	epi
L2-L3	5	0.0057938	0.0313709	0.111	0.033	1	L3	TMEM68	-0.144	1.75002	Superficial	NOT SIG.	epi
L2-L3	5	0.00579911	0.0369403	0.206	0.094	1	L3	FARSA	-0.3	1.13191	Superficial	NOT SIG.	epi
L2-L3	5	0.00585575	0.132096	0.761	0.55	1	L3	NDUFA4	-1.311	0.468465	Superficial	NOT SIG.	epi
L2-L3	5	0.00585703	0.133926	0.256	0.133	1	L3	UFD1	-0.389	0.944718	Superficial	NOT SIG.	epi
L2-L3	5	0.00586439	0.083144	0.128	0.044	1	L3	PSMD5	-0.172	1.54057	Superficial	NOT SIG.	epi
L2-L3	5	0.00587323	0.108535	0.117	0.039	1	L3	LCE3A	-0.156	1.58496	Superficial	NOT SIG.	epi
L2-L3	5	0.00587438	0.107918	0.206	0.1	1	L3	EPHX2	-0.306	1.04264	Superficial	NOT SIG.	epi
L2-L3	5	0.0058815	0.0880686	0.3	0.167	1	L3	CD151	-0.467	0.845114	Superficial	NOT SIG.	epi
L2-L3	5	0.00590534	0.167751	0.178	0.078	1	L3	CD109	-0.256	1.19033	Superficial	NOT SIG.	epi
L2-L3	5	0.00593946	0.103965	0.128	0.044	1	L3	ZMYM4	-0.172	1.54057	Superficial	NOT SIG.	epi
L2-L3	5	0.00594213	0.115203	0.517	0.328	1	L3	ZNF706	-0.845	0.656468	Superficial	NOT SIG.	epi
L2-L3	5	0.00597744	-0.165398	0.017	0.078	1	L3	AC233266.2	-0.095	-2.19794	Superficial	NOT SIG.	epi
L2-L3	5	0.0059842	0.219349	0.661	0.533	1	L3	SPARC	-1.194	0.310515	Superficial	NOT SIG.	epi
L2-L3	5	0.00601782	0.105462	0.089	0.022	1	L3	NCKIPSD	-0.111	2.0163	Superficial	NOT SIG.	epi
L2-L3	5	0.00602906	0.111544	0.428	0.267	1	L3	WIPI2	-0.695	0.680771	Superficial	NOT SIG.	epi
L2-L3	5	0.00603211	0.120992	0.328	0.189	1	L3	UBXN1	-0.517	0.79531	Superficial	NOT SIG.	epi
L2-L3	5	0.0060336	0.0736893	0.439	0.267	1	L3	AHCY	-0.706	0.717381	Superficial	NOT SIG.	epi
L2-L3	5	0.00604632	0.161384	0.989	0.889	1	L3	CALML3	-1.878	0.153787	Superficial	NOT SIG.	epi
L2-L3	5	0.00605553	0.0872961	0.261	0.139	1	L3	MRPL49	-0.4	0.908965	Superficial	NOT SIG.	epi
L2-L3	5	0.00606279	0.0804586	0.1	0.028	1	L3	ATG14	-0.128	1.8365	Superficial	NOT SIG.	epi
L2-L3	5	0.00608818	0.161903	0.156	0.067	1	L3	EPB41L4A-AS1	-0.223	1.21931	Superficial	NOT SIG.	epi
L2-L3	5	0.00612994	0.10888	0.078	0.017	1	L3	DDIT3	-0.095	2.19794	Superficial	NOT SIG.	epi
L2-L3	5	0.00614115	0.0646239	0.156	0.061	1	L3	CDK10	-0.217	1.35466	Superficial	NOT SIG.	epi
L2-L3	5	0.00614624	0.103785	0.056	0.006	1	L3	MST1R	-0.062	3.22239	Superficial	NOT SIG.	epi
L2-L3	5	0.00614624	0.0657892	0.056	0.006	1	L3	AC082651.3	-0.062	3.22239	Superficial	NOT SIG.	epi
L2-L3	5	0.0061484	0.151588	0.122	0.044	1	L3	ACTL6A	-0.166	1.47131	Superficial	NOT SIG.	epi
L2-L3	5	0.00615975	0.120697	0.089	0.022	1	L3	TRBC1	-0.111	2.0163	Superficial	NOT SIG.	epi
L2-L3	5	0.00615975	0.116588	0.089	0.022	1	L3	KAT8	-0.111	2.0163	Superficial	NOT SIG.	epi
L2-L3	5	0.00615975	0.0284142	0.089	0.022	1	L3	RIOK1	-0.111	2.0163	Superficial	NOT SIG.	epi
L2-L3	5	0.00616593	0.154624	0.133	0.05	1	L3	BRAT1	-0.183	1.41143	Superficial	NOT SIG.	epi
L2-L3	5	0.00618154	0.0903257	0.078	0.017	1	L3	DHX34	-0.095	2.19794	Superficial	NOT SIG.	epi
L2-L3	5	0.00620398	0.221883	0.133	0.05	1	L3	DAXX	-0.183	1.41143	Superficial	NOT SIG.	epi
L2-L3	5	0.00620398	0.0630512	0.133	0.05	1	L3	PRR14	-0.183	1.41143	Superficial	NOT SIG.	epi
L2-L3	5	0.00620691	0.155113	0.144	0.056	1	L3	YLPM1	-0.2	1.36257	Superficial	NOT SIG.	epi
L2-L3	5	0.00621006	0.121694	0.056	0.006	1	L3	PODXL	-0.062	3.22239	Superficial	NOT SIG.	epi
L2-L3	5	0.00622678	0.190071	0.222	0.111	1	L3	RING1	-0.333	1	Superficial	NOT SIG.	epi
L2-L3	5	0.00627225	0.1205	0.45	0.3	1	L3	RBM10	-0.75	0.584963	Superficial	NOT SIG.	epi
L2-L3	5	0.00627448	0.0622717	0.056	0.006	1	L3	TBP	-0.062	3.22239	Superficial	NOT SIG.	epi
L2-L3	5	0.00628712	0.0901168	0.1	0.028	1	L3	TRIB2	-0.128	1.8365	Superficial	NOT SIG.	epi
L2-L3	5	0.00629069	0.098603	0.067	0.011	1	L3	MYPOP	-0.078	2.60666	Superficial	NOT SIG.	epi
L2-L3	5	0.00629555	0.0636213	0.606	0.394	1	L3	IFITM3	-1	0.621122	Superficial	NOT SIG.	epi
L2-L3	5	0.00631942	-0.161378	0.05	0.133	1	L3	FBP1	-0.183	-1.41143	Superficial	NOT SIG.	epi
L2-L3	5	0.00633872	0.0752662	0.078	0.017	1	L3	GFER	-0.095	2.19794	Superficial	NOT SIG.	epi
L2-L3	5	0.00635246	0.0606911	0.328	0.183	1	L3	SNX6	-0.511	0.841852	Superficial	NOT SIG.	epi
L2-L3	5	0.00635532	0.116147	0.144	0.056	1	L3	ENTPD4	-0.2	1.36257	Superficial	NOT SIG.	epi
L2-L3	5	0.00635832	0.12215	0.133	0.05	1	L3	CKLF	-0.183	1.41143	Superficial	NOT SIG.	epi
L2-L3	5	0.0063807	0.0541227	0.533	0.339	1	L3	ATP6AP2	-0.872	0.65285	Superficial	NOT SIG.	epi
L2-L3	5	0.0063919	0.0910097	0.078	0.017	1	L3	CDAN1	-0.095	2.19794	Superficial	NOT SIG.	epi
L2-L3	5	0.00640665	0.199854	0.6	0.417	1	L3	NAA20	-1.017	0.524915	Superficial	NOT SIG.	epi
L2-L3	5	0.00640727	0.0593007	0.383	0.228	1	L3	SRSF1	-0.611	0.748311	Superficial	NOT SIG.	epi
L2-L3	5	0.00644637	0.151285	0.294	0.167	1	L3	STK25	-0.461	0.815968	Superficial	NOT SIG.	epi
L2-L3	5	0.00649572	0.226107	0.15	0.061	1	L3	SNX8	-0.211	1.29808	Superficial	NOT SIG.	epi
L2-L3	5	0.00651898	0.150049	0.422	0.278	1	L3	POLR2A	-0.7	0.602158	Superficial	NOT SIG.	epi
L2-L3	5	0.00651899	0.120868	0.267	0.144	1	L3	PSMD3	-0.411	0.890771	Superficial	NOT SIG.	epi
L2-L3	5	0.00652947	0.183921	0.306	0.178	1	L3	OCIAD1	-0.484	0.781654	Superficial	NOT SIG.	epi
L2-L3	5	0.00655443	0.163937	0.272	0.15	1	L3	SC5D	-0.422	0.858644	Superficial	NOT SIG.	epi
L2-L3	5	0.00658339	0.114823	0.689	0.506	1	L3	UQCR10	-1.195	0.445367	Superficial	NOT SIG.	epi
L2-L3	5	0.00663057	-0.26642	0.128	0.233	1	L3	MEGF9	-0.361	-0.864186	Superficial	NOT SIG.	epi
L2-L3	5	0.00669465	0.119905	0.983	0.922	1	L3	RPS25	-1.905	0.0924247	Superficial	NOT SIG.	epi
L2-L3	5	0.00671222	0.204686	0.883	0.722	1	L3	CTSD	-1.605	0.290415	Superficial	NOT SIG.	epi
L2-L3	5	0.00673434	0.0325233	0.172	0.072	1	L3	HAT1	-0.244	1.25634	Superficial	NOT SIG.	epi
L2-L3	5	0.00673705	0.128383	0.161	0.067	1	L3	MMP11	-0.228	1.26483	Superficial	NOT SIG.	epi
L2-L3	5	0.00674259	0.219599	0.961	0.917	1	L3	RPS23	-1.878	0.0676147	Superficial	NOT SIG.	epi
L2-L3	5	0.0067517	0.1289	0.183	0.083	1	L3	CLPP	-0.266	1.14066	Superficial	NOT SIG.	epi
L2-L3	5	0.00675388	0.0909673	0.106	0.033	1	L3	MYO15B	-0.139	1.68353	Superficial	NOT SIG.	epi
L2-L3	5	0.0067682	0.0628801	0.067	0.011	1	L3	ATG2A	-0.078	2.60666	Superficial	NOT SIG.	epi
L2-L3	5	0.00676978	0.166233	0.328	0.194	1	L3	NENF	-0.522	0.757639	Superficial	NOT SIG.	epi
L2-L3	5	0.0067937	0.100636	0.117	0.039	1	L3	CMC1	-0.156	1.58496	Superficial	NOT SIG.	epi
L2-L3	5	0.00681095	0.190951	0.122	0.044	1	L3	FAM193B	-0.166	1.47131	Superficial	NOT SIG.	epi
L2-L3	5	0.00683174	-0.183738	1	1	1	L3	MT-CO1	-2	0	Superficial	NOT SIG.	epi
L2-L3	5	0.00684385	0.179155	0.278	0.161	1	L3	ELMO2	-0.439	0.788024	Superficial	NOT SIG.	epi
L2-L3	5	0.00688612	0.0507303	0.439	0.278	1	L3	SELENOF	-0.717	0.659136	Superficial	NOT SIG.	epi
L2-L3	5	0.00688893	0.138106	0.078	0.017	1	L3	JMJD6	-0.095	2.19794	Superficial	NOT SIG.	epi
L2-L3	5	0.00690656	0.153281	0.206	0.1	1	L3	RRP36	-0.306	1.04264	Superficial	NOT SIG.	epi
L2-L3	5	0.00695356	0.0969862	0.128	0.044	1	L3	SLC52A2	-0.172	1.54057	Superficial	NOT SIG.	epi
L2-L3	5	0.00696361	-0.277783	0.906	0.9	1	L3	PPP1R3C	-1.806	0.00958605	Superficial	NOT SIG.	epi
L2-L3	5	0.00697112	0.156991	0.539	0.356	1	L3	LAMP2	-0.895	0.598408	Superficial	NOT SIG.	epi
L2-L3	5	0.00703089	0.217748	0.972	0.956	1	L3	RPL11	-1.928	0.0239457	Superficial	NOT SIG.	epi
L2-L3	5	0.00703671	0.0275033	0.389	0.228	1	L3	HDAC1	-0.617	0.770736	Superficial	NOT SIG.	epi
L2-L3	5	0.00704305	0.114018	0.25	0.133	1	L3	GCN1	-0.383	0.910502	Superficial	NOT SIG.	epi
L2-L3	5	0.00704729	0.0462437	0.267	0.139	1	L3	LRPPRC	-0.406	0.941755	Superficial	NOT SIG.	epi
L2-L3	5	0.00705351	0.148179	0.133	0.05	1	L3	ECE1	-0.183	1.41143	Superficial	NOT SIG.	epi
L2-L3	5	0.00708123	0.0988986	0.172	0.078	1	L3	POGZ	-0.25	1.14086	Superficial	NOT SIG.	epi
L2-L3	5	0.0070886	0.107404	0.106	0.033	1	L3	RANBP6	-0.139	1.68353	Superficial	NOT SIG.	epi
L2-L3	5	0.00709281	0.167685	0.467	0.306	1	L3	SEC61B	-0.773	0.609891	Superficial	NOT SIG.	epi
L2-L3	5	0.00714745	0.0655827	0.067	0.011	1	L3	ADORA2B	-0.078	2.60666	Superficial	NOT SIG.	epi
L2-L3	5	0.00714745	0.0564129	0.067	0.011	1	L3	GABPB1-IT1	-0.078	2.60666	Superficial	NOT SIG.	epi
L2-L3	5	0.0071593	0.0266219	0.117	0.039	1	L3	POLR3H	-0.156	1.58496	Superficial	NOT SIG.	epi
L2-L3	5	0.00717982	0.105687	0.078	0.017	1	L3	CXCL6	-0.095	2.19794	Superficial	NOT SIG.	epi
L2-L3	5	0.00718551	0.0557601	0.089	0.022	1	L3	PEX16	-0.111	2.0163	Superficial	NOT SIG.	epi
L2-L3	5	0.00718693	0.102159	0.106	0.033	1	L3	HAS3	-0.139	1.68353	Superficial	NOT SIG.	epi
L2-L3	5	0.00718942	0.0412724	0.45	0.283	1	L3	PSMA6	-0.733	0.669123	Superficial	NOT SIG.	epi
L2-L3	5	0.00719024	0.229922	0.589	0.428	1	L3	SRSF3	-1.017	0.460657	Superficial	NOT SIG.	epi
L2-L3	5	0.00720622	0.103708	0.117	0.039	1	L3	EGFL7	-0.156	1.58496	Superficial	NOT SIG.	epi
L2-L3	5	0.00722776	0.155213	0.433	0.278	1	L3	PDAP1	-0.711	0.639282	Superficial	NOT SIG.	epi
L2-L3	5	0.0072333	0.128223	0.278	0.15	1	L3	MXD4	-0.428	0.890122	Superficial	NOT SIG.	epi
L2-L3	5	0.00725913	0.233431	0.989	0.95	1	L3	KLK13	-1.939	0.058043	Superficial	NOT SIG.	epi
L2-L3	5	0.00726784	0.221116	0.961	0.772	1	L3	RPL5	-1.733	0.315936	Superficial	NOT SIG.	epi
L2-L3	5	0.00727438	-0.219529	0.956	0.917	1	L3	HOPX	-1.873	0.0600889	Superficial	NOT SIG.	epi
L2-L3	5	0.00727804	0.0225905	0.067	0.011	1	L3	GPR153	-0.078	2.60666	Superficial	NOT SIG.	epi
L2-L3	5	0.00728304	0.180776	0.228	0.117	1	L3	B4GALT2	-0.345	0.962525	Superficial	NOT SIG.	epi
L2-L3	5	0.00731177	0.186402	0.306	0.183	1	L3	SKIL	-0.489	0.741688	Superficial	NOT SIG.	epi
L2-L3	5	0.00732352	0.108251	0.15	0.061	1	L3	INPP5A	-0.211	1.29808	Superficial	NOT SIG.	epi
L2-L3	5	0.00736502	0.165084	0.156	0.067	1	L3	RASA1	-0.223	1.21931	Superficial	NOT SIG.	epi
L2-L3	5	0.00741478	0.122208	0.233	0.117	1	L3	FGF11	-0.35	0.993821	Superficial	NOT SIG.	epi
L2-L3	5	0.00748932	0.126568	0.106	0.033	1	L3	APOL3	-0.139	1.68353	Superficial	NOT SIG.	epi
L2-L3	5	0.00754341	0.030762	0.078	0.017	1	L3	ZNF609	-0.095	2.19794	Superficial	NOT SIG.	epi
L2-L3	5	0.00755075	0.0728031	0.356	0.206	1	L3	FAT2	-0.562	0.789233	Superficial	NOT SIG.	epi
L2-L3	5	0.0075857	0.13188	0.244	0.128	1	L3	PSMG2	-0.372	0.930737	Superficial	NOT SIG.	epi
L2-L3	5	0.00759832	0.116482	0.189	0.089	1	L3	PCSK7	-0.278	1.08651	Superficial	NOT SIG.	epi
L2-L3	5	0.0076251	0.110749	0.228	0.111	1	L3	SELENOM	-0.339	1.03847	Superficial	NOT SIG.	epi
L2-L3	5	0.00763411	0.11139	0.167	0.072	1	L3	TRUB2	-0.239	1.21378	Superficial	NOT SIG.	epi
L2-L3	5	0.00764271	-0.159836	0.994	1	1	L3	RHCG	-1.994	-0.00868224	Superficial	NOT SIG.	epi
L2-L3	5	0.00765603	0.150285	0.856	0.711	1	L3	COX6A1	-1.567	0.267761	Superficial	NOT SIG.	epi
L2-L3	5	0.00766086	0.119095	0.094	0.028	1	L3	GRTP1	-0.122	1.74723	Superficial	NOT SIG.	epi
L2-L3	5	0.007679	0.19605	0.428	0.278	1	L3	ZG16B	-0.706	0.622526	Superficial	NOT SIG.	epi
L2-L3	5	0.00767925	0.0827069	0.039	0	1	L3	PI16	-0.039	#NUM!	Superficial	NOT SIG.	epi
L2-L3	5	0.00767925	0.071522	0.039	0	1	L3	AC015871.1	-0.039	#NUM!	Superficial	NOT SIG.	epi
L2-L3	5	0.00767925	0.070636	0.039	0	1	L3	ZNRF3	-0.039	#NUM!	Superficial	NOT SIG.	epi
L2-L3	5	0.00767925	0.0657557	0.039	0	1	L3	FCGR2B	-0.039	#NUM!	Superficial	NOT SIG.	epi
L2-L3	5	0.00767925	0.0641563	0.039	0	1	L3	ZNF805	-0.039	#NUM!	Superficial	NOT SIG.	epi
L2-L3	5	0.00767925	0.0555965	0.039	0	1	L3	CNBD2	-0.039	#NUM!	Superficial	NOT SIG.	epi
L2-L3	5	0.00767925	0.049533	0.039	0	1	L3	VASH1-AS1	-0.039	#NUM!	Superficial	NOT SIG.	epi
L2-L3	5	0.00767925	-0.1295	0	0.039	1	L3	CCDC144A	-0.039	#NUM!	Superficial	NOT SIG.	epi
L2-L3	5	0.00769492	0.162051	0.2	0.1	1	L3	TMPO	-0.3	1	Superficial	NOT SIG.	epi
L2-L3	5	0.00772898	0.11829	0.122	0.044	1	L3	PPIE	-0.166	1.47131	Superficial	NOT SIG.	epi
L2-L3	5	0.00772977	0.191888	0.411	0.267	1	L3	DCXR	-0.678	0.622299	Superficial	NOT SIG.	epi
L2-L3	5	0.0077299	0.208686	0.644	0.433	1	L3	BRK1	-1.077	0.572694	Superficial	NOT SIG.	epi
L2-L3	5	0.00775053	0.178099	0.633	0.456	1	L3	EIF4G1	-1.089	0.473172	Superficial	NOT SIG.	epi
L2-L3	5	0.00780535	0.198154	0.989	0.978	1	L3	RPL13	-1.967	0.0161361	Superficial	NOT SIG.	epi
L2-L3	5	0.00782357	0.069838	0.283	0.156	1	L3	CBR3	-0.439	0.859256	Superficial	NOT SIG.	epi
L2-L3	5	0.00782939	0.169611	0.389	0.244	1	L3	EIF3D	-0.633	0.672889	Superficial	NOT SIG.	epi
L2-L3	5	0.00784897	0.203163	0.478	0.317	1	L3	DIO2	-0.795	0.592528	Superficial	NOT SIG.	epi
L2-L3	5	0.00786178	0.15826	0.478	0.311	1	L3	SYNGR2	-0.789	0.620096	Superficial	NOT SIG.	epi
L2-L3	5	0.00787326	0.0488396	0.239	0.122	1	L3	ANXA4	-0.361	0.970129	Superficial	NOT SIG.	epi
L2-L3	5	0.00787707	0.134554	0.283	0.161	1	L3	TMPRSS4	-0.444	0.813741	Superficial	NOT SIG.	epi
L2-L3	5	0.00788918	0.164026	0.4	0.261	1	L3	PHPT1	-0.661	0.61595	Superficial	NOT SIG.	epi
L2-L3	5	0.00791023	0.108907	0.106	0.033	1	L3	SPRYD4	-0.139	1.68353	Superficial	NOT SIG.	epi
L2-L3	5	0.00794499	0.236477	0.411	0.283	1	L3	JTB	-0.694	0.538336	Superficial	NOT SIG.	epi
L2-L3	5	0.00799012	0.147372	0.367	0.217	1	L3	ILF2	-0.584	0.758085	Superficial	NOT SIG.	epi
L2-L3	5	0.00801647	0.158645	0.15	0.061	1	L3	MCM5	-0.211	1.29808	Superficial	NOT SIG.	epi
L2-L3	5	0.00803619	0.0868991	0.222	0.111	1	L3	SNF8	-0.333	1	Superficial	NOT SIG.	epi
L2-L3	5	0.00805419	0.0947725	0.133	0.05	1	L3	DVL2	-0.183	1.41143	Superficial	NOT SIG.	epi
L2-L3	5	0.00809378	0.310982	0.622	0.45	1	L3	FGFBP1	-1.072	0.46699	Superficial	NOT SIG.	epi
L2-L3	5	0.00809933	0.0879475	0.117	0.039	1	L3	XAB2	-0.156	1.58496	Superficial	NOT SIG.	epi
L2-L3	5	0.00811747	0.0699436	0.094	0.028	1	L3	NFKB2	-0.122	1.74723	Superficial	NOT SIG.	epi
L2-L3	5	0.00811751	0.0713636	0.144	0.056	1	L3	MLST8	-0.2	1.36257	Superficial	NOT SIG.	epi
L2-L3	5	0.00814065	0.128451	0.178	0.083	1	L3	MFSD10	-0.261	1.10069	Superficial	NOT SIG.	epi
L2-L3	5	0.00820006	0.117745	0.133	0.05	1	L3	ATG2B	-0.183	1.41143	Superficial	NOT SIG.	epi
L2-L3	5	0.00821352	0.217769	1	0.956	1	L3	SBSN	-1.956	0.0649175	Superficial	NOT SIG.	epi
L2-L3	5	0.00822874	0.177275	0.256	0.144	1	L3	CACYBP	-0.4	0.830075	Superficial	NOT SIG.	epi
L2-L3	5	0.00823536	0.115538	0.094	0.028	1	L3	SPR	-0.122	1.74723	Superficial	NOT SIG.	epi
L2-L3	5	0.00823536	0.112981	0.094	0.028	1	L3	ARMT1	-0.122	1.74723	Superficial	NOT SIG.	epi
L2-L3	5	0.00823536	-0.197303	0.028	0.094	1	L3	ATM	-0.122	-1.74723	Superficial	NOT SIG.	epi
L2-L3	5	0.00824022	0.18396	0.267	0.15	1	L3	SLC5A1	-0.417	0.831877	Superficial	NOT SIG.	epi
L2-L3	5	0.00826896	0.0855494	0.156	0.067	1	L3	CISD1	-0.223	1.21931	Superficial	NOT SIG.	epi
L2-L3	5	0.00830233	0.0749308	0.356	0.217	1	L3	PDCD5	-0.573	0.714182	Superficial	NOT SIG.	epi
L2-L3	5	0.00831078	0.0272368	0.117	0.039	1	L3	MZF1	-0.156	1.58496	Superficial	NOT SIG.	epi
L2-L3	5	0.00831428	0.14737	0.083	0.022	1	L3	IGHG2	-0.105	1.91561	Superficial	NOT SIG.	epi
L2-L3	5	0.008332	0.149422	0.111	0.039	1	L3	KLF12	-0.15	1.50901	Superficial	NOT SIG.	epi
L2-L3	5	0.00840551	-0.203242	0.1	0.194	1	L3	BCAS1	-0.294	-0.956057	Superficial	NOT SIG.	epi
L2-L3	5	0.00845198	0.14631	0.156	0.067	1	L3	BLOC1S2	-0.223	1.21931	Superficial	NOT SIG.	epi
L2-L3	5	0.00846855	-0.323554	0.8	0.783	1	L3	HPGD	-1.583	0.0309877	Superficial	NOT SIG.	epi
L2-L3	5	0.0084887	0.108123	0.122	0.044	1	L3	ADNP2	-0.166	1.47131	Superficial	NOT SIG.	epi
L2-L3	5	0.00852357	0.080809	0.106	0.033	1	L3	TRMT2A	-0.139	1.68353	Superficial	NOT SIG.	epi
L2-L3	5	0.00854587	0.118009	0.261	0.144	1	L3	BUB3	-0.405	0.857981	Superficial	NOT SIG.	epi
L2-L3	5	0.00859117	0.240432	0.8	0.644	1	L3	COX7C	-1.444	0.312939	Superficial	NOT SIG.	epi
L2-L3	5	0.00859678	0.094846	0.194	0.094	1	L3	COA4	-0.288	1.04532	Superficial	NOT SIG.	epi
L2-L3	5	0.00865714	0.237768	0.628	0.483	1	L3	EIF6	-1.111	0.378741	Superficial	NOT SIG.	epi
L2-L3	5	0.00866116	0.218834	0.478	0.333	1	L3	SF1	-0.811	0.521488	Superficial	NOT SIG.	epi
L2-L3	5	0.00866907	0.120733	0.222	0.117	1	L3	STX6	-0.339	0.924051	Superficial	NOT SIG.	epi
L2-L3	5	0.00868967	0.116811	0.339	0.2	1	L3	RBMX	-0.539	0.761285	Superficial	NOT SIG.	epi
L2-L3	5	0.0087033	0.199193	0.983	0.933	1	L3	EEF1G	-1.916	0.0753143	Superficial	NOT SIG.	epi
L2-L3	5	0.00870663	0.164455	0.644	0.444	1	L3	TMPRSS2	-1.088	0.536501	Superficial	NOT SIG.	epi
L2-L3	5	0.00875374	-0.639649	0.15	0.239	1	L3	KRT24	-0.389	-0.672048	Superficial	NOT SIG.	epi
L2-L3	5	0.00876764	0.138164	0.467	0.289	1	L3	SREBF2	-0.756	0.692353	Superficial	NOT SIG.	epi
L2-L3	5	0.00877906	0.0727035	0.2	0.094	1	L3	TERF2IP	-0.294	1.08927	Superficial	NOT SIG.	epi
L2-L3	5	0.00880782	0.113678	0.289	0.167	1	L3	POLR2F	-0.456	0.791221	Superficial	NOT SIG.	epi
L2-L3	5	0.0088358	0.156518	0.211	0.111	1	L3	ZDHHC6	-0.322	0.926683	Superficial	NOT SIG.	epi
L2-L3	5	0.00886768	0.177853	0.317	0.189	1	L3	LINC01578	-0.506	0.746097	Superficial	NOT SIG.	epi
L2-L3	5	0.0088793	0.142616	0.289	0.167	1	L3	STARD10	-0.456	0.791221	Superficial	NOT SIG.	epi
L2-L3	5	0.00888819	0.138518	0.256	0.139	1	L3	GUCD1	-0.395	0.881059	Superficial	NOT SIG.	epi
L2-L3	5	0.00891158	0.0300165	0.094	0.028	1	L3	B4GALT4	-0.122	1.74723	Superficial	NOT SIG.	epi
L2-L3	5	0.00895136	0.110186	0.55	0.378	1	L3	IL20RB	-0.928	0.541045	Superficial	NOT SIG.	epi
L2-L3	5	0.00895185	0.0870723	0.167	0.072	1	L3	RNF139	-0.239	1.21378	Superficial	NOT SIG.	epi
L2-L3	5	0.00901901	0.176189	0.556	0.378	1	L3	C5orf66-AS1	-0.934	0.556699	Superficial	NOT SIG.	epi
L2-L3	5	0.00902662	0.09952	0.278	0.15	1	L3	RAB38	-0.428	0.890122	Superficial	NOT SIG.	epi
L2-L3	5	0.00910442	0.0901422	0.094	0.028	1	L3	FECH	-0.122	1.74723	Superficial	NOT SIG.	epi
L2-L3	5	0.00910898	0.100599	0.139	0.056	1	L3	SGMS1	-0.195	1.31159	Superficial	NOT SIG.	epi
L2-L3	5	0.0091125	0.13336	0.194	0.094	1	L3	CHKB	-0.288	1.04532	Superficial	NOT SIG.	epi
L2-L3	5	0.00911627	0.0868127	0.083	0.022	1	L3	RCE1	-0.105	1.91561	Superficial	NOT SIG.	epi
L2-L3	5	0.00912097	0.120822	0.289	0.172	1	L3	COX17	-0.461	0.748661	Superficial	NOT SIG.	epi
L2-L3	5	0.00916213	0.177352	0.383	0.25	1	L3	ECHS1	-0.633	0.615416	Superficial	NOT SIG.	epi
L2-L3	5	0.00917042	0.0458239	0.289	0.167	1	L3	JPT2	-0.456	0.791221	Superficial	NOT SIG.	epi
L2-L3	5	0.00920042	0.0992268	0.122	0.044	1	L3	CRLS1	-0.166	1.47131	Superficial	NOT SIG.	epi
L2-L3	5	0.00930502	0.166014	0.45	0.306	1	L3	TRA2B	-0.756	0.556393	Superficial	NOT SIG.	epi
L2-L3	5	0.00933213	0.173182	0.583	0.406	1	L3	NEDD8	-0.989	0.522016	Superficial	NOT SIG.	epi
L2-L3	5	0.00933689	0.185681	0.622	0.439	1	L3	MUC20	-1.061	0.502694	Superficial	NOT SIG.	epi
L2-L3	5	0.0093671	0.11905	0.244	0.128	1	L3	GDI1	-0.372	0.930737	Superficial	NOT SIG.	epi
L2-L3	5	0.00937475	0.155161	0.228	0.122	1	L3	ANKRD13D	-0.35	0.902153	Superficial	NOT SIG.	epi
L2-L3	5	0.00945546	0.184687	0.289	0.172	1	L3	TSPAN3	-0.461	0.748661	Superficial	NOT SIG.	epi
L2-L3	5	0.00952428	0.129785	0.128	0.05	1	L3	CCNQ	-0.178	1.35614	Superficial	NOT SIG.	epi
L2-L3	5	0.00955158	0.206204	0.961	0.939	1	L3	RPS13	-1.9	0.0334113	Superficial	NOT SIG.	epi
L2-L3	5	0.00958964	0.00527709	0.367	0.211	1	L3	PSMB2	-0.578	0.798537	Superficial	NOT SIG.	epi
L2-L3	5	0.00961584	0.143495	0.239	0.128	1	L3	POLR2G	-0.367	0.900867	Superficial	NOT SIG.	epi
L2-L3	5	0.00961686	-0.360192	0.883	0.856	1	L3	PCBP1	-1.739	0.0448026	Superficial	NOT SIG.	epi
L2-L3	5	0.00963592	0.176051	0.328	0.194	1	L3	RGS12	-0.522	0.757639	Superficial	NOT SIG.	epi
L2-L3	5	0.00965056	0.074955	0.378	0.228	1	L3	BLCAP	-0.606	0.729352	Superficial	NOT SIG.	epi
L2-L3	5	0.0096673	0.15127	0.128	0.05	1	L3	CARS	-0.178	1.35614	Superficial	NOT SIG.	epi
L2-L3	5	0.00967906	0.103971	0.072	0.017	1	L3	C5orf22	-0.089	2.08246	Superficial	NOT SIG.	epi
L2-L3	5	0.0097378	0.0531533	0.222	0.111	1	L3	LAMA5	-0.333	1	Superficial	NOT SIG.	epi
L2-L3	5	0.00982295	0.0566842	0.228	0.117	1	L3	NME3	-0.345	0.962525	Superficial	NOT SIG.	epi
L2-L3	5	0.0098366	0.100267	0.083	0.022	1	L3	C1QB	-0.105	1.91561	Superficial	NOT SIG.	epi
L2-L3	5	0.00983784	0.0897478	0.156	0.067	1	L3	PRKD2	-0.223	1.21931	Superficial	NOT SIG.	epi
L2-L3	5	0.00984141	0.0853177	0.128	0.05	1	L3	TMEM199	-0.178	1.35614	Superficial	NOT SIG.	epi
L2-L3	5	0.0098487	0.209813	0.194	0.1	1	L3	REPS1	-0.294	0.956057	Superficial	NOT SIG.	epi
L2-L3	5	0.00986962	0.179471	0.9	0.756	1	L3	TXN	-1.656	0.251539	Superficial	NOT SIG.	epi
L2-L3	5	0.00993657	0.0656746	0.3	0.167	1	L3	PABPN1	-0.467	0.845114	Superficial	NOT SIG.	epi
L2-L3	5	0.00998049	0.0525605	0.161	0.072	1	L3	SAT2	-0.233	1.16099	Superficial	NOT SIG.	epi
L2-L3	5	0.00998325	0.0918801	0.139	0.056	1	L3	FDXR	-0.195	1.31159	Superficial	NOT SIG.	epi
L2-L3	5	0.00998661	0.117684	0.083	0.022	1	L3	ACY1	-0.105	1.91561	Superficial	NOT SIG.	epi
L2-L3	5	0.00999394	0.140624	0.05	0.006	1	L3	TCEANC2	-0.056	3.05889	Superficial	NOT SIG.	epi
L2-L3	5	0.00999394	-0.0932789	0.006	0.05	1	L3	FZD5	-0.056	-3.05889	Superficial	NOT SIG.	epi
L2-L3	5	0.0100004	0.146667	0.206	0.106	1	L3	DANCR	-0.312	0.95858	Superficial	NOT SIG.	epi
L2-L3	5	0.0100421	-0.005794	0.322	0.178	1	L3	CSRP2	-0.5	0.855183	Superficial	NOT SIG.	epi
L2-L3	5	0.0100493	0.178297	0.472	0.333	1	L3	DCTN2	-0.805	0.503265	Superficial	NOT SIG.	epi
L2-L3	5	0.0100533	0.0675825	0.111	0.039	1	L3	VPS11	-0.15	1.50901	Superficial	NOT SIG.	epi
L2-L3	5	0.0100973	0.0791687	0.05	0.006	1	L3	MCM9	-0.056	3.05889	Superficial	NOT SIG.	epi
L2-L3	5	0.0100973	0.074438	0.05	0.006	1	L3	AL390728.6	-0.056	3.05889	Superficial	NOT SIG.	epi
L2-L3	5	0.0100973	0.0551667	0.05	0.006	1	L3	CCDC51	-0.056	3.05889	Superficial	NOT SIG.	epi
L2-L3	5	0.0100973	-0.118467	0.006	0.05	1	L3	TREX2	-0.056	-3.05889	Superficial	NOT SIG.	epi
L2-L3	5	0.010118	0.13891	0.339	0.211	1	L3	SNHG8	-0.55	0.684042	Superficial	NOT SIG.	epi
L2-L3	5	0.0101387	0.145676	0.083	0.022	1	L3	FBXO44	-0.105	1.91561	Superficial	NOT SIG.	epi
L2-L3	5	0.0101483	0.136188	0.994	0.972	1	L3	S100A16	-1.966	0.0322895	Superficial	NOT SIG.	epi
L2-L3	5	0.0101492	-0.0385339	0.283	0.15	1	L3	NOSIP	-0.433	0.91584	Superficial	NOT SIG.	epi
L2-L3	5	0.0101971	0.0836234	0.094	0.028	1	L3	ITM2A	-0.122	1.74723	Superficial	NOT SIG.	epi
L2-L3	5	0.0102015	-0.101961	0.006	0.05	1	L3	ADGRV1	-0.056	-3.05889	Superficial	NOT SIG.	epi
L2-L3	5	0.0102275	0.129818	0.194	0.094	1	L3	MLLT6	-0.288	1.04532	Superficial	NOT SIG.	epi
L2-L3	5	0.0102501	0.177852	0.25	0.139	1	L3	UNC13B	-0.389	0.846843	Superficial	NOT SIG.	epi
L2-L3	5	0.0102589	0.247492	0.567	0.417	1	L3	ACAA1	-0.984	0.443301	Superficial	NOT SIG.	epi
L2-L3	5	0.010273	0.0413946	0.289	0.161	1	L3	RANBP1	-0.45	0.844009	Superficial	NOT SIG.	epi
L2-L3	5	0.0102928	0.134976	0.083	0.022	1	L3	MFAP2	-0.105	1.91561	Superficial	NOT SIG.	epi
L2-L3	5	0.0103067	0.091129	0.05	0.006	1	L3	LINC02028	-0.056	3.05889	Superficial	NOT SIG.	epi
L2-L3	5	0.0103356	0.0757557	0.072	0.017	1	L3	AP004609.3	-0.089	2.08246	Superficial	NOT SIG.	epi
L2-L3	5	0.0103802	0.117001	0.111	0.039	1	L3	PPP5C	-0.15	1.50901	Superficial	NOT SIG.	epi
L2-L3	5	0.0104129	0.0584405	0.05	0.006	1	L3	LINC01315	-0.056	3.05889	Superficial	NOT SIG.	epi
L2-L3	5	0.0104204	0.0873362	0.072	0.017	1	L3	PPP2R5B	-0.089	2.08246	Superficial	NOT SIG.	epi
L2-L3	5	0.0104383	0.0863541	0.367	0.222	1	L3	RABAC1	-0.589	0.72522	Superficial	NOT SIG.	epi
L2-L3	5	0.0104467	0.0944151	0.111	0.039	1	L3	RAMP3	-0.15	1.50901	Superficial	NOT SIG.	epi
L2-L3	5	0.0104746	0.105817	0.206	0.106	1	L3	AZI2	-0.312	0.95858	Superficial	NOT SIG.	epi
L2-L3	5	0.0105058	0.0751705	0.072	0.017	1	L3	MFSD9	-0.089	2.08246	Superficial	NOT SIG.	epi
L2-L3	5	0.0105201	0.0602655	0.05	0.006	1	L3	MPEG1	-0.056	3.05889	Superficial	NOT SIG.	epi
L2-L3	5	0.0106001	0.137498	0.061	0.011	1	L3	NR2C1	-0.072	2.47131	Superficial	NOT SIG.	epi
L2-L3	5	0.0106072	0.0703994	0.083	0.022	1	L3	BDKRB1	-0.105	1.91561	Superficial	NOT SIG.	epi
L2-L3	5	0.0106163	0.192157	0.406	0.256	1	L3	MRPL52	-0.662	0.665336	Superficial	NOT SIG.	epi
L2-L3	5	0.0106269	0.0887625	0.139	0.056	1	L3	NPDC1	-0.195	1.31159	Superficial	NOT SIG.	epi
L2-L3	5	0.0106485	0.0887229	0.111	0.039	1	L3	TRPV4	-0.15	1.50901	Superficial	NOT SIG.	epi
L2-L3	5	0.0106716	0.111868	0.261	0.144	1	L3	DGKA	-0.405	0.857981	Superficial	NOT SIG.	epi
L2-L3	5	0.0106718	0.144978	0.294	0.167	1	L3	ESRRA	-0.461	0.815968	Superficial	NOT SIG.	epi
L2-L3	5	0.0106785	0.10431	0.072	0.017	1	L3	DHX33	-0.089	2.08246	Superficial	NOT SIG.	epi
L2-L3	5	0.010696	0.0743664	0.061	0.011	1	L3	ARMCX5	-0.072	2.47131	Superficial	NOT SIG.	epi
L2-L3	5	0.0106965	0.187785	0.344	0.206	1	L3	IVNS1ABP	-0.55	0.739764	Superficial	NOT SIG.	epi
L2-L3	5	0.0107085	0.131671	0.328	0.2	1	L3	IMP3	-0.528	0.713696	Superficial	NOT SIG.	epi
L2-L3	5	0.0107109	0.138753	1	0.983	1	L3	HSPB1	-1.983	0.0247367	Superficial	NOT SIG.	epi
L2-L3	5	0.0107143	0.0924987	0.256	0.133	1	L3	CCDC85B	-0.389	0.944718	Superficial	NOT SIG.	epi
L2-L3	5	0.0107374	0.0747513	0.05	0.006	1	L3	HDAC8	-0.056	3.05889	Superficial	NOT SIG.	epi
L2-L3	5	0.0107374	0.0671485	0.05	0.006	1	L3	AEN	-0.056	3.05889	Superficial	NOT SIG.	epi
L2-L3	5	0.0107374	0.0656303	0.05	0.006	1	L3	NAGPA	-0.056	3.05889	Superficial	NOT SIG.	epi
L2-L3	5	0.010739	0.187408	0.944	0.839	1	L3	PRSS27	-1.783	0.170116	Superficial	NOT SIG.	epi
L2-L3	5	0.0107642	0.202212	0.178	0.089	1	L3	CYP4F12	-0.267	1	Superficial	NOT SIG.	epi
L2-L3	5	0.0107676	0.0739251	0.083	0.022	1	L3	BMP2	-0.105	1.91561	Superficial	NOT SIG.	epi
L2-L3	5	0.0107926	0.132382	0.061	0.011	1	L3	BBIP1	-0.072	2.47131	Superficial	NOT SIG.	epi
L2-L3	5	0.0107926	0.0754827	0.061	0.011	1	L3	MAGEF1	-0.072	2.47131	Superficial	NOT SIG.	epi
L2-L3	5	0.0107932	0.210652	0.683	0.517	1	L3	AL355312.4	-1.2	0.401721	Superficial	NOT SIG.	epi
L2-L3	5	0.0107971	0.103647	0.556	0.378	1	L3	UBE2F	-0.934	0.556699	Superficial	NOT SIG.	epi
L2-L3	5	0.0108475	0.0797796	0.05	0.006	1	L3	GPRC5D-AS1	-0.056	3.05889	Superficial	NOT SIG.	epi
L2-L3	5	0.0109422	-0.130616	0.017	0.072	1	L3	SYNE1	-0.089	-2.08246	Superficial	NOT SIG.	epi
L2-L3	5	0.010951	0.122203	0.417	0.267	1	L3	ERGIC3	-0.684	0.643208	Superficial	NOT SIG.	epi
L2-L3	5	0.0109586	0.0547968	0.05	0.006	1	L3	TRIM59	-0.056	3.05889	Superficial	NOT SIG.	epi
L2-L3	5	0.0109586	0.0415096	0.05	0.006	1	L3	KIF20A	-0.056	3.05889	Superficial	NOT SIG.	epi
L2-L3	5	0.010969	0.131962	0.472	0.317	1	L3	SEM1	-0.789	0.574304	Superficial	NOT SIG.	epi
L2-L3	5	0.0109772	-0.0238758	0.561	0.367	1	L3	ZNF750	-0.928	0.612221	Superficial	NOT SIG.	epi
L2-L3	5	0.010983	0.152225	0.167	0.078	1	L3	TLE1	-0.245	1.0983	Superficial	NOT SIG.	epi
L2-L3	5	0.0109881	0.0832313	0.061	0.011	1	L3	ABHD11	-0.072	2.47131	Superficial	NOT SIG.	epi
L2-L3	5	0.0110314	0.106305	0.072	0.017	1	L3	ZNF16	-0.089	2.08246	Superficial	NOT SIG.	epi
L2-L3	5	0.0110314	0.0792306	0.072	0.017	1	L3	B3GNT9	-0.089	2.08246	Superficial	NOT SIG.	epi
L2-L3	5	0.0110314	0.0633329	0.072	0.017	1	L3	CRADD	-0.089	2.08246	Superficial	NOT SIG.	epi
L2-L3	5	0.0110504	-0.221937	0.061	0.139	1	L3	UPK3B	-0.2	-1.1882	Superficial	NOT SIG.	epi
L2-L3	5	0.011063	0.209039	0.189	0.1	1	L3	BCKDK	-0.289	0.918386	Superficial	NOT SIG.	epi
L2-L3	5	0.0110753	0.0854616	0.128	0.05	1	L3	ZNF622	-0.178	1.35614	Superficial	NOT SIG.	epi
L2-L3	5	0.011095	0.0943889	0.083	0.022	1	L3	CDHR1	-0.105	1.91561	Superficial	NOT SIG.	epi
L2-L3	5	0.0111102	0.15397	0.211	0.111	1	L3	TEX264	-0.322	0.926683	Superficial	NOT SIG.	epi
L2-L3	5	0.0111445	0.132014	0.1	0.033	1	L3	SRGN	-0.133	1.59946	Superficial	NOT SIG.	epi
L2-L3	5	0.0111797	0.0619614	0.433	0.278	1	L3	NECTIN2	-0.711	0.639282	Superficial	NOT SIG.	epi
L2-L3	5	0.0111868	0.0950963	0.061	0.011	1	L3	NDUFAF6	-0.072	2.47131	Superficial	NOT SIG.	epi
L2-L3	5	0.0111868	0.0708107	0.061	0.011	1	L3	PTPRJ	-0.072	2.47131	Superficial	NOT SIG.	epi
L2-L3	5	0.0111976	0.0848022	0.206	0.106	1	L3	HTT	-0.312	0.95858	Superficial	NOT SIG.	epi
L2-L3	5	0.0112118	0.112544	0.072	0.017	1	L3	SEC14L2	-0.089	2.08246	Superficial	NOT SIG.	epi
L2-L3	5	0.0112118	0.105144	0.072	0.017	1	L3	INPP5E	-0.089	2.08246	Superficial	NOT SIG.	epi
L2-L3	5	0.0112314	0.118855	0.183	0.089	1	L3	WARS	-0.272	1.03997	Superficial	NOT SIG.	epi
L2-L3	5	0.0113192	0.185578	0.783	0.611	1	L3	NME2	-1.394	0.35784	Superficial	NOT SIG.	epi
L2-L3	5	0.0113462	0.0841592	0.083	0.022	1	L3	NEPRO	-0.105	1.91561	Superficial	NOT SIG.	epi
L2-L3	5	0.0113776	0.114211	0.294	0.172	1	L3	DNAJB11	-0.466	0.773408	Superficial	NOT SIG.	epi
L2-L3	5	0.011381	0.0737066	0.167	0.078	1	L3	DDX41	-0.245	1.0983	Superficial	NOT SIG.	epi
L2-L3	5	0.0113947	0.0596445	0.072	0.017	1	L3	NFKBIE	-0.089	2.08246	Superficial	NOT SIG.	epi
L2-L3	5	0.0114465	0.0948874	0.1	0.033	1	L3	MIF4GD	-0.133	1.59946	Superficial	NOT SIG.	epi
L2-L3	5	0.0114745	0.134721	0.267	0.15	1	L3	FCGRT	-0.417	0.831877	Superficial	NOT SIG.	epi
L2-L3	5	0.0115021	0.23554	0.639	0.478	1	L3	DNAJC5	-1.117	0.418805	Superficial	NOT SIG.	epi
L2-L3	5	0.0115996	-0.186762	0.072	0.156	1	L3	AP002761.4	-0.228	-1.11548	Superficial	NOT SIG.	epi
L2-L3	5	0.0116246	0.252489	0.189	0.094	1	L3	PSME4	-0.283	1.00765	Superficial	NOT SIG.	epi
L2-L3	5	0.0116741	0.082733	0.072	0.017	1	L3	NCDN	-0.089	2.08246	Superficial	NOT SIG.	epi
L2-L3	5	0.0116777	0.13496	0.1	0.033	1	L3	STRADA	-0.133	1.59946	Superficial	NOT SIG.	epi
L2-L3	5	0.0116777	0.112488	0.1	0.033	1	L3	SLC41A3	-0.133	1.59946	Superficial	NOT SIG.	epi
L2-L3	5	0.0116793	0.298294	0.506	0.372	1	L3	CEACAM1	-0.878	0.443835	Superficial	NOT SIG.	epi
L2-L3	5	0.0116891	0.0364561	0.083	0.022	1	L3	NOL10	-0.105	1.91561	Superficial	NOT SIG.	epi
L2-L3	5	0.0116975	0.107239	0.061	0.011	1	L3	GREM1	-0.072	2.47131	Superficial	NOT SIG.	epi
L2-L3	5	0.0117323	0.189381	0.167	0.078	1	L3	CLEC2B	-0.245	1.0983	Superficial	NOT SIG.	epi
L2-L3	5	0.01176	0.0727212	0.139	0.056	1	L3	XPO5	-0.195	1.31159	Superficial	NOT SIG.	epi
L2-L3	5	0.0117833	-0.287499	0.989	0.978	1	L3	CRCT1	-1.967	0.0161361	Superficial	NOT SIG.	epi
L2-L3	5	0.0118297	0.158834	0.25	0.144	1	L3	MAP3K6	-0.394	0.795859	Superficial	NOT SIG.	epi
L2-L3	5	0.0118359	0.0234775	0.2	0.094	1	L3	MEG3	-0.294	1.08927	Superficial	NOT SIG.	epi
L2-L3	5	0.0118449	0.128044	0.15	0.067	1	L3	RAPGEF1	-0.217	1.16273	Superficial	NOT SIG.	epi
L2-L3	5	0.0118516	0.16166	0.289	0.178	1	L3	FAM83G	-0.467	0.699192	Superficial	NOT SIG.	epi
L2-L3	5	0.0118581	0.100104	0.222	0.117	1	L3	METAP2	-0.339	0.924051	Superficial	NOT SIG.	epi
L2-L3	5	0.0118638	0.0911242	0.072	0.017	1	L3	RARA	-0.089	2.08246	Superficial	NOT SIG.	epi
L2-L3	5	0.0118923	0.00892621	0.139	0.056	1	L3	MMS19	-0.195	1.31159	Superficial	NOT SIG.	epi
L2-L3	5	0.0119075	0.112264	0.061	0.011	1	L3	WNK4	-0.072	2.47131	Superficial	NOT SIG.	epi
L2-L3	5	0.0119075	0.0581526	0.061	0.011	1	L3	LINC01886	-0.072	2.47131	Superficial	NOT SIG.	epi
L2-L3	5	0.0119417	0.247502	0.7	0.539	1	L3	DHRS9	-1.239	0.37707	Superficial	NOT SIG.	epi
L2-L3	5	0.0119864	0.200989	0.178	0.089	1	L3	ANKZF1	-0.267	1	Superficial	NOT SIG.	epi
L2-L3	5	0.0119949	0.00152622	0.256	0.133	1	L3	LMF2	-0.389	0.944718	Superficial	NOT SIG.	epi
L2-L3	5	0.0120138	0.0515622	0.061	0.011	1	L3	TAMM41	-0.072	2.47131	Superficial	NOT SIG.	epi
L2-L3	5	0.012019	0.0928591	0.128	0.05	1	L3	CCDC137	-0.178	1.35614	Superficial	NOT SIG.	epi
L2-L3	5	0.0120358	0.0820752	0.161	0.072	1	L3	LCMT1	-0.233	1.16099	Superficial	NOT SIG.	epi
L2-L3	5	0.0120561	0.0922106	0.072	0.017	1	L3	FMNL3	-0.089	2.08246	Superficial	NOT SIG.	epi
L2-L3	5	0.0121209	0.0838416	0.061	0.011	1	L3	SARS2	-0.072	2.47131	Superficial	NOT SIG.	epi
L2-L3	5	0.0121209	0.0296692	0.061	0.011	1	L3	TRAPPC2B	-0.072	2.47131	Superficial	NOT SIG.	epi
L2-L3	5	0.0121726	0.270946	0.317	0.2	1	L3	FAM219B	-0.517	0.664483	Superficial	NOT SIG.	epi
L2-L3	5	0.0122098	0.201148	0.333	0.206	1	L3	RAP1B	-0.539	0.692878	Superficial	NOT SIG.	epi
L2-L3	5	0.0122157	0.0958	0.167	0.078	1	L3	PFDN6	-0.245	1.0983	Superficial	NOT SIG.	epi
L2-L3	5	0.012219	0.120786	0.117	0.044	1	L3	BID	-0.161	1.41093	Superficial	NOT SIG.	epi
L2-L3	5	0.0122217	0.100838	0.65	0.483	1	L3	IL36RN	-1.133	0.428417	Superficial	NOT SIG.	epi
L2-L3	5	0.0122288	0.0542946	0.061	0.011	1	L3	POLR3D	-0.072	2.47131	Superficial	NOT SIG.	epi
L2-L3	5	0.0122288	0.0457529	0.061	0.011	1	L3	FANCE	-0.072	2.47131	Superficial	NOT SIG.	epi
L2-L3	5	0.0122334	0.115843	0.1	0.033	1	L3	ZFAND2A	-0.133	1.59946	Superficial	NOT SIG.	epi
L2-L3	5	0.0122414	0.088857	0.428	0.278	1	L3	DUSP1	-0.706	0.622526	Superficial	NOT SIG.	epi
L2-L3	5	0.0122577	0.136558	0.217	0.117	1	L3	KXD1	-0.334	0.891187	Superficial	NOT SIG.	epi
L2-L3	5	0.0122737	0.180534	0.283	0.161	1	L3	PYURF	-0.444	0.813741	Superficial	NOT SIG.	epi
L2-L3	5	0.0123086	-0.409425	0.256	0.361	1	L3	SESN2	-0.617	-0.495855	Superficial	NOT SIG.	epi
L2-L3	5	0.0123142	0.165271	0.317	0.189	1	L3	KDM5B	-0.506	0.746097	Superficial	NOT SIG.	epi
L2-L3	5	0.0123376	0.0203461	0.061	0.011	1	L3	CYB5R4	-0.072	2.47131	Superficial	NOT SIG.	epi
L2-L3	5	0.0123686	0.102364	0.367	0.228	1	L3	CHCHD1	-0.595	0.686746	Superficial	NOT SIG.	epi
L2-L3	5	0.0123902	0.16112	0.289	0.167	1	L3	TSKU	-0.456	0.791221	Superficial	NOT SIG.	epi
L2-L3	5	0.0123915	0.0193433	0.111	0.039	1	L3	CHMP6	-0.15	1.50901	Superficial	NOT SIG.	epi
L2-L3	5	0.0124757	0.206967	0.217	0.117	1	L3	GGA1	-0.334	0.891187	Superficial	NOT SIG.	epi
L2-L3	5	0.0124787	0.0314234	0.1	0.033	1	L3	USP19	-0.133	1.59946	Superficial	NOT SIG.	epi
L2-L3	5	0.0124922	-0.448133	0.272	0.361	1	L3	ACAP2	-0.633	-0.408392	Superficial	NOT SIG.	epi
L2-L3	5	0.0125188	0.101725	0.117	0.044	1	L3	LFNG	-0.161	1.41093	Superficial	NOT SIG.	epi
L2-L3	5	0.0125188	0.0878246	0.117	0.044	1	L3	ZNF654	-0.161	1.41093	Superficial	NOT SIG.	epi
L2-L3	5	0.012533	0.209291	0.25	0.144	1	L3	DUSP4	-0.394	0.795859	Superficial	NOT SIG.	epi
L2-L3	5	0.0125419	0.202932	0.278	0.167	1	L3	ZNF219	-0.445	0.735237	Superficial	NOT SIG.	epi
L2-L3	5	0.0125897	0.023791	0.128	0.05	1	L3	BOLA2B	-0.178	1.35614	Superficial	NOT SIG.	epi
L2-L3	5	0.0126037	0.163841	0.483	0.322	1	L3	NDUFC1	-0.805	0.584963	Superficial	NOT SIG.	epi
L2-L3	5	0.012631	0.0156102	0.528	0.339	1	L3	NUMA1	-0.867	0.639253	Superficial	NOT SIG.	epi
L2-L3	5	0.0126859	0.0598825	0.633	0.444	1	L3	ATP5PD	-1.077	0.511646	Superficial	NOT SIG.	epi
L2-L3	5	0.0127644	0.0960836	0.239	0.128	1	L3	RFK	-0.367	0.900867	Superficial	NOT SIG.	epi
L2-L3	5	0.0128674	0.117643	0.194	0.1	1	L3	MAU2	-0.294	0.956057	Superficial	NOT SIG.	epi
L2-L3	5	0.0128677	0.173584	0.089	0.028	1	L3	HCST	-0.117	1.66838	Superficial	NOT SIG.	epi
L2-L3	5	0.0128928	-0.174683	0.05	0.122	1	L3	DDAH1	-0.172	-1.28688	Superficial	NOT SIG.	epi
L2-L3	5	0.0129028	0.087407	0.117	0.044	1	L3	NSMAF	-0.161	1.41093	Superficial	NOT SIG.	epi
L2-L3	5	0.0129541	-0.312668	0.767	0.728	1	L3	TMBIM1	-1.495	0.0752881	Superficial	NOT SIG.	epi
L2-L3	5	0.0130453	0.191296	0.689	0.506	1	L3	SERPINB5	-1.195	0.445367	Superficial	NOT SIG.	epi
L2-L3	5	0.0130493	0.111404	0.089	0.028	1	L3	VPS72	-0.117	1.66838	Superficial	NOT SIG.	epi
L2-L3	5	0.0130593	0.102959	0.117	0.044	1	L3	VIRMA	-0.161	1.41093	Superficial	NOT SIG.	epi
L2-L3	5	0.0130659	0.0865215	0.383	0.25	1	L3	NDUFA10	-0.633	0.615416	Superficial	NOT SIG.	epi
L2-L3	5	0.0130835	0.193161	0.428	0.289	1	L3	CUTA	-0.717	0.566541	Superficial	NOT SIG.	epi
L2-L3	5	0.013085	0.0985407	0.172	0.083	1	L3	GNPTG	-0.255	1.05123	Superficial	NOT SIG.	epi
L2-L3	5	0.0131248	0.0505515	0.45	0.283	1	L3	LINC01214	-0.733	0.669123	Superficial	NOT SIG.	epi
L2-L3	5	0.0131349	0.1552	0.178	0.083	1	L3	GNL1	-0.261	1.10069	Superficial	NOT SIG.	epi
L2-L3	5	0.0131382	0.100698	0.117	0.044	1	L3	NCS1	-0.161	1.41093	Superficial	NOT SIG.	epi
L2-L3	5	0.0131506	0.0181341	0.572	0.372	1	L3	GHITM	-0.944	0.620713	Superficial	NOT SIG.	epi
L2-L3	5	0.0131541	0.122847	0.1	0.033	1	L3	HLA-DMA	-0.133	1.59946	Superficial	NOT SIG.	epi
L2-L3	5	0.013157	0.173928	0.144	0.067	1	L3	RAI1	-0.211	1.10384	Superficial	NOT SIG.	epi
L2-L3	5	0.0132652	0.104451	0.161	0.072	1	L3	PACS2	-0.233	1.16099	Superficial	NOT SIG.	epi
L2-L3	5	0.0132905	0.066652	0.261	0.15	1	L3	PPP2R2C	-0.411	0.799087	Superficial	NOT SIG.	epi
L2-L3	5	0.0133231	0.165779	1	0.967	1	L3	RPL10	-1.967	0.0484122	Superficial	NOT SIG.	epi
L2-L3	5	0.0133297	0.13414	0.578	0.394	1	L3	PPP2R1A	-0.972	0.552874	Superficial	NOT SIG.	epi
L2-L3	5	0.0133773	0.101485	0.117	0.044	1	L3	TNFRSF12A	-0.161	1.41093	Superficial	NOT SIG.	epi
L2-L3	5	0.0134191	0.124085	0.089	0.028	1	L3	PKIA	-0.117	1.66838	Superficial	NOT SIG.	epi
L2-L3	5	0.0134191	0.0788066	0.089	0.028	1	L3	RSPRY1	-0.117	1.66838	Superficial	NOT SIG.	epi
L2-L3	5	0.0134268	0.116309	0.544	0.356	1	L3	SCAMP2	-0.9	0.611729	Superficial	NOT SIG.	epi
L2-L3	5	0.0134481	-0.325887	0.244	0.344	1	L3	ESPL1	-0.588	-0.495527	Superficial	NOT SIG.	epi
L2-L3	5	0.013457	0.194624	0.172	0.089	1	L3	MEAK7	-0.261	0.950531	Superficial	NOT SIG.	epi
L2-L3	5	0.0134634	0.0912694	0.389	0.239	1	L3	LTBR	-0.628	0.70276	Superficial	NOT SIG.	epi
L2-L3	5	0.0135294	0.117072	0.283	0.167	1	L3	TRAPPC3	-0.45	0.760954	Superficial	NOT SIG.	epi
L2-L3	5	0.0135301	0.104654	0.2	0.1	1	L3	PLXDC2	-0.3	1	Superficial	NOT SIG.	epi
L2-L3	5	0.0136075	0.128352	0.089	0.028	1	L3	COQ8B	-0.117	1.66838	Superficial	NOT SIG.	epi
L2-L3	5	0.0136573	0.0871836	0.256	0.139	1	L3	EIF5AL1	-0.395	0.881059	Superficial	NOT SIG.	epi
L2-L3	5	0.0136722	0.0891197	0.544	0.361	1	L3	DDR1	-0.905	0.591608	Superficial	NOT SIG.	epi
L2-L3	5	0.0136874	0.065763	0.283	0.167	1	L3	DPY30	-0.45	0.760954	Superficial	NOT SIG.	epi
L2-L3	5	0.013693	0.127524	0.139	0.061	1	L3	IFRD2	-0.2	1.1882	Superficial	NOT SIG.	epi
L2-L3	5	0.0137026	0.0998723	0.089	0.028	1	L3	FAM207A	-0.117	1.66838	Superficial	NOT SIG.	epi
L2-L3	5	0.0137026	0.0909325	0.089	0.028	1	L3	CFAP20	-0.117	1.66838	Superficial	NOT SIG.	epi
L2-L3	5	0.0137269	0.116139	0.033	0	1	L3	NNMT	-0.033	#NUM!	Superficial	NOT SIG.	epi
L2-L3	5	0.0137269	0.107254	0.033	0	1	L3	ATP5MGL	-0.033	#NUM!	Superficial	NOT SIG.	epi
L2-L3	5	0.0137269	0.107122	0.033	0	1	L3	CTHRC1	-0.033	#NUM!	Superficial	NOT SIG.	epi
L2-L3	5	0.0137269	0.0928658	0.033	0	1	L3	ITGA9	-0.033	#NUM!	Superficial	NOT SIG.	epi
L2-L3	5	0.0137269	0.0917489	0.033	0	1	L3	CLEC14A	-0.033	#NUM!	Superficial	NOT SIG.	epi
L2-L3	5	0.0137269	0.0902541	0.033	0	1	L3	ITGAX	-0.033	#NUM!	Superficial	NOT SIG.	epi
L2-L3	5	0.0137269	0.0815504	0.033	0	1	L3	GZMB	-0.033	#NUM!	Superficial	NOT SIG.	epi
L2-L3	5	0.0137269	0.0799584	0.033	0	1	L3	ADRB2	-0.033	#NUM!	Superficial	NOT SIG.	epi
L2-L3	5	0.0137269	0.0623389	0.033	0	1	L3	CATSPER2	-0.033	#NUM!	Superficial	NOT SIG.	epi
L2-L3	5	0.0137269	0.0607052	0.033	0	1	L3	RTN4IP1	-0.033	#NUM!	Superficial	NOT SIG.	epi
L2-L3	5	0.0137269	0.0596576	0.033	0	1	L3	AC026471.4	-0.033	#NUM!	Superficial	NOT SIG.	epi
L2-L3	5	0.0137269	0.0575024	0.033	0	1	L3	DDX47	-0.033	#NUM!	Superficial	NOT SIG.	epi
L2-L3	5	0.0137269	0.0570355	0.033	0	1	L3	IDNK	-0.033	#NUM!	Superficial	NOT SIG.	epi
L2-L3	5	0.0137269	0.0539795	0.033	0	1	L3	TMEM116	-0.033	#NUM!	Superficial	NOT SIG.	epi
L2-L3	5	0.0137269	0.0536448	0.033	0	1	L3	SUV39H1	-0.033	#NUM!	Superficial	NOT SIG.	epi
L2-L3	5	0.0137269	0.0505047	0.033	0	1	L3	C4orf46	-0.033	#NUM!	Superficial	NOT SIG.	epi
L2-L3	5	0.0137269	0.0457293	0.033	0	1	L3	CDR2	-0.033	#NUM!	Superficial	NOT SIG.	epi
L2-L3	5	0.0137269	0.0437698	0.033	0	1	L3	KHK	-0.033	#NUM!	Superficial	NOT SIG.	epi
L2-L3	5	0.0137269	0.0431547	0.033	0	1	L3	KCNK10	-0.033	#NUM!	Superficial	NOT SIG.	epi
L2-L3	5	0.0137269	0.0424433	0.033	0	1	L3	AL050309.1	-0.033	#NUM!	Superficial	NOT SIG.	epi
L2-L3	5	0.0137269	-0.108569	0	0.033	1	L3	MAMSTR	-0.033	#NUM!	Superficial	NOT SIG.	epi
L2-L3	5	0.0137366	-1.0761	0.711	0.733	1	L3	FLG	-1.444	-0.0439636	Superficial	NOT SIG.	epi
L2-L3	5	0.01375	0.182853	0.783	0.633	1	L3	SRP14	-1.416	0.306807	Superficial	NOT SIG.	epi
L2-L3	5	0.0137681	0.125842	0.239	0.128	1	L3	MPC2	-0.367	0.900867	Superficial	NOT SIG.	epi
L2-L3	5	0.0137982	0.0994575	0.089	0.028	1	L3	TAZ	-0.117	1.66838	Superficial	NOT SIG.	epi
L2-L3	5	0.0137982	0.0803629	0.089	0.028	1	L3	DTWD1	-0.117	1.66838	Superficial	NOT SIG.	epi
L2-L3	5	0.0138991	0.130054	0.189	0.094	1	L3	TMUB1	-0.283	1.00765	Superficial	NOT SIG.	epi
L2-L3	5	0.0138991	0.104267	0.189	0.094	1	L3	TMEM106C	-0.283	1.00765	Superficial	NOT SIG.	epi
L2-L3	5	0.0139091	0.110726	0.233	0.128	1	L3	FASTK	-0.361	0.864186	Superficial	NOT SIG.	epi
L2-L3	5	0.0139092	0.117049	0.239	0.133	1	L3	SERPING1	-0.372	0.845584	Superficial	NOT SIG.	epi
L2-L3	5	0.0139106	0.0917694	0.167	0.078	1	L3	FZD10	-0.245	1.0983	Superficial	NOT SIG.	epi
L2-L3	5	0.013921	-0.343226	0.117	0.206	1	L3	UNC5B	-0.323	-0.816136	Superficial	NOT SIG.	epi
L2-L3	5	0.0139639	0.120637	0.189	0.094	1	L3	ATG4D	-0.283	1.00765	Superficial	NOT SIG.	epi
L2-L3	5	0.01397	0.0897558	0.389	0.244	1	L3	LAMTOR5	-0.633	0.672889	Superficial	NOT SIG.	epi
L2-L3	5	0.0139798	0.0957002	0.167	0.078	1	L3	PPT1	-0.245	1.0983	Superficial	NOT SIG.	epi
L2-L3	5	0.0139934	-0.194663	0.078	0.161	1	L3	DHX36	-0.239	-1.04551	Superficial	NOT SIG.	epi
L2-L3	5	0.0140525	0.0920994	0.244	0.139	1	L3	ITPA	-0.383	0.811796	Superficial	NOT SIG.	epi
L2-L3	5	0.0140569	-0.310089	0.722	0.683	1	L3	SH3GL1	-1.405	0.0801133	Superficial	NOT SIG.	epi
L2-L3	5	0.0140887	0.168195	0.167	0.083	1	L3	CCS	-0.25	1.00866	Superficial	NOT SIG.	epi
L2-L3	5	0.0140962	0.13465	0.144	0.067	1	L3	UBE2E2	-0.211	1.10384	Superficial	NOT SIG.	epi
L2-L3	5	0.0141134	0.151303	0.456	0.328	1	L3	UQCRC2	-0.784	0.475338	Superficial	NOT SIG.	epi
L2-L3	5	0.0141137	0.129541	0.406	0.267	1	L3	UBE2N	-0.673	0.60464	Superficial	NOT SIG.	epi
L2-L3	5	0.0141422	-0.226193	0.139	0.233	1	L3	GNE	-0.372	-0.745245	Superficial	NOT SIG.	epi
L2-L3	5	0.0142551	0.219585	0.956	0.889	1	L3	RACK1	-1.845	0.104827	Superficial	NOT SIG.	epi
L2-L3	5	0.0142764	0.165961	0.733	0.589	1	L3	NPM1	-1.322	0.315546	Superficial	NOT SIG.	epi
L2-L3	5	0.0142918	0.220703	0.378	0.261	1	L3	TICAM1	-0.639	0.534336	Superficial	NOT SIG.	epi
L2-L3	5	0.0143389	0.0528106	0.256	0.139	1	L3	RWDD1	-0.395	0.881059	Superficial	NOT SIG.	epi
L2-L3	5	0.0144141	0.0656404	0.1	0.033	1	L3	GCLM	-0.133	1.59946	Superficial	NOT SIG.	epi
L2-L3	5	0.0144371	0.0361288	0.183	0.089	1	L3	MRPL55	-0.272	1.03997	Superficial	NOT SIG.	epi
L2-L3	5	0.0145401	0.147289	0.328	0.2	1	L3	MFGE8	-0.528	0.713696	Superficial	NOT SIG.	epi
L2-L3	5	0.0145597	0.229978	0.444	0.3	1	L3	PSME2	-0.744	0.565597	Superficial	NOT SIG.	epi
L2-L3	5	0.014585	0.0821552	0.089	0.028	1	L3	EZH2	-0.117	1.66838	Superficial	NOT SIG.	epi
L2-L3	5	0.0145882	0.0676511	0.256	0.144	1	L3	RPS19BP1	-0.4	0.830075	Superficial	NOT SIG.	epi
L2-L3	5	0.014596	0.132869	0.178	0.089	1	L3	RAMAC	-0.267	1	Superficial	NOT SIG.	epi
L2-L3	5	0.014621	0.0788645	0.15	0.067	1	L3	ELAC2	-0.217	1.16273	Superficial	NOT SIG.	epi
L2-L3	5	0.014628	0.0806284	0.156	0.072	1	L3	ALG5	-0.228	1.11548	Superficial	NOT SIG.	epi
L2-L3	5	0.0146415	0.0706351	0.267	0.156	1	L3	PPP6R1	-0.423	0.775294	Superficial	NOT SIG.	epi
L2-L3	5	0.0146811	0.136853	0.567	0.411	1	L3	SNRPD2	-0.978	0.46421	Superficial	NOT SIG.	epi
L2-L3	5	0.0146861	0.131676	0.261	0.15	1	L3	DNAJB12	-0.411	0.799087	Superficial	NOT SIG.	epi
L2-L3	5	0.0146995	0.145322	0.244	0.139	1	L3	PITPNB	-0.383	0.811796	Superficial	NOT SIG.	epi
L2-L3	5	0.0147095	0.131398	0.183	0.094	1	L3	MTX2	-0.277	0.961111	Superficial	NOT SIG.	epi
L2-L3	5	0.0147246	0.101359	0.517	0.361	1	L3	TRAPPC5	-0.878	0.518165	Superficial	NOT SIG.	epi
L2-L3	5	0.0147413	-0.331666	0.972	0.933	1	L3	CRABP2	-1.905	0.0590792	Superficial	NOT SIG.	epi
L2-L3	5	0.0147462	-0.262997	0.933	0.917	1	L3	GNAS	-1.85	0.0249553	Superficial	NOT SIG.	epi
L2-L3	5	0.0147666	0.0170409	0.144	0.061	1	L3	ADSL	-0.205	1.23919	Superficial	NOT SIG.	epi
L2-L3	5	0.014774	0.107782	0.339	0.211	1	L3	IFI27L2	-0.55	0.684042	Superficial	NOT SIG.	epi
L2-L3	5	0.0147861	0.17435	0.2	0.106	1	L3	POLR2H	-0.306	0.915936	Superficial	NOT SIG.	epi
L2-L3	5	0.0147871	0.140875	0.344	0.217	1	L3	CCT3	-0.561	0.664714	Superficial	NOT SIG.	epi
L2-L3	5	0.0148053	0.148366	0.178	0.089	1	L3	EIF2AK1	-0.267	1	Superficial	NOT SIG.	epi
L2-L3	5	0.0148053	0.100685	0.178	0.089	1	L3	IDH3B	-0.267	1	Superficial	NOT SIG.	epi
L2-L3	5	0.0148645	0.0134369	0.128	0.05	1	L3	SLC26A9	-0.178	1.35614	Superficial	NOT SIG.	epi
L2-L3	5	0.0148981	-0.0229001	0.444	0.272	1	L3	EIF3B	-0.716	0.706953	Superficial	NOT SIG.	epi
L2-L3	5	0.0149216	0.176317	0.372	0.228	1	L3	ADAR	-0.6	0.706269	Superficial	NOT SIG.	epi
L2-L3	5	0.0149313	0.161364	0.444	0.289	1	L3	CTDSP1	-0.733	0.61949	Superficial	NOT SIG.	epi
L2-L3	5	0.0149626	-0.420602	0.461	0.506	1	L3	BTG1	-0.967	-0.134371	Superficial	NOT SIG.	epi
L2-L3	5	0.0149802	0.0764739	0.167	0.078	1	L3	DDX50	-0.245	1.0983	Superficial	NOT SIG.	epi
L2-L3	5	0.0149912	0.0281831	0.328	0.206	1	L3	EXOC7	-0.534	0.671051	Superficial	NOT SIG.	epi
L2-L3	5	0.0150531	0.142941	0.428	0.283	1	L3	BAG3	-0.711	0.596809	Superficial	NOT SIG.	epi
L2-L3	5	0.0151034	0.0716119	0.372	0.233	1	L3	PRR13	-0.605	0.674973	Superficial	NOT SIG.	epi
L2-L3	5	0.0151569	0.126328	0.133	0.056	1	L3	ABCF2	-0.189	1.24793	Superficial	NOT SIG.	epi
L2-L3	5	0.0151838	0.121418	0.7	0.522	1	L3	VPS4B	-1.222	0.423305	Superficial	NOT SIG.	epi
L2-L3	5	0.0151847	0.0744158	0.256	0.144	1	L3	LAPTM4B	-0.4	0.830075	Superficial	NOT SIG.	epi
L2-L3	5	0.0152131	0.165642	0.222	0.122	1	L3	TMEM41A	-0.344	0.863679	Superficial	NOT SIG.	epi
L2-L3	5	0.0152792	0.0102378	0.1	0.033	1	L3	PPFIA3	-0.133	1.59946	Superficial	NOT SIG.	epi
L2-L3	5	0.0153298	0.137836	0.733	0.528	1	L3	VMP1	-1.261	0.473275	Superficial	NOT SIG.	epi
L2-L3	5	0.0153422	0.107374	0.117	0.044	1	L3	ARFGAP1	-0.161	1.41093	Superficial	NOT SIG.	epi
L2-L3	5	0.0153501	-0.492274	0.411	0.467	1	L3	FAM83D	-0.878	-0.184284	Superficial	NOT SIG.	epi
L2-L3	5	0.0153834	0.065293	0.078	0.022	1	L3	TSEN54	-0.1	1.82597	Superficial	NOT SIG.	epi
L2-L3	5	0.0154109	0.0651255	0.089	0.028	1	L3	THRA	-0.117	1.66838	Superficial	NOT SIG.	epi
L2-L3	5	0.0154109	0.0442487	0.089	0.028	1	L3	STAB1	-0.117	1.66838	Superficial	NOT SIG.	epi
L2-L3	5	0.015495	0.136872	0.256	0.15	1	L3	GADD45GIP1	-0.406	0.771181	Superficial	NOT SIG.	epi
L2-L3	5	0.015519	0.0606512	0.194	0.1	1	L3	UBE2S	-0.294	0.956057	Superficial	NOT SIG.	epi
L2-L3	5	0.01554	0.122703	0.106	0.039	1	L3	PEX13	-0.145	1.44252	Superficial	NOT SIG.	epi
L2-L3	5	0.0155588	0.0571271	0.15	0.067	1	L3	DEF6	-0.217	1.16273	Superficial	NOT SIG.	epi
L2-L3	5	0.0155893	0.0820661	0.194	0.1	1	L3	CRNDE	-0.294	0.956057	Superficial	NOT SIG.	epi
L2-L3	5	0.0156054	0.159859	0.122	0.05	1	L3	SIN3A	-0.172	1.28688	Superficial	NOT SIG.	epi
L2-L3	5	0.015612	0.134149	0.078	0.022	1	L3	ATR	-0.1	1.82597	Superficial	NOT SIG.	epi
L2-L3	5	0.015612	0.0937098	0.078	0.022	1	L3	CASC2	-0.1	1.82597	Superficial	NOT SIG.	epi
L2-L3	5	0.0156164	0.000623856	0.117	0.044	1	L3	CTDSPL2	-0.161	1.41093	Superficial	NOT SIG.	epi
L2-L3	5	0.0156367	0.135879	0.106	0.039	1	L3	CREBZF	-0.145	1.44252	Superficial	NOT SIG.	epi
L2-L3	5	0.0157321	0.102052	0.389	0.244	1	L3	IMPDH2	-0.633	0.672889	Superficial	NOT SIG.	epi
L2-L3	5	0.0157512	0.0796048	0.139	0.061	1	L3	MAN2B1	-0.2	1.1882	Superficial	NOT SIG.	epi
L2-L3	5	0.01578	-0.285233	0.861	0.822	1	L3	ATP6V0C	-1.683	0.0668748	Superficial	NOT SIG.	epi
L2-L3	5	0.0158217	0.169893	0.428	0.289	1	L3	PSMB6	-0.717	0.566541	Superficial	NOT SIG.	epi
L2-L3	5	0.0158475	0.101687	0.367	0.233	1	L3	EXPH5	-0.6	0.65545	Superficial	NOT SIG.	epi
L2-L3	5	0.0158642	0.195289	0.228	0.128	1	L3	ANKRD35	-0.356	0.83289	Superficial	NOT SIG.	epi
L2-L3	5	0.0158789	0.145317	0.2	0.106	1	L3	MBOAT7	-0.306	0.915936	Superficial	NOT SIG.	epi
L2-L3	5	0.0158922	0.265544	0.417	0.289	1	L3	KCTD11	-0.706	0.528978	Superficial	NOT SIG.	epi
L2-L3	5	0.0158999	-0.0148952	0.383	0.239	1	L3	MSN	-0.622	0.680334	Superficial	NOT SIG.	epi
L2-L3	5	0.01593	0.0732947	0.106	0.039	1	L3	BOC	-0.145	1.44252	Superficial	NOT SIG.	epi
L2-L3	5	0.0160204	0.110211	0.2	0.106	1	L3	SMAD3	-0.306	0.915936	Superficial	NOT SIG.	epi
L2-L3	5	0.016084	0.124437	0.3	0.183	1	L3	TLE3	-0.483	0.713119	Superficial	NOT SIG.	epi
L2-L3	5	0.0160854	0.116045	0.339	0.211	1	L3	RANGAP1	-0.55	0.684042	Superficial	NOT SIG.	epi
L2-L3	5	0.0161346	0.249448	0.344	0.228	1	L3	AZIN1	-0.572	0.593375	Superficial	NOT SIG.	epi
L2-L3	5	0.0161435	0.0733	0.506	0.35	1	L3	CUL3	-0.856	0.531782	Superficial	NOT SIG.	epi
L2-L3	5	0.0162032	0.0898633	0.3	0.183	1	L3	RNF181	-0.483	0.713119	Superficial	NOT SIG.	epi
L2-L3	5	0.0162647	0.116332	0.128	0.056	1	L3	SLC30A1	-0.184	1.19265	Superficial	NOT SIG.	epi
L2-L3	5	0.0162907	0.129472	0.639	0.456	1	L3	ZNF207	-1.095	0.486782	Superficial	NOT SIG.	epi
L2-L3	5	0.0162964	0.0715566	0.233	0.128	1	L3	TMEM208	-0.361	0.864186	Superficial	NOT SIG.	epi
L2-L3	5	0.0163231	0.0513264	0.306	0.178	1	L3	TBC1D14	-0.484	0.781654	Superficial	NOT SIG.	epi
L2-L3	5	0.0163245	-0.206304	0.472	0.533	1	L3	MT-ATP8	-1.005	-0.175349	Superficial	NOT SIG.	epi
L2-L3	5	0.0163285	0.0777406	0.106	0.039	1	L3	RAVER2	-0.145	1.44252	Superficial	NOT SIG.	epi
L2-L3	5	0.016345	0.0395943	0.172	0.083	1	L3	CKS2	-0.255	1.05123	Superficial	NOT SIG.	epi
L2-L3	5	0.0163495	0.0630374	0.2	0.1	1	L3	UBAP2L	-0.3	1	Superficial	NOT SIG.	epi
L2-L3	5	0.016352	0.142037	0.233	0.133	1	L3	EFS	-0.366	0.808904	Superficial	NOT SIG.	epi
L2-L3	5	0.0163747	-0.432519	0.411	0.483	1	L3	KIF21A	-0.894	-0.232885	Superficial	NOT SIG.	epi
L2-L3	5	0.0164002	0.122598	0.161	0.078	1	L3	RPA3	-0.239	1.04551	Superficial	NOT SIG.	epi
L2-L3	5	0.0164011	-0.0106948	0.311	0.189	1	L3	DDB1	-0.5	0.718528	Superficial	NOT SIG.	epi
L2-L3	5	0.0164288	-0.345881	0.233	0.317	1	L3	GOLGB1	-0.55	-0.444153	Superficial	NOT SIG.	epi
L2-L3	5	0.016436	0.0783778	0.078	0.022	1	L3	ZNF641	-0.1	1.82597	Superficial	NOT SIG.	epi
L2-L3	5	0.01649	0.097205	0.094	0.033	1	L3	DDX19A	-0.127	1.51019	Superficial	NOT SIG.	epi
L2-L3	5	0.0164985	0.147792	0.4	0.261	1	L3	RPL22L1	-0.661	0.61595	Superficial	NOT SIG.	epi
L2-L3	5	0.0165462	0.120181	0.278	0.161	1	L3	MAF1	-0.439	0.788024	Superficial	NOT SIG.	epi
L2-L3	5	0.0165502	0.10191	0.406	0.267	1	L3	SF3B6	-0.673	0.60464	Superficial	NOT SIG.	epi
L2-L3	5	0.0166095	0.0759314	0.278	0.161	1	L3	HCFC1R1	-0.439	0.788024	Superficial	NOT SIG.	epi
L2-L3	5	0.0167093	0.111078	0.15	0.072	1	L3	TMEM222	-0.222	1.05889	Superficial	NOT SIG.	epi
L2-L3	5	0.0167441	0.110257	0.217	0.117	1	L3	PHF23	-0.334	0.891187	Superficial	NOT SIG.	epi
L2-L3	5	0.0167941	0.242229	0.15	0.072	1	L3	ARMH3	-0.222	1.05889	Superficial	NOT SIG.	epi
L2-L3	5	0.0168007	0.092628	0.078	0.022	1	L3	UBE2O	-0.1	1.82597	Superficial	NOT SIG.	epi
L2-L3	5	0.0168195	0.0995909	0.461	0.306	1	L3	PSMB4	-0.767	0.591235	Superficial	NOT SIG.	epi
L2-L3	5	0.0168395	-0.514152	0.228	0.328	1	L3	PLCG2	-0.556	-0.524662	Superficial	NOT SIG.	epi
L2-L3	5	0.0168789	0.101084	0.139	0.061	1	L3	EAPP	-0.2	1.1882	Superficial	NOT SIG.	epi
L2-L3	5	0.0169253	0.0178505	0.094	0.033	1	L3	ZNF823	-0.127	1.51019	Superficial	NOT SIG.	epi
L2-L3	5	0.0169611	0.113168	0.5	0.339	1	L3	ARL6IP4	-0.839	0.560643	Superficial	NOT SIG.	epi
L2-L3	5	0.0169686	0.0901413	0.178	0.089	1	L3	PDLIM4	-0.267	1	Superficial	NOT SIG.	epi
L2-L3	5	0.0170477	0.0624285	0.078	0.022	1	L3	ZNF586	-0.1	1.82597	Superficial	NOT SIG.	epi
L2-L3	5	0.0170927	0.0880694	0.122	0.05	1	L3	THYN1	-0.172	1.28688	Superficial	NOT SIG.	epi
L2-L3	5	0.0171469	-0.00545481	0.328	0.2	1	L3	MRPL41	-0.528	0.713696	Superficial	NOT SIG.	epi
L2-L3	5	0.017157	0.177584	0.178	0.094	1	L3	PROS1	-0.272	0.921145	Superficial	NOT SIG.	epi
L2-L3	5	0.0171623	0.0621875	0.344	0.217	1	L3	OTUB1	-0.561	0.664714	Superficial	NOT SIG.	epi
L2-L3	5	0.0171653	0.143201	0.228	0.128	1	L3	EFNA1	-0.356	0.83289	Superficial	NOT SIG.	epi
L2-L3	5	0.0171758	0.143185	0.067	0.017	1	L3	ZNF507	-0.084	1.97863	Superficial	NOT SIG.	epi
L2-L3	5	0.0172583	0.14275	0.094	0.033	1	L3	ZNF316	-0.127	1.51019	Superficial	NOT SIG.	epi
L2-L3	5	0.0172719	0.0417499	0.233	0.122	1	L3	FBXO9	-0.355	0.933449	Superficial	NOT SIG.	epi
L2-L3	5	0.017298	0.112563	0.078	0.022	1	L3	MUS81	-0.1	1.82597	Superficial	NOT SIG.	epi
L2-L3	5	0.017298	0.0605161	0.078	0.022	1	L3	TIMM8A	-0.1	1.82597	Superficial	NOT SIG.	epi
L2-L3	5	0.017298	0.055524	0.078	0.022	1	L3	TTC31	-0.1	1.82597	Superficial	NOT SIG.	epi
L2-L3	5	0.0173155	0.0977435	0.428	0.289	1	L3	PGRMC2	-0.717	0.566541	Superficial	NOT SIG.	epi
L2-L3	5	0.0173311	0.0773986	0.139	0.061	1	L3	ACOT8	-0.2	1.1882	Superficial	NOT SIG.	epi
L2-L3	5	0.0173564	-0.266845	0.844	0.772	1	L3	RAC1	-1.616	0.128642	Superficial	NOT SIG.	epi
L2-L3	5	0.0173705	0.133361	0.094	0.033	1	L3	MRPS9	-0.127	1.51019	Superficial	NOT SIG.	epi
L2-L3	5	0.017441	0.117815	0.444	0.306	1	L3	WDR83OS	-0.75	0.537028	Superficial	NOT SIG.	epi
L2-L3	5	0.0174682	0.0808411	0.133	0.056	1	L3	C19orf48	-0.189	1.24793	Superficial	NOT SIG.	epi
L2-L3	5	0.0174914	0.0865131	0.211	0.111	1	L3	STON2	-0.322	0.926683	Superficial	NOT SIG.	epi
L2-L3	5	0.0174972	0.0917678	0.2	0.106	1	L3	CETN2	-0.306	0.915936	Superficial	NOT SIG.	epi
L2-L3	5	0.0175149	0.0495015	0.139	0.061	1	L3	SLC30A5	-0.2	1.1882	Superficial	NOT SIG.	epi
L2-L3	5	0.0175773	0.00482976	0.106	0.039	1	L3	MSH2	-0.145	1.44252	Superficial	NOT SIG.	epi
L2-L3	5	0.0175896	0.0936047	0.067	0.017	1	L3	ELMOD3	-0.084	1.97863	Superficial	NOT SIG.	epi
L2-L3	5	0.0176198	0.0905002	0.156	0.072	1	L3	DGUOK	-0.228	1.11548	Superficial	NOT SIG.	epi
L2-L3	5	0.0176399	0.0296774	0.328	0.2	1	L3	H2AFV	-0.528	0.713696	Superficial	NOT SIG.	epi
L2-L3	5	0.0176618	0.078884	0.044	0.006	1	L3	HAUS1	-0.05	2.87447	Superficial	NOT SIG.	epi
L2-L3	5	0.0176618	-0.100591	0.006	0.044	1	L3	TRIM32	-0.05	-2.87447	Superficial	NOT SIG.	epi
L2-L3	5	0.0177287	0.109413	0.2	0.106	1	L3	RBM6	-0.306	0.915936	Superficial	NOT SIG.	epi
L2-L3	5	0.0177915	0.187712	0.25	0.144	1	L3	ATL2	-0.394	0.795859	Superficial	NOT SIG.	epi
L2-L3	5	0.0177974	0.103317	0.111	0.044	1	L3	ZC3H7A	-0.155	1.33498	Superficial	NOT SIG.	epi
L2-L3	5	0.0178186	0.145438	0.411	0.278	1	L3	LGALS3BP	-0.689	0.564054	Superficial	NOT SIG.	epi
L2-L3	5	0.0178416	0.0593668	0.044	0.006	1	L3	NBR2	-0.05	2.87447	Superficial	NOT SIG.	epi
L2-L3	5	0.0178845	0.124748	0.2	0.106	1	L3	MRPS5	-0.306	0.915936	Superficial	NOT SIG.	epi
L2-L3	5	0.0179182	0.110575	0.267	0.156	1	L3	SIVA1	-0.423	0.775294	Superficial	NOT SIG.	epi
L2-L3	5	0.0179467	0.0927833	0.211	0.111	1	L3	SRRT	-0.322	0.926683	Superficial	NOT SIG.	epi
L2-L3	5	0.0179821	0.107444	0.139	0.061	1	L3	MRPS6	-0.2	1.1882	Superficial	NOT SIG.	epi
L2-L3	5	0.0179858	0.519679	0.578	0.506	1	L3	PAPSS2	-1.084	0.191932	Superficial	NOT SIG.	epi
L2-L3	5	0.0180038	0.137775	0.344	0.222	1	L3	SZRD1	-0.566	0.631849	Superficial	NOT SIG.	epi
L2-L3	5	0.0180118	0.0587316	0.106	0.039	1	L3	MRPS30	-0.145	1.44252	Superficial	NOT SIG.	epi
L2-L3	5	0.0180121	0.0404724	0.067	0.017	1	L3	ITGA5	-0.084	1.97863	Superficial	NOT SIG.	epi
L2-L3	5	0.0180231	0.110556	0.044	0.006	1	L3	ACE	-0.05	2.87447	Superficial	NOT SIG.	epi
L2-L3	5	0.0180231	0.0732304	0.044	0.006	1	L3	GALM	-0.05	2.87447	Superficial	NOT SIG.	epi
L2-L3	5	0.0180231	0.0687291	0.044	0.006	1	L3	TMEM120B	-0.05	2.87447	Superficial	NOT SIG.	epi
L2-L3	5	0.0180231	0.0536583	0.044	0.006	1	L3	USP13	-0.05	2.87447	Superficial	NOT SIG.	epi
L2-L3	5	0.0180231	-0.103041	0.006	0.044	1	L3	CTSW	-0.05	-2.87447	Superficial	NOT SIG.	epi
L2-L3	5	0.0180236	0.039526	0.211	0.111	1	L3	GOLGA6L9	-0.322	0.926683	Superficial	NOT SIG.	epi
L2-L3	5	0.0181235	0.140862	0.056	0.011	1	L3	CCDC146	-0.067	2.34792	Superficial	NOT SIG.	epi
L2-L3	5	0.0181473	0.0451418	0.222	0.122	1	L3	STXBP5-AS1	-0.344	0.863679	Superficial	NOT SIG.	epi
L2-L3	5	0.0181545	0.0942194	0.128	0.056	1	L3	QDPR	-0.184	1.19265	Superficial	NOT SIG.	epi
L2-L3	5	0.0182062	0.066775	0.044	0.006	1	L3	AP003498.2	-0.05	2.87447	Superficial	NOT SIG.	epi
L2-L3	5	0.0182062	-0.120142	0.006	0.044	1	L3	NBPF10	-0.05	-2.87447	Superficial	NOT SIG.	epi
L2-L3	5	0.018211	0.167819	0.333	0.211	1	L3	BRD2	-0.544	0.658279	Superficial	NOT SIG.	epi
L2-L3	5	0.0182418	-0.667606	0.483	0.572	1	L3	HILPDA	-1.055	-0.243992	Superficial	NOT SIG.	epi
L2-L3	5	0.0182591	0.1173	0.161	0.078	1	L3	SERPINB8	-0.239	1.04551	Superficial	NOT SIG.	epi
L2-L3	5	0.0182987	0.0927819	0.067	0.017	1	L3	TDP1	-0.084	1.97863	Superficial	NOT SIG.	epi
L2-L3	5	0.0183219	0.191974	0.811	0.678	1	L3	SPINT2	-1.489	0.258417	Superficial	NOT SIG.	epi
L2-L3	5	0.0183292	0.0967123	0.111	0.044	1	L3	CX3CL1	-0.155	1.33498	Superficial	NOT SIG.	epi
L2-L3	5	0.0183292	0.0863871	0.111	0.044	1	L3	UBALD1	-0.155	1.33498	Superficial	NOT SIG.	epi
L2-L3	5	0.0183381	0.117989	0.328	0.2	1	L3	REXO2	-0.528	0.713696	Superficial	NOT SIG.	epi
L2-L3	5	0.018407	0.119276	0.289	0.178	1	L3	MIEN1	-0.467	0.699192	Superficial	NOT SIG.	epi
L2-L3	5	0.0184372	0.110644	0.111	0.044	1	L3	ABCA12	-0.155	1.33498	Superficial	NOT SIG.	epi
L2-L3	5	0.0184643	0.0434115	0.078	0.022	1	L3	ELK1	-0.1	1.82597	Superficial	NOT SIG.	epi
L2-L3	5	0.0185156	0.162144	0.189	0.1	1	L3	GSK3A	-0.289	0.918386	Superficial	NOT SIG.	epi
L2-L3	5	0.0185264	-0.337441	0.083	0.156	1	L3	OSBPL1A	-0.239	-0.910363	Superficial	NOT SIG.	epi
L2-L3	5	0.0185772	0.0720337	0.044	0.006	1	L3	SPRY2	-0.05	2.87447	Superficial	NOT SIG.	epi
L2-L3	5	0.0185892	0.0753026	0.067	0.017	1	L3	PIP4K2A	-0.084	1.97863	Superficial	NOT SIG.	epi
L2-L3	5	0.0185892	0.0676353	0.067	0.017	1	L3	NBPF11	-0.084	1.97863	Superficial	NOT SIG.	epi
L2-L3	5	0.0186719	0.158033	0.206	0.111	1	L3	STIP1	-0.317	0.892085	Superficial	NOT SIG.	epi
L2-L3	5	0.0186774	-0.564768	0.211	0.289	1	L3	ABHD17B	-0.5	-0.453826	Superficial	NOT SIG.	epi
L2-L3	5	0.0186811	0.0517086	0.106	0.039	1	L3	REXO4	-0.145	1.44252	Superficial	NOT SIG.	epi
L2-L3	5	0.0187326	0.00897565	0.078	0.022	1	L3	ANKRA2	-0.1	1.82597	Superficial	NOT SIG.	epi
L2-L3	5	0.0187484	0.0948514	0.489	0.322	1	L3	DUOXA1	-0.811	0.602774	Superficial	NOT SIG.	epi
L2-L3	5	0.0187516	0.0938104	0.35	0.228	1	L3	MAP7D1	-0.578	0.618321	Superficial	NOT SIG.	epi
L2-L3	5	0.0187578	0.0763477	0.128	0.056	1	L3	NLRP1	-0.184	1.19265	Superficial	NOT SIG.	epi
L2-L3	5	0.0187583	0.177672	0.389	0.278	1	L3	FKBP8	-0.667	0.484685	Superficial	NOT SIG.	epi
L2-L3	5	0.0187652	0.0460636	0.044	0.006	1	L3	TROAP	-0.05	2.87447	Superficial	NOT SIG.	epi
L2-L3	5	0.0188748	0.115189	0.111	0.044	1	L3	CUL2	-0.155	1.33498	Superficial	NOT SIG.	epi
L2-L3	5	0.0188998	0.0759209	0.594	0.411	1	L3	TPM3	-1.005	0.531325	Superficial	NOT SIG.	epi
L2-L3	5	0.0189079	0.134391	0.7	0.478	1	L3	TXNIP	-1.178	0.550344	Superficial	NOT SIG.	epi
L2-L3	5	0.0189549	0.0828468	0.044	0.006	1	L3	KCNAB2	-0.05	2.87447	Superficial	NOT SIG.	epi
L2-L3	5	0.0189549	0.0555999	0.044	0.006	1	L3	OBSL1	-0.05	2.87447	Superficial	NOT SIG.	epi
L2-L3	5	0.0189549	0.0481032	0.044	0.006	1	L3	FHOD1	-0.05	2.87447	Superficial	NOT SIG.	epi
L2-L3	5	0.0189549	-0.0966947	0.006	0.044	1	L3	LARP6	-0.05	-2.87447	Superficial	NOT SIG.	epi
L2-L3	5	0.0189792	0.172971	0.178	0.094	1	L3	SMNDC1	-0.272	0.921145	Superficial	NOT SIG.	epi
L2-L3	5	0.0189794	0.134387	0.161	0.078	1	L3	EXOSC10	-0.239	1.04551	Superficial	NOT SIG.	epi
L2-L3	5	0.0189801	0.0806676	0.361	0.222	1	L3	AMD1	-0.583	0.701439	Superficial	NOT SIG.	epi
L2-L3	5	0.019011	0.0800529	0.094	0.033	1	L3	ELP5	-0.127	1.51019	Superficial	NOT SIG.	epi
L2-L3	5	0.0190327	0.0634734	0.067	0.017	1	L3	ZNF28	-0.084	1.97863	Superficial	NOT SIG.	epi
L2-L3	5	0.0190453	0.119844	0.144	0.067	1	L3	ERC1	-0.211	1.10384	Superficial	NOT SIG.	epi
L2-L3	5	0.019097	0.112261	0.111	0.044	1	L3	RCAN1	-0.155	1.33498	Superficial	NOT SIG.	epi
L2-L3	5	0.0191107	0.117096	0.333	0.222	1	L3	TMEM9B	-0.555	0.584963	Superficial	NOT SIG.	epi
L2-L3	5	0.0191462	0.0605722	0.044	0.006	1	L3	PPBP	-0.05	2.87447	Superficial	NOT SIG.	epi
L2-L3	5	0.0191462	0.0564483	0.044	0.006	1	L3	TMEM177	-0.05	2.87447	Superficial	NOT SIG.	epi
L2-L3	5	0.0191462	0.0406071	0.044	0.006	1	L3	POMC	-0.05	2.87447	Superficial	NOT SIG.	epi
L2-L3	5	0.0191462	0.0309495	0.044	0.006	1	L3	FUOM	-0.05	2.87447	Superficial	NOT SIG.	epi
L2-L3	5	0.019209	0.191718	0.111	0.044	1	L3	SYMPK	-0.155	1.33498	Superficial	NOT SIG.	epi
L2-L3	5	0.0192593	0.0682932	0.317	0.194	1	L3	CDKN1B	-0.511	0.708426	Superficial	NOT SIG.	epi
L2-L3	5	0.0192691	0.0824307	0.056	0.011	1	L3	ARHGAP4	-0.067	2.34792	Superficial	NOT SIG.	epi
L2-L3	5	0.0192691	0.079112	0.056	0.011	1	L3	SNX20	-0.067	2.34792	Superficial	NOT SIG.	epi
L2-L3	5	0.019302	0.0636865	0.217	0.122	1	L3	SLC27A4	-0.339	0.830814	Superficial	NOT SIG.	epi
L2-L3	5	0.0193138	0.0906999	0.233	0.133	1	L3	LETM1	-0.366	0.808904	Superficial	NOT SIG.	epi
L2-L3	5	0.0193194	0.191146	0.761	0.583	1	L3	HSP90B1	-1.344	0.384401	Superficial	NOT SIG.	epi
L2-L3	5	0.0193215	0.129475	0.111	0.044	1	L3	DCUN1D5	-0.155	1.33498	Superficial	NOT SIG.	epi
L2-L3	5	0.0193753	0.0159095	0.211	0.111	1	L3	PDGFRB	-0.322	0.926683	Superficial	NOT SIG.	epi
L2-L3	5	0.0193757	0.153405	0.172	0.089	1	L3	MYO9B	-0.261	0.950531	Superficial	NOT SIG.	epi
L2-L3	5	0.0193796	0.0790117	0.094	0.033	1	L3	TRMU	-0.127	1.51019	Superficial	NOT SIG.	epi
L2-L3	5	0.0193816	0.190233	0.139	0.067	1	L3	INPPL1	-0.206	1.05285	Superficial	NOT SIG.	epi
L2-L3	5	0.0193921	0.00485078	0.283	0.167	1	L3	JMJD8	-0.45	0.760954	Superficial	NOT SIG.	epi
L2-L3	5	0.0194025	0.149875	0.5	0.361	1	L3	PTEN	-0.861	0.469929	Superficial	NOT SIG.	epi
L2-L3	5	0.0194378	0.0501741	0.056	0.011	1	L3	UBOX5	-0.067	2.34792	Superficial	NOT SIG.	epi
L2-L3	5	0.0194853	0.0576435	0.067	0.017	1	L3	RAB11B-AS1	-0.084	1.97863	Superficial	NOT SIG.	epi
L2-L3	5	0.0194907	0.151845	0.133	0.061	1	L3	URB1	-0.194	1.12455	Superficial	NOT SIG.	epi
L2-L3	5	0.0194913	0.0852658	0.111	0.044	1	L3	FAM204A	-0.155	1.33498	Superficial	NOT SIG.	epi
L2-L3	5	0.0195039	0.0908165	0.094	0.033	1	L3	IL23A	-0.127	1.51019	Superficial	NOT SIG.	epi
L2-L3	5	0.0195357	0.0982191	0.144	0.067	1	L3	HLA-DQB2	-0.211	1.10384	Superficial	NOT SIG.	epi
L2-L3	5	0.0195378	0.15096	0.167	0.083	1	L3	HOMER2	-0.25	1.00866	Superficial	NOT SIG.	epi
L2-L3	5	0.0195483	0.124039	0.111	0.044	1	L3	RABEP1	-0.155	1.33498	Superficial	NOT SIG.	epi
L2-L3	5	0.019587	0.128657	0.3	0.183	1	L3	MACC1	-0.483	0.713119	Superficial	NOT SIG.	epi
L2-L3	5	0.0196078	0.0948009	0.056	0.011	1	L3	PNO1	-0.067	2.34792	Superficial	NOT SIG.	epi
L2-L3	5	0.0196078	0.06663	0.056	0.011	1	L3	CDK5RAP1	-0.067	2.34792	Superficial	NOT SIG.	epi
L2-L3	5	0.0196078	0.0607093	0.056	0.011	1	L3	C11orf91	-0.067	2.34792	Superficial	NOT SIG.	epi
L2-L3	5	0.0196078	0.0584201	0.056	0.011	1	L3	BRMS1L	-0.067	2.34792	Superficial	NOT SIG.	epi
L2-L3	5	0.0196078	0.0562049	0.056	0.011	1	L3	LRRK1	-0.067	2.34792	Superficial	NOT SIG.	epi
L2-L3	5	0.0196916	0.097863	0.083	0.028	1	L3	IQSEC2	-0.111	1.56768	Superficial	NOT SIG.	epi
L2-L3	5	0.0196955	0.134571	0.128	0.056	1	L3	EDC4	-0.184	1.19265	Superficial	NOT SIG.	epi
L2-L3	5	0.0197634	0.073888	0.178	0.089	1	L3	VAMP5	-0.267	1	Superficial	NOT SIG.	epi
L2-L3	5	0.0197791	0.0842434	0.056	0.011	1	L3	PTRH1	-0.067	2.34792	Superficial	NOT SIG.	epi
L2-L3	5	0.0197791	0.0401087	0.056	0.011	1	L3	SULT1A3	-0.067	2.34792	Superficial	NOT SIG.	epi
L2-L3	5	0.0197902	0.147318	0.156	0.078	1	L3	VARS	-0.234	1	Superficial	NOT SIG.	epi
L2-L3	5	0.0198684	0.0639408	0.289	0.172	1	L3	PRDM4	-0.461	0.748661	Superficial	NOT SIG.	epi
L2-L3	5	0.0198808	0.0924688	0.094	0.033	1	L3	RNASEH2B	-0.127	1.51019	Superficial	NOT SIG.	epi
L2-L3	5	0.0198891	0.222159	0.761	0.606	1	L3	TTC22	-1.367	0.328579	Superficial	NOT SIG.	epi
L2-L3	5	0.0198928	0.132768	0.111	0.044	1	L3	PHYHIP	-0.155	1.33498	Superficial	NOT SIG.	epi
L2-L3	5	0.0199553	0.0292432	0.222	0.122	1	L3	DUSP23	-0.344	0.863679	Superficial	NOT SIG.	epi
L2-L3	5	0.0199854	0.206733	0.8	0.639	1	L3	HSPA5	-1.439	0.324184	Superficial	NOT SIG.	epi
L2-L3	5	0.0200372	0.0480141	0.144	0.067	1	L3	TMEM129	-0.211	1.10384	Superficial	NOT SIG.	epi
L2-L3	5	0.0201067	0.0664805	0.15	0.072	1	L3	NUP153	-0.222	1.05889	Superficial	NOT SIG.	epi
L2-L3	5	0.0201254	0.0559332	0.111	0.044	1	L3	AKIP1	-0.155	1.33498	Superficial	NOT SIG.	epi
L2-L3	5	0.0201256	0.0536579	0.056	0.011	1	L3	CTBP1-DT	-0.067	2.34792	Superficial	NOT SIG.	epi
L2-L3	5	0.0201256	-0.0864824	0.011	0.056	1	L3	ZNF785	-0.067	-2.34792	Superficial	NOT SIG.	epi
L2-L3	5	0.0201343	0.122851	0.261	0.15	1	L3	MRC2	-0.411	0.799087	Superficial	NOT SIG.	epi
L2-L3	5	0.0201346	0.114259	0.333	0.211	1	L3	IGFBP6	-0.544	0.658279	Superficial	NOT SIG.	epi
L2-L3	5	0.0201357	0.0653523	0.094	0.033	1	L3	GINS3	-0.127	1.51019	Superficial	NOT SIG.	epi
L2-L3	5	0.0201528	0.113165	0.344	0.222	1	L3	TNKS1BP1	-0.566	0.631849	Superficial	NOT SIG.	epi
L2-L3	5	0.0201617	0.142559	0.206	0.111	1	L3	HDAC3	-0.317	0.892085	Superficial	NOT SIG.	epi
L2-L3	5	0.0201632	0.112336	0.211	0.117	1	L3	CLNS1A	-0.328	0.850734	Superficial	NOT SIG.	epi
L2-L3	5	0.0202351	0.0871403	0.289	0.172	1	L3	RAD23A	-0.461	0.748661	Superficial	NOT SIG.	epi
L2-L3	5	0.0202641	0.0396536	0.094	0.033	1	L3	NUP42	-0.127	1.51019	Superficial	NOT SIG.	epi
L2-L3	5	0.0202685	0.0728031	0.567	0.383	1	L3	RARG	-0.95	0.566004	Superficial	NOT SIG.	epi
L2-L3	5	0.020358	0.146789	0.222	0.128	1	L3	SPG7	-0.35	0.794416	Superficial	NOT SIG.	epi
L2-L3	5	0.0203604	0.0999827	0.111	0.044	1	L3	RPAIN	-0.155	1.33498	Superficial	NOT SIG.	epi
L2-L3	5	0.0203736	0.0416641	0.422	0.272	1	L3	SSR2	-0.694	0.633636	Superficial	NOT SIG.	epi
L2-L3	5	0.0203933	-0.000343396	0.094	0.033	1	L3	NSMCE3	-0.127	1.51019	Superficial	NOT SIG.	epi
L2-L3	5	0.0204127	0.235861	0.194	0.106	1	L3	AACS	-0.3	0.871992	Superficial	NOT SIG.	epi
L2-L3	5	0.0204269	0.185332	0.267	0.167	1	L3	DGCR2	-0.434	0.676992	Superficial	NOT SIG.	epi
L2-L3	5	0.0204651	0.0509115	0.272	0.161	1	L3	RARS	-0.433	0.756546	Superficial	NOT SIG.	epi
L2-L3	5	0.0205032	0.139463	0.211	0.117	1	L3	EPRS	-0.328	0.850734	Superficial	NOT SIG.	epi
L2-L3	5	0.0205921	0.0288133	0.178	0.089	1	L3	MRPL32	-0.267	1	Superficial	NOT SIG.	epi
L2-L3	5	0.0206066	0.0932166	0.361	0.228	1	L3	TRA2A	-0.589	0.662965	Superficial	NOT SIG.	epi
L2-L3	5	0.0206534	0.205365	0.972	0.9	1	L3	RPS9	-1.872	0.111031	Superficial	NOT SIG.	epi
L2-L3	5	0.0206539	0.0736342	0.094	0.033	1	L3	FGFR1OP	-0.127	1.51019	Superficial	NOT SIG.	epi
L2-L3	5	0.0206709	0.178733	0.306	0.194	1	L3	LRRC8A	-0.5	0.657475	Superficial	NOT SIG.	epi
L2-L3	5	0.0206967	0.166981	0.211	0.122	1	L3	ARPC1B	-0.333	0.790362	Superficial	NOT SIG.	epi
L2-L3	5	0.020711	0.141517	0.15	0.072	1	L3	PLOD1	-0.222	1.05889	Superficial	NOT SIG.	epi
L2-L3	5	0.020711	0.0865788	0.15	0.072	1	L3	MTOR	-0.222	1.05889	Superficial	NOT SIG.	epi
L2-L3	5	0.0207174	0.0958407	0.111	0.044	1	L3	PELP1	-0.155	1.33498	Superficial	NOT SIG.	epi
L2-L3	5	0.0207863	0.0420298	0.122	0.05	1	L3	SLC4A2	-0.172	1.28688	Superficial	NOT SIG.	epi
L2-L3	5	0.0208345	0.0275282	0.056	0.011	1	L3	MED9	-0.067	2.34792	Superficial	NOT SIG.	epi
L2-L3	5	0.0208903	0.135074	0.244	0.144	1	L3	KARS	-0.388	0.760812	Superficial	NOT SIG.	epi
L2-L3	5	0.0210893	0.0582549	0.372	0.239	1	L3	ADRM1	-0.611	0.638292	Superficial	NOT SIG.	epi
L2-L3	5	0.0211507	0.16252	0.306	0.194	1	L3	GJB5	-0.5	0.657475	Superficial	NOT SIG.	epi
L2-L3	5	0.0211975	0.109608	0.333	0.211	1	L3	TRAPPC1	-0.544	0.658279	Superficial	NOT SIG.	epi
L2-L3	5	0.0212107	-0.154739	0.039	0.1	1	L3	CWC22	-0.139	-1.35845	Superficial	NOT SIG.	epi
L2-L3	5	0.0213013	0.0765856	0.206	0.111	1	L3	EIF2B5	-0.317	0.892085	Superficial	NOT SIG.	epi
L2-L3	5	0.021304	0.0624834	0.222	0.122	1	L3	VPS36	-0.344	0.863679	Superficial	NOT SIG.	epi
L2-L3	5	0.0213244	0.0453043	0.111	0.044	1	L3	SLF2	-0.155	1.33498	Superficial	NOT SIG.	epi
L2-L3	5	0.0213553	0.134903	0.278	0.167	1	L3	GOLGA3	-0.445	0.735237	Superficial	NOT SIG.	epi
L2-L3	5	0.0213588	0.0353013	0.172	0.083	1	L3	HSPBP1	-0.255	1.05123	Superficial	NOT SIG.	epi
L2-L3	5	0.0213604	0.136459	0.083	0.028	1	L3	ERCC6L2	-0.111	1.56768	Superficial	NOT SIG.	epi
L2-L3	5	0.0213769	-0.219621	0.056	0.122	1	L3	CCDC58	-0.178	-1.12338	Superficial	NOT SIG.	epi
L2-L3	5	0.0214274	0.158211	0.989	0.928	1	L3	RPS11	-1.917	0.0918457	Superficial	NOT SIG.	epi
L2-L3	5	0.0215049	0.0960211	0.083	0.028	1	L3	POLR3GL	-0.111	1.56768	Superficial	NOT SIG.	epi
L2-L3	5	0.0216061	0.027908	0.75	0.556	1	L3	SUMO2	-1.306	0.431806	Superficial	NOT SIG.	epi
L2-L3	5	0.0216416	0.110831	0.133	0.061	1	L3	PIP5K1C	-0.194	1.12455	Superficial	NOT SIG.	epi
L2-L3	5	0.0216575	0.094298	0.167	0.083	1	L3	FARSB	-0.25	1.00866	Superficial	NOT SIG.	epi
L2-L3	5	0.02171	0.168442	0.328	0.217	1	L3	TOMM5	-0.545	0.596001	Superficial	NOT SIG.	epi
L2-L3	5	0.0217321	0.146402	0.1	0.039	1	L3	NRAV	-0.139	1.35845	Superficial	NOT SIG.	epi
L2-L3	5	0.0217498	0.146747	0.206	0.117	1	L3	FAM3A	-0.323	0.816136	Superficial	NOT SIG.	epi
L2-L3	5	0.0217964	0.0968276	0.083	0.028	1	L3	ZMYM6	-0.111	1.56768	Superficial	NOT SIG.	epi
L2-L3	5	0.0218089	0.125736	0.222	0.128	1	L3	SRP19	-0.35	0.794416	Superficial	NOT SIG.	epi
L2-L3	5	0.0218349	-6.74313e-05	0.272	0.156	1	L3	TIAM1	-0.428	0.802061	Superficial	NOT SIG.	epi
L2-L3	5	0.0218511	0.0440293	0.4	0.267	1	L3	PFKP	-0.667	0.58316	Superficial	NOT SIG.	epi
L2-L3	5	0.0218752	0.0727447	0.322	0.194	1	L3	DCTN3	-0.516	0.731004	Superficial	NOT SIG.	epi
L2-L3	5	0.0218843	0.111432	0.4	0.261	1	L3	OVOL1	-0.661	0.61595	Superficial	NOT SIG.	epi
L2-L3	5	0.021947	0.0716473	0.111	0.044	1	L3	GCLC	-0.155	1.33498	Superficial	NOT SIG.	epi
L2-L3	5	0.021947	0.0554277	0.111	0.044	1	L3	TMEM64	-0.155	1.33498	Superficial	NOT SIG.	epi
L2-L3	5	0.0219667	0.205693	0.35	0.228	1	L3	EGFR	-0.578	0.618321	Superficial	NOT SIG.	epi
L2-L3	5	0.0219804	0.10725	0.117	0.05	1	L3	DMTN	-0.167	1.22651	Superficial	NOT SIG.	epi
L2-L3	5	0.0219811	0.0998144	0.994	0.944	1	L3	RPL31	-1.938	0.074459	Superficial	NOT SIG.	epi
L2-L3	5	0.0220957	0.1533	0.133	0.061	1	L3	SUPT7L	-0.194	1.12455	Superficial	NOT SIG.	epi
L2-L3	5	0.0221702	0.107596	0.572	0.4	1	L3	UBE2V1	-0.972	0.516015	Superficial	NOT SIG.	epi
L2-L3	5	0.0221943	0.0849063	0.278	0.167	1	L3	PSMC2	-0.445	0.735237	Superficial	NOT SIG.	epi
L2-L3	5	0.0222406	0.0629233	0.178	0.089	1	L3	CRELD2	-0.267	1	Superficial	NOT SIG.	epi
L2-L3	5	0.0222886	0.12432	0.306	0.2	1	L3	KIAA1217	-0.506	0.613532	Superficial	NOT SIG.	epi
L2-L3	5	0.0222914	0.0652263	0.25	0.144	1	L3	PFDN1	-0.394	0.795859	Superficial	NOT SIG.	epi
L2-L3	5	0.0223267	0.126783	0.178	0.094	1	L3	FLVCR2	-0.272	0.921145	Superficial	NOT SIG.	epi
L2-L3	5	0.0223897	0.0991231	0.083	0.028	1	L3	ZNF428	-0.111	1.56768	Superficial	NOT SIG.	epi
L2-L3	5	0.0223994	0.102682	0.1	0.039	1	L3	GUF1	-0.139	1.35845	Superficial	NOT SIG.	epi
L2-L3	5	0.0224146	0.105349	0.072	0.022	1	L3	CRYBB2	-0.094	1.71049	Superficial	NOT SIG.	epi
L2-L3	5	0.0224604	0.0718491	0.394	0.25	1	L3	TNFAIP2	-0.644	0.656268	Superficial	NOT SIG.	epi
L2-L3	5	0.0224674	0.188633	0.139	0.067	1	L3	ERLIN2	-0.206	1.05285	Superficial	NOT SIG.	epi
L2-L3	5	0.0225462	0.0714075	0.261	0.156	1	L3	RAB27A	-0.417	0.742504	Superficial	NOT SIG.	epi
L2-L3	5	0.0225613	0.0445357	0.428	0.283	1	L3	PSMA4	-0.711	0.596809	Superficial	NOT SIG.	epi
L2-L3	5	0.0225773	0.0910556	0.072	0.022	1	L3	AC005083.1	-0.094	1.71049	Superficial	NOT SIG.	epi
L2-L3	5	0.0225834	0.276726	0.422	0.311	1	L3	PLA2G4B	-0.733	0.440328	Superficial	NOT SIG.	epi
L2-L3	5	0.0225852	0.0443622	0.111	0.044	1	L3	EPHA4	-0.155	1.33498	Superficial	NOT SIG.	epi
L2-L3	5	0.0225994	0.0892263	0.117	0.05	1	L3	GEMIN7	-0.167	1.22651	Superficial	NOT SIG.	epi
L2-L3	5	0.0226636	0.11656	0.372	0.239	1	L3	STAP2	-0.611	0.638292	Superficial	NOT SIG.	epi
L2-L3	5	0.0227156	0.0608038	0.261	0.156	1	L3	UBE2Q1	-0.417	0.742504	Superficial	NOT SIG.	epi
L2-L3	5	0.022725	0.115259	0.117	0.05	1	L3	MED12	-0.167	1.22651	Superficial	NOT SIG.	epi
L2-L3	5	0.0227319	0.103636	0.194	0.106	1	L3	BAG5	-0.3	0.871992	Superficial	NOT SIG.	epi
L2-L3	5	0.0228234	0.135725	0.311	0.2	1	L3	NLRX1	-0.511	0.636915	Superficial	NOT SIG.	epi
L2-L3	5	0.0228446	0.254232	0.678	0.539	1	L3	UGCG	-1.217	0.331	Superficial	NOT SIG.	epi
L2-L3	5	0.0228796	0.0506521	0.128	0.056	1	L3	RASSF1	-0.184	1.19265	Superficial	NOT SIG.	epi
L2-L3	5	0.0229653	0.0977864	0.35	0.233	1	L3	AHCYL1	-0.583	0.587025	Superficial	NOT SIG.	epi
L2-L3	5	0.0229759	0.0403488	0.111	0.044	1	L3	IFT57	-0.155	1.33498	Superficial	NOT SIG.	epi
L2-L3	5	0.022997	0.113762	0.083	0.028	1	L3	LRRC42	-0.111	1.56768	Superficial	NOT SIG.	epi
L2-L3	5	0.0230323	0.172008	0.211	0.122	1	L3	SPATS2L	-0.333	0.790362	Superficial	NOT SIG.	epi
L2-L3	5	0.023082	0.165043	0.25	0.15	1	L3	ITGB4	-0.4	0.736966	Superficial	NOT SIG.	epi
L2-L3	5	0.0231217	0.111644	1	1	1	L3	S100A9	-2	0	Superficial	NOT SIG.	epi
L2-L3	5	0.0231631	0.147182	0.472	0.328	1	L3	ATP5IF1	-0.8	0.525091	Superficial	NOT SIG.	epi
L2-L3	5	0.023183	-0.266972	0.083	0.156	1	L3	MCU	-0.239	-0.910363	Superficial	NOT SIG.	epi
L2-L3	5	0.0232039	0.0244793	0.344	0.217	1	L3	OGDH	-0.561	0.664714	Superficial	NOT SIG.	epi
L2-L3	5	0.0232287	0.114116	0.622	0.433	1	L3	PPP1R14B	-1.055	0.522548	Superficial	NOT SIG.	epi
L2-L3	5	0.0232334	0.078106	0.117	0.05	1	L3	BCAR1	-0.167	1.22651	Superficial	NOT SIG.	epi
L2-L3	5	0.0232398	0.0961611	0.178	0.094	1	L3	PDHA1	-0.272	0.921145	Superficial	NOT SIG.	epi
L2-L3	5	0.0232502	0.0502163	0.183	0.094	1	L3	PSMG3	-0.277	0.961111	Superficial	NOT SIG.	epi
L2-L3	5	0.0233059	0.0673471	0.083	0.028	1	L3	CMTM3	-0.111	1.56768	Superficial	NOT SIG.	epi
L2-L3	5	0.0233529	-0.228565	0.806	0.783	1	L3	ZFP36	-1.589	0.0417675	Superficial	NOT SIG.	epi
L2-L3	5	0.0233621	0.156231	0.117	0.05	1	L3	CTBS	-0.167	1.22651	Superficial	NOT SIG.	epi
L2-L3	5	0.0233724	0.038331	0.111	0.044	1	L3	SEC23A	-0.155	1.33498	Superficial	NOT SIG.	epi
L2-L3	5	0.0233876	0.0730479	0.133	0.061	1	L3	TRPV3	-0.194	1.12455	Superficial	NOT SIG.	epi
L2-L3	5	0.0234618	0.0908974	0.083	0.028	1	L3	TBC1D2B	-0.111	1.56768	Superficial	NOT SIG.	epi
L2-L3	5	0.0234618	0.0834787	0.083	0.028	1	L3	MCOLN1	-0.111	1.56768	Superficial	NOT SIG.	epi
L2-L3	5	0.0234618	0.0768677	0.083	0.028	1	L3	SMIM19	-0.111	1.56768	Superficial	NOT SIG.	epi
L2-L3	5	0.0235059	0.0911198	0.111	0.044	1	L3	TRMT13	-0.155	1.33498	Superficial	NOT SIG.	epi
L2-L3	5	0.0235068	0.0974568	0.506	0.344	1	L3	COMMD6	-0.85	0.556729	Superficial	NOT SIG.	epi
L2-L3	5	0.0235224	0.0628196	0.239	0.139	1	L3	CNPY2	-0.378	0.781926	Superficial	NOT SIG.	epi
L2-L3	5	0.0235397	0.0780905	0.561	0.411	1	L3	FGFR3	-0.972	0.448862	Superficial	NOT SIG.	epi
L2-L3	5	0.0235627	0.100818	0.311	0.194	1	L3	MAEA	-0.505	0.680858	Superficial	NOT SIG.	epi
L2-L3	5	0.0236185	0.111384	0.083	0.028	1	L3	RCBTB2	-0.111	1.56768	Superficial	NOT SIG.	epi
L2-L3	5	0.0236264	0.10868	0.139	0.067	1	L3	VPS35L	-0.206	1.05285	Superficial	NOT SIG.	epi
L2-L3	5	0.0236463	-0.0220504	0.2	0.106	1	L3	NDST2	-0.306	0.915936	Superficial	NOT SIG.	epi
L2-L3	5	0.0237456	0.0883002	0.072	0.022	1	L3	C16orf74	-0.094	1.71049	Superficial	NOT SIG.	epi
L2-L3	5	0.0237511	0.124404	0.133	0.061	1	L3	SDR39U1	-0.194	1.12455	Superficial	NOT SIG.	epi
L2-L3	5	0.0237518	0.299006	0.117	0.05	1	L3	LPCAT3	-0.167	1.22651	Superficial	NOT SIG.	epi
L2-L3	5	0.0237518	0.0982031	0.117	0.05	1	L3	TRIB1	-0.167	1.22651	Superficial	NOT SIG.	epi
L2-L3	5	0.023755	0.126347	0.983	0.839	1	L3	TRIM29	-1.822	0.228521	Superficial	NOT SIG.	epi
L2-L3	5	0.0237792	0.0185398	0.489	0.333	1	L3	ARHGEF10L	-0.822	0.554312	Superficial	NOT SIG.	epi
L2-L3	5	0.0237953	0.135046	0.35	0.217	1	L3	UBXN6	-0.567	0.68966	Superficial	NOT SIG.	epi
L2-L3	5	0.0238299	0.080987	0.233	0.133	1	L3	C14orf119	-0.366	0.808904	Superficial	NOT SIG.	epi
L2-L3	5	0.0238643	0.13024	0.139	0.067	1	L3	PDK3	-0.206	1.05285	Superficial	NOT SIG.	epi
L2-L3	5	0.0238761	0.202726	0.617	0.506	1	L3	NDUFB11	-1.123	0.286133	Superficial	NOT SIG.	epi
L2-L3	5	0.0238956	0.0253058	0.178	0.089	1	L3	PYCARD	-0.267	1	Superficial	NOT SIG.	epi
L2-L3	5	0.0239103	0.0227861	0.111	0.044	1	L3	CDK1	-0.155	1.33498	Superficial	NOT SIG.	epi
L2-L3	5	0.0239476	0.0477426	0.206	0.111	1	L3	CASP1	-0.317	0.892085	Superficial	NOT SIG.	epi
L2-L3	5	0.0240146	0.0742357	0.117	0.05	1	L3	MTHFD2	-0.167	1.22651	Superficial	NOT SIG.	epi
L2-L3	5	0.0240927	0.0379128	0.4	0.272	1	L3	HNRNPUL1	-0.672	0.556393	Superficial	NOT SIG.	epi
L2-L3	5	0.0242475	0.165254	1	1	1	L3	MT-CO3	-2	0	Superficial	NOT SIG.	epi
L2-L3	5	0.0242801	0.138161	0.117	0.05	1	L3	LEPROTL1	-0.167	1.22651	Superficial	NOT SIG.	epi
L2-L3	5	0.0243214	0.175988	0.122	0.056	1	L3	LTBP2	-0.178	1.12338	Superficial	NOT SIG.	epi
L2-L3	5	0.0243336	0.100864	0.194	0.106	1	L3	MLLT1	-0.3	0.871992	Superficial	NOT SIG.	epi
L2-L3	5	0.0244159	0.0654646	0.083	0.028	1	L3	ZFYVE26	-0.111	1.56768	Superficial	NOT SIG.	epi
L2-L3	5	0.0244252	0.0288191	0.25	0.144	1	L3	ENY2	-0.394	0.795859	Superficial	NOT SIG.	epi
L2-L3	5	0.0245212	0.0624054	0.444	0.317	1	L3	NDUFB9	-0.761	0.486077	Superficial	NOT SIG.	epi
L2-L3	5	0.0245354	0.163314	0.222	0.133	1	L3	SPECC1L	-0.355	0.739133	Superficial	NOT SIG.	epi
L2-L3	5	0.0246803	0.151503	0.211	0.122	1	L3	VPS39	-0.333	0.790362	Superficial	NOT SIG.	epi
L2-L3	5	0.0246847	0.166632	0.95	0.844	1	L3	RPL22	-1.794	0.170685	Superficial	NOT SIG.	epi
L2-L3	5	0.0247001	0.091975	0.028	0	1	L3	MS4A2	-0.028	#NUM!	Superficial	NOT SIG.	epi
L2-L3	5	0.0247001	0.0913616	0.028	0	1	L3	ATP11C	-0.028	#NUM!	Superficial	NOT SIG.	epi
L2-L3	5	0.0247001	0.0855998	0.028	0	1	L3	OGN	-0.028	#NUM!	Superficial	NOT SIG.	epi
L2-L3	5	0.0247001	0.0839325	0.028	0	1	L3	PPP3CB-AS1	-0.028	#NUM!	Superficial	NOT SIG.	epi
L2-L3	5	0.0247001	0.0746639	0.028	0	1	L3	MPV17L2	-0.028	#NUM!	Superficial	NOT SIG.	epi
L2-L3	5	0.0247001	0.0745797	0.028	0	1	L3	ZNF777	-0.028	#NUM!	Superficial	NOT SIG.	epi
L2-L3	5	0.0247001	0.0650133	0.028	0	1	L3	CBWD2	-0.028	#NUM!	Superficial	NOT SIG.	epi
L2-L3	5	0.0247001	0.0634353	0.028	0	1	L3	MRVI1	-0.028	#NUM!	Superficial	NOT SIG.	epi
L2-L3	5	0.0247001	0.0631218	0.028	0	1	L3	MYBL1	-0.028	#NUM!	Superficial	NOT SIG.	epi
L2-L3	5	0.0247001	0.0624892	0.028	0	1	L3	ZNF689	-0.028	#NUM!	Superficial	NOT SIG.	epi
L2-L3	5	0.0247001	0.0616723	0.028	0	1	L3	C9orf64	-0.028	#NUM!	Superficial	NOT SIG.	epi
L2-L3	5	0.0247001	0.0604098	0.028	0	1	L3	ADGRL3	-0.028	#NUM!	Superficial	NOT SIG.	epi
L2-L3	5	0.0247001	0.0595815	0.028	0	1	L3	LHFPL2	-0.028	#NUM!	Superficial	NOT SIG.	epi
L2-L3	5	0.0247001	0.0578495	0.028	0	1	L3	ZNF891	-0.028	#NUM!	Superficial	NOT SIG.	epi
L2-L3	5	0.0247001	0.057836	0.028	0	1	L3	MND1	-0.028	#NUM!	Superficial	NOT SIG.	epi
L2-L3	5	0.0247001	0.0560054	0.028	0	1	L3	ANKDD1B	-0.028	#NUM!	Superficial	NOT SIG.	epi
L2-L3	5	0.0247001	0.0538875	0.028	0	1	L3	DUSP10	-0.028	#NUM!	Superficial	NOT SIG.	epi
L2-L3	5	0.0247001	0.0516112	0.028	0	1	L3	AC009065.4	-0.028	#NUM!	Superficial	NOT SIG.	epi
L2-L3	5	0.0247001	0.0488459	0.028	0	1	L3	VPS13B-DT	-0.028	#NUM!	Superficial	NOT SIG.	epi
L2-L3	5	0.0247001	0.0485276	0.028	0	1	L3	TGM7	-0.028	#NUM!	Superficial	NOT SIG.	epi
L2-L3	5	0.0247001	0.0483748	0.028	0	1	L3	STON1	-0.028	#NUM!	Superficial	NOT SIG.	epi
L2-L3	5	0.0247001	0.0450371	0.028	0	1	L3	AC092718.4	-0.028	#NUM!	Superficial	NOT SIG.	epi
L2-L3	5	0.0247001	0.0447506	0.028	0	1	L3	COA6-AS1	-0.028	#NUM!	Superficial	NOT SIG.	epi
L2-L3	5	0.0247001	0.0445637	0.028	0	1	L3	HMCN1	-0.028	#NUM!	Superficial	NOT SIG.	epi
L2-L3	5	0.0247001	0.0439927	0.028	0	1	L3	C14orf93	-0.028	#NUM!	Superficial	NOT SIG.	epi
L2-L3	5	0.0247001	0.0439672	0.028	0	1	L3	ASTN2	-0.028	#NUM!	Superficial	NOT SIG.	epi
L2-L3	5	0.0247001	0.0434909	0.028	0	1	L3	ARHGAP33	-0.028	#NUM!	Superficial	NOT SIG.	epi
L2-L3	5	0.0247001	0.041741	0.028	0	1	L3	TRPV6	-0.028	#NUM!	Superficial	NOT SIG.	epi
L2-L3	5	0.0247001	0.0415226	0.028	0	1	L3	PHETA2	-0.028	#NUM!	Superficial	NOT SIG.	epi
L2-L3	5	0.0247001	0.0397755	0.028	0	1	L3	RRAGB	-0.028	#NUM!	Superficial	NOT SIG.	epi
L2-L3	5	0.0247001	0.0368183	0.028	0	1	L3	CLEC10A	-0.028	#NUM!	Superficial	NOT SIG.	epi
L2-L3	5	0.0247001	0.0351211	0.028	0	1	L3	POP1	-0.028	#NUM!	Superficial	NOT SIG.	epi
L2-L3	5	0.0247001	0.0339519	0.028	0	1	L3	FAM178B	-0.028	#NUM!	Superficial	NOT SIG.	epi
L2-L3	5	0.0247001	0.0339102	0.028	0	1	L3	LETM2	-0.028	#NUM!	Superficial	NOT SIG.	epi
L2-L3	5	0.0247001	0.0333696	0.028	0	1	L3	SLC16A10	-0.028	#NUM!	Superficial	NOT SIG.	epi
L2-L3	5	0.0247001	0.0306468	0.028	0	1	L3	ZFP3	-0.028	#NUM!	Superficial	NOT SIG.	epi
L2-L3	5	0.0247001	0.030409	0.028	0	1	L3	PTGER4	-0.028	#NUM!	Superficial	NOT SIG.	epi
L2-L3	5	0.0247001	0.0286374	0.028	0	1	L3	ATP1B2	-0.028	#NUM!	Superficial	NOT SIG.	epi
L2-L3	5	0.0247001	0.0272684	0.028	0	1	L3	ALDH1L1	-0.028	#NUM!	Superficial	NOT SIG.	epi
L2-L3	5	0.0247001	0.0261835	0.028	0	1	L3	TRIM52	-0.028	#NUM!	Superficial	NOT SIG.	epi
L2-L3	5	0.0247001	-0.0360026	0	0.028	1	L3	CDK11B	-0.028	#NUM!	Superficial	NOT SIG.	epi
L2-L3	5	0.0247001	-0.0448132	0	0.028	1	L3	NPC1L1	-0.028	#NUM!	Superficial	NOT SIG.	epi
L2-L3	5	0.0247001	-0.0481688	0	0.028	1	L3	ZNF691	-0.028	#NUM!	Superficial	NOT SIG.	epi
L2-L3	5	0.0247001	-0.0494775	0	0.028	1	L3	ZFHX4	-0.028	#NUM!	Superficial	NOT SIG.	epi
L2-L3	5	0.0247001	-0.0615861	0	0.028	1	L3	RTN4RL1	-0.028	#NUM!	Superficial	NOT SIG.	epi
L2-L3	5	0.0247001	-0.0665219	0	0.028	1	L3	ZC4H2	-0.028	#NUM!	Superficial	NOT SIG.	epi
L2-L3	5	0.0247001	-0.0814804	0	0.028	1	L3	DEFB103B	-0.028	#NUM!	Superficial	NOT SIG.	epi
L2-L3	5	0.0247001	-0.0844006	0	0.028	1	L3	NAT1	-0.028	#NUM!	Superficial	NOT SIG.	epi
L2-L3	5	0.0247001	-0.0912936	0	0.028	1	L3	IFIT2	-0.028	#NUM!	Superficial	NOT SIG.	epi
L2-L3	5	0.0247001	-0.0953776	0	0.028	1	L3	ZMAT1	-0.028	#NUM!	Superficial	NOT SIG.	epi
L2-L3	5	0.0247001	-0.0991552	0	0.028	1	L3	SKA3	-0.028	#NUM!	Superficial	NOT SIG.	epi
L2-L3	5	0.0247001	-0.112641	0	0.028	1	L3	CTH	-0.028	#NUM!	Superficial	NOT SIG.	epi
L2-L3	5	0.0247001	-0.115407	0	0.028	1	L3	TENT5A	-0.028	#NUM!	Superficial	NOT SIG.	epi
L2-L3	5	0.0247724	-0.214544	0.939	0.878	1	L3	CLIC3	-1.817	0.0969042	Superficial	NOT SIG.	epi
L2-L3	5	0.0248614	0.122757	0.217	0.122	1	L3	HERC4	-0.339	0.830814	Superficial	NOT SIG.	epi
L2-L3	5	0.024869	0.0524324	0.167	0.083	1	L3	EP400	-0.25	1.00866	Superficial	NOT SIG.	epi
L2-L3	5	0.0248807	0.125479	0.161	0.083	1	L3	ZMYND11	-0.244	0.955877	Superficial	NOT SIG.	epi
L2-L3	5	0.0249514	0.0988956	0.1	0.039	1	L3	OGFOD3	-0.139	1.35845	Superficial	NOT SIG.	epi
L2-L3	5	0.0249659	0.144114	0.072	0.022	1	L3	TINAGL1	-0.094	1.71049	Superficial	NOT SIG.	epi
L2-L3	5	0.0249985	0.0904572	0.133	0.061	1	L3	NUP188	-0.194	1.12455	Superficial	NOT SIG.	epi
L2-L3	5	0.0250645	-0.0125368	0.272	0.161	1	L3	BTF3L4	-0.433	0.756546	Superficial	NOT SIG.	epi
L2-L3	5	0.0250852	0.11046	0.139	0.067	1	L3	NAGA	-0.206	1.05285	Superficial	NOT SIG.	epi
L2-L3	5	0.0250916	0.131448	0.117	0.05	1	L3	CD83	-0.167	1.22651	Superficial	NOT SIG.	epi
L2-L3	5	0.0250916	0.0309729	0.117	0.05	1	L3	ENTPD5	-0.167	1.22651	Superficial	NOT SIG.	epi
L2-L3	5	0.0251655	-0.374342	0.15	0.239	1	L3	AD000090.1	-0.389	-0.672048	Superficial	NOT SIG.	epi
L2-L3	5	0.0252284	0.137462	0.217	0.128	1	L3	PPP1R13B	-0.345	0.761551	Superficial	NOT SIG.	epi
L2-L3	5	0.0252654	0.241469	0.672	0.533	1	L3	SLC25A6	-1.205	0.334326	Superficial	NOT SIG.	epi
L2-L3	5	0.0252993	0.162394	0.261	0.156	1	L3	EID1	-0.417	0.742504	Superficial	NOT SIG.	epi
L2-L3	5	0.0253647	0.0644744	0.306	0.189	1	L3	RNPS1	-0.495	0.695145	Superficial	NOT SIG.	epi
L2-L3	5	0.02541	-0.179932	0.072	0.144	1	L3	CPEB3	-0.216	-1	Superficial	NOT SIG.	epi
L2-L3	5	0.0254453	0.0190285	0.111	0.044	1	L3	NUP37	-0.155	1.33498	Superficial	NOT SIG.	epi
L2-L3	5	0.0254538	0.0787564	0.367	0.228	1	L3	SRSF6	-0.595	0.686746	Superficial	NOT SIG.	epi
L2-L3	5	0.0254556	0.0633633	0.172	0.089	1	L3	ATP13A1	-0.261	0.950531	Superficial	NOT SIG.	epi
L2-L3	5	0.0254659	0.135277	0.339	0.222	1	L3	CCDC120	-0.561	0.610726	Superficial	NOT SIG.	epi
L2-L3	5	0.0255053	0.122747	0.072	0.022	1	L3	CLIC2	-0.094	1.71049	Superficial	NOT SIG.	epi
L2-L3	5	0.0255153	-0.236919	0.956	0.883	1	L3	EIF1	-1.839	0.114597	Superficial	NOT SIG.	epi
L2-L3	5	0.0255714	0.0697754	0.083	0.028	1	L3	HMGB3	-0.111	1.56768	Superficial	NOT SIG.	epi
L2-L3	5	0.0256873	0.131401	0.072	0.022	1	L3	ALCAM	-0.094	1.71049	Superficial	NOT SIG.	epi
L2-L3	5	0.0256873	0.0675274	0.072	0.022	1	L3	FBXL18	-0.094	1.71049	Superficial	NOT SIG.	epi
L2-L3	5	0.0257158	0.113381	0.139	0.067	1	L3	ARNT	-0.206	1.05285	Superficial	NOT SIG.	epi
L2-L3	5	0.0257536	0.152695	0.956	0.889	1	L3	HLA-B	-1.845	0.104827	Superficial	NOT SIG.	epi
L2-L3	5	0.025793	0.154511	0.317	0.206	1	L3	SERINC5	-0.523	0.621839	Superficial	NOT SIG.	epi
L2-L3	5	0.025819	0.205922	0.35	0.228	1	L3	PRNP	-0.578	0.618321	Superficial	NOT SIG.	epi
L2-L3	5	0.0260548	0.0686191	0.072	0.022	1	L3	MTFP1	-0.094	1.71049	Superficial	NOT SIG.	epi
L2-L3	5	0.0260809	0.0700401	0.083	0.028	1	L3	SDHAF1	-0.111	1.56768	Superficial	NOT SIG.	epi
L2-L3	5	0.0261067	0.0213248	0.333	0.206	1	L3	CTDSP2	-0.539	0.692878	Superficial	NOT SIG.	epi
L2-L3	5	0.0261499	0.180095	0.128	0.061	1	L3	BIN3	-0.189	1.06926	Superficial	NOT SIG.	epi
L2-L3	5	0.0261721	0.0127548	0.161	0.078	1	L3	TUSC2	-0.239	1.04551	Superficial	NOT SIG.	epi
L2-L3	5	0.0261965	0.0941316	0.122	0.056	1	L3	MRPS31	-0.178	1.12338	Superficial	NOT SIG.	epi
L2-L3	5	0.0262232	0.0201663	0.422	0.294	1	L3	MRPL51	-0.716	0.521427	Superficial	NOT SIG.	epi
L2-L3	5	0.0262893	0.0568642	0.206	0.117	1	L3	TMED5	-0.323	0.816136	Superficial	NOT SIG.	epi
L2-L3	5	0.0263198	0.086347	0.244	0.139	1	L3	CCDC80	-0.383	0.811796	Superficial	NOT SIG.	epi
L2-L3	5	0.0263642	0.0306243	0.128	0.056	1	L3	CLCN7	-0.184	1.19265	Superficial	NOT SIG.	epi
L2-L3	5	0.026411	0.082425	0.2	0.111	1	L3	POLRMT	-0.311	0.84944	Superficial	NOT SIG.	epi
L2-L3	5	0.0264793	-0.132572	0.044	0.106	1	L3	TUT4	-0.15	-1.26849	Superficial	NOT SIG.	epi
L2-L3	5	0.0264863	0.0512359	0.278	0.161	1	L3	SNRPD1	-0.439	0.788024	Superficial	NOT SIG.	epi
L2-L3	5	0.0264865	-0.288882	0.139	0.217	1	L3	PDZD2	-0.356	-0.64261	Superficial	NOT SIG.	epi
L2-L3	5	0.0265037	0.0778436	0.217	0.122	1	L3	HTATIP2	-0.339	0.830814	Superficial	NOT SIG.	epi
L2-L3	5	0.0266144	0.0789924	0.072	0.022	1	L3	TLE2	-0.094	1.71049	Superficial	NOT SIG.	epi
L2-L3	5	0.0266144	0.0538769	0.072	0.022	1	L3	AMDHD2	-0.094	1.71049	Superficial	NOT SIG.	epi
L2-L3	5	0.0266895	0.201445	0.3	0.2	1	L3	UXT	-0.5	0.584963	Superficial	NOT SIG.	epi
L2-L3	5	0.026704	0.126348	0.256	0.15	1	L3	MRPL14	-0.406	0.771181	Superficial	NOT SIG.	epi
L2-L3	5	0.0267332	0.115064	0.422	0.3	1	L3	SMAGP	-0.722	0.49228	Superficial	NOT SIG.	epi
L2-L3	5	0.0267527	0.0506098	0.522	0.361	1	L3	CYP4F22	-0.883	0.532051	Superficial	NOT SIG.	epi
L2-L3	5	0.0267664	-0.0434067	0.239	0.133	1	L3	TSN	-0.372	0.845584	Superficial	NOT SIG.	epi
L2-L3	5	0.0267731	0.195174	0.267	0.172	1	L3	ITGB8	-0.439	0.634431	Superficial	NOT SIG.	epi
L2-L3	5	0.0267894	0.126106	0.1	0.039	1	L3	NUMBL	-0.139	1.35845	Superficial	NOT SIG.	epi
L2-L3	5	0.0268033	0.0745586	0.072	0.022	1	L3	PCBP4	-0.094	1.71049	Superficial	NOT SIG.	epi
L2-L3	5	0.0268033	0.0682788	0.072	0.022	1	L3	MOB1B	-0.094	1.71049	Superficial	NOT SIG.	epi
L2-L3	5	0.0268228	0.129792	0.089	0.033	1	L3	STAT5A	-0.122	1.43134	Superficial	NOT SIG.	epi
L2-L3	5	0.0268272	-0.192951	0.128	0.217	1	L3	ABTB2	-0.345	-0.761551	Superficial	NOT SIG.	epi
L2-L3	5	0.0268506	0.202145	0.222	0.133	1	L3	MRPL54	-0.355	0.739133	Superficial	NOT SIG.	epi
L2-L3	5	0.0269911	0.109343	0.089	0.033	1	L3	ZNF444	-0.122	1.43134	Superficial	NOT SIG.	epi
L2-L3	5	0.0269933	0.0655672	0.072	0.022	1	L3	TNFSF9	-0.094	1.71049	Superficial	NOT SIG.	epi
L2-L3	5	0.0269961	0.181646	0.522	0.372	1	L3	SLC6A14	-0.894	0.488747	Superficial	NOT SIG.	epi
L2-L3	5	0.0270238	0.0952816	0.4	0.283	1	L3	FIS1	-0.683	0.499198	Superficial	NOT SIG.	epi
L2-L3	5	0.0270358	0.0691982	0.189	0.1	1	L3	NARF	-0.289	0.918386	Superficial	NOT SIG.	epi
L2-L3	5	0.0270916	0.0634933	0.172	0.089	1	L3	SNW1	-0.261	0.950531	Superficial	NOT SIG.	epi
L2-L3	5	0.0271522	0.126213	0.861	0.711	1	L3	PGAM1	-1.572	0.276164	Superficial	NOT SIG.	epi
L2-L3	5	0.02718	0.0957663	0.122	0.056	1	L3	NOL11	-0.178	1.12338	Superficial	NOT SIG.	epi
L2-L3	5	0.0271852	0.162237	0.872	0.761	1	L3	SERPINB1	-1.633	0.196432	Superficial	NOT SIG.	epi
L2-L3	5	0.027199	0.0167768	0.183	0.094	1	L3	RFNG	-0.277	0.961111	Superficial	NOT SIG.	epi
L2-L3	5	0.0271995	0.105845	0.439	0.3	1	L3	ABHD17A	-0.739	0.549258	Superficial	NOT SIG.	epi
L2-L3	5	0.0272118	0.137065	0.172	0.089	1	L3	MTMR10	-0.261	0.950531	Superficial	NOT SIG.	epi
L2-L3	5	0.0272131	-0.443017	0.389	0.433	1	L3	MXI1	-0.822	-0.154597	Superficial	NOT SIG.	epi
L2-L3	5	0.0272145	0.17978	0.789	0.617	1	L3	GUK1	-1.406	0.354755	Superficial	NOT SIG.	epi
L2-L3	5	0.0272388	-0.0172539	0.406	0.267	1	L3	GAK	-0.673	0.60464	Superficial	NOT SIG.	epi
L2-L3	5	0.0272596	0.0720126	0.467	0.322	1	L3	H2AFZ	-0.789	0.536362	Superficial	NOT SIG.	epi
L2-L3	5	0.0272891	0.114082	0.211	0.122	1	L3	EVL	-0.333	0.790362	Superficial	NOT SIG.	epi
L2-L3	5	0.0273699	0.215604	0.694	0.533	1	L3	DCN	-1.227	0.3808	Superficial	NOT SIG.	epi
L2-L3	5	0.0273764	-0.334793	0.483	0.533	1	L3	ABHD5	-1.016	-0.142112	Superficial	NOT SIG.	epi
L2-L3	5	0.0273768	0.0366874	0.072	0.022	1	L3	HSD17B11	-0.094	1.71049	Superficial	NOT SIG.	epi
L2-L3	5	0.0273979	-0.13972	0.044	0.106	1	L3	SLFN5	-0.15	-1.26849	Superficial	NOT SIG.	epi
L2-L3	5	0.027449	0.19101	0.228	0.139	1	L3	NDUFAF3	-0.367	0.713949	Superficial	NOT SIG.	epi
L2-L3	5	0.0274921	0.23231	0.761	0.661	1	L3	UPK1A	-1.422	0.203246	Superficial	NOT SIG.	epi
L2-L3	5	0.0275356	0.198711	0.961	0.911	1	L3	DYNLL1	-1.872	0.0770854	Superficial	NOT SIG.	epi
L2-L3	5	0.027581	0.148532	0.144	0.072	1	L3	B4GALT3	-0.216	1	Superficial	NOT SIG.	epi
L2-L3	5	0.0275916	0.11808	0.222	0.133	1	L3	MBTPS1	-0.355	0.739133	Superficial	NOT SIG.	epi
L2-L3	5	0.0275975	0.150479	0.194	0.111	1	L3	RHBDF1	-0.305	0.805497	Superficial	NOT SIG.	epi
L2-L3	5	0.0276122	0.165052	0.178	0.1	1	L3	THAP4	-0.278	0.831877	Superficial	NOT SIG.	epi
L2-L3	5	0.0277562	0.131094	0.122	0.056	1	L3	ADCK2	-0.178	1.12338	Superficial	NOT SIG.	epi
L2-L3	5	0.027765	0.0682695	0.072	0.022	1	L3	FXYD1	-0.094	1.71049	Superficial	NOT SIG.	epi
L2-L3	5	0.027765	0.0021901	0.072	0.022	1	L3	CDKN2B-AS1	-0.094	1.71049	Superficial	NOT SIG.	epi
L2-L3	5	0.0278127	0.128967	0.294	0.183	1	L3	CALCOCO1	-0.477	0.683973	Superficial	NOT SIG.	epi
L2-L3	5	0.0279145	0.110436	0.061	0.017	1	L3	KIF16B	-0.078	1.84327	Superficial	NOT SIG.	epi
L2-L3	5	0.0279147	-0.0670004	0.1	0.039	1	L3	SDC3	-0.139	1.35845	Superficial	NOT SIG.	epi
L2-L3	5	0.0279586	0.149823	0.239	0.144	1	L3	OTUD5	-0.383	0.730942	Superficial	NOT SIG.	epi
L2-L3	5	0.0279609	0.0436675	0.072	0.022	1	L3	PARP16	-0.094	1.71049	Superficial	NOT SIG.	epi
L2-L3	5	0.0279937	0.153444	0.822	0.689	1	L3	COL1A2	-1.511	0.254634	Superficial	NOT SIG.	epi
L2-L3	5	0.0280329	0.0594233	0.833	0.683	1	L3	PLIN3	-1.516	0.286431	Superficial	NOT SIG.	epi
L2-L3	5	0.0280899	-0.263764	0.061	0.128	1	L3	EDN2	-0.189	-1.06926	Superficial	NOT SIG.	epi
L2-L3	5	0.028163	0.119663	0.206	0.117	1	L3	RNF114	-0.323	0.816136	Superficial	NOT SIG.	epi
L2-L3	5	0.0281796	-0.118798	0.222	0.122	1	L3	FUBP3	-0.344	0.863679	Superficial	NOT SIG.	epi
L2-L3	5	0.0281952	0.11322	0.122	0.056	1	L3	PPM1D	-0.178	1.12338	Superficial	NOT SIG.	epi
L2-L3	5	0.0282179	0.110699	0.244	0.15	1	L3	SDF2L1	-0.394	0.701919	Superficial	NOT SIG.	epi
L2-L3	5	0.0282715	0.0388621	0.117	0.05	1	L3	CCDC43	-0.167	1.22651	Superficial	NOT SIG.	epi
L2-L3	5	0.0283353	0.121883	0.2	0.117	1	L3	STX4	-0.317	0.773491	Superficial	NOT SIG.	epi
L2-L3	5	0.0284229	0.304135	1	0.994	1	L3	SPRR2D	-1.994	0.00868224	Superficial	NOT SIG.	epi
L2-L3	5	0.0285204	0.109871	0.144	0.072	1	L3	AAGAB	-0.216	1	Superficial	NOT SIG.	epi
L2-L3	5	0.0285468	0.134661	0.089	0.033	1	L3	PUDP	-0.122	1.43134	Superficial	NOT SIG.	epi
L2-L3	5	0.0285468	0.115485	0.089	0.033	1	L3	EEF1AKNMT	-0.122	1.43134	Superficial	NOT SIG.	epi
L2-L3	5	0.0285556	0.0988411	0.072	0.022	1	L3	BRPF3	-0.094	1.71049	Superficial	NOT SIG.	epi
L2-L3	5	0.0285798	0.134465	0.183	0.1	1	L3	DOK4	-0.283	0.871844	Superficial	NOT SIG.	epi
L2-L3	5	0.0286402	0.144312	0.122	0.056	1	L3	SLC35E2B	-0.178	1.12338	Superficial	NOT SIG.	epi
L2-L3	5	0.0286911	0.0749138	0.172	0.089	1	L3	TBRG4	-0.261	0.950531	Superficial	NOT SIG.	epi
L2-L3	5	0.0287309	0.0574241	0.117	0.05	1	L3	MICAL1	-0.167	1.22651	Superficial	NOT SIG.	epi
L2-L3	5	0.0287871	-0.140555	0.017	0.061	1	L3	STOX2	-0.078	-1.84327	Superficial	NOT SIG.	epi
L2-L3	5	0.0287957	0.0877999	0.139	0.067	1	L3	EBLN3P	-0.206	1.05285	Superficial	NOT SIG.	epi
L2-L3	5	0.0287994	-0.300784	0.228	0.317	1	L3	STK10	-0.545	-0.475449	Superficial	NOT SIG.	epi
L2-L3	5	0.028823	0.159045	0.894	0.75	1	L3	CD9	-1.644	0.253384	Superficial	NOT SIG.	epi
L2-L3	5	0.0288285	0.229172	0.278	0.189	1	L3	LTA4H	-0.467	0.556699	Superficial	NOT SIG.	epi
L2-L3	5	0.0288642	0.040086	0.244	0.144	1	L3	MFN2	-0.388	0.760812	Superficial	NOT SIG.	epi
L2-L3	5	0.0290089	0.0632245	0.061	0.017	1	L3	IQCB1	-0.078	1.84327	Superficial	NOT SIG.	epi
L2-L3	5	0.0290695	0.139908	0.144	0.072	1	L3	IBTK	-0.216	1	Superficial	NOT SIG.	epi
L2-L3	5	0.0290704	0.172763	0.15	0.078	1	L3	VBP1	-0.228	0.943416	Superficial	NOT SIG.	epi
L2-L3	5	0.029078	0.0835273	0.139	0.067	1	L3	SLC10A3	-0.206	1.05285	Superficial	NOT SIG.	epi
L2-L3	5	0.0291539	0.00234934	0.15	0.072	1	L3	MAP2K7	-0.222	1.05889	Superficial	NOT SIG.	epi
L2-L3	5	0.0291681	0.118093	0.25	0.156	1	L3	LIMK2	-0.406	0.680382	Superficial	NOT SIG.	epi
L2-L3	5	0.0291793	0.026803	0.233	0.133	1	L3	ATP2C1	-0.366	0.808904	Superficial	NOT SIG.	epi
L2-L3	5	0.0292321	0.0638932	0.061	0.017	1	L3	PYCR1	-0.078	1.84327	Superficial	NOT SIG.	epi
L2-L3	5	0.0292429	0.069299	0.122	0.056	1	L3	LETMD1	-0.178	1.12338	Superficial	NOT SIG.	epi
L2-L3	5	0.0292538	0.180572	0.389	0.278	1	L3	CALM3	-0.667	0.484685	Superficial	NOT SIG.	epi
L2-L3	5	0.0292627	0.0486308	0.089	0.033	1	L3	ESYT3	-0.122	1.43134	Superficial	NOT SIG.	epi
L2-L3	5	0.0293535	0.0255315	0.117	0.05	1	L3	INO80E	-0.167	1.22651	Superficial	NOT SIG.	epi
L2-L3	5	0.029444	0.0955755	0.089	0.033	1	L3	MCM2	-0.122	1.43134	Superficial	NOT SIG.	epi
L2-L3	5	0.029483	0.0968307	0.106	0.044	1	L3	ASMTL	-0.15	1.26849	Superficial	NOT SIG.	epi
L2-L3	5	0.029483	0.0850472	0.106	0.044	1	L3	OXLD1	-0.15	1.26849	Superficial	NOT SIG.	epi
L2-L3	5	0.0295149	0.0792038	0.244	0.144	1	L3	MGP	-0.388	0.760812	Superficial	NOT SIG.	epi
L2-L3	5	0.0296044	0.116746	0.328	0.211	1	L3	DUSP22	-0.539	0.636453	Superficial	NOT SIG.	epi
L2-L3	5	0.0296831	0.0867346	0.061	0.017	1	L3	AP001207.3	-0.078	1.84327	Superficial	NOT SIG.	epi
L2-L3	5	0.0296831	0.0589406	0.061	0.017	1	L3	NFKBIL1	-0.078	1.84327	Superficial	NOT SIG.	epi
L2-L3	5	0.0297099	0.217146	0.328	0.222	1	L3	RHOB	-0.55	0.563136	Superficial	NOT SIG.	epi
L2-L3	5	0.0297413	0.159699	0.261	0.161	1	L3	UBR5	-0.422	0.696989	Superficial	NOT SIG.	epi
L2-L3	5	0.0297914	0.103598	0.206	0.117	1	L3	MYO1B	-0.323	0.816136	Superficial	NOT SIG.	epi
L2-L3	5	0.029853	0.145318	0.161	0.083	1	L3	TMCC1	-0.244	0.955877	Superficial	NOT SIG.	epi
L2-L3	5	0.0298565	0.086293	0.122	0.056	1	L3	SNUPN	-0.178	1.12338	Superficial	NOT SIG.	epi
L2-L3	5	0.0299122	0.135828	0.317	0.211	1	L3	EDEM1	-0.528	0.58724	Superficial	NOT SIG.	epi
L2-L3	5	0.0299831	0.141273	0.106	0.044	1	L3	PUS7	-0.15	1.26849	Superficial	NOT SIG.	epi
L2-L3	5	0.029992	0.065616	0.394	0.25	1	L3	BCL3	-0.644	0.656268	Superficial	NOT SIG.	epi
L2-L3	5	0.0300599	0.046992	0.211	0.117	1	L3	RUNX1	-0.328	0.850734	Superficial	NOT SIG.	epi
L2-L3	5	0.0301209	-0.199467	0.067	0.133	1	L3	ROCK2	-0.2	-0.989193	Superficial	NOT SIG.	epi
L2-L3	5	0.0301224	0.0923229	0.078	0.028	1	L3	HINFP	-0.106	1.47805	Superficial	NOT SIG.	epi
L2-L3	5	0.03014	0.0899767	0.061	0.017	1	L3	ATPSCKMT	-0.078	1.84327	Superficial	NOT SIG.	epi
L2-L3	5	0.0302523	0.0878042	0.156	0.078	1	L3	FAM120AOS	-0.234	1	Superficial	NOT SIG.	epi
L2-L3	5	0.0303483	0.0627329	0.2	0.111	1	L3	PLTP	-0.311	0.84944	Superficial	NOT SIG.	epi
L2-L3	5	0.0303654	0.0836416	0.089	0.033	1	L3	SNRNP25	-0.122	1.43134	Superficial	NOT SIG.	epi
L2-L3	5	0.0303654	0.0745881	0.089	0.033	1	L3	TCTA	-0.122	1.43134	Superficial	NOT SIG.	epi
L2-L3	5	0.0303873	0.193166	0.344	0.233	1	L3	ARFGAP2	-0.577	0.562079	Superficial	NOT SIG.	epi
L2-L3	5	0.0303935	0.0385902	0.5	0.35	1	L3	CLK1	-0.85	0.514573	Superficial	NOT SIG.	epi
L2-L3	5	0.0304194	-0.26955	0.128	0.2	1	L3	ANO8	-0.328	-0.643856	Superficial	NOT SIG.	epi
L2-L3	5	0.0304793	0.0394488	0.272	0.161	1	L3	VKORC1	-0.433	0.756546	Superficial	NOT SIG.	epi
L2-L3	5	0.0304905	0.07023	0.106	0.044	1	L3	TK2	-0.15	1.26849	Superficial	NOT SIG.	epi
L2-L3	5	0.0304905	0.0700937	0.106	0.044	1	L3	EXTL3	-0.15	1.26849	Superficial	NOT SIG.	epi
L2-L3	5	0.0305765	0.0594302	0.394	0.272	1	L3	ETFA	-0.666	0.534589	Superficial	NOT SIG.	epi
L2-L3	5	0.0305916	0.0792277	0.05	0.011	1	L3	SPEG	-0.061	2.18442	Superficial	NOT SIG.	epi
L2-L3	5	0.0306029	0.0777497	0.061	0.017	1	L3	RITA1	-0.078	1.84327	Superficial	NOT SIG.	epi
L2-L3	5	0.0306029	0.0666663	0.061	0.017	1	L3	CDC42EP5	-0.078	1.84327	Superficial	NOT SIG.	epi
L2-L3	5	0.0307234	-0.00192115	0.133	0.061	1	L3	DHTKD1	-0.194	1.12455	Superficial	NOT SIG.	epi
L2-L3	5	0.0307622	0.11858	0.217	0.128	1	L3	TCHP	-0.345	0.761551	Superficial	NOT SIG.	epi
L2-L3	5	0.0308044	0.0367089	0.256	0.156	1	L3	NDUFA9	-0.412	0.714598	Superficial	NOT SIG.	epi
L2-L3	5	0.0308367	0.0437794	0.061	0.017	1	L3	FXN	-0.078	1.84327	Superficial	NOT SIG.	epi
L2-L3	5	0.0308542	0.0890681	0.05	0.011	1	L3	VNN1	-0.061	2.18442	Superficial	NOT SIG.	epi
L2-L3	5	0.0308816	0.0755563	0.217	0.128	1	L3	MAPKAPK3	-0.345	0.761551	Superficial	NOT SIG.	epi
L2-L3	5	0.03093	0.115312	0.089	0.033	1	L3	CAPN3	-0.122	1.43134	Superficial	NOT SIG.	epi
L2-L3	5	0.03093	0.0562501	0.089	0.033	1	L3	TCOF1	-0.122	1.43134	Superficial	NOT SIG.	epi
L2-L3	5	0.0309433	0.129205	0.272	0.178	1	L3	MRPS7	-0.45	0.611729	Superficial	NOT SIG.	epi
L2-L3	5	0.0309675	0.0785567	0.422	0.283	1	L3	TMEM141	-0.705	0.576441	Superficial	NOT SIG.	epi
L2-L3	5	0.0309689	0.110652	0.094	0.039	1	L3	DPH3	-0.133	1.26919	Superficial	NOT SIG.	epi
L2-L3	5	0.0309708	0.138715	0.222	0.133	1	L3	CD36	-0.355	0.739133	Superficial	NOT SIG.	epi
L2-L3	5	0.0309776	0.144607	0.489	0.356	1	L3	RAPGEFL1	-0.845	0.457957	Superficial	NOT SIG.	epi
L2-L3	5	0.0310292	-0.330338	0.456	0.517	1	L3	LRRFIP1	-0.973	-0.18113	Superficial	NOT SIG.	epi
L2-L3	5	0.031072	0.0504031	0.061	0.017	1	L3	CD53	-0.078	1.84327	Superficial	NOT SIG.	epi
L2-L3	5	0.0310758	0.111003	0.128	0.061	1	L3	RABGGTB	-0.189	1.06926	Superficial	NOT SIG.	epi
L2-L3	5	0.0310827	0.0676707	0.161	0.083	1	L3	MRPL35	-0.244	0.955877	Superficial	NOT SIG.	epi
L2-L3	5	0.031117	0.101117	0.122	0.056	1	L3	RPF2	-0.178	1.12338	Superficial	NOT SIG.	epi
L2-L3	5	0.031117	0.0667833	0.122	0.056	1	L3	IRX5	-0.178	1.12338	Superficial	NOT SIG.	epi
L2-L3	5	0.031117	0.0653971	0.122	0.056	1	L3	OAS2	-0.178	1.12338	Superficial	NOT SIG.	epi
L2-L3	5	0.0311188	0.0888913	0.05	0.011	1	L3	PGS1	-0.061	2.18442	Superficial	NOT SIG.	epi
L2-L3	5	0.03113	0.158928	0.078	0.028	1	L3	LRRK2	-0.106	1.47805	Superficial	NOT SIG.	epi
L2-L3	5	0.0311773	0.12093	0.189	0.111	1	L3	SURF1	-0.3	0.767827	Superficial	NOT SIG.	epi
L2-L3	5	0.0311775	0.0960965	0.261	0.167	1	L3	TUG1	-0.428	0.644202	Superficial	NOT SIG.	epi
L2-L3	5	0.0312361	0.0359113	0.156	0.078	1	L3	KMT2B	-0.234	1	Superficial	NOT SIG.	epi
L2-L3	5	0.0312376	0.0546644	0.039	0.006	1	L3	FICD	-0.045	2.70044	Superficial	NOT SIG.	epi
L2-L3	5	0.0312376	-0.0751744	0.006	0.039	1	L3	TBC1D3D	-0.045	-2.70044	Superficial	NOT SIG.	epi
L2-L3	5	0.0312376	-0.0912851	0.006	0.039	1	L3	CAPRIN2	-0.045	-2.70044	Superficial	NOT SIG.	epi
L2-L3	5	0.0312717	0.044329	0.139	0.067	1	L3	MCM3	-0.206	1.05285	Superficial	NOT SIG.	epi
L2-L3	5	0.0312995	0.0703039	0.528	0.367	1	L3	ARPC4	-0.895	0.524758	Superficial	NOT SIG.	epi
L2-L3	5	0.0313177	0.0332409	0.189	0.1	1	L3	WASHC3	-0.289	0.918386	Superficial	NOT SIG.	epi
L2-L3	5	0.0313392	0.121006	0.211	0.122	1	L3	RBBP7	-0.333	0.790362	Superficial	NOT SIG.	epi
L2-L3	5	0.0314229	0.051226	0.139	0.067	1	L3	ABT1	-0.206	1.05285	Superficial	NOT SIG.	epi
L2-L3	5	0.0314394	-0.185579	0.967	0.95	1	L3	H3F3A	-1.917	0.0255884	Superficial	NOT SIG.	epi
L2-L3	5	0.0315464	0.126695	0.128	0.061	1	L3	PLSCR3	-0.189	1.06926	Superficial	NOT SIG.	epi
L2-L3	5	0.0315472	0.0620483	0.061	0.017	1	L3	SFMBT1	-0.078	1.84327	Superficial	NOT SIG.	epi
L2-L3	5	0.0315472	0.0472695	0.061	0.017	1	L3	NUBP1	-0.078	1.84327	Superficial	NOT SIG.	epi
L2-L3	5	0.03155	0.0789702	0.039	0.006	1	L3	BAHCC1	-0.045	2.70044	Superficial	NOT SIG.	epi
L2-L3	5	0.03155	0.0608376	0.039	0.006	1	L3	TMEM216	-0.045	2.70044	Superficial	NOT SIG.	epi
L2-L3	5	0.03155	0.058198	0.039	0.006	1	L3	CEP131	-0.045	2.70044	Superficial	NOT SIG.	epi
L2-L3	5	0.03155	-0.105214	0.006	0.039	1	L3	GPATCH11	-0.045	-2.70044	Superficial	NOT SIG.	epi
L2-L3	5	0.03155	-0.14042	0.006	0.039	1	L3	MEMO1	-0.045	-2.70044	Superficial	NOT SIG.	epi
L2-L3	5	0.0315637	0.194186	0.233	0.144	1	L3	MPDU1	-0.377	0.694261	Superficial	NOT SIG.	epi
L2-L3	5	0.0315747	0.137468	0.139	0.067	1	L3	AAMDC	-0.206	1.05285	Superficial	NOT SIG.	epi
L2-L3	5	0.0315793	0.226986	0.317	0.211	1	L3	COX16	-0.528	0.58724	Superficial	NOT SIG.	epi
L2-L3	5	0.0316248	0.0167831	0.117	0.05	1	L3	DGKZ	-0.167	1.22651	Superficial	NOT SIG.	epi
L2-L3	5	0.0316455	0.100974	0.189	0.106	1	L3	PPP1R12C	-0.295	0.834322	Superficial	NOT SIG.	epi
L2-L3	5	0.0316455	0.0904512	0.189	0.106	1	L3	DCAF7	-0.295	0.834322	Superficial	NOT SIG.	epi
L2-L3	5	0.0316538	0.090848	0.05	0.011	1	L3	ENTPD7	-0.061	2.18442	Superficial	NOT SIG.	epi
L2-L3	5	0.0317082	0.163734	0.139	0.072	1	L3	H6PD	-0.211	0.949016	Superficial	NOT SIG.	epi
L2-L3	5	0.0318635	0.112093	0.128	0.061	1	L3	PADI3	-0.189	1.06926	Superficial	NOT SIG.	epi
L2-L3	5	0.0318651	0.0694867	0.039	0.006	1	L3	XRCC3	-0.045	2.70044	Superficial	NOT SIG.	epi
L2-L3	5	0.0318651	0.0621599	0.039	0.006	1	L3	WRAP53	-0.045	2.70044	Superficial	NOT SIG.	epi
L2-L3	5	0.0318651	0.0578212	0.039	0.006	1	L3	SARM1	-0.045	2.70044	Superficial	NOT SIG.	epi
L2-L3	5	0.0318651	0.0375917	0.039	0.006	1	L3	IRX2	-0.045	2.70044	Superficial	NOT SIG.	epi
L2-L3	5	0.0318651	-0.0818245	0.006	0.039	1	L3	CDKN2D	-0.045	-2.70044	Superficial	NOT SIG.	epi
L2-L3	5	0.0318748	0.0781439	0.356	0.233	1	L3	BAG1	-0.589	0.611547	Superficial	NOT SIG.	epi
L2-L3	5	0.0319071	0.079124	0.189	0.106	1	L3	KCTD15	-0.295	0.834322	Superficial	NOT SIG.	epi
L2-L3	5	0.0319242	0.0805498	0.05	0.011	1	L3	INTS2	-0.061	2.18442	Superficial	NOT SIG.	epi
L2-L3	5	0.0319242	0.0801406	0.05	0.011	1	L3	ALKBH4	-0.061	2.18442	Superficial	NOT SIG.	epi
L2-L3	5	0.0319268	-0.261431	0.656	0.639	1	L3	TJP1	-1.295	0.0378799	Superficial	NOT SIG.	epi
L2-L3	5	0.0319533	-0.00979761	0.144	0.072	1	L3	PLLP	-0.216	1	Superficial	NOT SIG.	epi
L2-L3	5	0.0319695	0.120659	0.2	0.117	1	L3	MAT2B	-0.317	0.773491	Superficial	NOT SIG.	epi
L2-L3	5	0.0319738	0.113751	0.217	0.128	1	L3	USP3	-0.345	0.761551	Superficial	NOT SIG.	epi
L2-L3	5	0.0320286	0.00879213	0.061	0.017	1	L3	TRMT61B	-0.078	1.84327	Superficial	NOT SIG.	epi
L2-L3	5	0.0320571	0.0539303	0.106	0.044	1	L3	BTN3A1	-0.15	1.26849	Superficial	NOT SIG.	epi
L2-L3	5	0.0320968	0.136824	0.133	0.067	1	L3	UNC93B1	-0.2	0.989193	Superficial	NOT SIG.	epi
L2-L3	5	0.0321354	0.0912978	0.267	0.167	1	L3	SLC15A1	-0.434	0.676992	Superficial	NOT SIG.	epi
L2-L3	5	0.0321829	0.0812064	0.039	0.006	1	L3	DCLRE1A	-0.045	2.70044	Superficial	NOT SIG.	epi
L2-L3	5	0.0321829	0.0716593	0.039	0.006	1	L3	CCL21	-0.045	2.70044	Superficial	NOT SIG.	epi
L2-L3	5	0.0321829	0.0708716	0.039	0.006	1	L3	ZFAND4	-0.045	2.70044	Superficial	NOT SIG.	epi
L2-L3	5	0.0321829	0.0507635	0.039	0.006	1	L3	AL139393.2	-0.045	2.70044	Superficial	NOT SIG.	epi
L2-L3	5	0.0321829	0.0500419	0.039	0.006	1	L3	TBX19	-0.045	2.70044	Superficial	NOT SIG.	epi
L2-L3	5	0.0321966	0.0780727	0.05	0.011	1	L3	HSF4	-0.061	2.18442	Superficial	NOT SIG.	epi
L2-L3	5	0.0322584	0.0963185	0.55	0.383	1	L3	PROM2	-0.933	0.522087	Superficial	NOT SIG.	epi
L2-L3	5	0.0322675	0.119758	0.661	0.472	1	L3	HSBP1	-1.133	0.485863	Superficial	NOT SIG.	epi
L2-L3	5	0.032268	0.113398	0.094	0.039	1	L3	TSC1	-0.133	1.26919	Superficial	NOT SIG.	epi
L2-L3	5	0.0324574	0.142363	0.094	0.039	1	L3	GAS8	-0.133	1.26919	Superficial	NOT SIG.	epi
L2-L3	5	0.0324574	0.0968434	0.094	0.039	1	L3	FCER1G	-0.133	1.26919	Superficial	NOT SIG.	epi
L2-L3	5	0.0324577	0.133598	0.617	0.483	1	L3	ATP2A2	-1.1	0.353247	Superficial	NOT SIG.	epi
L2-L3	5	0.0324697	0.0973699	0.217	0.128	1	L3	STK11	-0.345	0.761551	Superficial	NOT SIG.	epi
L2-L3	5	0.0324697	0.0792961	0.217	0.128	1	L3	NOTCH1	-0.345	0.761551	Superficial	NOT SIG.	epi
L2-L3	5	0.032471	-0.100717	0.011	0.05	1	L3	EMSY	-0.061	-2.18442	Superficial	NOT SIG.	epi
L2-L3	5	0.032471	-0.140191	0.011	0.05	1	L3	PRICKLE2	-0.061	-2.18442	Superficial	NOT SIG.	epi
L2-L3	5	0.0324796	0.138878	0.15	0.078	1	L3	TXNRD1	-0.228	0.943416	Superficial	NOT SIG.	epi
L2-L3	5	0.0325034	0.0964216	0.039	0.006	1	L3	RUNX3	-0.045	2.70044	Superficial	NOT SIG.	epi
L2-L3	5	0.0325034	0.0754985	0.039	0.006	1	L3	RIC8B	-0.045	2.70044	Superficial	NOT SIG.	epi
L2-L3	5	0.0325034	0.0557028	0.039	0.006	1	L3	STK32C	-0.045	2.70044	Superficial	NOT SIG.	epi
L2-L3	5	0.0325034	0.0505015	0.039	0.006	1	L3	LINC00640	-0.045	2.70044	Superficial	NOT SIG.	epi
L2-L3	5	0.0325034	0.0460538	0.039	0.006	1	L3	OGG1	-0.045	2.70044	Superficial	NOT SIG.	epi
L2-L3	5	0.0325034	-0.0519229	0.006	0.039	1	L3	TMEM187	-0.045	-2.70044	Superficial	NOT SIG.	epi
L2-L3	5	0.0325034	-0.0640321	0.006	0.039	1	L3	TANGO6	-0.045	-2.70044	Superficial	NOT SIG.	epi
L2-L3	5	0.0325893	-0.14686	0.028	0.078	1	L3	LHFPL6	-0.106	-1.47805	Superficial	NOT SIG.	epi
L2-L3	5	0.0326783	0.0339636	0.089	0.033	1	L3	ZDHHC16	-0.122	1.43134	Superficial	NOT SIG.	epi
L2-L3	5	0.0327275	0.20257	0.378	0.267	1	L3	AK2	-0.645	0.501546	Superficial	NOT SIG.	epi
L2-L3	5	0.032739	0.086102	0.283	0.178	1	L3	COL5A1	-0.461	0.668925	Superficial	NOT SIG.	epi
L2-L3	5	0.0327474	0.0866026	0.05	0.011	1	L3	ZNF136	-0.061	2.18442	Superficial	NOT SIG.	epi
L2-L3	5	0.0327474	0.064454	0.05	0.011	1	L3	VPS18	-0.061	2.18442	Superficial	NOT SIG.	epi
L2-L3	5	0.0327474	0.0611266	0.05	0.011	1	L3	BCL7A	-0.061	2.18442	Superficial	NOT SIG.	epi
L2-L3	5	0.0327474	0.0580766	0.05	0.011	1	L3	GPRIN2	-0.061	2.18442	Superficial	NOT SIG.	epi
L2-L3	5	0.0327474	0.0462138	0.05	0.011	1	L3	NPIPA5	-0.061	2.18442	Superficial	NOT SIG.	epi
L2-L3	5	0.0327474	0.0180372	0.05	0.011	1	L3	RHBDD3	-0.061	2.18442	Superficial	NOT SIG.	epi
L2-L3	5	0.032754	0.0368476	0.272	0.167	1	L3	SIAH2	-0.439	0.703759	Superficial	NOT SIG.	epi
L2-L3	5	0.0327811	0.0776728	0.983	0.933	1	L3	RPL6	-1.916	0.0753143	Superficial	NOT SIG.	epi
L2-L3	5	0.0328266	0.0812487	0.039	0.006	1	L3	STIL	-0.045	2.70044	Superficial	NOT SIG.	epi
L2-L3	5	0.0328266	0.0791369	0.039	0.006	1	L3	CEP295	-0.045	2.70044	Superficial	NOT SIG.	epi
L2-L3	5	0.0328266	-0.0922596	0.006	0.039	1	L3	CEP290	-0.045	-2.70044	Superficial	NOT SIG.	epi
L2-L3	5	0.0328266	-0.0996941	0.006	0.039	1	L3	KHDRBS3	-0.045	-2.70044	Superficial	NOT SIG.	epi
L2-L3	5	0.0329613	0.0905749	0.244	0.144	1	L3	PSME3	-0.388	0.760812	Superficial	NOT SIG.	epi
L2-L3	5	0.0330258	0.0787917	0.05	0.011	1	L3	PLA2G6	-0.061	2.18442	Superficial	NOT SIG.	epi
L2-L3	5	0.0330311	0.0962997	0.094	0.039	1	L3	KRTCAP3	-0.133	1.26919	Superficial	NOT SIG.	epi
L2-L3	5	0.0330764	0.252116	0.472	0.344	1	L3	KRT17	-0.816	0.456378	Superficial	NOT SIG.	epi
L2-L3	5	0.0331526	0.0546703	0.039	0.006	1	L3	RAD9A	-0.045	2.70044	Superficial	NOT SIG.	epi
L2-L3	5	0.0331526	0.0537994	0.039	0.006	1	L3	ADAMTS9	-0.045	2.70044	Superficial	NOT SIG.	epi
L2-L3	5	0.0331526	0.0511411	0.039	0.006	1	L3	CCDC77	-0.045	2.70044	Superficial	NOT SIG.	epi
L2-L3	5	0.0331526	0.046586	0.039	0.006	1	L3	CHST3	-0.045	2.70044	Superficial	NOT SIG.	epi
L2-L3	5	0.0331526	0.0427959	0.039	0.006	1	L3	FAM171A2	-0.045	2.70044	Superficial	NOT SIG.	epi
L2-L3	5	0.0331526	-0.0940217	0.006	0.039	1	L3	MT4	-0.045	-2.70044	Superficial	NOT SIG.	epi
L2-L3	5	0.0332042	0.1447	0.422	0.294	1	L3	TMEM147	-0.716	0.521427	Superficial	NOT SIG.	epi
L2-L3	5	0.0333062	0.085881	0.05	0.011	1	L3	PARP2	-0.061	2.18442	Superficial	NOT SIG.	epi
L2-L3	5	0.0333062	0.0244856	0.05	0.011	1	L3	ZBTB2	-0.061	2.18442	Superficial	NOT SIG.	epi
L2-L3	5	0.0333229	0.0528435	0.106	0.044	1	L3	SLC38A5	-0.15	1.26849	Superficial	NOT SIG.	epi
L2-L3	5	0.0333564	0.0277843	0.233	0.133	1	L3	RAB8A	-0.366	0.808904	Superficial	NOT SIG.	epi
L2-L3	5	0.0334491	0.0413351	0.078	0.028	1	L3	L3MBTL2	-0.106	1.47805	Superficial	NOT SIG.	epi
L2-L3	5	0.0334499	-0.293968	0.844	0.761	1	L3	TIMP2	-1.605	0.149347	Superficial	NOT SIG.	epi
L2-L3	5	0.0334564	-0.187667	0.056	0.117	1	L3	BOD1L1	-0.173	-1.06301	Superficial	NOT SIG.	epi
L2-L3	5	0.0334791	-0.0239128	0.228	0.128	1	L3	SNHG19	-0.356	0.83289	Superficial	NOT SIG.	epi
L2-L3	5	0.0334813	0.0429887	0.039	0.006	1	L3	AL451042.2	-0.045	2.70044	Superficial	NOT SIG.	epi
L2-L3	5	0.0334813	0.0328684	0.039	0.006	1	L3	TCTN2	-0.045	2.70044	Superficial	NOT SIG.	epi
L2-L3	5	0.0334813	0.0270854	0.039	0.006	1	L3	MYBL2	-0.045	2.70044	Superficial	NOT SIG.	epi
L2-L3	5	0.0335887	0.0659118	0.05	0.011	1	L3	BAG2	-0.061	2.18442	Superficial	NOT SIG.	epi
L2-L3	5	0.0336415	0.0753942	0.144	0.072	1	L3	ZFYVE19	-0.216	1	Superficial	NOT SIG.	epi
L2-L3	5	0.0336569	0.0770806	0.128	0.061	1	L3	SENP5	-0.189	1.06926	Superficial	NOT SIG.	epi
L2-L3	5	0.0336671	0.0861141	0.078	0.028	1	L3	BLOC1S4	-0.106	1.47805	Superficial	NOT SIG.	epi
L2-L3	5	0.0336757	-0.712595	0.822	0.794	1	L3	PABPC3	-1.616	0.0499994	Superficial	NOT SIG.	epi
L2-L3	5	0.0336912	0.0898414	0.294	0.189	1	L3	LAMB3	-0.483	0.63743	Superficial	NOT SIG.	epi
L2-L3	5	0.0338241	-0.112709	0.061	0.128	1	L3	CCPG1	-0.189	-1.06926	Superficial	NOT SIG.	epi
L2-L3	5	0.0338335	0.117597	0.339	0.217	1	L3	PSMB5	-0.556	0.64359	Superficial	NOT SIG.	epi
L2-L3	5	0.0338863	0.102161	0.078	0.028	1	L3	LRRC14	-0.106	1.47805	Superficial	NOT SIG.	epi
L2-L3	5	0.0339336	0.113047	0.256	0.156	1	L3	SEPTIN9	-0.412	0.714598	Superficial	NOT SIG.	epi
L2-L3	5	0.0339351	0.0691768	0.167	0.089	1	L3	LIPH	-0.256	0.907971	Superficial	NOT SIG.	epi
L2-L3	5	0.0339566	0.139117	0.378	0.261	1	L3	FDFT1	-0.639	0.534336	Superficial	NOT SIG.	epi
L2-L3	5	0.0340067	0.133755	0.094	0.039	1	L3	ITPK1	-0.133	1.26919	Superficial	NOT SIG.	epi
L2-L3	5	0.0340474	0.0112083	0.411	0.267	1	L3	CUX1	-0.678	0.622299	Superficial	NOT SIG.	epi
L2-L3	5	0.0340756	0.0723839	0.15	0.078	1	L3	RHBDF2	-0.228	0.943416	Superficial	NOT SIG.	epi
L2-L3	5	0.0340903	-0.0287473	0.139	0.067	1	L3	B4GALNT3	-0.206	1.05285	Superficial	NOT SIG.	epi
L2-L3	5	0.0341067	0.064361	0.078	0.028	1	L3	SUOX	-0.106	1.47805	Superficial	NOT SIG.	epi
L2-L3	5	0.0341533	0.0852511	0.15	0.078	1	L3	E2F4	-0.228	0.943416	Superficial	NOT SIG.	epi
L2-L3	5	0.0341564	0.116769	0.372	0.239	1	L3	DDAH2	-0.611	0.638292	Superficial	NOT SIG.	epi
[truncated: 14,258 more rows]

## Sheet: Upper IM
S7 Table Differentially expressed genes Upper intermediate L2 vs L3
comb	subgroup	p_val	avg_log2FC	pct.1	pct.2	p_val_adj	cluster	gene	pct.diff	log.pct.diff	layers	Regulation	Morphology
L2-L3	6	3.06908e-18	0.615512	1	0.989	7.88201e-14	L3	S100A11	-1.989	0.0159576	Upper IM	UP	epi
L2-L3	6	7.2906e-17	0.611677	1	0.967	1.87237e-12	L3	RPS28	-1.967	0.0484122	Upper IM	UP	epi
L2-L3	6	1.24158e-14	0.715625	1	0.967	3.18861e-10	L3	LY6D	-1.967	0.0484122	Upper IM	UP	epi
L2-L3	6	2.90347e-14	0.818557	0.983	0.861	7.45669e-10	L3	MIR205HG	-1.844	0.191178	Upper IM	UP	epi
L2-L3	6	1.41403e-12	0.399143	1	0.994	3.63152e-08	L3	RPL28	-1.994	0.00868224	Upper IM	UP	epi
L2-L3	6	3.24722e-12	0.557723	0.972	0.839	8.33951e-08	L3	FAU	-1.811	0.212286	Upper IM	UP	epi
L2-L3	6	9.46495e-12	0.510648	1	0.928	2.43079e-07	L3	RPL18A	-1.928	0.107803	Upper IM	UP	epi
L2-L3	6	1.52162e-11	0.751494	0.878	0.589	3.90782e-07	L3	FBLN1	-1.467	0.575953	Upper IM	UP	epi
L2-L3	6	1.28071e-10	0.428983	0.989	0.95	3.28913e-06	L3	SERF2	-1.939	0.058043	Upper IM	UP	epi
L2-L3	6	1.45384e-10	0.42434	1	0.956	3.73376e-06	L3	RPL18	-1.956	0.0649175	Upper IM	UP	epi
L2-L3	6	3.28662e-10	0.488758	0.95	0.711	8.44071e-06	L3	COX6B1	-1.661	0.418078	Upper IM	UP	epi
L2-L3	6	3.93551e-10	0.515766	0.511	0.206	1.01072e-05	L3	CCN5	-0.717	1.31068	Upper IM	UP	epi
L2-L3	6	6.73078e-10	0.4226	0.633	0.3	1.7286e-05	L3	AEBP1	-0.933	1.07724	Upper IM	UP	epi
L2-L3	6	1.31361e-09	0.452556	1	0.994	3.37362e-05	L3	RPS12	-1.994	0.00868224	Upper IM	UP	epi
L2-L3	6	1.5337e-09	0.528858	0.9	0.628	3.93885e-05	L3	CFD	-1.528	0.51916	Upper IM	UP	epi
L2-L3	6	2.11022e-09	1.32936	0.722	0.439	5.41948e-05	L3	IGKC	-1.161	0.717778	Upper IM	UP	epi
L2-L3	6	2.21792e-09	0.552397	0.911	0.739	5.69607e-05	L3	MT1X	-1.65	0.301877	Upper IM	UP	epi
L2-L3	6	2.94967e-09	0.355162	0.65	0.333	7.57535e-05	L3	GOLGA8A	-0.983	0.964918	Upper IM	UP	epi
L2-L3	6	6.59606e-09	0.656234	0.767	0.472	0.0001694	L3	SPRR2F	-1.239	0.70044	Upper IM	UP	epi
L2-L3	6	6.99094e-09	0.628773	0.839	0.544	0.000179541	L3	DCN	-1.383	0.625064	Upper IM	UP	epi
L2-L3	6	8.10679e-09	0.446528	0.928	0.672	0.000208199	L3	CD81	-1.6	0.465664	Upper IM	UP	epi
L2-L3	6	8.57247e-09	0.334784	1	0.972	0.000220158	L3	GSTP1	-1.972	0.0409718	Upper IM	UP	epi
L2-L3	6	8.57281e-09	0.334839	1	0.994	0.000220167	L3	RPL41	-1.994	0.00868224	Upper IM	UP	epi
L2-L3	6	9.05513e-09	0.404758	0.744	0.467	0.000232554	L3	PLXNB1	-1.211	0.67188	Upper IM	UP	epi
L2-L3	6	9.58655e-09	0.913157	0.467	0.194	0.000246202	L3	IGHA1	-0.661	1.26737	Upper IM	UP	epi
L2-L3	6	1.16633e-08	0.184569	0.167	0	0.000299536	L3	AC243829.5	-0.167	#NUM!	Upper IM	UP	epi
L2-L3	6	1.32077e-08	0.772329	0.989	1	0.000339199	L3	S100A2	-1.989	-0.0159576	Upper IM	UP	epi
L2-L3	6	1.6766e-08	0.388569	0.733	0.439	0.000430584	L3	MRPS21	-1.172	0.739592	Upper IM	UP	epi
L2-L3	6	1.90344e-08	0.371712	1	0.994	0.000488841	L3	HSPB1	-1.994	0.00868224	Upper IM	UP	epi
L2-L3	6	2.18391e-08	0.444987	0.767	0.478	0.000560871	L3	LGALS1	-1.245	0.682216	Upper IM	UP	epi
L2-L3	6	2.24846e-08	0.525242	0.989	0.972	0.00057745	L3	KLK12	-1.961	0.0250142	Upper IM	UP	epi
L2-L3	6	2.82121e-08	0.242974	1	1	0.000724542	L3	S100A8	-2	0	Upper IM	UP	epi
L2-L3	6	4.76094e-08	0.365144	1	0.978	0.0012227	L3	RPS3A	-1.978	0.0320936	Upper IM	UP	epi
L2-L3	6	4.89837e-08	0.373118	0.978	0.878	0.001258	L3	COX6A1	-1.856	0.155614	Upper IM	UP	epi
L2-L3	6	5.47762e-08	1.61342	0.256	0.056	0.00140676	L3	IGHA2	-0.312	2.19265	Upper IM	UP	epi
L2-L3	6	5.84276e-08	0.361166	1	0.989	0.00150054	L3	RPLP1	-1.989	0.0159576	Upper IM	UP	epi
L2-L3	6	1.30072e-07	0.401181	1	0.95	0.00334052	L3	RPS15A	-1.95	0.0740006	Upper IM	UP	epi
L2-L3	6	3.94547e-07	0.318705	1	0.978	0.0101328	L3	PPIA	-1.978	0.0320936	Upper IM	UP	epi
L2-L3	6	4.01441e-07	0.239916	0.194	0.028	0.0103098	L3	ACKR1	-0.222	2.79256	Upper IM	UP	epi
L2-L3	6	4.77497e-07	0.385721	0.994	0.956	0.0122631	L3	RPS10	-1.95	0.0562352	Upper IM	UP	epi
L2-L3	6	5.67796e-07	0.3875	0.883	0.728	0.0145821	L3	RPL36AL	-1.611	0.278475	Upper IM	UP	epi
L2-L3	6	6.96066e-07	0.338125	0.783	0.539	0.0178764	L3	LMAN2	-1.322	0.538727	Upper IM	UP	epi
L2-L3	6	7.43704e-07	0.363299	0.889	0.744	0.0190998	L3	UBL5	-1.633	0.256881	Upper IM	UP	epi
L2-L3	6	7.61093e-07	0.33862	0.767	0.517	0.0195464	L3	NDUFB7	-1.284	0.569062	Upper IM	UP	epi
L2-L3	6	7.83489e-07	0.345704	1	0.944	0.0201216	L3	RPS5	-1.944	0.0831412	Upper IM	UP	epi
L2-L3	6	8.47739e-07	0.704776	0.35	0.139	0.0217716	L3	JCHAIN	-0.489	1.33227	Upper IM	UP	epi
L2-L3	6	8.89756e-07	0.359761	0.994	0.978	0.0228507	L3	RPS16	-1.972	0.0234114	Upper IM	UP	epi
L2-L3	6	1.01864e-06	0.403102	0.683	0.406	0.0261606	L3	COL6A2	-1.089	0.750406	Upper IM	UP	epi
L2-L3	6	1.1853e-06	0.376816	0.911	0.8	0.0304409	L3	UQCR11	-1.711	0.187451	Upper IM	UP	epi
L2-L3	6	1.21133e-06	0.380508	0.844	0.639	0.0311093	L3	SYTL1	-1.483	0.401427	Upper IM	UP	epi
L2-L3	6	1.48083e-06	1.29539	0.883	0.9	0.0380308	L3	S100A7	-1.783	-0.0275116	Upper IM	UP	epi
L2-L3	6	1.54169e-06	0.3543	0.75	0.478	0.0395938	L3	CIB1	-1.228	0.64988	Upper IM	UP	epi
L2-L3	6	1.57182e-06	0.391234	0.872	0.7	0.0403676	L3	COX7A2	-1.572	0.316973	Upper IM	UP	epi
L2-L3	6	1.62723e-06	0.322727	0.844	0.661	0.0417904	L3	ALS2CL	-1.505	0.352593	Upper IM	UP	epi
L2-L3	6	1.85232e-06	0.304755	0.622	0.367	0.0475712	L3	DDT	-0.989	0.761135	Upper IM	UP	epi
L2-L3	6	8.91531e-25	-0.829908	1	1	2.28963e-20	L3	PABPC1	-2	0	Upper IM	DOWN	epi
L2-L3	6	9.15913e-19	-1.0176	0.017	0.394	2.35225e-14	L3	LGALS7	-0.411	-4.53459	Upper IM	DOWN	epi
L2-L3	6	3.85484e-15	-0.89655	1	1	9.9e-11	L3	SPINK5	-2	0	Upper IM	DOWN	epi
L2-L3	6	3.03817e-14	-1.52931	0.294	0.633	7.80262e-10	L3	SPRR1A	-0.927	-1.10639	Upper IM	DOWN	epi
L2-L3	6	1.25175e-13	-0.833018	0.883	0.944	3.21474e-09	L3	MTRNR2L12	-1.827	-0.0963734	Upper IM	DOWN	epi
L2-L3	6	7.02748e-13	-0.529161	0.989	0.989	1.8048e-08	L3	GNAS	-1.978	0	Upper IM	DOWN	epi
L2-L3	6	1.60266e-11	-0.659203	1	1	4.11595e-07	L3	MT-ND2	-2	0	Upper IM	DOWN	epi
L2-L3	6	1.88715e-11	-0.57872	0.983	0.983	4.84659e-07	L3	ACTN4	-1.966	0	Upper IM	DOWN	epi
L2-L3	6	1.07264e-10	-0.688638	0.356	0.656	2.75476e-06	L3	ANKRD12	-1.012	-0.881819	Upper IM	DOWN	epi
L2-L3	6	6.12149e-10	-0.556762	1	1	1.57212e-05	L3	MT-CO1	-2	0	Upper IM	DOWN	epi
L2-L3	6	1.18575e-09	-0.297183	0.006	0.2	3.04523e-05	L3	TBC1D3D	-0.206	-5.05889	Upper IM	DOWN	epi
L2-L3	6	1.37283e-09	-0.474034	1	1	3.52571e-05	L3	MT-ATP6	-2	0	Upper IM	DOWN	epi
L2-L3	6	5.84275e-08	-0.329261	1	1	0.00150053	L3	AHNAK	-2	0	Upper IM	DOWN	epi
L2-L3	6	7.4909e-08	-0.440438	1	1	0.00192381	L3	MT-ND4	-2	0	Upper IM	DOWN	epi
L2-L3	6	1.04745e-07	-0.536572	0.872	0.917	0.00269005	L3	MT-ND5	-1.789	-0.0725936	Upper IM	DOWN	epi
L2-L3	6	1.45278e-07	-0.386457	1	1	0.00373104	L3	SPRR3	-2	0	Upper IM	DOWN	epi
L2-L3	6	2.08484e-07	-1.02405	0.861	0.917	0.0053543	L3	PABPC3	-1.778	-0.0909085	Upper IM	DOWN	epi
L2-L3	6	3.5558e-07	-0.386983	0.994	0.989	0.009132	L3	RPL23	-1.983	0.00727533	Upper IM	DOWN	epi
L2-L3	6	7.03607e-07	-0.638071	0.489	0.661	0.01807	L3	MT-ATP8	-1.15	-0.434816	Upper IM	DOWN	epi
L2-L3	6	1.08216e-06	-0.243692	1	1	0.027792	L3	A2ML1	-2	0	Upper IM	DOWN	epi
L2-L3	6	2.0444e-06	0.30874	0.983	0.972	0.0525043	L3	RPL15	-1.955	0.0162351	Upper IM	NOT SIG.	epi
L2-L3	6	2.2756e-06	0.407067	0.983	0.95	0.0584419	L3	GPX3	-1.933	0.0492639	Upper IM	NOT SIG.	epi
L2-L3	6	2.28916e-06	0.295373	0.528	0.283	0.0587901	L3	GSTM3	-0.811	0.899736	Upper IM	NOT SIG.	epi
L2-L3	6	2.35159e-06	0.236593	0.278	0.083	0.0603934	L3	MXRA8	-0.361	1.7439	Upper IM	NOT SIG.	epi
L2-L3	6	2.36838e-06	0.291191	0.8	0.567	0.0608247	L3	PSMB1	-1.367	0.496651	Upper IM	NOT SIG.	epi
L2-L3	6	2.47473e-06	0.351606	0.883	0.706	0.063556	L3	ATP5MPL	-1.589	0.322745	Upper IM	NOT SIG.	epi
L2-L3	6	2.49602e-06	0.404785	0.922	0.811	0.0641028	L3	ATP5ME	-1.733	0.185065	Upper IM	NOT SIG.	epi
L2-L3	6	3.06098e-06	0.363724	0.956	0.861	0.078612	L3	UQCRQ	-1.817	0.150997	Upper IM	NOT SIG.	epi
L2-L3	6	3.16722e-06	0.245247	0.328	0.128	0.0813405	L3	ID3	-0.456	1.35755	Upper IM	NOT SIG.	epi
L2-L3	6	3.26032e-06	0.301788	0.461	0.244	0.0837315	L3	PPP1R12C	-0.705	0.917886	Upper IM	NOT SIG.	epi
L2-L3	6	3.34451e-06	0.336162	0.528	0.317	0.0858938	L3	CD151	-0.845	0.736055	Upper IM	NOT SIG.	epi
L2-L3	6	3.39012e-06	-0.497897	0.978	1	0.0870652	L3	SERPINB3	-1.978	-0.0320936	Upper IM	NOT SIG.	epi
L2-L3	6	3.44559e-06	-0.417668	0.889	0.9	0.0884897	L3	TMOD3	-1.789	-0.0177416	Upper IM	NOT SIG.	epi
L2-L3	6	3.64869e-06	0.654245	1	0.983	0.0937057	L3	S100A6	-1.983	0.0247367	Upper IM	NOT SIG.	epi
L2-L3	6	3.67552e-06	0.37063	0.994	0.983	0.0943948	L3	KRT15	-1.977	0.0160544	Upper IM	NOT SIG.	epi
L2-L3	6	3.91763e-06	0.2898	0.422	0.206	0.100612	L3	PFDN2	-0.628	1.0346	Upper IM	NOT SIG.	epi
L2-L3	6	4.00321e-06	0.310516	1	0.967	0.10281	L3	RPL7A	-1.967	0.0484122	Upper IM	NOT SIG.	epi
L2-L3	6	4.01824e-06	0.44093	0.861	0.739	0.103196	L3	ATP5MD	-1.6	0.220439	Upper IM	NOT SIG.	epi
L2-L3	6	4.022e-06	0.430595	0.861	0.756	0.103293	L3	UPK3BL1	-1.617	0.187627	Upper IM	NOT SIG.	epi
L2-L3	6	4.49603e-06	0.26041	0.572	0.333	0.115467	L3	CLUH	-0.905	0.780493	Upper IM	NOT SIG.	epi
L2-L3	6	4.68995e-06	0.375174	0.933	0.817	0.120447	L3	PDZK1IP1	-1.75	0.191541	Upper IM	NOT SIG.	epi
L2-L3	6	4.71283e-06	0.232452	0.322	0.117	0.121035	L3	SELENOM	-0.439	1.46055	Upper IM	NOT SIG.	epi
L2-L3	6	4.83776e-06	0.296236	1	0.989	0.124243	L3	RPL26	-1.989	0.0159576	Upper IM	NOT SIG.	epi
L2-L3	6	4.98571e-06	0.46119	0.589	0.339	0.128043	L3	SPRR2B	-0.928	0.796982	Upper IM	NOT SIG.	epi
L2-L3	6	5.73629e-06	0.201459	0.528	0.289	0.147319	L3	EFNA1	-0.817	0.869468	Upper IM	NOT SIG.	epi
L2-L3	6	6.2473e-06	0.282226	0.917	0.756	0.160443	L3	ELOB	-1.673	0.278535	Upper IM	NOT SIG.	epi
L2-L3	6	7.13376e-06	-0.429476	1	1	0.183209	L3	MT-CYB	-2	0	Upper IM	NOT SIG.	epi
L2-L3	6	7.2334e-06	0.326594	0.644	0.406	0.185768	L3	ATP5MC1	-1.05	0.665581	Upper IM	NOT SIG.	epi
L2-L3	6	7.37502e-06	-0.280599	1	1	0.189405	L3	MT-ND1	-2	0	Upper IM	NOT SIG.	epi
L2-L3	6	7.49582e-06	0.285304	0.911	0.817	0.192508	L3	EIF6	-1.728	0.157115	Upper IM	NOT SIG.	epi
L2-L3	6	7.79485e-06	0.266485	0.328	0.128	0.200187	L3	MDK	-0.456	1.35755	Upper IM	NOT SIG.	epi
L2-L3	6	8.27387e-06	0.321254	0.906	0.828	0.21249	L3	COX7B	-1.734	0.12988	Upper IM	NOT SIG.	epi
L2-L3	6	8.35961e-06	0.291931	1	0.95	0.214692	L3	RPS9	-1.95	0.0740006	Upper IM	NOT SIG.	epi
L2-L3	6	8.47946e-06	0.353643	0.95	0.856	0.217769	L3	FTL	-1.806	0.150317	Upper IM	NOT SIG.	epi
L2-L3	6	8.59781e-06	0.370771	0.983	0.95	0.220809	L3	PI3	-1.933	0.0492639	Upper IM	NOT SIG.	epi
L2-L3	6	9.01401e-06	-0.419845	0.983	0.961	0.231498	L3	HSP90AA1	-1.944	0.032655	Upper IM	NOT SIG.	epi
L2-L3	6	9.02561e-06	0.388073	0.961	0.939	0.231796	L3	SLURP2	-1.9	0.0334113	Upper IM	NOT SIG.	epi
L2-L3	6	9.92503e-06	0.275844	0.694	0.467	0.254895	L3	SELENOH	-1.161	0.571513	Upper IM	NOT SIG.	epi
L2-L3	6	1.0098e-05	0.211225	0.422	0.194	0.259337	L3	MEGF6	-0.616	1.12119	Upper IM	NOT SIG.	epi
L2-L3	6	1.03873e-05	0.348098	0.978	0.878	0.266767	L3	PRDX1	-1.856	0.155614	Upper IM	NOT SIG.	epi
L2-L3	6	1.0623e-05	-0.59923	0.578	0.689	0.272819	L3	MTRNR2L8	-1.267	-0.253434	Upper IM	NOT SIG.	epi
L2-L3	6	1.08556e-05	0.295929	0.567	0.344	0.278793	L3	ALDOA	-0.911	0.72094	Upper IM	NOT SIG.	epi
L2-L3	6	1.11932e-05	-0.440791	0.244	0.444	0.287464	L3	MTRNR2L1	-0.688	-0.863679	Upper IM	NOT SIG.	epi
L2-L3	6	1.14492e-05	0.262598	0.811	0.572	0.294038	L3	IFITM3	-1.383	0.503687	Upper IM	NOT SIG.	epi
L2-L3	6	1.15231e-05	0.304991	0.889	0.678	0.295936	L3	ATP5MC3	-1.567	0.390898	Upper IM	NOT SIG.	epi
L2-L3	6	1.1867e-05	0.274937	0.583	0.383	0.304767	L3	SNRPD1	-0.966	0.606151	Upper IM	NOT SIG.	epi
L2-L3	6	1.27467e-05	0.292079	0.728	0.5	0.32736	L3	MINK1	-1.228	0.54201	Upper IM	NOT SIG.	epi
L2-L3	6	1.33793e-05	0.344039	0.85	0.678	0.343607	L3	CLIC1	-1.528	0.326178	Upper IM	NOT SIG.	epi
L2-L3	6	1.35151e-05	0.230634	0.3	0.117	0.347094	L3	FMOD	-0.417	1.35845	Upper IM	NOT SIG.	epi
L2-L3	6	1.39058e-05	0.26115	0.994	0.961	0.357128	L3	ITM2B	-1.955	0.0487094	Upper IM	NOT SIG.	epi
L2-L3	6	1.52784e-05	-0.289864	0.983	0.95	0.39238	L3	TMBIM6	-1.933	0.0492639	Upper IM	NOT SIG.	epi
L2-L3	6	1.66059e-05	-0.449856	0.844	0.867	0.426472	L3	IL18	-1.711	-0.038789	Upper IM	NOT SIG.	epi
L2-L3	6	1.75397e-05	0.141815	0.183	0.039	0.450454	L3	PGBD5	-0.222	2.2303	Upper IM	NOT SIG.	epi
L2-L3	6	1.79002e-05	0.392427	0.356	0.172	0.459712	L3	IGHG4	-0.528	1.04947	Upper IM	NOT SIG.	epi
L2-L3	6	2.10673e-05	0.218925	0.694	0.461	0.54105	L3	MICOS13	-1.155	0.590169	Upper IM	NOT SIG.	epi
L2-L3	6	2.12867e-05	0.274211	0.6	0.383	0.546684	L3	MEA1	-0.983	0.647618	Upper IM	NOT SIG.	epi
L2-L3	6	2.19226e-05	0.273666	0.906	0.806	0.563017	L3	COX5B	-1.712	0.168731	Upper IM	NOT SIG.	epi
L2-L3	6	2.27718e-05	0.250852	0.694	0.483	0.584826	L3	OGT	-1.177	0.522912	Upper IM	NOT SIG.	epi
L2-L3	6	2.32812e-05	0.151255	0.178	0.039	0.597907	L3	AL031123.1	-0.217	2.19033	Upper IM	NOT SIG.	epi
L2-L3	6	2.33869e-05	0.256256	0.894	0.678	0.600623	L3	TNFAIP2	-1.572	0.39899	Upper IM	NOT SIG.	epi
L2-L3	6	2.34328e-05	0.337465	0.861	0.744	0.601801	L3	ATP5MF	-1.605	0.210711	Upper IM	NOT SIG.	epi
L2-L3	6	2.37046e-05	0.282409	0.961	0.883	0.608782	L3	HSPA8	-1.844	0.122123	Upper IM	NOT SIG.	epi
L2-L3	6	2.42414e-05	0.244025	0.994	0.989	0.622569	L3	RPL12	-1.983	0.00727533	Upper IM	NOT SIG.	epi
L2-L3	6	2.50042e-05	0.28785	0.65	0.417	0.642158	L3	SRSF7	-1.067	0.640392	Upper IM	NOT SIG.	epi
L2-L3	6	2.52318e-05	0.301273	0.694	0.461	0.648003	L3	PHLDA3	-1.155	0.590169	Upper IM	NOT SIG.	epi
L2-L3	6	2.59807e-05	0.284078	0.983	0.956	0.667237	L3	RPL22	-1.939	0.0401808	Upper IM	NOT SIG.	epi
L2-L3	6	2.61041e-05	0.246068	1	1	0.670407	L3	RPS19	-2	0	Upper IM	NOT SIG.	epi
L2-L3	6	2.82884e-05	0.285633	0.922	0.839	0.726503	L3	NME2	-1.761	0.136096	Upper IM	NOT SIG.	epi
L2-L3	6	2.89649e-05	0.209394	0.4	0.206	0.743877	L3	DPM3	-0.606	0.957356	Upper IM	NOT SIG.	epi
L2-L3	6	2.92522e-05	0.342897	0.706	0.522	0.751254	L3	HLA-DRB1	-1.228	0.435618	Upper IM	NOT SIG.	epi
L2-L3	6	2.93788e-05	0.264336	0.472	0.283	0.754507	L3	HLA-DQA1	-0.755	0.737985	Upper IM	NOT SIG.	epi
L2-L3	6	3.04431e-05	-0.388211	0.944	0.928	0.781841	L3	PPP1R3C	-1.872	0.0246621	Upper IM	NOT SIG.	epi
L2-L3	6	3.07069e-05	-1.25951	0.378	0.517	0.788616	L3	KRT2	-0.895	-0.451778	Upper IM	NOT SIG.	epi
L2-L3	6	3.19717e-05	-0.283531	1	0.994	0.821096	L3	RPL31	-1.994	0.00868224	Upper IM	NOT SIG.	epi
L2-L3	6	3.2348e-05	0.269466	0.55	0.35	0.830762	L3	IFI27L2	-0.9	0.652077	Upper IM	NOT SIG.	epi
L2-L3	6	3.38201e-05	0.245805	0.511	0.311	0.868567	L3	COQ4	-0.822	0.716409	Upper IM	NOT SIG.	epi
L2-L3	6	3.43933e-05	0.219786	1	0.978	0.88329	L3	JUP	-1.978	0.0320936	Upper IM	NOT SIG.	epi
L2-L3	6	3.5105e-05	0.25222	0.472	0.283	0.901568	L3	TUBGCP2	-0.755	0.737985	Upper IM	NOT SIG.	epi
L2-L3	6	3.74182e-05	0.281217	0.728	0.5	0.960975	L3	SEM1	-1.228	0.54201	Upper IM	NOT SIG.	epi
L2-L3	6	3.84898e-05	-0.307918	0.228	0.428	0.988494	L3	FUT6	-0.656	-0.908577	Upper IM	NOT SIG.	epi
L2-L3	6	3.98749e-05	0.26009	0.978	0.906	1	L3	TUBA1C	-1.884	0.110323	Upper IM	NOT SIG.	epi
L2-L3	6	3.98939e-05	0.0746296	0.106	0.006	1	L3	TDP1	-0.112	4.14296	Upper IM	NOT SIG.	epi
L2-L3	6	4.1127e-05	0.279383	0.533	0.333	1	L3	SNHG7	-0.866	0.678613	Upper IM	NOT SIG.	epi
L2-L3	6	4.20729e-05	0.215353	0.583	0.356	1	L3	RBBP4	-0.939	0.711619	Upper IM	NOT SIG.	epi
L2-L3	6	4.21153e-05	-0.825416	0.583	0.683	1	L3	PSCA	-1.266	-0.22839	Upper IM	NOT SIG.	epi
L2-L3	6	4.26404e-05	0.402527	0.917	0.672	1	L3	LGALS7B	-1.589	0.448461	Upper IM	NOT SIG.	epi
L2-L3	6	4.31117e-05	0.336553	0.933	0.85	1	L3	COX7C	-1.783	0.134414	Upper IM	NOT SIG.	epi
L2-L3	6	4.36322e-05	-0.369083	0.783	0.872	1	L3	BNIP3	-1.655	-0.155316	Upper IM	NOT SIG.	epi
L2-L3	6	4.40007e-05	0.247674	0.661	0.467	1	L3	STAT6	-1.128	0.501228	Upper IM	NOT SIG.	epi
L2-L3	6	4.45488e-05	-0.419683	0.911	0.906	1	L3	GBP6	-1.817	0.00794	Upper IM	NOT SIG.	epi
L2-L3	6	4.59184e-05	0.208525	0.439	0.244	1	L3	SELENOO	-0.683	0.84734	Upper IM	NOT SIG.	epi
L2-L3	6	4.60798e-05	0.314402	0.733	0.561	1	L3	PDLIM1	-1.294	0.385812	Upper IM	NOT SIG.	epi
L2-L3	6	4.69487e-05	0.31044	1	1	1	L3	FABP5	-2	0	Upper IM	NOT SIG.	epi
L2-L3	6	4.71532e-05	-0.251545	1	1	1	L3	DSP	-2	0	Upper IM	NOT SIG.	epi
L2-L3	6	4.83411e-05	0.329056	0.872	0.828	1	L3	FGFR3	-1.7	0.0746974	Upper IM	NOT SIG.	epi
L2-L3	6	4.83413e-05	0.44019	0.861	0.683	1	L3	PTGDS	-1.544	0.334128	Upper IM	NOT SIG.	epi
L2-L3	6	4.93474e-05	0.197062	0.439	0.25	1	L3	MRPL23	-0.689	0.812293	Upper IM	NOT SIG.	epi
L2-L3	6	5.12881e-05	0.191669	0.233	0.083	1	L3	TCN1	-0.316	1.48915	Upper IM	NOT SIG.	epi
L2-L3	6	5.21386e-05	0.190234	0.667	0.439	1	L3	WBP2	-1.106	0.603466	Upper IM	NOT SIG.	epi
L2-L3	6	5.32241e-05	0.178105	0.167	0.039	1	L3	TP73	-0.206	2.0983	Upper IM	NOT SIG.	epi
L2-L3	6	5.37699e-05	0.251649	0.811	0.594	1	L3	MT2A	-1.405	0.449239	Upper IM	NOT SIG.	epi
L2-L3	6	5.76348e-05	0.267172	0.494	0.322	1	L3	NRIP1	-0.816	0.61745	Upper IM	NOT SIG.	epi
L2-L3	6	6.03738e-05	0.271028	0.744	0.572	1	L3	MRPL51	-1.316	0.379287	Upper IM	NOT SIG.	epi
L2-L3	6	6.04046e-05	0.174406	0.2	0.061	1	L3	HNMT	-0.261	1.71312	Upper IM	NOT SIG.	epi
L2-L3	6	6.07481e-05	0.301386	0.372	0.194	1	L3	REX1BD	-0.566	0.939246	Upper IM	NOT SIG.	epi
L2-L3	6	6.44917e-05	0.285443	0.622	0.428	1	L3	HNRNPF	-1.05	0.539304	Upper IM	NOT SIG.	epi
L2-L3	6	6.51782e-05	-0.461233	0.589	0.678	1	L3	KCNK6	-1.267	-0.203018	Upper IM	NOT SIG.	epi
L2-L3	6	6.65831e-05	0.184216	0.3	0.133	1	L3	LETMD1	-0.433	1.17354	Upper IM	NOT SIG.	epi
L2-L3	6	6.88424e-05	0.141792	0.333	0.139	1	L3	PARP6	-0.472	1.26044	Upper IM	NOT SIG.	epi
L2-L3	6	6.97377e-05	0.256689	0.511	0.328	1	L3	POLR2E	-0.839	0.639627	Upper IM	NOT SIG.	epi
L2-L3	6	6.98886e-05	-0.347165	0.806	0.85	1	L3	HLA-C	-1.656	-0.076683	Upper IM	NOT SIG.	epi
L2-L3	6	7.1492e-05	0.235017	0.7	0.511	1	L3	ZBTB7B	-1.211	0.454032	Upper IM	NOT SIG.	epi
L2-L3	6	7.17512e-05	0.174602	0.517	0.322	1	L3	MRPL41	-0.839	0.683104	Upper IM	NOT SIG.	epi
L2-L3	6	7.31883e-05	0.316066	0.839	0.667	1	L3	CAPG	-1.506	0.330984	Upper IM	NOT SIG.	epi
L2-L3	6	7.43027e-05	0.219577	0.444	0.256	1	L3	PRMT1	-0.7	0.794416	Upper IM	NOT SIG.	epi
L2-L3	6	7.43543e-05	0.232741	0.544	0.328	1	L3	LAMTOR2	-0.872	0.729911	Upper IM	NOT SIG.	epi
L2-L3	6	7.51359e-05	0.328081	1	0.994	1	L3	SLPI	-1.994	0.00868224	Upper IM	NOT SIG.	epi
L2-L3	6	7.55927e-05	0.202222	0.506	0.3	1	L3	SIVA1	-0.806	0.754175	Upper IM	NOT SIG.	epi
L2-L3	6	7.63712e-05	0.333186	0.839	0.678	1	L3	HNRNPDL	-1.517	0.307386	Upper IM	NOT SIG.	epi
L2-L3	6	7.78374e-05	0.23593	0.594	0.367	1	L3	LAMB3	-0.961	0.694683	Upper IM	NOT SIG.	epi
L2-L3	6	7.96788e-05	0.2121	0.622	0.4	1	L3	LAMTOR4	-1.022	0.636915	Upper IM	NOT SIG.	epi
L2-L3	6	7.99124e-05	0.259438	0.633	0.428	1	L3	LSM7	-1.061	0.564595	Upper IM	NOT SIG.	epi
L2-L3	6	8.09407e-05	0.213621	0.706	0.5	1	L3	IMP3	-1.206	0.49774	Upper IM	NOT SIG.	epi
L2-L3	6	8.12208e-05	0.224998	0.478	0.272	1	L3	PIGT	-0.75	0.813404	Upper IM	NOT SIG.	epi
L2-L3	6	8.123e-05	0.267921	1	0.933	1	L3	ZNF185	-1.933	0.100051	Upper IM	NOT SIG.	epi
L2-L3	6	8.55224e-05	-0.368665	0.922	0.9	1	L3	CRYAB	-1.822	0.0348417	Upper IM	NOT SIG.	epi
L2-L3	6	8.75415e-05	0.168027	0.278	0.111	1	L3	NPEPL1	-0.389	1.32453	Upper IM	NOT SIG.	epi
L2-L3	6	8.76426e-05	0.250099	0.994	0.95	1	L3	CTSD	-1.944	0.0653183	Upper IM	NOT SIG.	epi
L2-L3	6	8.96819e-05	0.26795	0.728	0.511	1	L3	LTBR	-1.239	0.510615	Upper IM	NOT SIG.	epi
L2-L3	6	9.13467e-05	0.159283	0.406	0.217	1	L3	EGLN2	-0.623	0.903785	Upper IM	NOT SIG.	epi
L2-L3	6	9.17009e-05	0.17661	0.411	0.217	1	L3	PRCC	-0.628	0.921443	Upper IM	NOT SIG.	epi
L2-L3	6	9.25439e-05	0.246731	0.828	0.617	1	L3	COA3	-1.445	0.42436	Upper IM	NOT SIG.	epi
L2-L3	6	9.42312e-05	0.264541	0.978	0.828	1	L3	CAPN1	-1.806	0.240204	Upper IM	NOT SIG.	epi
L2-L3	6	9.42866e-05	0.112649	0.111	0.011	1	L3	LOXL4	-0.122	3.33498	Upper IM	NOT SIG.	epi
L2-L3	6	9.49287e-05	0.211944	0.478	0.267	1	L3	IDH3A	-0.745	0.840171	Upper IM	NOT SIG.	epi
L2-L3	6	9.58105e-05	-0.125986	0.022	0.133	1	L3	LINC00685	-0.155	-2.59585	Upper IM	NOT SIG.	epi
L2-L3	6	9.68384e-05	-0.286946	0.711	0.778	1	L3	LRRFIP1	-1.489	-0.129921	Upper IM	NOT SIG.	epi
L2-L3	6	9.93079e-05	0.28978	0.689	0.528	1	L3	TOMM6	-1.217	0.383966	Upper IM	NOT SIG.	epi
L2-L3	6	0.000100107	0.173177	0.567	0.356	1	L3	HGS	-0.923	0.671471	Upper IM	NOT SIG.	epi
L2-L3	6	0.000102725	0.279598	0.767	0.539	1	L3	LTB4R	-1.306	0.508941	Upper IM	NOT SIG.	epi
L2-L3	6	0.000103131	0.282819	0.672	0.467	1	L3	PSMB3	-1.139	0.525039	Upper IM	NOT SIG.	epi
L2-L3	6	0.000104064	0.198782	0.094	0.006	1	L3	IGHG2	-0.1	3.96963	Upper IM	NOT SIG.	epi
L2-L3	6	0.000104758	0.318384	0.739	0.589	1	L3	NDUFB2	-1.328	0.327307	Upper IM	NOT SIG.	epi
L2-L3	6	0.000104928	-0.580419	0.978	0.978	1	L3	CRCT1	-1.956	0	Upper IM	NOT SIG.	epi
L2-L3	6	0.000108256	0.255113	0.994	0.967	1	L3	RPL36A	-1.961	0.03973	Upper IM	NOT SIG.	epi
L2-L3	6	0.000112255	0.245377	0.372	0.2	1	L3	SPAG7	-0.572	0.895303	Upper IM	NOT SIG.	epi
L2-L3	6	0.000117333	0.268455	0.433	0.244	1	L3	TIMP1	-0.677	0.827486	Upper IM	NOT SIG.	epi
L2-L3	6	0.000118291	0.340862	0.861	0.7	1	L3	NDUFS5	-1.561	0.298658	Upper IM	NOT SIG.	epi
L2-L3	6	0.000125079	-0.26141	0.233	0.422	1	L3	SLC37A2	-0.655	-0.856913	Upper IM	NOT SIG.	epi
L2-L3	6	0.000125397	0.23028	1	1	1	L3	SBSN	-2	0	Upper IM	NOT SIG.	epi
L2-L3	6	0.000125701	0.240378	0.456	0.272	1	L3	POLR2H	-0.728	0.745427	Upper IM	NOT SIG.	epi
L2-L3	6	0.00012803	0.189356	0.872	0.717	1	L3	COL1A2	-1.589	0.282355	Upper IM	NOT SIG.	epi
L2-L3	6	0.000131528	0.480097	0.717	0.544	1	L3	DUOX2	-1.261	0.398366	Upper IM	NOT SIG.	epi
L2-L3	6	0.000132228	-0.278687	0.961	0.961	1	L3	CAST	-1.922	0	Upper IM	NOT SIG.	epi
L2-L3	6	0.000137142	0.186221	0.367	0.194	1	L3	PITRM1	-0.561	0.919723	Upper IM	NOT SIG.	epi
L2-L3	6	0.000139499	0.211228	0.361	0.189	1	L3	NME4	-0.55	0.933613	Upper IM	NOT SIG.	epi
L2-L3	6	0.000139641	0.107022	0.2	0.061	1	L3	ANKRD65	-0.261	1.71312	Upper IM	NOT SIG.	epi
L2-L3	6	0.000141412	0.237285	0.422	0.239	1	L3	PLEKHJ1	-0.661	0.820232	Upper IM	NOT SIG.	epi
L2-L3	6	0.000143654	0.296589	0.817	0.644	1	L3	NDUFA1	-1.461	0.343275	Upper IM	NOT SIG.	epi
L2-L3	6	0.000144238	0.244758	0.683	0.467	1	L3	LRP1	-1.15	0.548463	Upper IM	NOT SIG.	epi
L2-L3	6	0.00014536	0.173465	0.472	0.267	1	L3	DUSP23	-0.739	0.821947	Upper IM	NOT SIG.	epi
L2-L3	6	0.000149637	0.104417	0.128	0.022	1	L3	LMLN	-0.15	2.54057	Upper IM	NOT SIG.	epi
L2-L3	6	0.000150746	-0.487067	0.739	0.783	1	L3	ZBTB7A	-1.522	-0.0834379	Upper IM	NOT SIG.	epi
L2-L3	6	0.000151839	0.109318	0.2	0.061	1	L3	BAX	-0.261	1.71312	Upper IM	NOT SIG.	epi
L2-L3	6	0.000155163	0.200312	1	0.994	1	L3	RPS24	-1.994	0.00868224	Upper IM	NOT SIG.	epi
L2-L3	6	0.000161666	0.160422	0.172	0.05	1	L3	MOB3C	-0.222	1.78241	Upper IM	NOT SIG.	epi
L2-L3	6	0.000162492	0.30408	0.433	0.25	1	L3	CYP3A5	-0.683	0.792439	Upper IM	NOT SIG.	epi
L2-L3	6	0.000164724	0.220332	0.561	0.383	1	L3	NSDHL	-0.944	0.550656	Upper IM	NOT SIG.	epi
L2-L3	6	0.000165859	0.307902	0.7	0.528	1	L3	RNF7	-1.228	0.406817	Upper IM	NOT SIG.	epi
L2-L3	6	0.000167756	0.21855	0.461	0.294	1	L3	RAB24	-0.755	0.648951	Upper IM	NOT SIG.	epi
L2-L3	6	0.00016966	-0.344169	1	0.994	1	L3	PPDPF	-1.994	0.00868224	Upper IM	NOT SIG.	epi
L2-L3	6	0.000178778	0.737997	0.983	0.956	1	L3	SPRR2E	-1.939	0.0401808	Upper IM	NOT SIG.	epi
L2-L3	6	0.000182057	0.23801	0.961	0.906	1	L3	EIF4A1	-1.867	0.0850254	Upper IM	NOT SIG.	epi
L2-L3	6	0.000182095	0.152599	0.256	0.106	1	L3	RBBP8NL	-0.362	1.27208	Upper IM	NOT SIG.	epi
L2-L3	6	0.000182246	0.282292	0.55	0.367	1	L3	S100A4	-0.917	0.583652	Upper IM	NOT SIG.	epi
L2-L3	6	0.000188763	0.174289	0.561	0.356	1	L3	BANF1	-0.917	0.656124	Upper IM	NOT SIG.	epi
L2-L3	6	0.000189081	0.267736	0.55	0.372	1	L3	NDUFA12	-0.922	0.564129	Upper IM	NOT SIG.	epi
L2-L3	6	0.000190337	0.240012	0.994	0.983	1	L3	TMSB10	-1.977	0.0160544	Upper IM	NOT SIG.	epi
L2-L3	6	0.000190766	0.219198	0.433	0.261	1	L3	CNPY2	-0.694	0.730317	Upper IM	NOT SIG.	epi
L2-L3	6	0.000193278	0.248196	0.611	0.411	1	L3	CAPNS2	-1.022	0.572034	Upper IM	NOT SIG.	epi
L2-L3	6	0.000195322	0.134167	0.361	0.178	1	L3	SNAPIN	-0.539	1.02012	Upper IM	NOT SIG.	epi
L2-L3	6	0.000200969	0.167081	0.539	0.35	1	L3	SLC1A5	-0.889	0.62293	Upper IM	NOT SIG.	epi
L2-L3	6	0.000209069	0.151065	0.239	0.094	1	L3	ZBTB17	-0.333	1.34628	Upper IM	NOT SIG.	epi
L2-L3	6	0.000209164	-0.757148	0.761	0.906	1	L3	LCE3D	-1.667	-0.251615	Upper IM	NOT SIG.	epi
L2-L3	6	0.000211714	0.230988	0.528	0.339	1	L3	C12orf57	-0.867	0.639253	Upper IM	NOT SIG.	epi
L2-L3	6	0.00021241	0.263583	0.733	0.544	1	L3	COMMD6	-1.277	0.430207	Upper IM	NOT SIG.	epi
L2-L3	6	0.000214483	0.156075	0.267	0.111	1	L3	KRI1	-0.378	1.26628	Upper IM	NOT SIG.	epi
L2-L3	6	0.000215766	0.0709153	0.089	0.006	1	L3	CLDN5	-0.095	3.89077	Upper IM	NOT SIG.	epi
L2-L3	6	0.000225605	0.214227	0.367	0.206	1	L3	NINJ1	-0.573	0.833136	Upper IM	NOT SIG.	epi
L2-L3	6	0.000226047	0.209161	0.472	0.289	1	L3	UXT	-0.761	0.707717	Upper IM	NOT SIG.	epi
L2-L3	6	0.000228444	0.154384	0.344	0.172	1	L3	ATXN2L	-0.516	1	Upper IM	NOT SIG.	epi
L2-L3	6	0.000230529	0.240657	0.922	0.806	1	L3	TUBA4A	-1.728	0.193987	Upper IM	NOT SIG.	epi
L2-L3	6	0.000240235	0.132048	0.267	0.117	1	L3	ATAD3B	-0.384	1.19033	Upper IM	NOT SIG.	epi
L2-L3	6	0.000242823	-0.382037	0.172	0.322	1	L3	DUSP5	-0.494	-0.904652	Upper IM	NOT SIG.	epi
L2-L3	6	0.000245757	0.190224	0.283	0.133	1	L3	NOL9	-0.416	1.08938	Upper IM	NOT SIG.	epi
L2-L3	6	0.000246307	0.26631	0.828	0.7	1	L3	NBEAL2	-1.528	0.242276	Upper IM	NOT SIG.	epi
L2-L3	6	0.000250971	0.228059	0.739	0.533	1	L3	JPT1	-1.272	0.471439	Upper IM	NOT SIG.	epi
L2-L3	6	0.000257287	-0.297895	0.789	0.817	1	L3	HES1	-1.606	-0.0503108	Upper IM	NOT SIG.	epi
L2-L3	6	0.000258866	0.21252	0.389	0.222	1	L3	C17orf49	-0.611	0.80921	Upper IM	NOT SIG.	epi
L2-L3	6	0.000265257	0.208257	0.978	0.939	1	L3	RPL5	-1.917	0.0587093	Upper IM	NOT SIG.	epi
L2-L3	6	0.000266781	0.185373	0.478	0.294	1	L3	MAP3K6	-0.772	0.701194	Upper IM	NOT SIG.	epi
L2-L3	6	0.000266972	0.257681	0.75	0.55	1	L3	SLIRP	-1.3	0.447459	Upper IM	NOT SIG.	epi
L2-L3	6	0.000269046	0.246881	0.656	0.483	1	L3	PTGR1	-1.139	0.441673	Upper IM	NOT SIG.	epi
L2-L3	6	0.00027107	0.171255	0.267	0.117	1	L3	METTL3	-0.384	1.19033	Upper IM	NOT SIG.	epi
L2-L3	6	0.000271151	0.199936	0.744	0.561	1	L3	NDUFA2	-1.305	0.407302	Upper IM	NOT SIG.	epi
L2-L3	6	0.00027442	0.22196	1	0.978	1	L3	RPL3	-1.978	0.0320936	Upper IM	NOT SIG.	epi
L2-L3	6	0.000276376	0.180136	0.289	0.133	1	L3	FAM98C	-0.422	1.11964	Upper IM	NOT SIG.	epi
L2-L3	6	0.000282074	-0.206125	1	0.994	1	L3	RPL39	-1.994	0.00868224	Upper IM	NOT SIG.	epi
L2-L3	6	0.000285961	0.164671	0.317	0.161	1	L3	KAT2A	-0.478	0.977422	Upper IM	NOT SIG.	epi
L2-L3	6	0.000288423	0.146059	0.339	0.167	1	L3	POP5	-0.506	1.02144	Upper IM	NOT SIG.	epi
L2-L3	6	0.000290165	0.140701	0.161	0.044	1	L3	RUVBL1	-0.205	1.87149	Upper IM	NOT SIG.	epi
L2-L3	6	0.000291829	0.231026	0.689	0.511	1	L3	HDAC1	-1.2	0.431181	Upper IM	NOT SIG.	epi
L2-L3	6	0.000301278	0.238532	0.678	0.472	1	L3	ZFAS1	-1.15	0.522498	Upper IM	NOT SIG.	epi
L2-L3	6	0.000303155	-0.37508	0.9	0.889	1	L3	YWHAB	-1.789	0.0177416	Upper IM	NOT SIG.	epi
L2-L3	6	0.000305548	0.237922	0.444	0.267	1	L3	EVL	-0.711	0.73372	Upper IM	NOT SIG.	epi
L2-L3	6	0.000305649	-0.291625	1	1	1	L3	MT-ND3	-2	0	Upper IM	NOT SIG.	epi
L2-L3	6	0.00031197	0.161011	0.494	0.278	1	L3	SPG7	-0.772	0.829426	Upper IM	NOT SIG.	epi
L2-L3	6	0.00031643	0.130424	0.333	0.167	1	L3	ELK4	-0.5	0.995674	Upper IM	NOT SIG.	epi
L2-L3	6	0.000324485	0.335861	0.7	0.528	1	L3	ULK3	-1.228	0.406817	Upper IM	NOT SIG.	epi
L2-L3	6	0.000325949	0.209362	1	0.989	1	L3	RPL17	-1.989	0.0159576	Upper IM	NOT SIG.	epi
L2-L3	6	0.000333202	0.250887	0.494	0.328	1	L3	NDUFS7	-0.822	0.590815	Upper IM	NOT SIG.	epi
L2-L3	6	0.000333708	0.280895	0.689	0.539	1	L3	NDUFB3	-1.228	0.354219	Upper IM	NOT SIG.	epi
L2-L3	6	0.000345604	0.276484	0.683	0.517	1	L3	DCXR	-1.2	0.401721	Upper IM	NOT SIG.	epi
L2-L3	6	0.000346016	0.13841	0.228	0.094	1	L3	NRAV	-0.322	1.2783	Upper IM	NOT SIG.	epi
L2-L3	6	0.000349885	0.148185	0.311	0.15	1	L3	NARF	-0.461	1.05195	Upper IM	NOT SIG.	epi
L2-L3	6	0.000350664	0.189469	0.494	0.322	1	L3	COX14	-0.816	0.61745	Upper IM	NOT SIG.	epi
L2-L3	6	0.000351292	0.206036	0.472	0.306	1	L3	RPP21	-0.778	0.625255	Upper IM	NOT SIG.	epi
L2-L3	6	0.000355546	0.179993	0.567	0.356	1	L3	MMAB	-0.923	0.671471	Upper IM	NOT SIG.	epi
L2-L3	6	0.000362095	0.220361	0.539	0.367	1	L3	GPX2	-0.906	0.554505	Upper IM	NOT SIG.	epi
L2-L3	6	0.000363735	0.150104	0.228	0.089	1	L3	BOC	-0.317	1.35716	Upper IM	NOT SIG.	epi
L2-L3	6	0.00036388	0.183651	0.483	0.294	1	L3	CRNDE	-0.777	0.716207	Upper IM	NOT SIG.	epi
L2-L3	6	0.000367054	0.182982	0.328	0.167	1	L3	ALDH1A3	-0.495	0.973848	Upper IM	NOT SIG.	epi
L2-L3	6	0.000367093	0.215593	0.483	0.294	1	L3	MEIS1	-0.777	0.716207	Upper IM	NOT SIG.	epi
L2-L3	6	0.000368139	0.184961	0.978	0.95	1	L3	KLK11	-1.928	0.041907	Upper IM	NOT SIG.	epi
L2-L3	6	0.000378312	0.248521	0.983	0.978	1	L3	RPS27A	-1.961	0.00735695	Upper IM	NOT SIG.	epi
L2-L3	6	0.000380875	-0.425391	0.5	0.594	1	L3	SREK1IP1	-1.094	-0.248535	Upper IM	NOT SIG.	epi
L2-L3	6	0.000385036	0.190629	0.422	0.256	1	L3	FTSJ1	-0.678	0.721099	Upper IM	NOT SIG.	epi
L2-L3	6	0.000391783	0.157689	0.311	0.156	1	L3	DDB2	-0.467	0.995369	Upper IM	NOT SIG.	epi
L2-L3	6	0.000393216	0.216582	0.639	0.439	1	L3	AMOTL1	-1.078	0.541595	Upper IM	NOT SIG.	epi
L2-L3	6	0.000393833	0.136602	0.144	0.039	1	L3	ELF4	-0.183	1.88452	Upper IM	NOT SIG.	epi
L2-L3	6	0.00039614	0.310052	0.739	0.589	1	L3	TMEM258	-1.328	0.327307	Upper IM	NOT SIG.	epi
L2-L3	6	0.000397726	-0.204647	1	1	1	L3	S100A14	-2	0	Upper IM	NOT SIG.	epi
L2-L3	6	0.000408085	-0.56943	0.367	0.506	1	L3	AL627171.2	-0.873	-0.463357	Upper IM	NOT SIG.	epi
L2-L3	6	0.000411552	0.142712	0.539	0.333	1	L3	RNF126	-0.872	0.694763	Upper IM	NOT SIG.	epi
L2-L3	6	0.000411858	0.105679	0.489	0.283	1	L3	NOL3	-0.772	0.789032	Upper IM	NOT SIG.	epi
L2-L3	6	0.000415154	0.113014	0.194	0.067	1	L3	ANKRD27	-0.261	1.53382	Upper IM	NOT SIG.	epi
L2-L3	6	0.000416669	0.0891459	0.117	0.022	1	L3	SYTL4	-0.139	2.41093	Upper IM	NOT SIG.	epi
L2-L3	6	0.00042221	0.155827	0.422	0.233	1	L3	KSR1	-0.655	0.856913	Upper IM	NOT SIG.	epi
L2-L3	6	0.000431498	0.365066	0.844	0.722	1	L3	CEACAM6	-1.566	0.225244	Upper IM	NOT SIG.	epi
L2-L3	6	0.000434274	0.21209	0.989	0.956	1	L3	RPS7	-1.945	0.0489599	Upper IM	NOT SIG.	epi
L2-L3	6	0.000441891	0.239299	0.783	0.611	1	L3	HSPE1	-1.394	0.35784	Upper IM	NOT SIG.	epi
L2-L3	6	0.000442093	-0.347356	0.661	0.767	1	L3	H1F0	-1.428	-0.214576	Upper IM	NOT SIG.	epi
L2-L3	6	0.000444209	0.234186	0.544	0.367	1	L3	CEBPD	-0.911	0.567827	Upper IM	NOT SIG.	epi
L2-L3	6	0.000448846	0.0714088	0.094	0.011	1	L3	BAHCC1	-0.105	3.09516	Upper IM	NOT SIG.	epi
L2-L3	6	0.000452959	0.131303	0.322	0.156	1	L3	SLCO2A1	-0.478	1.04551	Upper IM	NOT SIG.	epi
L2-L3	6	0.000453515	0.246664	0.522	0.356	1	L3	COL7A1	-0.878	0.552173	Upper IM	NOT SIG.	epi
L2-L3	6	0.000454486	-0.21604	0.956	0.967	1	L3	RAC1	-1.923	-0.0165053	Upper IM	NOT SIG.	epi
L2-L3	6	0.000455265	-0.288054	0.95	0.961	1	L3	C4orf3	-1.911	-0.0166089	Upper IM	NOT SIG.	epi
L2-L3	6	0.000459821	-0.459789	0.378	0.528	1	L3	EIF5B	-0.906	-0.482152	Upper IM	NOT SIG.	epi
L2-L3	6	0.000460848	0.105454	0.289	0.128	1	L3	TAGLN	-0.417	1.17493	Upper IM	NOT SIG.	epi
L2-L3	6	0.000461707	0.19279	0.428	0.267	1	L3	MEAF6	-0.695	0.680771	Upper IM	NOT SIG.	epi
L2-L3	6	0.000472115	0.235513	0.628	0.467	1	L3	TMEM256	-1.095	0.427342	Upper IM	NOT SIG.	epi
L2-L3	6	0.000472454	0.9969	0.233	0.106	1	L3	IGLC2	-0.339	1.13627	Upper IM	NOT SIG.	epi
L2-L3	6	0.000476062	0.062238	0.094	0.011	1	L3	GNLY	-0.105	3.09516	Upper IM	NOT SIG.	epi
L2-L3	6	0.0004929	0.233806	0.856	0.706	1	L3	GNB2	-1.562	0.277943	Upper IM	NOT SIG.	epi
L2-L3	6	0.000495815	0.198446	0.367	0.2	1	L3	SMAD3	-0.567	0.87578	Upper IM	NOT SIG.	epi
L2-L3	6	0.000517399	0.288833	0.756	0.589	1	L3	ATP5IF1	-1.345	0.360119	Upper IM	NOT SIG.	epi
L2-L3	6	0.000522174	0.161739	0.439	0.261	1	L3	GBF1	-0.7	0.750171	Upper IM	NOT SIG.	epi
L2-L3	6	0.000530897	0.144779	0.228	0.089	1	L3	CERS5	-0.317	1.35716	Upper IM	NOT SIG.	epi
L2-L3	6	0.000533253	0.145161	0.406	0.222	1	L3	AKAP8L	-0.628	0.87092	Upper IM	NOT SIG.	epi
L2-L3	6	0.000566932	0.172074	0.317	0.167	1	L3	VAMP5	-0.484	0.924635	Upper IM	NOT SIG.	epi
L2-L3	6	0.00057263	0.117909	0.394	0.222	1	L3	PTCD3	-0.616	0.827636	Upper IM	NOT SIG.	epi
L2-L3	6	0.000573761	0.219585	0.65	0.472	1	L3	PGLS	-1.122	0.461653	Upper IM	NOT SIG.	epi
L2-L3	6	0.000577715	0.227201	0.994	0.944	1	L3	RPL30	-1.938	0.074459	Upper IM	NOT SIG.	epi
L2-L3	6	0.000578873	0.207429	0.683	0.517	1	L3	SMDT1	-1.2	0.401721	Upper IM	NOT SIG.	epi
L2-L3	6	0.000580478	0.130517	0.222	0.089	1	L3	RIN1	-0.311	1.31868	Upper IM	NOT SIG.	epi
L2-L3	6	0.000581843	0.164446	0.522	0.333	1	L3	COX20	-0.855	0.648528	Upper IM	NOT SIG.	epi
L2-L3	6	0.000596732	0.194604	0.761	0.522	1	L3	PAPOLA	-1.283	0.543847	Upper IM	NOT SIG.	epi
L2-L3	6	0.000598363	0.127653	0.122	0.028	1	L3	XKR8	-0.15	2.12338	Upper IM	NOT SIG.	epi
L2-L3	6	0.000601575	-0.538497	0.078	0.2	1	L3	KRT76	-0.278	-1.35845	Upper IM	NOT SIG.	epi
L2-L3	6	0.000602359	0.171508	0.517	0.322	1	L3	HR	-0.839	0.683104	Upper IM	NOT SIG.	epi
L2-L3	6	0.000603997	0.24241	0.994	0.917	1	L3	RPL14	-1.911	0.116324	Upper IM	NOT SIG.	epi
L2-L3	6	0.000605459	0.195511	1	0.989	1	L3	RPS27	-1.989	0.0159576	Upper IM	NOT SIG.	epi
L2-L3	6	0.000609469	0.186812	0.494	0.322	1	L3	POLR2G	-0.816	0.61745	Upper IM	NOT SIG.	epi
L2-L3	6	0.000610326	0.119436	0.472	0.278	1	L3	LPCAT4	-0.75	0.763702	Upper IM	NOT SIG.	epi
L2-L3	6	0.000611191	0.184111	0.4	0.239	1	L3	SDHB	-0.639	0.742989	Upper IM	NOT SIG.	epi
L2-L3	6	0.000614765	0.139524	0.244	0.111	1	L3	IGSF9	-0.355	1.13632	Upper IM	NOT SIG.	epi
L2-L3	6	0.000619324	0.193035	0.511	0.322	1	L3	MFN1	-0.833	0.666263	Upper IM	NOT SIG.	epi
L2-L3	6	0.000621729	0.0975211	0.261	0.111	1	L3	MOB3A	-0.372	1.23349	Upper IM	NOT SIG.	epi
L2-L3	6	0.000629008	0.187178	0.539	0.344	1	L3	PPP6R3	-0.883	0.647877	Upper IM	NOT SIG.	epi
L2-L3	6	0.000633998	0.214539	0.594	0.433	1	L3	MRPS34	-1.027	0.456096	Upper IM	NOT SIG.	epi
L2-L3	6	0.000637823	0.197043	0.428	0.25	1	L3	MMP2	-0.678	0.775683	Upper IM	NOT SIG.	epi
L2-L3	6	0.000639537	-0.198574	0.161	0.311	1	L3	SHTN1	-0.472	-0.949854	Upper IM	NOT SIG.	epi
L2-L3	6	0.000641557	0.211962	0.544	0.361	1	L3	BCL2L1	-0.905	0.591608	Upper IM	NOT SIG.	epi
L2-L3	6	0.000649828	-0.289995	1	0.972	1	L3	LDHA	-1.972	0.0409718	Upper IM	NOT SIG.	epi
L2-L3	6	0.0006499	0.168761	0.361	0.2	1	L3	RPRD1A	-0.561	0.851999	Upper IM	NOT SIG.	epi
L2-L3	6	0.000657318	0.220876	0.383	0.228	1	L3	SIN3B	-0.611	0.748311	Upper IM	NOT SIG.	epi
L2-L3	6	0.00065769	0.133018	0.194	0.072	1	L3	GADD45G	-0.266	1.42999	Upper IM	NOT SIG.	epi
L2-L3	6	0.000658056	0.222473	0.483	0.322	1	L3	RGS14	-0.805	0.584963	Upper IM	NOT SIG.	epi
L2-L3	6	0.000665646	0.236896	0.8	0.661	1	L3	MZT2B	-1.461	0.27535	Upper IM	NOT SIG.	epi
L2-L3	6	0.000671295	0.0778309	0.078	0.006	1	L3	MCF2L	-0.084	3.70044	Upper IM	NOT SIG.	epi
L2-L3	6	0.000671295	0.0625057	0.078	0.006	1	L3	ERVV-1	-0.084	3.70044	Upper IM	NOT SIG.	epi
L2-L3	6	0.000682058	0.166008	0.356	0.2	1	L3	DDX54	-0.556	0.831877	Upper IM	NOT SIG.	epi
L2-L3	6	0.000683144	0.211165	0.983	0.972	1	L3	KLK13	-1.955	0.0162351	Upper IM	NOT SIG.	epi
L2-L3	6	0.000684378	0.266696	0.75	0.533	1	L3	FAT2	-1.283	0.492755	Upper IM	NOT SIG.	epi
L2-L3	6	0.000692047	0.236164	0.978	0.978	1	L3	RPL35A	-1.956	0	Upper IM	NOT SIG.	epi
L2-L3	6	0.000692333	0.157987	0.822	0.644	1	L3	PET100	-1.466	0.352078	Upper IM	NOT SIG.	epi
L2-L3	6	0.000696719	0.158047	0.472	0.278	1	L3	GABRE	-0.75	0.763702	Upper IM	NOT SIG.	epi
L2-L3	6	0.000697395	0.214003	0.217	0.089	1	L3	LTBP1	-0.306	1.28582	Upper IM	NOT SIG.	epi
L2-L3	6	0.000705031	0.107323	0.1	0.017	1	L3	FP565260.3	-0.117	2.55639	Upper IM	NOT SIG.	epi
L2-L3	6	0.000706913	0.228054	0.7	0.5	1	L3	MT1E	-1.2	0.485427	Upper IM	NOT SIG.	epi
L2-L3	6	0.000709402	0.186043	0.283	0.139	1	L3	TELO2	-0.422	1.02572	Upper IM	NOT SIG.	epi
L2-L3	6	0.000715224	0.119575	0.156	0.05	1	L3	TRIM65	-0.206	1.64155	Upper IM	NOT SIG.	epi
L2-L3	6	0.000722617	0.949549	0.572	0.422	1	L3	RPTN	-0.994	0.438772	Upper IM	NOT SIG.	epi
L2-L3	6	0.000727024	0.343143	0.706	0.55	1	L3	IGFBP4	-1.256	0.360237	Upper IM	NOT SIG.	epi
L2-L3	6	0.000734386	0.165203	0.189	0.067	1	L3	FABP4	-0.256	1.49615	Upper IM	NOT SIG.	epi
L2-L3	6	0.000734453	0.132363	0.178	0.061	1	L3	PLAC9	-0.239	1.545	Upper IM	NOT SIG.	epi
L2-L3	6	0.00073815	0.209603	0.583	0.4	1	L3	SNHG5	-0.983	0.543496	Upper IM	NOT SIG.	epi
L2-L3	6	0.000741807	0.139235	0.206	0.078	1	L3	THBS2	-0.284	1.4011	Upper IM	NOT SIG.	epi
L2-L3	6	0.000745787	0.208211	0.356	0.206	1	L3	PRKD2	-0.562	0.789233	Upper IM	NOT SIG.	epi
L2-L3	6	0.000751712	0.1784	0.294	0.15	1	L3	RPAIN	-0.444	0.970854	Upper IM	NOT SIG.	epi
L2-L3	6	0.000753258	0.181478	0.461	0.278	1	L3	PIK3R2	-0.739	0.729682	Upper IM	NOT SIG.	epi
L2-L3	6	0.00075713	0.143661	0.311	0.161	1	L3	PCID2	-0.472	0.949854	Upper IM	NOT SIG.	epi
L2-L3	6	0.000758001	0.179274	0.361	0.206	1	L3	APMAP	-0.567	0.809354	Upper IM	NOT SIG.	epi
L2-L3	6	0.000761736	0.238154	0.672	0.5	1	L3	AOPEP	-1.172	0.426533	Upper IM	NOT SIG.	epi
L2-L3	6	0.000763285	0.102848	0.55	0.356	1	L3	TIAL1	-0.906	0.627554	Upper IM	NOT SIG.	epi
L2-L3	6	0.00076429	0.212276	0.506	0.339	1	L3	RPS19BP1	-0.845	0.577852	Upper IM	NOT SIG.	epi
L2-L3	6	0.000765303	-0.100018	0.022	0.111	1	L3	UBR4	-0.133	-2.33498	Upper IM	NOT SIG.	epi
L2-L3	6	0.000770113	0.105842	0.172	0.056	1	L3	TPSB2	-0.228	1.61891	Upper IM	NOT SIG.	epi
L2-L3	6	0.000773395	0.1245	0.194	0.078	1	L3	IMMP1L	-0.272	1.31451	Upper IM	NOT SIG.	epi
L2-L3	6	0.000775003	0.0594848	0.061	0	1	L3	SAA1	-0.061	#NUM!	Upper IM	NOT SIG.	epi
L2-L3	6	0.000776347	0.105576	0.139	0.039	1	L3	CREB3L4	-0.178	1.83354	Upper IM	NOT SIG.	epi
L2-L3	6	0.000780467	0.165369	0.611	0.422	1	L3	LSM3	-1.033	0.533929	Upper IM	NOT SIG.	epi
L2-L3	6	0.000781512	0.199608	0.522	0.35	1	L3	PIM3	-0.872	0.576695	Upper IM	NOT SIG.	epi
L2-L3	6	0.000781712	0.254915	0.539	0.378	1	L3	DEFB1	-0.917	0.511899	Upper IM	NOT SIG.	epi
L2-L3	6	0.000789063	0.140761	0.406	0.239	1	L3	FBH1	-0.645	0.764469	Upper IM	NOT SIG.	epi
L2-L3	6	0.000790564	0.184752	0.433	0.278	1	L3	CLPP	-0.711	0.639282	Upper IM	NOT SIG.	epi
L2-L3	6	0.00080369	0.110298	0.389	0.222	1	L3	MRPL55	-0.611	0.80921	Upper IM	NOT SIG.	epi
L2-L3	6	0.000805	0.253875	0.456	0.3	1	L3	LTBP4	-0.756	0.604071	Upper IM	NOT SIG.	epi
L2-L3	6	0.000816812	-0.425607	0.672	0.756	1	L3	GOLGA4	-1.428	-0.169925	Upper IM	NOT SIG.	epi
L2-L3	6	0.000823722	0.111067	0.228	0.1	1	L3	CAMKK1	-0.328	1.18903	Upper IM	NOT SIG.	epi
L2-L3	6	0.000824979	0.220143	0.389	0.244	1	L3	CD2BP2	-0.633	0.672889	Upper IM	NOT SIG.	epi
L2-L3	6	0.000841362	0.173407	0.45	0.283	1	L3	CORO1B	-0.733	0.669123	Upper IM	NOT SIG.	epi
L2-L3	6	0.000845212	0.0987338	0.156	0.05	1	L3	C17orf58	-0.206	1.64155	Upper IM	NOT SIG.	epi
L2-L3	6	0.000878241	0.115542	0.356	0.183	1	L3	PILRB	-0.539	0.960034	Upper IM	NOT SIG.	epi
L2-L3	6	0.000885128	0.237848	0.789	0.617	1	L3	ATP6V1F	-1.406	0.354755	Upper IM	NOT SIG.	epi
L2-L3	6	0.000894666	0.145597	0.389	0.222	1	L3	DEF6	-0.611	0.80921	Upper IM	NOT SIG.	epi
L2-L3	6	0.000899799	0.267058	0.883	0.811	1	L3	HINT1	-1.694	0.122712	Upper IM	NOT SIG.	epi
L2-L3	6	0.000901866	0.135419	0.178	0.067	1	L3	FBF1	-0.245	1.40964	Upper IM	NOT SIG.	epi
L2-L3	6	0.000906319	0.181033	0.567	0.378	1	L3	ATP13A4	-0.945	0.584963	Upper IM	NOT SIG.	epi
L2-L3	6	0.000922319	0.216648	0.594	0.422	1	L3	SNHG8	-1.016	0.49322	Upper IM	NOT SIG.	epi
L2-L3	6	0.000931277	0.108242	0.461	0.267	1	L3	ESRG	-0.728	0.787927	Upper IM	NOT SIG.	epi
L2-L3	6	0.000938122	0.22587	0.694	0.561	1	L3	NDUFB11	-1.255	0.306935	Upper IM	NOT SIG.	epi
L2-L3	6	0.000951147	0.0904783	0.289	0.139	1	L3	SEMA4C	-0.428	1.05598	Upper IM	NOT SIG.	epi
L2-L3	6	0.000954475	0.23933	0.644	0.45	1	L3	ITPRID2	-1.094	0.517136	Upper IM	NOT SIG.	epi
L2-L3	6	0.000955952	0.115401	0.289	0.139	1	L3	LRRC75A	-0.428	1.05598	Upper IM	NOT SIG.	epi
L2-L3	6	0.000971656	-0.25528	0.206	0.367	1	L3	MYLK	-0.573	-0.833136	Upper IM	NOT SIG.	epi
L2-L3	6	0.000977098	0.223623	0.583	0.428	1	L3	NAA38	-1.011	0.445885	Upper IM	NOT SIG.	epi
L2-L3	6	0.000977177	0.176739	0.872	0.761	1	L3	COPS9	-1.633	0.196432	Upper IM	NOT SIG.	epi
L2-L3	6	0.000988165	0.16537	0.956	0.878	1	L3	SNHG29	-1.834	0.12279	Upper IM	NOT SIG.	epi
L2-L3	6	0.000991726	0.132755	0.233	0.106	1	L3	LSM10	-0.339	1.13627	Upper IM	NOT SIG.	epi
L2-L3	6	0.000993943	-0.332851	0.744	0.767	1	L3	SERPINB2	-1.511	-0.043924	Upper IM	NOT SIG.	epi
L2-L3	6	0.000994414	0.188839	0.389	0.233	1	L3	NAA10	-0.622	0.73944	Upper IM	NOT SIG.	epi
L2-L3	6	0.00100064	0.194489	0.733	0.528	1	L3	SREBF2	-1.261	0.473275	Upper IM	NOT SIG.	epi
L2-L3	6	0.00100102	0.130071	0.239	0.106	1	L3	MRTFA	-0.345	1.17295	Upper IM	NOT SIG.	epi
L2-L3	6	0.00100409	-0.194255	1	1	1	L3	PITX1	-2	0	Upper IM	NOT SIG.	epi
L2-L3	6	0.00101282	0.234135	0.994	0.928	1	L3	NACA	-1.922	0.099121	Upper IM	NOT SIG.	epi
L2-L3	6	0.00101886	0.226289	0.883	0.728	1	L3	EIF4B	-1.611	0.278475	Upper IM	NOT SIG.	epi
L2-L3	6	0.00102127	0.182524	0.222	0.1	1	L3	DGKQ	-0.322	1.15056	Upper IM	NOT SIG.	epi
L2-L3	6	0.00102969	-0.280386	1	1	1	L3	PPL	-2	0	Upper IM	NOT SIG.	epi
L2-L3	6	0.00103901	-0.299005	0.828	0.806	1	L3	MCL1	-1.634	0.0388509	Upper IM	NOT SIG.	epi
L2-L3	6	0.0010406	0.224391	0.528	0.372	1	L3	POLR2J	-0.9	0.505235	Upper IM	NOT SIG.	epi
L2-L3	6	0.0010479	0.231213	0.828	0.706	1	L3	CERS3	-1.534	0.229963	Upper IM	NOT SIG.	epi
L2-L3	6	0.00106529	0.126796	0.15	0.05	1	L3	BCL2L10	-0.2	1.58496	Upper IM	NOT SIG.	epi
L2-L3	6	0.00106548	0.186381	0.539	0.356	1	L3	CEBPA	-0.895	0.598408	Upper IM	NOT SIG.	epi
L2-L3	6	0.00106698	0.194029	0.356	0.2	1	L3	PADI1	-0.556	0.831877	Upper IM	NOT SIG.	epi
L2-L3	6	0.00107263	0.0955284	0.506	0.306	1	L3	SNHG16	-0.812	0.725606	Upper IM	NOT SIG.	epi
L2-L3	6	0.00107873	0.306361	0.989	0.961	1	L3	DMKN	-1.95	0.0414341	Upper IM	NOT SIG.	epi
L2-L3	6	0.00108424	0.156894	0.35	0.194	1	L3	CD52	-0.544	0.851298	Upper IM	NOT SIG.	epi
L2-L3	6	0.00109597	0.271679	0.594	0.411	1	L3	S100A12	-1.005	0.531325	Upper IM	NOT SIG.	epi
L2-L3	6	0.0011019	0.122917	0.217	0.094	1	L3	CRYBB2	-0.311	1.20696	Upper IM	NOT SIG.	epi
L2-L3	6	0.00110904	0.195387	0.961	0.928	1	L3	KRT14	-1.889	0.0504116	Upper IM	NOT SIG.	epi
L2-L3	6	0.00110947	0.197858	0.983	0.922	1	L3	CST3	-1.905	0.0924247	Upper IM	NOT SIG.	epi
L2-L3	6	0.0011229	0.190281	0.339	0.194	1	L3	ARHGAP17	-0.533	0.805229	Upper IM	NOT SIG.	epi
L2-L3	6	0.00113091	0.219258	0.911	0.811	1	L3	COX6C	-1.722	0.167749	Upper IM	NOT SIG.	epi
L2-L3	6	0.00113595	0.195178	0.722	0.556	1	L3	PRPF8	-1.278	0.376914	Upper IM	NOT SIG.	epi
L2-L3	6	0.00113903	0.118059	0.306	0.167	1	L3	ECHDC3	-0.473	0.873684	Upper IM	NOT SIG.	epi
L2-L3	6	0.00114368	0.129923	0.233	0.106	1	L3	PSMG4	-0.339	1.13627	Upper IM	NOT SIG.	epi
L2-L3	6	0.00114375	0.165553	0.439	0.267	1	L3	MLLT1	-0.706	0.717381	Upper IM	NOT SIG.	epi
L2-L3	6	0.00115421	0.151752	0.278	0.139	1	L3	MAP3K14	-0.417	1	Upper IM	NOT SIG.	epi
L2-L3	6	0.00118741	0.182334	0.394	0.233	1	L3	SERPINF1	-0.627	0.757866	Upper IM	NOT SIG.	epi
L2-L3	6	0.00121764	0.156955	0.989	0.956	1	L3	MIF	-1.945	0.0489599	Upper IM	NOT SIG.	epi
L2-L3	6	0.00122089	0.133589	0.272	0.133	1	L3	PYGO2	-0.405	1.03218	Upper IM	NOT SIG.	epi
L2-L3	6	0.00122258	0.216308	0.867	0.722	1	L3	SEC61G	-1.589	0.264033	Upper IM	NOT SIG.	epi
L2-L3	6	0.00122893	0.0809756	0.117	0.028	1	L3	POFUT2	-0.145	2.06301	Upper IM	NOT SIG.	epi
L2-L3	6	0.00123235	0.125684	0.572	0.394	1	L3	PLD3	-0.966	0.53782	Upper IM	NOT SIG.	epi
L2-L3	6	0.00123296	0.238989	0.633	0.483	1	L3	SNRNP70	-1.116	0.390182	Upper IM	NOT SIG.	epi
L2-L3	6	0.00124752	0.0870725	0.094	0.017	1	L3	C5orf56	-0.111	2.46713	Upper IM	NOT SIG.	epi
L2-L3	6	0.00124871	0.139225	0.556	0.367	1	L3	ETHE1	-0.923	0.599305	Upper IM	NOT SIG.	epi
L2-L3	6	0.00125456	0.149843	0.7	0.5	1	L3	SERPINB6	-1.2	0.485427	Upper IM	NOT SIG.	epi
L2-L3	6	0.0012576	0.16481	0.944	0.889	1	L3	BTF3	-1.833	0.0866034	Upper IM	NOT SIG.	epi
L2-L3	6	0.00126675	0.258954	0.944	0.844	1	L3	TMA7	-1.788	0.161544	Upper IM	NOT SIG.	epi
L2-L3	6	0.00126841	0.0908996	0.083	0.011	1	L3	CCL19	-0.094	2.91561	Upper IM	NOT SIG.	epi
L2-L3	6	0.00126877	-0.246021	0.894	0.939	1	L3	ELL2	-1.833	-0.0708503	Upper IM	NOT SIG.	epi
L2-L3	6	0.00127029	0.231608	0.744	0.606	1	L3	WDR83OS	-1.35	0.295985	Upper IM	NOT SIG.	epi
L2-L3	6	0.00127685	0.0961609	0.55	0.367	1	L3	SNRPE	-0.917	0.583652	Upper IM	NOT SIG.	epi
L2-L3	6	0.00128244	0.0724157	0.106	0.022	1	L3	TENM4	-0.128	2.26849	Upper IM	NOT SIG.	epi
L2-L3	6	0.00129444	0.213468	0.883	0.744	1	L3	NORAD	-1.627	0.247111	Upper IM	NOT SIG.	epi
L2-L3	6	0.00130287	-0.14649	0.039	0.133	1	L3	HECTD2	-0.172	-1.76988	Upper IM	NOT SIG.	epi
L2-L3	6	0.00130668	-0.233744	0.056	0.156	1	L3	GPM6A	-0.212	-1.47805	Upper IM	NOT SIG.	epi
L2-L3	6	0.00131421	0.207451	0.594	0.422	1	L3	MGST3	-1.016	0.49322	Upper IM	NOT SIG.	epi
L2-L3	6	0.00131451	0.17714	0.517	0.356	1	L3	PSENEN	-0.873	0.538287	Upper IM	NOT SIG.	epi
L2-L3	6	0.00131458	0.34948	0.806	0.694	1	L3	KLK8	-1.5	0.215844	Upper IM	NOT SIG.	epi
L2-L3	6	0.00132193	0.16167	0.389	0.222	1	L3	LSM2	-0.611	0.80921	Upper IM	NOT SIG.	epi
L2-L3	6	0.001335	0.20882	1	0.978	1	L3	RPS15	-1.978	0.0320936	Upper IM	NOT SIG.	epi
L2-L3	6	0.00133692	0.0670509	0.106	0.022	1	L3	GGACT	-0.128	2.26849	Upper IM	NOT SIG.	epi
L2-L3	6	0.00133972	0.0827349	0.378	0.211	1	L3	TEX264	-0.589	0.841143	Upper IM	NOT SIG.	epi
L2-L3	6	0.00134228	0.190894	0.856	0.683	1	L3	NDUFB1	-1.539	0.325725	Upper IM	NOT SIG.	epi
L2-L3	6	0.00135462	0.157921	0.433	0.283	1	L3	C18orf32	-0.716	0.613565	Upper IM	NOT SIG.	epi
L2-L3	6	0.00137199	0.0958767	0.117	0.028	1	L3	SH3BP5-AS1	-0.145	2.06301	Upper IM	NOT SIG.	epi
L2-L3	6	0.00137199	0.0678729	0.056	0	1	L3	HAUS8	-0.056	#NUM!	Upper IM	NOT SIG.	epi
L2-L3	6	0.00137199	0.0458214	0.056	0	1	L3	DEPP1	-0.056	#NUM!	Upper IM	NOT SIG.	epi
L2-L3	6	0.00137491	0.139046	0.233	0.106	1	L3	PHYHIP	-0.339	1.13627	Upper IM	NOT SIG.	epi
L2-L3	6	0.00138052	-0.115387	0.039	0.133	1	L3	HLA-DRB5	-0.172	-1.76988	Upper IM	NOT SIG.	epi
L2-L3	6	0.00138307	0.136112	0.244	0.117	1	L3	ADPGK	-0.361	1.06037	Upper IM	NOT SIG.	epi
L2-L3	6	0.00138431	0.149144	0.267	0.139	1	L3	PHRF1	-0.406	0.941755	Upper IM	NOT SIG.	epi
L2-L3	6	0.00138761	0.14104	1	0.961	1	L3	NDRG1	-1.961	0.0573917	Upper IM	NOT SIG.	epi
L2-L3	6	0.00138931	0.0816886	0.222	0.094	1	L3	TULP3	-0.316	1.23983	Upper IM	NOT SIG.	epi
L2-L3	6	0.00138958	0.209475	0.406	0.267	1	L3	CIAO2B	-0.673	0.60464	Upper IM	NOT SIG.	epi
L2-L3	6	0.00140409	0.203899	0.561	0.394	1	L3	CUTA	-0.955	0.509805	Upper IM	NOT SIG.	epi
L2-L3	6	0.00140436	-0.288302	0.5	0.628	1	L3	CES2	-1.128	-0.328836	Upper IM	NOT SIG.	epi
L2-L3	6	0.00141008	0.103187	0.256	0.122	1	L3	AJUBA	-0.378	1.06926	Upper IM	NOT SIG.	epi
L2-L3	6	0.00141433	0.171876	0.594	0.417	1	L3	EMC10	-1.011	0.510416	Upper IM	NOT SIG.	epi
L2-L3	6	0.00142165	0.0937542	0.678	0.506	1	L3	WASHC1	-1.184	0.422148	Upper IM	NOT SIG.	epi
L2-L3	6	0.00142716	0.196739	1	0.989	1	L3	SDC1	-1.989	0.0159576	Upper IM	NOT SIG.	epi
L2-L3	6	0.00142916	0.195539	0.806	0.6	1	L3	SEMA4B	-1.406	0.425817	Upper IM	NOT SIG.	epi
L2-L3	6	0.00144838	0.141727	0.383	0.222	1	L3	USP54	-0.605	0.786785	Upper IM	NOT SIG.	epi
L2-L3	6	0.00146009	0.248453	0.428	0.272	1	L3	FLOT1	-0.7	0.654004	Upper IM	NOT SIG.	epi
L2-L3	6	0.00146226	0.166647	0.294	0.15	1	L3	ABCC5	-0.444	0.970854	Upper IM	NOT SIG.	epi
L2-L3	6	0.00147458	-0.445892	0.794	0.794	1	L3	MXD1	-1.588	0	Upper IM	NOT SIG.	epi
L2-L3	6	0.00148005	0.168088	0.411	0.25	1	L3	ACTN1	-0.661	0.71721	Upper IM	NOT SIG.	epi
L2-L3	6	0.00149043	-0.316754	0.928	0.894	1	L3	UPP1	-1.822	0.05385	Upper IM	NOT SIG.	epi
L2-L3	6	0.00149181	0.214422	0.739	0.567	1	L3	FLNA	-1.306	0.382226	Upper IM	NOT SIG.	epi
L2-L3	6	0.00151799	0.118324	0.183	0.072	1	L3	AKR1C1	-0.255	1.34577	Upper IM	NOT SIG.	epi
L2-L3	6	0.00152002	0.216425	0.494	0.361	1	L3	SLC9A3-AS1	-0.855	0.452512	Upper IM	NOT SIG.	epi
L2-L3	6	0.00153523	0.151726	0.328	0.189	1	L3	TWF2	-0.517	0.79531	Upper IM	NOT SIG.	epi
L2-L3	6	0.00153774	-0.095334	0.039	0.133	1	L3	ZNF626	-0.172	-1.76988	Upper IM	NOT SIG.	epi
L2-L3	6	0.00153909	0.250938	0.883	0.767	1	L3	ATP5MG	-1.65	0.203187	Upper IM	NOT SIG.	epi
L2-L3	6	0.00154147	0.200345	0.717	0.528	1	L3	NDUFA6	-1.245	0.441435	Upper IM	NOT SIG.	epi
L2-L3	6	0.0015588	-0.224446	0.911	0.933	1	L3	HEBP2	-1.844	-0.034426	Upper IM	NOT SIG.	epi
L2-L3	6	0.00156299	0.195277	0.361	0.211	1	L3	ARHGDIB	-0.572	0.774756	Upper IM	NOT SIG.	epi
L2-L3	6	0.00156574	0.150985	0.406	0.233	1	L3	ABCC1	-0.639	0.80115	Upper IM	NOT SIG.	epi
L2-L3	6	0.00157296	0.124637	0.383	0.228	1	L3	FAM3A	-0.611	0.748311	Upper IM	NOT SIG.	epi
L2-L3	6	0.00158932	0.133528	0.444	0.278	1	L3	ZNF395	-0.722	0.675475	Upper IM	NOT SIG.	epi
L2-L3	6	0.0016075	0.177583	0.511	0.344	1	L3	VWA1	-0.855	0.570915	Upper IM	NOT SIG.	epi
L2-L3	6	0.00161146	0.113382	0.339	0.183	1	L3	STX10	-0.522	0.889442	Upper IM	NOT SIG.	epi
L2-L3	6	0.00161532	0.105687	0.194	0.078	1	L3	YPEL2	-0.272	1.31451	Upper IM	NOT SIG.	epi
L2-L3	6	0.00162355	0.179188	0.467	0.311	1	L3	MRPL33	-0.778	0.586508	Upper IM	NOT SIG.	epi
L2-L3	6	0.00163495	0.166757	1	0.994	1	L3	RPS4X	-1.994	0.00868224	Upper IM	NOT SIG.	epi
L2-L3	6	0.00164531	0.318463	0.189	0.078	1	L3	IGLC1	-0.267	1.27684	Upper IM	NOT SIG.	epi
L2-L3	6	0.00164613	-0.320598	0.883	0.867	1	L3	RIOK3	-1.75	0.0263814	Upper IM	NOT SIG.	epi
L2-L3	6	0.00165096	0.218765	0.822	0.672	1	L3	PPP1R14B	-1.494	0.290677	Upper IM	NOT SIG.	epi
L2-L3	6	0.0016537	0.106655	0.206	0.083	1	L3	AMDHD2	-0.289	1.31146	Upper IM	NOT SIG.	epi
L2-L3	6	0.00165769	0.117029	0.333	0.183	1	L3	TNIP2	-0.516	0.863679	Upper IM	NOT SIG.	epi
L2-L3	6	0.00165839	0.142844	0.2	0.089	1	L3	SHFL	-0.289	1.16812	Upper IM	NOT SIG.	epi
L2-L3	6	0.00166314	0.161199	0.239	0.117	1	L3	PEX6	-0.356	1.0305	Upper IM	NOT SIG.	epi
L2-L3	6	0.00166753	0.118649	0.372	0.217	1	L3	WBP1	-0.589	0.777608	Upper IM	NOT SIG.	epi
L2-L3	6	0.0016807	0.126253	0.206	0.089	1	L3	ADCK5	-0.295	1.21077	Upper IM	NOT SIG.	epi
L2-L3	6	0.00168962	0.170462	1	0.994	1	L3	RPL8	-1.994	0.00868224	Upper IM	NOT SIG.	epi
L2-L3	6	0.0016903	0.179131	0.589	0.422	1	L3	PSMB5	-1.011	0.481025	Upper IM	NOT SIG.	epi
L2-L3	6	0.00170083	0.109771	0.211	0.089	1	L3	PXN	-0.3	1.24537	Upper IM	NOT SIG.	epi
L2-L3	6	0.00170723	0.0727375	0.378	0.206	1	L3	MTFR1L	-0.584	0.875742	Upper IM	NOT SIG.	epi
L2-L3	6	0.00170924	0.198996	0.406	0.267	1	L3	MRPL54	-0.673	0.60464	Upper IM	NOT SIG.	epi
L2-L3	6	0.00171615	0.197818	0.867	0.761	1	L3	SELENOW	-1.628	0.188136	Upper IM	NOT SIG.	epi
L2-L3	6	0.00172203	-0.216055	1	1	1	L3	MT-CO2	-2	0	Upper IM	NOT SIG.	epi
L2-L3	6	0.00172459	-1.0243	0.389	0.489	1	L3	FLG	-0.878	-0.330064	Upper IM	NOT SIG.	epi
L2-L3	6	0.00173542	0.154762	0.467	0.3	1	L3	AQP1	-0.767	0.63846	Upper IM	NOT SIG.	epi
L2-L3	6	0.00176476	0.197738	0.944	0.783	1	L3	GABARAP	-1.727	0.269775	Upper IM	NOT SIG.	epi
L2-L3	6	0.0017676	0.177356	0.206	0.089	1	L3	RNASE1	-0.295	1.21077	Upper IM	NOT SIG.	epi
L2-L3	6	0.00178363	0.203196	0.978	0.906	1	L3	COX4I1	-1.884	0.110323	Upper IM	NOT SIG.	epi
L2-L3	6	0.00182235	0.156086	0.456	0.278	1	L3	MIEN1	-0.734	0.713949	Upper IM	NOT SIG.	epi
L2-L3	6	0.00182964	0.118452	0.511	0.328	1	L3	UQCC3	-0.839	0.639627	Upper IM	NOT SIG.	epi
L2-L3	6	0.00182973	0.0616286	0.067	0.006	1	L3	LIMS2	-0.073	3.48113	Upper IM	NOT SIG.	epi
L2-L3	6	0.00184069	0.0890504	0.228	0.106	1	L3	C11orf80	-0.334	1.10497	Upper IM	NOT SIG.	epi
L2-L3	6	0.00184695	0.186071	0.294	0.161	1	L3	ANKRD10	-0.455	0.868755	Upper IM	NOT SIG.	epi
L2-L3	6	0.0018496	0.203924	0.411	0.272	1	L3	MRPL4	-0.683	0.595532	Upper IM	NOT SIG.	epi
L2-L3	6	0.00185572	0.100113	0.389	0.228	1	L3	TMEM173	-0.617	0.770736	Upper IM	NOT SIG.	epi
L2-L3	6	0.00187472	0.0837358	0.178	0.067	1	L3	CD276	-0.245	1.40964	Upper IM	NOT SIG.	epi
L2-L3	6	0.00189975	0.179162	0.367	0.222	1	L3	ITGAE	-0.589	0.72522	Upper IM	NOT SIG.	epi
L2-L3	6	0.00191835	0.13422	0.211	0.094	1	L3	FKBP11	-0.305	1.16651	Upper IM	NOT SIG.	epi
L2-L3	6	0.00192243	0.110929	0.244	0.122	1	L3	RNFT1	-0.366	1	Upper IM	NOT SIG.	epi
L2-L3	6	0.00192672	0.131731	0.544	0.372	1	L3	TXN2	-0.916	0.548304	Upper IM	NOT SIG.	epi
L2-L3	6	0.00194066	0.161597	0.267	0.144	1	L3	DALRD3	-0.411	0.890771	Upper IM	NOT SIG.	epi
L2-L3	6	0.00194172	0.119121	0.239	0.117	1	L3	MACROD1	-0.356	1.0305	Upper IM	NOT SIG.	epi
L2-L3	6	0.00195586	0.135012	0.333	0.183	1	L3	ESYT1	-0.516	0.863679	Upper IM	NOT SIG.	epi
L2-L3	6	0.00197596	0.183686	0.411	0.25	1	L3	HGSNAT	-0.661	0.71721	Upper IM	NOT SIG.	epi
L2-L3	6	0.00197848	0.06752	0.078	0.011	1	L3	AC245100.6	-0.089	2.82597	Upper IM	NOT SIG.	epi
L2-L3	6	0.00198139	0.109318	0.428	0.256	1	L3	SYF2	-0.684	0.741467	Upper IM	NOT SIG.	epi
L2-L3	6	0.0019922	0.124602	0.228	0.106	1	L3	GNL3L	-0.334	1.10497	Upper IM	NOT SIG.	epi
L2-L3	6	0.00199854	-0.132631	0.067	0.172	1	L3	RHOU	-0.239	-1.36018	Upper IM	NOT SIG.	epi
L2-L3	6	0.00200863	0.167988	0.472	0.311	1	L3	ITPRIP	-0.783	0.601872	Upper IM	NOT SIG.	epi
L2-L3	6	0.00201128	0.177529	0.222	0.106	1	L3	MAPK8IP3	-0.328	1.0665	Upper IM	NOT SIG.	epi
L2-L3	6	0.00201266	0.0596915	0.067	0.006	1	L3	GRK3	-0.073	3.48113	Upper IM	NOT SIG.	epi
L2-L3	6	0.00202274	0.0835984	0.222	0.094	1	L3	RBBP9	-0.316	1.23983	Upper IM	NOT SIG.	epi
L2-L3	6	0.00202861	0.256429	0.972	0.922	1	L3	DBI	-1.894	0.0761896	Upper IM	NOT SIG.	epi
L2-L3	6	0.00203399	0.0673216	0.067	0.006	1	L3	CYTH4	-0.073	3.48113	Upper IM	NOT SIG.	epi
L2-L3	6	0.00203797	0.15895	0.8	0.628	1	L3	TAPBP	-1.428	0.349235	Upper IM	NOT SIG.	epi
L2-L3	6	0.00204714	0.099774	0.206	0.083	1	L3	CD3D	-0.289	1.31146	Upper IM	NOT SIG.	epi
L2-L3	6	0.00205462	0.101639	0.694	0.506	1	L3	TMEM141	-1.2	0.455798	Upper IM	NOT SIG.	epi
L2-L3	6	0.00205553	0.0590144	0.067	0.006	1	L3	HYAL3	-0.073	3.48113	Upper IM	NOT SIG.	epi
L2-L3	6	0.00206757	0.118177	0.35	0.194	1	L3	TSSC4	-0.544	0.851298	Upper IM	NOT SIG.	epi
L2-L3	6	0.00207525	0.133118	0.239	0.117	1	L3	CTNNBL1	-0.356	1.0305	Upper IM	NOT SIG.	epi
L2-L3	6	0.00208361	0.181716	0.856	0.678	1	L3	PPP2R1A	-1.534	0.336326	Upper IM	NOT SIG.	epi
L2-L3	6	0.00209027	0.254356	0.783	0.633	1	L3	SRSF2	-1.416	0.306807	Upper IM	NOT SIG.	epi
L2-L3	6	0.00209536	0.141087	0.356	0.217	1	L3	RBP1	-0.573	0.714182	Upper IM	NOT SIG.	epi
L2-L3	6	0.00212279	0.126652	0.433	0.267	1	L3	EXOC6B	-0.7	0.697527	Upper IM	NOT SIG.	epi
L2-L3	6	0.00212701	0.0669839	0.111	0.028	1	L3	STAB1	-0.139	1.98706	Upper IM	NOT SIG.	epi
L2-L3	6	0.00213543	0.111047	0.461	0.283	1	L3	PSME3	-0.744	0.703965	Upper IM	NOT SIG.	epi
L2-L3	6	0.00214298	0.148048	0.283	0.15	1	L3	TRAFD1	-0.433	0.91584	Upper IM	NOT SIG.	epi
L2-L3	6	0.00214326	0.168798	0.811	0.594	1	L3	MICOS10	-1.405	0.449239	Upper IM	NOT SIG.	epi
L2-L3	6	0.00214334	-0.362532	0.439	0.544	1	L3	PHACTR4	-0.983	-0.309386	Upper IM	NOT SIG.	epi
L2-L3	6	0.00214361	-0.254909	0.989	1	1	L3	KRT6C	-1.989	-0.0159576	Upper IM	NOT SIG.	epi
L2-L3	6	0.00214904	0.120595	0.267	0.133	1	L3	LZTR1	-0.4	1.00541	Upper IM	NOT SIG.	epi
L2-L3	6	0.00215874	0.197364	0.394	0.239	1	L3	LTBP3	-0.633	0.721185	Upper IM	NOT SIG.	epi
L2-L3	6	0.00216185	0.164366	1	0.994	1	L3	RPLP2	-1.994	0.00868224	Upper IM	NOT SIG.	epi
L2-L3	6	0.0021909	0.236818	0.9	0.811	1	L3	NDUFA4	-1.711	0.150223	Upper IM	NOT SIG.	epi
L2-L3	6	0.00220241	0.222542	0.4	0.267	1	L3	CHMP4A	-0.667	0.58316	Upper IM	NOT SIG.	epi
L2-L3	6	0.00221621	0.160394	0.517	0.356	1	L3	JMJD8	-0.873	0.538287	Upper IM	NOT SIG.	epi
L2-L3	6	0.00221724	0.283994	0.539	0.394	1	L3	IFFO2	-0.933	0.45209	Upper IM	NOT SIG.	epi
L2-L3	6	0.00223768	0.10804	0.622	0.422	1	L3	SEPTIN2	-1.044	0.559672	Upper IM	NOT SIG.	epi
L2-L3	6	0.0022437	-0.258008	0.983	0.972	1	L3	EEF1B2	-1.955	0.0162351	Upper IM	NOT SIG.	epi
L2-L3	6	0.00224996	0.14366	0.306	0.167	1	L3	TMUB1	-0.473	0.873684	Upper IM	NOT SIG.	epi
L2-L3	6	0.00226445	0.16393	0.661	0.478	1	L3	TPD52L2	-1.139	0.46764	Upper IM	NOT SIG.	epi
L2-L3	6	0.00227106	0.234333	0.667	0.544	1	L3	TRMT112	-1.211	0.29408	Upper IM	NOT SIG.	epi
L2-L3	6	0.00227702	0.210362	0.867	0.717	1	L3	APLP2	-1.584	0.274059	Upper IM	NOT SIG.	epi
L2-L3	6	0.00227723	0.125127	0.328	0.183	1	L3	SLC35E2B	-0.511	0.841852	Upper IM	NOT SIG.	epi
L2-L3	6	0.00228162	0.0809352	0.078	0.011	1	L3	PODN	-0.089	2.82597	Upper IM	NOT SIG.	epi
L2-L3	6	0.00228248	0.111689	0.333	0.183	1	L3	ZNF146	-0.516	0.863679	Upper IM	NOT SIG.	epi
L2-L3	6	0.00230239	0.101311	0.133	0.044	1	L3	PPM1M	-0.177	1.59585	Upper IM	NOT SIG.	epi
L2-L3	6	0.0023169	-0.355562	1	1	1	L3	EMP1	-2	0	Upper IM	NOT SIG.	epi
L2-L3	6	0.00232368	0.0966863	0.15	0.056	1	L3	TUBG2	-0.206	1.42146	Upper IM	NOT SIG.	epi
L2-L3	6	0.00233086	0.126012	0.272	0.144	1	L3	NOL6	-0.416	0.917538	Upper IM	NOT SIG.	epi
L2-L3	6	0.00233145	0.0993894	0.144	0.05	1	L3	LRP5	-0.194	1.52607	Upper IM	NOT SIG.	epi
L2-L3	6	0.00233296	0.126868	0.117	0.033	1	L3	MRGPRF	-0.15	1.82597	Upper IM	NOT SIG.	epi
L2-L3	6	0.00234547	0.128414	0.244	0.117	1	L3	COL16A1	-0.361	1.06037	Upper IM	NOT SIG.	epi
L2-L3	6	0.00234766	0.189325	0.661	0.489	1	L3	CHCHD10	-1.15	0.434816	Upper IM	NOT SIG.	epi
L2-L3	6	0.0023631	0.28315	0.778	0.578	1	L3	KLK7	-1.356	0.428701	Upper IM	NOT SIG.	epi
L2-L3	6	0.00237866	0.185334	0.311	0.183	1	L3	MKNK1	-0.494	0.765071	Upper IM	NOT SIG.	epi
L2-L3	6	0.00238548	0.0670267	0.144	0.05	1	L3	ATP6V0E2	-0.194	1.52607	Upper IM	NOT SIG.	epi
L2-L3	6	0.00238711	0.170679	0.378	0.233	1	L3	PLEKHF2	-0.611	0.698056	Upper IM	NOT SIG.	epi
L2-L3	6	0.00239428	-0.0707621	0.017	0.089	1	L3	MT4	-0.106	-2.38827	Upper IM	NOT SIG.	epi
L2-L3	6	0.00239533	0.185049	0.7	0.55	1	L3	SNRPB	-1.25	0.347923	Upper IM	NOT SIG.	epi
L2-L3	6	0.00241489	0.103475	0.133	0.044	1	L3	MTHFS	-0.177	1.59585	Upper IM	NOT SIG.	epi
L2-L3	6	0.00242031	0.0956458	0.278	0.144	1	L3	NUDT16L1	-0.422	0.949016	Upper IM	NOT SIG.	epi
L2-L3	6	0.00243086	0.155691	0.417	0.261	1	L3	CSKMT	-0.678	0.675998	Upper IM	NOT SIG.	epi
L2-L3	6	0.00243098	0.0872778	0.05	0	1	L3	CD27	-0.05	#NUM!	Upper IM	NOT SIG.	epi
L2-L3	6	0.00243098	0.0496497	0.05	0	1	L3	AC008267.5	-0.05	#NUM!	Upper IM	NOT SIG.	epi
L2-L3	6	0.00243098	0.0451375	0.05	0	1	L3	APOC1	-0.05	#NUM!	Upper IM	NOT SIG.	epi
L2-L3	6	0.00243098	-0.0405353	0	0.05	1	L3	PRR11	-0.05	#NUM!	Upper IM	NOT SIG.	epi
L2-L3	6	0.00243098	-0.0671875	0	0.05	1	L3	AC092490.1	-0.05	#NUM!	Upper IM	NOT SIG.	epi
L2-L3	6	0.00244576	0.122582	0.322	0.178	1	L3	DKC1	-0.5	0.855183	Upper IM	NOT SIG.	epi
L2-L3	6	0.00245118	0.231827	0.806	0.672	1	L3	SNHG25	-1.478	0.262319	Upper IM	NOT SIG.	epi
L2-L3	6	0.00245822	0.277583	0.833	0.65	1	L3	TXNDC17	-1.483	0.357877	Upper IM	NOT SIG.	epi
L2-L3	6	0.00246232	-0.35323	0.594	0.656	1	L3	RALBP1	-1.25	-0.143233	Upper IM	NOT SIG.	epi
L2-L3	6	0.00246459	0.0910811	0.261	0.128	1	L3	STEAP3	-0.389	1.02791	Upper IM	NOT SIG.	epi
L2-L3	6	0.0025078	0.128426	0.161	0.061	1	L3	CSRNP2	-0.222	1.40018	Upper IM	NOT SIG.	epi
L2-L3	6	0.0025136	0.140701	0.261	0.139	1	L3	OXLD1	-0.4	0.908965	Upper IM	NOT SIG.	epi
L2-L3	6	0.00251369	0.283692	0.711	0.583	1	L3	SPARC	-1.294	0.286354	Upper IM	NOT SIG.	epi
L2-L3	6	0.0025245	0.103237	0.228	0.106	1	L3	C20orf27	-0.334	1.10497	Upper IM	NOT SIG.	epi
L2-L3	6	0.00254372	0.0501204	0.089	0.017	1	L3	CCP110	-0.106	2.38827	Upper IM	NOT SIG.	epi
L2-L3	6	0.00254907	0.143188	0.5	0.322	1	L3	NDUFS3	-0.822	0.634867	Upper IM	NOT SIG.	epi
L2-L3	6	0.00258391	0.121278	0.378	0.239	1	L3	MRPS12	-0.617	0.661376	Upper IM	NOT SIG.	epi
L2-L3	6	0.00258548	0.124104	0.117	0.033	1	L3	MFAP4	-0.15	1.82597	Upper IM	NOT SIG.	epi
L2-L3	6	0.00258771	0.208395	0.261	0.133	1	L3	KDF1	-0.394	0.972624	Upper IM	NOT SIG.	epi
L2-L3	6	0.002592	0.0822298	0.244	0.117	1	L3	IGFBP3	-0.361	1.06037	Upper IM	NOT SIG.	epi
L2-L3	6	0.00261307	0.158926	0.472	0.317	1	L3	GOLGA6L9	-0.789	0.574304	Upper IM	NOT SIG.	epi
L2-L3	6	0.0026181	0.217581	0.744	0.589	1	L3	CELSR2	-1.333	0.337035	Upper IM	NOT SIG.	epi
L2-L3	6	0.00262933	0.178668	0.533	0.389	1	L3	GAS6	-0.922	0.454365	Upper IM	NOT SIG.	epi
L2-L3	6	0.00263921	0.0839395	0.411	0.233	1	L3	IGFBP6	-0.644	0.818808	Upper IM	NOT SIG.	epi
L2-L3	6	0.00265528	0.184227	0.778	0.606	1	L3	COPE	-1.384	0.360452	Upper IM	NOT SIG.	epi
L2-L3	6	0.0026585	0.212948	0.972	0.894	1	L3	CALR	-1.866	0.120681	Upper IM	NOT SIG.	epi
L2-L3	6	0.00266444	-0.414589	0.122	0.233	1	L3	KRT24	-0.355	-0.933449	Upper IM	NOT SIG.	epi
L2-L3	6	0.00266655	-0.190336	0.967	0.978	1	L3	KRT16	-1.945	-0.0163186	Upper IM	NOT SIG.	epi
L2-L3	6	0.00268971	0.177162	0.45	0.306	1	L3	STIM1	-0.756	0.556393	Upper IM	NOT SIG.	epi
L2-L3	6	0.00269173	0.161032	0.311	0.183	1	L3	STAM2	-0.494	0.765071	Upper IM	NOT SIG.	epi
L2-L3	6	0.00269408	0.102885	0.394	0.244	1	L3	PIH1D1	-0.638	0.691314	Upper IM	NOT SIG.	epi
L2-L3	6	0.00269805	0.264545	0.928	0.772	1	L3	SERPINB5	-1.7	0.265524	Upper IM	NOT SIG.	epi
L2-L3	6	0.00270189	0.108059	0.178	0.072	1	L3	ZNF76	-0.25	1.30581	Upper IM	NOT SIG.	epi
L2-L3	6	0.00271229	0.184031	0.183	0.083	1	L3	PELO	-0.266	1.14066	Upper IM	NOT SIG.	epi
L2-L3	6	0.00271726	0.107803	0.467	0.306	1	L3	MPDU1	-0.773	0.609891	Upper IM	NOT SIG.	epi
L2-L3	6	0.00272605	0.118488	0.261	0.139	1	L3	NAA25	-0.4	0.908965	Upper IM	NOT SIG.	epi
L2-L3	6	0.00273012	0.083767	0.183	0.072	1	L3	APBA3	-0.255	1.34577	Upper IM	NOT SIG.	epi
L2-L3	6	0.00273718	0.191773	0.772	0.611	1	L3	SYNGR2	-1.383	0.337428	Upper IM	NOT SIG.	epi
L2-L3	6	0.00273725	0.220447	0.528	0.378	1	L3	FSCN1	-0.906	0.482152	Upper IM	NOT SIG.	epi
L2-L3	6	0.00274488	0.186692	0.544	0.383	1	L3	DLD	-0.927	0.506262	Upper IM	NOT SIG.	epi
L2-L3	6	0.00274849	0.0900661	0.161	0.061	1	L3	LGALS9B	-0.222	1.40018	Upper IM	NOT SIG.	epi
L2-L3	6	0.002756	0.125846	0.35	0.211	1	L3	SFT2D1	-0.561	0.730112	Upper IM	NOT SIG.	epi
L2-L3	6	0.00276771	0.124415	0.278	0.15	1	L3	DEXI	-0.428	0.890122	Upper IM	NOT SIG.	epi
L2-L3	6	0.00277459	0.11855	0.511	0.333	1	L3	NDUFAF8	-0.844	0.617801	Upper IM	NOT SIG.	epi
L2-L3	6	0.00277689	0.0902683	0.106	0.028	1	L3	LINC00339	-0.134	1.92057	Upper IM	NOT SIG.	epi
L2-L3	6	0.00279603	-0.318485	0.433	0.556	1	L3	NFIC	-0.989	-0.360718	Upper IM	NOT SIG.	epi
L2-L3	6	0.00281236	-0.192562	0.994	0.983	1	L3	H3F3A	-1.977	0.0160544	Upper IM	NOT SIG.	epi
L2-L3	6	0.00282701	0.0587132	0.128	0.039	1	L3	NUP210	-0.167	1.7146	Upper IM	NOT SIG.	epi
L2-L3	6	0.00282816	-0.175705	0.056	0.15	1	L3	HMGN5	-0.206	-1.42146	Upper IM	NOT SIG.	epi
L2-L3	6	0.00282818	0.202605	0.35	0.228	1	L3	PSMD9	-0.578	0.618321	Upper IM	NOT SIG.	epi
L2-L3	6	0.00283107	0.149774	0.994	1	1	L3	RPL36	-1.994	-0.00868224	Upper IM	NOT SIG.	epi
L2-L3	6	0.00285688	0.126204	0.272	0.15	1	L3	RNMT	-0.422	0.858644	Upper IM	NOT SIG.	epi
L2-L3	6	0.00288966	0.206045	0.367	0.217	1	L3	A2M	-0.584	0.758085	Upper IM	NOT SIG.	epi
L2-L3	6	0.00289921	0.170229	0.361	0.217	1	L3	FCGRT	-0.578	0.734304	Upper IM	NOT SIG.	epi
L2-L3	6	0.00293657	0.0987665	0.133	0.044	1	L3	TRAK2	-0.177	1.59585	Upper IM	NOT SIG.	epi
L2-L3	6	0.00295138	0.149048	0.406	0.256	1	L3	SMIM26	-0.662	0.665336	Upper IM	NOT SIG.	epi
L2-L3	6	0.00295777	0.107377	0.306	0.167	1	L3	OSBPL9	-0.473	0.873684	Upper IM	NOT SIG.	epi
L2-L3	6	0.00298655	0.0853213	0.283	0.144	1	L3	C1GALT1C1	-0.427	0.974733	Upper IM	NOT SIG.	epi
L2-L3	6	0.00299375	0.113918	0.244	0.128	1	L3	CCNQ	-0.372	0.930737	Upper IM	NOT SIG.	epi
L2-L3	6	0.00299694	-0.201886	0.139	0.261	1	L3	ZNF462	-0.4	-0.908965	Upper IM	NOT SIG.	epi
L2-L3	6	0.00299708	-0.274009	0.972	0.917	1	L3	LAPTM4A	-1.889	0.0840346	Upper IM	NOT SIG.	epi
L2-L3	6	0.00300565	0.116597	0.356	0.217	1	L3	RAE1	-0.573	0.714182	Upper IM	NOT SIG.	epi
L2-L3	6	0.00300993	0.214424	0.9	0.772	1	L3	PRDX5	-1.672	0.221324	Upper IM	NOT SIG.	epi
L2-L3	6	0.00301885	0.186029	1	0.933	1	L3	RPL23A	-1.933	0.100051	Upper IM	NOT SIG.	epi
L2-L3	6	0.00302998	0.128185	0.15	0.056	1	L3	DCBLD1	-0.206	1.42146	Upper IM	NOT SIG.	epi
L2-L3	6	0.00303461	0.111925	0.222	0.111	1	L3	PDCL3	-0.333	1	Upper IM	NOT SIG.	epi
L2-L3	6	0.00304203	0.090167	0.317	0.178	1	L3	PON2	-0.495	0.832606	Upper IM	NOT SIG.	epi
L2-L3	6	0.00304905	0.110643	0.411	0.267	1	L3	ACAD9	-0.678	0.622299	Upper IM	NOT SIG.	epi
L2-L3	6	0.00307347	0.29085	0.983	0.933	1	L3	SERPINB1	-1.916	0.0753143	Upper IM	NOT SIG.	epi
L2-L3	6	0.00310481	0.0934983	0.167	0.067	1	L3	HEIH	-0.234	1.31762	Upper IM	NOT SIG.	epi
L2-L3	6	0.00311521	-0.29688	1	1	1	L3	MUC21	-2	0	Upper IM	NOT SIG.	epi
L2-L3	6	0.00311798	0.149242	0.483	0.333	1	L3	MYDGF	-0.816	0.536501	Upper IM	NOT SIG.	epi
L2-L3	6	0.00312606	0.315617	0.744	0.617	1	L3	ID1	-1.361	0.270032	Upper IM	NOT SIG.	epi
L2-L3	6	0.00315295	0.94022	0.194	0.094	1	L3	IGLC3	-0.288	1.04532	Upper IM	NOT SIG.	epi
L2-L3	6	0.00315631	0.153295	0.994	0.972	1	L3	FTH1	-1.966	0.0322895	Upper IM	NOT SIG.	epi
L2-L3	6	0.00316312	0.0734895	0.389	0.228	1	L3	TIMM23	-0.617	0.770736	Upper IM	NOT SIG.	epi
L2-L3	6	0.00317381	0.138354	0.306	0.172	1	L3	SNHG12	-0.478	0.831123	Upper IM	NOT SIG.	epi
L2-L3	6	0.00318412	0.14642	0.372	0.233	1	L3	RHBDD2	-0.605	0.674973	Upper IM	NOT SIG.	epi
L2-L3	6	0.00318663	-0.402762	0.622	0.683	1	L3	KTN1	-1.305	-0.134971	Upper IM	NOT SIG.	epi
L2-L3	6	0.00320097	0.06331	0.061	0.006	1	L3	DUSP2	-0.067	3.34577	Upper IM	NOT SIG.	epi
L2-L3	6	0.00322183	0.0915703	0.122	0.039	1	L3	SULT1A3	-0.161	1.64534	Upper IM	NOT SIG.	epi
L2-L3	6	0.00322994	0.170157	0.883	0.75	1	L3	OST4	-1.633	0.235523	Upper IM	NOT SIG.	epi
L2-L3	6	0.00323486	0.054487	0.061	0.006	1	L3	GSTM5	-0.067	3.34577	Upper IM	NOT SIG.	epi
L2-L3	6	0.00323486	-0.0828293	0.006	0.061	1	L3	AK9	-0.067	-3.34577	Upper IM	NOT SIG.	epi
L2-L3	6	0.00323551	0.253153	0.55	0.406	1	L3	CEACAM1	-0.956	0.437952	Upper IM	NOT SIG.	epi
L2-L3	6	0.00326589	0.119043	0.3	0.167	1	L3	PCOLCE	-0.467	0.845114	Upper IM	NOT SIG.	epi
L2-L3	6	0.00327311	0.177572	0.294	0.172	1	L3	ZNF273	-0.466	0.773408	Upper IM	NOT SIG.	epi
L2-L3	6	0.00327434	-0.368265	0.706	0.767	1	L3	SLK	-1.473	-0.119558	Upper IM	NOT SIG.	epi
L2-L3	6	0.00329105	0.121756	0.156	0.061	1	L3	ZNF548	-0.217	1.35466	Upper IM	NOT SIG.	epi
L2-L3	6	0.00330134	0.129843	0.306	0.172	1	L3	STARD5	-0.478	0.831123	Upper IM	NOT SIG.	epi
L2-L3	6	0.00330361	-0.136375	0.006	0.061	1	L3	TMPRSS11F	-0.067	-3.34577	Upper IM	NOT SIG.	epi
L2-L3	6	0.00333114	0.0880895	0.156	0.061	1	L3	APIP	-0.217	1.35466	Upper IM	NOT SIG.	epi
L2-L3	6	0.00333822	0.17691	0.461	0.306	1	L3	RING1	-0.767	0.591235	Upper IM	NOT SIG.	epi
L2-L3	6	0.00334275	0.274558	0.839	0.667	1	L3	C10orf99	-1.506	0.330984	Upper IM	NOT SIG.	epi
L2-L3	6	0.00336114	0.103527	0.194	0.089	1	L3	CMTM4	-0.283	1.12418	Upper IM	NOT SIG.	epi
L2-L3	6	0.00336266	0.179032	0.511	0.367	1	L3	IL17RC	-0.878	0.477543	Upper IM	NOT SIG.	epi
L2-L3	6	0.00336427	-0.405346	1	1	1	L3	IL1RN	-2	0	Upper IM	NOT SIG.	epi
L2-L3	6	0.00337127	0.100395	0.283	0.144	1	L3	LYSMD4	-0.427	0.974733	Upper IM	NOT SIG.	epi
L2-L3	6	0.00340207	0.215894	0.189	0.089	1	L3	PLAT	-0.278	1.08651	Upper IM	NOT SIG.	epi
L2-L3	6	0.00344664	0.15745	0.539	0.411	1	L3	CENPX	-0.95	0.391147	Upper IM	NOT SIG.	epi
L2-L3	6	0.00345284	0.150887	0.194	0.094	1	L3	IER5L	-0.288	1.04532	Upper IM	NOT SIG.	epi
L2-L3	6	0.00345382	0.0733481	0.072	0.011	1	L3	SLC2A3	-0.083	2.71049	Upper IM	NOT SIG.	epi
L2-L3	6	0.00345613	0.121857	0.256	0.139	1	L3	USP3	-0.395	0.881059	Upper IM	NOT SIG.	epi
L2-L3	6	0.00347349	0.154115	0.272	0.15	1	L3	ZNF593	-0.422	0.858644	Upper IM	NOT SIG.	epi
L2-L3	6	0.00347349	0.100215	0.15	0.056	1	L3	IFITM10	-0.206	1.42146	Upper IM	NOT SIG.	epi
L2-L3	6	0.00350233	0.103042	0.217	0.106	1	L3	TPM2	-0.323	1.03363	Upper IM	NOT SIG.	epi
L2-L3	6	0.00350847	0.170859	0.283	0.15	1	L3	NUDT3	-0.433	0.91584	Upper IM	NOT SIG.	epi
L2-L3	6	0.00351661	0.11326	0.15	0.056	1	L3	ABTB1	-0.206	1.42146	Upper IM	NOT SIG.	epi
L2-L3	6	0.00352214	-0.104001	0.017	0.083	1	L3	INCENP	-0.1	-2.28758	Upper IM	NOT SIG.	epi
L2-L3	6	0.00352265	0.130406	0.461	0.294	1	L3	PLEKHM2	-0.755	0.648951	Upper IM	NOT SIG.	epi
L2-L3	6	0.00352307	0.0923017	0.294	0.161	1	L3	CHCHD7	-0.455	0.868755	Upper IM	NOT SIG.	epi
L2-L3	6	0.00355182	0.177735	0.55	0.406	1	L3	ILF2	-0.956	0.437952	Upper IM	NOT SIG.	epi
L2-L3	6	0.00355487	0.0467762	0.061	0.006	1	L3	IL3RA	-0.067	3.34577	Upper IM	NOT SIG.	epi
L2-L3	6	0.00356835	0.182005	0.694	0.544	1	L3	SF3B5	-1.238	0.351329	Upper IM	NOT SIG.	epi
L2-L3	6	0.00359823	0.0661856	0.144	0.05	1	L3	CCDC146	-0.194	1.52607	Upper IM	NOT SIG.	epi
L2-L3	6	0.00360079	0.166616	0.461	0.328	1	L3	RHBDF2	-0.789	0.491071	Upper IM	NOT SIG.	epi
L2-L3	6	0.00361088	0.202953	0.733	0.617	1	L3	TRIR	-1.35	0.248543	Upper IM	NOT SIG.	epi
L2-L3	6	0.00361965	0.0654962	0.072	0.011	1	L3	ZNF251	-0.083	2.71049	Upper IM	NOT SIG.	epi
L2-L3	6	0.00362476	-0.250395	0.211	0.339	1	L3	BAZ1A	-0.55	-0.684042	Upper IM	NOT SIG.	epi
L2-L3	6	0.00363272	0.128921	0.178	0.078	1	L3	ELMOD3	-0.256	1.19033	Upper IM	NOT SIG.	epi
L2-L3	6	0.00365367	0.0716381	0.072	0.011	1	L3	CCL21	-0.083	2.71049	Upper IM	NOT SIG.	epi
L2-L3	6	0.00367064	0.117716	0.439	0.283	1	L3	DCAF8	-0.722	0.633419	Upper IM	NOT SIG.	epi
L2-L3	6	0.00367736	-0.277393	0.261	0.367	1	L3	B3GALT5	-0.628	-0.49173	Upper IM	NOT SIG.	epi
L2-L3	6	0.00370686	0.176266	0.256	0.139	1	L3	TARBP1	-0.395	0.881059	Upper IM	NOT SIG.	epi
L2-L3	6	0.00372409	0.159809	0.4	0.256	1	L3	RANBP1	-0.656	0.643856	Upper IM	NOT SIG.	epi
L2-L3	6	0.00372555	0.176211	0.983	0.939	1	L3	PKM	-1.922	0.0660663	Upper IM	NOT SIG.	epi
L2-L3	6	0.00375352	0.0996788	0.25	0.128	1	L3	PAMR1	-0.378	0.965784	Upper IM	NOT SIG.	epi
L2-L3	6	0.00376131	0.158922	0.35	0.217	1	L3	LSM8	-0.567	0.68966	Upper IM	NOT SIG.	epi
L2-L3	6	0.00377036	0.13109	0.244	0.128	1	L3	GMPR2	-0.372	0.930737	Upper IM	NOT SIG.	epi
L2-L3	6	0.00377037	0.0758572	0.139	0.05	1	L3	POLR3K	-0.189	1.47508	Upper IM	NOT SIG.	epi
L2-L3	6	0.00378498	0.148526	0.222	0.111	1	L3	GNG11	-0.333	1	Upper IM	NOT SIG.	epi
L2-L3	6	0.00378973	0.0941354	0.394	0.256	1	L3	NMRAL1	-0.65	0.622052	Upper IM	NOT SIG.	epi
L2-L3	6	0.00381389	0.150064	0.289	0.167	1	L3	IMPDH1	-0.456	0.791221	Upper IM	NOT SIG.	epi
L2-L3	6	0.00383862	0.101755	0.428	0.272	1	L3	MYL9	-0.7	0.654004	Upper IM	NOT SIG.	epi
L2-L3	6	0.00384724	0.143236	0.256	0.139	1	L3	CBWD5	-0.395	0.881059	Upper IM	NOT SIG.	epi
L2-L3	6	0.0038575	0.0902419	0.333	0.189	1	L3	RNF144B	-0.522	0.817136	Upper IM	NOT SIG.	epi
L2-L3	6	0.00385884	0.147315	0.417	0.261	1	L3	NME3	-0.678	0.675998	Upper IM	NOT SIG.	epi
L2-L3	6	0.00386399	-0.0852432	0.011	0.072	1	L3	DNM1	-0.083	-2.71049	Upper IM	NOT SIG.	epi
L2-L3	6	0.00387579	0.113631	0.317	0.183	1	L3	GPAT4	-0.5	0.792639	Upper IM	NOT SIG.	epi
L2-L3	6	0.00391322	0.104668	0.278	0.15	1	L3	ENTR1	-0.428	0.890122	Upper IM	NOT SIG.	epi
L2-L3	6	0.00392389	0.0796905	0.194	0.083	1	L3	CENPW	-0.277	1.22487	Upper IM	NOT SIG.	epi
L2-L3	6	0.00392461	0.191269	0.856	0.75	1	L3	SUMO2	-1.606	0.19072	Upper IM	NOT SIG.	epi
L2-L3	6	0.0039264	0.07159	0.133	0.044	1	L3	NUMBL	-0.177	1.59585	Upper IM	NOT SIG.	epi
L2-L3	6	0.00393284	0.0633113	0.122	0.039	1	L3	APTR	-0.161	1.64534	Upper IM	NOT SIG.	epi
L2-L3	6	0.00393284	-0.0697579	0.039	0.122	1	L3	PLAG1	-0.161	-1.64534	Upper IM	NOT SIG.	epi
L2-L3	6	0.00396913	0.190105	0.394	0.261	1	L3	RHBDL2	-0.655	0.594146	Upper IM	NOT SIG.	epi
L2-L3	6	0.00397231	-0.131146	0.067	0.161	1	L3	NR1D2	-0.228	-1.26483	Upper IM	NOT SIG.	epi
L2-L3	6	0.00397583	0.0174572	0.117	0.033	1	L3	MTERF1	-0.15	1.82597	Upper IM	NOT SIG.	epi
L2-L3	6	0.00397711	0.171513	0.95	0.833	1	L3	SRP14	-1.783	0.189611	Upper IM	NOT SIG.	epi
L2-L3	6	0.00398838	0.0870403	0.156	0.061	1	L3	VWA5A	-0.217	1.35466	Upper IM	NOT SIG.	epi
L2-L3	6	0.00399486	0.0906029	0.206	0.089	1	L3	MMP11	-0.295	1.21077	Upper IM	NOT SIG.	epi
L2-L3	6	0.00400009	0.107522	0.261	0.139	1	L3	TSFM	-0.4	0.908965	Upper IM	NOT SIG.	epi
L2-L3	6	0.00401653	0.1397	0.45	0.317	1	L3	RAB7B	-0.767	0.505442	Upper IM	NOT SIG.	epi
L2-L3	6	0.00401704	0.10915	0.222	0.111	1	L3	FADD	-0.333	1	Upper IM	NOT SIG.	epi
L2-L3	6	0.00405072	0.212609	0.822	0.694	1	L3	GPC1	-1.516	0.244203	Upper IM	NOT SIG.	epi
L2-L3	6	0.00406815	0.124185	0.206	0.1	1	L3	ZNF260	-0.306	1.04264	Upper IM	NOT SIG.	epi
L2-L3	6	0.00407425	0.12385	0.289	0.156	1	L3	GEMIN7	-0.445	0.889523	Upper IM	NOT SIG.	epi
L2-L3	6	0.00409319	-0.335424	0.728	0.75	1	L3	MGLL	-1.478	-0.0429521	Upper IM	NOT SIG.	epi
L2-L3	6	0.0041012	0.127524	0.672	0.483	1	L3	TRA2A	-1.155	0.476438	Upper IM	NOT SIG.	epi
L2-L3	6	0.0041252	0.187396	0.5	0.372	1	L3	TBCD	-0.872	0.426625	Upper IM	NOT SIG.	epi
L2-L3	6	0.00414288	0.131824	0.689	0.511	1	L3	TIMM13	-1.2	0.431181	Upper IM	NOT SIG.	epi
L2-L3	6	0.00415263	-0.260586	0.406	0.517	1	L3	RAET1L	-0.923	-0.348685	Upper IM	NOT SIG.	epi
L2-L3	6	0.00415609	0.180964	0.261	0.15	1	L3	ZCCHC8	-0.411	0.799087	Upper IM	NOT SIG.	epi
L2-L3	6	0.00415873	0.175335	0.344	0.217	1	L3	UBP1	-0.561	0.664714	Upper IM	NOT SIG.	epi
L2-L3	6	0.00416151	0.0639576	0.072	0.011	1	L3	PALM	-0.083	2.71049	Upper IM	NOT SIG.	epi
L2-L3	6	0.00416819	0.202579	0.667	0.544	1	L3	SNRPG	-1.211	0.29408	Upper IM	NOT SIG.	epi
L2-L3	6	0.00416927	0.120529	0.144	0.056	1	L3	S100A3	-0.2	1.36257	Upper IM	NOT SIG.	epi
L2-L3	6	0.00418959	0.0687306	0.128	0.044	1	L3	MIPEP	-0.172	1.54057	Upper IM	NOT SIG.	epi
L2-L3	6	0.00421697	0.0633046	0.35	0.2	1	L3	PHKG2	-0.55	0.807355	Upper IM	NOT SIG.	epi
L2-L3	6	0.00422194	-0.251474	0.9	0.889	1	L3	WNK1	-1.789	0.0177416	Upper IM	NOT SIG.	epi
L2-L3	6	0.00422589	0.125683	0.194	0.089	1	L3	DENND4B	-0.283	1.12418	Upper IM	NOT SIG.	epi
L2-L3	6	0.00425615	0.123824	0.367	0.233	1	L3	HMG20B	-0.6	0.65545	Upper IM	NOT SIG.	epi
L2-L3	6	0.00426329	0.196861	0.589	0.417	1	L3	CTDSP2	-1.006	0.49822	Upper IM	NOT SIG.	epi
L2-L3	6	0.00427117	-0.477803	0.972	0.972	1	L3	ERO1A	-1.944	0	Upper IM	NOT SIG.	epi
L2-L3	6	0.0042862	0.133109	0.183	0.083	1	L3	SAMD10	-0.266	1.14066	Upper IM	NOT SIG.	epi
L2-L3	6	0.00429364	0.0917722	0.189	0.083	1	L3	TRBC1	-0.272	1.1872	Upper IM	NOT SIG.	epi
L2-L3	6	0.00431464	0.0680294	0.044	0	1	L3	CTHRC1	-0.044	#NUM!	Upper IM	NOT SIG.	epi
L2-L3	6	0.00431464	0.0600102	0.044	0	1	L3	NNMT	-0.044	#NUM!	Upper IM	NOT SIG.	epi
L2-L3	6	0.00431464	0.0523087	0.044	0	1	L3	FAM167B	-0.044	#NUM!	Upper IM	NOT SIG.	epi
L2-L3	6	0.00431464	0.0423519	0.044	0	1	L3	PLK5	-0.044	#NUM!	Upper IM	NOT SIG.	epi
L2-L3	6	0.00431464	0.0421196	0.044	0	1	L3	AC018638.7	-0.044	#NUM!	Upper IM	NOT SIG.	epi
L2-L3	6	0.00431464	0.0409735	0.044	0	1	L3	AC011330.2	-0.044	#NUM!	Upper IM	NOT SIG.	epi
L2-L3	6	0.00431464	0.0348697	0.044	0	1	L3	AL356259.1	-0.044	#NUM!	Upper IM	NOT SIG.	epi
L2-L3	6	0.00431464	0.034102	0.044	0	1	L3	ORC1	-0.044	#NUM!	Upper IM	NOT SIG.	epi
L2-L3	6	0.00431464	0.0333636	0.044	0	1	L3	SOCS1	-0.044	#NUM!	Upper IM	NOT SIG.	epi
L2-L3	6	0.00431464	-0.0485202	0	0.044	1	L3	C12orf40	-0.044	#NUM!	Upper IM	NOT SIG.	epi
L2-L3	6	0.00431464	-0.114475	0	0.044	1	L3	AC010624.5	-0.044	#NUM!	Upper IM	NOT SIG.	epi
L2-L3	6	0.00431532	0.132412	0.211	0.106	1	L3	PTRH2	-0.317	0.993179	Upper IM	NOT SIG.	epi
L2-L3	6	0.00431837	0.0385607	0.278	0.156	1	L3	TAF1C	-0.434	0.833539	Upper IM	NOT SIG.	epi
L2-L3	6	0.00433846	0.131603	0.367	0.228	1	L3	ARHGEF7	-0.595	0.686746	Upper IM	NOT SIG.	epi
L2-L3	6	0.00434022	0.196066	0.994	0.989	1	L3	RPL11	-1.983	0.00727533	Upper IM	NOT SIG.	epi
L2-L3	6	0.00435615	0.098169	0.183	0.083	1	L3	TNXB	-0.266	1.14066	Upper IM	NOT SIG.	epi
L2-L3	6	0.00438464	0.123561	0.461	0.306	1	L3	HCFC1R1	-0.767	0.591235	Upper IM	NOT SIG.	epi
L2-L3	6	0.00440283	0.154493	0.989	0.983	1	L3	RPS3	-1.972	0.0087791	Upper IM	NOT SIG.	epi
L2-L3	6	0.00440665	0.199388	0.633	0.478	1	L3	WDR45B	-1.111	0.405195	Upper IM	NOT SIG.	epi
L2-L3	6	0.00445215	0.108684	0.45	0.294	1	L3	STOM	-0.744	0.614109	Upper IM	NOT SIG.	epi
L2-L3	6	0.0044736	0.0797413	0.306	0.178	1	L3	LONP1	-0.484	0.781654	Upper IM	NOT SIG.	epi
L2-L3	6	0.00447822	0.124251	0.6	0.433	1	L3	TPD52	-1.033	0.470595	Upper IM	NOT SIG.	epi
L2-L3	6	0.00447842	0.116166	0.1	0.028	1	L3	AC005306.1	-0.128	1.8365	Upper IM	NOT SIG.	epi
L2-L3	6	0.00449114	0.147776	0.228	0.117	1	L3	ZNF580	-0.345	0.962525	Upper IM	NOT SIG.	epi
L2-L3	6	0.00450008	0.259499	0.689	0.544	1	L3	LAMTOR5	-1.233	0.340897	Upper IM	NOT SIG.	epi
L2-L3	6	0.00456769	-0.272676	0.539	0.617	1	L3	UBL3	-1.156	-0.194985	Upper IM	NOT SIG.	epi
L2-L3	6	0.0045694	0.127063	0.661	0.483	1	L3	C5orf66-AS1	-1.144	0.452627	Upper IM	NOT SIG.	epi
L2-L3	6	0.00459792	0.0897716	0.144	0.056	1	L3	SMYD5	-0.2	1.36257	Upper IM	NOT SIG.	epi
L2-L3	6	0.00462318	0.107461	0.344	0.211	1	L3	MAN2C1	-0.555	0.705166	Upper IM	NOT SIG.	epi
L2-L3	6	0.00462335	0.206721	0.917	0.822	1	L3	CHCHD2	-1.739	0.157783	Upper IM	NOT SIG.	epi
L2-L3	6	0.00464996	0.130404	0.689	0.5	1	L3	ATOX1	-1.189	0.462576	Upper IM	NOT SIG.	epi
L2-L3	6	0.00465099	0.171093	0.728	0.606	1	L3	COMTD1	-1.334	0.264621	Upper IM	NOT SIG.	epi
L2-L3	6	0.00465648	0.136227	0.228	0.117	1	L3	UCK1	-0.345	0.962525	Upper IM	NOT SIG.	epi
L2-L3	6	0.00467033	0.128779	0.161	0.067	1	L3	STIMATE	-0.228	1.26483	Upper IM	NOT SIG.	epi
L2-L3	6	0.00467366	0.148431	0.306	0.183	1	L3	DVL2	-0.489	0.741688	Upper IM	NOT SIG.	epi
L2-L3	6	0.00468722	0.134105	0.189	0.089	1	L3	QTRT1	-0.278	1.08651	Upper IM	NOT SIG.	epi
L2-L3	6	0.00468825	0.116343	0.233	0.122	1	L3	TMEM126B	-0.355	0.933449	Upper IM	NOT SIG.	epi
L2-L3	6	0.00471259	0.0780919	0.128	0.044	1	L3	MCTP2	-0.172	1.54057	Upper IM	NOT SIG.	epi
L2-L3	6	0.00473437	0.245175	0.383	0.244	1	L3	KRT17	-0.627	0.650463	Upper IM	NOT SIG.	epi
L2-L3	6	0.00473596	0.184583	0.583	0.422	1	L3	FBL	-1.005	0.466253	Upper IM	NOT SIG.	epi
L2-L3	6	0.00473726	0.102136	0.294	0.167	1	L3	CDCA4	-0.461	0.815968	Upper IM	NOT SIG.	epi
L2-L3	6	0.00473847	0.228924	0.872	0.683	1	L3	HLA-DRA	-1.555	0.352443	Upper IM	NOT SIG.	epi
L2-L3	6	0.00475812	0.177989	0.994	0.95	1	L3	RPL10A	-1.944	0.0653183	Upper IM	NOT SIG.	epi
L2-L3	6	0.00476669	0.0859917	0.117	0.039	1	L3	SYNC	-0.156	1.58496	Upper IM	NOT SIG.	epi
L2-L3	6	0.00478288	0.134225	0.422	0.272	1	L3	NOMO1	-0.694	0.633636	Upper IM	NOT SIG.	epi
L2-L3	6	0.00478905	0.0426688	0.167	0.067	1	L3	ENGASE	-0.234	1.31762	Upper IM	NOT SIG.	epi
L2-L3	6	0.00479377	0.0962744	0.239	0.122	1	L3	CORO1A	-0.361	0.970129	Upper IM	NOT SIG.	epi
L2-L3	6	0.00480242	0.152191	0.4	0.267	1	L3	IARS2	-0.667	0.58316	Upper IM	NOT SIG.	epi
L2-L3	6	0.0048037	0.167677	0.944	0.85	1	L3	GUK1	-1.794	0.151324	Upper IM	NOT SIG.	epi
L2-L3	6	0.00482302	-0.352592	0.961	0.928	1	L3	SCEL	-1.889	0.0504116	Upper IM	NOT SIG.	epi
L2-L3	6	0.00484956	0.105675	0.183	0.083	1	L3	KAT8	-0.266	1.14066	Upper IM	NOT SIG.	epi
L2-L3	6	0.00487399	0.103796	0.628	0.428	1	L3	NLRX1	-1.056	0.553154	Upper IM	NOT SIG.	epi
L2-L3	6	0.00488922	0.107873	0.161	0.067	1	L3	EFEMP2	-0.228	1.26483	Upper IM	NOT SIG.	epi
L2-L3	6	0.00489078	0.184945	0.9	0.778	1	L3	NBL1	-1.678	0.210155	Upper IM	NOT SIG.	epi
L2-L3	6	0.00491723	0.080585	0.161	0.067	1	L3	NFKB2	-0.228	1.26483	Upper IM	NOT SIG.	epi
L2-L3	6	0.00491881	0.155546	1	0.994	1	L3	RPS8	-1.994	0.00868224	Upper IM	NOT SIG.	epi
L2-L3	6	0.00493662	0.0659682	0.111	0.033	1	L3	PPFIA4	-0.144	1.75002	Upper IM	NOT SIG.	epi
L2-L3	6	0.00494139	0.114113	0.228	0.111	1	L3	APOE	-0.339	1.03847	Upper IM	NOT SIG.	epi
L2-L3	6	0.00494519	0.115362	0.144	0.056	1	L3	KLC2	-0.2	1.36257	Upper IM	NOT SIG.	epi
L2-L3	6	0.00495019	-0.199509	0.283	0.417	1	L3	CTTNBP2NL	-0.7	-0.559245	Upper IM	NOT SIG.	epi
L2-L3	6	0.00497269	0.0682404	0.278	0.15	1	L3	SESN3	-0.428	0.890122	Upper IM	NOT SIG.	epi
L2-L3	6	0.00499341	0.0910006	0.217	0.106	1	L3	FGD3	-0.323	1.03363	Upper IM	NOT SIG.	epi
L2-L3	6	0.00499381	0.10667	0.456	0.289	1	L3	SDF2L1	-0.745	0.657964	Upper IM	NOT SIG.	epi
L2-L3	6	0.00500632	0.063036	0.111	0.033	1	L3	HYAL1	-0.144	1.75002	Upper IM	NOT SIG.	epi
L2-L3	6	0.00500839	0.0662625	0.1	0.028	1	L3	GTF2E1	-0.128	1.8365	Upper IM	NOT SIG.	epi
L2-L3	6	0.00500995	0.296541	0.867	0.772	1	L3	TXNIP	-1.639	0.167431	Upper IM	NOT SIG.	epi
L2-L3	6	0.0050172	0.131676	0.317	0.2	1	L3	CLEC2B	-0.517	0.664483	Upper IM	NOT SIG.	epi
L2-L3	6	0.00502055	0.0510297	0.222	0.106	1	L3	ICE1	-0.328	1.0665	Upper IM	NOT SIG.	epi
L2-L3	6	0.00504855	0.209455	0.933	0.906	1	L3	PFDN5	-1.839	0.042366	Upper IM	NOT SIG.	epi
L2-L3	6	0.00505654	0.0955354	0.289	0.161	1	L3	SIL1	-0.45	0.844009	Upper IM	NOT SIG.	epi
L2-L3	6	0.00505994	0.151988	0.544	0.394	1	L3	AGAP3	-0.938	0.465411	Upper IM	NOT SIG.	epi
L2-L3	6	0.00506383	0.0628517	0.261	0.133	1	L3	MIRLET7BHG	-0.394	0.972624	Upper IM	NOT SIG.	epi
L2-L3	6	0.00508091	0.0941862	0.417	0.267	1	L3	SCAMP4	-0.684	0.643208	Upper IM	NOT SIG.	epi
L2-L3	6	0.00508364	0.114048	0.339	0.2	1	L3	BMP1	-0.539	0.761285	Upper IM	NOT SIG.	epi
L2-L3	6	0.00508832	0.0759429	0.161	0.067	1	L3	MAD2L1BP	-0.228	1.26483	Upper IM	NOT SIG.	epi
L2-L3	6	0.00514101	0.0596132	0.206	0.094	1	L3	AKR1C3	-0.3	1.13191	Upper IM	NOT SIG.	epi
L2-L3	6	0.00514853	0.0878121	0.583	0.411	1	L3	ANGPTL4	-0.994	0.504357	Upper IM	NOT SIG.	epi
L2-L3	6	0.00516816	-0.280187	0.072	0.161	1	L3	KCNQ1OT1	-0.233	-1.16099	Upper IM	NOT SIG.	epi
L2-L3	6	0.00517467	0.0873423	0.306	0.172	1	L3	CKLF	-0.478	0.831123	Upper IM	NOT SIG.	epi
L2-L3	6	0.00520061	0.189587	0.567	0.428	1	L3	AKR1A1	-0.995	0.405738	Upper IM	NOT SIG.	epi
L2-L3	6	0.0052358	0.0793498	0.1	0.028	1	L3	TNRC6C-AS1	-0.128	1.8365	Upper IM	NOT SIG.	epi
L2-L3	6	0.00523645	-0.344097	0.544	0.622	1	L3	KATNBL1	-1.166	-0.193308	Upper IM	NOT SIG.	epi
L2-L3	6	0.00527057	0.211382	0.533	0.406	1	L3	TUFT1	-0.939	0.392656	Upper IM	NOT SIG.	epi
L2-L3	6	0.00528038	0.0923123	0.133	0.05	1	L3	HSD3B7	-0.183	1.41143	Upper IM	NOT SIG.	epi
L2-L3	6	0.00533642	0.155686	0.456	0.306	1	L3	STXBP2	-0.762	0.575502	Upper IM	NOT SIG.	epi
L2-L3	6	0.00534913	0.152357	0.378	0.261	1	L3	MRPL17	-0.639	0.534336	Upper IM	NOT SIG.	epi
L2-L3	6	0.00536185	0.161903	0.722	0.556	1	L3	CDC37	-1.278	0.376914	Upper IM	NOT SIG.	epi
L2-L3	6	0.00536407	-0.271831	0.833	0.833	1	L3	SCNN1A	-1.666	0	Upper IM	NOT SIG.	epi
L2-L3	6	0.00546534	-0.208513	0.939	0.889	1	L3	CSDE1	-1.828	0.0789417	Upper IM	NOT SIG.	epi
L2-L3	6	0.00549444	0.162892	0.978	0.922	1	L3	C19orf33	-1.9	0.0850677	Upper IM	NOT SIG.	epi
L2-L3	6	0.00550478	0.140006	0.239	0.133	1	L3	ACOT8	-0.372	0.845584	Upper IM	NOT SIG.	epi
L2-L3	6	0.00550689	0.120132	0.767	0.583	1	L3	GID8	-1.35	0.395731	Upper IM	NOT SIG.	epi
L2-L3	6	0.0055084	0.191785	0.978	0.894	1	L3	FXYD3	-1.872	0.12956	Upper IM	NOT SIG.	epi
L2-L3	6	0.00551014	-0.13461	0.089	0.194	1	L3	INIP	-0.283	-1.12418	Upper IM	NOT SIG.	epi
L2-L3	6	0.00552292	0.147114	0.683	0.511	1	L3	CDCP1	-1.194	0.418562	Upper IM	NOT SIG.	epi
L2-L3	6	0.0055487	0.142167	0.411	0.278	1	L3	PLEKHB2	-0.689	0.564054	Upper IM	NOT SIG.	epi
L2-L3	6	0.00556119	-0.265964	0.6	0.722	1	L3	DENND2C	-1.322	-0.267036	Upper IM	NOT SIG.	epi
L2-L3	6	0.00556992	0.0679209	0.228	0.111	1	L3	CDK5RAP2	-0.339	1.03847	Upper IM	NOT SIG.	epi
L2-L3	6	0.00558697	-0.319807	0.35	0.456	1	L3	EPGN	-0.806	-0.381679	Upper IM	NOT SIG.	epi
L2-L3	6	0.00559649	0.0805069	0.228	0.111	1	L3	SEMA3C	-0.339	1.03847	Upper IM	NOT SIG.	epi
L2-L3	6	0.00561015	0.0698915	0.433	0.256	1	L3	DGAT1	-0.689	0.758223	Upper IM	NOT SIG.	epi
L2-L3	6	0.00562826	0.139026	0.278	0.161	1	L3	PGM3	-0.439	0.788024	Upper IM	NOT SIG.	epi
L2-L3	6	0.00565814	0.0875868	0.178	0.078	1	L3	RAB40B	-0.256	1.19033	Upper IM	NOT SIG.	epi
L2-L3	6	0.00567241	0.150264	0.506	0.361	1	L3	NUDCD3	-0.867	0.487139	Upper IM	NOT SIG.	epi
L2-L3	6	0.00569001	0.0755983	0.133	0.05	1	L3	BX284668.5	-0.183	1.41143	Upper IM	NOT SIG.	epi
L2-L3	6	0.00574388	0.145461	0.411	0.261	1	L3	TP53AIP1	-0.672	0.655089	Upper IM	NOT SIG.	epi
L2-L3	6	0.00575483	0.134701	0.35	0.222	1	L3	CFAP298	-0.572	0.656795	Upper IM	NOT SIG.	epi
L2-L3	6	0.00575576	0.0320883	0.489	0.317	1	L3	UBTF	-0.806	0.625352	Upper IM	NOT SIG.	epi
L2-L3	6	0.00577555	0.0483326	0.056	0.006	1	L3	ZSWIM5	-0.062	3.22239	Upper IM	NOT SIG.	epi
L2-L3	6	0.00579516	0.0857098	0.161	0.067	1	L3	DENND4C	-0.228	1.26483	Upper IM	NOT SIG.	epi
L2-L3	6	0.00579543	0.209493	0.994	0.967	1	L3	RPL19	-1.961	0.03973	Upper IM	NOT SIG.	epi
L2-L3	6	0.0058	0.142936	0.183	0.089	1	L3	CAD	-0.272	1.03997	Upper IM	NOT SIG.	epi
L2-L3	6	0.00581893	0.127118	0.422	0.283	1	L3	SOX15	-0.705	0.576441	Upper IM	NOT SIG.	epi
L2-L3	6	0.00582718	0.0814388	0.128	0.044	1	L3	EVA1B	-0.172	1.54057	Upper IM	NOT SIG.	epi
L2-L3	6	0.00583325	0.0997054	0.106	0.033	1	L3	MAST3	-0.139	1.68353	Upper IM	NOT SIG.	epi
L2-L3	6	0.00587433	-0.378901	0.844	0.878	1	L3	FAM25A	-1.722	-0.0569779	Upper IM	NOT SIG.	epi
L2-L3	6	0.0058799	0.140517	0.383	0.244	1	L3	NT5C	-0.627	0.650463	Upper IM	NOT SIG.	epi
L2-L3	6	0.00590613	0.103413	0.656	0.494	1	L3	ILF3	-1.15	0.409185	Upper IM	NOT SIG.	epi
L2-L3	6	0.00592965	0.119348	0.489	0.322	1	L3	HIGD2A	-0.811	0.602774	Upper IM	NOT SIG.	epi
L2-L3	6	0.00602196	0.170336	0.417	0.3	1	L3	DNPH1	-0.717	0.475085	Upper IM	NOT SIG.	epi
L2-L3	6	0.00603113	0.0880349	0.256	0.139	1	L3	DPP8	-0.395	0.881059	Upper IM	NOT SIG.	epi
L2-L3	6	0.00605368	0.0473871	0.128	0.044	1	L3	TBC1D10C	-0.172	1.54057	Upper IM	NOT SIG.	epi
L2-L3	6	0.00606143	0.0844468	0.15	0.061	1	L3	CNTROB	-0.211	1.29808	Upper IM	NOT SIG.	epi
L2-L3	6	0.00606279	0.0561795	0.1	0.028	1	L3	ABAT	-0.128	1.8365	Upper IM	NOT SIG.	epi
L2-L3	6	0.0060648	0.0688421	0.089	0.022	1	L3	FAXDC2	-0.111	2.0163	Upper IM	NOT SIG.	epi
L2-L3	6	0.00609056	0.160396	0.3	0.183	1	L3	EFNA4	-0.483	0.713119	Upper IM	NOT SIG.	epi
L2-L3	6	0.00611096	0.0853838	0.206	0.1	1	L3	SFXN3	-0.306	1.04264	Upper IM	NOT SIG.	epi
L2-L3	6	0.00613059	0.0821755	0.283	0.156	1	L3	CDH3	-0.439	0.859256	Upper IM	NOT SIG.	epi
L2-L3	6	0.00613091	-0.348724	0.644	0.722	1	L3	KLF6	-1.366	-0.164938	Upper IM	NOT SIG.	epi
L2-L3	6	0.00614624	0.0437617	0.056	0.006	1	L3	SLC7A4	-0.062	3.22239	Upper IM	NOT SIG.	epi
L2-L3	6	0.00617114	0.117481	0.2	0.1	1	L3	SSBP4	-0.3	1	Upper IM	NOT SIG.	epi
L2-L3	6	0.00618149	0.179761	0.939	0.872	1	L3	PFN1	-1.811	0.106797	Upper IM	NOT SIG.	epi
L2-L3	6	0.00618197	0.156106	0.389	0.267	1	L3	METTL26	-0.656	0.54293	Upper IM	NOT SIG.	epi
L2-L3	6	0.00620026	0.154843	0.478	0.344	1	L3	SRI	-0.822	0.474602	Upper IM	NOT SIG.	epi
L2-L3	6	0.00620531	0.0849221	0.35	0.211	1	L3	ERI3	-0.561	0.730112	Upper IM	NOT SIG.	epi
L2-L3	6	0.00620676	-0.223967	0.217	0.328	1	L3	RAB9A	-0.545	-0.596001	Upper IM	NOT SIG.	epi
L2-L3	6	0.00622387	0.122994	0.478	0.322	1	L3	GREB1	-0.8	0.56995	Upper IM	NOT SIG.	epi
L2-L3	6	0.00623318	0.0646387	0.067	0.011	1	L3	AL118516.1	-0.078	2.60666	Upper IM	NOT SIG.	epi
L2-L3	6	0.00623318	0.0588784	0.067	0.011	1	L3	ZNF891	-0.078	2.60666	Upper IM	NOT SIG.	epi
L2-L3	6	0.0062477	0.232856	0.356	0.228	1	L3	IL10RB	-0.584	0.642843	Upper IM	NOT SIG.	epi
L2-L3	6	0.00625527	0.157812	0.811	0.7	1	L3	SNRPD2	-1.511	0.212347	Upper IM	NOT SIG.	epi
L2-L3	6	0.00626065	0.16678	0.989	0.983	1	L3	RPSA	-1.972	0.0087791	Upper IM	NOT SIG.	epi
L2-L3	6	0.00626283	0.119235	0.583	0.406	1	L3	RAB5C	-0.989	0.522016	Upper IM	NOT SIG.	epi
L2-L3	6	0.00631839	0.0919645	0.117	0.039	1	L3	TINAGL1	-0.156	1.58496	Upper IM	NOT SIG.	epi
L2-L3	6	0.00633183	0.154219	0.8	0.633	1	L3	EIF3B	-1.433	0.337795	Upper IM	NOT SIG.	epi
L2-L3	6	0.00633254	0.0744644	0.256	0.139	1	L3	ZNF692	-0.395	0.881059	Upper IM	NOT SIG.	epi
L2-L3	6	0.00633974	0.0837369	0.322	0.189	1	L3	TRPM4	-0.511	0.768674	Upper IM	NOT SIG.	epi
L2-L3	6	0.00635368	0.0445228	0.089	0.022	1	L3	ASB16-AS1	-0.111	2.0163	Upper IM	NOT SIG.	epi
L2-L3	6	0.00638878	0.0949276	0.106	0.033	1	L3	SPSB2	-0.139	1.68353	Upper IM	NOT SIG.	epi
L2-L3	6	0.0064152	0.0766189	0.256	0.128	1	L3	PEX16	-0.384	1	Upper IM	NOT SIG.	epi
L2-L3	6	0.00643237	0.0835243	0.261	0.144	1	L3	ATF7	-0.405	0.857981	Upper IM	NOT SIG.	epi
L2-L3	6	0.00645849	0.118788	0.15	0.061	1	L3	TBC1D25	-0.211	1.29808	Upper IM	NOT SIG.	epi
L2-L3	6	0.00645849	0.0658776	0.15	0.061	1	L3	OBSL1	-0.211	1.29808	Upper IM	NOT SIG.	epi
L2-L3	6	0.00652425	0.149092	0.533	0.389	1	L3	POLR2I	-0.922	0.454365	Upper IM	NOT SIG.	epi
L2-L3	6	0.00654141	0.1626	0.522	0.372	1	L3	DCTN3	-0.894	0.488747	Upper IM	NOT SIG.	epi
L2-L3	6	0.0065561	0.109788	0.133	0.05	1	L3	ZNF839	-0.183	1.41143	Upper IM	NOT SIG.	epi
L2-L3	6	0.00655654	0.087898	0.367	0.233	1	L3	HMGCL	-0.6	0.65545	Upper IM	NOT SIG.	epi
L2-L3	6	0.00657778	0.107801	0.206	0.1	1	L3	HEXA	-0.306	1.04264	Upper IM	NOT SIG.	epi
L2-L3	6	0.00658629	-0.321627	0.589	0.7	1	L3	UACA	-1.289	-0.249087	Upper IM	NOT SIG.	epi
L2-L3	6	0.00659963	0.119396	0.533	0.383	1	L3	GRSF1	-0.916	0.476791	Upper IM	NOT SIG.	epi
L2-L3	6	0.00661482	0.116739	0.106	0.033	1	L3	FAM13A-AS1	-0.139	1.68353	Upper IM	NOT SIG.	epi
L2-L3	6	0.00661482	-0.0854681	0.033	0.106	1	L3	RASSF10	-0.139	-1.68353	Upper IM	NOT SIG.	epi
L2-L3	6	0.00663439	0.153728	0.467	0.328	1	L3	PPA2	-0.795	0.509727	Upper IM	NOT SIG.	epi
L2-L3	6	0.00664684	0.0597743	0.489	0.322	1	L3	CNOT11	-0.811	0.602774	Upper IM	NOT SIG.	epi
L2-L3	6	0.00665716	0.0513647	0.506	0.35	1	L3	PTOV1	-0.856	0.531782	Upper IM	NOT SIG.	epi
L2-L3	6	0.00666389	0.0487561	0.078	0.017	1	L3	AC022167.2	-0.095	2.19794	Upper IM	NOT SIG.	epi
L2-L3	6	0.00667142	0.133687	0.411	0.283	1	L3	NDUFA9	-0.694	0.538336	Upper IM	NOT SIG.	epi
L2-L3	6	0.0066774	0.090095	0.133	0.05	1	L3	TGFB1I1	-0.183	1.41143	Upper IM	NOT SIG.	epi
L2-L3	6	0.0067135	0.164424	0.694	0.511	1	L3	NOP10	-1.205	0.441612	Upper IM	NOT SIG.	epi
L2-L3	6	0.00671391	0.237337	0.778	0.694	1	L3	COL1A1	-1.472	0.164834	Upper IM	NOT SIG.	epi
L2-L3	6	0.00674731	0.139154	0.217	0.117	1	L3	ANKRD40	-0.334	0.891187	Upper IM	NOT SIG.	epi
L2-L3	6	0.00677601	0.166489	0.528	0.383	1	L3	RNF181	-0.911	0.463194	Upper IM	NOT SIG.	epi
L2-L3	6	0.0068006	0.0795883	0.15	0.061	1	L3	RNF207	-0.211	1.29808	Upper IM	NOT SIG.	epi
L2-L3	6	0.00680585	0.119064	0.506	0.356	1	L3	TMEM246	-0.862	0.50726	Upper IM	NOT SIG.	epi
L2-L3	6	0.00688523	0.0776866	0.256	0.139	1	L3	MRPL48	-0.395	0.881059	Upper IM	NOT SIG.	epi
L2-L3	6	0.00688547	0.0923385	0.744	0.578	1	L3	OSBPL2	-1.322	0.364233	Upper IM	NOT SIG.	epi
L2-L3	6	0.00689237	0.0883565	0.217	0.111	1	L3	MBTD1	-0.328	0.967135	Upper IM	NOT SIG.	epi
L2-L3	6	0.00690541	0.128621	0.644	0.544	1	L3	TXNL4A	-1.188	0.243454	Upper IM	NOT SIG.	epi
L2-L3	6	0.00691892	0.121982	0.378	0.244	1	L3	IRF9	-0.622	0.631505	Upper IM	NOT SIG.	epi
L2-L3	6	0.00694063	0.185251	0.417	0.289	1	L3	FXYD5	-0.706	0.528978	Upper IM	NOT SIG.	epi
L2-L3	6	0.00695776	-0.131707	1	1	1	L3	RHCG	-2	0	Upper IM	NOT SIG.	epi
L2-L3	6	0.00695776	-0.309451	1	1	1	L3	SFN	-2	0	Upper IM	NOT SIG.	epi
L2-L3	6	0.00695789	0.0987654	0.372	0.239	1	L3	SUGP2	-0.611	0.638292	Upper IM	NOT SIG.	epi
L2-L3	6	0.00696835	0.142291	1	0.989	1	L3	RPS14	-1.989	0.0159576	Upper IM	NOT SIG.	epi
L2-L3	6	0.00703989	-0.116154	0.033	0.106	1	L3	AC233266.2	-0.139	-1.68353	Upper IM	NOT SIG.	epi
L2-L3	6	0.00708123	0.100393	0.172	0.078	1	L3	WDR81	-0.25	1.14086	Upper IM	NOT SIG.	epi
L2-L3	6	0.00708355	0.129275	0.2	0.1	1	L3	C1orf56	-0.3	1	Upper IM	NOT SIG.	epi
L2-L3	6	0.00714371	0.135816	0.394	0.267	1	L3	SMPD4	-0.661	0.561356	Upper IM	NOT SIG.	epi
L2-L3	6	0.00714421	0.124509	0.794	0.672	1	L3	DUOXA1	-1.466	0.240678	Upper IM	NOT SIG.	epi
L2-L3	6	0.00718073	0.0930487	0.45	0.3	1	L3	TXNDC5	-0.75	0.584963	Upper IM	NOT SIG.	epi
L2-L3	6	0.00718276	0.0931045	0.506	0.356	1	L3	GOLGA3	-0.862	0.50726	Upper IM	NOT SIG.	epi
L2-L3	6	0.00718551	0.0384591	0.089	0.022	1	L3	LINC00174	-0.111	2.0163	Upper IM	NOT SIG.	epi
L2-L3	6	0.00719491	0.155686	0.283	0.172	1	L3	BOLA2B	-0.455	0.718393	Upper IM	NOT SIG.	epi
L2-L3	6	0.00719974	0.0723683	0.15	0.061	1	L3	ABCC10	-0.211	1.29808	Upper IM	NOT SIG.	epi
L2-L3	6	0.00720726	0.13046	0.344	0.233	1	L3	PTPN23	-0.577	0.562079	Upper IM	NOT SIG.	epi
L2-L3	6	0.00722192	0.124682	0.378	0.239	1	L3	NDST2	-0.617	0.661376	Upper IM	NOT SIG.	epi
L2-L3	6	0.00723229	0.130515	0.244	0.139	1	L3	COMMD5	-0.383	0.811796	Upper IM	NOT SIG.	epi
L2-L3	6	0.00723711	0.142744	0.289	0.172	1	L3	PMPCA	-0.461	0.748661	Upper IM	NOT SIG.	epi
L2-L3	6	0.00723963	0.129576	0.333	0.211	1	L3	VGLL4	-0.544	0.658279	Upper IM	NOT SIG.	epi
L2-L3	6	0.00724854	0.081783	0.589	0.428	1	L3	SUN1	-1.017	0.460657	Upper IM	NOT SIG.	epi
L2-L3	6	0.00728558	0.145741	0.322	0.194	1	L3	SPON2	-0.516	0.731004	Upper IM	NOT SIG.	epi
L2-L3	6	0.00730391	0.123683	0.5	0.35	1	L3	MKRN1	-0.85	0.514573	Upper IM	NOT SIG.	epi
L2-L3	6	0.00734239	0.107432	0.35	0.217	1	L3	MRPL40	-0.567	0.68966	Upper IM	NOT SIG.	epi
L2-L3	6	0.00736098	0.125244	0.244	0.139	1	L3	KIFAP3	-0.383	0.811796	Upper IM	NOT SIG.	epi
L2-L3	6	0.0073867	0.143616	0.35	0.222	1	L3	SLC39A9	-0.572	0.656795	Upper IM	NOT SIG.	epi
L2-L3	6	0.00745265	0.0939747	0.489	0.372	1	L3	YWHAH	-0.861	0.394532	Upper IM	NOT SIG.	epi
L2-L3	6	0.00748963	0.0856197	0.122	0.044	1	L3	CLCN6	-0.166	1.47131	Upper IM	NOT SIG.	epi
L2-L3	6	0.00750564	0.119548	0.589	0.433	1	L3	NFE2L1	-1.022	0.443901	Upper IM	NOT SIG.	epi
L2-L3	6	0.00754172	0.138972	0.378	0.25	1	L3	TMEM185B	-0.628	0.596458	Upper IM	NOT SIG.	epi
L2-L3	6	0.00754464	0.218559	0.522	0.383	1	L3	LRRC8A	-0.905	0.446705	Upper IM	NOT SIG.	epi
L2-L3	6	0.00754619	0.123014	0.25	0.144	1	L3	PYCR2	-0.394	0.795859	Upper IM	NOT SIG.	epi
L2-L3	6	0.00754851	0.102392	0.311	0.189	1	L3	ZDHHC7	-0.5	0.718528	Upper IM	NOT SIG.	epi
L2-L3	6	0.00759262	0.0725264	0.106	0.033	1	L3	KMT5C	-0.139	1.68353	Upper IM	NOT SIG.	epi
L2-L3	6	0.00759676	-0.236233	1	1	1	L3	MAL	-2	0	Upper IM	NOT SIG.	epi
L2-L3	6	0.00760375	-0.244695	0.294	0.439	1	L3	PHF20L1	-0.733	-0.578405	Upper IM	NOT SIG.	epi
L2-L3	6	0.00767925	0.0755242	0.039	0	1	L3	CC2D2A	-0.039	#NUM!	Upper IM	NOT SIG.	epi
L2-L3	6	0.00767925	0.0515543	0.039	0	1	L3	WDR66	-0.039	#NUM!	Upper IM	NOT SIG.	epi
L2-L3	6	0.00767925	0.0445936	0.039	0	1	L3	ZNF503-AS2	-0.039	#NUM!	Upper IM	NOT SIG.	epi
L2-L3	6	0.00767925	0.0375966	0.039	0	1	L3	SAMSN1	-0.039	#NUM!	Upper IM	NOT SIG.	epi
L2-L3	6	0.00767925	0.0340606	0.039	0	1	L3	BTBD16	-0.039	#NUM!	Upper IM	NOT SIG.	epi
L2-L3	6	0.00767925	0.033197	0.039	0	1	L3	ZMAT1	-0.039	#NUM!	Upper IM	NOT SIG.	epi
L2-L3	6	0.00767925	0.0293401	0.039	0	1	L3	REEP1	-0.039	#NUM!	Upper IM	NOT SIG.	epi
L2-L3	6	0.00767925	-0.0318316	0	0.039	1	L3	HLA-G	-0.039	#NUM!	Upper IM	NOT SIG.	epi
L2-L3	6	0.00767925	-0.0511534	0	0.039	1	L3	MYOM2	-0.039	#NUM!	Upper IM	NOT SIG.	epi
L2-L3	6	0.00768415	0.145336	0.644	0.494	1	L3	ERGIC3	-1.138	0.38255	Upper IM	NOT SIG.	epi
L2-L3	6	0.00769586	0.0814601	0.511	0.367	1	L3	TSTA3	-0.878	0.477543	Upper IM	NOT SIG.	epi
L2-L3	6	0.00773023	0.0742555	0.311	0.189	1	L3	SMARCB1	-0.5	0.718528	Upper IM	NOT SIG.	epi
L2-L3	6	0.00773459	0.153365	0.672	0.528	1	L3	LAMTOR1	-1.2	0.347923	Upper IM	NOT SIG.	epi
L2-L3	6	0.00777438	0.118463	0.422	0.283	1	L3	FAM83C	-0.705	0.576441	Upper IM	NOT SIG.	epi
L2-L3	6	0.00778419	0.171609	0.578	0.433	1	L3	CLIP4	-1.011	0.416702	Upper IM	NOT SIG.	epi
L2-L3	6	0.00779045	0.141539	0.483	0.35	1	L3	GAK	-0.833	0.464668	Upper IM	NOT SIG.	epi
L2-L3	6	0.00780528	0.16395	0.994	0.967	1	L3	RPL34	-1.961	0.03973	Upper IM	NOT SIG.	epi
L2-L3	6	0.00781359	0.0867715	0.178	0.083	1	L3	BTBD1	-0.261	1.10069	Upper IM	NOT SIG.	epi
L2-L3	6	0.00782899	0.134773	1	0.983	1	L3	RPL21	-1.983	0.0247367	Upper IM	NOT SIG.	epi
L2-L3	6	0.00782932	0.0838911	0.094	0.028	1	L3	AC092745.4	-0.122	1.74723	Upper IM	NOT SIG.	epi
L2-L3	6	0.00784839	-0.0903012	0.067	0.156	1	L3	ELF5	-0.223	-1.21931	Upper IM	NOT SIG.	epi
L2-L3	6	0.00784915	0.158594	0.622	0.467	1	L3	AUP1	-1.089	0.413492	Upper IM	NOT SIG.	epi
L2-L3	6	0.00785063	0.125372	0.828	0.672	1	L3	IMPA2	-1.5	0.30117	Upper IM	NOT SIG.	epi
L2-L3	6	0.0078648	0.121323	0.389	0.256	1	L3	ARAP1	-0.645	0.603626	Upper IM	NOT SIG.	epi
L2-L3	6	0.00787571	0.11982	0.467	0.328	1	L3	ENY2	-0.795	0.509727	Upper IM	NOT SIG.	epi
L2-L3	6	0.00789333	0.150689	0.389	0.256	1	L3	CYB5A	-0.645	0.603626	Upper IM	NOT SIG.	epi
L2-L3	6	0.00793416	0.0841075	0.217	0.111	1	L3	MED11	-0.328	0.967135	Upper IM	NOT SIG.	epi
L2-L3	6	0.00794237	0.095286	0.283	0.161	1	L3	OAS3	-0.444	0.813741	Upper IM	NOT SIG.	epi
L2-L3	6	0.00798597	0.12793	0.322	0.206	1	L3	DHX38	-0.528	0.644416	Upper IM	NOT SIG.	epi
L2-L3	6	0.00800109	0.0648547	0.094	0.028	1	L3	TMEM86B	-0.122	1.74723	Upper IM	NOT SIG.	epi
L2-L3	6	0.00802098	0.157904	0.839	0.756	1	L3	SLC2A1	-1.595	0.150285	Upper IM	NOT SIG.	epi
L2-L3	6	0.00802813	0.0799602	0.189	0.089	1	L3	BTN3A1	-0.278	1.08651	Upper IM	NOT SIG.	epi
L2-L3	6	0.00802919	0.113231	0.45	0.311	1	L3	NSF	-0.761	0.53301	Upper IM	NOT SIG.	epi
L2-L3	6	0.00804345	-0.231198	0.989	1	1	L3	CRABP2	-1.989	-0.0159576	Upper IM	NOT SIG.	epi
L2-L3	6	0.00804669	0.0751247	0.211	0.106	1	L3	AFMID	-0.317	0.993179	Upper IM	NOT SIG.	epi
L2-L3	6	0.00809854	0.172368	0.583	0.444	1	L3	SRP68	-1.027	0.392936	Upper IM	NOT SIG.	epi
L2-L3	6	0.00810421	0.0871358	0.417	0.294	1	L3	ERCC1	-0.711	0.504231	Upper IM	NOT SIG.	epi
L2-L3	6	0.00812089	0.0850925	0.217	0.111	1	L3	ZNF133	-0.328	0.967135	Upper IM	NOT SIG.	epi
L2-L3	6	0.00813728	0.0975304	0.394	0.261	1	L3	AP1G2	-0.655	0.594146	Upper IM	NOT SIG.	epi
L2-L3	6	0.00815415	0.138579	0.45	0.311	1	L3	APEX1	-0.761	0.53301	Upper IM	NOT SIG.	epi
L2-L3	6	0.00816315	0.112579	0.211	0.111	1	L3	RFC2	-0.322	0.926683	Upper IM	NOT SIG.	epi
L2-L3	6	0.00820994	0.147949	0.372	0.25	1	L3	LANCL1	-0.622	0.573375	Upper IM	NOT SIG.	epi
L2-L3	6	0.00822366	0.0782868	0.144	0.061	1	L3	PC	-0.205	1.23919	Upper IM	NOT SIG.	epi
L2-L3	6	0.00824459	0.113246	0.222	0.117	1	L3	C6orf136	-0.339	0.924051	Upper IM	NOT SIG.	epi
L2-L3	6	0.00825094	-0.159959	0.089	0.183	1	L3	CRCP	-0.272	-1.03997	Upper IM	NOT SIG.	epi
L2-L3	6	0.00825412	0.0671785	0.478	0.328	1	L3	PIN4	-0.806	0.543315	Upper IM	NOT SIG.	epi
L2-L3	6	0.00826862	0.124639	0.428	0.289	1	L3	RUNX1	-0.717	0.566541	Upper IM	NOT SIG.	epi
L2-L3	6	0.00828004	0.00831887	0.294	0.167	1	L3	ITGB2	-0.461	0.815968	Upper IM	NOT SIG.	epi
L2-L3	6	0.00828785	0.0882489	0.194	0.094	1	L3	CD3E	-0.288	1.04532	Upper IM	NOT SIG.	epi
L2-L3	6	0.00829243	0.0937399	0.183	0.089	1	L3	TACO1	-0.272	1.03997	Upper IM	NOT SIG.	epi
L2-L3	6	0.00830819	-0.314316	0.444	0.533	1	L3	TSC22D2	-0.977	-0.263576	Upper IM	NOT SIG.	epi
L2-L3	6	0.00835561	0.0559229	0.211	0.106	1	L3	GRK6	-0.317	0.993179	Upper IM	NOT SIG.	epi
L2-L3	6	0.0083569	0.184301	0.678	0.544	1	L3	SNU13	-1.222	0.317679	Upper IM	NOT SIG.	epi
L2-L3	6	0.00838437	0.107935	0.25	0.139	1	L3	PAM16	-0.389	0.846843	Upper IM	NOT SIG.	epi
L2-L3	6	0.00840321	0.136711	0.289	0.178	1	L3	MUL1	-0.467	0.699192	Upper IM	NOT SIG.	epi
L2-L3	6	0.00844165	-0.109844	0.039	0.111	1	L3	DUSP18	-0.15	-1.50901	Upper IM	NOT SIG.	epi
L2-L3	6	0.00846255	0.128396	0.317	0.189	1	L3	ZNF276	-0.506	0.746097	Upper IM	NOT SIG.	epi
L2-L3	6	0.00851894	-0.317291	0.611	0.689	1	L3	HECTD1	-1.3	-0.173332	Upper IM	NOT SIG.	epi
L2-L3	6	0.00854243	0.201949	0.356	0.244	1	L3	MBOAT7	-0.6	0.544996	Upper IM	NOT SIG.	epi
L2-L3	6	0.00859696	0.21121	0.733	0.594	1	L3	PRSS3	-1.327	0.30335	Upper IM	NOT SIG.	epi
L2-L3	6	0.00859829	0.0452903	0.094	0.028	1	L3	SSX2IP	-0.122	1.74723	Upper IM	NOT SIG.	epi
L2-L3	6	0.0086363	0.152206	0.656	0.522	1	L3	PSMB6	-1.178	0.329646	Upper IM	NOT SIG.	epi
L2-L3	6	0.00863862	0.0396443	0.156	0.067	1	L3	BTN3A2	-0.223	1.21931	Upper IM	NOT SIG.	epi
L2-L3	6	0.00869243	0.146554	0.328	0.206	1	L3	OSBPL3	-0.534	0.671051	Upper IM	NOT SIG.	epi
L2-L3	6	0.00870103	0.195917	0.444	0.333	1	L3	ZC3H12A	-0.777	0.415037	Upper IM	NOT SIG.	epi
L2-L3	6	0.00870539	0.106563	0.278	0.156	1	L3	EDC3	-0.434	0.833539	Upper IM	NOT SIG.	epi
L2-L3	6	0.00870702	0.0519068	0.083	0.022	1	L3	C17orf80	-0.105	1.91561	Upper IM	NOT SIG.	epi
L2-L3	6	0.00871525	0.0883796	0.711	0.55	1	L3	CCNL2	-1.261	0.370418	Upper IM	NOT SIG.	epi
L2-L3	6	0.00872241	0.0674735	0.094	0.028	1	L3	XPR1	-0.122	1.74723	Upper IM	NOT SIG.	epi
L2-L3	6	0.00873189	0.135601	0.8	0.694	1	L3	AP2M1	-1.494	0.205064	Upper IM	NOT SIG.	epi
L2-L3	6	0.0087446	0.157934	1	0.978	1	L3	RPS23	-1.978	0.0320936	Upper IM	NOT SIG.	epi
L2-L3	6	0.0087564	0.0560675	0.122	0.044	1	L3	N6AMT1	-0.166	1.47131	Upper IM	NOT SIG.	epi
L2-L3	6	0.008796	0.113607	0.422	0.289	1	L3	VAPB	-0.711	0.546174	Upper IM	NOT SIG.	epi
L2-L3	6	0.00884939	0.169365	0.456	0.322	1	L3	TIA1	-0.778	0.501973	Upper IM	NOT SIG.	epi
L2-L3	6	0.00885181	0.159653	0.639	0.539	1	L3	SPCS1	-1.178	0.245531	Upper IM	NOT SIG.	epi
L2-L3	6	0.00886139	0.129849	0.489	0.356	1	L3	DEF8	-0.845	0.457957	Upper IM	NOT SIG.	epi
L2-L3	6	0.00889877	-0.253441	0.228	0.339	1	L3	CPEB4	-0.567	-0.572251	Upper IM	NOT SIG.	epi
L2-L3	6	0.00890955	0.078345	0.083	0.022	1	L3	PTAFR	-0.105	1.91561	Upper IM	NOT SIG.	epi
L2-L3	6	0.0089792	0.0942097	0.161	0.072	1	L3	LIMD2	-0.233	1.16099	Upper IM	NOT SIG.	epi
L2-L3	6	0.00899007	0.0685614	0.217	0.111	1	L3	MGME1	-0.328	0.967135	Upper IM	NOT SIG.	epi
L2-L3	6	0.00901254	0.0938937	0.178	0.083	1	L3	RSAD1	-0.261	1.10069	Upper IM	NOT SIG.	epi
L2-L3	6	0.00902299	0.0466251	0.156	0.067	1	L3	GPATCH2	-0.223	1.21931	Upper IM	NOT SIG.	epi
L2-L3	6	0.00902707	0.0972016	0.161	0.072	1	L3	IRF5	-0.233	1.16099	Upper IM	NOT SIG.	epi
L2-L3	6	0.00903739	-0.0760271	0.239	0.122	1	L3	SPRR2G	-0.361	0.970129	Upper IM	NOT SIG.	epi
L2-L3	6	0.00904871	-0.129198	0.094	0.189	1	L3	ACER1	-0.283	-1.00765	Upper IM	NOT SIG.	epi
L2-L3	6	0.00905289	0.151756	0.422	0.3	1	L3	PLCD1	-0.722	0.49228	Upper IM	NOT SIG.	epi
L2-L3	6	0.00905685	0.137027	0.4	0.267	1	L3	FGF11	-0.667	0.58316	Upper IM	NOT SIG.	epi
L2-L3	6	0.0090721	0.0734944	0.156	0.067	1	L3	ATP13A2	-0.223	1.21931	Upper IM	NOT SIG.	epi
L2-L3	6	0.00913021	0.128828	0.417	0.289	1	L3	MCRS1	-0.706	0.528978	Upper IM	NOT SIG.	epi
L2-L3	6	0.00913909	0.0904257	0.272	0.156	1	L3	SDR39U1	-0.428	0.802061	Upper IM	NOT SIG.	epi
L2-L3	6	0.00914455	0.150984	0.633	0.5	1	L3	NDUFS8	-1.133	0.340277	Upper IM	NOT SIG.	epi
L2-L3	6	0.00916056	0.111856	0.411	0.278	1	L3	NELFCD	-0.689	0.564054	Upper IM	NOT SIG.	epi
L2-L3	6	0.00917718	0.136308	0.45	0.317	1	L3	TMEM179B	-0.767	0.505442	Upper IM	NOT SIG.	epi
L2-L3	6	0.00919525	0.0421405	0.383	0.233	1	L3	BTG2	-0.616	0.717014	Upper IM	NOT SIG.	epi
L2-L3	6	0.00920466	-0.307825	0.711	0.733	1	L3	RHOD	-1.444	-0.0439636	Upper IM	NOT SIG.	epi
L2-L3	6	0.00926789	0.141911	0.533	0.372	1	L3	IP6K2	-0.905	0.518833	Upper IM	NOT SIG.	epi
L2-L3	6	0.00929099	0.132265	0.428	0.306	1	L3	ITPA	-0.734	0.484079	Upper IM	NOT SIG.	epi
L2-L3	6	0.00929249	0.17586	0.356	0.244	1	L3	TM9SF1	-0.6	0.544996	Upper IM	NOT SIG.	epi
L2-L3	6	0.00929748	0.133344	0.6	0.433	1	L3	PRSS22	-1.033	0.470595	Upper IM	NOT SIG.	epi
L2-L3	6	0.00930911	0.111795	0.228	0.128	1	L3	PLBD2	-0.356	0.83289	Upper IM	NOT SIG.	epi
L2-L3	6	0.00931883	0.0842971	0.267	0.156	1	L3	TMEM11	-0.423	0.775294	Upper IM	NOT SIG.	epi
L2-L3	6	0.00933899	0.166945	0.328	0.211	1	L3	AKR1C2	-0.539	0.636453	Upper IM	NOT SIG.	epi
L2-L3	6	0.00934036	0.103582	0.15	0.067	1	L3	THADA	-0.217	1.16273	Upper IM	NOT SIG.	epi
L2-L3	6	0.00935083	0.14061	0.244	0.139	1	L3	TRMT2A	-0.383	0.811796	Upper IM	NOT SIG.	epi
L2-L3	6	0.00936503	0.114198	0.55	0.4	1	L3	FASTK	-0.95	0.459432	Upper IM	NOT SIG.	epi
L2-L3	6	0.00936684	0.157892	0.406	0.289	1	L3	FNTB	-0.695	0.49041	Upper IM	NOT SIG.	epi
L2-L3	6	0.00939656	0.177381	0.367	0.25	1	L3	PMF1	-0.617	0.553852	Upper IM	NOT SIG.	epi
L2-L3	6	0.00943944	-0.198186	0.072	0.156	1	L3	ZC3H6	-0.228	-1.11548	Upper IM	NOT SIG.	epi
L2-L3	6	0.00949114	0.0503245	0.222	0.117	1	L3	LSM6	-0.339	0.924051	Upper IM	NOT SIG.	epi
L2-L3	6	0.00951277	0.160247	0.689	0.55	1	L3	FIS1	-1.239	0.325072	Upper IM	NOT SIG.	epi
L2-L3	6	0.00962437	0.14085	0.544	0.394	1	L3	SLC35F5	-0.938	0.465411	Upper IM	NOT SIG.	epi
L2-L3	6	0.00965236	0.143896	0.978	0.939	1	L3	OAZ1	-1.917	0.0587093	Upper IM	NOT SIG.	epi
L2-L3	6	0.0096673	0.0675228	0.128	0.05	1	L3	WNK2	-0.178	1.35614	Upper IM	NOT SIG.	epi
L2-L3	6	0.00972114	0.14961	0.433	0.311	1	L3	ESD	-0.744	0.477452	Upper IM	NOT SIG.	epi
L2-L3	6	0.00974084	0.0928956	0.372	0.244	1	L3	COMMD1	-0.616	0.608421	Upper IM	NOT SIG.	epi
L2-L3	6	0.00977759	0.131528	0.506	0.361	1	L3	JAK1	-0.867	0.487139	Upper IM	NOT SIG.	epi
L2-L3	6	0.00981191	0.181574	0.472	0.361	1	L3	HSDL2	-0.833	0.386788	Upper IM	NOT SIG.	epi
L2-L3	6	0.00982473	0.0902545	0.25	0.139	1	L3	CKMT1A	-0.389	0.846843	Upper IM	NOT SIG.	epi
L2-L3	6	0.00983961	0.094096	0.072	0.017	1	L3	DTX3	-0.089	2.08246	Upper IM	NOT SIG.	epi
L2-L3	6	0.00985761	0.0899753	0.339	0.211	1	L3	ZNF33A	-0.55	0.684042	Upper IM	NOT SIG.	epi
L2-L3	6	0.00987958	0.103085	0.139	0.061	1	L3	AC026401.3	-0.2	1.1882	Upper IM	NOT SIG.	epi
L2-L3	6	0.00991847	0.132952	0.883	0.767	1	L3	EIF4G1	-1.65	0.203187	Upper IM	NOT SIG.	epi
L2-L3	6	0.00993378	-0.191611	0.161	0.261	1	L3	IL1R2	-0.422	-0.696989	Upper IM	NOT SIG.	epi
L2-L3	6	0.00999394	0.0740501	0.05	0.006	1	L3	AC103702.2	-0.056	3.05889	Upper IM	NOT SIG.	epi
L2-L3	6	0.00999671	0.119946	0.433	0.3	1	L3	SRP54	-0.733	0.529405	Upper IM	NOT SIG.	epi
L2-L3	6	0.0100025	0.0616811	0.072	0.017	1	L3	SRR	-0.089	2.08246	Upper IM	NOT SIG.	epi
L2-L3	6	0.0100147	0.184558	0.978	0.961	1	L3	RPS26	-1.939	0.025298	Upper IM	NOT SIG.	epi
L2-L3	6	0.0100579	0.101503	0.6	0.444	1	L3	PSMD13	-1.044	0.434403	Upper IM	NOT SIG.	epi
L2-L3	6	0.0100779	0.0396236	0.128	0.05	1	L3	CYP4X1	-0.178	1.35614	Upper IM	NOT SIG.	epi
L2-L3	6	0.0101107	0.11503	0.539	0.4	1	L3	XPO1	-0.939	0.430285	Upper IM	NOT SIG.	epi
L2-L3	6	0.0101636	0.0603282	0.306	0.178	1	L3	FASTKD2	-0.484	0.781654	Upper IM	NOT SIG.	epi
L2-L3	6	0.0101805	0.0741038	0.244	0.133	1	L3	CDK17	-0.377	0.875455	Upper IM	NOT SIG.	epi
L2-L3	6	0.0102308	0.152767	0.567	0.433	1	L3	SPTAN1	-1	0.388982	Upper IM	NOT SIG.	epi
L2-L3	6	0.010232	0.122446	0.361	0.233	1	L3	LMF2	-0.594	0.631669	Upper IM	NOT SIG.	epi
L2-L3	6	0.0102375	0.057323	0.211	0.111	1	L3	ADGRG6	-0.322	0.926683	Upper IM	NOT SIG.	epi
L2-L3	6	0.0103063	0.135998	0.733	0.561	1	L3	PGRMC2	-1.294	0.385812	Upper IM	NOT SIG.	epi
L2-L3	6	0.0103151	0.119402	0.272	0.161	1	L3	NIT1	-0.433	0.756546	Upper IM	NOT SIG.	epi
L2-L3	6	0.0103384	0.0604002	0.172	0.078	1	L3	ZNF444	-0.25	1.14086	Upper IM	NOT SIG.	epi
L2-L3	6	0.0103421	0.123647	0.356	0.228	1	L3	SCO2	-0.584	0.642843	Upper IM	NOT SIG.	epi
L2-L3	6	0.0103782	-0.119011	0.106	0.206	1	L3	DESI2	-0.312	-0.95858	Upper IM	NOT SIG.	epi
L2-L3	6	0.0103911	-0.198246	0.083	0.167	1	L3	LPIN2	-0.25	-1.00866	Upper IM	NOT SIG.	epi
L2-L3	6	0.0104424	0.0552231	0.239	0.128	1	L3	PDCD7	-0.367	0.900867	Upper IM	NOT SIG.	epi
L2-L3	6	0.0104908	0.0900488	0.1	0.033	1	L3	COMP	-0.133	1.59946	Upper IM	NOT SIG.	epi
L2-L3	6	0.0105058	-0.0543459	0.017	0.072	1	L3	MAMDC2	-0.089	-2.08246	Upper IM	NOT SIG.	epi
L2-L3	6	0.0105058	-0.087075	0.017	0.072	1	L3	ZBED6CL	-0.089	-2.08246	Upper IM	NOT SIG.	epi
L2-L3	6	0.0105201	0.0534738	0.05	0.006	1	L3	WDR5B	-0.056	3.05889	Upper IM	NOT SIG.	epi
L2-L3	6	0.0105201	0.0470194	0.05	0.006	1	L3	RASA3	-0.056	3.05889	Upper IM	NOT SIG.	epi
L2-L3	6	0.0105357	0.174355	0.339	0.222	1	L3	ARID5B	-0.561	0.610726	Upper IM	NOT SIG.	epi
L2-L3	6	0.0105455	-0.21651	0.2	0.306	1	L3	AC004816.1	-0.506	-0.613532	Upper IM	NOT SIG.	epi
L2-L3	6	0.0105918	-0.0663702	0.017	0.072	1	L3	SRGAP2B	-0.089	-2.08246	Upper IM	NOT SIG.	epi
L2-L3	6	0.010609	0.147435	0.767	0.633	1	L3	NDUFC2	-1.4	0.277021	Upper IM	NOT SIG.	epi
L2-L3	6	0.0106182	0.171015	0.517	0.394	1	L3	ANKRD13D	-0.911	0.391969	Upper IM	NOT SIG.	epi
L2-L3	6	0.0106242	0.0724538	0.239	0.128	1	L3	ADAMTSL4	-0.367	0.900867	Upper IM	NOT SIG.	epi
L2-L3	6	0.0106571	0.0804076	0.339	0.211	1	L3	AC068587.4	-0.55	0.684042	Upper IM	NOT SIG.	epi
L2-L3	6	0.0106947	0.137153	0.317	0.2	1	L3	FBRSL1	-0.517	0.664483	Upper IM	NOT SIG.	epi
L2-L3	6	0.010711	0.0533243	0.222	0.117	1	L3	ATP6V1C1	-0.339	0.924051	Upper IM	NOT SIG.	epi
L2-L3	6	0.0107502	0.180233	0.75	0.622	1	L3	ZNF706	-1.372	0.269976	Upper IM	NOT SIG.	epi
L2-L3	6	0.0107546	0.0928624	0.128	0.05	1	L3	THAP8	-0.178	1.35614	Upper IM	NOT SIG.	epi
L2-L3	6	0.010798	0.13293	0.122	0.05	1	L3	RABL2B	-0.172	1.28688	Upper IM	NOT SIG.	epi
L2-L3	6	0.0108134	0.18631	0.561	0.444	1	L3	STARD10	-1.005	0.337441	Upper IM	NOT SIG.	epi
L2-L3	6	0.0108428	0.126486	0.633	0.483	1	L3	INPP1	-1.116	0.390182	Upper IM	NOT SIG.	epi
L2-L3	6	0.0108917	0.228381	0.694	0.572	1	L3	PLD1	-1.266	0.278921	Upper IM	NOT SIG.	epi
L2-L3	6	0.010941	0.154109	0.583	0.444	1	L3	CCT3	-1.027	0.392936	Upper IM	NOT SIG.	epi
L2-L3	6	0.0109422	0.0575536	0.072	0.017	1	L3	ZNF529-AS1	-0.089	2.08246	Upper IM	NOT SIG.	epi
L2-L3	6	0.0109567	0.153678	0.394	0.278	1	L3	TOMM70	-0.672	0.503111	Upper IM	NOT SIG.	epi
L2-L3	6	0.0109586	0.0346315	0.05	0.006	1	L3	TCN2	-0.056	3.05889	Upper IM	NOT SIG.	epi
L2-L3	6	0.0109586	0.0311734	0.05	0.006	1	L3	HACD1	-0.056	3.05889	Upper IM	NOT SIG.	epi
L2-L3	6	0.0109601	-0.401089	0.667	0.722	1	L3	AIF1L	-1.389	-0.114312	Upper IM	NOT SIG.	epi
L2-L3	6	0.0110414	0.181821	0.461	0.328	1	L3	ARL4D	-0.789	0.491071	Upper IM	NOT SIG.	epi
L2-L3	6	0.0110508	0.162318	0.594	0.456	1	L3	CUX1	-1.05	0.381429	Upper IM	NOT SIG.	epi
L2-L3	6	0.0110555	0.0313136	0.139	0.056	1	L3	C1QB	-0.195	1.31159	Upper IM	NOT SIG.	epi
L2-L3	6	0.0110623	0.220414	0.656	0.567	1	L3	SQLE	-1.223	0.210347	Upper IM	NOT SIG.	epi
L2-L3	6	0.011071	0.102821	0.517	0.378	1	L3	DGCR2	-0.895	0.451778	Upper IM	NOT SIG.	epi
L2-L3	6	0.011112	0.0816678	0.139	0.061	1	L3	RIPK3	-0.2	1.1882	Upper IM	NOT SIG.	epi
L2-L3	6	0.011135	0.169973	0.372	0.261	1	L3	TNFAIP1	-0.633	0.511253	Upper IM	NOT SIG.	epi
L2-L3	6	0.0111887	0.145399	0.378	0.261	1	L3	TIMM17B	-0.639	0.534336	Upper IM	NOT SIG.	epi
L2-L3	6	0.0111945	0.114012	0.483	0.35	1	L3	CPNE1	-0.833	0.464668	Upper IM	NOT SIG.	epi
L2-L3	6	0.0112118	0.0474612	0.072	0.017	1	L3	LINC01355	-0.089	2.08246	Upper IM	NOT SIG.	epi
L2-L3	6	0.0112563	-0.238841	0.594	0.656	1	L3	MT-ND4L	-1.25	-0.143233	Upper IM	NOT SIG.	epi
L2-L3	6	0.011259	0.0748547	0.233	0.133	1	L3	SBF2	-0.366	0.808904	Upper IM	NOT SIG.	epi
L2-L3	6	0.0112823	0.0810387	0.228	0.122	1	L3	AKIP1	-0.35	0.902153	Upper IM	NOT SIG.	epi
L2-L3	6	0.0112929	0.0985041	0.222	0.122	1	L3	SPOUT1	-0.344	0.863679	Upper IM	NOT SIG.	epi
L2-L3	6	0.0112952	0.0719288	0.317	0.2	1	L3	ARPIN	-0.517	0.664483	Upper IM	NOT SIG.	epi
L2-L3	6	0.0113029	0.0620035	0.072	0.017	1	L3	SLC12A4	-0.089	2.08246	Upper IM	NOT SIG.	epi
L2-L3	6	0.0113228	0.145221	0.706	0.539	1	L3	DYNLT1	-1.245	0.389383	Upper IM	NOT SIG.	epi
L2-L3	6	0.0113391	0.15777	0.633	0.506	1	L3	UBXN6	-1.139	0.323068	Upper IM	NOT SIG.	epi
L2-L3	6	0.0113832	0.111524	0.444	0.328	1	L3	PIAS3	-0.772	0.436864	Upper IM	NOT SIG.	epi
L2-L3	6	0.0113907	0.106071	0.283	0.172	1	L3	PKD1	-0.455	0.718393	Upper IM	NOT SIG.	epi
L2-L3	6	0.0113947	0.031129	0.072	0.017	1	L3	ADCK1	-0.089	2.08246	Upper IM	NOT SIG.	epi
L2-L3	6	0.0114104	0.0997011	0.15	0.067	1	L3	CX3CL1	-0.217	1.16273	Upper IM	NOT SIG.	epi
L2-L3	6	0.0114357	0.124737	0.278	0.172	1	L3	TRERF1	-0.45	0.692676	Upper IM	NOT SIG.	epi
L2-L3	6	0.0114629	0.152301	0.594	0.461	1	L3	TOMM5	-1.055	0.365696	Upper IM	NOT SIG.	epi
L2-L3	6	0.0114908	0.0398846	0.061	0.011	1	L3	MYH11	-0.072	2.47131	Upper IM	NOT SIG.	epi
L2-L3	6	0.0115141	0.183885	0.361	0.256	1	L3	MIB2	-0.617	0.495855	Upper IM	NOT SIG.	epi
L2-L3	6	0.0115217	-0.335007	0.294	0.411	1	L3	H19	-0.705	-0.483322	Upper IM	NOT SIG.	epi
L2-L3	6	0.0115351	0.0699803	0.233	0.128	1	L3	PDRG1	-0.361	0.864186	Upper IM	NOT SIG.	epi
L2-L3	6	0.0115471	0.211864	0.711	0.589	1	L3	DNM2	-1.3	0.271582	Upper IM	NOT SIG.	epi
L2-L3	6	0.0115627	0.0923359	0.194	0.1	1	L3	GET1	-0.294	0.956057	Upper IM	NOT SIG.	epi
L2-L3	6	0.0115937	0.0599853	0.061	0.011	1	L3	MPP3	-0.072	2.47131	Upper IM	NOT SIG.	epi
L2-L3	6	0.011597	0.133382	0.328	0.211	1	L3	CDC34	-0.539	0.636453	Upper IM	NOT SIG.	epi
L2-L3	6	0.0116415	0.0829686	0.178	0.089	1	L3	PCBD2	-0.267	1	Upper IM	NOT SIG.	epi
L2-L3	6	0.0116556	0.0863541	0.433	0.294	1	L3	ZMIZ2	-0.727	0.558551	Upper IM	NOT SIG.	epi
L2-L3	6	0.0116741	0.0541975	0.072	0.017	1	L3	ITGA11	-0.089	2.08246	Upper IM	NOT SIG.	epi
L2-L3	6	0.0116822	-0.227927	1	1	1	L3	MT-CO3	-2	0	Upper IM	NOT SIG.	epi
L2-L3	6	0.0116975	0.0423432	0.061	0.011	1	L3	ASB2	-0.072	2.47131	Upper IM	NOT SIG.	epi
L2-L3	6	0.0116975	-0.0699875	0.011	0.061	1	L3	PPP4R1-AS1	-0.072	-2.47131	Upper IM	NOT SIG.	epi
L2-L3	6	0.0117552	0.152202	0.317	0.211	1	L3	MAPKAP1	-0.528	0.58724	Upper IM	NOT SIG.	epi
L2-L3	6	0.0117558	-0.190673	0.111	0.206	1	L3	ATP2B1	-0.317	-0.892085	Upper IM	NOT SIG.	epi
L2-L3	6	0.0117686	0.051957	0.072	0.017	1	L3	ANK2	-0.089	2.08246	Upper IM	NOT SIG.	epi
L2-L3	6	0.0117801	0.123017	0.256	0.15	1	L3	CZIB	-0.406	0.771181	Upper IM	NOT SIG.	epi
L2-L3	6	0.0118404	0.0863015	0.494	0.344	1	L3	PITPNB	-0.838	0.522102	Upper IM	NOT SIG.	epi
L2-L3	6	0.0118614	-0.1889	0.206	0.306	1	L3	ARF5	-0.512	-0.570887	Upper IM	NOT SIG.	epi
L2-L3	6	0.0119264	0.0885657	0.378	0.239	1	L3	PPP1R16A	-0.617	0.661376	Upper IM	NOT SIG.	epi
L2-L3	6	0.0119621	0.156585	0.906	0.85	1	L3	POLR2L	-1.756	0.0920482	Upper IM	NOT SIG.	epi
L2-L3	6	0.0120447	-0.207591	0.95	0.917	1	L3	GRHL1	-1.867	0.0510058	Upper IM	NOT SIG.	epi
L2-L3	6	0.0120547	0.107629	0.433	0.306	1	L3	CPSF6	-0.739	0.500835	Upper IM	NOT SIG.	epi
L2-L3	6	0.0120914	-0.503424	0.528	0.561	1	L3	CEACAM5	-1.089	-0.0874628	Upper IM	NOT SIG.	epi
L2-L3	6	0.0120999	0.104173	0.428	0.283	1	L3	ATP6V0A1	-0.711	0.596809	Upper IM	NOT SIG.	epi
L2-L3	6	0.0121114	0.111185	0.261	0.15	1	L3	CALML3-AS1	-0.411	0.799087	Upper IM	NOT SIG.	epi
L2-L3	6	0.0121465	0.141533	0.606	0.444	1	L3	AHCYL1	-1.05	0.448758	Upper IM	NOT SIG.	epi
L2-L3	6	0.0121878	0.145426	0.328	0.217	1	L3	BUD23	-0.545	0.596001	Upper IM	NOT SIG.	epi
L2-L3	6	0.0122004	0.150573	0.411	0.294	1	L3	ITGAV	-0.705	0.483322	Upper IM	NOT SIG.	epi
L2-L3	6	0.0122043	0.118479	0.344	0.228	1	L3	DNAJC19	-0.572	0.593375	Upper IM	NOT SIG.	epi
L2-L3	6	0.0122197	0.136713	0.272	0.167	1	L3	ZNF451	-0.439	0.703759	Upper IM	NOT SIG.	epi
L2-L3	6	0.0122288	0.0353579	0.061	0.011	1	L3	TSPOAP1	-0.072	2.47131	Upper IM	NOT SIG.	epi
L2-L3	6	0.0123147	0.0644917	0.1	0.033	1	L3	MIS18A	-0.133	1.59946	Upper IM	NOT SIG.	epi
L2-L3	6	0.0123153	0.0682923	0.156	0.072	1	L3	NDUFAF6	-0.228	1.11548	Upper IM	NOT SIG.	epi
L2-L3	6	0.0123667	-0.239833	0.539	0.633	1	L3	UBE2K	-1.172	-0.23192	Upper IM	NOT SIG.	epi
L2-L3	6	0.0124003	0.073992	0.178	0.089	1	L3	ZBTB22	-0.267	1	Upper IM	NOT SIG.	epi
L2-L3	6	0.0124083	-0.260849	0.5	0.606	1	L3	CITED2	-1.106	-0.27739	Upper IM	NOT SIG.	epi
L2-L3	6	0.0125373	0.140905	0.517	0.383	1	L3	CNIH4	-0.9	0.43282	Upper IM	NOT SIG.	epi
L2-L3	6	0.0125479	0.112339	0.139	0.061	1	L3	COQ8A	-0.2	1.1882	Upper IM	NOT SIG.	epi
L2-L3	6	0.0126145	0.0513881	0.533	0.411	1	L3	TBC1D10A	-0.944	0.374997	Upper IM	NOT SIG.	epi
L2-L3	6	0.0126159	0.0918327	0.428	0.278	1	L3	WDR6	-0.706	0.622526	Upper IM	NOT SIG.	epi
L2-L3	6	0.0126192	0.0877597	0.233	0.128	1	L3	OCIAD2	-0.361	0.864186	Upper IM	NOT SIG.	epi
L2-L3	6	0.0126505	0.174381	0.339	0.239	1	L3	CDK5R1	-0.578	0.504275	Upper IM	NOT SIG.	epi
L2-L3	6	0.0126585	0.0221309	0.333	0.217	1	L3	AARS	-0.55	0.617827	Upper IM	NOT SIG.	epi
L2-L3	6	0.0126862	0.106016	0.139	0.061	1	L3	DDX11	-0.2	1.1882	Upper IM	NOT SIG.	epi
L2-L3	6	0.0126931	0.135358	0.35	0.233	1	L3	RNASEH2C	-0.583	0.587025	Upper IM	NOT SIG.	epi
L2-L3	6	0.012743	-0.220007	0.3	0.411	1	L3	HCG22	-0.711	-0.454176	Upper IM	NOT SIG.	epi
L2-L3	6	0.0127492	0.117101	0.206	0.111	1	L3	PIGM	-0.317	0.892085	Upper IM	NOT SIG.	epi
L2-L3	6	0.012768	0.129827	0.75	0.606	1	L3	TMEM259	-1.356	0.307573	Upper IM	NOT SIG.	epi
L2-L3	6	0.012796	0.0429338	0.183	0.083	1	L3	MED12	-0.266	1.14066	Upper IM	NOT SIG.	epi
L2-L3	6	0.0128037	0.0969018	0.272	0.161	1	L3	ASS1	-0.433	0.756546	Upper IM	NOT SIG.	epi
L2-L3	6	0.0128157	0.0722768	0.222	0.122	1	L3	TMEM70	-0.344	0.863679	Upper IM	NOT SIG.	epi
L2-L3	6	0.0128677	0.0810674	0.089	0.028	1	L3	FBXW8	-0.117	1.66838	Upper IM	NOT SIG.	epi
L2-L3	6	0.0128713	0.091763	0.222	0.122	1	L3	RANBP6	-0.344	0.863679	Upper IM	NOT SIG.	epi
L2-L3	6	0.0129145	0.0930776	0.2	0.106	1	L3	CHCHD4	-0.306	0.915936	Upper IM	NOT SIG.	epi
L2-L3	6	0.0129172	0.122279	0.506	0.367	1	L3	STOML2	-0.873	0.463357	Upper IM	NOT SIG.	epi
L2-L3	6	0.0129281	0.112291	0.294	0.183	1	L3	SRCAP	-0.477	0.683973	Upper IM	NOT SIG.	epi
L2-L3	6	0.0129638	-0.148873	0.172	0.278	1	L3	CLDN12	-0.45	-0.692676	Upper IM	NOT SIG.	epi
L2-L3	6	0.0129834	0.124215	0.617	0.478	1	L3	EFS	-1.095	0.36826	Upper IM	NOT SIG.	epi
L2-L3	6	0.0129957	0.0569204	0.3	0.183	1	L3	C19orf48	-0.483	0.713119	Upper IM	NOT SIG.	epi
L2-L3	6	0.012998	0.0914949	0.211	0.111	1	L3	LIME1	-0.322	0.926683	Upper IM	NOT SIG.	epi
L2-L3	6	0.0130311	0.0929104	0.561	0.406	1	L3	TFAP2C	-0.967	0.466521	Upper IM	NOT SIG.	epi
L2-L3	6	0.0130317	0.109514	0.278	0.178	1	L3	TUBG1	-0.456	0.643208	Upper IM	NOT SIG.	epi
L2-L3	6	0.0130406	0.170961	0.611	0.461	1	L3	IMPDH2	-1.072	0.406406	Upper IM	NOT SIG.	epi
L2-L3	6	0.013042	0.0882747	0.6	0.433	1	L3	ALDH2	-1.033	0.470595	Upper IM	NOT SIG.	epi
L2-L3	6	0.013065	-0.266164	0.344	0.45	1	L3	RBMS1	-0.794	-0.387516	Upper IM	NOT SIG.	epi
L2-L3	6	0.0130655	0.116836	0.467	0.317	1	L3	RETREG2	-0.784	0.55894	Upper IM	NOT SIG.	epi
L2-L3	6	0.0130993	0.122092	0.189	0.1	1	L3	NAA35	-0.289	0.918386	Upper IM	NOT SIG.	epi
L2-L3	6	0.0131033	0.159909	0.878	0.806	1	L3	TOMM7	-1.684	0.123441	Upper IM	NOT SIG.	epi
L2-L3	6	0.013127	0.179541	0.439	0.322	1	L3	EID1	-0.761	0.44716	Upper IM	NOT SIG.	epi
L2-L3	6	0.0131525	0.0789244	0.389	0.256	1	L3	TAP2	-0.645	0.603626	Upper IM	NOT SIG.	epi
L2-L3	6	0.0131541	0.0650948	0.1	0.033	1	L3	MIR503HG	-0.133	1.59946	Upper IM	NOT SIG.	epi
L2-L3	6	0.0131729	0.162126	1	0.989	1	L3	RPLP0	-1.989	0.0159576	Upper IM	NOT SIG.	epi
L2-L3	6	0.0132176	-0.225732	0.833	0.939	1	L3	DSG1	-1.772	-0.172809	Upper IM	NOT SIG.	epi
L2-L3	6	0.0132456	0.150704	0.861	0.789	1	L3	VCP	-1.65	0.125988	Upper IM	NOT SIG.	epi
L2-L3	6	0.0132607	0.192528	0.544	0.45	1	L3	RNF10	-0.994	0.273682	Upper IM	NOT SIG.	epi
L2-L3	6	0.0132949	0.0997309	0.55	0.411	1	L3	ADRM1	-0.961	0.420293	Upper IM	NOT SIG.	epi
L2-L3	6	0.0132978	-0.105101	0.067	0.144	1	L3	ZMAT3	-0.211	-1.10384	Upper IM	NOT SIG.	epi
L2-L3	6	0.013301	0.183054	0.622	0.5	1	L3	IGFBP2	-1.122	0.314986	Upper IM	NOT SIG.	epi
L2-L3	6	0.0133071	0.0504627	0.267	0.161	1	L3	SLC52A2	-0.428	0.729779	Upper IM	NOT SIG.	epi
L2-L3	6	0.0133158	0.098928	0.339	0.211	1	L3	GYS1	-0.55	0.684042	Upper IM	NOT SIG.	epi
L2-L3	6	0.0133258	0.0456567	0.089	0.028	1	L3	EEF1AKMT3	-0.117	1.66838	Upper IM	NOT SIG.	epi
L2-L3	6	0.0134079	0.0647528	0.211	0.111	1	L3	NSUN4	-0.322	0.926683	Upper IM	NOT SIG.	epi
L2-L3	6	0.0134733	0.110646	0.322	0.217	1	L3	WASHC3	-0.539	0.569366	Upper IM	NOT SIG.	epi
L2-L3	6	0.0134895	0.154643	0.506	0.394	1	L3	FEM1B	-0.9	0.360942	Upper IM	NOT SIG.	epi
L2-L3	6	0.0135178	-0.201975	0.439	0.528	1	L3	CLOCK	-0.967	-0.266317	Upper IM	NOT SIG.	epi
L2-L3	6	0.0135357	-0.344017	0.611	0.678	1	L3	ITSN2	-1.289	-0.150113	Upper IM	NOT SIG.	epi
L2-L3	6	0.0135668	-0.336957	0.611	0.633	1	L3	TTC9	-1.244	-0.0510331	Upper IM	NOT SIG.	epi
L2-L3	6	0.0135789	0.0678801	0.189	0.094	1	L3	UBE2C	-0.283	1.00765	Upper IM	NOT SIG.	epi
L2-L3	6	0.0135793	0.0955733	0.383	0.256	1	L3	HSPG2	-0.639	0.581201	Upper IM	NOT SIG.	epi
L2-L3	6	0.0135883	0.0900643	0.178	0.089	1	L3	ERCC3	-0.267	1	Upper IM	NOT SIG.	epi
L2-L3	6	0.013597	0.0647714	0.689	0.528	1	L3	STAP2	-1.217	0.383966	Upper IM	NOT SIG.	epi
L2-L3	6	0.0135978	-0.213181	0.144	0.239	1	L3	EID2	-0.383	-0.730942	Upper IM	NOT SIG.	epi
L2-L3	6	0.0135994	0.0745834	0.128	0.056	1	L3	NBPF11	-0.184	1.19265	Upper IM	NOT SIG.	epi
L2-L3	6	0.0137269	0.068892	0.033	0	1	L3	CELF6	-0.033	#NUM!	Upper IM	NOT SIG.	epi
L2-L3	6	0.0137269	0.0502745	0.033	0	1	L3	TRG-AS1	-0.033	#NUM!	Upper IM	NOT SIG.	epi
L2-L3	6	0.0137269	0.0434092	0.033	0	1	L3	LYL1	-0.033	#NUM!	Upper IM	NOT SIG.	epi
L2-L3	6	0.0137269	0.0404992	0.033	0	1	L3	AC098679.1	-0.033	#NUM!	Upper IM	NOT SIG.	epi
L2-L3	6	0.0137269	0.0399751	0.033	0	1	L3	MFAP5	-0.033	#NUM!	Upper IM	NOT SIG.	epi
L2-L3	6	0.0137269	0.0374067	0.033	0	1	L3	AC048341.2	-0.033	#NUM!	Upper IM	NOT SIG.	epi
L2-L3	6	0.0137269	0.0369286	0.033	0	1	L3	AC092611.1	-0.033	#NUM!	Upper IM	NOT SIG.	epi
L2-L3	6	0.0137269	0.0363867	0.033	0	1	L3	SLC16A11	-0.033	#NUM!	Upper IM	NOT SIG.	epi
L2-L3	6	0.0137269	0.0355348	0.033	0	1	L3	CNN1	-0.033	#NUM!	Upper IM	NOT SIG.	epi
L2-L3	6	0.0137269	0.0337608	0.033	0	1	L3	LAMP5	-0.033	#NUM!	Upper IM	NOT SIG.	epi
L2-L3	6	0.0137269	0.0337571	0.033	0	1	L3	EGFLAM	-0.033	#NUM!	Upper IM	NOT SIG.	epi
L2-L3	6	0.0137269	0.0330149	0.033	0	1	L3	AC132192.2	-0.033	#NUM!	Upper IM	NOT SIG.	epi
L2-L3	6	0.0137269	0.0307222	0.033	0	1	L3	LINC01311	-0.033	#NUM!	Upper IM	NOT SIG.	epi
L2-L3	6	0.0137269	0.030554	0.033	0	1	L3	IL17F	-0.033	#NUM!	Upper IM	NOT SIG.	epi
L2-L3	6	0.0137269	0.0303716	0.033	0	1	L3	PTPRB	-0.033	#NUM!	Upper IM	NOT SIG.	epi
L2-L3	6	0.0137269	0.0258535	0.033	0	1	L3	AC008610.1	-0.033	#NUM!	Upper IM	NOT SIG.	epi
L2-L3	6	0.0137269	-0.0229076	0	0.033	1	L3	DANT1	-0.033	#NUM!	Upper IM	NOT SIG.	epi
L2-L3	6	0.0137269	-0.052994	0	0.033	1	L3	AC087386.1	-0.033	#NUM!	Upper IM	NOT SIG.	epi
L2-L3	6	0.0137269	-0.060509	0	0.033	1	L3	AL009178.3	-0.033	#NUM!	Upper IM	NOT SIG.	epi
L2-L3	6	0.0137269	-0.0646407	0	0.033	1	L3	PMM2	-0.033	#NUM!	Upper IM	NOT SIG.	epi
L2-L3	6	0.0137675	0.086933	0.139	0.061	1	L3	SNAPC2	-0.2	1.1882	Upper IM	NOT SIG.	epi
L2-L3	6	0.0137863	0.0977117	0.4	0.283	1	L3	EIF2B4	-0.683	0.499198	Upper IM	NOT SIG.	epi
L2-L3	6	0.0138424	0.066784	0.139	0.061	1	L3	AP3M2	-0.2	1.1882	Upper IM	NOT SIG.	epi
L2-L3	6	0.0138632	0.0173689	0.472	0.322	1	L3	PSD4	-0.794	0.551726	Upper IM	NOT SIG.	epi
L2-L3	6	0.0138747	0.0488904	0.172	0.083	1	L3	ACADS	-0.255	1.05123	Upper IM	NOT SIG.	epi
L2-L3	6	0.0138753	0.107945	0.528	0.394	1	L3	SUMO1	-0.922	0.422342	Upper IM	NOT SIG.	epi
L2-L3	6	0.0138777	0.135634	0.206	0.111	1	L3	DOLPP1	-0.317	0.892085	Upper IM	NOT SIG.	epi
L2-L3	6	0.0139934	0.0887195	0.161	0.078	1	L3	TTC31	-0.239	1.04551	Upper IM	NOT SIG.	epi
L2-L3	6	0.0139959	0.151401	0.394	0.278	1	L3	MTMR3	-0.672	0.503111	Upper IM	NOT SIG.	epi
L2-L3	6	0.0140158	-0.10177	0.161	0.272	1	L3	ITCH	-0.433	-0.756546	Upper IM	NOT SIG.	epi
L2-L3	6	0.0141764	0.116486	0.222	0.128	1	L3	PPP1R18	-0.35	0.794416	Upper IM	NOT SIG.	epi
L2-L3	6	0.0142362	0.105674	0.183	0.094	1	L3	PRR5	-0.277	0.961111	Upper IM	NOT SIG.	epi
L2-L3	6	0.0142494	0.129071	0.572	0.456	1	L3	THOC7	-1.028	0.326981	Upper IM	NOT SIG.	epi
L2-L3	6	0.0142631	0.073278	0.133	0.056	1	L3	PRAC1	-0.189	1.24793	Upper IM	NOT SIG.	epi
L2-L3	6	0.0142978	0.0936154	0.217	0.122	1	L3	MID1	-0.339	0.830814	Upper IM	NOT SIG.	epi
L2-L3	6	0.0143094	0.107912	0.561	0.417	1	L3	FURIN	-0.978	0.427953	Upper IM	NOT SIG.	epi
L2-L3	6	0.0143299	0.0849521	0.106	0.039	1	L3	ZNF526	-0.145	1.44252	Upper IM	NOT SIG.	epi
L2-L3	6	0.014337	-0.273951	0.739	0.783	1	L3	DAAM1	-1.522	-0.0834379	Upper IM	NOT SIG.	epi
L2-L3	6	0.0143971	0.0765312	0.25	0.144	1	L3	LRG1	-0.394	0.795859	Upper IM	NOT SIG.	epi
L2-L3	6	0.014422	-0.0647508	0.056	0.133	1	L3	THUMPD2	-0.189	-1.24793	Upper IM	NOT SIG.	epi
L2-L3	6	0.0144232	0.104192	0.311	0.206	1	L3	C5orf15	-0.517	0.59427	Upper IM	NOT SIG.	epi
L2-L3	6	0.0144417	0.133175	0.356	0.25	1	L3	TMEM245	-0.606	0.509949	Upper IM	NOT SIG.	epi
L2-L3	6	0.0144417	0.0834306	0.361	0.244	1	L3	ATP10B	-0.605	0.565118	Upper IM	NOT SIG.	epi
L2-L3	6	0.0144536	0.204547	0.978	0.922	1	L3	TXN	-1.9	0.0850677	Upper IM	NOT SIG.	epi
L2-L3	6	0.0144845	0.0465214	0.089	0.028	1	L3	ZSCAN9	-0.117	1.66838	Upper IM	NOT SIG.	epi
L2-L3	6	0.0145189	0.128156	0.989	0.944	1	L3	H3F3B	-1.933	0.0671837	Upper IM	NOT SIG.	epi
L2-L3	6	0.014585	0.0515825	0.089	0.028	1	L3	ZNF350	-0.117	1.66838	Upper IM	NOT SIG.	epi
L2-L3	6	0.0146124	0.157386	0.644	0.533	1	L3	SEC11A	-1.177	0.272925	Upper IM	NOT SIG.	epi
L2-L3	6	0.0146127	0.104419	0.261	0.161	1	L3	BCAT2	-0.422	0.696989	Upper IM	NOT SIG.	epi
L2-L3	6	0.0146159	0.152337	0.361	0.25	1	L3	CDC123	-0.611	0.530071	Upper IM	NOT SIG.	epi
L2-L3	6	0.0146506	0.0964343	0.228	0.128	1	L3	CAT	-0.356	0.83289	Upper IM	NOT SIG.	epi
L2-L3	6	0.0146903	-0.104567	0.061	0.139	1	L3	CSF2RB	-0.2	-1.1882	Upper IM	NOT SIG.	epi
L2-L3	6	0.0147042	-0.274621	0.344	0.45	1	L3	SMAP1	-0.794	-0.387516	Upper IM	NOT SIG.	epi
L2-L3	6	0.0147061	0.0889769	0.172	0.083	1	L3	PAAF1	-0.255	1.05123	Upper IM	NOT SIG.	epi
L2-L3	6	0.0147393	0.140474	0.206	0.117	1	L3	PLIN2	-0.323	0.816136	Upper IM	NOT SIG.	epi
L2-L3	6	0.0148327	0.110938	0.394	0.267	1	L3	GLRX5	-0.661	0.561356	Upper IM	NOT SIG.	epi
L2-L3	6	0.0148389	0.0902959	0.311	0.2	1	L3	B4GALT3	-0.511	0.636915	Upper IM	NOT SIG.	epi
L2-L3	6	0.0148472	0.104228	0.183	0.094	1	L3	EGFL7	-0.277	0.961111	Upper IM	NOT SIG.	epi
L2-L3	6	0.0148697	0.119031	0.25	0.144	1	L3	MRRF	-0.394	0.795859	Upper IM	NOT SIG.	epi
L2-L3	6	0.0148702	0.191309	0.994	0.956	1	L3	TMSB4X	-1.95	0.0562352	Upper IM	NOT SIG.	epi
L2-L3	6	0.0148782	0.137912	0.294	0.189	1	L3	GRWD1	-0.483	0.63743	Upper IM	NOT SIG.	epi
L2-L3	6	0.0149533	0.0644194	0.761	0.594	1	L3	VIM	-1.355	0.357434	Upper IM	NOT SIG.	epi
L2-L3	6	0.0149721	0.132379	0.5	0.361	1	L3	MYCBP2	-0.861	0.469929	Upper IM	NOT SIG.	epi
L2-L3	6	0.0149798	-0.185827	0.306	0.428	1	L3	WWTR1	-0.734	-0.484079	Upper IM	NOT SIG.	epi
L2-L3	6	0.0150297	-0.186122	0.206	0.306	1	L3	BORCS7	-0.512	-0.570887	Upper IM	NOT SIG.	epi
L2-L3	6	0.0150534	0.0671576	0.217	0.122	1	L3	ZNF32	-0.339	0.830814	Upper IM	NOT SIG.	epi
L2-L3	6	0.0150643	0.0531085	0.106	0.039	1	L3	MIR29B2CHG	-0.145	1.44252	Upper IM	NOT SIG.	epi
L2-L3	6	0.0150653	0.0419152	0.172	0.083	1	L3	SLC8B1	-0.255	1.05123	Upper IM	NOT SIG.	epi
L2-L3	6	0.0151645	-0.123954	0.05	0.122	1	L3	DDX60	-0.172	-1.28688	Upper IM	NOT SIG.	epi
L2-L3	6	0.015172	0.125147	0.25	0.144	1	L3	CTSK	-0.394	0.795859	Upper IM	NOT SIG.	epi
L2-L3	6	0.0151805	0.105402	0.267	0.167	1	L3	MYL6B	-0.434	0.676992	Upper IM	NOT SIG.	epi
L2-L3	6	0.0152086	0.120065	0.5	0.367	1	L3	OAT	-0.867	0.446148	Upper IM	NOT SIG.	epi
L2-L3	6	0.0152431	0.0344638	0.328	0.217	1	L3	TUSC2	-0.545	0.596001	Upper IM	NOT SIG.	epi
L2-L3	6	0.0152443	0.0310546	0.25	0.139	1	L3	SYMPK	-0.389	0.846843	Upper IM	NOT SIG.	epi
L2-L3	6	0.0152673	0.148081	0.778	0.661	1	L3	RBX1	-1.439	0.23512	Upper IM	NOT SIG.	epi
L2-L3	6	0.0152702	0.0585418	0.078	0.022	1	L3	CLIC2	-0.1	1.82597	Upper IM	NOT SIG.	epi
L2-L3	6	0.0153115	0.0617151	0.256	0.15	1	L3	ADCY6	-0.406	0.771181	Upper IM	NOT SIG.	epi
L2-L3	6	0.0153528	0.156534	0.428	0.311	1	L3	NOTCH1	-0.739	0.460696	Upper IM	NOT SIG.	epi
L2-L3	6	0.0153727	0.0932031	0.233	0.133	1	L3	ZNF516	-0.366	0.808904	Upper IM	NOT SIG.	epi
L2-L3	6	0.0153834	0.0418304	0.078	0.022	1	L3	AC009123.1	-0.1	1.82597	Upper IM	NOT SIG.	epi
L2-L3	6	0.0153958	-0.19115	0.256	0.367	1	L3	XIAP	-0.623	-0.519636	Upper IM	NOT SIG.	epi
L2-L3	6	0.0153965	0.0803618	0.283	0.172	1	L3	VANGL1	-0.455	0.718393	Upper IM	NOT SIG.	epi
L2-L3	6	0.0154034	0.279965	0.85	0.739	1	L3	MAT2A	-1.589	0.201888	Upper IM	NOT SIG.	epi
L2-L3	6	0.0154084	0.139577	0.528	0.417	1	L3	RAP1B	-0.945	0.340491	Upper IM	NOT SIG.	epi
L2-L3	6	0.0154384	0.0902455	0.217	0.117	1	L3	FAM160A2	-0.334	0.891187	Upper IM	NOT SIG.	epi
L2-L3	6	0.0154436	0.0900228	0.606	0.467	1	L3	MPZL1	-1.073	0.375895	Upper IM	NOT SIG.	epi
L2-L3	6	0.0154861	0.115487	0.561	0.422	1	L3	DDAH2	-0.983	0.410758	Upper IM	NOT SIG.	epi
L2-L3	6	0.0154874	0.0540447	0.483	0.339	1	L3	DPP7	-0.822	0.510738	Upper IM	NOT SIG.	epi
L2-L3	6	0.0154883	0.12086	0.139	0.067	1	L3	PCBP4	-0.206	1.05285	Upper IM	NOT SIG.	epi
L2-L3	6	0.0154928	0.18726	0.767	0.622	1	L3	ATP5PO	-1.389	0.302312	Upper IM	NOT SIG.	epi
L2-L3	6	0.0154959	0.0819423	0.239	0.139	1	L3	METTL5	-0.378	0.781926	Upper IM	NOT SIG.	epi
L2-L3	6	0.0155166	-0.133512	0.217	0.328	1	L3	DDX18	-0.545	-0.596001	Upper IM	NOT SIG.	epi
L2-L3	6	0.0155547	-0.247365	0.311	0.411	1	L3	MYZAP	-0.722	-0.402224	Upper IM	NOT SIG.	epi
L2-L3	6	0.0155646	0.0615175	0.378	0.239	1	L3	PNKD	-0.617	0.661376	Upper IM	NOT SIG.	epi
L2-L3	6	0.0156509	0.0675679	0.511	0.378	1	L3	GRHPR	-0.889	0.434937	Upper IM	NOT SIG.	epi
L2-L3	6	0.01566	0.098875	0.567	0.422	1	L3	NRDC	-0.989	0.426106	Upper IM	NOT SIG.	epi
L2-L3	6	0.0156665	0.0985161	0.461	0.35	1	L3	SNHG9	-0.811	0.397412	Upper IM	NOT SIG.	epi
L2-L3	6	0.0156728	0.170995	0.294	0.189	1	L3	COL4A2	-0.483	0.63743	Upper IM	NOT SIG.	epi
L2-L3	6	0.015698	0.154851	0.417	0.317	1	L3	MRPL13	-0.734	0.395565	Upper IM	NOT SIG.	epi
L2-L3	6	0.0157019	0.165209	0.956	0.828	1	L3	CDH1	-1.784	0.20738	Upper IM	NOT SIG.	epi
L2-L3	6	0.0157291	0.093553	0.439	0.311	1	L3	EXOC4	-0.75	0.497306	Upper IM	NOT SIG.	epi
L2-L3	6	0.0157964	0.14606	0.4	0.289	1	L3	BAP1	-0.689	0.468931	Upper IM	NOT SIG.	epi
L2-L3	6	0.0158032	0.073868	0.111	0.044	1	L3	ST6GALNAC4	-0.155	1.33498	Upper IM	NOT SIG.	epi
L2-L3	6	0.0158201	0.066812	0.128	0.056	1	L3	CD40	-0.184	1.19265	Upper IM	NOT SIG.	epi
L2-L3	6	0.0158447	-0.0877296	0.078	0.161	1	L3	LINC01588	-0.239	-1.04551	Upper IM	NOT SIG.	epi
L2-L3	6	0.0158555	0.173921	0.394	0.267	1	L3	SLC6A14	-0.661	0.561356	Upper IM	NOT SIG.	epi
L2-L3	6	0.0158852	0.0521833	0.428	0.294	1	L3	PPP6R1	-0.722	0.541795	Upper IM	NOT SIG.	epi
L2-L3	6	0.0159033	0.115503	0.244	0.144	1	L3	WWP2	-0.388	0.760812	Upper IM	NOT SIG.	epi
L2-L3	6	0.0159331	0.130913	0.911	0.861	1	L3	UQCRH	-1.772	0.0814378	Upper IM	NOT SIG.	epi
L2-L3	6	0.0159479	0.0501466	0.089	0.028	1	L3	TNFRSF18	-0.117	1.66838	Upper IM	NOT SIG.	epi
L2-L3	6	0.0159493	0.158579	0.856	0.761	1	L3	GSN	-1.617	0.169714	Upper IM	NOT SIG.	epi
L2-L3	6	0.0159739	0.166965	0.283	0.189	1	L3	SWI5	-0.472	0.582416	Upper IM	NOT SIG.	epi
L2-L3	6	0.0160228	-0.251019	0.239	0.333	1	L3	SMOX	-0.572	-0.478512	Upper IM	NOT SIG.	epi
L2-L3	6	0.0160246	0.109344	0.194	0.106	1	L3	PSEN2	-0.3	0.871992	Upper IM	NOT SIG.	epi
L2-L3	6	0.0160824	0.101936	0.7	0.533	1	L3	MVK	-1.233	0.393219	Upper IM	NOT SIG.	epi
L2-L3	6	0.0160854	0.094844	0.328	0.222	1	L3	SKIV2L	-0.55	0.563136	Upper IM	NOT SIG.	epi
L2-L3	6	0.0160939	0.172873	0.494	0.361	1	L3	ICMT	-0.855	0.452512	Upper IM	NOT SIG.	epi
L2-L3	6	0.0161836	0.0997527	0.289	0.183	1	L3	MED31	-0.472	0.659226	Upper IM	NOT SIG.	epi
L2-L3	6	0.016198	0.0807083	0.511	0.361	1	L3	ATL2	-0.872	0.501324	Upper IM	NOT SIG.	epi
L2-L3	6	0.0162165	0.0865755	0.389	0.261	1	L3	GRPEL1	-0.65	0.57572	Upper IM	NOT SIG.	epi
L2-L3	6	0.0162433	-0.103488	0.017	0.067	1	L3	CAP2	-0.084	-1.97863	Upper IM	NOT SIG.	epi
L2-L3	6	0.0162562	0.112684	0.294	0.183	1	L3	IPO8	-0.477	0.683973	Upper IM	NOT SIG.	epi
L2-L3	6	0.0162616	0.11905	0.4	0.278	1	L3	UBR5	-0.678	0.524915	Upper IM	NOT SIG.	epi
L2-L3	6	0.0162637	-0.22919	0.928	0.939	1	L3	ZFP36L1	-1.867	-0.0170004	Upper IM	NOT SIG.	epi
L2-L3	6	0.0162753	0.076227	0.35	0.222	1	L3	FLVCR2	-0.572	0.656795	Upper IM	NOT SIG.	epi
L2-L3	6	0.0162912	0.132112	0.383	0.272	1	L3	SMPD1	-0.655	0.493738	Upper IM	NOT SIG.	epi
L2-L3	6	0.0163457	0.0598173	0.178	0.089	1	L3	GCLM	-0.267	1	Upper IM	NOT SIG.	epi
L2-L3	6	0.0164827	0.0892815	0.4	0.289	1	L3	SNHG19	-0.689	0.468931	Upper IM	NOT SIG.	epi
L2-L3	6	0.0165473	0.0870099	0.389	0.256	1	L3	CDK16	-0.645	0.603626	Upper IM	NOT SIG.	epi
L2-L3	6	0.0165568	0.0521232	0.078	0.022	1	L3	TUBB3	-0.1	1.82597	Upper IM	NOT SIG.	epi
L2-L3	6	0.0166253	0.172646	0.478	0.361	1	L3	HIPK1	-0.839	0.405012	Upper IM	NOT SIG.	epi
L2-L3	6	0.0166271	0.117019	0.456	0.344	1	L3	DNAJC8	-0.8	0.406625	Upper IM	NOT SIG.	epi
L2-L3	6	0.0166275	0.0828405	0.256	0.156	1	L3	SPNS1	-0.412	0.714598	Upper IM	NOT SIG.	epi
L2-L3	6	0.0166332	0.0725418	0.106	0.039	1	L3	CPXM1	-0.145	1.44252	Upper IM	NOT SIG.	epi
L2-L3	6	0.0166364	0.0640706	0.283	0.172	1	L3	YIF1B	-0.455	0.718393	Upper IM	NOT SIG.	epi
L2-L3	6	0.0166429	0.0739146	0.417	0.278	1	L3	ITGB8	-0.695	0.584963	Upper IM	NOT SIG.	epi
L2-L3	6	0.0166777	0.080808	0.461	0.333	1	L3	SSRP1	-0.794	0.469245	Upper IM	NOT SIG.	epi
L2-L3	6	0.0167177	0.123941	0.283	0.183	1	L3	PLAU	-0.466	0.628958	Upper IM	NOT SIG.	epi
L2-L3	6	0.016721	-0.280897	0.367	0.45	1	L3	FOXP1	-0.817	-0.294145	Upper IM	NOT SIG.	epi
L2-L3	6	0.0167331	0.0467949	0.439	0.289	1	L3	ACLY	-0.728	0.603151	Upper IM	NOT SIG.	epi
L2-L3	6	0.0167634	0.0978312	0.172	0.089	1	L3	SMARCAD1	-0.261	0.950531	Upper IM	NOT SIG.	epi
L2-L3	6	0.0168005	0.0900733	0.272	0.167	1	L3	MRPS17	-0.439	0.703759	Upper IM	NOT SIG.	epi
L2-L3	6	0.016815	0.120624	0.261	0.161	1	L3	LIPH	-0.422	0.696989	Upper IM	NOT SIG.	epi
L2-L3	6	0.0168391	0.0581012	0.106	0.039	1	L3	E2F2	-0.145	1.44252	Upper IM	NOT SIG.	epi
L2-L3	6	0.0168396	-0.25912	0.45	0.517	1	L3	PGLYRP4	-0.967	-0.200239	Upper IM	NOT SIG.	epi
L2-L3	6	0.0168465	0.0507399	0.156	0.072	1	L3	NEIL1	-0.228	1.11548	Upper IM	NOT SIG.	epi
L2-L3	6	0.016855	0.124269	0.494	0.372	1	L3	SVIL	-0.866	0.409208	Upper IM	NOT SIG.	epi
L2-L3	6	0.0168833	0.151364	0.161	0.083	1	L3	IGHG3	-0.244	0.955877	Upper IM	NOT SIG.	epi
L2-L3	6	0.0169055	-0.0861256	0.056	0.128	1	L3	TVP23B	-0.184	-1.19265	Upper IM	NOT SIG.	epi
L2-L3	6	0.0169218	0.0248047	0.25	0.139	1	L3	EZH1	-0.389	0.846843	Upper IM	NOT SIG.	epi
L2-L3	6	0.016946	0.139376	0.3	0.2	1	L3	TTC1	-0.5	0.584963	Upper IM	NOT SIG.	epi
L2-L3	6	0.0169747	-0.0865372	0.044	0.111	1	L3	MUCL3	-0.155	-1.33498	Upper IM	NOT SIG.	epi
L2-L3	6	0.0170854	0.105941	0.994	0.978	1	L3	TRIM29	-1.972	0.0234114	Upper IM	NOT SIG.	epi
L2-L3	6	0.0171725	0.0395893	0.078	0.022	1	L3	DLK2	-0.1	1.82597	Upper IM	NOT SIG.	epi
L2-L3	6	0.0172558	0.151573	0.328	0.228	1	L3	SERPING1	-0.556	0.524662	Upper IM	NOT SIG.	epi
L2-L3	6	0.0172984	0.1286	1	0.994	1	L3	RPS6	-1.994	0.00868224	Upper IM	NOT SIG.	epi
L2-L3	6	0.0173017	0.0839357	0.328	0.211	1	L3	TADA3	-0.539	0.636453	Upper IM	NOT SIG.	epi
L2-L3	6	0.0173127	0.0500156	0.067	0.017	1	L3	B9D2	-0.084	1.97863	Upper IM	NOT SIG.	epi
L2-L3	6	0.0173869	0.163947	0.917	0.839	1	L3	EDF1	-1.756	0.128251	Upper IM	NOT SIG.	epi
L2-L3	6	0.0173954	0.103428	0.278	0.183	1	L3	GTPBP6	-0.461	0.603241	Upper IM	NOT SIG.	epi
L2-L3	6	0.0174507	-0.0927761	0.017	0.067	1	L3	GOLM1	-0.084	-1.97863	Upper IM	NOT SIG.	epi
L2-L3	6	0.0174535	0.0777302	0.35	0.228	1	L3	KRT8	-0.578	0.618321	Upper IM	NOT SIG.	epi
L2-L3	6	0.0174646	0.0770843	0.311	0.206	1	L3	BCKDK	-0.517	0.59427	Upper IM	NOT SIG.	epi
L2-L3	6	0.0174686	-0.194286	0.828	0.839	1	L3	CKAP4	-1.667	-0.01904	Upper IM	NOT SIG.	epi
L2-L3	6	0.0174721	0.0403989	0.389	0.261	1	L3	PCSK7	-0.65	0.57572	Upper IM	NOT SIG.	epi
L2-L3	6	0.0174941	-0.177835	0.206	0.306	1	L3	GNE	-0.512	-0.570887	Upper IM	NOT SIG.	epi
L2-L3	6	0.0175012	-0.34944	0.472	0.578	1	L3	LINC02487	-1.05	-0.292283	Upper IM	NOT SIG.	epi
L2-L3	6	0.0175243	0.0870437	0.794	0.622	1	L3	MAF	-1.416	0.352224	Upper IM	NOT SIG.	epi
L2-L3	6	0.01753	0.0739394	0.467	0.328	1	L3	LENG8	-0.795	0.509727	Upper IM	NOT SIG.	epi
L2-L3	6	0.0175551	0.135705	0.45	0.339	1	L3	DHX9	-0.789	0.40864	Upper IM	NOT SIG.	epi
L2-L3	6	0.0175818	0.103157	0.306	0.2	1	L3	HECTD3	-0.506	0.613532	Upper IM	NOT SIG.	epi
L2-L3	6	0.0175823	0.0549203	0.122	0.05	1	L3	ZBTB1	-0.172	1.28688	Upper IM	NOT SIG.	epi
L2-L3	6	0.0176511	0.0897442	0.056	0.011	1	L3	ANKRD13B	-0.067	2.34792	Upper IM	NOT SIG.	epi
L2-L3	6	0.0176618	0.0345098	0.044	0.006	1	L3	AC000032.1	-0.05	2.87447	Upper IM	NOT SIG.	epi
L2-L3	6	0.0177949	0.0412425	0.333	0.206	1	L3	DDX49	-0.539	0.692878	Upper IM	NOT SIG.	epi
L2-L3	6	0.0178137	0.118696	0.322	0.211	1	L3	IRX5	-0.533	0.609818	Upper IM	NOT SIG.	epi
L2-L3	6	0.0178416	0.0464436	0.044	0.006	1	L3	RECQL4	-0.05	2.87447	Upper IM	NOT SIG.	epi
L2-L3	6	0.0178424	0.18684	0.894	0.739	1	L3	ROMO1	-1.633	0.2747	Upper IM	NOT SIG.	epi
L2-L3	6	0.0178464	0.110844	0.517	0.378	1	L3	YIPF3	-0.895	0.451778	Upper IM	NOT SIG.	epi
L2-L3	6	0.0178659	0.0799023	0.278	0.172	1	L3	SAT2	-0.45	0.692676	Upper IM	NOT SIG.	epi
L2-L3	6	0.0178703	-0.0602016	0.017	0.067	1	L3	ANKRD18B	-0.084	-1.97863	Upper IM	NOT SIG.	epi
L2-L3	6	0.0179851	0.146896	0.206	0.117	1	L3	THUMPD3-AS1	-0.323	0.816136	Upper IM	NOT SIG.	epi
L2-L3	6	0.0179949	0.0771183	0.211	0.117	1	L3	ATP7A	-0.328	0.850734	Upper IM	NOT SIG.	epi
L2-L3	6	0.0180231	0.0507678	0.044	0.006	1	L3	AC133485.2	-0.05	2.87447	Upper IM	NOT SIG.	epi
L2-L3	6	0.0180494	-0.124268	1	1	1	L3	KRT13	-2	0	Upper IM	NOT SIG.	epi
L2-L3	6	0.0180705	0.110784	0.456	0.356	1	L3	ALDH3A1	-0.812	0.357157	Upper IM	NOT SIG.	epi
L2-L3	6	0.0180842	0.0359529	0.122	0.05	1	L3	FIGNL1	-0.172	1.28688	Upper IM	NOT SIG.	epi
L2-L3	6	0.0181235	-0.0401084	0.011	0.056	1	L3	PSORS1C1	-0.067	-2.34792	Upper IM	NOT SIG.	epi
L2-L3	6	0.0181333	0.12902	0.456	0.328	1	L3	ERLIN1	-0.784	0.475338	Upper IM	NOT SIG.	epi
L2-L3	6	0.0181549	-0.0660736	0.017	0.067	1	L3	ZEB1	-0.084	-1.97863	Upper IM	NOT SIG.	epi
L2-L3	6	0.0181637	0.194825	0.828	0.656	1	L3	DDR1	-1.484	0.335935	Upper IM	NOT SIG.	epi
L2-L3	6	0.0181998	0.102821	0.194	0.111	1	L3	B4GALT7	-0.305	0.805497	Upper IM	NOT SIG.	epi
L2-L3	6	0.0182028	-0.141202	0.733	0.761	1	L3	TJP1	-1.494	-0.0540833	Upper IM	NOT SIG.	epi
L2-L3	6	0.0182062	0.0387964	0.044	0.006	1	L3	SNED1	-0.05	2.87447	Upper IM	NOT SIG.	epi
L2-L3	6	0.018215	0.0890576	0.389	0.256	1	L3	PDZD11	-0.645	0.603626	Upper IM	NOT SIG.	epi
L2-L3	6	0.0182665	-0.174821	0.178	0.278	1	L3	MYSM1	-0.456	-0.643208	Upper IM	NOT SIG.	epi
L2-L3	6	0.0182713	0.0791947	0.278	0.172	1	L3	DNAJC11	-0.45	0.692676	Upper IM	NOT SIG.	epi
L2-L3	6	0.0182834	0.0587967	0.056	0.011	1	L3	FBLN5	-0.067	2.34792	Upper IM	NOT SIG.	epi
L2-L3	6	0.0183026	0.0773492	0.211	0.117	1	L3	C21orf91	-0.328	0.850734	Upper IM	NOT SIG.	epi
L2-L3	6	0.0183061	-0.1787	0.333	0.456	1	L3	UBXN4	-0.789	-0.453512	Upper IM	NOT SIG.	epi
L2-L3	6	0.018314	0.116005	0.406	0.283	1	L3	ITGB1BP1	-0.689	0.520678	Upper IM	NOT SIG.	epi
L2-L3	6	0.0183292	0.073684	0.111	0.044	1	L3	GMFG	-0.155	1.33498	Upper IM	NOT SIG.	epi
L2-L3	6	0.0183478	0.0852336	0.161	0.078	1	L3	GLI4	-0.239	1.04551	Upper IM	NOT SIG.	epi
L2-L3	6	0.0183909	-0.0417093	0.006	0.044	1	L3	BMP8A	-0.05	-2.87447	Upper IM	NOT SIG.	epi
L2-L3	6	0.0184019	0.00982507	0.233	0.133	1	L3	UEVLD	-0.366	0.808904	Upper IM	NOT SIG.	epi
L2-L3	6	0.018404	0.0900807	0.483	0.367	1	L3	ESRRA	-0.85	0.396243	Upper IM	NOT SIG.	epi
L2-L3	6	0.0184102	0.0401575	0.094	0.033	1	L3	FCHSD2	-0.127	1.51019	Upper IM	NOT SIG.	epi
L2-L3	6	0.018476	0.0857148	0.189	0.106	1	L3	CCDC107	-0.295	0.834322	Upper IM	NOT SIG.	epi
L2-L3	6	0.0184767	0.170526	0.667	0.556	1	L3	PHB2	-1.223	0.262602	Upper IM	NOT SIG.	epi
L2-L3	6	0.0185088	0.0618935	0.289	0.178	1	L3	SNHG18	-0.467	0.699192	Upper IM	NOT SIG.	epi
L2-L3	6	0.0185675	0.0935705	0.117	0.05	1	L3	DHX57	-0.167	1.22651	Upper IM	NOT SIG.	epi
L2-L3	6	0.0185827	0.0971412	0.4	0.272	1	L3	ARSA	-0.672	0.556393	Upper IM	NOT SIG.	epi
L2-L3	6	0.0185892	0.0455022	0.067	0.017	1	L3	TXNRD3	-0.084	1.97863	Upper IM	NOT SIG.	epi
L2-L3	6	0.0186544	0.0796913	0.211	0.117	1	L3	ITGB6	-0.328	0.850734	Upper IM	NOT SIG.	epi
L2-L3	6	0.0187218	0.0859028	0.361	0.233	1	L3	CDK10	-0.594	0.631669	Upper IM	NOT SIG.	epi
L2-L3	6	0.0187652	0.0301343	0.044	0.006	1	L3	SLC44A5	-0.05	2.87447	Upper IM	NOT SIG.	epi
L2-L3	6	0.0187652	-0.035775	0.006	0.044	1	L3	DNAJC27-AS1	-0.05	-2.87447	Upper IM	NOT SIG.	epi
L2-L3	6	0.0187652	-0.0357976	0.006	0.044	1	L3	FAM41C	-0.05	-2.87447	Upper IM	NOT SIG.	epi
L2-L3	6	0.0187717	0.0668667	0.083	0.028	1	L3	EEF1AKMT4	-0.111	1.56768	Upper IM	NOT SIG.	epi
L2-L3	6	0.0187775	0.134285	0.994	0.983	1	L3	EEF1G	-1.977	0.0160544	Upper IM	NOT SIG.	epi
L2-L3	6	0.0187883	0.148658	0.533	0.411	1	L3	SUPT4H1	-0.944	0.374997	Upper IM	NOT SIG.	epi
L2-L3	6	0.0188244	0.101605	0.272	0.178	1	L3	AP000547.3	-0.45	0.611729	Upper IM	NOT SIG.	epi
L2-L3	6	0.0188679	0.149805	0.867	0.678	1	L3	NEDD8	-1.545	0.354747	Upper IM	NOT SIG.	epi
L2-L3	6	0.0189355	-0.0476579	0.011	0.056	1	L3	DCLRE1B	-0.067	-2.34792	Upper IM	NOT SIG.	epi
L2-L3	6	0.0189549	0.0372566	0.044	0.006	1	L3	LAT2	-0.05	2.87447	Upper IM	NOT SIG.	epi
L2-L3	6	0.0189932	0.127099	0.589	0.494	1	L3	NAA50	-1.083	0.253757	Upper IM	NOT SIG.	epi
L2-L3	6	0.0190327	0.0358165	0.067	0.017	1	L3	CHRNE	-0.084	1.97863	Upper IM	NOT SIG.	epi
L2-L3	6	0.0190557	0.0726068	0.317	0.194	1	L3	FOS	-0.511	0.708426	Upper IM	NOT SIG.	epi
L2-L3	6	0.0190701	0.114353	0.217	0.133	1	L3	BORCS8	-0.35	0.706269	Upper IM	NOT SIG.	epi
L2-L3	6	0.019084	0.0751115	0.333	0.217	1	L3	NUP62	-0.55	0.617827	Upper IM	NOT SIG.	epi
L2-L3	6	0.0191019	0.121195	0.117	0.05	1	L3	U2AF1L4	-0.167	1.22651	Upper IM	NOT SIG.	epi
L2-L3	6	0.0191059	0.153266	0.622	0.511	1	L3	EML3	-1.133	0.283591	Upper IM	NOT SIG.	epi
L2-L3	6	0.0191462	0.0441567	0.044	0.006	1	L3	IQCN	-0.05	2.87447	Upper IM	NOT SIG.	epi
L2-L3	6	0.0191462	0.0313734	0.044	0.006	1	L3	ARSB	-0.05	2.87447	Upper IM	NOT SIG.	epi
L2-L3	6	0.0191649	0.124244	0.267	0.167	1	L3	THY1	-0.434	0.676992	Upper IM	NOT SIG.	epi
L2-L3	6	0.0192104	0.0964605	0.117	0.05	1	L3	ZNF585B	-0.167	1.22651	Upper IM	NOT SIG.	epi
L2-L3	6	0.0192691	0.0382587	0.056	0.011	1	L3	GNG2	-0.067	2.34792	Upper IM	NOT SIG.	epi
L2-L3	6	0.0192691	-0.0537607	0.011	0.056	1	L3	PIH1D2	-0.067	-2.34792	Upper IM	NOT SIG.	epi
L2-L3	6	0.0192691	-0.0634075	0.011	0.056	1	L3	LRRC6	-0.067	-2.34792	Upper IM	NOT SIG.	epi
L2-L3	6	0.0192934	0.0802859	0.306	0.2	1	L3	TLE1	-0.506	0.613532	Upper IM	NOT SIG.	epi
L2-L3	6	0.0193334	0.0478235	0.067	0.017	1	L3	E2F1	-0.084	1.97863	Upper IM	NOT SIG.	epi
L2-L3	6	0.0193613	-0.26382	0.778	0.783	1	L3	NFE2L2	-1.561	-0.00924215	Upper IM	NOT SIG.	epi
L2-L3	6	0.0193792	-0.211391	0.944	0.872	1	L3	PCBP1	-1.816	0.114459	Upper IM	NOT SIG.	epi
L2-L3	6	0.0193883	0.0871004	0.133	0.061	1	L3	TIGD5	-0.194	1.12455	Upper IM	NOT SIG.	epi
L2-L3	6	0.0193928	0.126938	0.267	0.172	1	L3	PARP12	-0.439	0.634431	Upper IM	NOT SIG.	epi
L2-L3	6	0.0193966	0.100362	0.244	0.144	1	L3	PTTG1	-0.388	0.760812	Upper IM	NOT SIG.	epi
L2-L3	6	0.0194378	0.0512016	0.056	0.011	1	L3	ZNF112	-0.067	2.34792	Upper IM	NOT SIG.	epi
L2-L3	6	0.0194704	0.100923	0.606	0.467	1	L3	TCP1	-1.073	0.375895	Upper IM	NOT SIG.	epi
L2-L3	6	0.0194823	0.136466	0.706	0.583	1	L3	EPN1	-1.289	0.276172	Upper IM	NOT SIG.	epi
L2-L3	6	0.0194905	0.0884013	0.511	0.383	1	L3	MFGE8	-0.894	0.415979	Upper IM	NOT SIG.	epi
L2-L3	6	0.0195039	0.0567731	0.094	0.033	1	L3	POLA1	-0.127	1.51019	Upper IM	NOT SIG.	epi
L2-L3	6	0.0195907	0.0829327	0.667	0.539	1	L3	TRIM28	-1.206	0.307401	Upper IM	NOT SIG.	epi
L2-L3	6	0.0196078	0.0436226	0.056	0.011	1	L3	ZCCHC4	-0.067	2.34792	Upper IM	NOT SIG.	epi
L2-L3	6	0.0196078	0.0431992	0.056	0.011	1	L3	CD38	-0.067	2.34792	Upper IM	NOT SIG.	epi
L2-L3	6	0.0196186	0.100548	0.378	0.261	1	L3	MED10	-0.639	0.534336	Upper IM	NOT SIG.	epi
L2-L3	6	0.0196497	0.0996584	0.117	0.05	1	L3	ZNF224	-0.167	1.22651	Upper IM	NOT SIG.	epi
L2-L3	6	0.0197383	0.1034	0.317	0.211	1	L3	CDK2AP2	-0.528	0.58724	Upper IM	NOT SIG.	epi
L2-L3	6	0.0197545	0.0435987	0.094	0.033	1	L3	GEMIN5	-0.127	1.51019	Upper IM	NOT SIG.	epi
L2-L3	6	0.0197609	0.0847836	0.117	0.05	1	L3	FAM118B	-0.167	1.22651	Upper IM	NOT SIG.	epi
L2-L3	6	0.0197791	-0.0805131	0.011	0.056	1	L3	ZBTB20	-0.067	-2.34792	Upper IM	NOT SIG.	epi
L2-L3	6	0.0198501	-0.170798	0.283	0.383	1	L3	RTCA	-0.666	-0.436542	Upper IM	NOT SIG.	epi
L2-L3	6	0.0198787	0.0620486	0.283	0.183	1	L3	EMC1	-0.466	0.628958	Upper IM	NOT SIG.	epi
L2-L3	6	0.0198807	0.0608739	0.411	0.272	1	L3	GAPVD1	-0.683	0.595532	Upper IM	NOT SIG.	epi
L2-L3	6	0.0199053	0.121158	0.256	0.161	1	L3	GALNT11	-0.417	0.669083	Upper IM	NOT SIG.	epi
L2-L3	6	0.0199754	0.103533	0.233	0.139	1	L3	ZNF436	-0.372	0.745245	Upper IM	NOT SIG.	epi
L2-L3	6	0.0199781	0.102859	0.3	0.194	1	L3	PTPMT1	-0.494	0.628906	Upper IM	NOT SIG.	epi
L2-L3	6	0.0200795	0.143195	0.361	0.256	1	L3	ITPR3	-0.617	0.495855	Upper IM	NOT SIG.	epi
L2-L3	6	0.0201072	0.150659	0.45	0.339	1	L3	CBR3	-0.789	0.40864	Upper IM	NOT SIG.	epi
L2-L3	6	0.0201256	0.0347807	0.056	0.011	1	L3	FAAP24	-0.067	2.34792	Upper IM	NOT SIG.	epi
L2-L3	6	0.0201488	0.0798983	0.194	0.106	1	L3	LDB1	-0.3	0.871992	Upper IM	NOT SIG.	epi
L2-L3	6	0.0201689	0.136682	0.822	0.711	1	L3	EPHA1	-1.533	0.209289	Upper IM	NOT SIG.	epi
L2-L3	6	0.0202095	0.136968	0.528	0.422	1	L3	BOK	-0.95	0.323295	Upper IM	NOT SIG.	epi
L2-L3	6	0.0202607	0.0374072	0.067	0.017	1	L3	ZNF300	-0.084	1.97863	Upper IM	NOT SIG.	epi
L2-L3	6	0.0202641	0.0534438	0.094	0.033	1	L3	IL10RA	-0.127	1.51019	Upper IM	NOT SIG.	epi
L2-L3	6	0.0202641	0.0327559	0.094	0.033	1	L3	CLHC1	-0.127	1.51019	Upper IM	NOT SIG.	epi
L2-L3	6	0.0202648	0.1076	0.3	0.194	1	L3	HLA-F	-0.494	0.628906	Upper IM	NOT SIG.	epi
L2-L3	6	0.0203377	0.112917	0.35	0.233	1	L3	RRP36	-0.583	0.587025	Upper IM	NOT SIG.	epi
L2-L3	6	0.0204357	0.12388	0.611	0.461	1	L3	TSTD1	-1.072	0.406406	Upper IM	NOT SIG.	epi
L2-L3	6	0.020472	0.0967226	0.156	0.078	1	L3	PXDC1	-0.234	1	Upper IM	NOT SIG.	epi
L2-L3	6	0.0204954	0.121954	0.528	0.406	1	L3	SNRNP200	-0.934	0.379058	Upper IM	NOT SIG.	epi
L2-L3	6	0.0205112	-0.091698	0.028	0.083	1	L3	UPK3B	-0.111	-1.56768	Upper IM	NOT SIG.	epi
L2-L3	6	0.0205158	-0.232903	0.606	0.667	1	L3	PPP2R5A	-1.273	-0.138369	Upper IM	NOT SIG.	epi
L2-L3	6	0.0205194	0.0825166	0.256	0.161	1	L3	CYREN	-0.417	0.669083	Upper IM	NOT SIG.	epi
L2-L3	6	0.0205498	0.0337957	0.144	0.067	1	L3	ABHD10	-0.211	1.10384	Upper IM	NOT SIG.	epi
L2-L3	6	0.0205692	0.0882643	0.461	0.333	1	L3	C1QBP	-0.794	0.469245	Upper IM	NOT SIG.	epi
L2-L3	6	0.0206373	-0.26526	0.506	0.6	1	L3	CD177	-1.106	-0.245825	Upper IM	NOT SIG.	epi
L2-L3	6	0.0206418	0.120188	0.561	0.417	1	L3	R3HDM4	-0.978	0.427953	Upper IM	NOT SIG.	epi
L2-L3	6	0.020648	0.107533	0.344	0.233	1	L3	MFSD10	-0.577	0.562079	Upper IM	NOT SIG.	epi
L2-L3	6	0.020707	0.128535	0.278	0.178	1	L3	DAXX	-0.456	0.643208	Upper IM	NOT SIG.	epi
L2-L3	6	0.0207307	0.0998249	0.183	0.1	1	L3	TMEM98	-0.283	0.871844	Upper IM	NOT SIG.	epi
L2-L3	6	0.0207728	0.0911719	0.144	0.072	1	L3	MANBA	-0.216	1	Upper IM	NOT SIG.	epi
L2-L3	6	0.0207828	0.0920709	0.439	0.328	1	L3	NDUFV3	-0.767	0.420525	Upper IM	NOT SIG.	epi
L2-L3	6	0.0208376	0.0318473	0.111	0.044	1	L3	RAMP1	-0.155	1.33498	Upper IM	NOT SIG.	epi
L2-L3	6	0.0208708	0.0740251	0.156	0.078	1	L3	AMPD2	-0.234	1	Upper IM	NOT SIG.	epi
L2-L3	6	0.0208729	0.0811582	0.567	0.428	1	L3	UNC13D	-0.995	0.405738	Upper IM	NOT SIG.	epi
L2-L3	6	0.0208834	0.035557	0.35	0.239	1	L3	OAZ2	-0.589	0.550344	Upper IM	NOT SIG.	epi
L2-L3	6	0.0209466	0.156846	0.9	0.761	1	L3	ATP5MC2	-1.661	0.242029	Upper IM	NOT SIG.	epi
L2-L3	6	0.0209676	0.07501	0.228	0.133	1	L3	NUDT1	-0.361	0.777608	Upper IM	NOT SIG.	epi
L2-L3	6	0.0210943	0.075537	0.378	0.267	1	L3	FGFR2	-0.645	0.501546	Upper IM	NOT SIG.	epi
L2-L3	6	0.0211635	0.0857906	0.478	0.367	1	L3	GSTO1	-0.845	0.381231	Upper IM	NOT SIG.	epi
L2-L3	6	0.0211975	0.118399	0.328	0.217	1	L3	ARFGEF2	-0.545	0.596001	Upper IM	NOT SIG.	epi
L2-L3	6	0.0213102	0.109081	0.256	0.161	1	L3	NCOA7	-0.417	0.669083	Upper IM	NOT SIG.	epi
L2-L3	6	0.0213111	0.147651	0.322	0.217	1	L3	FAM193B	-0.539	0.569366	Upper IM	NOT SIG.	epi
L2-L3	6	0.0213194	0.0732691	0.483	0.356	1	L3	PRCP	-0.839	0.440146	Upper IM	NOT SIG.	epi
L2-L3	6	0.0214025	0.112771	0.172	0.094	1	L3	HCCS	-0.266	0.871676	Upper IM	NOT SIG.	epi
L2-L3	6	0.02143	0.0834191	0.156	0.078	1	L3	C16orf74	-0.234	1	Upper IM	NOT SIG.	epi
L2-L3	6	0.021467	0.0838909	0.139	0.067	1	L3	PDE6D	-0.206	1.05285	Upper IM	NOT SIG.	epi
L2-L3	6	0.0214781	0.0566727	0.222	0.122	1	L3	TRIM41	-0.344	0.863679	Upper IM	NOT SIG.	epi
L2-L3	6	0.0215089	0.0926978	0.367	0.244	1	L3	INO80E	-0.611	0.588899	Upper IM	NOT SIG.	epi
L2-L3	6	0.0215124	0.0717906	0.417	0.283	1	L3	IGF2R	-0.7	0.559245	Upper IM	NOT SIG.	epi
L2-L3	6	0.0215414	0.0448873	0.178	0.094	1	L3	MTHFSD	-0.272	0.921145	Upper IM	NOT SIG.	epi
L2-L3	6	0.021558	0.136466	0.372	0.267	1	L3	RIN2	-0.639	0.478463	Upper IM	NOT SIG.	epi
L2-L3	6	0.0215721	0.060333	0.183	0.1	1	L3	KATNB1	-0.283	0.871844	Upper IM	NOT SIG.	epi
L2-L3	6	0.0215733	0.0607135	0.217	0.122	1	L3	MTMR12	-0.339	0.830814	Upper IM	NOT SIG.	epi
L2-L3	6	0.0215799	-0.229636	0.617	0.644	1	L3	OSTF1	-1.261	-0.0617902	Upper IM	NOT SIG.	epi
L2-L3	6	0.0215925	0.174218	0.45	0.344	1	L3	AKIRIN2	-0.794	0.387516	Upper IM	NOT SIG.	epi
L2-L3	6	0.0215978	-0.157589	0.956	0.95	1	L3	ARPC2	-1.906	0.0090831	Upper IM	NOT SIG.	epi
L2-L3	6	0.0216266	0.116271	0.306	0.206	1	L3	PLEKHG3	-0.512	0.570887	Upper IM	NOT SIG.	epi
L2-L3	6	0.0216502	0.0577632	0.083	0.028	1	L3	GPR68	-0.111	1.56768	Upper IM	NOT SIG.	epi
L2-L3	6	0.0216652	0.0503132	0.728	0.578	1	L3	AURKAIP1	-1.306	0.332869	Upper IM	NOT SIG.	epi
L2-L3	6	0.0216818	0.0838889	0.411	0.289	1	L3	KLHDC3	-0.7	0.508069	Upper IM	NOT SIG.	epi
L2-L3	6	0.0216859	0.0755	0.139	0.067	1	L3	GNA12	-0.206	1.05285	Upper IM	NOT SIG.	epi
L2-L3	6	0.0217419	0.0957361	0.689	0.533	1	L3	BAG6	-1.222	0.370368	Upper IM	NOT SIG.	epi
L2-L3	6	0.0217433	0.0982883	0.339	0.228	1	L3	WDR11	-0.567	0.572251	Upper IM	NOT SIG.	epi
L2-L3	6	0.0217479	0.0944539	0.294	0.183	1	L3	A4GALT	-0.477	0.683973	Upper IM	NOT SIG.	epi
L2-L3	6	0.0218551	0.0737887	0.4	0.289	1	L3	SRRT	-0.689	0.468931	Upper IM	NOT SIG.	epi
L2-L3	6	0.0218619	0.116934	0.672	0.55	1	L3	TMEM219	-1.222	0.28903	Upper IM	NOT SIG.	epi
L2-L3	6	0.0218626	0.0446855	0.094	0.033	1	L3	ZNF85	-0.127	1.51019	Upper IM	NOT SIG.	epi
L2-L3	6	0.0219315	0.10973	0.428	0.306	1	L3	MFN2	-0.734	0.484079	Upper IM	NOT SIG.	epi
L2-L3	6	0.0219323	0.0701197	0.239	0.139	1	L3	RAPGEF1	-0.378	0.781926	Upper IM	NOT SIG.	epi
L2-L3	6	0.0219503	0.141825	0.778	0.633	1	L3	NOP53	-1.411	0.297565	Upper IM	NOT SIG.	epi
L2-L3	6	0.0219672	0.0665392	0.15	0.072	1	L3	ZSWIM4	-0.222	1.05889	Upper IM	NOT SIG.	epi
L2-L3	6	0.021998	0.105668	0.261	0.167	1	L3	C1orf35	-0.428	0.644202	Upper IM	NOT SIG.	epi
L2-L3	6	0.0219997	0.153735	0.539	0.428	1	L3	TMED7	-0.967	0.332674	Upper IM	NOT SIG.	epi
L2-L3	6	0.0220006	-0.00145155	0.033	0.094	1	L3	VHL	-0.127	-1.51019	Upper IM	NOT SIG.	epi
L2-L3	6	0.022014	0.0594478	0.256	0.156	1	L3	ANAPC15	-0.412	0.714598	Upper IM	NOT SIG.	epi
L2-L3	6	0.0220599	0.0623187	0.356	0.233	1	L3	MRPL21	-0.589	0.611547	Upper IM	NOT SIG.	epi
L2-L3	6	0.0220957	0.0812185	0.133	0.061	1	L3	C1orf159	-0.194	1.12455	Upper IM	NOT SIG.	epi
L2-L3	6	0.0221482	0.0758833	0.239	0.144	1	L3	TGFBR2	-0.383	0.730942	Upper IM	NOT SIG.	epi
L2-L3	6	0.0222345	0.126294	0.906	0.761	1	L3	AP2S1	-1.667	0.251615	Upper IM	NOT SIG.	epi
L2-L3	6	0.02224	-0.072062	0.028	0.083	1	L3	ZNF570	-0.111	-1.56768	Upper IM	NOT SIG.	epi
L2-L3	6	0.0223218	0.083678	0.217	0.128	1	L3	MTMR6	-0.345	0.761551	Upper IM	NOT SIG.	epi
L2-L3	6	0.0223994	0.0573375	0.1	0.039	1	L3	KLHL22	-0.139	1.35845	Upper IM	NOT SIG.	epi
L2-L3	6	0.0224739	0.118625	0.211	0.122	1	L3	TRIM27	-0.333	0.790362	Upper IM	NOT SIG.	epi
L2-L3	6	0.0225482	-0.152291	0.206	0.306	1	L3	OTUD6B-AS1	-0.512	-0.570887	Upper IM	NOT SIG.	epi
L2-L3	6	0.0226632	0.0648005	0.233	0.139	1	L3	BMI1	-0.372	0.745245	Upper IM	NOT SIG.	epi
L2-L3	6	0.0226854	0.104901	0.161	0.089	1	L3	HPS6	-0.25	0.855183	Upper IM	NOT SIG.	epi
L2-L3	6	0.0226998	-0.125066	0.172	0.267	1	L3	DDAH1	-0.439	-0.634431	Upper IM	NOT SIG.	epi
L2-L3	6	0.0227549	-0.25632	0.678	0.656	1	L3	RMND5A	-1.334	0.0475895	Upper IM	NOT SIG.	epi
L2-L3	6	0.0227832	0.0923119	0.189	0.106	1	L3	TOR4A	-0.295	0.834322	Upper IM	NOT SIG.	epi
L2-L3	6	0.0228502	0.129348	0.294	0.2	1	L3	MRPL11	-0.494	0.555816	Upper IM	NOT SIG.	epi
L2-L3	6	0.0228798	0.053774	0.417	0.3	1	L3	KCNJ15	-0.717	0.475085	Upper IM	NOT SIG.	epi
L2-L3	6	0.0229011	0.105222	0.089	0.033	1	L3	A1BG	-0.122	1.43134	Upper IM	NOT SIG.	epi
L2-L3	6	0.0229082	-0.228297	1	0.989	1	L3	RPS17	-1.989	0.0159576	Upper IM	NOT SIG.	epi
L2-L3	6	0.0229168	0.0743307	0.3	0.183	1	L3	CLASRP	-0.483	0.713119	Upper IM	NOT SIG.	epi
L2-L3	6	0.0229269	0.0288214	0.3	0.189	1	L3	AP3S2	-0.489	0.666576	Upper IM	NOT SIG.	epi
L2-L3	6	0.0229324	0.0584748	0.106	0.044	1	L3	MED30	-0.15	1.26849	Upper IM	NOT SIG.	epi
L2-L3	6	0.0230662	0.137076	0.783	0.656	1	L3	NUMA1	-1.439	0.255316	Upper IM	NOT SIG.	epi
L2-L3	6	0.0230963	0.0950218	0.544	0.4	1	L3	GTF3C6	-0.944	0.443607	Upper IM	NOT SIG.	epi
L2-L3	6	0.0230969	0.0878032	0.556	0.411	1	L3	ANAPC7	-0.967	0.435946	Upper IM	NOT SIG.	epi
L2-L3	6	0.0230995	0.107938	0.328	0.222	1	L3	MAGOH	-0.55	0.563136	Upper IM	NOT SIG.	epi
L2-L3	6	0.0231083	0.130852	0.161	0.089	1	L3	RORC	-0.25	0.855183	Upper IM	NOT SIG.	epi
L2-L3	6	0.0231181	0.0680618	0.261	0.161	1	L3	SLF2	-0.422	0.696989	Upper IM	NOT SIG.	epi
L2-L3	6	0.0231386	0.113652	0.378	0.261	1	L3	SNHG3	-0.639	0.534336	Upper IM	NOT SIG.	epi
L2-L3	6	0.0231591	0.0937208	0.683	0.522	1	L3	YPEL3	-1.205	0.387836	Upper IM	NOT SIG.	epi
L2-L3	6	0.0231853	0.0812643	0.45	0.339	1	L3	BCL2L2	-0.789	0.40864	Upper IM	NOT SIG.	epi
L2-L3	6	0.0231955	-0.245519	0.311	0.394	1	L3	TARS	-0.705	-0.341281	Upper IM	NOT SIG.	epi
L2-L3	6	0.0232056	0.124226	0.783	0.65	1	L3	ATP6V1G1	-1.433	0.268573	Upper IM	NOT SIG.	epi
L2-L3	6	0.0232138	0.0750359	0.217	0.122	1	L3	ODF2	-0.339	0.830814	Upper IM	NOT SIG.	epi
L2-L3	6	0.0232184	0.111679	0.844	0.722	1	L3	TMEM45B	-1.566	0.225244	Upper IM	NOT SIG.	epi
L2-L3	6	0.0232647	0.115368	0.644	0.472	1	L3	MANF	-1.116	0.448274	Upper IM	NOT SIG.	epi
L2-L3	6	0.023308	0.0427949	0.217	0.122	1	L3	CARD16	-0.339	0.830814	Upper IM	NOT SIG.	epi
L2-L3	6	0.0233185	0.102774	0.239	0.15	1	L3	OTULIN	-0.389	0.672048	Upper IM	NOT SIG.	epi
L2-L3	6	0.0233421	0.0884754	0.306	0.206	1	L3	INO80D	-0.512	0.570887	Upper IM	NOT SIG.	epi
L2-L3	6	0.0234217	-0.311675	0.456	0.528	1	L3	SOWAHC	-0.984	-0.211504	Upper IM	NOT SIG.	epi
L2-L3	6	0.0234392	0.108521	0.311	0.206	1	L3	TYK2	-0.517	0.59427	Upper IM	NOT SIG.	epi
L2-L3	6	0.0234913	0.116777	0.328	0.222	1	L3	RFXANK	-0.55	0.563136	Upper IM	NOT SIG.	epi
L2-L3	6	0.0234931	0.127626	0.3	0.2	1	L3	EXOSC7	-0.5	0.584963	Upper IM	NOT SIG.	epi
L2-L3	6	0.0235347	0.0722519	0.206	0.117	1	L3	RAD1	-0.323	0.816136	Upper IM	NOT SIG.	epi
L2-L3	6	0.0236116	0.113326	0.317	0.217	1	L3	EP400	-0.534	0.546788	Upper IM	NOT SIG.	epi
L2-L3	6	0.0236715	0.150453	0.189	0.111	1	L3	BID	-0.3	0.767827	Upper IM	NOT SIG.	epi
L2-L3	6	0.0236882	0.0847898	0.211	0.128	1	L3	LRRC8E	-0.339	0.721099	Upper IM	NOT SIG.	epi
L2-L3	6	0.0236896	0.0579771	0.45	0.317	1	L3	RASAL1	-0.767	0.505442	Upper IM	NOT SIG.	epi
L2-L3	6	0.0237264	0.123746	0.3	0.206	1	L3	MRPS22	-0.506	0.542318	Upper IM	NOT SIG.	epi
L2-L3	6	0.0237312	0.116336	0.739	0.606	1	L3	SQOR	-1.345	0.286257	Upper IM	NOT SIG.	epi
L2-L3	6	0.0238075	0.0958221	0.122	0.056	1	L3	PPP1R3D	-0.178	1.12338	Upper IM	NOT SIG.	epi
L2-L3	6	0.0238691	0.00143953	0.372	0.244	1	L3	PGAP2	-0.616	0.608421	Upper IM	NOT SIG.	epi
L2-L3	6	0.0239875	0.0905037	0.189	0.106	1	L3	GOLGA8B	-0.295	0.834322	Upper IM	NOT SIG.	epi
L2-L3	6	0.023991	0.0133338	0.511	0.378	1	L3	TBX3	-0.889	0.434937	Upper IM	NOT SIG.	epi
L2-L3	6	0.0239969	0.0886678	0.244	0.144	1	L3	IRF1	-0.388	0.760812	Upper IM	NOT SIG.	epi
L2-L3	6	0.0240066	0.119129	0.706	0.594	1	L3	ACAA1	-1.3	0.249205	Upper IM	NOT SIG.	epi
L2-L3	6	0.0240818	0.0617969	0.183	0.094	1	L3	PPP2R3B	-0.277	0.961111	Upper IM	NOT SIG.	epi
L2-L3	6	0.0240981	0.0929652	0.089	0.033	1	L3	ANKMY1	-0.122	1.43134	Upper IM	NOT SIG.	epi
L2-L3	6	0.0241043	-0.0931189	0.067	0.139	1	L3	LRRC61	-0.206	-1.05285	Upper IM	NOT SIG.	epi
L2-L3	6	0.0241283	0.153448	0.75	0.633	1	L3	UQCRC2	-1.383	0.244685	Upper IM	NOT SIG.	epi
L2-L3	6	0.0241779	0.107576	0.533	0.411	1	L3	NISCH	-0.944	0.374997	Upper IM	NOT SIG.	epi
L2-L3	6	0.0242394	0.110963	0.25	0.156	1	L3	TIMM50	-0.406	0.680382	Upper IM	NOT SIG.	epi
L2-L3	6	0.0242527	0.0958327	0.639	0.494	1	L3	VPS29	-1.133	0.371305	Upper IM	NOT SIG.	epi
L2-L3	6	0.0242914	0.0880396	0.294	0.194	1	L3	UNC119B	-0.488	0.59976	Upper IM	NOT SIG.	epi
L2-L3	6	0.0243115	0.0781582	0.156	0.078	1	L3	MCM2	-0.234	1	Upper IM	NOT SIG.	epi
L2-L3	6	0.0243328	0.104204	0.244	0.15	1	L3	CREBL2	-0.394	0.701919	Upper IM	NOT SIG.	epi
L2-L3	6	0.0243872	0.0958318	0.217	0.128	1	L3	GATD3B	-0.345	0.761551	Upper IM	NOT SIG.	epi
L2-L3	6	0.0244035	0.158166	0.289	0.189	1	L3	PHC2	-0.478	0.612683	Upper IM	NOT SIG.	epi
L2-L3	6	0.0244408	-0.175089	0.378	0.494	1	L3	FCHO2	-0.872	-0.386125	Upper IM	NOT SIG.	epi
L2-L3	6	0.0244513	0.067899	0.122	0.056	1	L3	EDRF1	-0.178	1.12338	Upper IM	NOT SIG.	epi
L2-L3	6	0.0244608	0.145176	0.506	0.394	1	L3	CASP4	-0.9	0.360942	Upper IM	NOT SIG.	epi
L2-L3	6	0.0246011	0.138377	0.622	0.467	1	L3	MDH1	-1.089	0.413492	Upper IM	NOT SIG.	epi
L2-L3	6	0.0246458	0.146414	0.939	0.85	1	L3	SSR4	-1.789	0.143662	Upper IM	NOT SIG.	epi
L2-L3	6	0.0246618	0.0879985	0.272	0.172	1	L3	HEXB	-0.444	0.661198	Upper IM	NOT SIG.	epi
L2-L3	6	0.024673	0.0933203	0.478	0.344	1	L3	PSMB8	-0.822	0.474602	Upper IM	NOT SIG.	epi
L2-L3	6	0.0246901	0.161868	0.772	0.656	1	L3	NDUFB8	-1.428	0.234905	Upper IM	NOT SIG.	epi
L2-L3	6	0.0247001	0.0481352	0.028	0	1	L3	PAN3-AS1	-0.028	#NUM!	Upper IM	NOT SIG.	epi
L2-L3	6	0.0247001	0.0436352	0.028	0	1	L3	SGIP1	-0.028	#NUM!	Upper IM	NOT SIG.	epi
L2-L3	6	0.0247001	0.0421482	0.028	0	1	L3	PADI3	-0.028	#NUM!	Upper IM	NOT SIG.	epi
L2-L3	6	0.0247001	0.0385375	0.028	0	1	L3	AC107982.3	-0.028	#NUM!	Upper IM	NOT SIG.	epi
L2-L3	6	0.0247001	0.0378658	0.028	0	1	L3	C19orf44	-0.028	#NUM!	Upper IM	NOT SIG.	epi
L2-L3	6	0.0247001	0.0345985	0.028	0	1	L3	AC087623.2	-0.028	#NUM!	Upper IM	NOT SIG.	epi
L2-L3	6	0.0247001	0.0324985	0.028	0	1	L3	CAMK1	-0.028	#NUM!	Upper IM	NOT SIG.	epi
L2-L3	6	0.0247001	0.0323267	0.028	0	1	L3	AC104126.1	-0.028	#NUM!	Upper IM	NOT SIG.	epi
L2-L3	6	0.0247001	0.0308713	0.028	0	1	L3	SOX17	-0.028	#NUM!	Upper IM	NOT SIG.	epi
L2-L3	6	0.0247001	0.0292356	0.028	0	1	L3	FADS1	-0.028	#NUM!	Upper IM	NOT SIG.	epi
L2-L3	6	0.0247001	0.0290649	0.028	0	1	L3	PLCL1	-0.028	#NUM!	Upper IM	NOT SIG.	epi
L2-L3	6	0.0247001	0.0285962	0.028	0	1	L3	CD40LG	-0.028	#NUM!	Upper IM	NOT SIG.	epi
L2-L3	6	0.0247001	0.0276053	0.028	0	1	L3	PRX	-0.028	#NUM!	Upper IM	NOT SIG.	epi
L2-L3	6	0.0247001	0.0266041	0.028	0	1	L3	LINC-PINT	-0.028	#NUM!	Upper IM	NOT SIG.	epi
L2-L3	6	0.0247001	0.0262811	0.028	0	1	L3	PHF7	-0.028	#NUM!	Upper IM	NOT SIG.	epi
L2-L3	6	0.0247001	0.0261083	0.028	0	1	L3	RGL3	-0.028	#NUM!	Upper IM	NOT SIG.	epi
L2-L3	6	0.0247001	0.0257657	0.028	0	1	L3	DERL3	-0.028	#NUM!	Upper IM	NOT SIG.	epi
L2-L3	6	0.0247001	0.0256956	0.028	0	1	L3	AC018926.2	-0.028	#NUM!	Upper IM	NOT SIG.	epi
L2-L3	6	0.0247001	0.0256845	0.028	0	1	L3	TSPOAP1-AS1	-0.028	#NUM!	Upper IM	NOT SIG.	epi
L2-L3	6	0.0247001	0.0256406	0.028	0	1	L3	RAB17	-0.028	#NUM!	Upper IM	NOT SIG.	epi
L2-L3	6	0.0247001	0.0252432	0.028	0	1	L3	ZNF831	-0.028	#NUM!	Upper IM	NOT SIG.	epi
L2-L3	6	0.0247001	0.0249401	0.028	0	1	L3	SERPINB10	-0.028	#NUM!	Upper IM	NOT SIG.	epi
L2-L3	6	0.0247001	0.024543	0.028	0	1	L3	DPH1	-0.028	#NUM!	Upper IM	NOT SIG.	epi
L2-L3	6	0.0247001	0.0243368	0.028	0	1	L3	ATP7B	-0.028	#NUM!	Upper IM	NOT SIG.	epi
L2-L3	6	0.0247001	0.022928	0.028	0	1	L3	AP001267.1	-0.028	#NUM!	Upper IM	NOT SIG.	epi
L2-L3	6	0.0247001	0.0226366	0.028	0	1	L3	TMEM170B	-0.028	#NUM!	Upper IM	NOT SIG.	epi
L2-L3	6	0.0247001	0.0211501	0.028	0	1	L3	CYP2W1	-0.028	#NUM!	Upper IM	NOT SIG.	epi
L2-L3	6	0.0247001	0.0209927	0.028	0	1	L3	LINC02762	-0.028	#NUM!	Upper IM	NOT SIG.	epi
L2-L3	6	0.0247001	0.0197492	0.028	0	1	L3	LINC00672	-0.028	#NUM!	Upper IM	NOT SIG.	epi
L2-L3	6	0.0247001	0.0161176	0.028	0	1	L3	MPPED2-AS1	-0.028	#NUM!	Upper IM	NOT SIG.	epi
L2-L3	6	0.0247001	0.015956	0.028	0	1	L3	SMAD5-AS1	-0.028	#NUM!	Upper IM	NOT SIG.	epi
L2-L3	6	0.0247001	-0.0196173	0	0.028	1	L3	BAIAP2L2	-0.028	#NUM!	Upper IM	NOT SIG.	epi
L2-L3	6	0.0247001	-0.0232215	0	0.028	1	L3	LINC01231	-0.028	#NUM!	Upper IM	NOT SIG.	epi
L2-L3	6	0.0247001	-0.0237447	0	0.028	1	L3	AC006480.2	-0.028	#NUM!	Upper IM	NOT SIG.	epi
L2-L3	6	0.0247001	-0.0240382	0	0.028	1	L3	KRT36	-0.028	#NUM!	Upper IM	NOT SIG.	epi
L2-L3	6	0.0247001	-0.0265812	0	0.028	1	L3	BVES	-0.028	#NUM!	Upper IM	NOT SIG.	epi
L2-L3	6	0.0247001	-0.0372473	0	0.028	1	L3	GSDME	-0.028	#NUM!	Upper IM	NOT SIG.	epi
L2-L3	6	0.0247001	-0.038687	0	0.028	1	L3	INHBB	-0.028	#NUM!	Upper IM	NOT SIG.	epi
L2-L3	6	0.0247001	-0.0420146	0	0.028	1	L3	SCN4B	-0.028	#NUM!	Upper IM	NOT SIG.	epi
L2-L3	6	0.0247001	-0.0517291	0	0.028	1	L3	GDAP1	-0.028	#NUM!	Upper IM	NOT SIG.	epi
L2-L3	6	0.0247001	-0.062497	0	0.028	1	L3	SSTR2	-0.028	#NUM!	Upper IM	NOT SIG.	epi
L2-L3	6	0.0247134	0.0614652	0.139	0.067	1	L3	TMEM91	-0.206	1.05285	Upper IM	NOT SIG.	epi
L2-L3	6	0.024714	0.118403	0.694	0.556	1	L3	CTSA	-1.25	0.319851	Upper IM	NOT SIG.	epi
L2-L3	6	0.0247662	-0.146132	0.111	0.194	1	L3	PPM1K	-0.305	-0.805497	Upper IM	NOT SIG.	epi
L2-L3	6	0.0247798	0.105664	0.233	0.144	1	L3	MTMR14	-0.377	0.694261	Upper IM	NOT SIG.	epi
L2-L3	6	0.0247853	0.0663465	0.222	0.128	1	L3	ABCA7	-0.35	0.794416	Upper IM	NOT SIG.	epi
L2-L3	6	0.0247883	0.0581223	0.072	0.022	1	L3	DNAH1	-0.094	1.71049	Upper IM	NOT SIG.	epi
L2-L3	6	0.0248176	0.096744	0.172	0.094	1	L3	NOP2	-0.266	0.871676	Upper IM	NOT SIG.	epi
L2-L3	6	0.0248185	0.0538577	0.117	0.05	1	L3	ANKS6	-0.167	1.22651	Upper IM	NOT SIG.	epi
L2-L3	6	0.0248685	0.0632471	0.394	0.272	1	L3	PSMG3	-0.666	0.534589	Upper IM	NOT SIG.	epi
L2-L3	6	0.0249055	0.0389121	0.083	0.028	1	L3	SENP3	-0.111	1.56768	Upper IM	NOT SIG.	epi
L2-L3	6	0.025004	0.093619	0.3	0.2	1	L3	EIF4EBP3	-0.5	0.584963	Upper IM	NOT SIG.	epi
L2-L3	6	0.0250042	0.0306668	0.172	0.089	1	L3	SLC49A3	-0.261	0.950531	Upper IM	NOT SIG.	epi
L2-L3	6	0.0250153	0.117916	0.633	0.506	1	L3	MRPL20	-1.139	0.323068	Upper IM	NOT SIG.	epi
L2-L3	6	0.0250329	0.119043	0.422	0.306	1	L3	MICU2	-0.728	0.463711	Upper IM	NOT SIG.	epi
L2-L3	6	0.0250968	0.0954408	0.361	0.244	1	L3	KLHL36	-0.605	0.565118	Upper IM	NOT SIG.	epi
L2-L3	6	0.0251351	0.0725295	0.206	0.117	1	L3	RTKN	-0.323	0.816136	Upper IM	NOT SIG.	epi
L2-L3	6	0.0251513	0.0549656	0.106	0.044	1	L3	ZNF529	-0.15	1.26849	Upper IM	NOT SIG.	epi
L2-L3	6	0.0252126	0.209325	0.833	0.778	1	L3	DAPL1	-1.611	0.0985463	Upper IM	NOT SIG.	epi
L2-L3	6	0.0252316	0.153884	0.311	0.211	1	L3	MMUT	-0.522	0.559672	Upper IM	NOT SIG.	epi
L2-L3	6	0.0252553	0.0957319	0.111	0.05	1	L3	TPPP3	-0.161	1.15056	Upper IM	NOT SIG.	epi
L2-L3	6	0.0253244	0.0543316	0.072	0.022	1	L3	STK32C	-0.094	1.71049	Upper IM	NOT SIG.	epi
L2-L3	6	0.025345	0.161563	0.561	0.444	1	L3	MAEA	-1.005	0.337441	Upper IM	NOT SIG.	epi
L2-L3	6	0.0254819	0.0861108	0.372	0.261	1	L3	SMIM29	-0.633	0.511253	Upper IM	NOT SIG.	epi
L2-L3	6	0.0255091	0.0785995	0.089	0.033	1	L3	MRNIP	-0.122	1.43134	Upper IM	NOT SIG.	epi
L2-L3	6	0.0255467	0.0887824	0.622	0.494	1	L3	SLC22A23	-1.116	0.332404	Upper IM	NOT SIG.	epi
L2-L3	6	0.0255894	0.0245304	0.339	0.217	1	L3	CCDC80	-0.556	0.64359	Upper IM	NOT SIG.	epi
L2-L3	6	0.0255998	0.078408	0.172	0.094	1	L3	C11orf24	-0.266	0.871676	Upper IM	NOT SIG.	epi
L2-L3	6	0.0256532	0.098733	0.244	0.15	1	L3	PMAIP1	-0.394	0.701919	Upper IM	NOT SIG.	epi
L2-L3	6	0.0256576	0.0953953	0.2	0.111	1	L3	PDPR	-0.311	0.84944	Upper IM	NOT SIG.	epi
L2-L3	6	0.0256801	0.0516718	0.311	0.194	1	L3	NAB2	-0.505	0.680858	Upper IM	NOT SIG.	epi
L2-L3	6	0.0256813	0.0415322	0.183	0.1	1	L3	NFS1	-0.283	0.871844	Upper IM	NOT SIG.	epi
L2-L3	6	0.0256898	0.105809	0.2	0.117	1	L3	NOP14	-0.317	0.773491	Upper IM	NOT SIG.	epi
L2-L3	6	0.0257163	0.0586433	0.122	0.056	1	L3	FAM189A2	-0.178	1.12338	Upper IM	NOT SIG.	epi
L2-L3	6	0.0257342	-0.0847606	0.044	0.106	1	L3	AL355075.4	-0.15	-1.26849	Upper IM	NOT SIG.	epi
L2-L3	6	0.025742	-0.47752	0.561	0.589	1	L3	KIF21A	-1.15	-0.0702669	Upper IM	NOT SIG.	epi
L2-L3	6	0.0257962	0.116246	0.511	0.394	1	L3	NADSYN1	-0.905	0.375128	Upper IM	NOT SIG.	epi
L2-L3	6	0.0258065	0.0808597	0.167	0.089	1	L3	EOGT	-0.256	0.907971	Upper IM	NOT SIG.	epi
L2-L3	6	0.0258087	0.148291	0.489	0.361	1	L3	PPFIBP1	-0.85	0.437836	Upper IM	NOT SIG.	epi
L2-L3	6	0.0258395	-0.137985	0.183	0.278	1	L3	ANK3	-0.461	-0.603241	Upper IM	NOT SIG.	epi
L2-L3	6	0.0258505	0.0773498	0.456	0.333	1	L3	UBE2A	-0.789	0.453512	Upper IM	NOT SIG.	epi
L2-L3	6	0.0259624	0.103473	0.317	0.211	1	L3	EFNB1	-0.528	0.58724	Upper IM	NOT SIG.	epi
L2-L3	6	0.0259884	0.135926	0.45	0.328	1	L3	USP34	-0.778	0.456229	Upper IM	NOT SIG.	epi
L2-L3	6	0.0260341	0.0538502	0.061	0.017	1	L3	LINC01315	-0.078	1.84327	Upper IM	NOT SIG.	epi
L2-L3	6	0.0261471	0.0957841	0.4	0.294	1	L3	UGGT1	-0.694	0.444184	Upper IM	NOT SIG.	epi
L2-L3	6	0.0261944	0.0241649	0.222	0.128	1	L3	URGCP	-0.35	0.794416	Upper IM	NOT SIG.	epi
L2-L3	6	0.0261965	0.0568238	0.122	0.056	1	L3	THBS3	-0.178	1.12338	Upper IM	NOT SIG.	epi
L2-L3	6	0.0262562	0.0559378	0.328	0.217	1	L3	NAA60	-0.545	0.596001	Upper IM	NOT SIG.	epi
L2-L3	6	0.0262872	0.0533066	0.172	0.094	1	L3	WRAP73	-0.266	0.871676	Upper IM	NOT SIG.	epi
L2-L3	6	0.0263066	0.118174	0.339	0.244	1	L3	TPRN	-0.583	0.474404	Upper IM	NOT SIG.	epi
L2-L3	6	0.0263107	0.106999	0.583	0.444	1	L3	MRPL52	-1.027	0.392936	Upper IM	NOT SIG.	epi
L2-L3	6	0.0263116	-0.28818	0.183	0.272	1	L3	MOSPD2	-0.455	-0.571763	Upper IM	NOT SIG.	epi
L2-L3	6	0.026406	0.05297	0.178	0.094	1	L3	RAC2	-0.272	0.921145	Upper IM	NOT SIG.	epi
L2-L3	6	0.0264125	-0.0900158	0.072	0.144	1	L3	CACFD1	-0.216	-1	Upper IM	NOT SIG.	epi
L2-L3	6	0.0264743	0.0774974	0.122	0.056	1	L3	ZNF552	-0.178	1.12338	Upper IM	NOT SIG.	epi
L2-L3	6	0.0264743	0.0534621	0.122	0.056	1	L3	HDAC8	-0.178	1.12338	Upper IM	NOT SIG.	epi
L2-L3	6	0.0264927	0.119857	0.561	0.45	1	L3	TMEM14C	-1.011	0.318076	Upper IM	NOT SIG.	epi
L2-L3	6	0.0265799	0.0600613	0.183	0.1	1	L3	CCDC88C	-0.283	0.871844	Upper IM	NOT SIG.	epi
L2-L3	6	0.0267754	0.114246	0.606	0.5	1	L3	AC005261.1	-1.106	0.27739	Upper IM	NOT SIG.	epi
L2-L3	6	0.0268033	0.0276315	0.072	0.022	1	L3	HOXA11-AS	-0.094	1.71049	Upper IM	NOT SIG.	epi
L2-L3	6	0.0268087	0.0629109	0.183	0.1	1	L3	ZNF138	-0.283	0.871844	Upper IM	NOT SIG.	epi
L2-L3	6	0.026838	0.0866216	0.111	0.05	1	L3	ALKBH2	-0.161	1.15056	Upper IM	NOT SIG.	epi
L2-L3	6	0.026881	0.0963956	0.694	0.583	1	L3	ZNF770	-1.277	0.25144	Upper IM	NOT SIG.	epi
L2-L3	6	0.0268879	0.0902351	0.328	0.228	1	L3	ZCCHC10	-0.556	0.524662	Upper IM	NOT SIG.	epi
L2-L3	6	0.0269379	0.0510666	0.206	0.117	1	L3	CACNB3	-0.323	0.816136	Upper IM	NOT SIG.	epi
L2-L3	6	0.0269397	0.103873	0.422	0.311	1	L3	SNRPA	-0.733	0.440328	Upper IM	NOT SIG.	epi
L2-L3	6	0.0270375	0.063412	0.122	0.056	1	L3	UTP14A	-0.178	1.12338	Upper IM	NOT SIG.	epi
L2-L3	6	0.0271	0.130789	0.289	0.194	1	L3	NQO2	-0.483	0.575013	Upper IM	NOT SIG.	epi
L2-L3	6	0.0272109	0.0533783	0.239	0.139	1	L3	ENDOG	-0.378	0.781926	Upper IM	NOT SIG.	epi
L2-L3	6	0.0272249	0.0787825	0.311	0.206	1	L3	ITPRIPL2	-0.517	0.59427	Upper IM	NOT SIG.	epi
L2-L3	6	0.0272257	-0.26583	0.411	0.5	1	L3	ARID1B	-0.911	-0.28279	Upper IM	NOT SIG.	epi
L2-L3	6	0.0272655	0.147341	0.428	0.328	1	L3	LAMB2	-0.756	0.383915	Upper IM	NOT SIG.	epi
L2-L3	6	0.0273127	0.117247	0.389	0.272	1	L3	NUBP2	-0.661	0.516164	Upper IM	NOT SIG.	epi
L2-L3	6	0.0273605	0.0445128	0.306	0.206	1	L3	WDR91	-0.512	0.570887	Upper IM	NOT SIG.	epi
L2-L3	6	0.0273833	-0.127105	0.061	0.128	1	L3	CLBA1	-0.189	-1.06926	Upper IM	NOT SIG.	epi
L2-L3	6	0.027412	0.0832892	0.383	0.267	1	L3	PAQR7	-0.65	0.520505	Upper IM	NOT SIG.	epi
L2-L3	6	0.0274701	0.0639561	0.233	0.144	1	L3	CAMK2G	-0.377	0.694261	Upper IM	NOT SIG.	epi
L2-L3	6	0.0274986	0.161449	0.65	0.556	1	L3	CAB39	-1.206	0.225355	Upper IM	NOT SIG.	epi
L2-L3	6	0.0275013	-0.108898	0.033	0.089	1	L3	AL136038.5	-0.122	-1.43134	Upper IM	NOT SIG.	epi
L2-L3	6	0.0275104	0.108882	0.389	0.278	1	L3	DVL3	-0.667	0.484685	Upper IM	NOT SIG.	epi
L2-L3	6	0.0275581	-0.106024	0.067	0.133	1	L3	BX664727.3	-0.2	-0.989193	Upper IM	NOT SIG.	epi
L2-L3	6	0.0275975	0.0614531	0.194	0.111	1	L3	ZC3H18	-0.305	0.805497	Upper IM	NOT SIG.	epi
L2-L3	6	0.0276006	0.0901319	0.167	0.089	1	L3	LTO1	-0.256	0.907971	Upper IM	NOT SIG.	epi
L2-L3	6	0.0276111	0.0879091	0.122	0.056	1	L3	AFDN-DT	-0.178	1.12338	Upper IM	NOT SIG.	epi
L2-L3	6	0.0276111	0.0528628	0.122	0.056	1	L3	ARHGAP8	-0.178	1.12338	Upper IM	NOT SIG.	epi
L2-L3	6	0.0276528	0.0829499	0.2	0.117	1	L3	RHNO1	-0.317	0.773491	Upper IM	NOT SIG.	epi
L2-L3	6	0.0276826	0.0900261	0.794	0.611	1	L3	RAB6A	-1.405	0.377967	Upper IM	NOT SIG.	epi
L2-L3	6	0.0276997	0.0935197	0.206	0.122	1	L3	TOR3A	-0.328	0.755763	Upper IM	NOT SIG.	epi
L2-L3	6	0.0277279	0.056958	0.211	0.122	1	L3	DHX16	-0.333	0.790362	Upper IM	NOT SIG.	epi
L2-L3	6	0.0277929	0.126568	0.55	0.439	1	L3	AGTRAP	-0.989	0.325211	Upper IM	NOT SIG.	epi
L2-L3	6	0.0277951	0.113747	0.217	0.128	1	L3	UHRF2	-0.345	0.761551	Upper IM	NOT SIG.	epi
L2-L3	6	0.0278574	0.0481229	0.617	0.483	1	L3	EGFR	-1.1	0.353247	Upper IM	NOT SIG.	epi
L2-L3	6	0.0278655	0.0725203	0.539	0.4	1	L3	CLPTM1L	-0.939	0.430285	Upper IM	NOT SIG.	epi
L2-L3	6	0.0279002	0.0931013	0.617	0.478	1	L3	RCC2	-1.095	0.36826	Upper IM	NOT SIG.	epi
L2-L3	6	0.0279145	0.0529177	0.061	0.017	1	L3	LRRC27	-0.078	1.84327	Upper IM	NOT SIG.	epi
L2-L3	6	0.0279232	-0.0419996	0.267	0.156	1	L3	COL5A2	-0.423	0.775294	Upper IM	NOT SIG.	epi
L2-L3	6	0.0279572	0.0915896	0.289	0.189	1	L3	RARRES2	-0.478	0.612683	Upper IM	NOT SIG.	epi
L2-L3	6	0.0280197	0.156704	0.994	0.939	1	L3	CD9	-1.933	0.0821207	Upper IM	NOT SIG.	epi
L2-L3	6	0.0280775	0.0986004	0.461	0.344	1	L3	VPS37B	-0.805	0.422358	Upper IM	NOT SIG.	epi
L2-L3	6	0.0281382	0.129774	0.917	0.806	1	L3	CTNND1	-1.723	0.186142	Upper IM	NOT SIG.	epi
L2-L3	6	0.0281456	-0.152599	0.267	0.372	1	L3	PRR14L	-0.639	-0.478463	Upper IM	NOT SIG.	epi
L2-L3	6	0.0281579	0.034307	0.072	0.022	1	L3	KLHDC7A	-0.094	1.71049	Upper IM	NOT SIG.	epi
L2-L3	6	0.0281751	0.128032	0.361	0.256	1	L3	INF2	-0.617	0.495855	Upper IM	NOT SIG.	epi
L2-L3	6	0.0282191	0.141402	0.556	0.433	1	L3	SHMT1	-0.989	0.360718	Upper IM	NOT SIG.	epi
L2-L3	6	0.0283963	0.115243	0.706	0.578	1	L3	BLOC1S1	-1.284	0.288599	Upper IM	NOT SIG.	epi
L2-L3	6	0.0284059	0.0882946	0.194	0.111	1	L3	GCLC	-0.305	0.805497	Upper IM	NOT SIG.	epi
L2-L3	6	0.0284301	0.0784327	0.206	0.122	1	L3	FRA10AC1	-0.328	0.755763	Upper IM	NOT SIG.	epi
L2-L3	6	0.0284342	0.0494716	0.278	0.178	1	L3	GIT1	-0.456	0.643208	Upper IM	NOT SIG.	epi
L2-L3	6	0.0285667	0.0584898	0.061	0.017	1	L3	ZFP41	-0.078	1.84327	Upper IM	NOT SIG.	epi
L2-L3	6	0.0285667	0.0476162	0.061	0.017	1	L3	PSMG3-AS1	-0.078	1.84327	Upper IM	NOT SIG.	epi
L2-L3	6	0.0286406	0.016508	0.2	0.106	1	L3	BIRC5	-0.306	0.915936	Upper IM	NOT SIG.	epi
L2-L3	6	0.0287249	0.134353	0.7	0.567	1	L3	NDUFA10	-1.267	0.304006	Upper IM	NOT SIG.	epi
L2-L3	6	0.0287271	0.109064	0.4	0.283	1	L3	LRRC41	-0.683	0.499198	Upper IM	NOT SIG.	epi
L2-L3	6	0.0287279	0.045806	0.167	0.089	1	L3	NUTM2A-AS1	-0.256	0.907971	Upper IM	NOT SIG.	epi
L2-L3	6	0.028732	0.111084	0.294	0.189	1	L3	ISLR	-0.483	0.63743	Upper IM	NOT SIG.	epi
L2-L3	6	0.0288467	0.121051	0.389	0.289	1	L3	MAF1	-0.678	0.428701	Upper IM	NOT SIG.	epi
L2-L3	6	0.0288555	-0.079175	0.089	0.167	1	L3	PER3	-0.256	-0.907971	Upper IM	NOT SIG.	epi
L2-L3	6	0.028919	0.150162	0.489	0.372	1	L3	GPCPD1	-0.861	0.394532	Upper IM	NOT SIG.	epi
L2-L3	6	0.0289402	0.0554258	0.122	0.056	1	L3	ZNF205	-0.178	1.12338	Upper IM	NOT SIG.	epi
L2-L3	6	0.0289582	0.0342087	0.072	0.022	1	L3	SLA	-0.094	1.71049	Upper IM	NOT SIG.	epi
L2-L3	6	0.0289698	0.0711798	0.439	0.322	1	L3	APOD	-0.761	0.44716	Upper IM	NOT SIG.	epi
L2-L3	6	0.0289775	0.0605418	0.783	0.622	1	L3	CNN2	-1.405	0.332098	Upper IM	NOT SIG.	epi
L2-L3	6	0.0290089	-0.0978059	0.017	0.061	1	L3	RBM41	-0.078	-1.84327	Upper IM	NOT SIG.	epi
L2-L3	6	0.029048	0.0162499	0.189	0.1	1	L3	CBL	-0.289	0.918386	Upper IM	NOT SIG.	epi
L2-L3	6	0.0290503	0.0378164	0.178	0.094	1	L3	SIGIRR	-0.272	0.921145	Upper IM	NOT SIG.	epi
L2-L3	6	0.0290715	-0.194396	0.356	0.433	1	L3	BCAP29	-0.789	-0.28249	Upper IM	NOT SIG.	epi
L2-L3	6	0.0291798	0.0724212	0.317	0.211	1	L3	TNFRSF25	-0.528	0.58724	Upper IM	NOT SIG.	epi
L2-L3	6	0.029203	0.0951088	0.356	0.25	1	L3	MRPS25	-0.606	0.509949	Upper IM	NOT SIG.	epi
L2-L3	6	0.0292175	0.112072	0.267	0.178	1	L3	CYP4F12	-0.445	0.584963	Upper IM	NOT SIG.	epi
L2-L3	6	0.0292346	0.101514	0.194	0.111	1	L3	RBMXL1	-0.305	0.805497	Upper IM	NOT SIG.	epi
L2-L3	6	0.0292589	0.0765523	0.361	0.256	1	L3	TMEM14B	-0.617	0.495855	Upper IM	NOT SIG.	epi
L2-L3	6	0.0293135	0.125417	0.872	0.783	1	L3	CD63	-1.655	0.155316	Upper IM	NOT SIG.	epi
L2-L3	6	0.0293474	0.0568576	0.144	0.072	1	L3	CEP89	-0.216	1	Upper IM	NOT SIG.	epi
L2-L3	6	0.029352	0.0681846	0.222	0.133	1	L3	PSMB10	-0.355	0.739133	Upper IM	NOT SIG.	epi
L2-L3	6	0.0294095	0.150449	0.811	0.706	1	L3	TMEM159	-1.517	0.200034	Upper IM	NOT SIG.	epi
L2-L3	6	0.0294278	0.0677981	0.211	0.122	1	L3	SS18L1	-0.333	0.790362	Upper IM	NOT SIG.	epi
L2-L3	6	0.0294358	0.0106	0.206	0.117	1	L3	APOL2	-0.323	0.816136	Upper IM	NOT SIG.	epi
L2-L3	6	0.029444	0.0395794	0.089	0.033	1	L3	TMOD2	-0.122	1.43134	Upper IM	NOT SIG.	epi
L2-L3	6	0.0294602	0.0792797	0.239	0.15	1	L3	SLC44A3	-0.389	0.672048	Upper IM	NOT SIG.	epi
L2-L3	6	0.0294904	0.0250634	0.261	0.156	1	L3	MNT	-0.417	0.742504	Upper IM	NOT SIG.	epi
L2-L3	6	0.0295012	0.0441386	0.167	0.089	1	L3	OSBPL5	-0.256	0.907971	Upper IM	NOT SIG.	epi
L2-L3	6	0.0295034	0.139525	0.683	0.528	1	L3	UBE2D2	-1.211	0.371348	Upper IM	NOT SIG.	epi
L2-L3	6	0.0295863	0.0560978	0.206	0.122	1	L3	CYP2R1	-0.328	0.755763	Upper IM	NOT SIG.	epi
L2-L3	6	0.0296185	0.0999525	0.406	0.283	1	L3	SDCBP	-0.689	0.520678	Upper IM	NOT SIG.	epi
L2-L3	6	0.0296264	0.0125424	0.089	0.033	1	L3	TNFAIP8L1	-0.122	1.43134	Upper IM	NOT SIG.	epi
L2-L3	6	0.0296489	0.0537728	0.106	0.044	1	L3	NKG7	-0.15	1.26849	Upper IM	NOT SIG.	epi
L2-L3	6	0.0296725	0.0878598	0.206	0.117	1	L3	PCED1A	-0.323	0.816136	Upper IM	NOT SIG.	epi
L2-L3	6	0.029761	0.0934871	0.367	0.267	1	L3	RUFY3	-0.634	0.45894	Upper IM	NOT SIG.	epi
L2-L3	6	0.0297686	0.0455961	0.144	0.072	1	L3	TNFRSF10B	-0.216	1	Upper IM	NOT SIG.	epi
L2-L3	6	0.0298415	0.0185166	0.278	0.167	1	L3	CXCL12	-0.445	0.735237	Upper IM	NOT SIG.	epi
L2-L3	6	0.0298482	0.0394827	0.261	0.161	1	L3	DNAJA3	-0.422	0.696989	Upper IM	NOT SIG.	epi
L2-L3	6	0.0298656	0.0629517	0.189	0.106	1	L3	MKI67	-0.295	0.834322	Upper IM	NOT SIG.	epi
L2-L3	6	0.0298745	0.0912352	0.261	0.167	1	L3	CAMLG	-0.428	0.644202	Upper IM	NOT SIG.	epi
L2-L3	6	0.0298881	0.0391757	0.406	0.283	1	L3	EMG1	-0.689	0.520678	Upper IM	NOT SIG.	epi
L2-L3	6	0.0299378	0.0939297	0.217	0.128	1	L3	ZNF672	-0.345	0.761551	Upper IM	NOT SIG.	epi
L2-L3	6	0.0299417	0.113143	0.139	0.072	1	L3	BRPF1	-0.211	0.949016	Upper IM	NOT SIG.	epi
L2-L3	6	0.030018	0.097386	0.244	0.156	1	L3	CRYZ	-0.4	0.645335	Upper IM	NOT SIG.	epi
L2-L3	6	0.0300267	0.0780843	0.167	0.089	1	L3	TCOF1	-0.256	0.907971	Upper IM	NOT SIG.	epi
L2-L3	6	0.0300267	0.0601951	0.167	0.089	1	L3	SNRNP25	-0.256	0.907971	Upper IM	NOT SIG.	epi
L2-L3	6	0.0300373	0.160282	0.778	0.644	1	L3	RPN2	-1.422	0.272709	Upper IM	NOT SIG.	epi
L2-L3	6	0.0300791	0.0773658	0.578	0.428	1	L3	SNX1	-1.006	0.433459	Upper IM	NOT SIG.	epi
L2-L3	6	0.030099	-0.0134075	0.317	0.2	1	L3	ROBO1	-0.517	0.664483	Upper IM	NOT SIG.	epi
L2-L3	6	0.0301015	0.105347	0.183	0.106	1	L3	MFSD8	-0.289	0.787779	Upper IM	NOT SIG.	epi
L2-L3	6	0.0301034	0.0317895	0.2	0.111	1	L3	MCRIP1	-0.311	0.84944	Upper IM	NOT SIG.	epi
L2-L3	6	0.030119	0.0435039	0.361	0.25	1	L3	MYO9B	-0.611	0.530071	Upper IM	NOT SIG.	epi
L2-L3	6	0.0301407	0.0632256	0.439	0.322	1	L3	DDX1	-0.761	0.44716	Upper IM	NOT SIG.	epi
L2-L3	6	0.0301709	0.109589	0.15	0.078	1	L3	IRS1	-0.228	0.943416	Upper IM	NOT SIG.	epi
L2-L3	6	0.0302064	0.0661729	0.178	0.1	1	L3	NPRL2	-0.278	0.831877	Upper IM	NOT SIG.	epi
L2-L3	6	0.0302266	-0.114393	0.117	0.2	1	L3	NOP9	-0.317	-0.773491	Upper IM	NOT SIG.	epi
L2-L3	6	0.0302396	0.0485525	0.189	0.106	1	L3	MXD3	-0.295	0.834322	Upper IM	NOT SIG.	epi
L2-L3	6	0.0302788	0.0689113	0.444	0.311	1	L3	SNF8	-0.755	0.513645	Upper IM	NOT SIG.	epi
L2-L3	6	0.0303258	0.0322854	0.178	0.094	1	L3	POFUT1	-0.272	0.921145	Upper IM	NOT SIG.	epi
L2-L3	6	0.0303372	-0.220652	0.867	0.883	1	L3	CYSRT1	-1.75	-0.0263814	Upper IM	NOT SIG.	epi
L2-L3	6	0.0303707	-0.0484978	0.017	0.061	1	L3	NELL2	-0.078	-1.84327	Upper IM	NOT SIG.	epi
L2-L3	6	0.0304001	0.120599	0.522	0.411	1	L3	HERPUD1	-0.933	0.344911	Upper IM	NOT SIG.	epi
L2-L3	6	0.0304071	-0.134642	0.261	0.367	1	L3	ANXA8	-0.628	-0.49173	Upper IM	NOT SIG.	epi
L2-L3	6	0.0304593	0.024672	0.317	0.211	1	L3	BACE2	-0.528	0.58724	Upper IM	NOT SIG.	epi
L2-L3	6	0.0304624	0.105022	0.25	0.167	1	L3	FLAD1	-0.417	0.58208	Upper IM	NOT SIG.	epi
L2-L3	6	0.0305704	0.138839	0.817	0.661	1	L3	RAB5A	-1.478	0.305686	Upper IM	NOT SIG.	epi
L2-L3	6	0.0305745	-0.212	0.5	0.556	1	L3	UBE2R2	-1.056	-0.153157	Upper IM	NOT SIG.	epi
L2-L3	6	0.0306132	0.0871323	0.306	0.206	1	L3	AL390719.2	-0.512	0.570887	Upper IM	NOT SIG.	epi
L2-L3	6	0.0306929	0.10398	0.572	0.45	1	L3	CLPTM1	-1.022	0.34609	Upper IM	NOT SIG.	epi
L2-L3	6	0.0307445	0.0682089	0.189	0.106	1	L3	PIGB	-0.295	0.834322	Upper IM	NOT SIG.	epi
L2-L3	6	0.0308367	0.0248264	0.061	0.017	1	L3	LINC01176	-0.078	1.84327	Upper IM	NOT SIG.	epi
L2-L3	6	0.0308367	0.00937427	0.061	0.017	1	L3	AC020661.1	-0.078	1.84327	Upper IM	NOT SIG.	epi
L2-L3	6	0.0309172	0.0475137	0.144	0.072	1	L3	ANKS3	-0.216	1	Upper IM	NOT SIG.	epi
L2-L3	6	0.03093	-0.0430389	0.033	0.089	1	L3	HOXB7	-0.122	-1.43134	Upper IM	NOT SIG.	epi
L2-L3	6	0.0309305	-0.156112	0.217	0.317	1	L3	MEGF9	-0.534	-0.546788	Upper IM	NOT SIG.	epi
L2-L3	6	0.0309682	0.0998085	0.261	0.172	1	L3	MITD1	-0.433	0.601641	Upper IM	NOT SIG.	epi
L2-L3	6	0.0309906	0.11011	0.256	0.167	1	L3	AL033384.1	-0.423	0.616296	Upper IM	NOT SIG.	epi
L2-L3	6	0.0310714	0.0869345	0.511	0.394	1	L3	MYD88	-0.905	0.375128	Upper IM	NOT SIG.	epi
L2-L3	6	0.031072	0.0295395	0.061	0.017	1	L3	GTSE1	-0.078	1.84327	Upper IM	NOT SIG.	epi
L2-L3	6	0.0310888	0.0514509	0.339	0.228	1	L3	RUVBL2	-0.567	0.572251	Upper IM	NOT SIG.	epi
L2-L3	6	0.0310945	0.0899455	0.278	0.183	1	L3	SRD5A3	-0.461	0.603241	Upper IM	NOT SIG.	epi
L2-L3	6	0.0311212	0.0276562	0.139	0.067	1	L3	TJAP1	-0.206	1.05285	Upper IM	NOT SIG.	epi
L2-L3	6	0.0312376	0.0532495	0.039	0.006	1	L3	AC091729.3	-0.045	2.70044	Upper IM	NOT SIG.	epi
L2-L3	6	0.0312376	0.0318344	0.039	0.006	1	L3	KANSL1-AS1	-0.045	2.70044	Upper IM	NOT SIG.	epi
L2-L3	6	0.0312376	0.0307344	0.039	0.006	1	L3	OIP5	-0.045	2.70044	Upper IM	NOT SIG.	epi
L2-L3	6	0.0312376	0.0250296	0.039	0.006	1	L3	CPNE7	-0.045	2.70044	Upper IM	NOT SIG.	epi
L2-L3	6	0.0312376	-0.0613808	0.006	0.039	1	L3	HELLPAR	-0.045	-2.70044	Upper IM	NOT SIG.	epi
L2-L3	6	0.0312385	0.067838	0.167	0.089	1	L3	UTP23	-0.256	0.907971	Upper IM	NOT SIG.	epi
L2-L3	6	0.0312554	0.0795927	0.25	0.156	1	L3	HSD17B8	-0.406	0.680382	Upper IM	NOT SIG.	epi
L2-L3	6	0.0312874	0.0578319	0.694	0.589	1	L3	ARGLU1	-1.283	0.236668	Upper IM	NOT SIG.	epi
L2-L3	6	0.0312929	0.0792441	0.356	0.25	1	L3	JOSD2	-0.606	0.509949	Upper IM	NOT SIG.	epi
L2-L3	6	0.0313949	0.1454	0.856	0.694	1	L3	CAPZA1	-1.55	0.302675	Upper IM	NOT SIG.	epi
L2-L3	6	0.0314269	0.0871369	0.111	0.05	1	L3	MIR31HG	-0.161	1.15056	Upper IM	NOT SIG.	epi
L2-L3	6	0.0314435	0.0722814	0.439	0.322	1	L3	ECPAS	-0.761	0.44716	Upper IM	NOT SIG.	epi
L2-L3	6	0.0314435	-0.217933	0.539	0.6	1	L3	LMO4	-1.139	-0.154677	Upper IM	NOT SIG.	epi
L2-L3	6	0.0314516	0.0515584	0.15	0.078	1	L3	TRAPPC2B	-0.228	0.943416	Upper IM	NOT SIG.	epi
L2-L3	6	0.0314578	0.0133598	0.244	0.15	1	L3	CNOT4	-0.394	0.701919	Upper IM	NOT SIG.	epi
L2-L3	6	0.0315036	0.0307884	0.089	0.033	1	L3	AC106795.2	-0.122	1.43134	Upper IM	NOT SIG.	epi
L2-L3	6	0.0315136	-0.10716	0.1	0.178	1	L3	TMEM64	-0.278	-0.831877	Upper IM	NOT SIG.	epi
L2-L3	6	0.0315464	0.0996998	0.128	0.061	1	L3	FAM20C	-0.189	1.06926	Upper IM	NOT SIG.	epi
L2-L3	6	0.03155	0.043881	0.039	0.006	1	L3	C1QTNF6	-0.045	2.70044	Upper IM	NOT SIG.	epi
L2-L3	6	0.03155	0.0428057	0.039	0.006	1	L3	AC087741.1	-0.045	2.70044	Upper IM	NOT SIG.	epi
L2-L3	6	0.03155	0.0256652	0.039	0.006	1	L3	F8A1	-0.045	2.70044	Upper IM	NOT SIG.	epi
L2-L3	6	0.03155	-0.115442	0.006	0.039	1	L3	AC108066.2	-0.045	-2.70044	Upper IM	NOT SIG.	epi
L2-L3	6	0.0315675	0.0976252	0.789	0.689	1	L3	CDKN1A	-1.478	0.195521	Upper IM	NOT SIG.	epi
L2-L3	6	0.0316538	0.0407132	0.05	0.011	1	L3	USP27X	-0.061	2.18442	Upper IM	NOT SIG.	epi
L2-L3	6	0.0317271	0.0356327	0.139	0.067	1	L3	TTC9C	-0.206	1.05285	Upper IM	NOT SIG.	epi
L2-L3	6	0.0317288	0.151701	0.583	0.461	1	L3	NME1	-1.044	0.338729	Upper IM	NOT SIG.	epi
L2-L3	6	0.0318253	0.152315	0.422	0.328	1	L3	FAM210B	-0.75	0.363547	Upper IM	NOT SIG.	epi
L2-L3	6	0.0318651	0.0419134	0.039	0.006	1	L3	LINC02838	-0.045	2.70044	Upper IM	NOT SIG.	epi
L2-L3	6	0.031941	0.0834781	0.133	0.067	1	L3	UST	-0.2	0.989193	Upper IM	NOT SIG.	epi
L2-L3	6	0.0319502	0.0465769	0.389	0.278	1	L3	IDH3G	-0.667	0.484685	Upper IM	NOT SIG.	epi
L2-L3	6	0.0320202	0.0994549	0.206	0.122	1	L3	SH3PXD2B	-0.328	0.755763	Upper IM	NOT SIG.	epi
L2-L3	6	0.032046	0.0811558	0.194	0.117	1	L3	PLEKHG5	-0.311	0.729548	Upper IM	NOT SIG.	epi
L2-L3	6	0.0320694	0.0846238	0.167	0.089	1	L3	PIKFYVE	-0.256	0.907971	Upper IM	NOT SIG.	epi
L2-L3	6	0.0321072	-0.226441	0.806	0.806	1	L3	NFKBIA	-1.612	0	Upper IM	NOT SIG.	epi
L2-L3	6	0.0321871	0.113978	0.267	0.172	1	L3	ADH7	-0.439	0.634431	Upper IM	NOT SIG.	epi
L2-L3	6	0.0321966	0.0463517	0.05	0.011	1	L3	PPP1R3F	-0.061	2.18442	Upper IM	NOT SIG.	epi
L2-L3	6	0.0321966	-0.034755	0.011	0.05	1	L3	AC005392.2	-0.061	-2.18442	Upper IM	NOT SIG.	epi
L2-L3	6	0.0322135	0.0496971	0.528	0.394	1	L3	TOX4	-0.922	0.422342	Upper IM	NOT SIG.	epi
L2-L3	6	0.0322191	0.086922	0.394	0.289	1	L3	ANKZF1	-0.683	0.447126	Upper IM	NOT SIG.	epi
L2-L3	6	0.0322354	0.0462953	0.106	0.044	1	L3	TMEM176B	-0.15	1.26849	Upper IM	NOT SIG.	epi
L2-L3	6	0.032288	0.133353	0.244	0.161	1	L3	AARS2	-0.405	0.59982	Upper IM	NOT SIG.	epi
L2-L3	6	0.0322961	0.077903	0.706	0.556	1	L3	TOMM20	-1.262	0.344583	Upper IM	NOT SIG.	epi
L2-L3	6	0.0323201	0.0850801	0.478	0.35	1	L3	RNPEP	-0.828	0.449656	Upper IM	NOT SIG.	epi
L2-L3	6	0.0323773	0.0473235	0.078	0.028	1	L3	AL441883.1	-0.106	1.47805	Upper IM	NOT SIG.	epi
[truncated: 15,666 more rows]

## Sheet: Lower IM
S7 Table Differentially expressed genes Lower intermediate L2 vs L3
comb	subgroup	p_val	avg_log2FC	pct.1	pct.2	p_val_adj	cluster	gene	pct.diff	log.pct.diff	layers	Regulation	Morphology
L2-L3	7	3.10192e-25	0.659614	1	1	7.96635e-21	L3	S100A11	-2	0	Lower IM	UP	epi
L2-L3	7	5.30002e-18	1.10971	0.956	0.761	1.36115e-13	L3	PI3	-1.717	0.329114	Lower IM	UP	epi
L2-L3	7	5.48863e-15	0.595216	0.983	0.944	1.40959e-10	L3	ATP5MD	-1.927	0.0584046	Lower IM	UP	epi
L2-L3	7	3.19517e-14	0.590516	0.994	0.967	8.20583e-10	L3	FAU	-1.961	0.03973	Lower IM	UP	epi
L2-L3	7	8.57289e-13	0.757268	0.883	0.6	2.20169e-08	L3	KLK12	-1.483	0.557451	Lower IM	UP	epi
L2-L3	7	9.65467e-13	0.421118	1	0.983	2.47951e-08	L3	SERF2	-1.983	0.0247367	Lower IM	UP	epi
L2-L3	7	1.26132e-11	0.590931	0.917	0.767	3.23933e-07	L3	FBLN1	-1.684	0.257695	Lower IM	UP	epi
L2-L3	7	2.58075e-11	2.1266	0.85	0.878	6.62789e-07	L3	S100A7	-1.728	-0.0467581	Lower IM	UP	epi
L2-L3	7	6.72062e-11	1.10123	0.933	0.806	1.72599e-06	L3	SPRR2E	-1.739	0.211097	Lower IM	UP	epi
L2-L3	7	2.66323e-10	0.439875	0.494	0.189	6.83972e-06	L3	CCN5	-0.683	1.38612	Lower IM	UP	epi
L2-L3	7	2.87686e-10	0.376194	1	1	7.38836e-06	L3	HSPB1	-2	0	Lower IM	UP	epi
L2-L3	7	4.23785e-10	0.435775	1	1	1.08837e-05	L3	RPS28	-2	0	Lower IM	UP	epi
L2-L3	7	4.79226e-10	0.469659	1	1	1.23075e-05	L3	RPS12	-2	0	Lower IM	UP	epi
L2-L3	7	2.37436e-09	0.459297	0.972	0.894	6.09784e-05	L3	UBL5	-1.866	0.120681	Lower IM	UP	epi
L2-L3	7	3.32276e-09	0.685559	1	0.994	8.53351e-05	L3	CSTB	-1.994	0.00868224	Lower IM	UP	epi
L2-L3	7	3.45053e-09	0.161252	0.178	0	8.86165e-05	L3	AC243829.5	-0.178	#NUM!	Lower IM	UP	epi
L2-L3	7	5.50365e-09	0.464793	0.928	0.722	0.000141345	L3	SNHG8	-1.65	0.362126	Lower IM	UP	epi
L2-L3	7	7.02962e-09	0.357177	1	0.994	0.000180535	L3	RPS10	-1.994	0.00868224	Lower IM	UP	epi
L2-L3	7	8.36919e-09	0.624493	1	0.972	0.000214938	L3	SLPI	-1.972	0.0409718	Lower IM	UP	epi
L2-L3	7	1.0476e-08	0.40068	0.856	0.689	0.000269044	L3	SNHG7	-1.545	0.313107	Lower IM	UP	epi
L2-L3	7	1.25839e-08	0.434961	0.906	0.778	0.000323181	L3	TMEM258	-1.684	0.219741	Lower IM	UP	epi
L2-L3	7	1.71756e-08	0.253961	1	1	0.000441103	L3	ITM2B	-2	0	Lower IM	UP	epi
L2-L3	7	4.11507e-08	0.287432	1	1	0.00105683	L3	RPL18	-2	0	Lower IM	UP	epi
L2-L3	7	4.22369e-08	0.42139	0.761	0.522	0.00108473	L3	GSTM3	-1.283	0.543847	Lower IM	UP	epi
L2-L3	7	1.11131e-07	0.412252	0.561	0.3	0.00285407	L3	CEACAM6	-0.861	0.903038	Lower IM	UP	epi
L2-L3	7	1.48512e-07	0.501102	1	1	0.0038141	L3	S100A2	-2	0	Lower IM	UP	epi
L2-L3	7	1.84932e-07	0.376577	0.989	0.994	0.00474942	L3	RPL22	-1.983	-0.00727533	Lower IM	UP	epi
L2-L3	7	2.67696e-07	0.953369	0.739	0.533	0.00687496	L3	IGKC	-1.272	0.471439	Lower IM	UP	epi
L2-L3	7	3.33978e-07	0.522141	0.428	0.2	0.00857721	L3	JCHAIN	-0.628	1.09761	Lower IM	UP	epi
L2-L3	7	4.19176e-07	0.326716	0.972	0.956	0.0107653	L3	COX5B	-1.928	0.0239457	Lower IM	UP	epi
L2-L3	7	4.6688e-07	0.213342	0.2	0.033	0.0119904	L3	ACKR1	-0.233	2.59946	Lower IM	UP	epi
L2-L3	7	4.76156e-07	0.465247	0.944	0.772	0.0122286	L3	LCN2	-1.716	0.290186	Lower IM	UP	epi
L2-L3	7	5.78077e-07	0.427768	0.939	0.867	0.0148462	L3	KLK13	-1.806	0.115093	Lower IM	UP	epi
L2-L3	7	5.97378e-07	0.331462	0.889	0.828	0.0153419	L3	MRPS21	-1.717	0.102553	Lower IM	UP	epi
L2-L3	7	6.00553e-07	0.355129	0.928	0.828	0.0154234	L3	ATP5PO	-1.756	0.164494	Lower IM	UP	epi
L2-L3	7	6.73598e-07	0.935306	0.306	0.1	0.0172994	L3	IGLC2	-0.406	1.61353	Lower IM	UP	epi
L2-L3	7	7.96003e-07	0.341912	1	1	0.020443	L3	RPL18A	-2	0	Lower IM	UP	epi
L2-L3	7	8.00146e-07	0.31852	1	1	0.0205493	L3	LY6D	-2	0	Lower IM	UP	epi
L2-L3	7	8.73777e-07	0.5451	0.989	0.978	0.0224403	L3	MT1X	-1.967	0.0161361	Lower IM	UP	epi
L2-L3	7	9.1072e-07	0.314183	1	1	0.0233891	L3	RPLP1	-2	0	Lower IM	UP	epi
L2-L3	7	9.34535e-07	0.420746	1	1	0.0240007	L3	S100A8	-2	0	Lower IM	UP	epi
L2-L3	7	1.16386e-06	0.327315	0.967	0.933	0.0298902	L3	ATP5MPL	-1.9	0.0516388	Lower IM	UP	epi
L2-L3	7	1.19412e-06	0.307139	0.328	0.122	0.0306674	L3	SPRR2B	-0.45	1.42681	Lower IM	UP	epi
L2-L3	7	1.27137e-06	0.257354	0.994	0.978	0.0326513	L3	MYL12B	-1.972	0.0234114	Lower IM	UP	epi
L2-L3	7	1.2867e-06	0.447945	0.828	0.772	0.0330451	L3	SNRPD1	-1.6	0.10103	Lower IM	UP	epi
L2-L3	7	1.35846e-06	0.301563	1	0.994	0.0348881	L3	RPL30	-1.994	0.00868224	Lower IM	UP	epi
L2-L3	7	1.46755e-06	0.341987	0.972	0.928	0.0376897	L3	UQCR10	-1.9	0.0668315	Lower IM	UP	epi
L2-L3	7	1.51538e-06	0.347608	0.883	0.811	0.038918	L3	SEM1	-1.694	0.122712	Lower IM	UP	epi
L2-L3	7	1.59786e-06	0.233114	1	1	0.0410362	L3	RPL28	-2	0	Lower IM	UP	epi
L2-L3	7	1.73228e-06	0.256521	1	1	0.0444883	L3	TMSB10	-2	0	Lower IM	UP	epi
L2-L3	7	1.76754e-06	0.324652	1	1	0.0453941	L3	RPL11	-2	0	Lower IM	UP	epi
L2-L3	7	5.84802e-25	-1.65406	0.067	0.55	1.50189e-20	L3	LGALS7	-0.617	-3.0372	Lower IM	DOWN	epi
L2-L3	7	6.55251e-22	-0.607425	1	1	1.68282e-17	L3	PABPC1	-2	0	Lower IM	DOWN	epi
L2-L3	7	1.11412e-17	-0.44289	1	1	2.86127e-13	L3	RPL23	-2	0	Lower IM	DOWN	epi
L2-L3	7	8.25549e-17	-0.364309	1	1	2.12017e-12	L3	RPS17	-2	0	Lower IM	DOWN	epi
L2-L3	7	3.45333e-16	-0.42393	1	1	8.86885e-12	L3	RPL31	-2	0	Lower IM	DOWN	epi
L2-L3	7	4.51341e-16	-0.816539	1	1	1.15913e-11	L3	MT-ND2	-2	0	Lower IM	DOWN	epi
L2-L3	7	2.48734e-15	-0.494718	1	1	6.38798e-11	L3	GNAS	-2	0	Lower IM	DOWN	epi
L2-L3	7	2.95041e-15	-0.681834	1	1	7.57724e-11	L3	MT-CO1	-2	0	Lower IM	DOWN	epi
L2-L3	7	5.21912e-14	-0.681983	1	1	1.34037e-09	L3	MT-ATP6	-2	0	Lower IM	DOWN	epi
L2-L3	7	2.29154e-13	-1.12925	0.633	0.867	5.88512e-09	L3	PABPC3	-1.5	-0.453826	Lower IM	DOWN	epi
L2-L3	7	8.9689e-13	-0.414842	1	1	2.30339e-08	L3	AHNAK	-2	0	Lower IM	DOWN	epi
L2-L3	7	1.0546e-12	-0.63508	0.811	0.906	2.70842e-08	L3	MTRNR2L12	-1.717	-0.159809	Lower IM	DOWN	epi
L2-L3	7	2.08772e-12	-0.471883	0.972	0.994	5.36168e-08	L3	ACTN4	-1.966	-0.0322895	Lower IM	DOWN	epi
L2-L3	7	2.17296e-12	-0.554239	1	1	5.58059e-08	L3	MT-ND1	-2	0	Lower IM	DOWN	epi
L2-L3	7	9.88445e-12	-0.688141	1	1	2.53852e-07	L3	MT-ND4	-2	0	Lower IM	DOWN	epi
L2-L3	7	1.55687e-11	-0.495787	0.717	0.867	3.99834e-07	L3	NFIC	-1.584	-0.274059	Lower IM	DOWN	epi
L2-L3	7	4.41637e-11	-0.238985	1	1	1.13421e-06	L3	RPS18	-2	0	Lower IM	DOWN	epi
L2-L3	7	6.41727e-11	-0.56997	1	1	1.64808e-06	L3	MT-ND3	-2	0	Lower IM	DOWN	epi
L2-L3	7	7.85802e-11	-0.476891	1	1	2.0181e-06	L3	KRT5	-2	0	Lower IM	DOWN	epi
L2-L3	7	1.32488e-10	-0.312153	1	1	3.40256e-06	L3	EEF1A1	-2	0	Lower IM	DOWN	epi
L2-L3	7	2.73909e-10	-0.568222	1	1	7.03452e-06	L3	SFN	-2	0	Lower IM	DOWN	epi
L2-L3	7	4.02962e-10	-0.541863	0.939	0.972	1.03489e-05	L3	MT-ND5	-1.911	-0.0498312	Lower IM	DOWN	epi
L2-L3	7	5.43357e-10	-0.208567	0	0.194	1.39545e-05	L3	TBC1D3D	-0.194	#NUM!	Lower IM	DOWN	epi
L2-L3	7	3.75718e-09	-0.259089	1	1	9.6492e-05	L3	ACTG1	-2	0	Lower IM	DOWN	epi
L2-L3	7	4.2467e-09	-0.458426	1	1	0.000109064	L3	CRABP2	-2	0	Lower IM	DOWN	epi
L2-L3	7	8.94021e-09	-0.268693	0.994	1	0.000229603	L3	RPS11	-1.994	-0.00868224	Lower IM	DOWN	epi
L2-L3	7	1.45621e-08	-0.406477	0.989	0.994	0.000373985	L3	HSP90AA1	-1.983	-0.00727533	Lower IM	DOWN	epi
L2-L3	7	1.80837e-08	-0.85614	0.489	0.722	0.000464426	L3	H19	-1.211	-0.562164	Lower IM	DOWN	epi
L2-L3	7	1.81396e-08	-0.464421	0.406	0.683	0.00046586	L3	MTRNR2L8	-1.089	-0.750406	Lower IM	DOWN	epi
L2-L3	7	1.89365e-08	-0.396742	0.556	0.772	0.000486328	L3	MT-ND4L	-1.328	-0.473516	Lower IM	DOWN	epi
L2-L3	7	2.11497e-08	-0.253015	1	1	0.000543167	L3	ACTB	-2	0	Lower IM	DOWN	epi
L2-L3	7	3.35548e-08	-0.272714	1	1	0.000861754	L3	RPL7	-2	0	Lower IM	DOWN	epi
L2-L3	7	3.41401e-08	-0.53546	1	1	0.000876786	L3	MT-CYB	-2	0	Lower IM	DOWN	epi
L2-L3	7	4.99584e-08	-0.492314	0.867	0.967	0.00128303	L3	HLA-C	-1.834	-0.157484	Lower IM	DOWN	epi
L2-L3	7	8.69449e-08	-0.441464	0.806	0.883	0.00223292	L3	HNRNPL	-1.689	-0.131634	Lower IM	DOWN	epi
L2-L3	7	8.70866e-08	-0.487794	0.833	0.917	0.00223656	L3	LMO4	-1.75	-0.138605	Lower IM	DOWN	epi
L2-L3	7	9.58543e-08	-0.319419	1	1	0.00246173	L3	EEF2	-2	0	Lower IM	DOWN	epi
L2-L3	7	1.15894e-07	-0.283547	0.217	0.478	0.00297639	L3	ARF5	-0.695	-1.13932	Lower IM	DOWN	epi
L2-L3	7	2.29769e-07	-0.454977	0.383	0.633	0.00590093	L3	MT-ATP8	-1.016	-0.724861	Lower IM	DOWN	epi
L2-L3	7	4.83948e-07	-0.457179	1	1	0.0124288	L3	MT-CO3	-2	0	Lower IM	DOWN	epi
L2-L3	7	5.71466e-07	-0.420367	0.456	0.661	0.0146764	L3	ANKRD12	-1.117	-0.535616	Lower IM	DOWN	epi
L2-L3	7	7.91798e-07	-0.310713	0.261	0.494	0.020335	L3	ROCK1	-0.755	-0.920461	Lower IM	DOWN	epi
L2-L3	7	1.0922e-06	-0.257813	0.317	0.556	0.0280499	L3	NHSL2	-0.873	-0.810602	Lower IM	DOWN	epi
L2-L3	7	1.46604e-06	-0.261126	1	0.994	0.0376508	L3	EEF1B2	-1.994	0.00868224	Lower IM	DOWN	epi
L2-L3	7	1.97078e-06	0.314668	0.972	0.922	0.0506135	L3	ATP5MF	-1.894	0.0761896	Lower IM	NOT SIG.	epi
L2-L3	7	2.13038e-06	0.393001	0.9	0.739	0.0547125	L3	TNFSF10	-1.639	0.284351	Lower IM	NOT SIG.	epi
L2-L3	7	2.37504e-06	0.643949	1	0.983	0.0609958	L3	SPRR2A	-1.983	0.0247367	Lower IM	NOT SIG.	epi
L2-L3	7	2.56267e-06	0.343284	0.872	0.717	0.0658144	L3	PSMB6	-1.589	0.282355	Lower IM	NOT SIG.	epi
L2-L3	7	2.61875e-06	0.540324	0.978	0.917	0.0672549	L3	SPRR2D	-1.895	0.0929127	Lower IM	NOT SIG.	epi
L2-L3	7	2.72649e-06	-0.274992	0.944	0.967	0.0700217	L3	PPP1CB	-1.911	-0.034729	Lower IM	NOT SIG.	epi
L2-L3	7	2.79307e-06	0.386161	0.861	0.794	0.0717316	L3	LSM7	-1.655	0.116874	Lower IM	NOT SIG.	epi
L2-L3	7	2.86639e-06	0.317334	0.978	0.956	0.0736147	L3	HINT1	-1.934	0.0328238	Lower IM	NOT SIG.	epi
L2-L3	7	2.94058e-06	0.584424	0.844	0.739	0.0755199	L3	ID1	-1.583	0.191669	Lower IM	NOT SIG.	epi
L2-L3	7	3.02176e-06	-0.149115	0.044	0.206	0.0776047	L3	DACH1	-0.25	-2.22707	Lower IM	NOT SIG.	epi
L2-L3	7	3.02863e-06	0.315894	0.95	0.833	0.0777812	L3	SLC25A5	-1.783	0.189611	Lower IM	NOT SIG.	epi
L2-L3	7	3.24605e-06	0.301737	0.828	0.678	0.0833649	L3	ATOX1	-1.506	0.288345	Lower IM	NOT SIG.	epi
L2-L3	7	3.38943e-06	0.318059	0.644	0.45	0.0870473	L3	MAP3K1	-1.094	0.517136	Lower IM	NOT SIG.	epi
L2-L3	7	3.82037e-06	0.302913	0.961	0.911	0.0981147	L3	CLIC1	-1.872	0.0770854	Lower IM	NOT SIG.	epi
L2-L3	7	3.95768e-06	0.309099	0.961	0.894	0.101641	L3	ATP5IF1	-1.855	0.104262	Lower IM	NOT SIG.	epi
L2-L3	7	5.00418e-06	0.291466	1	1	0.128517	L3	RPS15A	-2	0	Lower IM	NOT SIG.	epi
L2-L3	7	5.15117e-06	-0.292061	1	0.994	0.132292	L3	PITX1	-1.994	0.00868224	Lower IM	NOT SIG.	epi
L2-L3	7	5.22978e-06	0.296648	0.917	0.867	0.134311	L3	ATP6V1F	-1.784	0.0808897	Lower IM	NOT SIG.	epi
L2-L3	7	5.42245e-06	0.310721	0.961	0.894	0.139259	L3	ARPC3	-1.855	0.104262	Lower IM	NOT SIG.	epi
L2-L3	7	5.79312e-06	0.247938	0.972	0.961	0.148779	L3	GRN	-1.933	0.0164199	Lower IM	NOT SIG.	epi
L2-L3	7	5.97463e-06	0.213396	0.233	0.067	0.15344	L3	PLAT	-0.3	1.7981	Lower IM	NOT SIG.	epi
L2-L3	7	6.00084e-06	0.337776	0.972	0.933	0.154114	L3	COX7A2	-1.905	0.0590792	Lower IM	NOT SIG.	epi
L2-L3	7	6.18646e-06	0.290305	0.361	0.178	0.158881	L3	S100A12	-0.539	1.02012	Lower IM	NOT SIG.	epi
L2-L3	7	6.38943e-06	0.300376	0.939	0.85	0.164093	L3	NDUFA11	-1.789	0.143662	Lower IM	NOT SIG.	epi
L2-L3	7	6.6527e-06	0.318996	0.978	0.939	0.170855	L3	ATP5MG	-1.917	0.0587093	Lower IM	NOT SIG.	epi
L2-L3	7	6.80447e-06	0.234001	0.378	0.167	0.174752	L3	MEG3	-0.545	1.17854	Lower IM	NOT SIG.	epi
L2-L3	7	7.22642e-06	0.219849	0.472	0.267	0.185589	L3	VAMP5	-0.739	0.821947	Lower IM	NOT SIG.	epi
L2-L3	7	7.71149e-06	-0.289248	0.2	0.411	0.198047	L3	MTRNR2L1	-0.611	-1.03914	Lower IM	NOT SIG.	epi
L2-L3	7	7.86591e-06	-0.321459	0.756	0.889	0.202012	L3	ESR1	-1.645	-0.233797	Lower IM	NOT SIG.	epi
L2-L3	7	7.90563e-06	-0.259488	0.083	0.256	0.203032	L3	KCNQ1OT1	-0.339	-1.62496	Lower IM	NOT SIG.	epi
L2-L3	7	8.75456e-06	0.240805	0.511	0.311	0.224835	L3	CBWD5	-0.822	0.716409	Lower IM	NOT SIG.	epi
L2-L3	7	8.90383e-06	0.388534	0.8	0.633	0.228668	L3	JUNB	-1.433	0.337795	Lower IM	NOT SIG.	epi
L2-L3	7	8.91047e-06	-0.305581	0.989	1	0.228839	L3	PPDPF	-1.989	-0.0159576	Lower IM	NOT SIG.	epi
L2-L3	7	9.39532e-06	0.342733	0.85	0.8	0.241291	L3	NDUFB3	-1.65	0.0874628	Lower IM	NOT SIG.	epi
L2-L3	7	9.64295e-06	-0.102368	0.022	0.156	0.24765	L3	MT4	-0.178	-2.82597	Lower IM	NOT SIG.	epi
L2-L3	7	9.70034e-06	-0.406001	0.4	0.583	0.249124	L3	ANXA8	-0.983	-0.543496	Lower IM	NOT SIG.	epi
L2-L3	7	1.06239e-05	-0.24226	0.994	1	0.272844	L3	ENO1	-1.994	-0.00868224	Lower IM	NOT SIG.	epi
L2-L3	7	1.17438e-05	-0.2691	1	1	0.301604	L3	RPL39	-2	0	Lower IM	NOT SIG.	epi
L2-L3	7	1.20596e-05	0.760928	0.883	0.839	0.309715	L3	COL1A2	-1.722	0.0737426	Lower IM	NOT SIG.	epi
L2-L3	7	1.23719e-05	0.301734	0.889	0.833	0.317735	L3	WDR83OS	-1.722	0.0938669	Lower IM	NOT SIG.	epi
L2-L3	7	1.27671e-05	0.374051	1	1	0.327885	L3	ANXA1	-2	0	Lower IM	NOT SIG.	epi
L2-L3	7	1.2932e-05	-0.351025	0.156	0.339	0.332119	L3	SPRR1A	-0.495	-1.11974	Lower IM	NOT SIG.	epi
L2-L3	7	1.36829e-05	0.245956	1	0.956	0.351404	L3	SRP14	-1.956	0.0649175	Lower IM	NOT SIG.	epi
L2-L3	7	1.41323e-05	0.388003	0.856	0.717	0.362945	L3	CFD	-1.573	0.255638	Lower IM	NOT SIG.	epi
L2-L3	7	1.48281e-05	1.28366	0.244	0.089	0.380815	L3	IGHA2	-0.333	1.455	Lower IM	NOT SIG.	epi
L2-L3	7	1.49217e-05	0.200664	0.533	0.322	0.383219	L3	PPHLN1	-0.855	0.727075	Lower IM	NOT SIG.	epi
L2-L3	7	1.57293e-05	0.262643	0.906	0.833	0.40396	L3	TOMM6	-1.739	0.121195	Lower IM	NOT SIG.	epi
L2-L3	7	1.59862e-05	-0.353821	0.583	0.739	0.410558	L3	NFIX	-1.322	-0.342078	Lower IM	NOT SIG.	epi
L2-L3	7	1.62221e-05	-0.265837	0.978	0.983	0.416617	L3	SERBP1	-1.961	-0.00735695	Lower IM	NOT SIG.	epi
L2-L3	7	1.79662e-05	-0.374689	0.844	0.878	0.461408	L3	TKT	-1.722	-0.0569779	Lower IM	NOT SIG.	epi
L2-L3	7	1.8352e-05	0.58869	0.472	0.261	0.471317	L3	IGHA1	-0.733	0.854737	Lower IM	NOT SIG.	epi
L2-L3	7	1.83713e-05	0.175766	0.294	0.111	0.471813	L3	CD3D	-0.405	1.40526	Lower IM	NOT SIG.	epi
L2-L3	7	1.95647e-05	0.301768	0.739	0.539	0.502459	L3	DEFB1	-1.278	0.455289	Lower IM	NOT SIG.	epi
L2-L3	7	2.02525e-05	0.163756	0.206	0.056	0.520126	L3	LOXL4	-0.262	1.87915	Lower IM	NOT SIG.	epi
L2-L3	7	2.04359e-05	0.285354	0.939	0.817	0.524834	L3	ZNF706	-1.756	0.200789	Lower IM	NOT SIG.	epi
L2-L3	7	2.09372e-05	-0.287857	0.733	0.817	0.53771	L3	EBPL	-1.55	-0.156523	Lower IM	NOT SIG.	epi
L2-L3	7	2.17165e-05	0.21259	0.144	0.022	0.557722	L3	IGHG2	-0.166	2.71049	Lower IM	NOT SIG.	epi
L2-L3	7	2.25726e-05	-0.349073	0.556	0.689	0.57971	L3	KCNK6	-1.245	-0.309419	Lower IM	NOT SIG.	epi
L2-L3	7	2.26177e-05	-0.340786	0.694	0.783	0.580868	L3	ZBTB7A	-1.477	-0.174077	Lower IM	NOT SIG.	epi
L2-L3	7	2.31961e-05	0.322814	0.9	0.811	0.595723	L3	ATP5MC1	-1.711	0.150223	Lower IM	NOT SIG.	epi
L2-L3	7	2.46427e-05	-0.323556	0.778	0.856	0.632874	L3	CD82	-1.634	-0.137841	Lower IM	NOT SIG.	epi
L2-L3	7	2.65973e-05	-0.353852	0.317	0.522	0.683073	L3	CPE	-0.839	-0.719567	Lower IM	NOT SIG.	epi
L2-L3	7	2.74324e-05	-0.277095	0.578	0.717	0.704519	L3	AKAP9	-1.295	-0.310904	Lower IM	NOT SIG.	epi
L2-L3	7	2.99758e-05	-0.253022	0.978	0.983	0.76984	L3	UBB	-1.961	-0.00735695	Lower IM	NOT SIG.	epi
L2-L3	7	3.0515e-05	0.30793	0.989	0.983	0.783687	L3	UQCRQ	-1.972	0.0087791	Lower IM	NOT SIG.	epi
L2-L3	7	3.0882e-05	0.228433	0.35	0.161	0.793112	L3	MT1G	-0.511	1.12029	Lower IM	NOT SIG.	epi
L2-L3	7	3.15001e-05	0.280854	0.589	0.417	0.808985	L3	RAB24	-1.006	0.49822	Lower IM	NOT SIG.	epi
L2-L3	7	3.28919e-05	0.25733	0.967	0.961	0.844729	L3	COX6B1	-1.928	0.00897946	Lower IM	NOT SIG.	epi
L2-L3	7	3.65846e-05	-0.304609	1	1	0.939565	L3	MT-CO2	-2	0	Lower IM	NOT SIG.	epi
L2-L3	7	3.77288e-05	0.282271	0.994	0.989	0.968952	L3	RPL14	-1.983	0.00727533	Lower IM	NOT SIG.	epi
L2-L3	7	3.77527e-05	0.277467	0.972	0.878	0.969564	L3	NDUFA1	-1.85	0.146735	Lower IM	NOT SIG.	epi
L2-L3	7	3.89806e-05	0.27681	0.233	0.083	1	L3	RPTN	-0.316	1.48915	Lower IM	NOT SIG.	epi
L2-L3	7	4.01981e-05	0.25413	0.617	0.422	1	L3	TP53TG1	-1.039	0.548027	Lower IM	NOT SIG.	epi
L2-L3	7	4.09682e-05	-0.278765	0.778	0.822	1	L3	DDX6	-1.6	-0.0793682	Lower IM	NOT SIG.	epi
L2-L3	7	4.13161e-05	-0.322442	0.928	0.967	1	L3	CAPZB	-1.895	-0.0593911	Lower IM	NOT SIG.	epi
L2-L3	7	4.20105e-05	0.110857	0.139	0.022	1	L3	GET4	-0.161	2.65951	Lower IM	NOT SIG.	epi
L2-L3	7	4.24772e-05	-0.214347	0.194	0.378	1	L3	ESF1	-0.572	-0.96233	Lower IM	NOT SIG.	epi
L2-L3	7	4.385e-05	0.249543	0.961	0.95	1	L3	GLTP	-1.911	0.0166089	Lower IM	NOT SIG.	epi
L2-L3	7	4.59931e-05	0.207491	0.578	0.389	1	L3	UNC50	-0.967	0.571299	Lower IM	NOT SIG.	epi
L2-L3	7	4.62393e-05	0.223316	0.994	0.994	1	L3	TXN	-1.988	0	Lower IM	NOT SIG.	epi
L2-L3	7	4.79499e-05	0.278835	0.972	0.944	1	L3	KLK10	-1.916	0.0421695	Lower IM	NOT SIG.	epi
L2-L3	7	5.0423e-05	-0.264341	0.617	0.75	1	L3	HSD17B12	-1.367	-0.28162	Lower IM	NOT SIG.	epi
L2-L3	7	5.04711e-05	0.275289	0.606	0.411	1	L3	TNFRSF21	-1.017	0.560179	Lower IM	NOT SIG.	epi
L2-L3	7	5.28889e-05	-0.269176	0.972	0.989	1	L3	TMBIM6	-1.961	-0.0250142	Lower IM	NOT SIG.	epi
L2-L3	7	5.31394e-05	0.282963	0.867	0.667	1	L3	CUTA	-1.534	0.378345	Lower IM	NOT SIG.	epi
L2-L3	7	5.39303e-05	0.388512	1	1	1	L3	MIR205HG	-2	0	Lower IM	NOT SIG.	epi
L2-L3	7	5.47885e-05	0.271013	0.961	0.928	1	L3	NDUFS5	-1.889	0.0504116	Lower IM	NOT SIG.	epi
L2-L3	7	5.5682e-05	0.31402	0.961	0.906	1	L3	MT2A	-1.867	0.0850254	Lower IM	NOT SIG.	epi
L2-L3	7	5.93944e-05	0.253031	0.967	0.9	1	L3	CD81	-1.867	0.103591	Lower IM	NOT SIG.	epi
L2-L3	7	6.08357e-05	0.222716	1	1	1	L3	RPL41	-2	0	Lower IM	NOT SIG.	epi
L2-L3	7	6.3e-05	-0.267687	0.489	0.694	1	L3	SEC62	-1.183	-0.505101	Lower IM	NOT SIG.	epi
L2-L3	7	6.4319e-05	-0.239821	1	1	1	L3	LDHA	-2	0	Lower IM	NOT SIG.	epi
L2-L3	7	6.77011e-05	0.209104	1	1	1	L3	RPS24	-2	0	Lower IM	NOT SIG.	epi
L2-L3	7	6.93938e-05	0.260663	0.961	0.944	1	L3	UQCR11	-1.905	0.0257496	Lower IM	NOT SIG.	epi
L2-L3	7	6.98615e-05	-0.34279	0.8	0.9	1	L3	HES1	-1.7	-0.169925	Lower IM	NOT SIG.	epi
L2-L3	7	7.07595e-05	0.228573	0.683	0.489	1	L3	CHMP5	-1.172	0.482051	Lower IM	NOT SIG.	epi
L2-L3	7	7.20438e-05	0.256988	0.75	0.611	1	L3	ENY2	-1.361	0.295718	Lower IM	NOT SIG.	epi
L2-L3	7	7.38705e-05	0.279514	0.561	0.372	1	L3	CYP3A5	-0.933	0.592698	Lower IM	NOT SIG.	epi
L2-L3	7	7.46591e-05	0.204976	1	0.983	1	L3	TMA7	-1.983	0.0247367	Lower IM	NOT SIG.	epi
L2-L3	7	7.54485e-05	0.234143	0.994	0.961	1	L3	C19orf33	-1.955	0.0487094	Lower IM	NOT SIG.	epi
L2-L3	7	7.74573e-05	0.240161	0.772	0.583	1	L3	EPHX3	-1.355	0.405105	Lower IM	NOT SIG.	epi
L2-L3	7	7.79108e-05	0.207705	0.483	0.278	1	L3	LUM	-0.761	0.796938	Lower IM	NOT SIG.	epi
L2-L3	7	7.95086e-05	-0.157265	0.128	0.3	1	L3	CHST2	-0.428	-1.22882	Lower IM	NOT SIG.	epi
L2-L3	7	7.96849e-05	-0.380284	0.85	0.883	1	L3	CRYAB	-1.733	-0.0549506	Lower IM	NOT SIG.	epi
L2-L3	7	8.33149e-05	-0.312162	0.739	0.861	1	L3	DYNLL2	-1.6	-0.220439	Lower IM	NOT SIG.	epi
L2-L3	7	8.33383e-05	0.203389	1	1	1	L3	RPL7A	-2	0	Lower IM	NOT SIG.	epi
L2-L3	7	8.52098e-05	-0.161718	0.089	0.239	1	L3	FOXRED2	-0.328	-1.42513	Lower IM	NOT SIG.	epi
L2-L3	7	8.6027e-05	0.278052	0.906	0.878	1	L3	NDUFB2	-1.784	0.0452901	Lower IM	NOT SIG.	epi
L2-L3	7	8.76077e-05	-0.274133	0.561	0.722	1	L3	SCPEP1	-1.283	-0.363998	Lower IM	NOT SIG.	epi
L2-L3	7	8.882e-05	0.25774	0.861	0.744	1	L3	MGST3	-1.605	0.210711	Lower IM	NOT SIG.	epi
L2-L3	7	9.02745e-05	0.200672	1	1	1	L3	RPL19	-2	0	Lower IM	NOT SIG.	epi
L2-L3	7	9.15272e-05	-0.262902	0.344	0.533	1	L3	USP8	-0.877	-0.631727	Lower IM	NOT SIG.	epi
L2-L3	7	9.25199e-05	-0.272257	0.328	0.511	1	L3	TNRC6B	-0.839	-0.639627	Lower IM	NOT SIG.	epi
L2-L3	7	9.47466e-05	-0.270796	0.383	0.572	1	L3	ATRX	-0.955	-0.578671	Lower IM	NOT SIG.	epi
L2-L3	7	9.71355e-05	0.268167	0.822	0.711	1	L3	PSMB5	-1.533	0.209289	Lower IM	NOT SIG.	epi
L2-L3	7	0.000100553	0.295439	0.811	0.672	1	L3	NDUFA12	-1.483	0.271241	Lower IM	NOT SIG.	epi
L2-L3	7	0.000100927	0.285327	0.561	0.394	1	L3	ID3	-0.955	0.509805	Lower IM	NOT SIG.	epi
L2-L3	7	0.000104536	0.847378	0.211	0.072	1	L3	IGLC3	-0.283	1.55117	Lower IM	NOT SIG.	epi
L2-L3	7	0.000104931	0.268421	0.767	0.672	1	L3	PSMA3	-1.439	0.190765	Lower IM	NOT SIG.	epi
L2-L3	7	0.000105926	0.30788	0.433	0.272	1	L3	PRSS3	-0.705	0.67076	Lower IM	NOT SIG.	epi
L2-L3	7	0.000106411	0.329381	0.856	0.733	1	L3	PDZK1IP1	-1.589	0.223798	Lower IM	NOT SIG.	epi
L2-L3	7	0.000107492	0.291646	0.922	0.906	1	L3	SEC61G	-1.828	0.0252557	Lower IM	NOT SIG.	epi
L2-L3	7	0.000113354	0.184438	0.533	0.367	1	L3	CDCA4	-0.9	0.538355	Lower IM	NOT SIG.	epi
L2-L3	7	0.00011728	0.185169	0.222	0.083	1	L3	CCL14	-0.305	1.41938	Lower IM	NOT SIG.	epi
L2-L3	7	0.000120628	-0.281486	0.894	0.906	1	L3	EIF3E	-1.8	-0.0192362	Lower IM	NOT SIG.	epi
L2-L3	7	0.000120992	0.256809	0.617	0.444	1	L3	TJP2	-1.061	0.474711	Lower IM	NOT SIG.	epi
L2-L3	7	0.000122185	0.273227	0.594	0.45	1	L3	C5orf66-AS1	-1.044	0.400538	Lower IM	NOT SIG.	epi
L2-L3	7	0.000123847	0.204339	0.5	0.322	1	L3	TRAFD1	-0.822	0.634867	Lower IM	NOT SIG.	epi
L2-L3	7	0.000126172	-0.178344	0.022	0.128	1	L3	ANXA8L1	-0.15	-2.54057	Lower IM	NOT SIG.	epi
L2-L3	7	0.000129552	0.395799	0.394	0.228	1	L3	MAP3K12	-0.622	0.789162	Lower IM	NOT SIG.	epi
L2-L3	7	0.000129596	-0.20397	1	0.994	1	L3	HLA-A	-1.994	0.00868224	Lower IM	NOT SIG.	epi
L2-L3	7	0.000129883	-0.283302	0.611	0.756	1	L3	KIF5B	-1.367	-0.307214	Lower IM	NOT SIG.	epi
L2-L3	7	0.000136662	-0.164232	0.1	0.25	1	L3	ANAPC2	-0.35	-1.32193	Lower IM	NOT SIG.	epi
L2-L3	7	0.000139646	0.11348	0.078	0	1	L3	CCER2	-0.078	#NUM!	Lower IM	NOT SIG.	epi
L2-L3	7	0.000142005	0.351295	0.489	0.306	1	L3	SPRR2F	-0.795	0.676303	Lower IM	NOT SIG.	epi
L2-L3	7	0.000142428	-0.27247	0.6	0.728	1	L3	ENAH	-1.328	-0.278976	Lower IM	NOT SIG.	epi
L2-L3	7	0.000147882	-0.307619	0.272	0.439	1	L3	MYLK	-0.711	-0.690614	Lower IM	NOT SIG.	epi
L2-L3	7	0.000150801	-0.170351	1	1	1	L3	RPS29	-2	0	Lower IM	NOT SIG.	epi
L2-L3	7	0.000150834	-0.169595	0.222	0.406	1	L3	MARVELD2	-0.628	-0.87092	Lower IM	NOT SIG.	epi
L2-L3	7	0.000152627	-0.3824	0.544	0.672	1	L3	EIF5B	-1.216	-0.304855	Lower IM	NOT SIG.	epi
L2-L3	7	0.000160947	-0.17168	1	1	1	L3	RPL9	-2	0	Lower IM	NOT SIG.	epi
L2-L3	7	0.000161274	-0.178839	1	1	1	L3	RPL27A	-2	0	Lower IM	NOT SIG.	epi
L2-L3	7	0.000162981	-0.293107	0.672	0.778	1	L3	CCDC47	-1.45	-0.211309	Lower IM	NOT SIG.	epi
L2-L3	7	0.000165371	-0.267843	0.939	0.95	1	L3	FOSL2	-1.889	-0.0168024	Lower IM	NOT SIG.	epi
L2-L3	7	0.000166448	-0.304116	0.472	0.622	1	L3	UGDH	-1.094	-0.398128	Lower IM	NOT SIG.	epi
L2-L3	7	0.000167949	0.280782	0.994	0.983	1	L3	BTF3	-1.977	0.0160544	Lower IM	NOT SIG.	epi
L2-L3	7	0.000172293	0.269727	0.972	0.933	1	L3	SELENOW	-1.905	0.0590792	Lower IM	NOT SIG.	epi
L2-L3	7	0.000176287	-0.200879	0.044	0.161	1	L3	HLA-DRB5	-0.205	-1.87149	Lower IM	NOT SIG.	epi
L2-L3	7	0.000177441	-0.276159	0.817	0.828	1	L3	SLC2A4RG	-1.645	-0.0192947	Lower IM	NOT SIG.	epi
L2-L3	7	0.00017745	0.197169	0.661	0.539	1	L3	EMC6	-1.2	0.294365	Lower IM	NOT SIG.	epi
L2-L3	7	0.000184639	0.231079	0.961	0.978	1	L3	RPL36AL	-1.939	-0.025298	Lower IM	NOT SIG.	epi
L2-L3	7	0.000185316	0.210022	0.289	0.139	1	L3	AKR1C1	-0.428	1.05598	Lower IM	NOT SIG.	epi
L2-L3	7	0.000190248	-0.208529	0.222	0.4	1	L3	PPM1K	-0.622	-0.84944	Lower IM	NOT SIG.	epi
L2-L3	7	0.000194353	-0.314678	0.828	0.856	1	L3	LY6E	-1.684	-0.04798	Lower IM	NOT SIG.	epi
L2-L3	7	0.000197411	0.232964	0.917	0.85	1	L3	FKBP1A	-1.767	0.109459	Lower IM	NOT SIG.	epi
L2-L3	7	0.000200282	-0.329578	0.767	0.872	1	L3	CAVIN1	-1.639	-0.185102	Lower IM	NOT SIG.	epi
L2-L3	7	0.000200786	-0.196589	0.211	0.394	1	L3	EHF	-0.605	-0.900953	Lower IM	NOT SIG.	epi
L2-L3	7	0.000200998	0.172227	0.578	0.372	1	L3	CKMT1A	-0.95	0.635767	Lower IM	NOT SIG.	epi
L2-L3	7	0.000201923	-0.253565	0.3	0.478	1	L3	BASP1	-0.778	-0.672048	Lower IM	NOT SIG.	epi
L2-L3	7	0.000202604	0.189627	0.317	0.161	1	L3	IL15	-0.478	0.977422	Lower IM	NOT SIG.	epi
L2-L3	7	0.000202959	-0.303002	0.55	0.689	1	L3	NFIA	-1.239	-0.325072	Lower IM	NOT SIG.	epi
L2-L3	7	0.000212443	-0.312954	0.589	0.739	1	L3	GOLGA4	-1.328	-0.327307	Lower IM	NOT SIG.	epi
L2-L3	7	0.000223759	0.267936	0.683	0.561	1	L3	PFDN2	-1.244	0.283885	Lower IM	NOT SIG.	epi
L2-L3	7	0.000228332	-0.178853	0.194	0.367	1	L3	MTMR6	-0.561	-0.919723	Lower IM	NOT SIG.	epi
L2-L3	7	0.000230632	-0.275713	0.761	0.822	1	L3	C6orf132	-1.583	-0.111242	Lower IM	NOT SIG.	epi
L2-L3	7	0.000239867	-0.281512	0.311	0.483	1	L3	PPP1R3B	-0.794	-0.635109	Lower IM	NOT SIG.	epi
L2-L3	7	0.000241992	0.284576	0.944	0.939	1	L3	HSPE1	-1.883	0.0076617	Lower IM	NOT SIG.	epi
L2-L3	7	0.000248258	-0.156748	0.083	0.222	1	L3	FAM183A	-0.305	-1.41938	Lower IM	NOT SIG.	epi
L2-L3	7	0.000251457	-0.282216	0.756	0.872	1	L3	CDK2AP1	-1.628	-0.205942	Lower IM	NOT SIG.	epi
L2-L3	7	0.000256136	0.301729	1	1	1	L3	S100A9	-2	0	Lower IM	NOT SIG.	epi
L2-L3	7	0.000262305	0.206977	0.967	0.906	1	L3	OST4	-1.873	0.0940048	Lower IM	NOT SIG.	epi
L2-L3	7	0.000264279	0.13966	0.311	0.15	1	L3	HIBADH	-0.461	1.05195	Lower IM	NOT SIG.	epi
L2-L3	7	0.000272809	0.219158	1	1	1	L3	RPL36A	-2	0	Lower IM	NOT SIG.	epi
L2-L3	7	0.00027513	0.227142	0.406	0.244	1	L3	DUOX2	-0.65	0.734599	Lower IM	NOT SIG.	epi
L2-L3	7	0.000282806	0.237694	0.55	0.417	1	L3	ATXN2L	-0.967	0.399384	Lower IM	NOT SIG.	epi
L2-L3	7	0.000283289	0.264098	0.722	0.55	1	L3	ADIRF	-1.272	0.392567	Lower IM	NOT SIG.	epi
L2-L3	7	0.000285412	0.214725	0.994	0.983	1	L3	EIF1	-1.977	0.0160544	Lower IM	NOT SIG.	epi
L2-L3	7	0.00028613	-0.307503	0.333	0.511	1	L3	AL627171.2	-0.844	-0.617801	Lower IM	NOT SIG.	epi
L2-L3	7	0.000292778	0.293226	0.994	0.989	1	L3	FTH1	-1.983	0.00727533	Lower IM	NOT SIG.	epi
L2-L3	7	0.00029508	0.213609	1	1	1	L3	RPS3A	-2	0	Lower IM	NOT SIG.	epi
L2-L3	7	0.000296076	-0.228365	0.894	0.933	1	L3	THSD4	-1.827	-0.0616022	Lower IM	NOT SIG.	epi
L2-L3	7	0.00029927	0.144598	0.361	0.189	1	L3	TAGLN	-0.55	0.933613	Lower IM	NOT SIG.	epi
L2-L3	7	0.000300536	0.239864	0.772	0.661	1	L3	DDT	-1.433	0.223951	Lower IM	NOT SIG.	epi
L2-L3	7	0.000302042	0.19639	0.978	0.967	1	L3	ATP5MC3	-1.945	0.0163186	Lower IM	NOT SIG.	epi
L2-L3	7	0.00030365	0.414466	0.839	0.728	1	L3	SPARC	-1.567	0.204732	Lower IM	NOT SIG.	epi
L2-L3	7	0.000304068	-0.14001	0.172	0.339	1	L3	KPNA6	-0.511	-0.978877	Lower IM	NOT SIG.	epi
L2-L3	7	0.000304928	-0.250259	0.95	0.972	1	L3	NECTIN1	-1.922	-0.0330288	Lower IM	NOT SIG.	epi
L2-L3	7	0.000309632	0.230069	0.861	0.744	1	L3	ATP6V0B	-1.605	0.210711	Lower IM	NOT SIG.	epi
L2-L3	7	0.000314748	0.249989	0.867	0.772	1	L3	SELENOH	-1.639	0.167431	Lower IM	NOT SIG.	epi
L2-L3	7	0.000315489	0.397165	0.789	0.678	1	L3	SLURP2	-1.467	0.21874	Lower IM	NOT SIG.	epi
L2-L3	7	0.000320856	0.256708	0.806	0.739	1	L3	TBCA	-1.545	0.125205	Lower IM	NOT SIG.	epi
L2-L3	7	0.000321754	0.23262	0.728	0.567	1	L3	COX14	-1.295	0.36059	Lower IM	NOT SIG.	epi
L2-L3	7	0.000339736	0.197647	0.633	0.478	1	L3	CMTM6	-1.111	0.405195	Lower IM	NOT SIG.	epi
L2-L3	7	0.00033996	-0.0836407	0.006	0.083	1	L3	AC007325.2	-0.089	-3.79008	Lower IM	NOT SIG.	epi
L2-L3	7	0.000341722	-0.108153	0.028	0.128	1	L3	ZNF283	-0.156	-2.19265	Lower IM	NOT SIG.	epi
L2-L3	7	0.000346034	0.244537	0.783	0.633	1	L3	COL6A1	-1.416	0.306807	Lower IM	NOT SIG.	epi
L2-L3	7	0.000362417	-0.281684	0.483	0.622	1	L3	FOXP1	-1.105	-0.364891	Lower IM	NOT SIG.	epi
L2-L3	7	0.000362739	-0.208018	0.883	0.911	1	L3	HSPD1	-1.794	-0.0450376	Lower IM	NOT SIG.	epi
L2-L3	7	0.000371942	0.0864393	0.094	0.011	1	L3	CCL21	-0.105	3.09516	Lower IM	NOT SIG.	epi
L2-L3	7	0.000384891	0.231232	0.661	0.511	1	L3	SELENOS	-1.172	0.371327	Lower IM	NOT SIG.	epi
L2-L3	7	0.000395887	0.175215	0.678	0.478	1	L3	CIAO2B	-1.156	0.504275	Lower IM	NOT SIG.	epi
L2-L3	7	0.000396012	0.456904	0.311	0.172	1	L3	IGHG4	-0.483	0.854506	Lower IM	NOT SIG.	epi
L2-L3	7	0.000401399	-0.222397	0.889	0.917	1	L3	NUCKS1	-1.806	-0.0447383	Lower IM	NOT SIG.	epi
L2-L3	7	0.000402546	-0.255268	0.344	0.489	1	L3	MATN2	-0.833	-0.507426	Lower IM	NOT SIG.	epi
L2-L3	7	0.0004027	-0.226952	0.356	0.511	1	L3	BOD1L1	-0.867	-0.521446	Lower IM	NOT SIG.	epi
L2-L3	7	0.000402713	0.199266	0.656	0.494	1	L3	CYB5A	-1.15	0.409185	Lower IM	NOT SIG.	epi
L2-L3	7	0.000405514	0.24298	0.678	0.506	1	L3	ARHGEF4	-1.184	0.422148	Lower IM	NOT SIG.	epi
L2-L3	7	0.0004101	-0.249864	0.983	0.978	1	L3	PDCD4	-1.961	0.00735695	Lower IM	NOT SIG.	epi
L2-L3	7	0.000412006	0.217347	0.672	0.511	1	L3	CLDN1	-1.183	0.395138	Lower IM	NOT SIG.	epi
L2-L3	7	0.000423291	-0.252807	0.733	0.833	1	L3	MRPL12	-1.566	-0.184503	Lower IM	NOT SIG.	epi
L2-L3	7	0.000423934	0.125419	0.128	0.028	1	L3	MIR503HG	-0.156	2.19265	Lower IM	NOT SIG.	epi
L2-L3	7	0.000426119	0.227582	1	1	1	L3	FABP5	-2	0	Lower IM	NOT SIG.	epi
L2-L3	7	0.000427215	0.140068	0.3	0.156	1	L3	TNXB	-0.456	0.943416	Lower IM	NOT SIG.	epi
L2-L3	7	0.000431517	0.0760477	0.094	0.011	1	L3	FRAT1	-0.105	3.09516	Lower IM	NOT SIG.	epi
L2-L3	7	0.000440992	-0.2589	0.95	0.917	1	L3	YWHAB	-1.867	0.0510058	Lower IM	NOT SIG.	epi
L2-L3	7	0.000441014	-0.608178	0.994	1	1	L3	SPINK5	-1.994	-0.00868224	Lower IM	NOT SIG.	epi
L2-L3	7	0.000459003	-0.23141	0.983	0.994	1	L3	TUBA1B	-1.977	-0.0160544	Lower IM	NOT SIG.	epi
L2-L3	7	0.000472728	0.275336	0.522	0.344	1	L3	KLK7	-0.866	0.601641	Lower IM	NOT SIG.	epi
L2-L3	7	0.00048866	-0.237714	0.989	0.983	1	L3	LAD1	-1.972	0.0087791	Lower IM	NOT SIG.	epi
L2-L3	7	0.000506039	0.23291	0.783	0.65	1	L3	ZFP36	-1.433	0.268573	Lower IM	NOT SIG.	epi
L2-L3	7	0.000507803	-0.28631	0.633	0.783	1	L3	PYGB	-1.416	-0.306807	Lower IM	NOT SIG.	epi
L2-L3	7	0.000512307	-0.278509	0.483	0.617	1	L3	BPTF	-1.1	-0.353247	Lower IM	NOT SIG.	epi
L2-L3	7	0.000513644	0.251286	0.828	0.744	1	L3	AURKAIP1	-1.572	0.154328	Lower IM	NOT SIG.	epi
L2-L3	7	0.000525037	0.307542	1	1	1	L3	GJB2	-2	0	Lower IM	NOT SIG.	epi
L2-L3	7	0.00052794	0.221261	0.983	0.961	1	L3	POLR2L	-1.944	0.032655	Lower IM	NOT SIG.	epi
L2-L3	7	0.000535223	-0.187634	0.222	0.4	1	L3	TBK1	-0.622	-0.84944	Lower IM	NOT SIG.	epi
[truncated: 18,509 more rows]

## Sheet: Basal
S7 Table Differentially expressed genes Basal L2 vs L3
[truncated: 19,354 more rows]

## Sheet: 1
S7 Table Differentially expressed genes Cluster 1 L2 vs L3
[truncated: 17,892 more rows]

[truncated: 5 more sheets: 4, 0, 3, 2, 10]
